# Supplementary material for: Rapid evolution driven by translocation-associated selection during meiosis
Source: EMBO Rep. 2026 Jun 16;27(14):4011–28. doi: 10.1038/s44319-026-00820-6 (PMC13400751; doi:10.1038/s44319-026-00820-6)
Supplement: Supplementary file 3 — Dataset EV1 [file 44319_2026_820_MOESM3_ESM.xlsx]

## Sheet: Dataset EV1
Dataset EV1 SNP marker of Y55 and DBVPG1373
Chromosome	Position	Y55 alleles	DBVPG1373 alleles
Chr. I	136	A	G
Chr. I	141	T	C
Chr. I	1334	C	T
Chr. I	1358	T	C
Chr. I	1364	T	C
Chr. I	1377	G	A
Chr. I	1379	T	C
Chr. I	1382	G	A
Chr. I	1408	C	T
Chr. I	1414	C	A
Chr. I	1505	G	T
Chr. I	1526	T	C
Chr. I	1528	A	G
Chr. I	1529	T	C
Chr. I	1532	G	A
Chr. I	1533	C	T
Chr. I	1547	G	A
Chr. I	1558	G	A
Chr. I	1568	G	A
Chr. I	1570	T	C
Chr. I	1585	T	C
Chr. I	1589	G	T
Chr. I	1592	T	C
Chr. I	1598	A	G
Chr. I	1599	C	G
Chr. I	1601	A	G
Chr. I	1628	C	T
Chr. I	1632	G	A
Chr. I	1657	T	C
Chr. I	1707	A	G
Chr. I	1747	T	C
Chr. I	1757	G	A
Chr. I	1761	A	C
Chr. I	1768	A	C
Chr. I	1770	T	G
Chr. I	1774	G	A
Chr. I	1779	A	T
Chr. I	1780	A	T
Chr. I	1781	C	T
Chr. I	1782	C	T
Chr. I	1784	G	A
Chr. I	1799	G	A
Chr. I	1801	T	C
Chr. I	1802	C	A
Chr. I	1803	G	C
Chr. I	1806	T	C
Chr. I	1915	C	T
Chr. I	1930	T	C
Chr. I	1993	A	C
Chr. I	2062	T	C
Chr. I	2113	A	G
Chr. I	2134	A	G
Chr. I	2137	G	A
Chr. I	2207	A	G
Chr. I	2216	G	A
Chr. I	2219	A	T
Chr. I	2220	G	T
Chr. I	2223	T	A
Chr. I	2241	G	A
Chr. I	2247	T	C
Chr. I	2273	A	G
Chr. I	2278	C	T
Chr. I	2279	T	C
Chr. I	2283	G	C
Chr. I	2284	G	T
Chr. I	2287	T	C
Chr. I	2288	G	A
Chr. I	2290	T	C
Chr. I	2291	G	A
Chr. I	2295	T	C
Chr. I	2309	G	C
Chr. I	2311	C	T
Chr. I	2313	G	A
Chr. I	2331	A	C
Chr. I	2340	T	C
Chr. I	2371	T	A
Chr. I	2373	C	T
Chr. I	2377	G	A
Chr. I	2383	C	T
Chr. I	2413	C	G
Chr. I	2447	A	G
Chr. I	2450	C	T
Chr. I	2468	T	C
Chr. I	2482	G	T
Chr. I	2485	A	T
Chr. I	2512	A	G
Chr. I	2577	T	A
Chr. I	2578	G	A
Chr. I	2588	A	T
Chr. I	2610	T	C
Chr. I	2611	G	A
Chr. I	2612	A	T
Chr. I	2625	T	C
Chr. I	2638	G	A
Chr. I	2639	C	T
Chr. I	2643	G	A
Chr. I	2645	A	T
Chr. I	2654	C	T
Chr. I	2666	T	C
Chr. I	2674	C	T
Chr. I	2679	A	G
Chr. I	2706	A	G
Chr. I	2709	T	G
Chr. I	2748	A	T
Chr. I	2790	C	A
Chr. I	2796	G	A
Chr. I	2797	A	G
Chr. I	2823	A	G
Chr. I	2902	G	A
Chr. I	2914	A	G
Chr. I	3022	G	C
Chr. I	3049	A	T
Chr. I	3056	C	A
Chr. I	3106	A	T
Chr. I	3141	C	T
Chr. I	3187	T	C
Chr. I	3197	A	G
Chr. I	3226	A	G
Chr. I	3279	G	A
Chr. I	3311	C	G
Chr. I	3313	A	C
Chr. I	3328	T	C
Chr. I	3389	C	T
Chr. I	3462	A	C
Chr. I	3518	G	A
Chr. I	3522	A	C
Chr. I	3620	G	A
Chr. I	3747	T	C
Chr. I	3785	T	C
Chr. I	3891	A	C
Chr. I	3990	G	A
Chr. I	4022	G	A
Chr. I	4067	A	G
Chr. I	4084	G	A
Chr. I	4138	T	C
Chr. I	4162	C	A
Chr. I	4331	A	C
Chr. I	4399	A	C
Chr. I	4508	T	C
Chr. I	4517	G	A
Chr. I	4532	T	A
Chr. I	4597	G	C
Chr. I	4684	A	C
Chr. I	4696	G	A
Chr. I	4738	G	A
Chr. I	4769	C	A
Chr. I	4774	A	C
Chr. I	4907	G	A
Chr. I	5020	C	T
Chr. I	5218	C	T
Chr. I	5237	C	A
Chr. I	5434	G	A
Chr. I	5446	A	T
Chr. I	5469	G	A
Chr. I	5500	A	C
Chr. I	5572	G	A
Chr. I	5582	G	A
Chr. I	5741	T	C
Chr. I	5763	T	C
Chr. I	5811	T	C
Chr. I	5814	C	T
Chr. I	5889	C	T
Chr. I	6001	A	G
Chr. I	6091	T	C
Chr. I	6104	G	T
Chr. I	6123	T	G
Chr. I	6146	G	A
Chr. I	6153	C	G
Chr. I	6291	G	A
Chr. I	6314	T	C
Chr. I	6315	A	G
Chr. I	6410	C	A
Chr. I	6428	C	T
Chr. I	6449	A	G
Chr. I	6470	G	A
Chr. I	6645	G	A
Chr. I	6663	T	C
Chr. I	6694	T	C
Chr. I	6730	G	T
Chr. I	6735	C	T
Chr. I	6796	T	C
Chr. I	6806	A	T
Chr. I	6808	T	C
Chr. I	6827	G	A
Chr. I	6837	A	G
Chr. I	6843	T	C
Chr. I	6936	T	C
Chr. I	6942	C	A
Chr. I	6949	A	T
Chr. I	6972	A	G
Chr. I	7011	C	T
Chr. I	7014	C	G
Chr. I	7048	A	G
Chr. I	7126	G	T
Chr. I	7129	A	T
Chr. I	7139	T	A
Chr. I	7268	G	T
Chr. I	7403	A	G
Chr. I	7416	G	C
Chr. I	7418	A	G
Chr. I	7556	T	C
Chr. I	7729	T	C
Chr. I	7792	G	T
Chr. I	7823	C	G
Chr. I	8000	C	T
Chr. I	8009	A	G
Chr. I	8036	G	A
Chr. I	8083	C	T
Chr. I	8321	T	G
Chr. I	8323	C	T
Chr. I	8387	G	T
Chr. I	8425	G	A
Chr. I	8464	C	T
Chr. I	8563	G	A
Chr. I	8570	C	G
Chr. I	8639	G	A
Chr. I	8776	C	G
Chr. I	8811	G	C
Chr. I	8828	A	C
Chr. I	8899	C	A
Chr. I	8902	T	C
Chr. I	8939	C	A
Chr. I	9053	T	A
Chr. I	9064	A	G
Chr. I	9086	C	T
Chr. I	9146	A	T
Chr. I	9180	G	A
Chr. I	9350	G	A
Chr. I	9422	A	C
Chr. I	9430	C	T
Chr. I	9538	T	G
Chr. I	9661	A	T
Chr. I	9700	A	G
Chr. I	9742	T	G
Chr. I	9786	T	C
Chr. I	9873	G	A
Chr. I	9882	T	C
Chr. I	9913	C	G
Chr. I	9930	G	A
Chr. I	9931	C	T
Chr. I	9971	C	T
Chr. I	10025	G	A
Chr. I	10064	G	A
Chr. I	10088	A	G
Chr. I	10103	G	A
Chr. I	10108	A	T
Chr. I	10158	A	G
Chr. I	10314	T	C
Chr. I	10317	C	T
Chr. I	10325	G	A
Chr. I	10417	A	G
Chr. I	10577	G	A
Chr. I	10579	A	G
Chr. I	10654	T	C
Chr. I	10664	T	C
Chr. I	10745	G	T
Chr. I	10791	A	G
Chr. I	10815	C	G
Chr. I	10911	C	G
Chr. I	11022	C	T
Chr. I	11041	G	T
Chr. I	11044	C	T
Chr. I	11045	C	A
Chr. I	11102	C	A
Chr. I	11224	G	T
Chr. I	11272	T	C
Chr. I	11370	T	C
Chr. I	11447	A	G
Chr. I	11469	G	A
Chr. I	11504	A	G
Chr. I	11561	G	T
Chr. I	11601	A	G
Chr. I	11676	A	T
Chr. I	11684	T	C
Chr. I	11685	T	C
Chr. I	11721	C	T
Chr. I	11734	C	T
Chr. I	11835	A	G
Chr. I	11852	T	G
Chr. I	11866	A	G
Chr. I	11913	T	C
Chr. I	11925	T	A
Chr. I	11969	C	G
Chr. I	11997	T	A
Chr. I	12059	C	T
Chr. I	12118	C	T
Chr. I	12169	C	T
Chr. I	12195	T	C
Chr. I	12290	T	C
Chr. I	12298	T	C
Chr. I	12301	G	T
Chr. I	12303	A	G
Chr. I	12316	A	G
Chr. I	12342	T	C
Chr. I	12515	T	C
Chr. I	13122	A	G
Chr. I	13171	C	T
Chr. I	13174	G	T
Chr. I	13194	G	T
Chr. I	13201	C	T
Chr. I	13239	A	G
Chr. I	13246	G	C
Chr. I	13251	G	A
Chr. I	13252	A	G
Chr. I	13260	T	A
Chr. I	13263	A	G
Chr. I	13269	A	G
Chr. I	13284	G	A
Chr. I	13287	G	A
Chr. I	13290	A	G
Chr. I	27117	G	A
Chr. I	27123	T	C
Chr. I	27124	G	A
Chr. I	27132	T	A
Chr. I	27142	G	C
Chr. I	27158	A	G
Chr. I	27159	A	T
Chr. I	27168	G	A
Chr. I	27171	T	A
Chr. I	27174	A	G
Chr. I	27177	G	A
Chr. I	27192	G	A
Chr. I	27197	G	A
Chr. I	27200	T	C
Chr. I	27201	G	A
Chr. I	27203	T	C
Chr. I	27212	T	A
Chr. I	27213	A	G
Chr. I	27216	T	A
Chr. I	27243	G	A
Chr. I	27249	G	A
Chr. I	27255	T	A
Chr. I	27258	T	C
Chr. I	27260	G	A
Chr. I	27262	G	T
Chr. I	27263	T	C
Chr. I	27267	A	G
Chr. I	27279	T	C
Chr. I	27282	A	G
Chr. I	27300	T	G
Chr. I	27311	T	C
Chr. I	27317	T	G
Chr. I	27318	T	C
Chr. I	27328	A	T
Chr. I	27330	A	G
Chr. I	27333	A	T
Chr. I	27355	G	C
Chr. I	27360	A	G
Chr. I	27369	G	C
Chr. I	27371	G	A
Chr. I	27378	A	T
Chr. I	27390	G	A
Chr. I	27405	G	A
Chr. I	27410	T	C
Chr. I	27411	A	C
Chr. I	27417	C	T
Chr. I	27420	G	A
Chr. I	27423	G	T
Chr. I	27468	G	A
Chr. I	27471	T	G
Chr. I	27557	G	A
Chr. I	27882	T	G
Chr. I	27948	A	G
Chr. I	28083	T	C
Chr. I	28117	G	C
Chr. I	28127	T	C
Chr. I	28159	A	G
Chr. I	28161	A	G
Chr. I	28167	T	A
Chr. I	28278	T	C
Chr. I	28321	G	A
Chr. I	28352	C	T
Chr. I	28384	G	C
Chr. I	28385	A	G
Chr. I	28433	G	A
Chr. I	28458	C	T
Chr. I	28556	T	C
Chr. I	28650	G	T
Chr. I	28666	A	G
Chr. I	28672	G	T
Chr. I	28684	A	G
Chr. I	28696	G	T
Chr. I	28844	C	T
Chr. I	28926	A	T
Chr. I	29009	G	T
Chr. I	29056	C	T
Chr. I	29093	A	T
Chr. I	29109	G	C
Chr. I	29118	C	T
Chr. I	29126	T	C
Chr. I	29131	A	G
Chr. I	29154	G	A
Chr. I	29180	T	C
Chr. I	29209	C	T
Chr. I	29226	C	T
Chr. I	29227	A	G
Chr. I	29245	G	A
Chr. I	29282	C	T
Chr. I	29322	G	C
Chr. I	29352	T	C
Chr. I	29354	T	A
Chr. I	29374	C	T
Chr. I	29397	T	C
Chr. I	29400	C	T
Chr. I	29402	A	T
Chr. I	29440	G	T
Chr. I	29441	C	T
Chr. I	29449	A	G
Chr. I	29459	C	T
Chr. I	29476	A	G
Chr. I	29508	T	C
Chr. I	29522	T	A
Chr. I	29530	C	T
Chr. I	29554	G	A
Chr. I	29564	T	C
Chr. I	29666	C	A
Chr. I	29693	G	A
Chr. I	29713	T	A
Chr. I	29746	T	C
Chr. I	29778	G	A
Chr. I	29782	A	T
Chr. I	29787	G	A
Chr. I	29817	G	A
Chr. I	29849	C	T
Chr. I	29875	T	G
Chr. I	29883	T	C
Chr. I	29908	C	T
Chr. I	29911	A	G
Chr. I	29929	A	G
Chr. I	29931	A	C
Chr. I	29970	T	C
Chr. I	29985	G	C
Chr. I	29987	C	A
Chr. I	29996	T	C
Chr. I	30006	T	C
Chr. I	30011	T	A
Chr. I	30018	A	G
Chr. I	30036	A	G
Chr. I	30044	T	A
Chr. I	30055	T	C
Chr. I	30066	T	A
Chr. I	30071	G	A
Chr. I	30091	A	G
Chr. I	30125	T	G
Chr. I	30164	A	G
Chr. I	30190	G	A
Chr. I	30198	C	T
Chr. I	30202	T	C
Chr. I	30204	A	G
Chr. I	30209	T	A
Chr. I	30220	G	A
Chr. I	30226	A	G
Chr. I	30239	A	G
Chr. I	30265	T	G
Chr. I	30268	C	G
Chr. I	30274	G	A
Chr. I	30275	A	G
Chr. I	30277	A	G
Chr. I	30290	C	A
Chr. I	30300	C	A
Chr. I	30307	T	C
Chr. I	30313	A	G
Chr. I	30351	A	G
Chr. I	30352	C	A
Chr. I	30356	C	G
Chr. I	30381	T	C
Chr. I	30382	A	C
Chr. I	30388	A	G
Chr. I	30413	G	A
Chr. I	30422	G	A
Chr. I	30432	G	T
Chr. I	30434	C	T
Chr. I	30435	A	G
Chr. I	30468	C	A
Chr. I	30481	T	A
Chr. I	30490	G	A
Chr. I	30493	G	A
Chr. I	30516	G	A
Chr. I	30548	A	G
Chr. I	30551	G	A
Chr. I	30558	G	A
Chr. I	30583	A	G
Chr. I	30585	A	T
Chr. I	30602	G	A
Chr. I	30605	T	C
Chr. I	30613	C	T
Chr. I	30614	T	C
Chr. I	30624	T	A
Chr. I	30661	A	T
Chr. I	30693	A	C
Chr. I	30755	C	G
Chr. I	30782	T	C
Chr. I	30787	T	C
Chr. I	30832	G	C
Chr. I	30840	G	A
Chr. I	30852	T	C
Chr. I	30930	A	T
Chr. I	30980	G	A
Chr. I	30997	A	G
Chr. I	31019	T	G
Chr. I	31026	G	C
Chr. I	31058	G	A
Chr. I	31107	A	C
Chr. I	31152	C	T
Chr. I	31154	G	A
Chr. I	31168	A	G
Chr. I	31176	A	G
Chr. I	31212	G	A
Chr. I	31391	A	G
Chr. I	31403	T	A
Chr. I	31506	C	T
Chr. I	31508	C	T
Chr. I	31539	G	A
Chr. I	31635	T	C
Chr. I	31755	C	T
Chr. I	31821	C	T
Chr. I	31848	T	C
Chr. I	31975	C	T
Chr. I	31989	T	C
Chr. I	32145	C	T
Chr. I	32158	T	C
Chr. I	32271	G	A
Chr. I	32493	T	C
Chr. I	32511	C	T
Chr. I	32556	G	A
Chr. I	32574	G	T
Chr. I	32595	C	T
Chr. I	32650	T	G
Chr. I	32682	A	G
Chr. I	32766	T	C
Chr. I	32880	T	C
Chr. I	32883	C	T
Chr. I	32947	A	G
Chr. I	32986	G	T
Chr. I	32989	G	A
Chr. I	33040	A	G
Chr. I	33048	A	C
Chr. I	33070	A	T
Chr. I	33077	G	A
Chr. I	33152	T	C
Chr. I	33200	C	T
Chr. I	33293	A	T
Chr. I	33328	C	A
Chr. I	33348	T	C
Chr. I	33502	A	G
Chr. I	33512	G	A
Chr. I	33756	T	C
Chr. I	33864	C	G
Chr. I	33867	C	T
Chr. I	33892	C	G
Chr. I	33996	A	G
Chr. I	34170	T	A
Chr. I	34245	C	T
Chr. I	34314	A	G
Chr. I	34515	T	C
Chr. I	34554	A	G
Chr. I	34573	T	C
Chr. I	34727	C	T
Chr. I	34991	A	G
Chr. I	35223	T	C
Chr. I	35343	T	C
Chr. I	35419	G	C
Chr. I	35514	T	C
Chr. I	35607	G	A
Chr. I	35631	G	C
Chr. I	35668	G	A
Chr. I	35736	G	A
Chr. I	35796	T	C
Chr. I	35818	A	G
Chr. I	35970	T	C
Chr. I	36005	A	G
Chr. I	36048	C	G
Chr. I	36123	C	T
Chr. I	36898	C	T
Chr. I	37008	C	A
Chr. I	37019	A	G
Chr. I	37069	C	T
Chr. I	37255	T	C
Chr. I	37281	G	A
Chr. I	37294	T	C
Chr. I	37315	T	A
Chr. I	37330	A	G
Chr. I	37595	G	A
Chr. I	37862	A	G
Chr. I	37885	C	T
Chr. I	37893	T	C
Chr. I	37913	A	G
Chr. I	37922	A	G
Chr. I	37976	C	A
Chr. I	38036	T	C
Chr. I	38108	C	T
Chr. I	38148	C	A
Chr. I	38236	A	G
Chr. I	38338	T	C
Chr. I	38408	T	G
Chr. I	38490	C	G
Chr. I	38504	T	G
Chr. I	38508	G	T
Chr. I	38514	C	T
Chr. I	38524	C	A
Chr. I	38533	T	C
Chr. I	38657	G	A
Chr. I	38689	G	C
Chr. I	38762	T	C
Chr. I	38888	A	C
Chr. I	38980	G	A
Chr. I	39009	T	C
Chr. I	39066	C	T
Chr. I	39105	A	G
Chr. I	39123	C	T
Chr. I	39403	A	C
Chr. I	39708	C	A
Chr. I	39723	C	T
Chr. I	39901	T	C
Chr. I	39919	T	C
Chr. I	39920	T	C
Chr. I	39963	G	A
Chr. I	40064	C	T
Chr. I	40141	T	G
Chr. I	40523	T	A
Chr. I	40860	A	G
Chr. I	41271	C	A
Chr. I	41278	G	A
Chr. I	41499	A	G
Chr. I	41587	C	T
Chr. I	41736	T	C
Chr. I	41739	A	G
Chr. I	41802	G	A
Chr. I	41906	G	A
Chr. I	42019	C	A
Chr. I	42119	A	G
Chr. I	42181	C	T
Chr. I	42186	T	C
Chr. I	42290	T	A
Chr. I	42306	A	G
Chr. I	42315	T	C
Chr. I	42527	T	C
Chr. I	42554	A	T
Chr. I	42562	G	A
Chr. I	42590	G	A
Chr. I	42629	A	G
Chr. I	42635	C	T
Chr. I	42684	G	A
Chr. I	43004	G	A
Chr. I	43137	C	T
Chr. I	43478	G	A
Chr. I	43565	A	G
Chr. I	43691	C	T
Chr. I	43784	C	G
Chr. I	44384	A	G
Chr. I	44588	A	G
Chr. I	44675	G	A
Chr. I	44891	A	G
Chr. I	44935	C	A
Chr. I	44992	A	G
Chr. I	45024	G	A
Chr. I	45198	G	A
Chr. I	45431	G	A
Chr. I	45546	A	T
Chr. I	45686	G	A
Chr. I	45831	G	C
Chr. I	46030	G	A
Chr. I	46372	T	G
Chr. I	46375	A	T
Chr. I	46723	A	G
Chr. I	46837	G	A
Chr. I	46846	T	C
Chr. I	46894	A	G
Chr. I	46912	T	G
Chr. I	46966	T	C
Chr. I	47015	C	T
Chr. I	47044	A	C
Chr. I	47206	A	G
Chr. I	47518	A	G
Chr. I	47660	T	C
Chr. I	47690	T	C
Chr. I	47896	C	T
Chr. I	48054	A	G
Chr. I	48115	G	C
Chr. I	48286	A	T
Chr. I	48815	T	C
Chr. I	48822	G	A
Chr. I	48890	C	T
Chr. I	49103	C	T
Chr. I	49114	T	C
Chr. I	49247	C	T
Chr. I	49403	C	T
Chr. I	49505	T	C
Chr. I	49614	T	A
Chr. I	49871	C	T
Chr. I	50024	C	T
Chr. I	50204	A	G
Chr. I	50354	C	T
Chr. I	50384	G	A
Chr. I	50432	T	C
Chr. I	50456	G	A
Chr. I	50498	A	G
Chr. I	50547	C	T
Chr. I	50660	T	A
Chr. I	50663	C	T
Chr. I	50840	A	G
Chr. I	51095	G	A
Chr. I	51287	T	C
Chr. I	51321	T	C
Chr. I	51371	A	C
Chr. I	51434	A	G
Chr. I	51514	A	G
Chr. I	51951	T	G
Chr. I	52164	C	T
Chr. I	52310	A	G
Chr. I	52603	A	T
Chr. I	52623	A	G
Chr. I	52635	C	T
Chr. I	52733	A	G
Chr. I	52816	T	C
Chr. I	52846	G	A
Chr. I	52849	A	G
Chr. I	52858	T	C
Chr. I	52939	C	T
Chr. I	52951	G	T
Chr. I	52984	A	G
Chr. I	52996	A	G
Chr. I	53076	G	C
Chr. I	53146	T	G
Chr. I	53167	A	G
Chr. I	53266	C	T
Chr. I	53542	C	T
Chr. I	53836	A	G
Chr. I	53843	C	T
Chr. I	53851	G	A
Chr. I	53935	A	T
Chr. I	54175	A	G
Chr. I	54198	G	A
Chr. I	54244	A	G
Chr. I	54319	T	C
Chr. I	54478	G	A
Chr. I	54481	T	C
Chr. I	54508	A	G
Chr. I	54661	G	T
Chr. I	54679	C	T
Chr. I	54742	A	C
Chr. I	54784	A	G
Chr. I	55145	C	T
Chr. I	55171	A	G
Chr. I	55213	A	C
Chr. I	55256	A	G
Chr. I	55327	C	A
Chr. I	55426	A	G
Chr. I	55508	T	C
Chr. I	55688	T	C
Chr. I	55793	T	C
Chr. I	55899	C	T
Chr. I	56007	A	G
Chr. I	56129	T	C
Chr. I	56144	T	G
Chr. I	56195	A	G
Chr. I	56351	G	A
Chr. I	56786	G	A
Chr. I	56871	C	T
Chr. I	56878	T	C
Chr. I	56904	G	C
Chr. I	57041	C	T
Chr. I	57155	G	A
Chr. I	57320	C	T
Chr. I	57351	T	G
Chr. I	57625	T	C
Chr. I	57669	T	C
Chr. I	58073	G	A
Chr. I	58079	A	C
Chr. I	58487	T	G
Chr. I	58490	A	T
Chr. I	58494	C	T
Chr. I	58522	C	T
Chr. I	58539	G	A
Chr. I	58600	G	T
Chr. I	58644	A	T
Chr. I	58827	G	A
Chr. I	59265	C	A
Chr. I	59475	C	T
Chr. I	59496	A	G
Chr. I	59859	T	C
Chr. I	60108	T	C
Chr. I	60165	T	C
Chr. I	60246	C	T
Chr. I	60384	C	T
Chr. I	60526	A	G
Chr. I	60774	T	C
Chr. I	60876	T	C
Chr. I	60912	A	G
Chr. I	61032	T	C
Chr. I	61451	A	G
Chr. I	61585	T	C
Chr. I	61900	C	T
Chr. I	62110	T	C
Chr. I	62308	C	T
Chr. I	62565	A	G
Chr. I	62726	A	G
Chr. I	62893	T	A
Chr. I	63025	C	T
Chr. I	63115	G	C
Chr. I	63385	C	T
Chr. I	63646	C	T
Chr. I	63658	A	G
Chr. I	63728	T	C
Chr. I	63869	C	T
Chr. I	64258	T	C
Chr. I	64483	G	A
Chr. I	64663	G	A
Chr. I	64676	T	C
Chr. I	64781	C	T
Chr. I	64915	C	A
Chr. I	65031	T	C
Chr. I	65134	A	G
Chr. I	65172	A	G
Chr. I	65453	A	G
Chr. I	65506	T	C
Chr. I	65514	A	T
Chr. I	65557	G	A
Chr. I	65570	A	G
Chr. I	65590	T	C
Chr. I	65719	C	T
Chr. I	65768	C	T
Chr. I	65871	G	A
Chr. I	65892	A	C
Chr. I	65910	T	C
Chr. I	65991	G	A
Chr. I	66033	A	G
Chr. I	66129	G	A
Chr. I	66168	G	T
Chr. I	66575	C	G
Chr. I	66948	C	T
Chr. I	67032	C	T
Chr. I	67262	C	T
Chr. I	67373	C	T
Chr. I	67421	A	C
Chr. I	67437	A	G
Chr. I	67441	G	A
Chr. I	67473	G	A
Chr. I	67506	T	C
Chr. I	67566	G	C
Chr. I	67715	T	C
Chr. I	68155	C	T
Chr. I	68278	T	G
Chr. I	68284	T	A
Chr. I	68725	C	G
Chr. I	68739	G	A
Chr. I	68869	G	A
Chr. I	68875	C	G
Chr. I	69005	C	T
Chr. I	69009	G	T
Chr. I	69289	T	G
Chr. I	69526	C	T
Chr. I	69555	T	C
Chr. I	69587	T	C
Chr. I	69588	A	T
Chr. I	69669	G	A
Chr. I	69845	T	C
Chr. I	70280	A	G
Chr. I	70345	T	G
Chr. I	70416	G	T
Chr. I	70497	G	A
Chr. I	70522	T	C
Chr. I	70536	C	T
Chr. I	70621	C	T
Chr. I	70632	A	G
Chr. I	70905	G	C
Chr. I	70915	G	A
Chr. I	70979	C	T
Chr. I	71023	C	T
Chr. I	71038	A	G
Chr. I	71535	G	A
Chr. I	71616	T	C
Chr. I	71714	T	C
Chr. I	71782	T	C
Chr. I	73478	G	A
Chr. I	73490	C	T
Chr. I	73529	C	T
Chr. I	73542	T	A
Chr. I	73720	G	C
Chr. I	73721	T	C
Chr. I	73801	T	C
Chr. I	73871	C	T
Chr. I	73877	T	G
Chr. I	73882	C	T
Chr. I	73937	T	G
Chr. I	73976	A	T
Chr. I	73999	A	G
Chr. I	74047	C	T
Chr. I	74050	A	G
Chr. I	74139	A	G
Chr. I	74156	T	G
Chr. I	74208	T	C
Chr. I	74209	C	A
Chr. I	74227	A	G
Chr. I	74242	C	T
Chr. I	74790	A	G
Chr. I	74826	G	A
Chr. I	74843	T	C
Chr. I	74994	A	G
Chr. I	75211	C	T
Chr. I	75388	T	C
Chr. I	75535	A	G
Chr. I	75598	C	T
Chr. I	75847	A	G
Chr. I	76030	C	T
Chr. I	76051	T	C
Chr. I	76117	C	T
Chr. I	76297	T	C
Chr. I	76368	G	C
Chr. I	76386	G	A
Chr. I	76456	G	A
Chr. I	76528	C	T
Chr. I	76693	G	A
Chr. I	77073	G	A
Chr. I	77433	A	G
Chr. I	77517	G	A
Chr. I	77533	G	A
Chr. I	77554	G	T
Chr. I	77581	A	T
Chr. I	77674	T	C
Chr. I	77737	T	C
Chr. I	78461	T	C
Chr. I	78560	C	T
Chr. I	78787	A	G
Chr. I	78883	T	A
Chr. I	78910	C	T
Chr. I	79177	T	C
Chr. I	79449	C	T
Chr. I	79659	T	A
Chr. I	79680	G	T
Chr. I	79924	G	A
Chr. I	80326	C	T
Chr. I	80368	A	G
Chr. I	80554	A	G
Chr. I	80931	A	G
Chr. I	80946	A	G
Chr. I	81327	G	A
Chr. I	81432	T	G
Chr. I	81436	A	G
Chr. I	81442	G	A
Chr. I	81731	C	T
Chr. I	82076	C	G
Chr. I	82099	T	C
Chr. I	82244	G	A
Chr. I	82323	A	G
Chr. I	82662	G	A
Chr. I	82711	G	A
Chr. I	83029	T	C
Chr. I	83337	G	A
Chr. I	83452	A	G
Chr. I	83575	G	A
Chr. I	83604	T	C
Chr. I	83613	C	T
Chr. I	83797	T	C
Chr. I	83903	C	T
Chr. I	84108	G	A
Chr. I	84167	C	T
Chr. I	84349	G	A
Chr. I	84438	C	G
Chr. I	84521	G	A
Chr. I	84810	A	C
Chr. I	84858	A	C
Chr. I	85103	G	A
Chr. I	85396	C	T
Chr. I	85436	T	A
Chr. I	85663	A	G
Chr. I	85751	C	T
Chr. I	85944	C	T
Chr. I	85945	C	T
Chr. I	86018	G	T
Chr. I	86324	G	A
Chr. I	86597	G	A
Chr. I	86648	G	A
Chr. I	86725	T	G
Chr. I	86849	T	C
Chr. I	86939	T	C
Chr. I	86963	A	G
Chr. I	87005	T	C
Chr. I	87097	T	C
Chr. I	87114	A	C
Chr. I	87217	A	G
Chr. I	87548	G	A
Chr. I	87602	A	G
Chr. I	87608	T	A
Chr. I	87859	G	T
Chr. I	88008	G	A
Chr. I	88173	C	A
Chr. I	88782	G	A
Chr. I	88812	A	G
Chr. I	88833	G	C
Chr. I	89010	T	C
Chr. I	89060	C	T
Chr. I	89266	A	C
Chr. I	89268	T	C
Chr. I	89334	T	C
Chr. I	89433	A	G
Chr. I	89472	A	G
Chr. I	89484	C	G
Chr. I	89494	A	G
Chr. I	89517	T	C
Chr. I	89561	T	C
Chr. I	89679	T	A
Chr. I	89705	T	C
Chr. I	89762	C	T
Chr. I	89979	A	G
Chr. I	90064	G	T
Chr. I	90070	C	T
Chr. I	90106	G	A
Chr. I	90138	G	A
Chr. I	90168	G	A
Chr. I	90330	T	G
Chr. I	90387	A	G
Chr. I	90665	T	C
Chr. I	90924	G	A
Chr. I	91173	A	G
Chr. I	91614	G	A
Chr. I	91665	A	G
Chr. I	91791	C	A
Chr. I	91938	T	A
Chr. I	92037	C	G
Chr. I	92115	C	G
Chr. I	92310	T	G
Chr. I	92368	T	A
Chr. I	92532	T	C
Chr. I	92657	A	G
Chr. I	92679	C	T
Chr. I	92703	T	G
Chr. I	92722	A	G
Chr. I	92769	C	T
Chr. I	92934	A	G
Chr. I	92941	G	A
Chr. I	92955	G	A
Chr. I	92983	A	G
Chr. I	93184	T	C
Chr. I	93322	G	A
Chr. I	93403	A	G
Chr. I	93407	G	T
Chr. I	93466	G	A
Chr. I	93733	A	G
Chr. I	93745	A	G
Chr. I	93789	A	T
Chr. I	93865	T	G
Chr. I	93917	C	T
Chr. I	94235	G	A
Chr. I	94386	C	T
Chr. I	94496	C	T
Chr. I	94550	G	A
Chr. I	94611	G	A
Chr. I	94787	A	C
Chr. I	94863	G	A
Chr. I	94915	G	A
Chr. I	95018	C	T
Chr. I	95043	T	A
Chr. I	95055	A	G
Chr. I	95073	A	T
Chr. I	95116	C	T
Chr. I	95139	A	G
Chr. I	95155	G	A
Chr. I	95169	A	G
Chr. I	95190	C	T
Chr. I	95238	T	A
Chr. I	95305	T	G
Chr. I	95327	T	C
Chr. I	95373	A	G
Chr. I	95376	C	T
Chr. I	95388	G	A
Chr. I	95391	C	T
Chr. I	95412	C	G
Chr. I	95448	A	G
Chr. I	95552	C	G
Chr. I	95596	A	G
Chr. I	96197	G	A
Chr. I	96598	A	C
Chr. I	97709	A	T
Chr. I	98419	T	A
Chr. I	98885	T	C
Chr. I	99440	T	C
Chr. I	99606	A	T
Chr. I	99916	G	A
Chr. I	99929	G	A
Chr. I	100000	T	A
Chr. I	100063	T	A
Chr. I	100687	T	C
Chr. I	100840	T	C
Chr. I	101177	C	G
Chr. I	101193	C	T
Chr. I	101198	G	A
Chr. I	101202	G	A
Chr. I	101230	G	C
Chr. I	101336	C	T
Chr. I	101371	T	A
Chr. I	101423	A	C
Chr. I	101452	T	A
Chr. I	101453	T	A
Chr. I	101479	G	C
Chr. I	101482	G	C
Chr. I	101563	T	C
Chr. I	101607	G	A
Chr. I	101619	C	T
Chr. I	101712	A	G
Chr. I	101991	A	G
Chr. I	102345	T	C
Chr. I	102420	T	C
Chr. I	102483	A	G
Chr. I	102486	A	G
Chr. I	102606	A	G
Chr. I	102864	A	T
Chr. I	103068	G	A
Chr. I	103110	T	C
Chr. I	103141	G	A
Chr. I	103146	C	T
Chr. I	103307	T	G
Chr. I	103578	T	A
Chr. I	103632	G	A
Chr. I	103724	C	T
Chr. I	103782	C	T
Chr. I	103867	A	G
Chr. I	103899	C	T
Chr. I	104042	G	T
Chr. I	104343	A	G
Chr. I	104460	G	A
Chr. I	104505	A	C
Chr. I	105800	A	C
Chr. I	106581	A	T
Chr. I	106953	T	C
Chr. I	107001	T	C
Chr. I	107028	T	C
Chr. I	107505	G	A
Chr. I	107850	C	T
Chr. I	107970	G	A
Chr. I	108108	G	A
Chr. I	108391	A	G
Chr. I	108501	G	A
Chr. I	108943	G	T
Chr. I	108967	C	T
Chr. I	109720	C	A
Chr. I	109795	G	A
Chr. I	109887	C	T
Chr. I	109984	A	G
Chr. I	110014	C	T
Chr. I	110101	A	G
Chr. I	110131	C	T
Chr. I	110146	A	G
Chr. I	110200	G	T
Chr. I	110595	G	A
Chr. I	110796	G	A
Chr. I	110856	C	T
Chr. I	110981	G	C
Chr. I	111180	C	T
Chr. I	111245	C	T
Chr. I	111401	G	A
Chr. I	111623	A	G
Chr. I	111655	A	G
Chr. I	111719	A	G
Chr. I	111983	T	C
Chr. I	112049	A	G
Chr. I	112232	A	G
Chr. I	112339	G	A
Chr. I	112373	G	C
Chr. I	112433	G	A
Chr. I	112684	C	T
Chr. I	112808	T	C
Chr. I	113132	A	G
Chr. I	113789	A	G
Chr. I	113812	T	G
Chr. I	113857	C	G
Chr. I	114070	C	T
Chr. I	114102	T	C
Chr. I	114133	C	T
Chr. I	114148	G	T
Chr. I	114227	C	T
Chr. I	114258	C	G
Chr. I	114628	T	G
Chr. I	114884	G	A
Chr. I	114928	C	T
Chr. I	115167	T	C
Chr. I	115335	G	A
Chr. I	115494	C	T
Chr. I	115512	C	G
Chr. I	115590	C	G
Chr. I	115606	C	T
Chr. I	115659	C	A
Chr. I	115785	T	C
Chr. I	115906	A	G
Chr. I	115921	A	G
Chr. I	116178	A	T
Chr. I	116334	T	C
Chr. I	116457	A	C
Chr. I	116526	C	T
Chr. I	116548	G	A
Chr. I	117393	T	A
Chr. I	117504	C	A
Chr. I	117528	G	A
Chr. I	117940	T	C
Chr. I	118092	A	G
Chr. I	118122	C	T
Chr. I	118143	C	T
Chr. I	118606	G	A
Chr. I	118653	T	C
Chr. I	118822	C	T
Chr. I	118997	A	G
Chr. I	119149	A	G
Chr. I	119344	G	A
Chr. I	119381	A	G
Chr. I	119441	G	A
Chr. I	119460	G	A
Chr. I	119642	T	C
Chr. I	119659	T	G
Chr. I	119762	T	C
Chr. I	119777	G	A
Chr. I	119842	T	C
Chr. I	119951	T	C
Chr. I	120061	G	C
Chr. I	120085	T	C
Chr. I	120115	T	C
Chr. I	120118	C	T
Chr. I	120277	G	A
Chr. I	120281	A	G
Chr. I	120405	A	G
Chr. I	120485	G	A
Chr. I	120740	C	T
Chr. I	120818	T	C
Chr. I	120895	T	C
Chr. I	120925	A	C
Chr. I	121322	T	C
Chr. I	121421	G	A
Chr. I	121453	A	G
Chr. I	121589	T	C
Chr. I	121730	T	C
Chr. I	121824	A	G
Chr. I	121832	T	C
Chr. I	121901	T	C
Chr. I	121907	A	G
Chr. I	121957	T	C
Chr. I	122033	G	T
Chr. I	122045	C	T
Chr. I	122147	T	C
Chr. I	122159	G	A
Chr. I	122191	T	C
Chr. I	122202	A	T
Chr. I	122298	T	G
Chr. I	122390	C	T
Chr. I	122451	T	C
Chr. I	122846	C	G
Chr. I	123074	G	A
Chr. I	123140	T	C
Chr. I	123368	G	A
Chr. I	123374	T	C
Chr. I	123380	G	A
Chr. I	123428	G	A
Chr. I	123785	C	A
Chr. I	123842	G	A
Chr. I	123890	T	C
Chr. I	124001	G	A
Chr. I	124034	A	T
Chr. I	124181	C	T
Chr. I	124362	A	G
Chr. I	124373	C	T
Chr. I	124424	C	T
Chr. I	124539	T	G
Chr. I	124567	G	T
Chr. I	124583	G	A
Chr. I	124629	T	C
Chr. I	124665	C	A
Chr. I	124668	T	A
Chr. I	124671	G	A
Chr. I	124719	C	A
Chr. I	124872	A	G
Chr. I	124972	C	T
Chr. I	125133	G	A
Chr. I	125158	T	G
Chr. I	125277	G	A
Chr. I	125286	G	A
Chr. I	125419	A	G
Chr. I	125610	A	G
Chr. I	125616	T	C
Chr. I	125619	C	T
Chr. I	125793	T	A
Chr. I	125895	C	T
Chr. I	126258	A	G
Chr. I	126267	A	T
Chr. I	126462	G	A
Chr. I	126468	G	A
Chr. I	126483	A	G
Chr. I	126501	C	T
Chr. I	126553	C	T
Chr. I	126600	A	G
Chr. I	126880	T	C
Chr. I	126897	T	C
Chr. I	126902	G	C
Chr. I	127038	C	T
Chr. I	127062	A	G
Chr. I	127101	A	G
Chr. I	127227	G	A
Chr. I	127274	G	C
Chr. I	127533	A	G
Chr. I	127572	A	G
Chr. I	127610	T	C
Chr. I	127764	A	G
Chr. I	127854	T	G
Chr. I	127861	G	T
Chr. I	127871	A	G
Chr. I	127875	A	G
Chr. I	128137	A	G
Chr. I	128270	T	C
Chr. I	128423	A	G
Chr. I	128455	T	G
Chr. I	128697	C	T
Chr. I	128704	C	A
Chr. I	128756	G	T
Chr. I	128774	A	G
Chr. I	128843	C	T
Chr. I	129075	C	T
Chr. I	129471	C	T
Chr. I	129629	C	T
Chr. I	129656	T	C
Chr. I	129661	G	A
Chr. I	129693	A	G
Chr. I	129731	C	T
Chr. I	130292	C	T
Chr. I	130362	C	T
Chr. I	130454	G	A
Chr. I	130639	G	A
Chr. I	130691	T	G
Chr. I	130776	C	G
Chr. I	130918	C	T
Chr. I	130951	T	C
Chr. I	130975	G	A
Chr. I	131539	C	T
Chr. I	131590	T	C
Chr. I	131595	T	A
Chr. I	131980	C	T
Chr. I	132005	T	C
Chr. I	132189	A	C
Chr. I	132337	G	A
Chr. I	132423	A	G
Chr. I	132426	A	G
Chr. I	132552	C	T
Chr. I	132618	A	G
Chr. I	132714	T	C
Chr. I	133083	T	C
Chr. I	133174	G	A
Chr. I	133346	C	T
Chr. I	133347	C	T
Chr. I	133374	G	A
Chr. I	133425	G	C
Chr. I	133429	T	G
Chr. I	133615	G	A
Chr. I	134089	A	C
Chr. I	134185	T	C
Chr. I	134219	C	T
Chr. I	134414	G	A
Chr. I	134520	C	T
Chr. I	134531	G	A
Chr. I	134639	G	A
Chr. I	134661	G	A
Chr. I	135156	T	C
Chr. I	135181	C	T
Chr. I	136041	G	A
Chr. I	136057	A	G
Chr. I	136153	C	G
Chr. I	136195	C	T
Chr. I	136576	T	C
Chr. I	136667	G	A
Chr. I	136814	T	C
Chr. I	137148	C	G
Chr. I	137794	C	T
Chr. I	138075	T	C
Chr. I	138340	A	G
Chr. I	138422	A	T
Chr. I	138542	T	C
Chr. I	138711	A	G
Chr. I	138741	G	A
Chr. I	138823	A	G
Chr. I	138946	G	A
Chr. I	139049	G	T
Chr. I	139055	A	G
Chr. I	139073	G	A
Chr. I	139199	T	A
Chr. I	139293	T	C
Chr. I	139311	T	C
Chr. I	139374	C	T
Chr. I	139956	A	G
Chr. I	139968	G	A
Chr. I	139971	G	A
Chr. I	139974	G	A
Chr. I	139980	A	G
Chr. I	139986	A	G
Chr. I	140097	G	A
Chr. I	140112	A	G
Chr. I	140115	G	A
Chr. I	140142	A	G
Chr. I	140154	G	A
Chr. I	140157	A	G
Chr. I	140160	G	A
Chr. I	140162	T	C
Chr. I	140163	C	T
Chr. I	140169	C	T
Chr. I	140175	T	A
Chr. I	140286	A	G
Chr. I	140397	T	C
Chr. I	140526	C	T
Chr. I	141180	G	A
Chr. I	141342	A	G
Chr. I	141363	A	G
Chr. I	141564	T	C
Chr. I	141802	C	T
Chr. I	141835	A	G
Chr. I	141913	C	T
Chr. I	142166	A	C
Chr. I	143622	A	G
Chr. I	143766	T	C
Chr. I	143781	T	C
Chr. I	143806	T	C
Chr. I	143848	T	C
Chr. I	144180	T	C
Chr. I	144684	T	C
Chr. I	145627	T	C
Chr. I	145720	G	A
Chr. I	146242	T	C
Chr. I	146738	A	G
Chr. I	146820	T	C
Chr. I	147051	A	G
Chr. I	147507	T	G
Chr. I	147607	A	T
Chr. I	147655	C	G
Chr. I	147759	A	T
Chr. I	147785	C	G
Chr. I	147795	C	T
Chr. I	147885	T	C
Chr. I	148146	T	A
Chr. I	148596	G	A
Chr. I	148818	G	A
Chr. I	148886	T	C
Chr. I	149187	G	A
Chr. I	149467	C	T
Chr. I	149594	C	T
Chr. I	149913	A	C
Chr. I	149973	G	A
Chr. I	150753	G	A
Chr. I	151038	C	T
Chr. I	151122	G	A
Chr. I	151198	A	G
Chr. I	151314	T	C
Chr. I	151380	A	G
Chr. I	151415	C	T
Chr. I	151450	A	T
Chr. I	151453	G	A
Chr. I	151460	G	C
Chr. I	151465	G	A
Chr. I	151475	A	G
Chr. I	151478	A	G
Chr. I	151501	A	T
Chr. I	151502	A	T
Chr. I	151503	A	T
Chr. I	151511	T	A
Chr. I	151526	G	A
Chr. I	151577	C	A
Chr. I	151658	G	C
Chr. I	151763	C	T
Chr. I	151834	C	A
Chr. I	151847	G	A
Chr. I	151963	T	A
Chr. I	152045	G	A
Chr. I	152235	G	A
Chr. I	152239	T	C
Chr. I	152285	G	A
Chr. I	152291	C	T
Chr. I	152709	A	G
Chr. I	152749	C	G
Chr. I	152970	C	T
Chr. I	153110	A	G
Chr. I	153156	A	T
Chr. I	153235	G	A
Chr. I	153297	C	A
Chr. I	153399	T	C
Chr. I	153442	G	A
Chr. I	153564	A	G
Chr. I	153742	T	C
Chr. I	153762	C	G
Chr. I	153783	C	T
Chr. I	153913	G	T
Chr. I	154332	C	T
Chr. I	154746	C	T
Chr. I	154766	T	C
Chr. I	154963	G	C
Chr. I	155175	G	A
Chr. I	155428	A	G
Chr. I	155562	T	G
Chr. I	155835	T	C
Chr. I	156174	T	G
Chr. I	156293	A	T
Chr. I	156315	A	G
Chr. I	156355	G	A
Chr. I	156383	T	G
Chr. I	156393	G	T
Chr. I	156394	G	A
Chr. I	156403	T	C
Chr. I	156453	G	T
Chr. I	156469	T	G
Chr. I	156518	T	C
Chr. I	156538	T	C
Chr. I	156552	C	T
Chr. I	156554	C	A
Chr. I	156584	T	C
Chr. I	156614	T	A
Chr. I	156615	C	T
Chr. I	156666	G	A
Chr. I	156676	C	A
Chr. I	156835	G	A
Chr. I	157174	G	T
Chr. I	157344	A	G
Chr. I	157504	T	A
Chr. I	157672	C	G
Chr. I	157675	A	G
Chr. I	157927	T	A
Chr. I	157993	G	A
Chr. I	158200	A	G
Chr. I	158341	T	C
Chr. I	158494	A	G
Chr. I	158503	C	T
Chr. I	158733	A	T
Chr. I	158824	G	C
Chr. I	158827	G	A
Chr. I	158843	G	A
Chr. I	159086	C	T
Chr. I	159100	T	A
Chr. I	159164	G	C
Chr. I	159225	C	A
Chr. I	159467	G	A
Chr. I	159798	A	G
Chr. I	159842	A	T
Chr. I	160002	T	C
Chr. I	160250	A	G
Chr. I	160257	T	G
Chr. I	165840	G	A
Chr. I	165842	A	G
Chr. I	165843	A	T
Chr. I	166164	A	G
Chr. I	166245	T	A
Chr. I	166369	C	T
Chr. I	166429	G	A
Chr. I	166443	C	G
Chr. I	166571	A	G
Chr. I	166733	G	A
Chr. I	166767	C	T
Chr. I	166820	T	C
Chr. I	166848	C	G
Chr. I	166865	T	C
Chr. I	166931	G	A
Chr. I	167064	T	C
Chr. I	167070	G	C
Chr. I	167179	C	T
Chr. I	168203	T	A
Chr. I	168413	A	C
Chr. I	168686	G	A
Chr. I	168767	G	T
Chr. I	168772	G	A
Chr. I	168787	C	A
Chr. I	168836	G	A
Chr. I	169205	C	T
Chr. I	169217	T	C
Chr. I	169245	T	C
Chr. I	169269	T	C
Chr. I	169422	C	T
Chr. I	169830	A	G
Chr. I	169887	C	T
Chr. I	169992	T	C
Chr. I	170022	T	C
Chr. I	170321	T	C
Chr. I	170564	G	A
Chr. I	170726	T	C
Chr. I	170945	G	A
Chr. I	171254	T	C
Chr. I	171431	G	A
Chr. I	171640	T	C
Chr. I	172431	A	T
Chr. I	173245	T	C
Chr. I	173375	G	A
Chr. I	173405	T	C
Chr. I	173438	C	G
Chr. I	173441	T	C
Chr. I	173447	A	G
Chr. I	173462	T	C
Chr. I	173498	G	T
Chr. I	173528	A	G
Chr. I	173642	A	C
Chr. I	173942	A	G
Chr. I	174118	G	A
Chr. I	174484	G	A
Chr. I	174727	G	A
Chr. I	174827	G	A
Chr. I	174919	A	G
Chr. I	174938	G	A
Chr. I	175203	G	A
Chr. I	175281	G	A
Chr. I	175318	G	C
Chr. I	175444	T	C
Chr. I	175523	G	T
Chr. I	175532	A	G
Chr. I	175573	A	G
Chr. I	175876	T	C
Chr. I	175963	G	A
Chr. I	176001	C	T
Chr. I	176015	C	T
Chr. I	176061	T	C
Chr. I	176220	C	T
Chr. I	176230	T	C
Chr. I	176272	T	C
Chr. I	176274	T	A
Chr. I	176290	A	G
Chr. I	176291	T	G
Chr. I	176431	G	A
Chr. I	176512	T	A
Chr. I	176650	G	A
Chr. I	176721	A	G
Chr. I	176847	G	A
Chr. I	177137	C	A
Chr. I	177140	T	G
Chr. I	177196	C	T
Chr. I	177206	C	T
Chr. I	177217	G	A
Chr. I	177241	C	T
Chr. I	177270	G	A
Chr. I	177285	T	C
Chr. I	177450	A	G
Chr. I	177692	A	G
Chr. I	177875	A	C
Chr. I	178009	A	G
Chr. I	178028	T	C
Chr. I	178204	G	C
Chr. I	178270	C	A
Chr. I	178358	A	G
Chr. I	178448	T	C
Chr. I	178541	G	A
Chr. I	178563	C	T
Chr. I	178602	G	C
Chr. I	178654	G	A
Chr. I	178674	G	A
Chr. I	178682	C	T
Chr. I	178846	G	A
Chr. I	178875	G	C
Chr. I	178905	T	A
Chr. I	178960	T	C
Chr. I	178989	T	G
Chr. I	179055	C	T
Chr. I	179397	A	G
Chr. I	179402	C	T
Chr. I	179554	A	G
Chr. I	179588	G	A
Chr. I	179610	T	C
Chr. I	179706	G	C
Chr. I	179772	T	C
Chr. I	179823	C	T
Chr. I	179877	T	C
Chr. I	179951	G	C
Chr. I	179972	A	G
Chr. I	180013	C	T
Chr. I	180072	A	C
Chr. I	180103	T	C
Chr. I	180134	C	T
Chr. I	180231	G	A
Chr. I	180256	G	C
Chr. I	180264	C	T
Chr. I	180277	G	T
Chr. I	180278	T	A
Chr. I	180286	G	A
Chr. I	180327	T	C
Chr. I	180393	G	A
Chr. I	180431	A	G
Chr. I	180456	G	A
Chr. I	180509	C	T
Chr. I	180583	C	A
Chr. I	180603	C	T
Chr. I	180644	A	G
Chr. I	180726	G	C
Chr. I	180787	C	T
Chr. I	180794	T	A
Chr. I	180898	A	C
Chr. I	180906	T	C
Chr. I	180907	C	T
Chr. I	180908	T	C
Chr. I	180913	T	C
Chr. I	180922	G	T
Chr. I	180982	A	C
Chr. I	180988	G	A
Chr. I	181013	C	T
Chr. I	181107	C	T
Chr. I	181117	A	G
Chr. I	181118	C	T
Chr. I	181119	A	G
Chr. I	181384	T	A
Chr. I	181385	G	C
Chr. I	181396	A	T
Chr. I	181399	G	C
Chr. I	181402	G	A
Chr. I	181403	G	C
Chr. I	181404	G	C
Chr. I	181406	T	C
Chr. I	181408	C	A
Chr. I	181412	G	A
Chr. I	181426	G	C
Chr. I	181429	A	T
Chr. I	181430	T	A
Chr. I	181437	G	A
Chr. I	181441	A	C
Chr. I	181442	T	A
Chr. I	181444	C	G
Chr. I	181460	T	C
Chr. I	181461	T	A
Chr. I	181464	G	A
Chr. I	181466	T	G
Chr. I	181467	T	A
Chr. I	181478	C	G
Chr. I	181491	C	T
Chr. I	181497	A	C
Chr. I	181515	A	T
Chr. I	181516	T	C
Chr. I	181524	T	G
Chr. I	181526	A	T
Chr. I	181528	T	A
Chr. I	181554	G	T
Chr. I	181589	G	A
Chr. I	181593	C	T
Chr. I	181612	T	A
Chr. I	181632	G	A
Chr. I	181641	T	A
Chr. I	181644	T	G
Chr. I	181647	C	T
Chr. I	181657	T	C
Chr. I	181662	A	G
Chr. I	181664	C	A
Chr. I	181665	T	A
Chr. I	181666	T	A
Chr. I	181670	A	C
Chr. I	181671	C	A
Chr. I	181679	T	A
Chr. I	181687	T	A
Chr. I	181689	T	A
Chr. I	181700	T	C
Chr. I	181704	A	C
Chr. I	181719	C	T
Chr. I	181739	T	A
Chr. I	181741	T	C
Chr. I	181746	A	C
Chr. I	181752	A	C
Chr. I	181762	C	T
Chr. I	181763	A	T
Chr. I	181764	A	G
Chr. I	181768	C	T
Chr. I	181794	G	C
Chr. I	181795	T	C
Chr. I	181796	T	A
Chr. I	181808	A	G
Chr. I	181814	C	A
Chr. I	181815	C	G
Chr. I	181816	A	G
Chr. I	181818	T	A
Chr. I	181820	C	A
Chr. I	181824	A	G
Chr. I	181825	T	C
Chr. I	181830	A	C
Chr. I	181832	A	C
Chr. I	181841	A	G
Chr. I	181853	C	A
Chr. I	181859	C	G
Chr. I	181861	T	A
Chr. I	181864	A	T
Chr. I	181865	T	A
Chr. I	181870	G	A
Chr. I	181875	C	G
Chr. I	181891	A	T
Chr. I	181894	T	A
Chr. I	181905	T	A
Chr. I	181914	C	A
Chr. I	181923	C	A
Chr. I	181924	T	G
Chr. I	181940	A	T
Chr. I	181941	G	T
Chr. I	181943	T	A
Chr. I	181944	C	G
Chr. I	181945	C	A
Chr. I	181948	A	C
Chr. I	181952	A	T
Chr. I	181956	C	T
Chr. I	181958	A	T
Chr. I	181981	C	T
Chr. I	181982	A	G
Chr. I	181997	C	T
Chr. I	182016	G	T
Chr. I	182018	A	T
Chr. I	182031	C	T
Chr. I	182032	A	T
Chr. I	182035	G	T
Chr. I	182037	A	T
Chr. I	182044	A	C
Chr. I	182045	A	G
Chr. I	182046	G	C
Chr. I	182063	A	T
Chr. I	182067	A	C
Chr. I	182068	A	T
Chr. I	182070	C	A
Chr. I	182073	G	T
Chr. I	182074	A	T
Chr. I	182080	C	T
Chr. I	182084	G	T
Chr. I	182086	A	G
Chr. I	182093	C	T
Chr. I	182111	A	C
Chr. I	182113	A	C
Chr. I	182114	T	A
Chr. I	182118	C	A
Chr. I	182122	T	G
Chr. I	182132	C	A
Chr. I	182136	T	A
Chr. I	182141	G	T
Chr. I	182149	C	A
Chr. I	182151	C	A
Chr. I	182160	A	G
Chr. I	182161	G	A
Chr. I	182163	G	T
Chr. I	182168	C	G
Chr. I	182169	C	A
Chr. I	182170	A	C
Chr. I	182174	G	A
Chr. I	182185	C	G
Chr. I	182187	A	T
Chr. I	182188	A	G
Chr. I	182201	C	T
Chr. I	182205	A	T
Chr. I	182206	G	T
Chr. I	182209	T	A
Chr. I	182210	T	A
Chr. I	182212	G	T
Chr. I	182217	A	T
Chr. I	182218	A	T
Chr. I	182230	C	T
Chr. I	182237	T	G
Chr. I	182241	T	G
Chr. I	182245	T	A
Chr. I	182246	G	A
Chr. I	182251	G	C
Chr. I	182259	T	A
Chr. I	182261	T	C
Chr. I	182266	C	A
Chr. I	182268	G	T
Chr. I	182271	C	G
Chr. I	182273	A	G
Chr. I	182274	A	G
Chr. I	182283	A	G
Chr. I	182290	T	A
Chr. I	182317	A	T
Chr. I	182354	T	A
Chr. I	182394	C	T
Chr. I	182406	T	G
Chr. I	182407	T	G
Chr. I	182412	G	T
Chr. I	182416	C	T
Chr. I	182431	C	T
Chr. I	182447	T	A
Chr. I	182453	A	T
Chr. I	182454	A	C
Chr. I	182458	C	T
Chr. I	182462	G	A
Chr. I	182466	C	G
Chr. I	182474	A	G
Chr. I	182479	T	G
Chr. I	182482	G	T
Chr. I	182484	T	C
Chr. I	182485	C	T
Chr. I	182496	G	A
Chr. I	182527	T	A
Chr. I	182528	A	C
Chr. I	182531	G	C
Chr. I	182558	A	C
Chr. I	182560	T	A
Chr. I	182563	G	A
Chr. I	182566	A	T
Chr. I	182570	C	T
Chr. I	182586	A	C
Chr. I	182602	G	C
Chr. I	182603	G	C
Chr. I	182605	A	T
Chr. I	182611	C	T
Chr. I	182613	C	T
Chr. I	182616	T	A
Chr. I	182618	T	G
Chr. I	182629	T	C
Chr. I	182642	T	C
Chr. I	182663	C	T
Chr. I	182667	G	A
Chr. I	182731	A	T
Chr. I	182752	C	A
Chr. I	182990	C	T
Chr. I	183100	G	A
Chr. I	183101	A	G
Chr. I	183214	G	A
Chr. I	183270	T	C
Chr. I	183331	G	T
Chr. I	183353	C	T
Chr. I	183393	A	T
Chr. I	183400	T	C
Chr. I	183401	T	C
Chr. I	183404	G	A
Chr. I	183432	C	A
Chr. I	183527	T	G
Chr. I	183544	A	G
Chr. I	183545	C	T
Chr. I	183557	C	T
Chr. I	183569	A	T
Chr. I	183573	T	A
Chr. I	183607	A	C
Chr. I	183662	C	T
Chr. I	183675	T	C
Chr. I	183689	A	T
Chr. I	183774	G	A
Chr. I	183867	A	C
Chr. I	183881	T	C
Chr. I	184073	G	A
Chr. I	184331	G	A
Chr. I	184397	T	C
Chr. I	184537	T	C
Chr. I	184683	C	G
Chr. I	184723	T	C
Chr. I	184831	A	T
Chr. I	184846	A	G
Chr. I	184847	A	G
Chr. I	184865	T	C
Chr. I	184878	A	G
Chr. I	184890	C	A
Chr. I	184906	T	A
Chr. I	184909	G	A
Chr. I	184918	T	C
Chr. I	184921	C	T
Chr. I	185012	T	G
Chr. I	185014	C	A
Chr. I	185108	A	G
Chr. I	185126	G	A
Chr. I	185179	G	A
Chr. I	185194	C	A
Chr. I	185303	A	G
Chr. I	185314	G	A
Chr. I	185379	G	A
Chr. I	185407	C	T
Chr. I	185431	C	A
Chr. I	185438	C	T
Chr. I	185503	T	C
Chr. I	185646	G	A
Chr. I	185705	G	A
Chr. I	185749	T	G
Chr. I	185780	T	C
Chr. I	185827	T	C
Chr. I	185844	C	T
Chr. I	185896	T	A
Chr. I	185916	C	A
Chr. I	185941	G	A
Chr. I	185954	T	A
Chr. I	186055	C	T
Chr. I	186098	T	A
Chr. I	186099	G	A
Chr. I	186131	A	G
Chr. I	186139	C	T
Chr. I	186146	T	G
Chr. I	186256	T	C
Chr. I	186276	T	C
Chr. I	186279	A	C
Chr. I	186283	C	G
Chr. I	186291	A	G
Chr. I	186304	G	A
Chr. I	186330	C	T
Chr. I	186440	A	T
Chr. I	186479	T	C
Chr. I	186499	T	C
Chr. I	186504	G	C
Chr. I	186554	T	C
Chr. I	186577	C	T
Chr. I	186579	A	G
Chr. I	186583	C	A
Chr. I	186596	G	A
Chr. I	186619	C	A
Chr. I	186648	T	C
Chr. I	186714	C	T
Chr. I	186788	G	A
Chr. I	186807	C	T
Chr. I	186819	T	C
Chr. I	186841	G	A
Chr. I	186907	T	C
Chr. I	186936	G	A
Chr. I	186963	C	A
Chr. I	186974	C	T
Chr. I	186987	G	A
Chr. I	186990	G	C
Chr. I	187135	G	A
Chr. I	187156	C	T
Chr. I	187164	G	A
Chr. I	187167	C	A
Chr. I	187169	C	G
Chr. I	187171	A	G
[truncated: 63,832 more rows]
