# Supplementary material for: Rapid evolution driven by translocation-associated selection during meiosis
Source: EMBO Rep. 2026 Jun 16;27(14):4011–28. doi: 10.1038/s44319-026-00820-6 (PMC13400751; doi:10.1038/s44319-026-00820-6)
Supplement: Supplementary file 4 — Dataset EV2 [file 44319_2026_820_MOESM4_ESM.xlsx]

## Sheet: Dataset EV2
Dataset EV2 Allele frequency variation of cross-sporulation cycles
Chromosome	Position	Rep1-Diploid_AF	Rep1-M1_AF	Rep1-A1_AF	Rep1-M2_AF	Rep1-A2_AF	Rep1-M3_AF	Rep1-A3_AF	Rep1-M4_AF	Rep1-A4_AF	Rep1-M5_AF	Rep1-A5_AF	Rep1-M6_AF	Rep1-A6_AF	Rep2-Diploid_AF	Rep2-M1_AF	Rep2-A1_AF	Rep2-M2_AF	Rep2-A2_AF	Rep2-M3_AF	Rep2-A3_AF	Rep2-M4_AF	Rep2-A4_AF	Rep2-M5_AF	Rep2-A5_AF	Rep2-M6_AF	Rep2-A6_AF	Rep3-Diploid_AF	Rep3-M1_AF	Rep3-A1_AF	Rep3-M2_AF	Rep3-A2_AF	Rep3-M3_AF	Rep3-A3_AF	Rep3-M4_AF	Rep3-A4_AF	Rep3-M5_AF	Rep3-A5_AF	Rep3-M6_AF	Rep3-A6_AF
Chr. I	1334	0.025	0.0263158	0.031746	0.0540541	0.0120482	0.06	0.113208	0.0740741	0.0222222	0.027027	0.025641	0.0512821	0	0.122449	0.0526316	0.0185185	0.0571429	0.0888889	NA	0.0566038	0.0263158	0	0.0285714	0.0491803	0.0555556	0	0	0.0163934	0.0277778	0.0212766	0	0.025641	0.1	0	0.0851064	0.0547945	0.0444444	0.0681818	0.0333333
Chr. I	1505	1	1	1	1	1	1	1	1	1	1	1	1	1	1	1	1	1	1	1	1	1	1	1	1	1	1	1	1	1	1	1	1	1	1	1	1	1	1	1
Chr. I	1526	1	1	1	1	1	1	1	1	1	1	0.989691	1	1	1	1	1	1	1	1	1	1	1	1	1	1	1	1	1	1	1	1	1	1	1	1	1	1	1	1
Chr. I	1528	1	1	1	1	1	1	1	1	1	1	1	1	1	1	1	1	1	1	1	1	1	1	1	1	1	1	1	1	1	1	1	1	1	1	1	1	1	1	1
Chr. I	1529	1	1	1	1	1	1	1	1	1	1	1	1	1	1	1	1	1	1	1	1	1	1	1	1	1	1	1	1	1	1	1	1	1	1	1	1	1	1	1
Chr. I	1532	1	1	1	1	1	1	1	1	1	1	1	1	1	1	1	1	1	1	1	1	1	1	1	1	1	1	1	1	1	1	1	1	1	1	1	1	1	1	1
Chr. I	1533	1	1	1	1	1	1	1	1	1	1	1	1	1	1	1	1	1	1	1	1	1	1	1	1	1	1	1	1	1	1	1	1	1	1	1	1	1	1	1
Chr. I	1547	1	1	1	1	1	1	1	1	1	1	1	1	1	1	1	1	1	1	1	1	1	1	1	1	1	1	1	1	1	1	1	1	1	1	1	1	1	1	1
Chr. I	1558	1	1	1	1	1	1	1	1	1	1	1	1	1	1	1	1	1	1	1	1	1	1	1	1	1	1	1	1	1	1	1	1	1	1	1	1	1	1	1
Chr. I	2207	0.25	0.307692	0.2	0.333333	0.1875	0.177778	0.0454545	0.177778	0.225	0.243243	0.142857	0.3	0.266667	0.340426	0.2	0.375	0.0789474	NA	NA	0.2	0.289474	0.140625	0.2	0.271186	0.155556	0.323529	NA	0.129032	0.18	0.298077	NA	0.268293	0.176471	0.233333	0.142857	0.1625	0.333333	NA	NA
Chr. I	2216	0.25	0.287879	0.2	0.352941	0.153846	0.177778	0.0487805	0.190476	0.219512	0.236842	0.14	0.28125	0.255319	0.347826	0.192308	0.367347	0.075	NA	NA	0.2	0.275	0.132353	0.225	0.262295	0.145833	0.333333	NA	0.125	0.18	0.287037	0.193548	0.261905	0.194444	0.25	0.128205	0.164557	0.333333	NA	NA
Chr. I	2219	0.234043	0.298507	0.196078	0.324324	0.153846	0.177778	0.0454545	0.166667	0.219512	0.225	0.14	0.28125	0.266667	0.333333	0.192308	0.367347	0.0769231	NA	0.0645161	0.194444	0.268293	0.130435	0.219512	0.266667	0.142857	0.323529	NA	0.126984	0.1875	0.284404	0.181818	0.261905	0.184211	0.25	0.135135	0.1625	0.339286	NA	NA
Chr. I	2220	0.23913	0.30303	0.2	0.333333	0.157895	0.177778	0.0444444	0.166667	0.214286	0.225	0.14	0.28125	0.25	0.333333	0.192308	0.36	0.0769231	0.266667	0.0645161	0.194444	0.268293	0.130435	0.219512	0.266667	0.142857	0.323529	NA	0.112903	0.183673	0.281818	0.176471	0.261905	0.189189	0.235294	0.131579	0.164557	0.345455	0.233333	NA
Chr. I	2223	0.234043	0.307692	0.208333	0.324324	0.157895	0.177778	0.0434783	0.166667	0.225	0.214286	0.14	0.272727	0.244898	0.326531	0.196078	0.352941	0.075	0.266667	0.0645161	0.189189	0.261905	0.132353	0.219512	0.266667	0.14	0.314286	NA	0.112903	0.183673	0.281818	0.176471	0.268293	0.179487	0.235294	0.128205	0.168831	0.339286	0.233333	NA
Chr. I	2241	0	0	0	0	0	0	0	0	0	0	0	0	0	0	0	0	0	NA	0	0	0	0	0	0	0	0	NA	0	0	0	0	0	0	0	0	0	0	0	NA
Chr. I	2247	0.229167	0.289855	0.185185	0.342857	0.171429	0.173913	0.0425532	0.166667	0.183673	0.225	0.137255	0.272727	0.211538	0.32	0.181818	0.382979	0.0769231	NA	0.0606061	0.175	0.243902	0.121622	0.219512	0.275862	0.134615	0.305556	NA	0.117647	0.18	0.274336	0.171429	0.261905	0.153846	0.216216	0.119048	0.168831	0.358491	0.2	NA
Chr. I	2273	0	0	0	0	0	0	0	0	0	0	0	0	0	0	0	0	0	0	0	0	0	0	0	0	0	0	0	0	0	0	0	0	0	0	0	0	0	0	0
Chr. I	2278	0	0	0	0	0	0	0	0	0	0	0	0	0	0	0	0	0	0	0	0	0	0	0	0	0	0	0	0	0	0	0	0	0	0	0	0	0	0	0
Chr. I	2279	0	0	0	0	0	0	0	0	0	0	0	0	0	0	0	0	0	0	0	0	0	0	0	0	0	0	0	0	0	0	0	0	0	0	0	0	0	0	0
Chr. I	2283	0	0	0	0	0	0	0	0	0	0	0	0	0	0	0	0	0	0	0	0	0	0	0	0	0	0	0	0	0	0	0	0	0	0	0	0	0	0	0
Chr. I	2284	0.00934579	0	0	0	0	0	0	0	0	0	0	0	0	0	0	0	0	0	0	0.010101	0	0.00769231	0	0	0	0	0	0	0	0	0	0	0	0	0	0	0	0	0
Chr. I	2287	0	0	0	0	0	0	0	0	0	0	0	0	0	0	0	0	0	0	0	0	0	0	0	0	0	0	0	0	0	0	0	0	0	0	0	0	0	0	0
Chr. I	2288	0	0	0	0	0	0	0	0	0	0	0	0	0	0	0	0	0	0	0	0	0	0	0	0	0	0	0	0	0	0	0	0	0	0	0	0	0	0	0
Chr. I	2290	0	0	0	0	0	0	0	0	0	0	0	0	0	0	0	0	0	0	0	0	0	0	0	0	0	0	0	0	0	0	0	0	0	0	0	0	0	0	0
Chr. I	2291	0	0	0	0	0	0	0	0	0	0	0	0	0	0	0	0	0	0	0	0	0	0	0	0	0	0	0	0	0	0	0	0	0	0	0	0	0	0	0
Chr. I	2295	0	0	0	0	0	0	0	0	0	0	0	0	0	0	0	0	0	0	0	0	0	0	0	0	0	0	0	0	0	0	0	0	0	0	0	0	0	0	0
Chr. I	2309	0	0	0	0	0	0	0	0	0	0	0	0	0	0	0	0	0	0	0	0	0	0	0	0	0	0	0	0	0	0	0	0	0	0	0	0	0	0	0
Chr. I	2311	0	0	0	0	0	0	0	0	0	0	0	0	0	0	0	0	0	0	0	0	0	0	0	0	0	0	0	0	0	0	0	0	0	0	0	0	0	0	0
Chr. I	2313	0	0	0	0	0	0	0	0	0	0	0	0	0	0	0	0	0	0	0	0	0	0	0	0	0	0	0	0	0	0	0	0	0	0	0	0	0	0	0
Chr. I	2331	0.673684	0.730159	0.650943	0.652174	0.722892	0.71	0.585106	0.690722	0.546512	0.701149	0.666667	0.526316	0.623529	0.775701	0.715596	0.72449	0.555556	0.661972	0.555556	0.684211	0.696629	0.559322	0.767442	0.756944	0.57	0.7375	0.75	0.629032	0.655556	0.631579	0.602941	0.64557	0.658228	0.65625	0.654545	0.591667	0.741935	0.73913	0.725806
Chr. I	2340	0.695652	0.733333	0.653465	0.625	0.721519	0.698925	0.595506	0.691489	0.542169	0.702381	0.696629	0.518519	0.619048	0.792079	0.740385	0.723404	0.6	0.652174	0.542373	0.651685	0.678571	0.556604	0.768293	0.757353	0.595745	0.736842	0.757143	0.644068	0.639535	0.634731	0.629032	0.653333	0.64	0.68254	0.626263	0.59292	0.75	0.757576	0.721311
Chr. I	2371	0.432836	0.418605	0.342466	0.404762	0.465517	0.412698	0.4	0.409091	0.283333	0.355932	0.328571	0.289474	0.360656	0.402778	0.371429	0.474359	0.378378	0.375	0.341463	0.301587	0.385965	0.295775	0.267857	0.373626	0.396825	0.479167	0.511111	0.493827	0.322034	0.445455	0.314286	0.384615	0.4	0.382979	0.387097	0.333333	0.435484	0.404255	0.416667
Chr. I	2373	0.731343	0.711111	0.597222	0.697674	0.745763	0.666667	0.518519	0.671642	0.483333	0.683333	0.681159	0.5	0.59322	0.746479	0.726027	0.75	0.578947	0.583333	0.475	0.619048	0.678571	0.535211	0.75	0.736264	0.555556	0.76087	0.733333	0.6	0.610169	0.633028	0.6	0.634615	0.62	0.708333	0.6	0.614458	0.737705	0.755102	0.638889
Chr. I	2377	0	0	0	0	0	0	0	0	0	0	0	0	0	0	0	0	0	0	0	0	0	0	0	0	0	0.0212766	0	0	0	0	0	0	0	0	0	0	0	0	0
Chr. I	2383	0	0	0	NA	0	0	NA	0	0	0	0	NA	0	0	0	0	NA	0	NA	0	0	0	0	0	0	NA	NA	0	0	0	NA	0	0	0	0	0	0	0	NA
Chr. I	2610	0	0	0	NA	NA	0	NA	0	0	0	0	NA	0	0	0	NA	NA	NA	NA	0	NA	0	NA	0	0	NA	NA	0	NA	0	0	0	0	NA	0	0	NA	NA	NA
Chr. I	2611	0	0	0	0	NA	0	NA	0	0	0	0	NA	0	0	0	NA	NA	NA	NA	0	NA	0	NA	0	0	NA	NA	0	NA	0	0	0	0	NA	0	0	NA	NA	NA
Chr. I	2612	0	0	0	0	NA	0	NA	0	0	0	0	NA	0	0	0	NA	NA	NA	NA	0	NA	0	0	0	0	NA	NA	0	NA	0	0	0	0	NA	0	0	NA	NA	NA
Chr. I	2625	0	0	0	0	0	0	0	0	0	0	0	NA	0	0	0	NA	NA	0	NA	0	0	0	0	0	0	NA	NA	0	NA	0	0	0	0	0	0	0	0	NA	NA
Chr. I	2638	0	0	0	0	0	0	0	0	0	0	0	NA	0	0	0	NA	0	0	NA	0	0	0	0	0	0	NA	0	0	NA	0	0	0	0	0	0	0	0	NA	NA
Chr. I	2639	0	0	0	0	NA	0.0285714	0	0	0	0	0	NA	0	0	0	NA	0	0	NA	0	0	0	0	0	0	NA	0	0	NA	0	0	0	0	0	0	0	0	NA	NA
Chr. I	2643	0	0	0	0	0	0	0	0	0	0	0	NA	0	0	0	NA	0	0	NA	0	0	0	0	0	0	NA	NA	0	NA	0	0	0	0	0	0	0	0	NA	NA
Chr. I	2645	0	0	0.027027	0	0	0	0.03125	0.047619	0	0.025641	0	0	0	0.0232558	0.025641	NA	0	NA	NA	0	0	0	0	0	0	NA	NA	0	NA	0.0131579	0	0	0	0	0	0	0.0285714	NA	NA
Chr. I	2654	0	0	0.0714286	0	0	0	0.0294118	0.0851064	0	0.0526316	0.0465116	NA	0.0434783	0.0238095	0.0769231	NA	0.030303	0.0322581	NA	0	0	0	0	0	0.0217391	0	NA	0.0888889	0.030303	0.0454545	0.0555556	0.05	0	0	0.0392157	0	0.0769231	NA	NA
Chr. I	2666	0	0	0.0714286	0	0	0	0.025641	0.0851064	0	0.05	0.047619	0.0322581	0.0454545	0.0232558	0.0833333	NA	0.0294118	0.0294118	0.0625	0	0	0	0	0	0.0188679	0	NA	0.0888889	0.0294118	0.045977	0.0571429	0.05	0	0	0.0344828	0	0.0681818	NA	NA
Chr. I	2674	0.025641	0.0588235	0.0714286	0	0	0.025	0.0238095	0.0833333	0	0.0731707	0.0434783	0.0294118	0.0588235	0.0227273	0.105263	NA	0.030303	0.0285714	0.0606061	0.0222222	0.0285714	0	0	0.0178571	0.06	0	NA	0.0833333	0.0263158	0.0465116	0.0571429	0.0789474	0	NA	0.0327869	0.0204082	0.0697674	NA	NA
Chr. I	2679	0.05	0.0943396	0.0909091	0.0540541	0.102564	0.047619	0.0217391	0.160714	0.0612245	0.111111	0.0833333	0.0294118	0.0943396	0.0652174	0.15	0.166667	0.0588235	0.0285714	0.0645161	0.0408163	0.108108	0	0	0.0322581	0.0545455	0.0540541	NA	0.0961538	0.0285714	0.0705882	0.0882353	0.0833333	0.0363636	0.0322581	0.03125	0.02	0.111111	NA	NA
Chr. I	2706	0.339286	0.35	0.280702	0.229508	0.294118	0.245614	0.25	0.337662	0.238095	0.189655	0.177419	0.170732	0.341772	0.279412	0.357143	0.361702	0.191489	0.23913	0.333333	0.272727	0.362069	0.126984	0.322034	0.202532	0.236111	0.277778	0.309524	0.219178	0.277778	0.239669	0.314815	0.283019	0.27381	0.265306	0.255319	0.253333	0.38806	0.25	0.358974
Chr. I	2709	0.333333	0.371795	0.290909	0.229508	0.288462	0.263158	0.238806	0.345679	0.245902	0.20339	0.163934	0.170732	0.36	0.289855	0.385965	0.361702	0.191489	0.25	0.326531	0.289855	0.355932	0.121212	0.327586	0.205128	0.246377	0.296296	0.318182	0.232877	0.277778	0.260163	0.277778	0.309091	0.26506	0.244898	0.268041	0.273973	0.397059	0.277778	0.351351
Chr. I	2748	0.413793	0.406977	0.33871	0.283582	0.31746	0.367647	0.344444	0.406977	0.381579	0.213333	0.26087	0.333333	0.360825	0.342105	0.413333	0.458333	0.288462	0.314815	0.351852	0.291139	0.375	0.2375	0.428571	0.255556	0.297619	0.382353	0.448276	0.348315	0.378788	0.351351	0.305085	0.373333	0.369565	0.316667	0.320388	0.288889	0.460526	0.319149	0.42
Chr. I	2790	0.484848	0.451613	0.384615	0.375	0.421687	0.434211	0.420561	0.494382	0.460526	0.232877	0.378378	0.346154	0.388889	0.407407	0.488372	0.448276	0.358491	0.384615	0.457627	0.358025	0.4	0.258824	0.40625	0.294118	0.357143	0.384615	0.470588	0.364486	0.428571	0.401274	0.343284	0.414634	0.381818	0.328125	0.377193	0.361702	0.546667	0.375	0.508475
Chr. I	2796	0.478261	0.442105	0.34375	0.387097	0.409639	0.445946	0.387387	0.488372	0.43038	0.219178	0.355263	0.34	0.366972	0.419753	0.494118	0.428571	0.333333	0.345455	0.465517	0.365854	0.393939	0.25	0.419355	0.283019	0.344828	0.373333	0.455882	0.342857	0.43038	0.384615	0.3125	0.404762	0.37963	0.323077	0.366071	0.34375	0.561644	0.372881	0.517857
Chr. I	2797	0.470588	0.431579	0.333333	0.387097	0.409639	0.44	0.390476	0.506024	0.423077	0.216216	0.355263	0.32	0.354545	0.409639	0.494118	0.438596	0.333333	0.345455	0.482759	0.358025	0.393939	0.243902	0.412698	0.285714	0.348837	0.381579	0.432836	0.35514	0.410256	0.380645	0.323077	0.402439	0.383178	0.3125	0.372727	0.340426	0.554054	0.385965	0.508772
Chr. I	2823	0.514286	0.424242	0.378788	0.366667	0.421053	0.4625	0.425743	0.517241	0.4	0.225352	0.259259	0.37037	0.388889	0.417582	0.438202	0.478261	0.311475	0.3	0.574074	0.388235	0.377049	0.282609	0.383333	0.333333	0.369565	0.379747	0.457143	0.385321	0.452381	0.397436	0.261538	0.392857	0.371134	0.269841	0.361905	0.390476	0.52439	0.409836	0.516129
Chr. I	2902	0.54023	0.508772	0.493506	0.438596	0.554348	0.536232	0.514563	0.547368	0.405063	0.323529	0.352941	0.387097	0.377953	0.46729	0.49505	0.527027	0.403226	0.407407	0.597222	0.429907	0.430556	0.4	0.403509	0.362745	0.457143	0.42623	0.5	0.483333	0.550562	0.496815	0.349398	0.511111	0.408163	0.416667	0.45045	0.479675	0.53012	0.442857	0.528571
Chr. I	2914	0.546512	0.522124	0.533333	0.425926	0.533333	0.567568	0.509615	0.525773	0.440476	0.328125	0.340909	0.409091	0.372093	0.461538	0.495146	0.557143	0.40625	0.381818	0.528571	0.414414	0.445946	0.385542	0.38	0.373832	0.442308	0.42	0.521127	0.487179	0.561798	0.49375	0.345679	0.516129	0.466667	0.410714	0.477477	0.484127	0.493827	0.426471	0.492754
Chr. I	3022	0.481013	0.52381	0.495238	0.403846	0.575758	0.566265	0.479592	0.5	0.5	0.444444	0.444444	0.37037	0.422018	0.432099	0.538462	0.53125	0.516667	0.473684	0.550725	0.435644	0.507246	0.362319	0.318182	0.463415	0.526882	0.4375	0.6	0.495575	0.544554	0.508772	0.44	0.530864	0.439024	0.530303	0.527473	0.517857	0.552239	0.540541	0.52
Chr. I	3049	0.52381	0.518182	0.484536	0.407407	0.58	0.589744	0.475248	0.5	0.487805	0.478261	0.376623	0.357143	0.415929	0.430233	0.53	0.532258	0.537313	0.480769	0.584615	0.435644	0.485714	0.352113	0.333333	0.5	0.483871	0.446154	0.509091	0.522523	0.55	0.511628	0.450704	0.465116	0.418605	0.492537	0.52381	0.5	0.575758	0.567568	0.485294
Chr. I	3056	0.518987	0.523364	0.489796	0.396226	0.581633	0.581081	0.526882	0.510638	0.493333	0.511111	0.363636	0.403846	0.438596	0.440476	0.519608	0.532258	0.539683	0.509804	0.587302	0.473118	0.485294	0.338235	0.365854	0.534247	0.516484	0.459016	0.490909	0.5	0.545455	0.505882	0.449275	0.474359	0.426829	0.521739	0.525641	0.509259	0.57377	0.554054	0.508197
Chr. I	3106	0.506667	0.486486	0.538462	0.5	0.55	0.571429	0.434783	0.512195	0.507937	0.463415	0.379747	0.46	0.446429	0.471429	0.5	0.477612	0.520548	0.442308	0.519231	0.44898	0.472222	0.3125	0.404762	0.538462	0.488636	0.47619	0.568966	0.537037	0.563107	0.546584	0.511905	0.527473	0.391304	0.5	0.434783	0.508772	0.557377	0.515625	0.419355
Chr. I	3141	0.469697	0.522523	0.521277	0.469388	0.527273	0.62963	0.422222	0.518519	0.561404	0.525	0.452055	0.491228	0.463636	0.573529	0.474747	0.485294	0.478873	0.425926	0.538462	0.444444	0.492754	0.377778	0.416667	0.5	0.505618	0.5	0.578947	0.5	0.51	0.525641	0.512195	0.552632	0.397059	0.482143	0.40625	0.485981	0.482143	0.5	0.472727
Chr. I	3187	0.433333	0.554348	0.506329	0.452381	0.510204	0.542373	0.411765	0.538462	0.575	0.547619	0.507042	0.46	0.450549	0.622951	0.431579	0.53125	0.555556	0.45098	0.44186	0.493333	0.438596	0.341463	0.424242	0.542373	0.551724	0.54386	0.578947	0.494505	0.542056	0.5625	0.5	0.560606	0.383333	0.490909	0.375	0.530864	0.466667	0.442308	0.517857
Chr. I	3197	0.435484	0.57732	0.516854	0.428571	0.515464	0.55	0.425	0.573529	0.636364	0.543478	0.5	0.468085	0.488636	0.606557	0.447917	0.52381	0.548387	0.45614	0.404762	0.472973	0.459016	0.384615	0.425	0.561404	0.559524	0.5625	0.627119	0.47	0.537037	0.597015	0.486111	0.580645	0.387097	0.509434	0.339286	0.488095	0.5	0.45614	0.545455
Chr. I	3226	0.47541	0.54955	0.530612	0.480769	0.5	0.540984	0.46875	0.594203	0.647059	0.541667	0.487805	0.479167	0.477273	0.6	0.444444	0.538462	0.523077	0.490909	0.468085	0.506024	0.47541	0.288889	0.404762	0.603175	0.536082	0.548387	0.587302	0.528302	0.504505	0.616438	0.487179	0.569444	0.421875	0.482759	0.355932	0.510417	0.591837	0.47619	0.537313
Chr. I	3279	0.522388	0.537037	0.511364	0.574074	0.564815	0.507692	0.46988	0.614286	0.571429	0.565217	0.465753	0.456522	0.451613	0.578947	0.489796	0.537313	0.45614	0.465517	0.634146	0.518072	0.451613	0.404255	0.55	0.651515	0.56383	0.54902	0.54386	0.586538	0.471698	0.597315	0.552632	0.54878	0.387097	0.54902	0.484375	0.524752	0.62963	0.507463	0.477612
Chr. I	3311	0.578947	0.523364	0.556818	0.553571	0.583333	0.46875	0.389474	0.549296	0.52459	0.456522	0.484375	0.44186	0.45	0.576271	0.453608	0.552239	0.464286	0.418182	0.613636	0.565789	0.484375	0.361702	0.475	0.606061	0.54878	0.56	0.55	0.568421	0.429907	0.590278	0.5	0.506024	0.383333	0.543478	0.515625	0.568627	0.576271	0.522388	0.451613
Chr. I	3313	0.563636	0.522936	0.545455	0.545455	0.575758	0.484848	0.37	0.561644	0.52381	0.456522	0.461538	0.428571	0.444444	0.580645	0.46875	0.537313	0.448276	0.436364	0.634146	0.535714	0.484375	0.372549	0.465116	0.58209	0.522727	0.538462	0.564516	0.556701	0.424528	0.572414	0.506024	0.511364	0.377049	0.538462	0.47619	0.557692	0.590164	0.507463	0.446154
Chr. I	3328	0.557692	0.518182	0.576087	0.576271	0.564356	0.463768	0.394231	0.539474	0.532258	0.418605	0.478261	0.466667	0.441176	0.578125	0.505263	0.541667	0.390625	0.428571	0.625	0.56044	0.492063	0.387755	0.444444	0.554054	0.510638	0.54717	0.57377	0.591837	0.438095	0.571429	0.52439	0.545455	0.373134	0.529412	0.478261	0.546296	0.612903	0.535211	0.444444
Chr. I	3389	0.576271	0.596154	0.55	0.580645	0.552083	0.567164	0.397849	0.55	0.6	0.478261	0.590909	0.508772	0.5	0.553846	0.532609	0.56338	0.390625	0.444444	0.591837	0.547619	0.46	0.418182	0.596154	0.609756	0.534091	0.509091	0.53125	0.57732	0.471698	0.611111	0.519481	0.6	0.434211	0.57377	0.493333	0.522936	0.621622	0.466667	0.52
Chr. I	3462	0.551724	0.605263	0.511364	0.571429	0.486239	0.5125	0.419753	0.541176	0.567164	0.490566	0.5	0.448276	0.485149	0.385714	0.535354	0.545455	0.413333	0.397059	0.653846	0.559524	0.522727	0.436364	0.545455	0.56383	0.587629	0.509434	0.5	0.543103	0.511111	0.586022	0.573171	0.603175	0.469136	0.616667	0.433735	0.508065	0.544304	0.43662	0.553571
Chr. I	3518	0.625	0.544715	0.542169	0.539683	0.554688	0.592105	0.47561	0.513158	0.473684	0.472727	0.542169	0.482759	0.550562	0.414286	0.504673	0.518519	0.492308	0.486486	0.617021	0.522727	0.52	0.490196	0.538462	0.556701	0.572816	0.453125	0.557377	0.521368	0.494737	0.539267	0.571429	0.571429	0.5	0.578125	0.438202	0.560345	0.545455	0.446429	0.466667
Chr. I	3522	0.615385	0.544715	0.55	0.532258	0.553846	0.556962	0.439024	0.5	0.453333	0.490909	0.535714	0.459016	0.50495	0.4	0.486239	0.531646	0.46875	0.493333	0.595745	0.488372	0.489796	0.471698	0.509804	0.540816	0.578431	0.46875	0.539683	0.521008	0.489796	0.536458	0.546512	0.539683	0.461538	0.584615	0.451613	0.517241	0.52809	0.440678	0.440678
Chr. I	3620	0.56338	0.563492	0.549451	0.428571	0.526316	0.552632	0.440476	0.604938	0.45	0.53125	0.542169	0.357143	0.46988	0.417722	0.5	0.506024	0.527027	0.512195	0.666667	0.417722	0.52	0.571429	0.466667	0.46875	0.54878	0.453125	0.465517	0.5	0.522523	0.559783	0.555556	0.584615	0.471264	0.53012	0.48913	0.597826	0.43038	0.482759	0.537037
Chr. I	3747	0.586667	0.561644	0.505618	0.587302	0.472	0.513889	0.481928	0.621622	0.328571	0.533333	0.526316	0.347826	0.44898	0.551724	0.447368	0.506024	0.594203	0.466667	0.68254	0.387097	0.555556	0.550725	0.52459	0.404255	0.536082	0.52459	0.454545	0.554688	0.478632	0.509317	0.479592	0.61039	0.571429	0.586667	0.461538	0.559524	0.410256	0.377049	0.52459
Chr. I	3785	0.584416	0.542857	0.436782	0.545455	0.418803	0.571429	0.412371	0.607595	0.382353	0.57971	0.557895	0.346667	0.428571	0.528736	0.428571	0.518987	0.556962	0.473684	0.626667	0.424242	0.525424	0.5	0.525424	0.434343	0.505051	0.578125	0.566667	0.558333	0.525	0.539394	0.445783	0.644737	0.586207	0.586667	0.414634	0.47619	0.464789	0.438596	0.516667
Chr. I	3891	0.568182	0.513514	0.493976	0.464789	0.478992	0.605263	0.378049	0.631579	0.462963	0.506667	0.43038	0.381818	0.401786	0.505747	0.522523	0.50495	0.477612	0.384615	0.606557	0.484211	0.534483	0.493506	0.440678	0.439024	0.469136	0.527273	0.409836	0.514563	0.434783	0.544304	0.451613	0.597561	0.48	0.571429	0.471429	0.480769	0.536232	0.546875	0.421875
Chr. I	3990	0.590909	0.587413	0.495146	0.558824	0.478571	0.590909	0.4	0.551724	0.594595	0.586667	0.571429	0.383333	0.432432	0.5	0.541284	0.485149	0.5	0.394366	0.539683	0.511364	0.615385	0.404762	0.625	0.531915	0.494382	0.464789	0.507463	0.590164	0.5	0.52381	0.60241	0.565789	0.6	0.597015	0.467532	0.5	0.529412	0.589041	0.478873
Chr. I	4022	0.533333	0.60274	0.519608	0.59375	0.457746	0.579545	0.409091	0.583333	0.592105	0.605263	0.604396	0.41791	0.426087	0.479592	0.52381	0.453608	0.515625	0.452055	0.491803	0.483516	0.647059	0.420455	0.56338	0.484848	0.526316	0.411765	0.545455	0.582677	0.503937	0.502793	0.55814	0.529412	0.554348	0.56	0.455696	0.485714	0.520548	0.555556	0.465753
Chr. I	4067	0.482353	0.570423	0.521739	0.507042	0.434783	0.592105	0.37931	0.47561	0.592593	0.592105	0.521277	0.444444	0.44697	0.5	0.481481	0.445652	0.421875	0.474359	0.491525	0.48913	0.636364	0.43617	0.536232	0.515464	0.536842	0.442623	0.555556	0.580645	0.508475	0.531915	0.536842	0.506849	0.534884	0.561644	0.505747	0.463158	0.5	0.546875	0.513889
Chr. I	4084	0.489362	0.571429	0.546392	0.527027	0.445205	0.623529	0.4	0.54321	0.590909	0.636364	0.505495	0.484375	0.464286	0.5125	0.5	0.468085	0.451613	0.479452	0.553571	0.533333	0.6	0.472527	0.530303	0.521277	0.510417	0.423729	0.615385	0.588235	0.525	0.519126	0.556701	0.521127	0.576471	0.555556	0.5	0.484211	0.541667	0.526316	0.534247
Chr. I	4138	0.489362	0.533333	0.537037	0.450704	0.448276	0.5	0.387755	0.583333	0.6	0.578125	0.494949	0.444444	0.434109	0.486842	0.520408	0.463415	0.483333	0.392857	0.508475	0.48913	0.584906	0.464286	0.555556	0.53	0.515152	0.457627	0.542373	0.62931	0.517241	0.494681	0.5	0.608108	0.558824	0.544118	0.444444	0.515152	0.506667	0.5	0.533333
Chr. I	4162	0.465909	0.540323	0.557522	0.459459	0.453237	0.552632	0.435644	0.571429	0.588235	0.603175	0.510417	0.413333	0.428571	0.493151	0.533981	0.5	0.516667	0.357143	0.545455	0.510638	0.592593	0.448276	0.592105	0.565657	0.566667	0.457627	0.517241	0.669421	0.530435	0.491979	0.532609	0.619718	0.567568	0.53125	0.473684	0.54	0.532468	0.5625	0.521127
Chr. I	4331	0.447368	0.591304	0.584158	0.527027	0.429752	0.546667	0.473118	0.476744	0.56962	0.571429	0.392405	0.56962	0.405941	0.553846	0.579439	0.550562	0.569231	0.434783	0.62963	0.44186	0.617021	0.513514	0.680556	0.456522	0.536082	0.44898	0.483333	0.50495	0.555556	0.598684	0.5	0.529412	0.588235	0.653846	0.572917	0.590909	0.623529	0.462963	0.455696
Chr. I	4399	0.387097	0.61165	0.57	0.464789	0.471545	0.583333	0.450704	0.565789	0.58209	0.547619	0.414286	0.552632	0.421053	0.547945	0.61	0.484211	0.53125	0.447368	0.566038	0.5	0.605263	0.360656	0.651515	0.493976	0.617284	0.44	0.5	0.446429	0.542857	0.573427	0.519481	0.533333	0.512821	0.545455	0.618421	0.588235	0.553846	0.574468	0.346667
Chr. I	4508	0.459016	0.584906	0.602151	0.612245	0.480769	0.5	0.43662	0.568182	0.54717	0.617647	0.446429	0.560606	0.393617	0.544118	0.586207	0.571429	0.62	0.527027	0.571429	0.523077	0.534884	0.489362	0.5	0.5	0.551282	0.553191	0.431373	0.523364	0.53271	0.642276	0.402778	0.471698	0.493671	0.533333	0.62069	0.595238	0.442623	0.717391	0.416667
Chr. I	4517	0.433333	0.601852	0.606061	0.627451	0.472222	0.479167	0.459459	0.608696	0.534483	0.6	0.457627	0.52381	0.41	0.541667	0.593407	0.567568	0.634615	0.513889	0.527778	0.544118	0.5	0.488889	0.571429	0.5	0.558442	0.583333	0.44	0.536364	0.518182	0.616	0.43662	0.528302	0.5	0.511111	0.644068	0.609195	0.491525	0.744681	0.423729
Chr. I	4532	0.440678	0.611111	0.61165	0.634615	0.459459	0.423077	0.45679	0.596154	0.555556	0.621622	0.45614	0.507937	0.381443	0.546667	0.587629	0.540541	0.557692	0.5	0.564103	0.567568	0.477273	0.488372	0.557692	0.493976	0.55	0.6	0.425532	0.537037	0.491228	0.598485	0.394366	0.52	0.5	0.568182	0.649123	0.6	0.444444	0.777778	0.4
Chr. I	4597	0.453125	0.567568	0.587719	0.518519	0.492647	0.423077	0.464789	0.54386	0.535211	0.454545	0.584615	0.472973	0.469388	0.537313	0.533333	0.517544	0.509804	0.467532	0.641026	0.5	0.468085	0.415385	0.543478	0.521277	0.54	0.59322	0.403846	0.563025	0.508772	0.564103	0.444444	0.519231	0.551724	0.612245	0.578125	0.561224	0.415385	0.76	0.431034
Chr. I	4684	0.4875	0.465517	0.587719	0.5	0.466667	0.448276	0.551724	0.5	0.464286	0.48	0.520548	0.455882	0.495238	0.469136	0.509259	0.555556	0.519231	0.414286	0.6875	0.5	0.577778	0.402778	0.571429	0.540816	0.547619	0.534483	0.454545	0.548077	0.46729	0.557823	0.475	0.509434	0.556962	0.510638	0.5	0.59375	0.428571	0.630435	0.532258
Chr. I	4696	0.5	0.4375	0.589744	0.5	0.483051	0.491228	0.525424	0.545455	0.5	0.510638	0.555556	0.432836	0.482143	0.493976	0.537736	0.574257	0.553191	0.384615	0.680851	0.481928	0.591837	0.441176	0.622642	0.515789	0.585366	0.548387	0.471698	0.557692	0.485714	0.557823	0.481013	0.518519	0.555556	0.590909	0.539683	0.625	0.453333	0.608696	0.576271
Chr. I	4738	0.461538	0.47541	0.598214	0.520833	0.448598	0.5	0.523077	0.58209	0.467742	0.5	0.550725	0.385714	0.445378	0.488636	0.480769	0.587629	0.576271	0.432836	0.68	0.522727	0.586957	0.434783	0.622642	0.545455	0.534091	0.534483	0.517241	0.552083	0.458333	0.547771	0.538462	0.54717	0.558442	0.46	0.467742	0.612903	0.486486	0.592593	0.626866
Chr. I	4769	0.436782	0.46875	0.613208	0.508475	0.464286	0.432836	0.484848	0.575342	0.470588	0.444444	0.582278	0.385714	0.445378	0.471264	0.471698	0.619048	0.58209	0.446429	0.653846	0.489796	0.58	0.426471	0.645833	0.5	0.532609	0.559322	0.528302	0.494382	0.484536	0.536585	0.547945	0.576923	0.567568	0.519231	0.451613	0.604651	0.546667	0.537037	0.616438
Chr. I	4774	0.436782	0.464	0.61165	0.508772	0.461538	0.370968	0.477612	0.567568	0.454545	0.422222	0.586667	0.376812	0.434426	0.470588	0.471154	0.621951	0.594203	0.464286	0.66	0.479592	0.55102	0.447761	0.630435	0.51087	0.522222	0.559322	0.537037	0.5	0.515152	0.536585	0.545455	0.543478	0.567568	0.5	0.484375	0.609195	0.540541	0.538462	0.578947
Chr. I	4907	0.462366	0.5	0.57732	0.518519	0.480769	0.490909	0.477778	0.583333	0.56	0.36	0.450704	0.54902	0.4	0.481481	0.564706	0.630137	0.578947	0.471698	0.634146	0.477273	0.571429	0.446154	0.545455	0.506667	0.483871	0.666667	0.470588	0.463158	0.443299	0.533333	0.585714	0.596491	0.493827	0.540984	0.530303	0.626667	0.58209	0.436364	0.551724
Chr. I	5020	0.449275	0.515464	0.534247	0.6	0.481481	0.509091	0.486486	0.525	NA	0.277778	0.34375	0.488889	0.478261	0.419355	0.617284	0.587302	0.465116	0.425532	0.484848	0.434211	NA	0.395833	0.404762	0.511111	0.533333	0.571429	0.488372	0.488372	0.53	0.528	0.48	0.604167	0.447761	0.511628	0.528302	0.513889	0.52381	0.45	0.413043
Chr. I	5218	0.507463	0.535714	0.506024	0.509804	0.578947	0.653061	0.411765	0.510638	0.567568	0.486486	0.426667	0.541667	0.476744	0.509091	0.538462	0.658824	0.481481	0.4	0.606061	0.514706	0.4	0.461538	0.561404	0.6	0.547945	0.52381	0.446809	0.46988	0.631068	0.507463	0.532468	0.6	0.5	0.538462	0.434783	0.428571	0.571429	0.568182	0.527273
Chr. I	5237	0.470588	0.53012	0.523256	0.45283	0.535354	0.647059	0.453125	0.545455	0.55814	0.580645	0.467532	0.588235	0.45122	0.532258	0.576087	0.635294	0.464286	0.386667	0.617647	0.539683	0.466667	0.470588	0.625	0.553846	0.567568	0.47619	0.488889	0.471264	0.653465	0.466667	0.539474	0.583333	0.518519	0.45	0.4375	0.430233	0.6	0.613636	0.584906
Chr. I	5434	0.561644	0.547009	0.46789	0.527027	0.478571	0.625	0.434343	0.493506	0.474576	0.419355	0.56962	0.574468	0.595745	0.611111	0.608696	0.55914	0.45614	0.481928	0.586957	0.552941	0.612245	0.464789	0.650794	0.540816	0.563218	0.415094	0.490196	0.636364	0.621622	0.507246	0.470588	0.666667	0.535211	0.591837	0.463768	0.469136	0.584615	0.62	0.573529
Chr. I	5446	0.586667	0.539823	0.463636	0.492958	0.492857	0.616438	0.413462	0.48	0.5	0.424242	0.576923	0.553191	0.635417	0.629213	0.575	0.547368	0.472727	0.458824	0.56	0.565217	0.612245	0.430556	0.640625	0.505051	0.551724	0.425926	0.490566	0.635514	0.59292	0.525547	0.476744	0.637931	0.5	0.627451	0.529412	0.488095	0.557143	0.64	0.57971
Chr. I	5469	0.54878	0.495798	0.46789	0.492958	0.460526	0.607595	0.391753	0.48	0.469697	0.552632	0.590361	0.521739	0.610526	0.648936	0.589744	0.557895	0.478261	0.45977	0.583333	0.541667	0.545455	0.443038	0.619048	0.49	0.564706	0.45614	0.5	0.6	0.586207	0.534247	0.477273	0.59375	0.506024	0.581818	0.552632	0.47191	0.552239	0.673469	0.573529
Chr. I	5500	0.5	0.5	0.480392	0.546667	0.490066	0.54321	0.384615	0.481013	0.534483	0.525	0.506667	0.433962	0.56044	0.631579	0.584071	0.528736	0.5	0.477778	0.644444	0.532609	0.566667	0.461538	0.631579	0.473684	0.539326	0.5	0.482143	0.638889	0.584071	0.568627	0.516129	0.553846	0.418605	0.54717	0.526316	0.416667	0.522388	0.615385	0.546875
Chr. I	5572	0.516484	0.495413	0.556701	0.518987	0.523077	0.522388	0.368932	0.453333	0.464789	0.522727	0.492958	0.53125	0.489796	0.5	0.55102	0.468354	0.491803	0.439024	0.651163	0.402439	0.645833	0.428571	0.469388	0.428571	0.580247	0.413793	0.454545	0.603604	0.536082	0.596026	0.527473	0.578947	0.416667	0.5	0.52439	0.45122	0.484848	0.641509	0.4375
Chr. I	5582	0.505376	0.504348	0.584158	0.482353	0.525926	0.541667	0.438095	0.481928	0.486842	0.5	0.513889	0.549296	0.5	0.515464	0.59	0.493671	0.484375	0.469136	0.625	0.436782	0.660377	0.430233	0.5	0.476744	0.583333	0.413793	0.442623	0.598131	0.541667	0.617284	0.531915	0.585366	0.461538	0.533333	0.538462	0.475	0.53125	0.607143	0.449275
Chr. I	5741	0.368421	0.535354	0.64	0.450549	0.512821	0.403226	0.494845	0.445946	0.450704	0.586207	0.512821	0.482759	0.513274	0.527027	0.552083	0.56338	0.4375	0.506329	0.511111	0.402597	0.45283	0.474359	0.617021	0.428571	0.543478	0.355932	0.553571	0.575472	0.5	0.623596	0.471154	0.465753	0.492537	0.527273	0.506667	0.482759	0.486842	0.55814	0.465517
Chr. I	5763	0.355263	0.564356	0.621622	0.422222	0.491379	0.440678	0.478261	0.485714	0.477612	0.578947	0.475	0.454545	0.518868	0.555556	0.553191	0.60274	0.410256	0.453333	0.488372	0.414286	0.446809	0.493333	0.586957	0.466667	0.52381	0.360656	0.533333	0.534653	0.465347	0.591954	0.457447	0.469697	0.513514	0.5	0.461538	0.47619	0.439394	0.553191	0.45614
Chr. I	5811	0.381579	0.588785	0.575	0.375	0.45045	0.423077	0.5	0.447368	0.515625	0.525424	0.487179	0.490909	0.505263	0.571429	0.55814	0.589041	0.452055	0.457143	0.521739	0.521127	0.48	0.485714	0.533333	0.478873	0.486842	0.338983	0.55102	0.547619	0.520833	0.563218	0.477273	0.5	0.544118	0.541667	0.467532	0.525641	0.481013	0.58	0.358491
Chr. I	5814	0.3625	0.594595	0.576923	0.395062	0.45045	0.462963	0.534091	0.473684	0.516129	0.555556	0.506494	0.472727	0.511111	0.571429	0.55814	0.608108	0.444444	0.459459	0.533333	0.56	0.518519	0.5	0.533333	0.486111	0.492754	0.338983	0.541667	0.55814	0.516129	0.556213	0.471264	0.5	0.567164	0.555556	0.461538	0.531646	0.5	0.604167	0.4
Chr. I	5889	0.435294	0.628319	0.576471	0.409639	0.390909	0.560976	0.544554	0.538462	0.54717	0.491803	0.525641	0.44898	0.505882	0.573529	0.62069	0.5	0.366197	0.520548	0.560976	0.542169	0.48	0.5	0.44186	0.573333	0.58209	0.411765	0.580645	0.507246	0.556701	0.478261	0.419753	0.578125	0.532258	0.583333	0.418919	0.533333	0.5	0.574074	0.413043
Chr. I	6001	0.448718	0.655172	0.520548	0.4	0.441176	0.6	0.581081	0.565217	0.705882	0.560606	0.492958	0.555556	0.453333	0.521739	0.571429	0.47541	0.413043	0.403509	NA	0.527778	0.5	0.548387	0.487805	0.521127	0.607143	NA	0.568182	0.479452	0.539474	0.476636	0.5	0.571429	0.52381	0.5625	0.559322	0.554217	0.514706	0.5	NA
Chr. I	6091	0.129032	0.125	0.0606061	NA	0.0925926	NA	0.1	NA	NA	0.166667	0.214286	NA	0.0571429	0.225	NA	NA	NA	NA	NA	0.166667	NA	NA	NA	0.075	NA	NA	NA	0.135135	0.102564	0.122807	0.0540541	NA	NA	NA	NA	0.0540541	0.2	NA	NA
Chr. I	6104	0.557377	0.610169	0.442308	0.452381	0.5	NA	0.571429	0.52381	NA	0.68	0.6	NA	0.444444	0.553846	0.679245	0.414634	0.5	0.5	NA	0.596491	NA	0.452381	0.542857	0.517241	0.589744	NA	0.514286	0.553571	0.540984	0.453488	0.436364	0.608696	0.548387	NA	0.55102	0.62963	0.557377	NA	NA
Chr. I	6123	0.54386	0.597015	0.461538	0.458333	0.5	0.558824	0.533333	0.538462	NA	0.636364	0.576923	0.548387	0.491228	0.587302	0.666667	0.490909	0.55814	0.54717	NA	0.5625	NA	0.404255	0.473684	0.402985	0.5	NA	0.558824	0.54386	0.547945	0.483146	0.42623	0.617021	0.454545	NA	0.615385	0.670886	0.5	NA	NA
Chr. I	6146	0.559322	0.530303	0.509434	0.555556	0.531915	0.594595	0.54717	0.441176	0.5	0.625	0.580247	0.595238	0.548387	0.59375	0.641509	0.490566	0.553191	0.535714	NA	0.584615	NA	0.408163	0.525	0.42029	0.457627	NA	0.542857	0.527273	0.56	0.516129	0.483871	0.604167	0.515152	0.5	0.59322	0.649351	0.545455	0.575758	0.636364
Chr. I	6153	0.576271	0.5	0.469388	0.5	0.54023	0.545455	0.537037	0.411765	0.5	0.604651	0.576923	0.536585	0.538462	0.584615	0.641509	0.490196	0.533333	0.56	NA	0.571429	NA	0.408163	0.534884	0.371429	0.466667	NA	0.542857	0.54717	0.551282	0.510638	0.47541	0.583333	0.472222	0.548387	0.571429	0.618421	0.534884	0.542857	0.578947
Chr. I	6291	0.522388	0.553191	0.523077	0.636364	0.637255	0.590909	0.578125	0.590909	0.454545	0.651163	0.59375	0.509804	0.424658	0.548387	0.540984	0.447059	0.382979	0.516129	NA	0.614035	NA	0.403846	0.551724	0.5	0.493151	0.595745	0.538462	0.521739	0.59	0.512821	0.532258	0.583333	0.484848	0.421053	0.596154	0.589744	0.482759	0.585366	0.517241
Chr. I	6314	0.521739	0.555556	0.492537	0.614035	0.636364	0.528302	0.591549	0.584906	0.462963	0.652174	0.588235	0.5	0.405797	0.523077	0.567164	0.455556	0.36	0.53125	0.566667	0.555556	NA	0.4	0.57377	0.5	0.486486	0.584906	0.552632	0.5	0.608247	0.508197	0.515625	0.565217	0.523077	0.390244	0.563636	0.580247	0.465517	0.609756	0.54717
Chr. I	6315	0.5	0.556701	0.5	0.62069	0.636364	0.528302	0.605263	0.584906	0.442308	0.666667	0.597015	0.490566	0.411765	0.515625	0.560606	0.456522	0.372549	0.53125	0.566667	0.546875	NA	0.4	0.609375	0.482759	0.486486	0.54717	0.552632	0.513889	0.608247	0.5	0.507937	0.586957	0.507463	0.410256	0.563636	0.56962	0.444444	0.585366	0.54717
Chr. I	6410	0.458333	0.533333	0.531646	0.539683	0.585106	0.538462	0.541176	0.568627	0.424242	0.55102	0.578313	0.453125	0.457143	0.445946	0.484375	0.384615	0.416667	0.5	0.583333	0.448718	0.578947	0.369048	0.588235	0.484375	0.411765	0.514286	0.529412	0.518987	0.555556	0.486486	0.40625	0.642857	0.492308	0.508772	0.560606	0.567901	0.354839	0.543478	0.576271
Chr. I	6428	0.434211	0.521739	0.519481	0.52459	0.609195	0.481481	0.52439	0.551724	0.375	0.5	0.585366	0.45614	0.471429	0.493333	0.491228	0.39759	0.410959	0.465517	0.594595	0.472973	0.567568	0.345238	0.538462	0.492537	0.404762	0.528571	0.5	0.493333	0.517647	0.482759	0.449275	0.661017	0.492308	0.527273	0.590909	0.54878	0.380952	0.5	0.557377
Chr. I	6449	0.435897	0.52439	0.544304	0.542373	0.55	0.45283	0.5	0.54717	0.358209	0.516667	0.568182	0.40678	0.5	0.486486	0.491803	0.367089	0.393939	0.444444	0.611111	0.417722	0.55	0.379747	0.528571	0.485294	0.41573	0.52	0.528302	0.526316	0.544304	0.446429	0.435484	0.66129	0.478261	0.566038	0.58209	0.544304	0.415385	0.522727	0.559322
Chr. I	6470	0.430556	0.539474	0.527778	0.559322	0.567568	0.509434	0.5	0.557692	0.428571	0.551724	0.5375	0.392857	0.473684	0.486486	0.533333	0.391304	0.432836	0.440678	0.628571	0.4	0.571429	0.379747	0.555556	0.492754	0.404494	0.521127	0.52	0.5	0.546667	0.410714	0.428571	0.69697	0.424658	0.520833	0.584615	0.576923	0.405797	0.521739	0.535714
Chr. I	6645	0.393939	0.564103	0.636364	0.538462	0.52	0.516129	0.451613	NA	NA	0.5	0.588235	0.5	0.52	0.581395	0.483871	0.44186	NA	NA	NA	0.55814	NA	0.394737	NA	0.617647	0.52381	0.540541	NA	0.487179	0.542857	0.385965	0.4375	0.71875	0.545455	0.5625	NA	0.692308	0.552632	NA	NA
Chr. I	6663	0.387097	0.575	0.6	0.555556	0.470588	NA	0.5	NA	NA	0.5	0.542857	NA	0.439024	0.6	0.533333	0.45	NA	NA	NA	0.521739	NA	0.352941	NA	NA	0.525	0.588235	NA	0.513514	0.5	0.436364	NA	0.6875	0.545455	NA	NA	0.684211	0.540541	NA	NA
Chr. I	6694	0.441176	0.641026	0.59375	NA	0.478261	NA	NA	NA	NA	NA	0.548387	NA	0.372093	0.542857	0.533333	0.428571	NA	NA	NA	0.410256	NA	NA	NA	0.5	0.424242	NA	NA	0.5	0.424242	0.431818	NA	NA	NA	NA	NA	0.615385	0.533333	NA	NA
Chr. I	6796	0.515152	0.673913	0.59375	NA	0.410714	NA	0.388889	NA	NA	NA	0.575	0.433333	0.346154	0.454545	0.69697	0.416667	NA	NA	NA	0.424242	NA	NA	NA	0.526316	0.538462	NA	NA	0.555556	0.354167	0.508475	NA	0.645161	NA	NA	NA	0.425532	NA	NA	0.466667
Chr. I	6806	0.485714	0.7	0.545455	NA	0.419355	NA	0.421053	NA	NA	NA	0.613636	0.411765	0.408163	0.487179	0.705882	0.435897	NA	NA	NA	0.405405	NA	NA	NA	0.5	0.585366	NA	NA	0.552632	0.333333	0.516667	0.333333	0.636364	0.466667	NA	NA	0.416667	NA	NA	NA
Chr. I	6808	0.5	0.693878	0.5625	NA	0.40678	NA	0.416667	NA	NA	NA	0.613636	0.393939	0.404255	0.487179	0.735294	0.45	NA	NA	NA	0.378378	NA	NA	NA	0.512195	0.578947	NA	NA	0.567568	0.361702	0.525424	NA	0.636364	NA	NA	NA	0.413043	NA	NA	NA
Chr. I	6827	0.475	0.705882	0.555556	NA	0.459016	NA	0.473684	0.566667	NA	NA	0.645833	0.419355	0.413043	0.512821	0.675	0.479167	NA	NA	NA	0.457143	NA	NA	NA	0.52381	0.568182	NA	NA	0.512821	0.362069	0.517857	NA	0.648649	0.53125	NA	NA	0.5	NA	NA	NA
Chr. I	6837	0.405405	0.706897	0.527778	0.483871	0.46875	NA	0.486486	0.566667	NA	NA	0.666667	NA	0.408163	0.512821	0.690476	0.509091	0.733333	NA	NA	0.457143	NA	NA	NA	0.512195	0.6	NA	NA	0.536585	0.366667	0.534483	NA	0.675676	0.545455	NA	NA	0.488372	NA	NA	NA
Chr. I	6843	0.421053	0.684211	0.536585	0.483871	0.484848	NA	0.487179	0.566667	NA	NA	0.695652	NA	0.416667	0.512195	0.682927	0.5	0.741935	0.53125	NA	0.428571	NA	NA	NA	0.545455	0.595745	NA	NA	0.511628	0.365079	0.508475	NA	0.685714	0.515152	NA	NA	0.47619	NA	NA	NA
Chr. I	6936	0.470588	0.614458	0.442623	0.510204	0.535714	0.580645	0.491803	0.657143	NA	0.636364	0.625	0.371429	0.378378	0.588235	0.688525	0.488636	0.658537	0.571429	NA	0.367347	NA	0.53125	0.533333	0.516667	0.534483	0.457143	0.545455	0.508197	0.443038	0.521739	0.466667	0.666667	0.571429	NA	0.514286	0.491525	0.55814	NA	0.514286
Chr. I	6942	0.48	0.6375	0.483333	0.520833	0.560976	0.59375	0.530303	0.709677	NA	0.65625	0.625	0.393939	0.361111	0.591837	0.709677	0.523256	0.690476	0.571429	NA	0.439024	NA	0.5625	0.5625	0.535714	0.561404	0.53125	0.545455	0.542373	0.493506	0.523077	0.456522	0.714286	0.571429	NA	0.529412	0.517857	0.622222	NA	0.6
Chr. I	6949	0.541667	0.654762	0.508197	0.5625	NA	0.575758	0.560606	0.677419	0.633333	0.69697	0.625	0.46875	0.380282	0.714286	0.723077	0.5	NA	0.642857	NA	0.488372	NA	0.5625	0.580645	0.534483	0.580645	0.588235	0.545455	0.583333	0.518519	0.558824	0.468085	0.736842	0.634146	NA	0.558824	0.538462	0.632653	NA	0.589744
Chr. I	6972	0.509434	0.619048	0.442623	0.47619	0.5	0.594595	0.466667	0.677419	0.625	0.621622	0.527273	0.333333	0.352273	0.608696	0.671053	0.452632	0.608696	0.5	0.529412	0.393443	NA	0.545455	0.514286	0.45614	0.523077	0.5	0.578947	0.552239	0.402174	0.494118	0.44	0.690476	0.55814	NA	0.5	0.5	0.591837	NA	0.584906
Chr. I	7011	0.446154	0.6	0.472222	0.512195	0.48	0.6	0.43038	0.710526	0.636364	0.609756	0.545455	0.307692	0.402174	0.591837	0.662338	0.427083	0.592593	0.5	0.470588	0.424242	NA	0.538462	0.580645	0.421875	0.567164	0.590909	0.605263	0.597561	0.444444	0.464286	0.45098	0.644444	0.56	NA	0.543478	0.518519	0.64	0.580645	0.576271
Chr. I	7014	0.447761	0.609195	0.472973	0.488889	0.494949	0.590909	0.432432	0.710526	0.625	0.589744	0.545455	0.35	0.402062	0.591837	0.657895	0.43299	0.584906	0.509434	0.470588	0.403226	NA	0.552632	0.580645	0.40625	0.538462	0.604651	0.594595	0.607595	0.444444	0.470588	0.470588	0.604651	0.55102	NA	0.574468	0.518519	0.591837	0.533333	0.586207
Chr. I	7048	0.424242	0.5875	0.460526	0.388889	0.517647	0.675	0.353846	NA	0.666667	0.634146	0.564516	0.311111	0.371134	0.5	0.653333	0.430108	0.622222	0.468085	0.533333	0.474576	NA	0.5625	NA	0.365385	0.552632	0.622222	0.605263	0.608108	0.482759	0.45122	0.431818	0.575	0.542857	NA	0.594595	0.565217	0.659574	0.53125	0.58
Chr. I	7126	0.4375	0.485714	0.42029	0.394737	0.46988	0.588235	0.435484	NA	0.540541	0.578947	0.539683	0.403846	0.387755	0.444444	0.5	0.505495	0.542857	0.418182	0.470588	0.545455	NA	0.534884	0.529412	0.45	0.589744	0.511111	0.560976	0.546875	0.470588	0.479592	0.482143	0.538462	0.615385	NA	0.533333	0.512195	0.660377	NA	0.54
Chr. I	7129	0.444444	0.470588	0.4	0.388889	0.475	0.555556	0.432836	0.612903	0.5	0.6	0.52459	0.403846	0.395833	0.444444	0.478261	0.510638	0.529412	0.418182	0.470588	0.544118	NA	0.468085	0.545455	0.444444	0.582278	0.488889	0.575	0.538462	0.464286	0.484211	0.482143	0.526316	0.6	NA	0.511111	0.512821	0.653846	NA	0.529412
Chr. I	7139	0.442623	0.478873	0.42029	0.4	0.5	0.625	0.453125	0.580645	0.5	0.581395	0.538462	0.407407	0.395833	0.425532	0.513514	0.488372	0.580645	0.4	0.472222	0.528571	NA	0.454545	0.53125	0.439394	0.55	0.529412	0.6	0.539683	0.448276	0.459184	0.454545	0.55	0.589744	NA	0.5	0.512821	0.62963	NA	0.55102
Chr. I	7268	0.432432	0.541176	0.465753	0.326087	0.524752	0.607143	0.543478	0.575	0.589286	0.648148	0.541176	0.430556	0.392857	0.490909	0.653333	0.636364	0.473684	0.373134	0.55102	0.5	0.6	0.453125	0.52459	0.565217	0.545455	0.516667	0.596154	0.565217	0.515789	0.493056	0.57971	0.483333	0.619048	NA	0.612903	0.519481	0.605634	0.459459	0.509091
Chr. I	7403	0.473684	0.611765	0.546875	0.4375	0.508197	0.516667	0.576923	0.515625	0.540984	0.603448	0.411765	0.461538	0.45045	0.59375	0.644737	0.529412	0.517241	0.440678	0.448276	0.452632	0.622222	0.510638	0.587302	0.567901	0.58427	0.470588	0.526316	0.536232	0.482759	0.52349	0.593023	0.492063	0.587629	0.513514	0.6	0.556701	0.46875	0.644444	0.473684
Chr. I	7416	0.461538	0.55814	0.578125	0.432836	0.528926	0.438596	0.528302	0.507937	0.540984	0.54717	0.390244	0.464789	0.432432	0.602941	0.691176	0.522388	0.5	0.474576	0.465517	0.462366	0.673913	0.517241	0.569231	0.575	0.561798	0.459016	0.517241	0.534247	0.45122	0.531469	0.588235	0.45	0.556701	0.487805	0.564706	0.580645	0.460317	0.630435	0.423729
Chr. I	7418	0.450549	0.588235	0.5625	0.424242	0.528926	0.451613	0.518182	0.507937	0.52381	0.568627	0.375	0.432432	0.435185	0.615385	0.691176	0.539683	0.52381	0.466667	0.464286	0.452632	0.645833	0.554348	0.575758	0.55	0.542553	0.459016	0.5	0.527778	0.444444	0.524476	0.588235	0.484375	0.541667	0.512195	0.569767	0.589474	0.484848	0.622222	0.423729
Chr. I	7556	0.404762	0.53125	0.520833	0.409639	0.445652	0.43662	0.408696	0.52809	0.45	0.518519	0.47191	0.416667	0.427273	0.505618	0.666667	0.470588	0.522727	0.409836	0.571429	0.473684	0.469388	0.441667	0.527778	0.51	0.54902	0.40678	0.567568	0.495327	0.5	0.473333	0.552239	0.541667	0.523364	0.446429	0.546296	0.514286	0.586538	0.5	0.384615
Chr. I	7729	0.396825	0.571429	0.548387	0.527778	0.5	0.525424	0.465909	0.584416	0.507042	0.478873	0.5	0.460526	0.456311	0.534884	0.626506	0.445783	0.460526	0.625	0.490566	0.571429	0.518519	0.514563	0.608696	0.621622	0.544554	0.453125	0.415385	0.522727	0.451613	0.493243	0.44186	0.568966	0.490741	0.529412	0.513158	0.573034	0.558442	0.619048	0.5
Chr. I	7792	0.396226	0.53211	0.572917	0.547945	0.504505	0.474576	0.5	0.525	0.541667	0.444444	0.494505	0.5125	0.431193	0.546512	0.542169	0.466667	0.521739	0.590164	0.481481	0.564706	0.4375	0.446809	0.604167	0.593023	0.54902	0.460317	0.433962	0.522727	0.457143	0.541667	0.427184	0.683333	0.510417	0.5	0.557377	0.4625	0.575342	0.594595	0.516129
Chr. I	7823	0.45614	0.521368	0.536842	0.547945	0.528455	0.508475	0.471264	0.5125	0.526316	0.453125	0.494118	0.468354	0.411215	0.577778	0.586207	0.419753	0.492537	0.546875	0.508475	0.556962	0.510204	0.517241	0.586957	0.55814	0.54	0.459016	0.459016	0.513158	0.420561	0.510345	0.45098	0.660377	0.43956	0.5	0.5	0.454545	0.5	0.571429	0.492308
Chr. I	8000	0.423729	0.52381	0.539326	0.486111	0.559633	0.54902	0.466019	0.486486	0.462687	0.482759	0.487805	0.508475	0.386139	0.521739	0.541667	0.621951	0.42029	0.442623	0.522727	0.518072	0.541667	0.5	0.53125	0.546667	0.442105	0.380952	0.490909	0.61194	0.544554	0.555556	0.390244	0.539683	0.487179	0.489796	0.463415	0.511628	0.526316	0.52381	0.517241
Chr. I	8009	0.411765	0.509259	0.528736	0.452055	0.526786	0.538462	0.423077	0.486486	0.442623	0.442623	0.482353	0.542373	0.342857	0.516484	0.535354	0.617284	0.432836	0.435484	0.521739	0.487805	0.56	0.5	0.5	0.555556	0.410526	0.354839	0.529412	0.630769	0.53271	0.548387	0.385542	0.571429	0.473684	0.458333	0.470588	0.471264	0.5125	0.547619	0.482759
Chr. I	8036	0.478873	0.48913	0.531646	0.48	0.54902	0.586207	0.462264	0.517647	0.461538	0.459016	0.494118	0.53125	0.371429	0.511111	0.53125	0.666667	0.446154	0.393443	0.5625	0.52439	0.553191	0.490196	0.594203	0.575342	0.455556	0.378788	0.574074	0.641791	0.553191	0.593496	0.457831	0.5625	0.471264	0.529412	0.516854	0.483516	0.506173	0.5	0.517241
Chr. I	8083	0.486486	0.505882	0.486111	0.522222	0.561224	0.540984	0.495327	0.537634	0.471429	0.481481	0.46988	0.509091	0.396694	0.478723	0.523256	0.630952	0.484848	0.436364	0.510638	0.457831	0.595745	0.528302	0.527027	0.555556	0.410526	0.391304	0.534483	0.636364	0.606742	0.609375	0.454545	0.57971	0.523256	0.574468	0.510204	0.489362	0.506667	0.487179	0.586207
Chr. I	8321	0.462366	0.560748	0.576923	0.487179	0.47619	0.547619	0.530612	0.558824	0.619718	0.583333	0.5	0.486842	0.458333	0.5	0.526316	0.432099	0.529412	0.491803	0.5	0.457831	0.675	0.512821	0.550725	0.508197	0.435294	0.5	0.434783	0.532609	0.54878	0.503185	0.446602	0.402778	0.488095	0.444444	0.488636	0.612245	0.448718	0.509434	0.449275
Chr. I	8323	0.461538	0.563107	0.573333	0.5	0.479675	0.542169	0.547368	0.565217	0.617647	0.603448	0.506667	0.480519	0.452991	0.5	0.540541	0.425	0.521127	0.491803	0.487805	0.463415	0.65	0.508475	0.569231	0.53125	0.430233	0.5	0.432836	0.52809	0.567901	0.516129	0.460784	0.442857	0.522727	0.465116	0.5	0.655556	0.454545	0.5	0.446154
Chr. I	8387	0.430108	0.617647	0.531646	0.481013	0.504348	0.588235	0.525253	0.584615	0.507463	0.611111	0.5	0.44	0.466667	0.552941	0.594937	0.413333	0.551724	0.55	0.55102	0.51	0.552632	0.484536	0.581818	0.616667	0.378049	0.428571	0.4	0.52381	0.674419	0.512346	0.451613	0.45122	0.494624	0.42	0.488095	0.609195	0.479452	0.56	0.491525
Chr. I	8425	0.427083	0.61	0.518519	0.493333	0.470085	0.561404	0.569892	0.568966	0.514706	0.551724	0.443038	0.443038	0.434343	0.554348	0.583333	0.469136	0.578947	0.565217	0.6	0.528736	0.545455	0.452632	0.44	0.52381	0.382716	0.447761	0.480769	0.516484	0.634615	0.522293	0.453488	0.457143	0.462366	0.511111	0.5	0.594595	0.454545	0.55814	0.491228
Chr. I	8464	0.505618	0.554545	0.517241	0.507042	0.5	0.566038	0.566667	0.517241	0.492958	0.551724	0.512195	0.4	0.407767	0.493976	0.564706	0.507246	0.54	0.564103	0.589286	0.505747	0.428571	0.448276	0.444444	0.557377	0.450549	0.455882	0.469388	0.477778	0.594595	0.534591	0.487805	0.447761	0.458824	0.489796	0.511364	0.560606	0.482143	0.567568	0.568627
Chr. I	8563	0.494949	0.616071	0.565657	0.483871	0.474138	0.630769	0.54023	0.583333	0.544118	0.592593	0.452055	0.366667	0.366972	0.583333	0.6	0.405063	0.614035	0.373333	0.666667	0.455556	0.5	0.38806	0.517857	0.481928	0.408602	0.306452	0.475	0.5	0.537736	0.561644	0.52	0.483333	0.435484	0.519231	0.518072	0.5	0.473684	0.638298	0.508772
Chr. I	8570	0.479167	0.605263	0.568627	0.483333	0.464912	0.632353	0.56962	0.6	0.53125	0.607843	0.43662	0.311475	0.364486	0.5625	0.613333	0.402439	0.62963	0.383562	0.685714	0.460674	0.545455	0.362319	0.526316	0.487805	0.418605	0.306452	0.447368	0.477778	0.529412	0.552448	0.533333	0.491228	0.4	0.509434	0.518519	0.506494	0.464286	0.613636	0.5
Chr. I	8639	0.445652	0.612069	0.552381	0.571429	0.478261	0.576271	0.512195	0.529412	0.5	0.566038	0.439024	0.363636	0.453488	0.571429	0.617284	0.406977	0.6	0.371429	0.575	0.468354	0.617647	0.431034	0.491525	0.455696	0.407407	0.438356	0.659091	0.532609	0.504505	0.511111	0.474359	0.518519	0.367647	0.55102	0.522388	0.518987	0.53125	0.583333	0.5
Chr. I	8776	0.47619	0.556604	0.505747	0.471698	0.487603	0.568966	0.529412	0.529412	0.518519	0.530303	0.482353	0.428571	0.424528	0.5	0.511628	0.410526	0.509804	0.455882	0.475	0.486111	0.545455	0.37037	0.492537	0.525253	0.5	0.477612	0.592593	0.490385	0.515152	0.576923	0.592593	0.543478	0.493671	0.4	0.433333	0.5125	0.480519	0.592593	0.588235
Chr. I	8811	0.525	0.523364	0.545455	0.508772	0.504	0.540984	0.5	0.527273	0.461538	0.581818	0.46988	0.442308	0.421569	0.492063	0.579545	0.446809	0.553571	0.507692	0.452381	0.426471	0.617647	0.363636	0.5	0.468085	0.494505	0.450704	0.591837	0.434783	0.505155	0.56391	0.602564	0.538462	0.539474	0.285714	0.5	0.5	0.476923	0.5625	0.58
Chr. I	8828	0.511628	0.505263	0.519481	0.532258	0.483333	0.451613	0.468354	0.528302	0.462963	0.527273	0.464286	0.326087	0.392523	0.478261	0.575	0.471264	0.508772	0.507692	0.444444	0.4	NA	0.392857	0.54386	0.447059	0.494382	0.426471	0.55102	0.453608	0.5	0.55303	0.564103	0.526316	0.536585	0.3	0.483871	0.493827	0.46875	0.54	0.54902
Chr. I	8899	0.54878	0.546392	0.476744	0.59375	0.446429	0.546875	0.4375	0.5	0.423077	0.569231	0.470588	0.490196	0.421053	0.56962	0.5625	0.548387	0.508772	0.516667	0.422222	0.38961	NA	0.438596	0.519231	0.549296	0.511111	0.507692	0.603175	0.458333	0.517241	0.504132	0.513158	0.454545	0.559524	0.405405	0.460317	0.560976	0.423729	0.571429	0.535714
Chr. I	8902	0.53012	0.542553	0.47561	0.59375	0.422018	0.52459	0.419753	0.470588	0.423077	0.57377	0.476744	0.462963	0.433628	0.566265	0.555556	0.554348	0.517857	0.5	0.395349	0.375	NA	0.433333	0.5	0.540541	0.5	0.507692	0.583333	0.478261	0.511628	0.5	0.5	0.464286	0.54878	0.375	0.451613	0.560976	0.413793	0.568182	0.54386
Chr. I	8939	0.525641	0.583333	0.466667	0.584615	0.425743	0.551724	0.445783	0.471698	0.470588	0.5625	0.493827	0.509804	0.403509	0.625	0.555556	0.552083	0.466667	0.438596	0.488372	0.455696	NA	0.372881	0.48	0.435897	0.516484	0.532258	0.559322	0.485149	0.505882	0.470085	0.493333	0.454545	0.560976	0.351351	0.482759	0.555556	0.465517	0.590909	0.545455
Chr. I	9053	0.514286	0.554054	0.290323	0.488372	0.434211	0.428571	0.418182	NA	0.294118	0.487805	0.508197	0.5	0.415842	0.492754	0.529412	0.547945	0.354167	0.47619	NA	0.444444	NA	0.44186	NA	0.360656	0.426471	0.35	0.595238	0.433333	0.5	0.415584	0.561404	0.4	0.481481	NA	0.416667	0.473684	0.461538	0.413043	0.571429
Chr. I	9064	0.520548	0.576923	0.328358	0.534884	0.384615	0.46875	0.440678	NA	0.365854	0.525	0.525424	0.5	0.435185	0.520548	0.528571	0.575342	0.4	0.466667	NA	0.423729	NA	0.5	NA	0.421875	0.472222	0.35	0.617021	0.444444	0.512195	0.464286	0.581818	0.446809	0.516129	NA	0.416667	0.507937	0.435897	0.422222	0.578947
Chr. I	9086	0.538462	0.52809	0.333333	0.568182	0.406977	0.5	0.40678	0.382353	0.333333	0.543478	0.545455	0.529412	0.4375	0.507463	0.507042	0.576923	0.407407	0.52381	0.545455	0.363636	NA	0.464286	0.46875	0.424242	0.443038	0.377778	0.584906	0.473684	0.465116	0.471264	0.603448	0.491228	0.551724	0.411765	0.48	0.560606	0.454545	0.468085	0.527273
Chr. I	9146	0.480519	0.54878	0.453333	0.5	0.434783	0.547619	0.413333	0.404762	0.422222	0.574468	0.521127	0.530612	0.44	0.439394	0.506329	0.623377	0.37931	0.431373	NA	0.358974	NA	0.369231	0.5	0.485294	0.447917	0.48	0.5	0.533333	0.461538	0.457447	0.5	0.436364	0.516129	0.387097	0.5	0.56	0.45098	0.478261	0.54902
Chr. I	9180	0.45	0.546512	0.473684	0.5	0.48	0.566038	0.467532	0.369565	0.423729	0.470588	0.539474	0.561404	0.393939	0.513514	0.511628	0.56962	0.380952	0.490909	0.512821	0.406593	0.648649	0.441176	0.422222	0.552632	0.461538	0.509804	0.492063	0.545455	0.423077	0.433962	0.486111	0.508772	0.582278	0.444444	0.464286	0.571429	0.457627	0.472727	0.588235
Chr. I	9350	0.519481	0.477778	0.575	0.618182	0.436893	0.603175	0.488889	0.557377	0.45	0.413793	0.482759	0.5	0.490385	0.597222	0.544304	0.5	0.452055	0.539683	0.613636	0.461538	0.52	0.5	0.518519	0.523256	0.489362	0.510204	0.603175	0.531915	0.485714	0.464789	0.376812	0.629032	0.464286	0.611111	0.513889	0.526316	0.52381	0.584906	0.519231
Chr. I	9422	0.4875	0.48	0.609195	0.520548	0.468468	0.5	0.416667	0.526316	0.465753	0.436364	0.436782	0.438596	0.375	0.56	0.527778	0.48	0.44186	0.516667	0.508772	0.460674	0.545455	0.431373	0.557692	0.505618	0.5	0.438596	0.5	0.545455	0.541667	0.493827	0.45	0.576271	0.516129	0.529412	0.445783	0.515789	0.494118	0.566038	0.533333
Chr. I	9430	0.531646	0.484211	0.608696	0.513889	0.490909	0.538462	0.455556	0.565789	0.478873	0.464286	0.47191	0.474576	0.382353	0.567901	0.527778	0.5	0.47191	0.55	0.5	0.483146	0.561404	0.438095	0.557692	0.520408	0.509434	0.459016	0.516667	0.572917	0.56	0.514451	0.469136	0.587302	0.55814	0.527273	0.465116	0.537634	0.523256	0.566038	0.571429
Chr. I	9538	0.585714	0.472222	0.519608	0.531646	0.436364	0.475	0.416667	0.558442	0.512195	0.484375	0.488095	0.545455	0.468085	0.492308	0.52381	0.468354	0.394366	0.566667	0.381818	0.510638	0.54	0.483871	0.569231	0.494949	0.604167	0.464286	0.607843	0.483871	0.586957	0.497238	0.4375	0.537313	0.534091	0.521127	0.523256	0.526316	0.436782	0.574074	0.416667
Chr. I	9661	0.56338	0.540816	0.53125	0.493671	0.415929	0.422535	0.433962	0.507937	0.618421	0.590909	0.488372	0.574074	0.479592	0.492063	0.54878	0.510204	0.397436	0.530303	0.528302	0.595745	0.608696	0.575	0.611111	0.56383	0.466667	0.515625	0.520833	0.533333	0.53211	0.515924	0.512195	0.464789	0.45	0.5	0.492958	0.524752	0.469136	0.630435	0.389831
Chr. I	9700	0.506667	0.510417	0.489362	0.479452	0.476636	0.469136	0.446602	0.460317	0.592105	0.602941	0.47561	0.537037	0.395604	0.5	0.547619	0.473684	0.44	0.507692	0.46	0.55	0.574468	0.541176	0.62	0.54023	0.521277	0.538462	0.5	0.552632	0.514019	0.552795	0.481928	0.453125	0.463768	0.469388	0.445783	0.51	0.480519	0.538462	0.365385
Chr. I	9742	0.492537	0.494737	0.51087	0.448718	0.425926	0.457831	0.408602	0.45	0.567901	0.573529	0.47561	0.58	0.4	0.544304	0.549451	0.495327	0.428571	0.411765	0.5	0.536082	0.536585	0.55814	0.636364	0.556818	0.463918	0.571429	0.547619	0.504274	0.476636	0.528302	0.444444	0.482759	0.454545	0.461538	0.438202	0.542857	0.468354	0.545455	0.468085
Chr. I	9786	0.492537	0.455446	0.483146	0.428571	0.483607	0.5	0.406977	0.447368	0.560606	0.560606	0.5	0.553571	0.391304	0.597222	0.575	0.466667	0.463768	0.421875	0.512821	0.494382	0.555556	0.583333	0.648148	0.575	0.44898	0.553191	0.592593	0.472727	0.490196	0.531034	0.416667	0.444444	0.492958	0.469388	0.458824	0.48	0.487805	0.490909	0.408163
Chr. I	9873	0.516129	0.462963	0.45977	0.396825	0.467742	0.561404	0.424658	0.444444	0.507937	0.578947	0.41791	0.444444	0.404762	0.625	0.554054	0.466019	0.65	0.40625	0.489362	0.414286	0.621622	0.594203	0.622642	0.525	0.45	0.522727	0.390244	0.5	0.523364	0.489051	0.468354	0.45614	0.558442	0.456522	0.446154	0.505155	0.472222	0.446809	0.461538
Chr. I	9882	0.515625	0.464912	0.428571	0.440678	0.478632	0.526316	0.438356	0.454545	0.517857	0.527273	0.405797	0.403226	0.393258	0.619718	0.506494	0.42268	0.627119	0.355932	0.489796	0.434783	0.6	0.565217	0.607843	0.5375	0.441558	0.541667	0.390244	0.495726	0.54955	0.507353	0.44	0.431373	0.5	0.425532	0.42623	0.484211	0.449275	0.489362	0.490196
Chr. I	9913	0.5	0.5	0.448718	0.467742	0.5	0.568966	0.529412	0.474576	0.482143	0.55	0.338235	0.383333	0.385417	0.589041	0.493671	0.541284	0.588235	0.372881	0.434783	0.47619	0.567568	0.492308	0.509434	0.481013	0.416667	0.553191	0.432432	0.487603	0.537037	0.465116	0.450704	0.478261	0.507042	0.423077	0.423729	0.477778	0.483871	0.463415	0.478261
Chr. I	9930	0.482759	0.504065	0.415584	0.455882	0.516129	0.589286	0.552239	0.466667	0.534483	0.517241	0.347222	0.366667	0.376238	0.592105	0.488372	0.539216	0.553571	0.322034	0.434783	0.482759	0.575	0.462687	0.509804	0.53012	0.408451	0.543478	0.416667	0.458333	0.522523	0.477273	0.428571	0.44898	0.492754	0.454545	0.416667	0.534884	0.491228	0.488372	0.481481
Chr. I	9931	0.482759	0.504065	0.415584	0.457143	0.516129	0.551724	0.553846	0.435484	0.516667	0.5	0.342466	0.385965	0.371134	0.592105	0.5	0.558824	0.551724	0.333333	0.434783	0.473684	0.589744	0.462687	0.52	0.517647	0.428571	0.533333	0.405405	0.45082	0.536364	0.470149	0.435294	0.4375	0.515152	0.446429	0.419355	0.528736	0.491525	0.5	0.5
Chr. I	9971	0.533333	0.519084	0.523256	0.481013	0.51938	0.508772	0.644737	0.515625	0.492754	0.516129	0.328947	0.455882	0.413462	0.592105	0.505155	0.585586	0.586207	0.333333	0.489362	0.43662	0.6	0.430769	0.526316	0.537634	0.392405	0.615385	0.5	0.42623	0.516949	0.482014	0.464286	0.510638	0.485294	0.491803	0.349206	0.541176	0.52381	0.574468	0.538462
Chr. I	10025	0.535714	0.496183	0.512195	0.5	0.556522	0.453125	0.558442	0.526316	0.408163	0.521739	0.358209	0.447761	0.442308	0.545455	0.462366	0.578512	0.606557	0.377049	0.533333	0.444444	0.578947	0.261905	0.574074	0.47561	0.425	0.5	0.473684	0.390909	0.539683	0.464286	0.441558	0.509434	0.550725	0.557692	0.344828	0.5	0.425926	0.533333	0.548387
Chr. I	10064	0.538462	0.457364	0.506173	0.47541	0.489796	0.508772	0.521739	0.479167	0.468085	0.541667	0.442308	0.422535	0.413462	0.525641	0.505747	0.584071	0.672727	0.366667	0.488889	0.473684	0.617647	0.285714	0.590909	0.445946	0.448718	0.428571	0.475	0.411215	0.534884	0.477876	0.480519	0.5	0.536232	0.541667	0.365385	0.479452	0.446809	0.55102	0.5
Chr. I	10088	0.603774	0.444444	0.506494	0.491525	0.510417	0.471698	0.514706	0.45098	0.463415	0.571429	0.433333	0.457143	0.423423	0.558442	0.472527	0.586207	0.584906	0.380952	0.468085	0.5	0.578947	0.318182	0.543478	0.414634	0.413333	0.46875	0.435897	0.403846	0.542636	0.491667	0.479452	0.55102	0.545455	0.5	0.411765	0.485714	0.489362	0.555556	0.438596
Chr. I	10103	0.568627	0.445378	0.48	0.491228	0.533333	0.489796	0.515152	0.470588	0.487179	0.541667	0.457627	0.485294	0.443396	0.57971	0.45977	0.577586	0.574468	0.436364	0.456522	0.493827	0.558824	0.375	0.555556	0.4125	0.402597	0.508772	0.444444	0.407767	0.521008	0.5	0.521739	0.577778	0.5625	0.5	0.425532	0.461538	0.465116	0.521739	0.428571
Chr. I	10108	0.574468	0.458333	0.480519	0.517241	0.533333	0.490566	0.507463	0.462963	0.512821	0.55102	0.45	0.469697	0.45283	0.573529	0.435294	0.587719	0.555556	0.444444	0.44186	0.506173	0.571429	0.405405	0.52381	0.415584	0.39726	0.491228	0.447368	0.417476	0.538462	0.46789	0.506849	0.581395	0.571429	0.421053	0.425532	0.447761	0.487805	0.510638	0.421053
Chr. I	10158	0.543478	0.452991	0.463415	0.4375	0.455556	0.5	0.479452	0.448276	0.574468	0.575	0.522388	0.5	0.387097	0.558442	0.393617	0.552381	0.538462	0.442623	0.418605	0.55	0.527778	0.468085	0.47619	0.452381	0.328358	0.490566	0.512195	0.451923	0.536364	0.464286	0.5	0.511111	0.508197	0.466667	0.432432	0.492537	0.555556	0.512821	0.381818
Chr. I	10314	0.568627	0.458333	0.4625	0.489362	0.5	0.45283	0.327869	0.431373	0.533333	0.577778	0.451613	0.345455	0.361702	0.569444	0.516854	0.391753	0.490566	0.45	0.581395	0.492537	0.555556	0.352941	0.613636	0.38961	0.4	0.591837	0.490196	0.414634	0.563025	0.5	0.458333	0.421053	0.392857	0.307692	0.448276	0.466667	0.48	0.517857	0.469388
Chr. I	10317	0.568627	0.46875	0.468354	0.489362	0.486239	0.469388	0.35	0.42	0.55814	0.543478	0.459016	0.4	0.359551	0.585714	0.511364	0.378947	0.5	0.438596	0.595238	0.515152	0.575758	0.36	0.613636	0.4	0.4	0.604167	0.5	0.414634	0.554622	0.510949	0.458333	0.428571	0.45098	0.333333	0.438596	0.466667	0.461538	0.518519	0.510638
Chr. I	10325	0.571429	0.471154	0.473684	0.511628	0.46789	0.478261	0.368421	0.428571	0.575	0.533333	0.435484	0.421053	0.369565	0.591549	0.517647	0.378947	0.481481	0.428571	0.634146	0.535211	0.612903	0.395833	0.613636	0.428571	0.416667	0.565217	0.5	0.419753	0.561404	0.496296	0.449275	0.45283	0.407407	0.342857	0.433962	0.476744	0.462963	0.545455	0.531915
Chr. I	10417	0.59375	0.575221	0.440476	0.436364	0.477477	0.553571	0.362319	0.333333	0.474576	0.377049	0.433735	0.416667	0.430233	0.545455	0.511364	0.340426	0.430769	0.54717	0.583333	0.580247	0.513514	0.467742	0.672727	0.47191	0.417722	0.529412	0.480769	0.506024	0.513274	0.486842	0.479452	0.47541	0.383333	0.32	0.417722	0.505051	0.515152	0.609375	0.530612
Chr. I	10577	0.46988	0.525	0.485981	0.396552	0.49	0.539474	0.493671	0.409639	0.586667	0.407895	0.555556	0.410959	0.480392	0.494118	0.511905	0.35443	0.493506	0.4375	0.6	0.5	0.566038	0.449438	0.507246	0.446809	0.464286	0.5	0.454545	0.479592	0.487395	0.544041	0.45679	0.463768	0.505495	0.416667	0.435294	0.529412	0.5	0.590909	0.366667
Chr. I	10579	0.46988	0.512397	0.466667	0.381818	0.5	0.519481	0.46988	0.411765	0.60274	0.3875	0.555556	0.386667	0.462963	0.494118	0.5	0.3625	0.480519	0.428571	0.566038	0.474359	0.54717	0.460674	0.5	0.452632	0.464286	0.491525	0.461538	0.48	0.487603	0.530612	0.440476	0.464789	0.48913	0.459016	0.430233	0.535714	0.5	0.5625	0.354839
Chr. I	10654	0.512195	0.488722	0.5	0.372549	0.508929	0.452055	0.488372	0.444444	0.612903	0.309859	0.546512	0.448718	0.440945	0.525253	0.517241	0.488095	0.5	0.472222	0.55	0.488636	0.568966	0.452632	0.432836	0.494845	0.430233	0.47619	0.52381	0.528	0.475806	0.524272	0.453488	0.460526	0.526316	0.484375	0.5	0.617978	0.597701	0.578947	0.458333
Chr. I	10664	0.5	0.492424	0.519608	0.407407	0.495575	0.458333	0.516484	0.463415	0.573034	0.347222	0.533333	0.45	0.414634	0.515152	0.494624	0.493827	0.479452	0.449275	0.516667	0.494382	0.618182	0.442105	0.472973	0.479592	0.47191	0.5	0.515152	0.503876	0.475	0.514563	0.431818	0.453333	0.52	0.5	0.5	0.615385	0.586207	0.578947	0.458333
Chr. I	10745	0.547619	0.503759	0.555556	0.492063	0.478261	0.376623	0.538462	0.426667	0.472973	0.431034	0.575758	0.466667	0.439252	0.516854	0.494845	0.585366	0.492754	0.4625	0.358491	0.554348	0.571429	0.470588	0.432836	0.461538	0.424658	0.444444	0.483333	0.465116	0.486486	0.465347	0.444444	0.484375	0.532609	0.5	0.556962	0.53012	0.585106	0.53125	0.461538
Chr. I	10791	0.54023	0.492537	0.53125	0.516667	0.554545	0.39726	0.504854	0.443038	0.548387	0.37037	0.525773	0.468354	0.442105	0.566667	0.5	0.586207	0.460317	0.464789	0.381818	0.488095	0.557692	0.428571	0.439394	0.483871	0.423077	0.430556	0.477273	0.44697	0.509804	0.428571	0.448276	0.508197	0.526316	0.470588	0.56	0.5	0.51087	0.508475	0.52459
Chr. I	10815	0.559524	0.459259	0.571429	0.539683	0.530435	0.422535	0.494845	0.45122	0.515625	0.350877	0.539216	0.481013	0.485149	0.608696	0.509615	0.597701	0.509091	0.454545	0.392857	0.505376	0.526316	0.423529	0.433333	0.465909	0.473684	0.449275	0.538462	0.481481	0.494845	0.424084	0.464286	0.5	0.485294	0.507246	0.571429	0.511364	0.542553	0.548387	0.517241
Chr. I	10911	0.473684	0.465116	0.56962	0.6	0.478632	0.473684	0.481928	0.466667	0.451613	0.46875	0.478723	0.52	0.456311	0.587156	0.504587	0.527473	0.470588	0.571429	0.45	0.517647	0.519231	0.447761	0.471698	0.458333	0.54023	0.412698	0.525424	0.503704	0.544554	0.447059	0.48913	0.45098	0.492308	0.522388	0.491803	0.402299	0.511628	0.507937	0.476923
Chr. I	11022	0.485294	0.469697	0.56044	0.5	0.382609	0.555556	0.418919	0.441176	0.408163	0.4375	0.4	0.48	0.45	0.494624	0.511111	0.450704	0.473684	0.559322	0.553191	0.463415	0.428571	0.508197	0.604651	0.512821	0.505263	0.444444	0.44186	0.459459	0.52459	0.506173	0.511364	0.431034	0.527273	0.45098	0.340426	0.434783	0.462687	0.507692	0.42623
Chr. I	11041	0.459016	0.420168	0.505376	0.456522	0.366071	0.54	0.371429	0.42623	0.413043	0.428571	0.350649	0.484848	0.46875	0.505618	0.476744	0.5	0.403509	0.516129	0.568182	0.448718	0.470588	0.482143	0.590909	0.513514	0.47191	0.446809	0.4375	0.426087	0.520661	0.468966	0.468354	0.45	0.490196	0.357143	0.3	0.428571	0.430769	0.516667	0.45
Chr. I	11044	0.451613	0.404959	0.494737	0.446809	0.372727	0.519231	0.369863	0.45	0.413043	0.45	0.324675	0.492308	0.447917	0.505882	0.47191	0.506667	0.418182	0.516129	0.545455	0.480519	0.490566	0.472727	0.595238	0.506667	0.47191	0.446809	0.424242	0.4375	0.512397	0.475177	0.461538	0.45	0.489796	0.368421	0.301887	0.406593	0.453125	0.532258	0.428571
Chr. I	11045	0.4375	0.428571	0.505155	0.469388	0.377193	0.519231	0.369863	0.442623	0.431818	0.461538	0.329114	0.477612	0.443299	0.511628	0.483516	0.506494	0.410714	0.52381	0.555556	0.480519	0.509804	0.45614	0.627907	0.493671	0.472527	0.466667	0.454545	0.446429	0.512195	0.468085	0.481928	0.45	0.48	0.358974	0.333333	0.426966	0.446154	0.539683	0.435484
Chr. I	11102	0.390625	0.448276	0.454545	0.509434	0.467213	0.490909	0.463768	0.428571	0.489362	0.425	0.421053	0.534483	0.462366	0.52	0.525	0.505747	0.396552	0.466667	0.541667	0.5	0.458333	0.533333	0.529412	0.411765	0.494845	0.413043	0.6	0.45283	0.531034	0.52027	0.439024	0.441176	0.5	0.431818	0.388889	0.361702	0.412698	0.581818	0.469697
Chr. I	11224	0.396226	0.495495	0.494624	0.45098	0.512397	0.5	0.512195	0.381818	0.454545	0.472222	0.506849	0.386364	0.418605	0.492063	0.594595	0.534653	0.339623	0.574074	0.534884	0.558824	0.366667	0.377778	0.520833	0.464789	0.56	0.464286	0.533333	0.444444	0.569444	0.495652	0.421053	0.561404	0.478873	0.361111	0.372549	0.378947	0.375	0.607843	0.397059
Chr. I	11272	0.418182	0.414414	0.458333	0.464286	0.527559	0.435484	0.484211	0.442623	0.411765	0.542857	0.478873	0.375	0.464286	0.5	0.54	0.565657	0.339623	0.55102	0.479167	0.5	0.322581	0.382979	0.466667	0.463415	0.462366	0.423077	0.466667	0.441441	0.569444	0.504065	0.388889	0.583333	0.5	0.434783	0.396552	0.375	0.363636	0.559322	0.38961
Chr. I	11370	0.389831	0.485149	0.505882	0.363636	0.522936	0.442623	0.487179	0.451613	0.414634	0.394737	0.530864	0.395833	0.425287	0.526316	0.45122	0.536842	0.368421	0.541667	0.468085	0.446429	0.363636	0.375	0.5	0.505882	0.535714	0.47541	0.509434	0.571429	0.533835	0.580357	0.42029	0.607143	0.540984	0.44	0.473684	0.430108	0.482759	0.428571	0.492754
Chr. I	11447	0.493506	0.508772	0.465116	0.491803	0.5	0.509804	0.511628	0.5	0.340426	0.342105	0.482353	0.428571	0.408602	0.507937	0.506024	0.505495	0.470588	0.462963	0.425532	0.482759	0.413043	0.357143	0.571429	0.606061	0.534247	0.449275	0.516129	0.522936	0.558559	0.515873	0.453125	0.603175	0.432836	0.608696	0.5	0.427083	0.546875	0.387097	0.5
Chr. I	11469	0.467532	0.57	0.471429	0.473684	0.488636	0.521739	0.526316	0.506849	0.326087	0.365854	0.474359	0.444444	0.4	0.5	0.506329	0.458824	0.480769	0.45098	0.390244	0.482759	0.416667	0.4	0.538462	0.589474	0.507463	0.483871	0.510204	0.504762	0.55102	0.508621	0.517857	0.586207	0.451613	0.595238	0.55102	0.419355	0.521739	0.407407	0.515625
Chr. I	11504	0.45122	0.588785	0.539474	0.492063	0.447917	0.581818	0.473684	0.493976	0.354839	0.444444	0.409091	0.428571	0.408602	0.486486	0.460674	0.44	0.532258	0.473684	0.4375	0.514706	0.410714	0.407407	0.481481	0.581197	0.432099	0.445946	0.526316	0.521368	0.54902	0.507812	0.46875	0.558824	0.460526	0.588235	0.482759	0.415094	0.438356	0.372881	0.458333
Chr. I	11561	0.4375	0.540816	0.551282	0.436364	0.395833	0.445946	0.423913	0.511905	0.419355	0.447761	0.428571	0.419355	0.365591	0.434211	0.505376	0.442857	0.421875	0.35	0.561404	0.470588	0.383562	0.380282	0.41791	0.526316	0.462366	0.423729	0.5	0.513043	0.478261	0.521127	0.41791	0.554217	0.488095	0.528302	0.438356	0.434343	0.43038	0.409836	0.446154
Chr. I	11601	0.415584	0.567308	0.586667	0.430769	0.37234	0.435294	0.381443	0.411111	0.467742	0.432836	0.395833	0.473684	0.361702	0.43038	0.463415	0.439394	0.412698	0.373134	0.491525	0.444444	0.378378	0.333333	0.318841	0.530973	0.444444	0.403226	0.5	0.512195	0.448276	0.506849	0.467532	0.494118	0.488636	0.464286	0.442105	0.475	0.44186	0.369231	0.40625
Chr. I	11676	0.4	0.481132	0.402439	0.382353	0.270588	0.463158	0.323232	0.411765	0.434783	0.492063	0.365591	0.430556	0.344444	0.43662	0.388889	0.467742	0.381818	0.390625	0.355932	0.321429	0.410256	0.243478	0.301587	0.443396	0.489583	0.351852	0.446154	0.445312	0.447368	0.450331	0.493827	0.488636	0.45122	0.457627	0.368421	0.466667	0.395062	0.343284	0.309091
Chr. I	11684	0.366197	0.485437	0.381579	0.396825	0.272727	0.404762	0.294737	0.37234	0.415385	0.5	0.366667	0.42029	0.310345	0.414286	0.367816	0.442623	0.388889	0.387097	0.327273	0.321429	0.38961	0.232759	0.278689	0.474747	0.456522	0.351852	0.423729	0.403226	0.452055	0.439189	0.43038	0.44186	0.417722	0.454545	0.366071	0.45614	0.351351	0.323077	0.288462
Chr. I	11685	0.361111	0.475728	0.376623	0.390625	0.25641	0.438202	0.309278	0.381443	0.4	0.5	0.366667	0.42029	0.310345	0.432836	0.363636	0.433333	0.396226	0.387097	0.339286	0.325581	0.376623	0.241667	0.290323	0.474747	0.457447	0.351852	0.440678	0.412698	0.44	0.435374	0.448718	0.449438	0.414634	0.433333	0.356522	0.466102	0.368421	0.3125	0.272727
Chr. I	11721	0.328358	0.484848	0.367089	0.35	0.219178	0.420455	0.298969	0.355556	0.356164	0.431373	0.32967	0.466667	0.303371	0.455882	0.315217	0.412698	0.339623	0.389831	0.322581	0.344828	0.416667	0.25641	0.327869	0.443299	0.391304	0.25	0.412698	0.324561	0.373134	0.410959	0.426667	0.406977	0.360465	0.366667	0.300885	0.436364	0.337838	0.278689	0.25
Chr. I	11734	0.301587	0.388889	0.363636	0.274194	0.215385	0.411765	0.263158	0.325301	0.313433	0.413043	0.325843	0.421053	0.290698	0.419355	0.302326	0.389831	0.333333	0.384615	0.322034	0.345679	0.441176	0.275229	0.344828	0.449438	0.382979	0.25	0.387097	0.311927	0.322581	0.392857	0.367647	0.397727	0.361446	0.362069	0.284404	0.417476	0.30303	0.272727	0.211538
Chr. I	11969	0	0	0	NA	0	0	0	0	0	0	0	NA	0	0	0	0	NA	0	0	0	0	0	0	0	0	0	NA	0	0	0	0	0	0	0	0	0	0	0	NA
Chr. I	11997	0	0	0	0	0	0	0	0	0	0	0	0	0	0	0	0	0	0	0	0	0	0	0	0	0	0	0	0	0	0	0	0	0	0	0	0	0	0	0
Chr. I	12059	0	0	0	0	0	0	0	0	0	0	0	NA	0	0	0	0	NA	0	0	0	0	0	0	0	0	NA	NA	0	0	0	0	0	0	0	0	0	0	0	0
Chr. I	12118	0	0	0	NA	0	NA	NA	0	0	0	0	NA	0	0	0	0	NA	NA	NA	NA	NA	0	0	0	NA	NA	NA	0	NA	0	0	NA	0	NA	0	0	0	0	0
Chr. I	12515	0	0	0	0	0	0	0	0	0	0	0	0	0	0	0	0	0	0	0	0	0	0	0	0	0	0	0	0	0	0	0	0	0	0	0	0	0	0	0
Chr. I	27117	0	0	0	0	0	0	0	0	0	0	0	0	0	0	0	0	0	0	0	0	0	0	0	0	0	0	0	0	0	0	0	0	0	0	0	0	0	0	0
Chr. I	27123	0	0	0	0	0	0	0	0	0	0	0	0	0	0	0	0	0	0	0	0	0	0	0	0	0	0	0	0	0	0	0	0	0	0	0	0	0	0	0
Chr. I	27124	0	0	0	0	0	0	0	0	0	0	0	0	0	0	0	0	0	0	0	0	0	0	0	0	0	0	0	0	0	0	0	0	0	0	0	0	0	0	0
Chr. I	27132	0	0	0	0	0	0	0	0	0	0	0	0	0	0	0	0	0	0	0	0	0	0	0	0	0	0	0	0	0	0	0	0	0	0	0	0	0	0	0
Chr. I	27142	0	0	0	0	0	0	0	0	0	0	0	0	0	0	0	0	0	0	0	0	0	0	0	0	0	0	0	0	0	0	0	0	0	0	0	0	0	0	0
Chr. I	27158	0	0	0	0	0	0	0	0	0	0	0	0	0	0	0	0	0	0	0	0	0	0	0	0	0	0	0	0	0	0	0	0	0	0	0	0	0	0	0
Chr. I	27159	0	0	0	0	0	0	0	0	0	0	0	0	0	0	0	0	0	0	0	0	0	0	0	0	0	0	0	0	0	0	0	0	0	0	0	0	0	0	0
Chr. I	27168	0	0	0	0	0	0	0	0	0	0	0	0	0	0	0	0	0	0	0	0	0	0	0	0	0	0	0	0	0	0	0	0	0	0	0	0	0	0	0
Chr. I	27171	0	0	0	0	0	0	0	0	0	0	0	0	0	0	0	0	0	0	0	0	0	0	0	0	0	0	0	0	0	0	0	0	0	0	0	0	0	0	0
Chr. I	27174	0	0	0	0	0	0	0	0	0	0	0	0	0	0	0	0	0	0	0	0	0	0	0	0	0	0	0	0	0	0	0	0	0	0	0	0	0	0	0
Chr. I	27177	0	0	0	0	0	0	0	0	0	0	0	0	0	0	0	0	0	0	0	0	0	0	0	0	0	0	0	0	0	0	0	0	0	0	0	0	0	0	0
Chr. I	27192	0.0751445	0.0979592	0.0808081	0.115385	0.06875	0.0730337	0.0792079	0.0546218	0.0714286	0.0700637	0.0674157	0.0967742	0.0851064	0.0828729	0.112903	0.103226	0.09375	0.0507246	0.0661157	0.0666667	0.113514	0.0562249	0.130435	0.0772727	0.0829694	0.0735294	0.0703125	0.0950413	0.106061	0.0813008	0.0597826	0.0730337	0.0923077	0.0733333	0.0654206	0.119342	0.0621469	0.0597015	0.0655738
Chr. I	27197	0	0	0	0	0	0	0	0	0	0	0	0	0	0	0	0	0	0	0	0	0	0	0	0	0	0	0	0	0	0	0	0	0	0	0	0	0	0	0
Chr. I	27200	0.0722222	0.0930233	0.0865385	0.10625	0.0561798	0.0653266	0.0675676	0.0496183	0.0652174	0.0635838	0.0609137	0.0865385	0.076555	0.0793651	0.11	0.0981595	0.0851064	0.0469799	0.072	0.0619048	0.10396	0.0542636	0.112994	0.0756303	0.0731707	0.0680272	0.0676692	0.0927419	0.0902778	0.0765306	0.0510204	0.0656566	0.0878049	0.068323	0.0646552	0.110672	0.0594595	0.0567376	0.0597015
Chr. I	27201	0.0722222	0.0926641	0.0813397	0.113208	0.0571429	0.0659898	0.0714286	0.0494297	0.0662983	0.0643275	0.0609137	0.0857143	0.0780488	0.0797872	0.109453	0.0987654	0.0851064	0.047619	0.0737705	0.0673077	0.104478	0.054902	0.125714	0.0759494	0.0734694	0.0694444	0.0666667	0.092	0.0958904	0.0763359	0.0561224	0.0666667	0.0882353	0.0679012	0.0655022	0.11811	0.0594595	0.056338	0.0597015
Chr. I	27203	0.0706522	0.0923077	0.0849057	0.109756	0.0614525	0.0653266	0.0711111	0.0492424	0.0638298	0.0632184	0.0603015	0.0849057	0.0728155	0.0789474	0.111675	0.0987654	0.0774648	0.0469799	0.0708661	0.0566038	0.103448	0.0534351	0.116022	0.0756303	0.0731707	0.0675676	0.0583942	0.092	0.0952381	0.074813	0.0547264	0.0603015	0.0869565	0.0662651	0.0646552	0.111969	0.0585106	0.056338	0.0592593
Chr. I	27212	0.0773481	0.0957854	0.0913242	0.107784	0.0706522	0.0738916	0.0726496	0.0583942	0.0773196	0.0714286	0.0576923	0.0818182	0.0809524	0.0837696	0.121359	0.101796	0.0821918	0.0516129	0.0703125	0.0669643	0.111607	0.0732601	0.12766	0.0843373	0.0769231	0.0718954	0.0608108	0.0954198	0.105263	0.0819277	0.0585366	0.08	0.0861244	0.10119	0.0632911	0.117216	0.0621762	0.0551724	0.0571429
Chr. I	27213	0.0756757	0.0922509	0.0892857	0.107784	0.0710383	0.0738916	0.0714286	0.0573477	0.0761421	0.0702703	0.0533981	0.0803571	0.0790698	0.0829016	0.121951	0.101796	0.0821918	0.0522876	0.0703125	0.0675676	0.103604	0.0729927	0.12766	0.0836653	0.0728745	0.0718954	0.0547945	0.095057	0.103896	0.0821256	0.0582524	0.0693069	0.0849057	0.091954	0.0622407	0.116788	0.0564103	0.0536913	0.0567376
Chr. I	27216	0.0744681	0.0932836	0.0888889	0.128655	0.0748663	0.0865385	0.075	0.0602837	0.0757576	0.0880829	0.0631068	0.0956522	0.086758	0.0854271	0.121359	0.10303	0.0821918	0.0632911	0.0681818	0.0748899	0.111111	0.078853	0.125654	0.0876494	0.0833333	0.0705128	0.06	0.0909091	0.0915033	0.0797101	0.0849057	0.0841584	0.0769231	0.0971429	0.0699588	0.115523	0.0612245	0.0522876	0.0699301
Chr. I	27243	0	0	0	0	0	0	0	0	0	0	0	0	0	0	0	0	0	0	0	0	0	0	0	0	0	0	0	0	0	0	0	0	0	0	0	0	0	0	0
Chr. I	27249	0	0	0	0	0	0	0	0	0	0	0	0.0070922	0	0	0	0	0	0	0.00657895	0	0	0	0	0	0	0	0	0	0	0	0	0	0	0	0	0.00333333	0	0.00598802	0
Chr. I	27255	0	0	0	0	0	0	0	0	0	0	0	0	0	0	0	0	0	0	0	0	0	0	0	0	0	0	0	0	0	0	0	0	0	0	0	0	0	0	0
Chr. I	27258	0	0	0	0	0	0	0	0	0	0	0	0	0	0	0	0	0	0	0	0	0	0	0	0	0	0	0	0	0	0	0	0	0	0	0	0	0	0	0
Chr. I	27260	0	0	0	0	0	0	0	0	0	0	0	0	0	0	0	0	0	0	0	0	0	0	0	0	0	0	0	0	0	0	0	0	0	0	0	0	0	0	0
Chr. I	27262	0	0	0	0	0	0	0	0	0	0	0	0	0	0	0	0	0	0	0	0	0	0	0	0	0	0	0	0	0	0	0	0	0	0	0	0	0	0	0
Chr. I	27263	0	0	0	0	0	0	0	0	0	0	0	0	0	0	0	0	0	0	0	0	0	0	0	0	0	0	0	0	0	0	0	0	0	0	0	0	0	0	0
Chr. I	27267	0	0	0	0	0	0	0	0	0	0	0	0	0	0	0	0	0	0	0	0	0	0	0	0	0	0	0	0	0	0	0	0	0	0	0	0	0	0	0
Chr. I	27279	0	0	0	0	0	0	0	0	0	0	0	0	0	0	0	0	0	0	0	0	0	0	0	0	0	0	0	0	0	0	0	0	0	0	0	0	0	0	0
Chr. I	27282	0	0	0	0	0	0	0	0	0	0	0	0	0	0	0	0	0	0	0	0	0	0	0	0	0	0	0	0	0	0	0	0	0	0	0	0	0	0	0
Chr. I	27300	0	0	0	0	0	0	0	0	0	0	0	0	0	0	0	0	0	0	0	0	0	0	0	0	0	0	0	0	0	0	0	0	0	0	0	0	0	0	0
Chr. I	27311	0	0	0	0	0	0	0	0	0	0	0	0	0	0	0	0	0	0	0	0	0	0	0	0	0	0	0	0	0	0	0	0	0	0	0	0	0	0	0
Chr. I	27317	0	0	0	0	0	0	0	0	0	0	0	0	0	0	0	0	0	0	0	0	0	0	0	0	0	0	0	0	0	0	0	0	0	0	0	0	0	0	0
Chr. I	27318	0	0	0	0	0	0	0	0	0	0	0	0	0	0	0	0	0	0	0	0	0	0	0	0	0	0	0	0	0	0	0	0	0	0	0	0	0	0	0
Chr. I	27328	0.00581395	0	0	0	0	0.00454545	0	0	0	0	0	0	0	0	0	0	0	0.00578035	0	0	0	0.00358423	0	0	0.00408163	0	0	0	0	0	0	0	0	0	0	0	0	0	0
Chr. I	27330	0	0	0	0	0	0	0	0	0	0	0	0	0	0	0	0	0	0	0	0	0	0	0	0	0	0	0	0	0	0	0	0	0	0	0	0	0	0	0
Chr. I	27333	0	0	0	0	0	0	0	0	0	0	0	0	0	0	0	0	0	0	0	0	0	0	0	0	0	0	0	0	0	0	0	0	0	0	0	0	0	0	0
Chr. I	27355	0	0	0	0	0	0	0	0	0	0	0	0	0	0.00561798	0	0	0	0	0	0	0	0	0	0	0	0	0	0	0	0	0	0	0	0	0	0	0	0	0
Chr. I	27360	0	0	0	0	0	0	0	0	0	0	0	0	0	0	0	0	0	0	0	0	0	0	0	0	0	0	0	0	0	0	0	0	0	0	0	0	0	0	0
Chr. I	27369	0	0	0	0	0	0	0	0	0	0	0	0	0	0	0	0	0	0	0	0	0	0	0	0	0	0	0	0	0	0	0	0	0	0	0	0	0	0	0
Chr. I	27371	0	0	0	0	0	0	0	0	0	0	0	0	0	0	0	0	0	0	0	0	0	0	0	0	0.00574713	0	0	0	0	0	0	0	0	0	0	0	0	0	0
Chr. I	27378	0	0	0	0	0	0	0	0	0	0	0	0	0	0	0	0	0	0	0	0	0	0	0	0	0	0	0	0	0	0	0	0	0	0	0	0	0	0	0
Chr. I	27390	0	0	0	0	0	0	0	0	0	0	0	0	0	0	0	0	0	0	0	0	0	0	0	0	0	0	0	0	0	0	0	0	0	0	0	0.00543478	0	0	0
Chr. I	27405	0	0	0	0	0	0	0	0	0	0	0	0	0	0	0	0	0	0	0	0	0	0	0	0	0	0	0	0	0	0	0	0	0	0	0	0	0	0	0
Chr. I	27410	0	0	0	0	0	0	0	0	0	0	0	0	0	0	0	0	0	0	0	0	0	0	0	0	0	0	0	0	0	0	0	0	0	0	0	0	0	0	0
Chr. I	27411	0	0	0	0	0	0	0	0	0	0	0	0	0	0	0	0	0	0	0	0	0	0	0	0	0	0	0	0	0	0	0	0	0	0	0	0	0	0	0
Chr. I	27417	0.186916	0.12963	0.147541	0.137255	0.109244	0.0940171	0.12782	0.100671	0.102362	0.0854701	NA	0.0821918	0.133333	0.075	0.0896552	0.0630631	0.105769	0.122222	0.172414	0.113208	0.0769231	0.15	0.0869565	0.104895	0.139073	0.173077	0.153846	0.111111	0.0857143	0.144105	0.123967	0.136752	0.162791	0.0752688	0.108434	0.0783133	0.12931	0.104167	0.0729167
Chr. I	27420	0	0	0	0	0	0	0	0	0	0	0	0	0	0	0	0	0	0	0	0	0	0	0	0	0	0	0	0	0	0	0	0	0	0.0111111	0	0	0	0	0
Chr. I	27423	0	0	0	0	0	0	0	0	0	0	0	0	0	0	0	0	0	0	0	0	0	0	0	0	0	0	0	0	0	0	0	0	0	0	0	0	0	0	0
Chr. I	27468	0.0188679	0	0	0	0	0	0	0	0	0	0	0	0	0	0	0	0	0	0	0	0	0	0	0	0	0	0	0	0	0	0	0	0	0	0	0	0	0	0
Chr. I	27471	0	0	0	0	0	0	0	0	0	0	0	0	0	0	0	0	0	0	0	0	0	0	0	0	0	0	0	0	0	0	0	0	0	0	0	0	0	0	0
Chr. I	27557	0	0	0	0	0	0	0	0	0	0	0	0	0	0	0	0	0	0	0	0	0	0	0	0	0	0	0	0	0	0	0	0	0	0	0	0	0	0	0
Chr. I	27882	0.457447	0.510067	0.473684	0.516484	0.542553	0.511111	0.533981	0.488	0.454545	0.477778	0.463918	0.465753	0.477064	0.412371	0.523364	0.515464	0.522222	0.547619	0.5	0.521739	0.517241	0.504202	0.505747	0.485149	0.521739	0.469697	0.506329	0.523077	0.506173	0.5	0.447059	0.602564	0.411111	0.55914	0.581395	0.537931	0.518519	0.477612	0.573333
Chr. I	27948	0.458824	0.506579	0.494505	0.506329	0.554455	0.5	0.615385	0.55	0.5	0.475	0.477064	0.454545	0.481481	0.450549	0.559633	0.490385	0.5375	0.523256	0.552239	0.494845	0.52381	0.525	0.5	0.539216	0.546296	0.52459	0.534884	0.552239	0.514286	0.525424	0.475	0.579545	0.452632	0.597826	0.582609	0.496124	0.517241	0.469697	0.575342
Chr. I	28083	0.57971	0.581081	0.548387	0.478261	0.578947	0.544304	0.504854	0.545455	0.426667	0.487805	0.466667	0.577465	0.552083	0.510638	0.524752	0.602564	0.567568	0.5	0.584906	0.52381	0.54386	0.543478	0.520548	0.505495	0.583333	0.444444	0.592105	0.552846	0.589286	0.572327	0.559524	0.518072	0.457143	0.422535	0.574468	0.570248	0.482759	0.568627	0.615385
Chr. I	28117	0.56962	0.540541	0.583333	0.492308	0.578947	0.512821	0.508929	0.510204	0.472222	0.493333	0.486486	0.526316	0.593407	0.568182	0.477064	0.604651	0.526316	0.479452	0.566667	0.506173	0.578125	0.53125	0.56338	0.462264	0.542857	0.454545	0.64	0.527132	0.556522	0.549708	0.576087	0.581395	0.390625	0.430769	0.602151	0.566038	0.525	0.529412	0.526316
Chr. I	28127	0.541176	0.532895	0.59375	0.484375	0.581197	0.512195	0.477064	0.5	0.493151	0.5	0.472973	0.520548	0.609756	0.597561	0.5	0.604651	0.554054	0.463768	0.568966	0.5	0.580645	0.536842	0.557143	0.472222	0.541284	0.477273	0.616438	0.527559	0.543103	0.547059	0.577778	0.550562	0.373134	0.447761	0.606383	0.550459	0.518519	0.538462	0.517857
Chr. I	28159	0.519481	0.528455	0.643678	0.574468	0.619469	0.52	0.474227	0.467532	0.6	0.536232	0.448276	0.542373	0.621622	0.611111	0.53913	0.578313	0.545455	0.47541	0.568966	0.511364	0.539683	0.547945	0.546875	0.524752	0.58	0.461538	0.586207	0.520661	0.588235	0.57764	0.6	0.597561	0.484848	0.451613	0.567901	0.543689	0.534247	0.6	0.466667
Chr. I	28161	0.512821	0.5	0.597826	0.52	0.636364	0.527027	0.465347	0.468354	0.617647	0.535211	0.4375	0.548387	0.605634	0.616438	0.530435	0.564706	0.518987	0.52381	0.566667	0.505495	0.516129	0.534247	0.538462	0.518868	0.555556	0.475	0.551724	0.491935	0.572816	0.572289	0.581395	0.5625	0.450704	0.440678	0.585366	0.533981	0.521127	0.54902	0.457627
Chr. I	28278	0.581081	0.485294	0.55814	0.476923	0.606557	0.479452	0.341176	0.452381	0.492958	0.459459	0.448718	0.453125	0.506024	0.647059	0.516949	0.527473	0.555556	0.421053	0.54	0.517647	0.491803	0.506667	0.447368	0.481481	0.542056	0.489362	0.515152	0.483051	0.596154	0.517647	0.609756	0.533333	0.486486	0.463768	0.452055	0.512195	0.517241	0.545455	0.460317
Chr. I	28321	0.580247	0.484615	0.541176	0.546667	0.578125	0.505747	0.351648	0.404494	0.466667	0.4375	0.45679	0.426667	0.494253	0.56338	0.571429	0.522222	0.538462	0.457627	0.553191	0.482759	0.508772	0.47191	0.433735	0.412844	0.517857	0.456522	0.526316	0.504348	0.594595	0.487805	0.613636	0.527027	0.5	0.471429	0.505747	0.45	0.523256	0.6	0.428571
Chr. I	28352	0.538462	0.472	0.536585	0.561644	0.553719	0.586957	0.431579	0.395062	0.428571	0.453333	0.452381	0.439394	0.481481	0.576923	0.56	0.539326	0.461538	0.471698	0.528302	0.447368	0.491803	0.453488	0.463415	0.420561	0.45045	0.487805	0.538462	0.516667	0.590476	0.493976	0.609756	0.575342	0.492958	0.485294	0.510204	0.491525	0.54878	0.54717	0.402778
Chr. I	28384	0.445946	0.429752	0.476744	0.515152	0.537736	0.519481	0.431579	0.410256	0.430556	0.413333	0.44186	0.368421	0.445652	0.583333	0.516484	0.538462	0.471429	0.431034	0.444444	0.461538	0.5	0.420455	0.454545	0.405941	0.428571	0.5	0.519481	0.512195	0.557895	0.46	0.512195	0.575342	0.5	0.417722	0.440476	0.46729	0.493976	0.5	0.408451
Chr. I	28385	0.445946	0.436975	0.470588	0.515152	0.529412	0.531646	0.431579	0.405063	0.444444	0.402597	0.436782	0.393443	0.445652	0.575342	0.516484	0.545455	0.464789	0.410714	0.454545	0.460526	0.507937	0.420455	0.449438	0.398058	0.418182	0.489796	0.519481	0.512	0.578947	0.470588	0.512195	0.554054	0.474359	0.392405	0.45122	0.477064	0.505618	0.507937	0.388889
Chr. I	28433	0.4375	0.433628	0.4375	0.560606	0.55	0.494118	0.455446	0.457447	0.51087	0.488889	0.43299	0.530303	0.495327	0.506494	0.466667	0.567901	0.414286	0.47541	0.482143	0.447368	0.485294	0.421569	0.481013	0.448598	0.392523	0.548387	0.463415	0.491803	0.482759	0.496774	0.494118	0.518519	0.395604	0.43662	0.53125	0.5	0.517647	0.478873	0.449275
Chr. I	28458	0.465753	0.46087	0.459184	0.590909	0.565217	0.44	0.463918	0.463158	0.5	0.478261	0.404255	0.551724	0.570093	0.505882	0.5	0.588235	0.414286	0.515625	0.42	0.4875	0.530303	0.434343	0.402597	0.439252	0.391753	0.576271	0.474359	0.464	0.452055	0.515723	0.454545	0.53012	0.404494	0.513514	0.526882	0.478261	0.488095	0.529412	0.5
Chr. I	28556	0.426667	0.53125	0.520408	0.540541	0.457627	0.457447	0.574468	0.5	0.554348	0.561224	0.430108	0.442623	0.491228	0.471264	0.539823	0.4875	0.54321	0.638889	0.537037	0.520408	0.486486	0.508475	0.467532	0.486957	0.438095	0.555556	0.488095	0.504132	0.4125	0.561224	0.510417	0.505263	0.344828	0.594937	0.539823	0.532258	0.538462	0.507463	0.506024
Chr. I	28650	0.475	0.5	0.545455	0.552239	0.464286	0.481013	0.538462	0.486726	0.542056	0.578313	0.457831	0.529412	0.518182	0.450549	0.482759	0.439024	0.482759	0.549296	0.551724	0.473684	0.520408	0.553719	0.478261	0.505263	0.463158	0.5	0.444444	0.487395	0.445783	0.562189	0.466019	0.483516	0.432432	0.518519	0.465347	0.486486	0.515464	0.491228	0.466667
Chr. I	28666	0.474359	0.51938	0.526316	0.545455	0.429907	0.418605	0.546512	0.46789	0.52381	0.571429	0.454545	0.490196	0.472222	0.45977	0.487395	0.443038	0.518072	0.514706	0.526316	0.431579	0.510204	0.547619	0.43662	0.505618	0.467391	0.484848	0.447368	0.470588	0.47619	0.538462	0.435644	0.460674	0.361111	0.534884	0.444444	0.5	0.474747	0.471698	0.468354
Chr. I	28672	0.506173	0.533333	0.52	0.606061	0.45045	0.477778	0.591398	0.5	0.523364	0.6	0.511905	0.5	0.504425	0.483516	0.495935	0.448718	0.541176	0.514706	0.555556	0.466667	0.534653	0.568	0.479452	0.511111	0.510204	0.492308	0.478873	0.472	0.481481	0.561224	0.447619	0.489362	0.452055	0.547619	0.465347	0.5	0.48	0.490909	0.5
Chr. I	28684	0.931818	0.967213	0.980769	0.928571	0.907407	0.886364	0.96	0.981481	0.904762	0.980769	0.953488	NA	0.912281	0.979592	0.955882	0.875	0.916667	0.921053	0.848485	0.843137	0.946429	0.946667	0.875	0.938776	0.909091	NA	1	1	0.880952	0.927419	0.955556	0.933333	0.939394	0.9375	0.93617	1	0.909091	NA	0.923077
Chr. I	28696	0.482353	0.5	0.470588	0.645161	0.465517	0.5	0.595506	0.495726	0.518182	0.566667	0.505376	0.4375	0.476636	0.484848	0.507937	0.4375	0.602564	0.507246	0.5	0.505495	0.540816	0.511278	0.492537	0.5	0.515152	0.45614	0.473684	0.469231	0.466667	0.58209	0.463918	0.479592	0.402439	0.532609	0.447917	0.460784	0.478261	0.5	0.487179
Chr. I	28844	0.517647	0.478992	0.43956	0.514706	0.552381	0.547619	0.570175	0.491228	0.463158	0.537634	0.505155	0.403846	0.481132	0.479592	0.473684	0.382353	0.575	0.465909	0.5	0.510417	0.511364	0.507463	0.493151	0.59	0.55914	0.5	0.513889	0.551471	0.488889	0.563536	0.53012	0.511364	0.4875	0.5	0.533898	0.560345	0.55814	0.514706	0.416667
Chr. I	28926	0.494505	0.456	0.419048	0.506173	0.537037	0.45977	0.539823	0.5	0.484848	0.512195	0.475728	0.471698	0.38835	0.553191	0.463636	0.375	0.53012	0.448276	0.54878	0.463158	0.511111	0.503937	0.549296	0.528846	0.478261	0.522388	0.505882	0.504065	0.402439	0.567416	0.555556	0.468085	0.466667	0.478723	0.533333	0.547445	0.5	0.492537	0.435897
Chr. I	29009	0.473684	0.45	0.395349	0.415385	0.493671	0.438356	0.518987	0.413333	0.418919	0.408451	0.39759	0.519231	0.373626	0.506173	0.424242	0.316667	0.52381	0.417722	0.508475	0.46988	0.459459	0.42268	0.397059	0.55914	0.4	0.5	0.507042	0.425926	0.479452	0.575163	0.55	0.417722	0.52	NA	0.436893	0.5	0.453125	0.396825	0.367647
Chr. I	29056	0.443182	0.435897	0.434783	0.409091	0.5	0.516129	0.547368	0.4125	0.460674	0.363636	0.450549	0.485294	0.443299	0.541176	0.455446	0.426667	0.492754	0.474359	0.518072	0.479167	0.454545	0.427184	0.434783	0.6	0.412844	0.467742	0.526316	0.462185	0.534247	0.546961	0.526316	0.494845	0.5	0.479452	0.455357	0.548387	0.442857	0.5	0.383721
Chr. I	29093	0.404762	0.431193	0.378049	0.350877	0.457831	0.515789	0.548387	0.365854	0.423077	0.380952	0.418367	0.4375	0.396226	0.588235	0.43	0.414634	0.424242	0.530864	0.505882	0.361702	0.4375	0.456311	0.450704	0.581633	0.349057	0.404255	0.576923	0.46789	0.525641	0.52907	0.481481	0.553191	0.51087	0.433735	0.462264	0.457364	0.42029	0.438596	0.376471
Chr. I	29109	0.410256	0.409524	0.384615	0.363636	0.406977	0.510638	0.488636	0.375	0.443038	0.375	0.414141	0.412698	0.416667	0.554217	0.431579	0.379747	0.411765	0.526316	0.52439	0.371134	0.405405	0.463158	0.444444	0.575758	0.339623	0.372549	0.526316	0.46729	0.556962	0.505747	0.488372	0.532609	0.488372	0.432099	0.457143	0.469231	0.432836	0.381818	0.358974
Chr. I	29118	0.434211	0.415094	0.4	0.344828	0.425287	0.53125	0.55814	0.363636	0.460526	0.396825	0.393939	0.421875	0.444444	0.546512	0.44086	0.379747	0.385714	0.5125	0.530864	0.387097	0.39726	0.461538	0.447761	0.572816	0.33	0.431373	0.552632	0.454545	0.530864	0.514124	0.482759	0.538462	0.5	0.417722	0.47619	0.473282	0.41791	0.409836	0.383562
Chr. I	29126	0.416667	0.411215	0.407895	0.327273	0.430233	0.515152	0.554217	0.333333	0.457831	0.375	0.401961	0.402985	0.418182	0.529412	0.451613	0.358025	0.388889	0.532468	0.493976	0.387097	0.44	0.456522	0.414286	0.54717	0.326923	0.428571	0.554054	0.457944	0.551282	0.505814	0.478723	0.515464	0.488636	0.405063	0.49505	0.419847	0.442623	0.365079	0.375
Chr. I	29131	0.397059	0.4	0.430556	0.344828	0.4	0.483871	0.5	0.310345	0.47619	0.409836	0.418367	0.365079	0.418182	0.517647	0.436782	0.358025	0.38806	0.526316	0.5125	0.4	0.44	0.433333	0.408451	0.528846	0.339806	0.418182	0.546667	0.453704	0.545455	0.491329	0.472527	0.515789	0.493976	0.402597	0.5	0.434109	0.4375	0.353846	0.369863
Chr. I	29154	0.38961	0.470588	0.414634	0.35	0.440476	0.50495	0.557895	0.348315	0.432099	0.424242	0.377551	0.397059	0.438017	0.5125	0.487805	0.35443	0.367647	0.486486	0.518072	0.404255	0.416667	0.430233	0.419753	0.509615	0.342857	0.462963	0.520548	0.472222	0.571429	0.485876	0.44086	0.5	0.511628	0.397436	0.466667	0.455224	0.444444	0.356164	0.382353
Chr. I	29180	0.411765	0.45045	0.407407	0.363636	0.420455	0.484536	0.518519	0.376471	0.394366	0.434783	0.434783	0.366667	0.414634	0.529412	0.493506	0.369863	0.38806	0.540541	0.493151	0.404255	0.33871	0.358696	0.441558	0.495327	0.356436	0.392857	0.462687	0.442478	0.535714	0.514286	0.456522	0.505155	0.454545	0.352113	0.445545	0.419847	0.373134	0.328767	0.345455
Chr. I	29209	0.34375	0.409524	0.37037	0.318182	0.4	0.413793	0.518987	0.311828	0.318841	0.409836	0.391304	0.37037	0.393162	0.453333	0.43662	0.333333	0.338462	0.492958	0.491525	0.363636	0.22	0.261905	0.352941	0.45098	0.298077	0.333333	0.42623	0.378641	0.486486	0.482517	0.444444	0.432099	0.43662	0.222222	0.310345	0.391667	0.357143	0.266667	0.351852
Chr. I	29226	0.34375	0.419048	0.390244	0.323529	0.418605	0.430108	0.5	0.322917	0.309859	0.38806	0.377551	0.396552	0.405405	0.480519	0.444444	0.352113	0.318182	0.492958	0.508197	0.382716	0.226415	0.231579	0.347826	0.460784	0.333333	0.351852	0.438596	0.366071	0.493151	0.479452	0.474359	0.419753	0.43662	0.25	0.292135	0.38843	0.337838	0.290323	0.333333
Chr. I	29227	0.333333	0.423077	0.390244	0.323529	0.418605	0.411111	0.476744	0.316327	0.295775	0.38806	0.38	0.396552	0.409091	0.480519	0.465753	0.352113	0.323077	0.486111	0.47619	0.361446	0.203704	0.221053	0.333333	0.46	0.313131	0.351852	0.438596	0.353448	0.5	0.455782	0.455696	0.419753	0.43662	0.222222	0.290323	0.387097	0.315068	0.295082	0.346154
Chr. I	29245	0.394366	0.446429	0.420455	0.394737	0.511628	0.535714	0.533333	0.368932	0.346667	0.419355	0.45283	0.392857	0.424779	0.493671	0.44	0.364865	0.343284	0.556962	0.564516	0.474359	0.274194	0.30303	0.397059	0.504425	0.369565	0.396226	0.5	0.393162	0.535211	0.464286	0.516854	0.494382	0.453333	0.218182	0.301075	0.435115	0.367089	0.347222	0.454545
Chr. I	29282	0.376623	0.412844	0.425	0.47619	0.488889	0.5	0.482353	0.3	0.308824	0.474576	0.427184	0.3125	0.384615	0.486842	0.447368	0.430769	0.353846	0.590361	0.508772	0.409639	0.267857	0.3125	0.451613	0.455357	0.336957	0.382979	0.45283	0.398058	0.541667	0.443709	0.486842	0.45977	0.421053	0.240741	0.244186	0.398438	0.42029	0.294118	0.381818
Chr. I	29322	0.435294	0.438095	0.486842	0.483871	0.49	0.516484	0.452381	0.383838	0.333333	0.484848	0.438776	0.326531	0.41	0.426667	0.482759	0.421875	0.376812	0.595506	0.538462	0.423913	0.34375	0.352381	0.477612	0.5	0.398058	0.416667	0.534483	0.411765	0.575342	0.42	0.488095	0.489362	0.421687	0.35	0.314607	0.433824	0.470588	0.393939	0.438596
Chr. I	29352	0.383721	0.44	0.461538	0.484375	0.525253	0.465116	0.45679	0.425532	0.361111	0.485714	0.458333	0.291667	0.386792	0.371429	0.468085	0.461538	0.378788	0.60241	0.484375	0.378947	0.285714	0.357895	0.450704	0.504065	0.44086	0.415094	0.491228	0.393939	0.514286	0.43038	0.45122	0.483146	0.432099	0.354839	0.355556	0.407407	0.42029	0.385714	0.365854
Chr. I	29354	0.385542	0.43617	0.48	0.460317	0.5	0.448276	0.4625	0.430108	0.383562	0.506849	0.463918	0.319149	0.386792	0.367647	0.473118	0.462687	0.363636	0.607143	0.5	0.4	0.285714	0.348315	0.472973	0.515873	0.445652	0.423077	0.5	0.402062	0.514286	0.429487	0.45122	0.47191	0.435294	0.366667	0.364706	0.411765	0.43662	0.375	0.404762
Chr. I	29374	0.361446	0.434343	0.493506	0.564516	0.537736	0.452381	0.493506	0.458333	0.423077	0.526316	0.519608	0.358491	0.435185	0.390625	0.510638	0.5	0.380282	0.6	0.47619	0.423913	0.333333	0.38	0.478873	0.516667	0.419355	0.423077	0.491525	0.44898	0.506667	0.455128	0.449438	0.52381	0.474359	0.350877	0.344444	0.456522	0.454545	0.409091	0.413043
Chr. I	29397	0.323529	0.44086	0.453333	0.484375	0.494505	0.457831	0.470588	0.44086	0.410959	0.521127	0.505155	0.392857	0.440367	0.378788	0.494624	0.461538	0.369863	0.566265	0.481481	0.387755	0.313433	0.333333	0.42623	0.519685	0.413043	0.347826	0.483333	0.411111	0.472973	0.455172	0.447059	0.5	0.422535	0.377358	0.333333	0.42963	0.438356	0.413793	0.386364
Chr. I	29400	0.328571	0.427083	0.468354	0.470588	0.51087	0.452381	0.522388	0.454545	0.416667	0.521739	0.525253	0.403509	0.444444	0.358209	0.473118	0.468354	0.380282	0.560976	0.482759	0.393939	0.296875	0.350515	0.442623	0.52	0.426966	0.36	0.491525	0.395833	0.461538	0.465753	0.47561	0.527027	0.432432	0.377358	0.346154	0.448529	0.459459	0.431034	0.377778
Chr. I	29402	0.352113	0.44086	0.468354	0.470588	0.5	0.440476	0.5	0.454545	0.414286	0.514286	0.530612	0.413793	0.436364	0.352941	0.479167	0.468354	0.383562	0.551724	0.473684	0.393939	0.318182	0.350515	0.430769	0.528	0.413043	0.36	0.491803	0.410526	0.467532	0.459459	0.470588	0.520548	0.423077	0.377358	0.35	0.442029	0.466667	0.431034	0.404762
Chr. I	29440	0.328125	0.340426	0.426667	0.365385	0.453488	0.370968	0.45	0.316456	0.344262	0.435484	0.39759	0.392157	0.344086	0.318182	0.414634	0.394737	0.28125	0.434211	0.234043	0.364706	0.234375	0.2625	0.297297	0.426966	0.358209	0.25641	0.396226	0.294872	0.422535	0.326087	0.359551	0.514286	0.359375	0.255814	0.267606	0.411215	0.474576	0.325	0.393939
Chr. I	29441	0.33871	0.351064	0.426667	0.358491	0.453488	0.377049	0.45	0.307692	0.35	0.442623	0.39759	0.392157	0.336842	0.313433	0.409639	0.4	0.278689	0.434211	0.244444	0.363636	0.245902	0.256098	0.314286	0.428571	0.333333	0.277778	0.403846	0.311688	0.422535	0.326087	0.367816	0.537313	0.363636	0.25	0.277778	0.419048	0.474576	0.333333	0.371429
Chr. I	29449	0.322581	0.34375	0.432432	0.365385	0.438202	0.370968	0.428571	0.3	0.328125	0.419355	0.4125	0.358491	0.344086	0.33871	0.395349	0.4	0.28125	0.432432	0.212766	0.344086	0.225806	0.253012	0.297297	0.433333	0.347826	0.25641	0.411765	0.293333	0.416667	0.326087	0.344086	0.5	0.333333	0.26087	0.272727	0.415094	0.482759	0.324324	0.393939
Chr. I	29459	0.33871	0.336735	0.402778	0.372549	0.425287	0.396552	0.433333	0.303797	0.318182	0.457627	0.407895	0.377358	0.34	0.333333	0.364706	0.410959	0.275862	0.421053	0.204082	0.366667	0.254237	0.269231	0.275	0.430233	0.34375	0.25641	0.403846	0.297297	0.394737	0.323308	0.375	0.485294	0.323944	0.26087	0.263889	0.455446	0.473684	0.387097	0.333333
Chr. I	29476	0.413333	0.435484	0.5	0.482759	0.491228	0.444444	0.514706	0.4	0.4	0.532258	0.444444	0.442623	0.440678	0.328767	0.491071	0.505618	0.428571	0.516854	0.338983	0.45283	0.30303	0.326087	0.384615	0.483516	0.453488	0.311111	0.466667	0.421569	0.474227	0.389937	0.47619	0.512821	0.455556	0.357143	0.363636	0.508475	0.553846	0.522727	0.522727
Chr. I	29508	0.492958	0.46875	0.494845	0.47541	0.512821	0.462687	0.506494	0.402778	0.432432	0.534483	0.480519	0.54386	0.45045	0.364865	0.521739	0.516129	0.45	0.555556	0.45614	0.510417	0.338235	0.409091	0.365385	0.537634	0.462366	0.333333	0.492063	0.45	0.490566	0.393548	0.509434	0.561644	0.473118	0.416667	0.373494	0.512605	0.614286	0.56	0.54717
Chr. I	29522	0.5	0.466165	0.505263	0.460317	0.496063	0.471429	0.493333	0.391892	0.380282	0.5	0.454545	0.557377	0.447619	0.373333	0.491935	0.516129	0.47541	0.536082	0.491228	0.494505	0.375	0.421687	0.387755	0.531915	0.494737	0.382979	0.5	0.421569	0.504425	0.396104	0.52381	0.578947	0.456522	0.423077	0.392405	0.491803	0.602941	0.54902	0.545455
Chr. I	29530	0.514706	0.450382	0.522222	0.42623	0.480315	0.540984	0.506494	0.351351	0.376812	0.519231	0.467532	0.566038	0.457944	0.392405	0.491667	0.515789	0.459016	0.515464	0.5	0.535714	0.363636	0.410256	0.387755	0.526316	0.5	0.377778	0.491525	0.415842	0.5	0.41958	0.510417	0.61194	0.488372	0.44	0.378378	0.482456	0.590164	0.54	0.592593
Chr. I	29554	0.454545	0.431818	0.523256	0.491803	0.455285	0.439394	0.391892	0.388889	0.31746	0.482143	0.448718	0.565217	0.388889	0.373333	0.483871	0.511364	0.41791	0.555556	0.5	0.530864	0.345455	0.363636	0.386364	0.472973	0.494382	0.404255	0.517857	0.42	0.495495	0.422222	0.453608	0.518072	0.45	0.415094	0.364865	0.432432	0.559322	0.528302	0.561404
Chr. I	29564	0.433333	0.453125	0.520833	0.516129	0.464789	0.459459	0.409639	0.447368	0.305556	0.515625	0.473684	0.528302	0.43956	0.390244	0.515873	0.537634	0.434783	0.580645	0.508772	0.533333	0.377358	0.380952	0.361702	0.5	0.48913	0.361702	0.525424	0.451923	0.495575	0.435374	0.466019	0.505618	0.449438	0.4	0.361446	0.445312	0.569231	0.535714	0.491803
Chr. I	29666	0.589041	0.436508	0.556818	0.460317	0.438849	0.478261	0.43038	0.402778	0.344262	0.423729	0.306452	0.47619	0.483871	0.482759	0.523364	0.493976	0.484375	0.545455	0.536585	0.604651	0.392857	0.435897	0.285714	0.583333	0.558824	0.480769	0.5	0.441441	0.505051	0.425532	0.452381	0.5	0.376623	0.377358	0.444444	0.466667	0.484375	0.555556	0.418182
Chr. I	29693	0.609756	0.469697	0.537634	0.492063	0.427632	0.53012	0.426966	0.39726	0.361111	0.370968	0.363636	0.483871	0.443396	0.488636	0.513274	0.493827	0.507692	0.513514	0.510204	0.586207	0.435484	0.430233	0.317073	0.593023	0.597015	0.415094	0.485714	0.435897	0.526882	0.401235	0.488372	0.494118	0.445783	0.384615	0.464286	0.470085	0.470588	0.574074	0.350877
Chr. I	29713	0.594937	0.524194	0.541667	0.492063	0.40411	0.535714	0.439024	0.44	0.347222	0.368421	0.347222	0.474576	0.420561	0.505495	0.514286	0.493151	0.492754	0.506667	0.537037	0.590909	0.446154	0.487805	0.285714	0.505495	0.630769	0.431034	0.492308	0.448	0.505263	0.435583	0.494253	0.452381	0.466667	0.375	0.477273	0.453704	0.463768	0.591837	0.369231
Chr. I	29746	0.6	0.508065	0.519608	0.397059	0.397059	0.525	0.3875	0.415584	0.380952	0.387097	0.386667	0.415094	0.384615	0.489583	0.524272	0.493151	0.5	0.5625	0.55	0.588235	0.47619	0.455696	0.386364	0.444444	0.53125	0.40678	0.508197	0.42623	0.5	0.45283	0.476744	0.392405	0.435897	0.395833	0.47191	0.454545	0.506849	0.566038	0.41791
Chr. I	29778	0.561644	0.504348	0.557895	0.396825	0.419355	0.477612	0.471264	0.432099	0.365079	0.436364	0.414286	0.37037	0.385417	0.517647	0.494845	0.424242	0.529412	0.477612	0.55	0.547945	0.447761	0.530864	0.34	0.489796	0.606557	0.442308	0.484848	0.392523	0.516854	0.484472	0.493151	0.375	0.381579	0.416667	0.5	0.49505	0.442857	0.478261	0.442857
Chr. I	29782	0.581081	0.5	0.537634	0.396825	0.41129	0.478873	0.450549	0.4375	0.338235	0.444444	0.405405	0.363636	0.385417	0.517647	0.489796	0.421875	0.522388	0.455882	0.547619	0.519481	0.441176	0.5125	0.346154	0.494845	0.584615	0.415094	0.463768	0.394737	0.529412	0.481481	0.481013	0.358696	0.371795	0.46	0.494382	0.476636	0.442857	0.428571	0.42029
Chr. I	29787	0.581081	0.517857	0.536082	0.396825	0.410256	0.492754	0.460674	0.439024	0.352941	0.436364	0.418919	0.346154	0.385417	0.511628	0.5	0.421875	0.507463	0.449275	0.522727	0.534247	0.454545	0.506329	0.358491	0.494845	0.619048	0.418182	0.463768	0.40367	0.529412	0.475309	0.487805	0.370787	0.3875	0.415094	0.488636	0.457944	0.449275	0.44	0.430556
Chr. I	29817	0.575342	0.542553	0.520408	0.412698	0.455357	0.564516	0.466667	0.476744	0.353846	0.460317	0.455696	0.431034	0.40404	0.506024	0.51	0.507463	0.478261	0.449275	0.543478	0.597403	0.467742	0.554217	0.403509	0.481132	0.630769	0.423729	0.506494	0.438095	0.5125	0.490909	0.493827	0.393617	0.414634	0.491228	0.534091	0.5	0.445946	0.481481	0.424658
Chr. I	29849	0.528571	0.536842	0.494505	0.454545	0.41573	0.630435	0.475	0.45	0.396825	0.423077	0.405405	0.428571	0.465909	0.52	0.442308	0.492537	0.5	0.448276	0.511628	0.544304	0.438596	0.525	0.431034	0.477273	0.603448	0.384615	0.5	0.397849	0.526316	0.467153	0.442857	0.404762	0.428571	0.465517	0.54321	0.474227	0.4375	0.490909	0.414286
Chr. I	29875	0.493506	0.450549	0.463415	0.442308	0.4125	0.644444	0.486486	0.459459	0.347826	0.37931	0.38961	0.438596	0.433735	0.471429	0.396226	0.438356	0.469388	0.4	0.425926	0.493151	0.396552	0.5	0.42623	0.450549	0.578947	0.44898	0.471429	0.430108	0.514286	0.440678	0.40678	0.402439	0.412698	0.457627	0.54023	0.481132	0.369231	0.462963	0.409836
Chr. I	29883	0.493506	0.43956	0.423077	0.45098	0.3875	0.543478	0.48	0.458333	0.328358	0.363636	0.391892	0.407407	0.423529	0.470588	0.386139	0.453333	0.45098	0.346154	0.4	0.458333	0.377358	0.493827	0.396552	0.449438	0.589286	0.403846	0.455882	0.425532	0.485714	0.426087	0.403226	0.395062	0.42623	0.462963	0.534091	0.439252	0.360656	0.472727	0.383333
Chr. I	29908	0.5	0.442105	0.465909	0.46	0.441558	0.589286	0.471429	0.486111	0.381579	0.37931	0.434211	0.436364	0.397436	0.515152	0.436893	0.457143	0.428571	0.381818	0.38	0.506667	0.396226	0.488372	0.45	0.388889	0.596491	0.462963	0.460317	0.46	0.514286	0.460177	0.45	0.381579	0.461538	0.5	0.516129	0.45	0.375	0.44898	0.431034
Chr. I	29911	0.5	0.451613	0.470588	0.415094	0.413333	0.563636	0.434783	0.447368	0.368421	0.372881	0.415584	0.444444	0.384615	0.515152	0.444444	0.457143	0.428571	0.377358	0.346154	0.506849	0.388889	0.464286	0.440678	0.365591	0.589286	0.461538	0.444444	0.463918	0.5	0.441441	0.42623	0.373333	0.42623	0.464286	0.511364	0.445378	0.375	0.428571	0.428571
Chr. I	29929	0.444444	0.390805	0.439024	0.387755	0.375	0.52	0.37931	0.416667	0.390625	0.327586	0.407895	0.367347	0.346154	0.492063	0.357895	0.428571	0.380952	0.313725	0.326923	0.473684	0.333333	0.473684	0.418182	0.287356	0.535714	0.408163	0.45283	0.408163	0.483333	0.371429	0.392157	0.38806	0.410714	0.446429	0.47191	0.431193	0.355932	0.387755	0.408163
Chr. I	29931	0.447761	0.388235	0.443038	0.4	0.371429	0.529412	0.360656	0.39726	0.403226	0.333333	0.402597	0.36	0.358974	0.483871	0.351064	0.428571	0.333333	0.313725	0.32	0.44	0.36	0.474359	0.428571	0.298851	0.527273	0.408163	0.442308	0.412371	0.491803	0.371429	0.407407	0.373134	0.431034	0.45614	0.483146	0.423077	0.35	0.408163	0.38
Chr. I	29970	0	0	0	NA	0	NA	0	0	0	0	0	0	0	NA	0	0	NA	0	0	0	0	0	0	0	NA	NA	0	0	NA	0	0	0	0	NA	0	0	0	NA	NA
Chr. I	29985	0.324324	0.213115	0.285714	0.27027	0.333333	0.322581	NA	0.191489	0.25	0.170732	0.266667	0.264706	0.163636	0.371429	0.230769	0.25	0.258065	0.2	0.181818	NA	0.285714	0.25	0.317073	0.15	0.4	NA	0.294118	0.285714	0.461538	NA	0.212121	NA	NA	NA	0.35	0.416667	NA	0.25	NA
Chr. I	29996	0.435484	NA	0.4	0.421053	0.441558	0.408163	0.467742	0.422535	0.359375	0.333333	0.418919	0.403846	0.375	NA	0.364583	0.467742	0.44	0.390625	0.304348	0.402597	0.38	0.38806	0.428571	0.352941	0.540984	0.409091	0.471698	0.366667	0.492063	0.403226	0.41791	0.438356	0.451613	0.425926	0.461538	0.45283	NA	0.425926	0.363636
Chr. I	30006	0.47619	0.411765	0.39759	0.45098	0.45	0.433962	0.507463	0.402778	0.396825	0.369231	0.421053	0.411765	0.402439	0.525424	0.392157	0.508475	0.45098	0.373134	0.3125	0.4	0.387755	0.385714	0.438596	0.352273	0.539683	0.44186	0.5	0.363636	0.507692	0.432	0.43662	0.44	0.462687	0.45614	0.489362	0.443396	0.402985	0.448276	0.408163
Chr. I	30011	0.536232	0.40566	0.423529	0.474576	0.475	0.491228	0.545455	0.418919	0.402985	0.432836	0.43038	0.442308	0.465116	0.537313	0.392157	0.515625	0.45283	0.378788	0.352941	0.439024	0.392157	0.424658	0.491803	0.4	0.558824	0.488889	0.517241	0.382353	0.529412	0.462121	0.473684	0.468354	0.485714	0.467742	0.536842	0.478261	0.444444	0.47541	0.44898
Chr. I	30018	0.537313	0.411215	0.454545	0.5	0.4625	0.482143	0.537313	0.421053	0.430769	0.439394	0.439024	0.46	0.470588	0.557143	0.415094	0.5	0.464286	0.405797	0.367347	0.445783	0.403846	0.426471	0.473684	0.404762	0.573529	0.489796	0.542373	0.380952	0.589041	0.470149	0.480519	0.463415	0.462687	0.45	0.561798	0.463636	0.424658	0.5	0.4375
Chr. I	30036	0.5	0.429907	0.467391	0.526316	0.5	0.509434	0.6	0.438356	0.464789	0.472222	0.435294	0.470588	0.516484	0.569444	0.439252	0.527027	0.491525	0.38806	0.404255	0.455696	0.44	0.521739	0.491525	0.430108	0.545455	0.54717	0.57377	0.423077	0.565789	0.468966	0.493506	0.488095	0.48	0.476923	0.604396	0.519231	0.465753	0.555556	0.413043
Chr. I	30044	0.506494	0.427273	0.468085	0.508772	0.505747	0.491228	0.588235	0.450704	0.492958	0.5	0.438202	0.490566	0.494382	0.564103	0.455357	0.56	0.483333	0.405797	0.42	0.440476	0.491228	0.558824	0.508197	0.44	0.552632	0.527273	0.557377	0.427184	0.561644	0.472603	0.493506	0.522727	0.518987	0.460317	0.586957	0.551402	0.475	0.584615	0.45098
Chr. I	30055	0.48	0.436364	0.445652	0.528302	0.488372	0.473684	0.544118	0.438356	0.485714	0.514286	0.454545	0.52	0.46988	0.565789	0.459459	0.547945	0.508772	0.426471	0.46	0.458824	0.525424	0.515152	0.474576	0.412371	0.536585	0.509091	0.557377	0.4	0.564103	0.455172	0.506667	0.5	0.536232	0.45	0.531646	0.520833	0.467532	0.55	0.423077
Chr. I	30066	0.454545	0.429907	0.474227	0.54902	0.482353	0.451613	0.507042	0.442857	0.484375	0.5	0.456522	0.5	0.482353	0.552632	0.447368	0.525	0.47541	0.453333	0.5	0.460674	0.523077	0.484848	0.491803	0.40404	0.52381	0.473684	0.533333	0.365591	0.556962	0.452703	0.506173	0.505376	0.506849	0.507937	0.54321	0.52	0.4875	0.53125	0.444444
Chr. I	30071	0.438356	0.423077	0.483871	0.530612	0.475	0.457627	0.507463	0.478873	0.492063	0.5	0.477273	0.479167	0.47561	0.525641	0.459459	0.530864	0.483333	0.472222	0.48	0.518072	0.492537	0.484848	0.534483	0.431579	0.511905	0.5	0.545455	0.395833	0.5625	0.458904	0.506329	0.511111	0.5	0.483333	0.538462	0.530612	0.5	0.569231	0.489796
Chr. I	30091	0.380282	0.443182	0.455556	0.521739	0.454545	0.40625	0.483871	0.507463	0.508475	0.473684	0.420455	0.488889	0.43038	0.525641	0.491071	0.521127	0.5	0.463768	0.531915	0.419753	0.460317	0.422535	0.520833	0.419355	0.47619	0.415094	0.535714	0.4	0.555556	0.444444	0.471264	0.448276	0.5	0.446154	0.513158	0.5	0.430556	0.558824	0.45098
Chr. I	30125	0.4125	0.472527	0.494505	0.509434	0.515789	0.450704	0.492958	0.472527	0.530303	0.45679	0.462264	0.446809	0.483871	0.5	0.537313	0.485714	0.449275	0.426667	0.540984	0.462366	0.527027	0.478873	0.614035	0.456311	0.5	0.377358	0.477612	0.423077	0.52809	0.5	0.505495	0.404494	0.506024	0.4375	0.522727	0.525773	0.47619	0.533333	0.442308
Chr. I	30164	0.44186	0.570093	0.514286	0.490196	0.505263	0.464789	0.5	0.519231	0.55	0.517647	0.455357	0.509091	0.51	0.457447	0.55814	0.521739	0.485714	0.438356	0.552239	0.468085	0.581395	0.47619	0.578125	0.445652	0.488889	0.442623	0.46875	0.4375	0.516854	0.490323	0.483516	0.48913	0.505882	0.477778	0.510417	0.521277	0.554217	0.52	0.517241
Chr. I	30190	0.45977	0.515152	0.53211	0.446429	0.510204	0.518987	0.52381	0.514019	0.5375	0.523256	0.447619	0.527273	0.509091	0.458333	0.566929	0.484848	0.460526	0.461538	0.594203	0.473684	0.546512	0.4375	0.558824	0.409091	0.505747	0.408451	0.486486	0.431034	0.488889	0.5	0.468085	0.505376	0.523256	0.453488	0.48	0.5	0.549451	0.457143	0.527273
Chr. I	30198	0.488636	0.515152	0.519608	0.471698	0.52	0.481928	0.551282	0.513514	0.555556	0.576471	0.443396	0.563636	0.526786	0.452632	0.598485	0.491803	0.460526	0.493151	0.585714	0.474227	0.552941	0.441176	0.571429	0.454545	0.516484	0.441176	0.506667	0.436364	0.5	0.488372	0.447917	0.536082	0.561798	0.47191	0.48	0.475728	0.543478	0.441176	0.509434
Chr. I	30202	0.5	0.507246	0.524272	0.462963	0.505051	0.45	0.52439	0.504505	0.536585	0.546512	0.425926	0.5	0.508929	0.458333	0.609375	0.467742	0.467532	0.493333	0.581081	0.404255	0.547619	0.438776	0.554054	0.453488	0.5	0.411765	0.48	0.45045	0.494118	0.491018	0.443299	0.515152	0.51087	0.45977	0.479592	0.444444	0.532609	0.434783	0.490909
Chr. I	30204	0.494382	0.503546	0.509615	0.461538	0.5	0.469136	0.518072	0.504505	0.52439	0.534091	0.411215	0.517857	0.504505	0.458333	0.612903	0.467742	0.45	0.466667	0.567568	0.42268	0.568182	0.424242	0.56	0.443182	0.511628	0.42029	0.480519	0.442478	0.488095	0.494048	0.427083	0.494845	0.505376	0.471264	0.485149	0.460784	0.516129	0.434783	0.509091
Chr. I	30209	0.5	0.5	0.495238	0.462963	0.51	0.445783	0.511628	0.491228	0.517647	0.539326	0.436364	0.559322	0.517544	0.458333	0.607692	0.451613	0.441558	0.473684	0.554054	0.46	0.566667	0.438776	0.561644	0.433333	0.534091	0.422535	0.481013	0.434783	0.47561	0.494118	0.42268	0.520408	0.510417	0.454545	0.495146	0.445545	0.542553	0.470588	0.5
Chr. I	30220	0.510638	0.496644	0.5	0.5	0.55102	0.425	0.54878	0.53211	0.534091	0.537634	0.442478	0.542373	0.522523	0.478723	0.592308	0.467742	0.486842	0.493827	0.550725	0.459184	0.583333	0.43	0.547945	0.454545	0.54321	0.449275	0.480519	0.435897	0.45122	0.50289	0.444444	0.529412	0.516129	0.469136	0.495146	0.454545	0.540816	0.478261	0.490909
Chr. I	30226	0.510417	0.482759	0.471698	0.473684	0.53	0.413333	0.529412	0.482143	0.5	0.516484	0.421053	0.491525	0.544643	0.456522	0.607692	0.461538	0.45	0.4875	0.567164	0.4	0.574468	0.419355	0.546667	0.433333	0.542169	0.424242	0.487179	0.429752	0.444444	0.491525	0.416667	0.494845	0.456522	0.415584	0.485714	0.435644	0.526316	0.477612	0.473684
Chr. I	30239	0.51	0.490066	0.468468	0.464286	0.544554	0.419753	0.533333	0.5	0.526882	0.521739	0.432203	0.507937	0.535714	0.46875	0.6	0.465753	0.43662	0.463415	0.565217	0.405941	0.56	0.416667	0.530864	0.389474	0.512195	0.391304	0.48	0.419355	0.416667	0.497238	0.425532	0.484848	0.489796	0.448276	0.436893	0.456311	0.514563	0.450704	0.5
Chr. I	30265	0.386667	0.353982	0.285714	0.3125	0.367089	0.246154	0.30303	0.345679	0.311475	0.43662	0.30303	0.386364	0.378049	0.366197	0.426966	0.283019	0.333333	0.298246	0.375	0.273973	0.44	0.242857	0.372881	0.302326	0.278689	0.241379	0.306452	0.319588	0.227273	0.338462	0.25	0.376812	0.45679	0.333333	0.278481	0.313253	0.379747	0.424242	0.255814
Chr. I	30268	0.388889	0.345133	0.265823	0.3125	0.363636	0.238095	0.3125	0.346154	0.311475	0.441176	0.28866	0.386364	0.35	0.347222	0.425287	0.269231	0.35	0.303571	0.382979	0.275362	0.445946	0.257576	0.385965	0.285714	0.266667	0.241379	0.311475	0.333333	0.227273	0.316667	0.253731	0.375	0.467532	0.348485	0.276316	0.320513	0.379747	0.409091	0.268293
Chr. I	30274	0.388889	0.348624	0.2375	0.288462	0.342105	0.234375	0.294118	0.337662	0.311475	0.442857	0.297872	0.386364	0.333333	0.323944	0.411765	0.269231	0.35	0.309091	0.391304	0.275362	0.44	0.246377	0.363636	0.287671	0.271186	0.220339	0.322034	0.322222	0.227273	0.301724	0.231884	0.390625	0.435897	0.3125	0.272727	0.3	0.405063	0.38806	0.261905
Chr. I	30275	0.383562	0.339286	0.234568	0.306122	0.337662	0.230769	0.298507	0.346154	0.311475	0.442857	0.28866	0.386364	0.325	0.314286	0.406977	0.27451	0.35	0.303571	0.391304	0.279412	0.432432	0.242857	0.363636	0.276316	0.271186	0.216667	0.327586	0.314607	0.220588	0.290598	0.231884	0.378788	0.435897	0.307692	0.276316	0.296296	0.394737	0.378788	0.255814
Chr. I	30277	0.394366	0.336364	0.231707	0.27451	0.342105	0.234375	0.28169	0.346154	0.306452	0.434783	0.278351	0.377778	0.320988	0.319444	0.406977	0.28	0.333333	0.309091	0.4	0.272727	0.418919	0.236111	0.350877	0.276316	0.25	0.20339	0.322034	0.318681	0.220588	0.294118	0.235294	0.373134	0.441558	0.322581	0.272727	0.3	0.397436	0.38806	0.255814
Chr. I	30290	0.39726	0.361111	0.271605	0.272727	0.361111	0.25	0.266667	0.367089	0.375	0.450704	0.294737	0.404255	0.325301	0.328947	0.433735	0.307692	0.338235	0.315789	0.387755	0.296875	0.426667	0.246575	0.368421	0.315789	0.316667	0.229508	0.322034	0.340909	0.25	0.31405	0.263889	0.424242	0.444444	0.328571	0.328947	0.333333	0.44	0.411765	0.27907
Chr. I	30300	0.39726	0.362832	0.275	0.267857	0.356164	0.264706	0.25974	0.361446	0.35	0.450704	0.313131	0.365385	0.325301	0.337662	0.413793	0.307692	0.338235	0.310345	0.372549	0.279412	0.44	0.24	0.385965	0.337838	0.306452	0.233333	0.327586	0.32967	0.257576	0.293651	0.28169	0.394366	0.444444	0.310811	0.328947	0.305882	0.434211	0.383562	0.3
Chr. I	30307	0.39726	0.33913	0.303797	0.254545	0.375	0.264706	0.236842	0.341463	0.333333	0.438356	0.326531	0.372549	0.3375	0.355263	0.425287	0.333333	0.309859	0.3	0.357143	0.263158	0.430556	0.25	0.37931	0.337838	0.278689	0.233333	0.327586	0.351648	0.253731	0.294574	0.277778	0.371429	0.428571	0.314286	0.333333	0.313953	0.413333	0.384615	0.289474
Chr. I	30313	0.39726	0.353448	0.303797	0.25	0.369863	0.268657	0.25641	0.361446	0.33871	0.426667	0.326531	0.38	0.341463	0.341772	0.418605	0.333333	0.323944	0.290323	0.381818	0.256757	0.421053	0.253333	0.37931	0.333333	0.30303	0.241935	0.338983	0.344086	0.264706	0.281481	0.277778	0.380282	0.430233	0.328767	0.333333	0.333333	0.418919	0.379747	0.292683
Chr. I	30351	0.52381	0.453125	0.43956	0.322034	0.432099	0.484211	0.340206	0.46281	0.526316	0.493976	0.418182	0.457627	0.42	0.481481	0.495238	0.442857	0.463415	0.38806	0.5	0.354167	0.534884	0.428571	0.5	0.364583	0.46988	0.402597	0.458333	0.459459	0.478261	0.471591	0.421053	0.493976	0.49505	0.446809	0.428571	0.431373	0.55814	0.456522	0.455882
Chr. I	30352	0.511905	0.460938	0.417582	0.316667	0.439024	0.484536	0.360825	0.483871	0.547368	0.488372	0.419643	0.45	0.417476	0.485981	0.5	0.444444	0.475	0.4	0.522388	0.371134	0.546512	0.429907	0.520548	0.381443	0.457831	0.413333	0.458333	0.459459	0.473684	0.471591	0.430108	0.505882	0.50495	0.442105	0.443396	0.45098	0.545455	0.450549	0.478261
Chr. I	30356	0.5	0.48	0.445652	0.333333	0.445783	0.489583	0.340426	0.487805	0.536842	0.506024	0.415929	0.465517	0.417476	0.490566	0.5	0.466667	0.463415	0.409836	0.530303	0.389474	0.527473	0.425926	0.520548	0.381443	0.468354	0.416667	0.472973	0.476636	0.46875	0.456044	0.421053	0.505747	0.515464	0.444444	0.442308	0.435644	0.556818	0.466667	0.5
Chr. I	30381	0.52381	0.491525	0.548387	0.344262	0.410526	0.495327	0.367925	0.520325	0.545455	0.472527	0.433962	0.466667	0.432203	0.505376	0.527273	0.506329	0.44898	0.426471	0.558442	0.404255	0.522222	0.427273	0.540541	0.458333	0.511111	0.506024	0.533333	0.474138	0.542553	0.502703	0.44	0.527473	0.520833	0.444444	0.451923	0.445455	0.6	0.471264	0.533333
Chr. I	30382	0.529412	0.487179	0.549451	0.354839	0.421053	0.490566	0.394495	0.524194	0.554348	0.478261	0.433962	0.466667	0.428571	0.505376	0.53211	0.506329	0.444444	0.426471	0.558442	0.427083	0.521739	0.4375	0.527778	0.444444	0.516854	0.5	0.533333	0.474576	0.553191	0.505319	0.44	0.527473	0.520408	0.45	0.45283	0.464286	0.588889	0.477273	0.520548
Chr. I	30388	0.538462	0.5	0.543478	0.338462	0.43617	0.517857	0.396226	0.532787	0.573034	0.440476	0.466667	0.465517	0.405172	0.53125	0.53271	0.518519	0.43299	0.441176	0.5625	0.426966	0.521277	0.435897	0.534247	0.434343	0.522727	0.512195	0.546667	0.482759	0.554348	0.513661	0.43	0.56044	0.515464	0.445545	0.466667	0.462185	0.595506	0.46988	0.512821
Chr. I	30413	0.468354	0.507937	0.520408	0.387097	0.404255	0.529915	0.438596	0.516129	0.535354	0.447059	0.438776	0.492308	0.428571	0.48	0.53271	0.518072	0.408163	0.438356	0.530864	0.42	0.516129	0.420168	0.517647	0.433962	0.56	0.481928	0.54321	0.48062	0.56	0.548387	0.462264	0.521739	0.494845	0.454545	0.457944	0.454545	0.604651	0.517647	0.461538
Chr. I	30422	0.479452	0.584071	0.573171	0.454545	0.45679	0.597938	0.505155	0.522124	0.552941	0.5	0.465116	0.59322	0.485437	0.516854	0.572917	0.542857	0.41573	0.461538	0.596774	0.431818	0.505882	0.445545	0.567568	0.447917	0.586957	0.513514	0.589041	0.529915	0.577778	0.583851	0.516129	0.571429	0.567901	0.447059	0.45	0.486239	0.658228	0.571429	0.5
Chr. I	30432	0.438356	0.535714	0.561798	0.459016	0.458824	0.537736	0.480769	0.512821	0.511628	0.458824	0.467391	0.534483	0.435185	0.505376	0.561224	0.506667	0.428571	0.444444	0.548387	0.414894	0.511111	0.432432	0.540541	0.454545	0.55914	0.480519	0.5625	0.508475	0.591398	0.568047	0.474227	0.552941	0.547619	0.450549	0.423077	0.469565	0.584416	0.5625	0.470588
Chr. I	30434	0.430556	0.530973	0.538462	0.459016	0.443182	0.53271	0.462963	0.5	0.511628	0.463415	0.462366	0.553571	0.439252	0.494737	0.565657	0.525641	0.424242	0.428571	0.546875	0.430108	0.505495	0.428571	0.533333	0.455446	0.557895	0.467532	0.544304	0.537815	0.568421	0.564706	0.469388	0.55814	0.541176	0.448276	0.419048	0.486486	0.564103	0.560976	0.462687
Chr. I	30435	0.459459	0.535088	0.58	0.460317	0.479167	0.535088	0.464286	0.503937	0.505618	0.465116	0.44898	0.533333	0.451327	0.494737	0.596154	0.54321	0.42	0.454545	0.553846	0.418367	0.515464	0.421053	0.533333	0.461538	0.571429	0.4625	0.544304	0.52	0.581633	0.568966	0.469388	0.555556	0.545455	0.457447	0.432432	0.470085	0.5625	0.547619	0.5
Chr. I	30468	0.486111	0.508929	0.61165	0.491228	0.495327	0.545455	0.482143	0.539823	0.460674	0.5	0.428571	0.507463	0.482456	0.479167	0.587156	0.506024	0.40566	0.478261	0.523077	0.424242	0.494382	0.440367	0.542857	0.459184	0.582524	0.486842	0.545455	0.537815	0.604396	0.578652	0.444444	0.577778	0.521739	0.402439	0.451923	0.491228	0.56044	0.55814	0.547619
Chr. I	30481	0.470588	0.509434	0.578431	0.482143	0.49505	0.524272	0.449541	0.490196	0.443182	0.492958	0.378947	0.393939	0.459459	0.44086	0.539216	0.468354	0.386139	0.46875	0.453125	0.343434	0.471264	0.387387	0.507692	0.444444	0.540816	0.5	0.493151	0.521368	0.595506	0.550562	0.402299	0.536585	0.482353	0.378049	0.410526	0.440367	0.516854	0.494118	0.52439
Chr. I	30490	0.521127	0.530435	0.614679	0.516667	0.538462	0.607143	0.462264	0.533981	0.48913	0.527027	0.44086	0.462687	0.522124	0.47619	0.566372	0.5	0.445545	0.463768	0.522388	0.37	0.511364	0.435897	0.597015	0.447619	0.586538	0.589744	0.533333	0.542636	0.619565	0.592784	0.449438	0.607143	0.527473	0.409639	0.431579	0.475	0.572917	0.511111	0.581395
Chr. I	30493	0.514286	0.548673	0.622642	0.52459	0.533333	0.603604	0.476636	0.524752	0.48913	0.540541	0.431579	0.47619	0.508772	0.47619	0.566372	0.52381	0.445545	0.470588	0.52381	0.39604	0.527473	0.432432	0.606061	0.457143	0.583333	0.576923	0.527778	0.551181	0.623656	0.583756	0.487805	0.611765	0.527473	0.4	0.434783	0.487179	0.561224	0.521739	0.583333
Chr. I	30516	0.527778	0.553719	0.628571	0.538462	0.55102	0.589286	0.436364	0.53271	0.505495	0.546667	0.413043	0.463768	0.522523	0.469027	0.559633	0.574713	0.494949	0.493151	0.484375	0.405941	0.539326	0.472727	0.621212	0.5	0.6	0.546667	0.513514	0.56	0.58	0.586538	0.5	0.635294	0.510638	0.382716	0.44086	0.491667	0.602041	0.505747	0.580247
Chr. I	30548	0.577465	0.523077	0.623932	0.5	0.52381	0.541284	0.405405	0.495413	0.528736	0.552632	0.417582	0.470588	0.51	0.421569	0.518182	0.56383	0.490196	0.507692	0.4375	0.416667	0.488372	0.466019	0.516129	0.49	0.575758	0.576271	0.530303	0.527559	0.588235	0.556098	0.381579	0.555556	0.515789	0.394366	0.457447	0.479339	0.538462	0.464286	0.589041
Chr. I	30551	0.571429	0.527132	0.630252	0.507463	0.522124	0.5625	0.422018	0.508929	0.544444	0.571429	0.428571	0.449275	0.52	0.448598	0.526786	0.568421	0.50495	0.507692	0.453125	0.425743	0.488636	0.471154	0.539683	0.509434	0.574257	0.557377	0.492308	0.523438	0.571429	0.548544	0.397436	0.561798	0.526316	0.39726	0.453608	0.483333	0.549451	0.481928	0.571429
Chr. I	30558	0.56	0.534351	0.619835	0.492754	0.517544	0.596154	0.465347	0.517544	0.554348	0.545455	0.426966	0.449275	0.515789	0.443396	0.525424	0.564356	0.486239	0.508197	0.441176	0.454545	0.505618	0.46875	0.555556	0.519231	0.6	0.57377	0.53125	0.534884	0.56383	0.537313	0.45679	0.616279	0.532609	0.434211	0.467391	0.504202	0.553191	0.45977	0.565789
Chr. I	30583	0.519481	0.557823	0.601695	0.5	0.487179	0.524272	0.424242	0.495575	0.585366	0.556962	0.388889	0.393939	0.447917	0.444444	0.527273	0.509615	0.476636	0.5	0.447368	0.432692	0.482759	0.479167	0.521127	0.5	0.57732	0.533333	0.538462	0.492063	0.539326	0.549505	0.392857	0.563218	0.457447	0.434211	0.52809	0.456693	0.54	0.410256	0.557143
Chr. I	30585	0.512821	0.5	0.575472	0.5	0.491228	0.528846	0.44898	0.47619	0.56962	0.55	0.366667	0.409091	0.442105	0.431579	0.513514	0.485149	0.471154	0.507937	0.434211	0.443396	0.464286	0.489362	0.521127	0.495238	0.56383	0.508475	0.53125	0.453782	0.528736	0.535714	0.380952	0.551724	0.469388	0.380282	0.517647	0.464567	0.534653	0.410256	0.507692
Chr. I	30602	0.486842	0.549296	0.55	0.533333	0.491525	0.540816	0.438776	0.480769	0.551282	0.575342	0.375	0.4375	0.45098	0.438202	0.570093	0.527778	0.479592	0.52459	0.484375	0.44898	0.506024	0.505263	0.575758	0.470588	0.588889	0.515625	0.539683	0.459016	0.542553	0.55615	0.384615	0.574713	0.526882	0.42029	0.546512	0.464	0.558824	0.42029	0.573529
Chr. I	30605	0.486842	0.543478	0.541667	0.533333	0.487603	0.524272	0.435644	0.5	0.567901	0.573333	0.37037	0.439394	0.45098	0.454545	0.585586	0.54955	0.46875	0.546875	0.484848	0.441176	0.512195	0.526316	0.58209	0.465347	0.604396	0.523077	0.567164	0.48	0.547368	0.56383	0.384615	0.579545	0.527473	0.411765	0.546512	0.446154	0.56	0.405797	0.567164
Chr. I	30613	0.5	0.524823	0.5	0.506667	0.5	0.536082	0.451613	0.494949	0.589744	0.569444	0.37037	0.451613	0.438776	0.465909	0.568807	0.53211	0.484536	0.5	0.462687	0.45	0.475	0.522222	0.575758	0.467391	0.592593	0.526316	0.546875	0.45	0.505376	0.546448	0.383721	0.556962	0.522222	0.393939	0.541176	0.455285	0.558824	0.394366	0.544118
Chr. I	30614	0.513158	0.528169	0.5	0.5	0.487603	0.520408	0.43617	0.495146	0.578947	0.569444	0.373494	0.453125	0.455446	0.466667	0.568807	0.53211	0.474227	0.516129	0.454545	0.43	0.481481	0.505495	0.588235	0.446809	0.566265	0.5	0.555556	0.458333	0.53125	0.543478	0.372093	0.555556	0.52809	0.409091	0.545455	0.44	0.54902	0.388889	0.537313
Chr. I	30624	0.506667	0.513333	0.525424	0.506667	0.511811	0.515464	0.465347	0.485149	0.565789	0.584416	0.390244	0.4375	0.461538	0.483146	0.584071	0.535714	0.479592	0.538462	0.469697	0.455446	0.47561	0.543478	0.587302	0.479592	0.577778	0.517241	0.597015	0.476562	0.53125	0.556122	0.404494	0.593023	0.526316	0.428571	0.557895	0.445312	0.529412	0.443038	0.567568
Chr. I	30661	0.556962	0.513158	0.512605	0.492537	0.54918	0.522222	0.48913	0.533333	0.517241	0.653333	0.452632	0.53125	0.480769	0.531646	0.592233	0.530612	0.488889	0.546875	0.484848	0.546392	0.519481	0.489583	0.6	0.45	0.608696	0.54717	0.575758	0.515625	0.510417	0.550265	0.408602	0.569767	0.576087	0.484375	0.580645	0.460177	0.587629	0.515625	0.573333
Chr. I	30693	0.534884	0.5	0.478261	0.486842	0.524194	0.488889	0.442105	0.505376	0.533333	0.666667	0.480769	0.484375	0.491071	0.559524	0.57265	0.505051	0.453488	0.547945	0.5	0.540816	0.512821	0.46988	0.603175	0.465347	0.574257	0.566667	0.557143	0.482517	0.434343	0.510309	0.417582	0.488372	0.58427	0.414286	0.611765	0.470588	0.549451	0.535211	0.527027
Chr. I	30755	0.533333	0.475	0.508475	0.52439	0.47541	0.483516	0.388235	0.505882	0.544118	0.625	0.531915	0.5	0.569892	0.516854	0.566667	0.489362	0.5	0.54878	0.483871	0.5375	0.506849	0.479452	0.551724	0.526882	0.547368	0.55102	0.541667	0.514493	0.5	0.492063	0.436893	0.505882	0.541667	0.457143	0.60241	0.482143	0.538462	0.513889	0.550725
Chr. I	30782	0.52381	0.5	0.524272	0.518072	0.476562	0.483871	0.413793	0.551282	0.568966	0.628571	0.48913	0.508475	0.546512	0.571429	0.56391	0.488636	0.514286	0.583333	0.474576	0.545455	0.527778	0.463768	0.542373	0.488889	0.494253	0.533333	0.507937	0.506667	0.495327	0.497207	0.485981	0.468354	0.549296	0.455882	0.636364	0.441441	0.565789	0.591549	0.540984
Chr. I	30787	0.517647	0.490798	0.519608	0.477273	0.472868	0.494845	0.419753	0.538462	0.614035	0.628571	0.477273	0.54386	0.53012	0.567901	0.572519	0.476744	0.514286	0.588235	0.464286	0.538462	0.526316	0.492958	0.540984	0.505263	0.476744	0.491228	0.515152	0.513158	0.481481	0.497143	0.47619	0.4625	0.567164	0.455882	0.6625	0.463636	0.575342	0.605263	0.559322
Chr. I	30832	0.513158	0.490196	0.490196	0.527027	0.508475	0.505882	0.493506	0.550725	0.576271	0.631579	0.5	0.588235	0.525641	0.439024	0.572414	0.506667	0.525	0.564706	0.491228	0.550725	0.507042	0.537313	0.491228	0.438202	0.5125	0.538462	0.546875	0.515625	0.532258	0.494048	0.546296	0.481013	0.508197	0.507937	0.648649	0.460177	0.569444	0.592105	0.526316
Chr. I	30840	0.480519	0.5	0.49505	0.486842	0.512397	0.5	0.487805	0.567164	0.571429	0.614035	0.488636	0.612245	0.518072	0.440476	0.57931	0.513514	0.530864	0.534884	0.491228	0.514286	0.521739	0.555556	0.444444	0.438202	0.505882	0.545455	0.5625	0.533333	0.511628	0.517442	0.539823	0.481481	0.529412	0.507692	0.638889	0.481818	0.56338	0.592105	0.526316
Chr. I	30852	0.493333	0.486486	0.524752	0.5	0.512	0.5	0.45122	0.537313	0.561404	0.607143	0.494118	0.604651	0.5	0.425	0.571429	0.527778	0.541176	0.541176	0.5	0.492754	0.5	0.52381	0.45614	0.4	0.506173	0.5625	0.569231	0.539683	0.488189	0.526316	0.540541	0.4875	0.478873	0.484375	0.621622	0.453704	0.533333	0.577465	0.517857
Chr. I	30930	0.48	0.5	0.438095	0.515625	0.458333	0.477612	0.515625	0.507692	0.473684	0.604167	0.5125	0.576923	0.547619	0.431818	0.589928	0.481481	0.5	0.617647	0.571429	0.493506	0.491525	0.438596	0.456522	0.425532	0.493671	0.507246	0.636364	0.556522	0.52381	0.610778	0.580952	0.513158	0.523077	0.490566	0.621212	0.415094	0.513514	0.492958	0.5
Chr. I	30980	0.472973	0.481818	0.45614	0.569231	0.485714	0.472973	0.506849	0.523077	0.410714	0.529412	0.421053	0.528302	0.539326	0.494624	0.557971	0.517241	0.486842	0.621212	0.595238	0.488636	0.527778	0.433333	0.465116	0.46875	0.452055	0.5	0.62069	0.525	0.552632	0.613497	0.627451	0.540541	0.515625	0.396552	0.56338	0.46729	0.619718	0.446154	0.56
Chr. I	30997	0.453333	0.494949	0.461538	0.592593	0.522222	0.507246	0.486842	0.515625	0.45614	0.541667	0.411765	0.528302	0.522222	0.494624	0.592	0.52381	0.486111	0.644068	0.55	0.53012	0.537313	0.436364	0.522727	0.448276	0.462687	0.5	0.618182	0.513274	0.585586	0.613793	0.67033	0.53125	0.535714	0.407407	0.546875	0.48	0.615385	0.467742	0.571429
Chr. I	31019	0.486111	0.527778	0.48913	0.659574	0.564706	0.537313	0.525	0.571429	0.42	0.477273	0.492958	0.583333	0.52381	0.5	0.6	0.541667	0.507692	0.6	0.580645	0.532468	0.5625	0.411765	0.48	0.475	0.514286	0.471698	0.611111	0.515152	0.575472	0.592593	0.666667	0.540984	0.576271	0.48	0.517857	0.485437	0.650794	0.474576	0.566038
Chr. I	31026	0.471429	0.523364	0.478723	0.647059	0.517241	0.523077	0.556962	0.583333	0.415094	0.466667	0.5	0.54902	0.494118	0.5	0.607143	0.534247	0.515625	0.576271	NA	0.525641	0.548387	0.403846	0.5	0.469136	0.486111	0.45283	0.6	0.534653	0.584906	0.623188	0.705128	0.578125	0.612903	0.471698	0.527273	0.466019	0.6	0.421875	0.526316
Chr. I	31058	0.457143	0.538462	0.5	0.5	0.527473	0.553846	0.592593	0.575342	0.4	0.45283	0.478873	0.468085	0.527473	0.525641	0.643564	0.5375	0.547945	0.564516	0.625	0.56338	0.533333	0.431373	0.578947	0.511111	0.453333	0.454545	0.606061	0.558559	0.666667	0.633094	0.666667	0.567568	0.537313	0.430769	0.448276	0.482143	0.630137	0.439394	0.527273
Chr. I	31107	0.430556	0.625	0.554217	0.454545	0.53012	0.5	0.492308	0.627119	0.442623	0.40678	0.517241	0.477273	0.552941	0.525641	0.729412	0.534884	0.535211	0.54386	0.6	0.523077	0.516129	0.47619	0.580645	0.561798	0.434211	0.4375	0.587302	0.564356	0.632653	0.631944	0.633803	0.514706	0.5	0.465517	0.432836	0.461538	0.567568	0.388889	0.462963
Chr. I	31152	0.411765	0.583333	0.611111	0.393939	0.52809	0.5	0.472727	0.548387	0.5	0.5	0.528302	0.5	0.573529	0.537313	0.692308	0.552632	0.516667	0.519231	0.5	0.491803	0.52	0.527778	0.62069	0.588889	0.450704	0.416667	0.596154	0.56	0.636364	0.637681	0.612903	0.485714	0.477273	0.444444	0.447761	0.447917	0.5	0.40625	0.489796
Chr. I	31154	0.411765	0.586207	0.628205	0.394737	0.543478	0.483871	0.5	0.564516	0.462963	0.467742	0.5	0.5	0.585714	0.514286	0.692308	0.545455	0.525424	0.509434	0.484848	0.532258	0.491228	0.564103	0.62069	0.602151	0.459459	0.428571	0.596154	0.568627	0.628205	0.615385	0.619048	0.507246	0.44898	0.454545	0.450704	0.443299	0.539683	0.376812	0.48
Chr. I	31168	0.447761	0.593023	0.607143	0.414634	0.557895	0.482759	0.473684	0.59375	0.5	0.442623	0.466667	0.5	0.641791	0.506849	0.689655	0.55	0.516667	0.5	0.454545	0.516129	0.467742	0.567568	0.637931	0.608247	0.493333	0.46	0.611111	0.605769	0.631579	0.60274	0.641791	0.464789	0.489796	0.490909	0.453333	0.49	0.555556	0.402985	0.5
Chr. I	31176	0.470588	0.579545	0.625	0.414634	0.575758	0.516667	0.484375	0.584615	0.462963	0.467742	0.45	0.471698	0.656716	0.472222	0.674157	0.554217	0.557377	0.5	0.514286	0.532258	0.491525	0.605263	0.644068	0.612903	0.472973	0.481481	0.607143	0.6	0.645833	0.621429	0.6	0.514706	0.5	0.5	0.457143	0.51	0.569444	0.441176	0.516667
Chr. I	31212	0.514706	0.510638	0.622222	0.520833	0.613636	0.588235	0.5	0.584615	0.473684	0.444444	0.457143	0.638298	0.560976	0.618421	0.677778	0.590361	0.616667	0.413793	0.459459	0.578125	0.521739	0.696429	0.625	0.654762	0.506667	0.465517	0.636364	0.619565	0.666667	0.592593	0.626866	0.486842	0.53125	0.533333	0.463768	0.464286	0.542857	0.451613	0.548387
Chr. I	31391	0.490196	0.537313	0.555556	0.541667	0.558824	0.553191	0.576271	0.5	0.557692	0.5	0.4	0.545455	0.538462	0.685185	0.607143	0.59322	0.473684	0.472727	0.431818	0.574074	0.511628	0.597015	0.541667	0.492958	0.612903	0.411765	0.588235	0.621212	0.627119	0.564356	0.529412	0.481481	0.6	0.5625	0.591837	0.467391	0.507042	0.545455	0.54
Chr. I	31403	0.5	0.491525	0.535211	0.531915	0.564516	0.553191	0.571429	0.5	0.603774	0.442623	0.421687	0.59375	0.538462	0.705882	0.603774	0.631579	0.454545	0.462963	0.456522	0.611111	0.512195	0.566667	0.615385	0.527027	0.590909	0.411765	0.583333	0.605634	0.581818	0.570093	0.55102	0.469388	0.607843	0.538462	0.588235	0.509615	0.540541	0.583333	0.54717
Chr. I	31539	0.47619	0.657534	0.654545	0.65	0.581081	0.660714	0.571429	0.48	0.568627	0.5625	0.46988	NA	0.62963	0.684211	0.557692	0.583333	0.526316	0.5625	0.564103	0.6875	0.609756	0.55814	0.606061	0.566667	0.576271	0.709677	0.651163	0.621212	0.612245	0.519084	0.45	0.675676	0.525424	0.557692	0.64	0.621053	0.5	0.575	0.571429
Chr. I	31635	0.493671	0.515789	0.486486	0.555556	0.433735	0.521739	0.453488	0.37037	0.484211	0.402597	0.408602	0.574468	0.415584	0.5	NA	0.439024	0.538462	0.428571	0.533333	0.544118	0.507463	0.424779	0.505882	0.504132	0.593407	0.530612	0.40678	0.452991	0.515625	0.497436	0.487805	0.470588	0.430233	0.492754	0.528846	0.484375	0.460526	0.4375	0.557692
Chr. I	31755	0.461538	0.412281	0.45	0.535714	0.443299	0.520325	0.414414	0.40411	0.422764	0.582418	0.453704	0.549296	0.386792	0.526786	0.447368	0.520833	0.536585	0.381579	0.552941	0.519608	0.495238	0.444444	0.505155	0.520661	0.512397	0.525424	0.529412	0.538462	0.486486	0.497696	0.523256	0.5625	0.519231	0.447368	0.521739	0.421053	0.482353	0.523256	0.363636
Chr. I	31821	0.490385	0.460317	0.482456	0.512821	0.442478	0.459016	0.432203	0.468085	0.5	0.561905	0.482759	0.536585	0.392523	0.534653	0.436508	0.481481	0.531915	0.4375	0.558442	0.529915	0.5	0.5	0.522124	0.516393	0.523438	0.52459	0.541667	0.496815	0.5	0.52	0.50495	0.596491	0.547826	0.456522	0.517007	0.392857	0.5625	0.514851	0.435897
Chr. I	31848	0.481818	0.483333	0.5	0.493976	0.491228	0.431818	0.447761	0.413793	0.529915	0.555556	0.455357	0.518519	0.375	0.585106	0.450382	0.490909	0.526316	0.416667	0.555556	0.508929	0.508621	0.480519	0.469027	0.495798	0.515152	0.5	0.568627	0.477707	0.51087	0.458716	0.525773	0.567568	0.540541	0.494949	0.54717	0.364238	0.526882	0.49	0.479452
Chr. I	31975	0.495146	0.456	0.464	0.484536	0.432	0.470149	0.412281	0.493976	0.459259	0.572816	0.411765	0.464286	0.448529	0.535714	0.467153	0.484375	0.5	0.505155	0.564706	0.503704	0.466667	0.527027	0.495652	0.518868	0.508929	0.509434	0.561224	0.525974	0.533898	0.400862	0.518868	0.552239	0.5	0.476636	0.494444	0.414474	0.517241	0.489362	0.5
Chr. I	31989	0.514851	0.432836	0.484375	0.44	0.453846	0.434783	0.386139	0.514793	0.433824	0.542857	0.416667	0.483146	0.468085	0.535088	0.481481	0.522388	0.504762	0.494949	0.555556	0.492063	0.462121	0.5	0.46789	0.504673	0.486486	0.535714	0.57732	0.513514	0.525	0.423077	0.504673	0.544	0.491379	0.439252	0.491713	0.442177	0.47191	0.482759	0.506329
Chr. I	32145	0.554545	0.41791	0.420168	0.465347	0.503937	0.46875	0.377049	0.485876	0.375	0.510638	0.457143	0.405797	0.495868	0.447619	0.448276	0.588235	0.5	0.513274	0.509615	0.418803	0.456311	0.462069	0.515873	0.449153	0.487603	0.547945	0.55914	0.451429	0.533333	0.421277	0.494949	0.507812	0.529915	0.47	0.489011	0.512658	0.461538	0.5	0.475
Chr. I	32158	0.561905	0.418605	0.418033	0.485149	0.491935	0.438462	0.387097	0.491429	0.353846	0.525773	0.425926	0.39726	0.48	0.424528	0.452703	0.616279	0.493976	0.504425	0.494845	0.433333	0.47619	0.455782	0.5	0.471074	0.533333	0.564103	0.545455	0.429412	0.5	0.414414	0.461538	0.508333	0.556522	0.465347	0.478495	0.503226	0.44	0.516484	0.447368
Chr. I	32271	0.491379	0.496503	0.380952	0.455446	0.508475	0.483871	0.512195	0.439306	0.384615	0.48	0.446281	0.483871	0.47651	0.473684	0.468085	0.528736	0.382716	0.56	0.521739	0.376068	0.460938	0.5	0.541284	0.530769	0.575	0.5	0.630435	0.49697	0.463415	0.502392	0.543689	0.538462	0.570175	0.453704	0.543956	0.462963	0.536082	0.54878	0.441176
Chr. I	32493	0.491071	0.512048	0.540146	0.5	0.487805	0.503448	0.46875	0.450867	0.457364	0.390909	0.408	0.419753	0.5	0.529412	0.430556	0.531646	0.454545	0.526316	0.529412	0.454545	0.428571	0.490446	0.456	0.466102	0.537313	0.555556	0.660714	0.444444	0.534091	0.520492	0.541284	0.509091	0.552381	0.507692	0.483254	0.457143	0.472222	0.579439	0.527778
Chr. I	32511	0.473684	0.509202	0.545455	0.522222	0.483051	0.5	0.491935	0.435754	0.479339	0.419643	0.40625	0.417722	0.492537	0.547826	0.410959	0.506667	0.461538	0.5	0.547368	0.45082	0.422535	0.506667	0.484375	0.477876	0.5	0.513889	0.632479	0.463277	0.539326	0.507874	0.589286	0.57265	0.585586	0.483871	0.478673	0.48951	0.495652	0.563107	0.609375
Chr. I	32556	0.495327	0.522013	0.520833	0.511111	0.423729	0.52	0.454545	0.447674	0.491803	0.448819	0.439024	0.450704	0.478873	0.540541	0.493421	0.506329	0.466667	0.556962	0.544444	0.446281	0.421875	0.51634	0.507812	0.473684	0.513699	0.422535	0.65	0.448864	0.544444	0.521186	0.576923	0.584746	0.572727	0.55814	0.476852	0.55102	0.5	0.557692	0.589286
Chr. I	32574	0.504348	0.541401	0.539568	0.5375	0.435484	0.53719	0.447619	0.448485	0.495868	0.439394	0.385965	0.434783	0.482759	0.530973	0.493506	0.513514	0.457143	0.589744	0.555556	0.440678	0.438462	0.510638	0.504274	0.508929	0.525547	0.441176	0.605769	0.445714	0.583333	0.513636	0.579439	0.565217	0.56	0.58871	0.438095	0.559211	0.518519	0.552083	0.6
Chr. I	32595	0.490566	0.513158	0.550388	0.609195	0.459459	0.518519	0.445545	0.42515	0.482456	0.468254	0.411215	0.491803	0.47651	0.513514	0.543478	0.5	0.479167	0.540541	0.552941	0.463415	0.495726	0.5	0.508197	0.53271	0.512	0.446154	0.591398	0.439759	0.519481	0.49505	0.574468	0.577982	0.57732	0.577586	0.467662	0.589928	0.544554	0.55914	0.590164
Chr. I	32650	0.442308	0.5625	0.519685	0.5375	0.421053	0.561404	0.54918	0.44375	0.5	0.485294	0.45082	0.549296	0.507143	0.527273	0.553846	0.530864	0.529412	0.575	0.544444	0.449153	0.530303	0.490446	0.492424	0.526316	0.522727	0.493333	0.535714	0.502857	0.595238	0.537234	0.571429	0.54918	0.547619	0.564815	0.470297	0.553191	0.517857	0.577778	0.523077
Chr. I	32682	0.419643	0.550633	0.515152	0.52439	0.45283	0.551724	0.532787	0.427746	0.512821	0.430769	0.453125	0.5	0.503356	0.504348	0.511628	0.517241	0.49505	0.534247	0.526316	0.431193	0.503817	0.488095	0.481203	0.513043	0.531746	0.506329	0.533333	0.469613	0.581395	0.52451	0.520408	0.466667	0.539326	0.495495	0.460396	0.518248	0.45	0.56383	0.5
Chr. I	32766	0.417476	0.542254	0.533898	0.483146	0.385321	0.543103	0.525862	0.423313	0.462264	0.409449	0.478261	0.45679	0.467153	0.473118	0.554622	0.494118	0.450549	0.511905	0.452381	0.536	0.503876	0.46875	0.492188	0.542636	0.532258	0.533333	0.493671	0.480447	0.566667	0.5	0.504425	0.47619	0.484536	0.457944	0.451777	0.541667	0.496403	0.55	0.5
Chr. I	32880	0.546296	0.503876	0.528926	0.58427	0.452991	0.486239	0.565891	0.469512	0.494624	0.452991	0.464	0.514286	0.405172	0.47619	0.589286	0.551282	0.393617	0.463918	0.45977	0.495726	0.537736	0.531469	0.488	0.542254	0.522727	0.519481	0.483516	0.513333	0.554217	0.5	0.504132	0.477876	0.484848	0.504673	0.469136	0.48951	0.514925	0.511111	0.454545
Chr. I	32883	0.54717	0.507692	0.516393	0.590909	0.469565	0.513761	0.55814	0.463415	0.522222	0.452991	0.464	0.514286	0.410256	0.480769	0.587719	0.551282	0.395833	0.478723	0.47191	0.516949	0.537037	0.541667	0.5	0.542254	0.503937	0.519481	0.477273	0.513699	0.547619	0.510638	0.5	0.5	0.479592	0.518868	0.471698	0.489655	0.525926	0.541667	0.461538
Chr. I	32947	0.54	0.479675	0.491667	0.580247	0.444444	0.471154	0.5	0.493671	0.516129	0.491803	0.479339	0.46875	0.473684	0.413793	0.596154	0.605634	0.469136	0.527473	0.493333	0.504425	0.518868	0.472868	0.464	0.529851	0.519685	0.529412	0.494118	0.470149	0.5	0.495495	0.485714	0.483146	0.489583	0.479592	0.470588	0.455882	0.466667	0.54878	0.477612
Chr. I	32986	0.564706	0.491803	0.5	0.530864	0.5	0.435185	0.481132	0.5	0.47	0.504425	0.504505	0.475	0.425926	0.45	0.571429	0.605634	0.481481	0.574713	0.487179	0.527273	0.490741	0.420168	0.539683	0.580645	0.511278	0.573333	0.534884	0.482143	0.486486	0.509804	0.479592	0.52381	0.5	0.445455	0.42953	0.471429	0.495935	0.506849	0.493151
Chr. I	32989	0.559524	0.487805	0.504587	0.512195	0.509615	0.439252	0.495238	0.485915	0.471154	0.504425	0.477477	0.473684	0.443396	0.467532	0.581633	0.585714	0.468354	0.569767	0.48	0.518519	0.477477	0.401709	0.542636	0.560976	0.510791	0.567568	0.511905	0.495575	0.486842	0.502488	0.479592	0.534884	0.476744	0.422018	0.42953	0.479167	0.491525	0.513889	0.486111
Chr. I	33040	0.505882	0.495798	0.556701	0.466667	0.538462	0.418367	0.494505	0.410072	0.446602	0.517544	0.495413	0.480519	0.433962	0.421053	0.584158	0.6	0.546512	0.61039	0.492308	0.517544	0.515464	0.395161	0.530769	0.509259	0.476562	0.573529	0.511628	0.581197	0.606061	0.463542	0.517241	0.483516	0.425	0.473214	0.456376	0.455172	0.482143	0.545455	0.521739
Chr. I	33048	0.544304	0.508197	0.545455	0.443182	0.542857	0.389474	0.505376	0.41791	0.46	0.513274	0.490566	0.513158	0.434343	0.43038	0.588235	0.596774	0.52809	0.615385	0.507937	0.527273	0.531915	0.419355	0.536765	0.5	0.479339	0.557143	0.518072	0.576271	0.615385	0.467742	0.52809	0.494624	0.441558	0.473684	0.475524	0.439189	0.513514	0.550725	0.545455
Chr. I	33070	0.527027	0.542373	0.549451	0.453488	0.531532	0.411111	0.5	0.428571	0.420561	0.53913	0.495575	0.56	0.40404	0.430233	0.608247	0.563636	0.52809	0.594595	0.507042	0.518182	0.520833	0.403226	0.527132	0.481132	0.483333	0.507042	0.511628	0.585366	0.645161	0.484043	0.52809	0.5	0.45679	0.462264	0.457143	0.458904	0.509091	0.541667	0.577465
Chr. I	33077	0.526316	0.518182	0.56044	0.465116	0.53271	0.44186	0.543478	0.44186	0.424528	0.53211	0.495495	0.56338	0.414894	0.414634	0.613861	0.555556	0.523256	0.597015	0.515152	0.505155	0.510638	0.439655	0.516393	0.471154	0.462185	0.492537	0.505882	0.577586	0.631579	0.477273	0.525	0.5	0.467532	0.480769	0.471014	0.457746	0.554455	0.571429	0.569444
Chr. I	33152	0.486486	0.49505	0.546512	0.506173	0.513158	0.444444	0.392405	0.443548	0.417476	0.523364	0.474138	0.473684	0.43	0.5	0.63	0.458333	0.469136	0.515625	0.472222	0.469388	0.395604	0.488189	0.47619	0.457447	0.442308	0.553571	0.521127	0.567568	0.651515	0.521212	0.542169	0.511628	0.448718	0.486239	0.525926	0.427586	0.566038	0.628205	0.513514
Chr. I	33200	0.457143	0.49	0.552941	0.519481	0.506173	0.40404	0.5	0.461538	0.414141	0.539823	0.455357	0.396552	0.417476	0.545455	0.60396	0.473684	0.493506	0.492754	0.506173	0.45098	0.37234	0.504425	0.494949	0.484848	0.476636	0.568966	0.422535	0.557377	0.662338	0.544218	0.547945	0.515464	0.488372	0.490909	0.50365	0.468531	0.515464	0.556962	0.527027
Chr. I	33293	0.567164	0.560976	0.579545	0.506173	0.458333	0.396396	0.55914	0.467742	0.346535	0.472222	0.436364	0.397059	0.490741	0.555556	0.62931	0.438356	0.567164	0.52	0.526316	0.408696	0.404255	0.436893	0.427184	0.46729	0.464567	0.539474	0.472973	0.518519	0.583333	0.508772	0.595745	0.482456	0.539474	0.463918	0.495798	0.448718	0.528736	0.520548	0.670886
Chr. I	33328	0.493151	0.556391	0.510417	0.4625	0.450549	0.412844	0.511111	0.465116	0.37234	0.473214	0.478632	0.459016	0.469027	0.552941	0.608	0.448718	0.597015	0.521127	0.5	0.436364	0.443182	0.431193	0.456311	0.432692	0.478632	0.531646	0.479452	0.492647	0.573171	0.513812	0.613861	0.5	0.539326	0.472727	0.53125	0.428571	0.544444	0.5	0.60241
Chr. I	33348	0.532468	0.559055	0.489362	0.394737	0.465909	0.381443	0.511628	0.453846	0.380952	0.461538	0.504348	0.45614	0.453782	0.566265	0.606838	0.493671	0.61194	0.485714	0.506667	0.413462	0.450549	0.420561	0.430108	0.455446	0.460177	0.540541	0.472222	0.492188	0.563218	0.511905	0.623656	0.44898	0.52381	0.490385	0.508475	0.422535	0.583333	0.5	0.581395
Chr. I	33502	0.515464	0.503145	0.52459	0.373832	0.45045	0.463415	0.41	0.469136	0.436975	0.445378	0.464286	0.536232	0.410853	0.518519	0.570093	0.486486	0.518519	0.525	0.44898	0.429907	0.466667	0.533784	0.537736	0.5	0.504274	0.564516	0.585366	0.392593	0.5	0.481651	0.627451	0.495495	0.504854	0.479592	0.557047	0.45283	0.58427	0.54878	0.453608
Chr. I	33512	0.5	0.506024	0.511811	0.394495	0.462963	0.484127	0.413462	0.464286	0.433333	0.471074	0.460993	0.536232	0.423358	0.52439	0.580357	0.447368	0.512195	0.506173	0.460784	0.462264	0.483871	0.534247	0.53271	0.492754	0.495798	0.571429	0.619048	0.396947	0.464286	0.479638	0.636364	0.483333	0.49505	0.485149	0.542484	0.445122	0.580645	0.534884	0.485437
Chr. I	33756	0.462264	0.528571	0.470149	0.456897	0.482759	0.443478	0.380165	0.52514	0.477612	0.467532	0.45	0.514286	0.435897	0.617647	0.52381	0.436782	0.483871	0.425743	0.528846	0.478873	0.466019	0.50641	0.473282	0.491525	0.515152	0.540984	0.5	0.39726	0.493333	0.458167	0.510638	0.464912	0.474576	0.47619	0.55618	0.494382	0.476636	0.525641	0.380952
Chr. I	33864	0.570093	0.496552	0.484615	0.454545	0.449541	0.403361	0.439394	0.47205	0.472	0.473684	0.483871	0.567568	0.456	0.61165	0.518248	0.47619	0.54717	0.413223	0.52381	0.488	0.486486	0.51634	0.455357	0.494949	0.429752	0.515625	0.515152	0.49375	0.536585	0.489712	0.457944	0.491071	0.509259	0.522727	0.485714	0.540881	0.463918	0.568182	0.424658
Chr. I	33867	0.6	0.5	0.5	0.446602	0.449541	0.411765	0.458015	0.475309	0.487603	0.469231	0.512	0.556962	0.45082	0.631068	0.510949	0.481928	0.544554	0.414634	0.5	0.484375	0.5	0.527027	0.454545	0.514851	0.438017	0.52381	0.520833	0.5	0.54878	0.502075	0.446602	0.491228	0.517544	0.522388	0.491525	0.54375	0.474227	0.595238	0.434211
Chr. I	33892	0.56	0.513333	0.492308	0.418803	0.432432	0.435897	0.470588	0.462963	0.495935	0.414286	0.470085	0.511628	0.419355	0.628571	0.471429	0.505882	0.568421	0.426087	0.516854	0.485294	0.483051	0.506494	0.4375	0.54	0.440678	0.514706	0.525253	0.482955	0.525	0.463035	0.49505	0.5	0.508772	0.52	0.479167	0.519231	0.51087	0.577778	0.42029
Chr. I	33996	0.539326	0.520548	0.451327	0.388889	0.435484	0.463636	0.456693	0.433333	0.46875	0.421053	0.396396	0.457831	0.335878	0.509259	0.461039	0.54023	0.565657	0.441667	0.505495	0.407407	0.520325	0.503106	0.485714	0.518519	0.516667	0.491228	0.481132	0.463687	0.565789	0.471698	0.455357	0.512	0.536082	0.495495	0.473684	0.507143	0.585106	0.525773	0.40625
Chr. I	34170	0.518987	0.524691	0.525	0.425	0.520661	0.511364	0.478261	0.536458	0.414474	0.398374	0.425743	0.560606	0.406015	0.482759	0.410405	0.505747	0.554455	0.367347	0.593407	0.467742	0.507937	0.484694	0.447619	0.593496	0.5625	0.509091	0.534653	0.49697	0.475	0.459259	0.463415	0.455172	0.512605	0.524272	0.492063	0.465649	0.59375	0.481928	0.441558
Chr. I	34245	0.541176	0.503145	0.449153	0.415584	0.561404	0.555556	0.517241	0.53886	0.458647	0.435714	0.44086	0.545455	0.410448	0.447154	0.490066	0.556818	0.53	0.432099	0.571429	0.516393	0.472441	0.483721	0.490196	0.534884	0.523438	0.52381	0.534653	0.47973	0.45977	0.45935	0.456	0.545455	0.508065	0.525253	0.505556	0.462687	0.686047	0.494624	0.452055
Chr. I	34314	0.451923	0.477707	0.441667	0.493333	0.531532	0.433333	0.544776	0.457286	0.413043	0.44	0.49505	0.513158	0.402778	0.443548	0.479167	0.535714	0.479592	0.467532	0.564356	0.526718	0.483333	0.508021	0.555556	0.534351	0.461538	0.470588	0.538462	0.550388	0.5	0.5	0.442623	0.530769	0.487179	0.456522	0.481675	0.476562	0.634615	0.559524	0.411765
Chr. I	34515	0.518868	0.523179	0.48062	0.418605	0.538462	0.430894	0.54955	0.446927	0.426357	0.482014	0.465753	0.444444	0.394958	0.455446	0.442748	0.430233	0.548077	0.512821	0.45977	0.511811	0.495238	0.460674	0.544444	0.44697	0.503597	0.424242	0.475728	0.493421	0.450549	0.477178	0.481481	0.491667	0.495575	0.463636	0.512821	0.518797	0.522936	0.518182	0.430233
Chr. I	34554	0.526786	0.507353	0.495868	0.402299	0.555556	0.396552	0.542636	0.431138	0.421053	0.491935	0.473684	0.41573	0.387097	0.44898	0.467626	0.449438	0.514851	0.457831	0.465116	0.503937	0.476636	0.48503	0.56	0.442029	0.514085	0.416667	0.425926	0.5	0.4375	0.487288	0.485714	0.491803	0.482143	0.495146	0.506494	0.480916	0.5	0.54902	0.424658
Chr. I	34573	0.527778	0.511278	0.512605	0.416667	0.560345	0.428571	0.547619	0.442424	0.441667	0.479675	0.465753	0.44186	0.401575	0.480392	0.459854	0.449438	0.55	0.463415	0.481928	0.495726	0.490385	0.487654	0.56701	0.435714	0.514286	0.455882	0.415842	0.506757	0.439024	0.487179	0.48	0.508333	0.469565	0.56701	0.487654	0.496296	0.5	0.589474	0.454545
Chr. I	34727	0.453704	0.543478	0.535088	0.505747	0.434343	0.483333	0.504202	0.490066	0.515873	0.465649	0.495413	0.4875	0.38843	0.462264	0.5	0.522388	0.45283	0.565657	0.506173	0.495575	0.454545	0.453333	0.602151	0.426357	0.5	0.472973	0.525	0.433566	0.530864	0.5	0.490566	0.395833	0.504505	0.5	0.479452	0.56213	0.475248	0.545455	0.494118
Chr. I	34991	0.46875	0.52381	0.576923	0.557692	0.530303	0.463158	0.411765	0.55	0.41791	0.39759	0.54023	0.512195	0.512195	0.402299	0.5	0.59322	0.448276	0.432432	0.588235	0.484375	0.453125	0.510638	0.468354	0.476744	0.537313	0.536585	0.485294	0.461538	0.471698	0.457516	0.373333	0.413333	0.589744	0.311475	0.5	0.584071	0.472222	0.533333	0.574468
Chr. I	35223	0.535211	0.473118	0.547945	0.423077	0.523256	0.5	0.47619	0.50495	0.433735	0.477273	0.54023	0.560976	0.514706	0.52381	0.606383	0.459016	0.435484	0.5	0.537037	0.445946	0.573529	0.565789	0.506024	0.476744	0.56338	0.54	0.540984	0.522936	0.423077	0.524691	0.405405	0.536585	0.5	0.509434	0.46875	0.521739	0.515464	0.459016	0.47619
Chr. I	35343	0.580247	0.564516	0.515789	0.413333	0.536364	0.424528	0.473684	0.456	0.350515	0.542373	0.438095	0.5	0.495575	0.525	0.58209	0.426667	0.494118	0.585366	0.588235	0.521277	0.591837	0.565574	0.539823	0.480769	0.494253	0.484375	0.447059	0.454545	0.448718	0.502591	0.382716	0.469388	0.446809	0.487805	0.430894	0.494118	0.46789	0.512195	0.38
Chr. I	35419	0.538462	0.570423	0.465517	0.523077	0.46789	0.435714	0.484375	0.5	0.438596	0.52381	0.447619	0.470588	0.483333	0.496063	0.594406	0.425287	0.505376	0.541176	0.531646	0.475728	0.571429	0.555556	0.477477	0.491803	0.56	0.439394	0.537634	0.449275	0.481928	0.522523	0.344828	0.448598	0.428571	0.516854	0.471338	0.490683	0.444444	0.465347	0.4
Chr. I	35514	0.47	0.605263	0.53125	0.573529	0.495798	0.48855	0.453782	0.513699	0.470149	0.451128	0.491071	0.463415	0.5	0.482759	0.544118	0.461538	0.542553	0.463415	0.518519	0.54717	0.539823	0.458599	0.459677	0.532847	0.515873	0.358209	0.526786	0.521739	0.445783	0.493274	0.459184	0.512195	0.54717	0.5	0.523256	0.455172	0.411215	0.485437	0.450549
Chr. I	35607	0.533981	0.510791	0.485294	0.471429	0.496063	0.496183	0.457944	0.521127	0.465649	0.453125	0.432	0.586207	0.527559	0.489583	0.525547	0.459459	0.54023	0.476744	0.474359	0.472727	0.552632	0.472727	0.53211	0.478992	0.512	0.485294	0.54717	0.424658	0.527027	0.487069	0.378641	0.495868	0.581818	0.438017	0.509317	0.506849	0.4375	0.431818	0.5
Chr. I	35631	0.509804	0.503546	0.514925	0.506849	0.5	0.511628	0.509615	0.489051	0.478992	0.474138	0.44	0.523256	0.534884	0.450549	0.510949	0.493506	0.506494	0.428571	0.454545	0.470588	0.538462	0.496774	0.543689	0.436508	0.554622	0.476923	0.546392	0.44586	0.535211	0.470046	0.398058	0.487603	0.559633	0.42623	0.525316	0.526718	0.446809	0.494382	0.488372
Chr. I	35668	0.494624	0.492537	0.495935	0.461538	0.488	0.52	0.516129	0.482014	0.496063	0.434783	0.419355	0.468354	0.537879	0.480769	0.507576	0.518987	0.5	0.469136	0.48	0.462264	0.522124	0.458333	0.533981	0.447368	0.515152	0.479452	0.566667	0.493827	0.52	0.454955	0.396226	0.472222	0.560748	0.421875	0.533784	0.549296	0.427083	0.494505	0.488636
Chr. I	35736	0.411765	0.480916	0.496241	0.511628	0.521008	0.581818	0.533333	0.461039	0.458333	0.443396	0.363636	0.604938	0.503546	0.5	0.517483	0.505495	0.483146	0.517647	0.552941	0.487395	0.477064	0.479167	0.548077	0.475806	0.484375	0.470588	0.561798	0.526316	0.581395	0.502183	0.526882	0.472727	0.53211	0.479339	0.553191	0.565217	0.4	0.592593	0.533333
Chr. I	35796	0.378049	0.475806	0.484615	0.469136	0.491379	0.607843	0.529412	0.473684	0.45	0.469388	0.357143	0.569767	0.42446	0.53211	0.49635	0.469388	0.505747	0.5375	0.454545	0.458716	0.531532	0.389313	0.59	0.478632	0.487179	0.558824	0.5	0.481707	0.571429	0.476987	0.532609	0.45614	0.509091	0.465517	0.530303	0.610294	0.415094	0.573333	0.522388
Chr. I	35818	0.426829	0.488189	0.492308	0.455696	0.513274	0.607143	0.532258	0.482993	0.46087	0.474227	0.396694	0.59375	0.442748	0.558824	0.484848	0.515464	0.551282	0.518519	0.410256	0.460177	0.527273	0.451852	0.63	0.451327	0.513761	0.555556	0.4875	0.484663	0.585366	0.491304	0.568421	0.465517	0.512821	0.421488	0.5	0.598485	0.423077	0.576923	0.486111
Chr. I	35970	0.451613	0.482993	0.528	0.46988	0.460177	0.591667	0.554688	0.466667	0.5	0.519231	0.393443	0.546667	0.493243	0.523364	0.496063	0.5	0.413333	0.474227	0.518519	0.495327	0.512821	0.481481	0.526882	0.515873	0.504	0.470588	0.527027	0.506667	0.604651	0.541126	0.504587	0.457364	0.469565	0.517544	0.525862	0.537037	0.421053	0.6	0.402778
Chr. I	36005	0.479592	0.463576	0.53719	0.425287	0.427273	0.568	0.581395	0.435374	0.483051	0.518519	0.428571	0.551282	0.419355	0.504854	0.516129	0.472527	0.43038	0.51087	0.53012	0.530973	0.483051	0.444444	0.541176	0.475806	0.495935	0.528571	0.493827	0.506494	0.634146	0.547826	0.495413	0.463235	0.486486	0.491071	0.515873	0.506173	0.443478	0.579545	0.410959
Chr. I	36048	0.621053	0.466216	0.496183	0.423529	0.440367	0.561983	0.544715	0.470968	0.488189	0.495413	0.45	0.56962	0.433566	0.510417	0.484127	0.471264	0.486842	0.55814	0.5375	0.522936	0.495652	0.5	0.5375	0.467742	0.504065	0.457143	0.544304	0.462025	0.642857	0.5625	0.510204	0.463415	0.482759	0.477064	0.473282	0.51875	0.462264	0.56044	0.469697
Chr. I	36123	0.578431	0.542683	0.465116	0.383721	0.445455	0.508621	0.520661	0.43662	0.420635	0.514019	0.431193	0.506494	0.443548	0.537634	0.516949	0.478261	0.505882	0.520833	0.55814	0.565217	0.433333	0.520468	0.5	0.458333	0.508475	0.476923	0.554054	0.475	0.535714	0.502392	0.473118	0.526786	0.537736	0.519685	0.463768	0.515528	0.455357	0.522222	0.513514
Chr. I	36898	0.475862	0.465116	0.480392	0.416667	0.491667	0.403509	0.522388	0.432099	0.556818	0.481928	0.456897	0.403846	0.539823	0.494845	0.5	0.492958	0.640449	0.460526	0.555556	0.482759	0.477477	0.490566	0.430556	0.444444	0.492537	0.380282	0.518987	0.463235	0.459459	0.513636	0.510204	0.514563	0.407895	0.560748	0.507937	0.492537	0.487805	0.546667	0.5
Chr. I	37008	0.46789	0.504673	0.525	0.388889	0.520833	0.5	0.555556	0.430657	0.514286	0.426667	0.478723	0.43956	0.54902	0.488636	0.528302	0.565217	0.64	0.467532	0.396825	0.505155	0.526882	0.550459	0.5	0.49505	0.545455	0.508772	0.447761	0.569106	0.5	0.494792	0.595506	0.505376	0.512821	0.547619	0.514563	0.483607	NA	0.53012	0.466667
Chr. I	37019	0.462963	0.54	0.530864	0.372549	0.526316	0.471698	0.554348	0.444444	0.544118	0.423077	0.464646	0.426966	0.567308	0.472527	0.527778	0.558824	0.680556	0.460526	0.413793	0.479592	0.544444	0.540816	0.468085	0.5	0.552381	0.465517	0.432836	0.541667	0.521739	0.494565	0.566667	0.489583	0.493671	0.583333	0.5	0.487395	0.42029	0.522222	0.441558
Chr. I	37069	0.45679	0.525641	0.586667	0.403846	0.542169	0.485437	0.561798	0.491379	0.5	0.434783	0.438776	0.435897	0.518519	0.474359	0.53125	0.548387	0.677419	0.428571	0.482143	0.426829	0.518987	0.55	0.659574	0.5125	0.555556	0.48	0.491803	0.541284	0.538462	0.541401	0.551282	0.55814	0.476923	0.577465	0.524752	0.485149	0.418182	0.505882	0.527027
Chr. I	37255	0.595745	0.61194	0.627451	NA	0.604651	0.68	0.463415	0.490909	0.5625	0.479167	0.537037	0.34	0.444444	0.47541	0.647059	0.522727	NA	0.567568	0.53125	0.613636	0.609756	0.447368	0.580645	0.481481	0.596774	0.560976	0.5	0.469697	0.680851	0.611111	0.543478	0.54902	0.510204	0.567568	0.481481	0.540541	0.447368	0.490566	0.543478
Chr. I	37281	0.604167	0.615385	0.576923	0.6	0.583333	0.695652	0.538462	0.461538	0.583333	0.510638	0.534483	0.375	0.460674	0.5	0.602941	0.458333	NA	0.585366	0.571429	0.659574	0.615385	0.487805	0.558824	0.5	0.596491	0.621622	0.54717	0.470588	0.64	0.637681	0.530612	0.54	0.533333	0.560976	0.509091	0.556962	0.473684	0.5	0.555556
Chr. I	37294	0.557692	0.576271	0.6	0.606061	0.594595	0.673469	0.475	0.5	0.55102	0.469388	0.5	0.318182	0.414894	0.484375	0.623188	0.5	0.6	0.575	0.606061	0.693878	0.595745	0.487805	0.515152	0.481481	0.54386	0.567568	0.509434	0.47619	0.66	0.647887	0.55102	0.48	0.553191	0.568182	0.5	0.528736	0.44186	0.5	0.5
Chr. I	37315	0.559322	0.61194	0.641509	0.527778	0.627907	0.641509	0.608696	0.442308	0.509804	0.481481	0.5	0.4375	0.418367	0.507246	0.619718	0.489362	0.612903	0.553191	0.6	0.698113	0.693878	0.465116	0.5	0.516129	0.564516	0.55	0.568627	0.486486	0.666667	0.60274	0.568627	0.4	0.54386	0.6	0.517241	0.515789	0.428571	0.521739	0.565217
Chr. I	37330	0.580645	0.592105	0.631579	0.540541	0.617021	0.62	0.583333	0.384615	0.509091	0.483333	0.471429	0.470588	0.435644	0.507042	0.618421	0.5	0.612903	0.55102	0.571429	0.684211	0.644444	0.428571	0.52381	0.5	0.560606	0.536585	0.542373	0.493827	0.637931	0.559524	0.611111	0.416667	0.491803	0.574468	0.5	0.520408	0.415094	0.510204	0.595238
Chr. I	37595	0.479167	0.524194	0.413793	0.433333	0.430769	0.56044	0.540816	0.487395	0.494253	0.408696	0.425743	0.538462	0.447619	0.5	0.462366	0.444444	0.454545	0.482759	0.455882	0.474227	0.522388	0.545455	0.515464	0.486957	0.55	0.548387	0.692308	0.432	0.507042	0.542169	0.528736	0.474227	0.564706	0.510204	0.551402	0.547297	0.410256	0.532468	0.464286
Chr. I	37862	0.5	0.474359	0.536364	0.450549	0.457143	0.512	0.487179	0.504274	0.556452	0.417476	0.443182	0.545455	0.460993	0.573913	0.564516	0.590361	0.462366	0.488636	0.49	0.580153	0.563107	0.445255	0.490385	0.473684	0.557971	0.564103	0.493333	0.538961	0.494624	0.458537	0.376238	0.46	0.529412	0.422018	0.446043	0.509554	0.513761	0.566265	0.589474
Chr. I	37885	0.509091	0.496774	0.513761	0.5	0.456311	0.534483	0.516949	0.516129	0.545455	0.392157	0.456522	0.52439	0.489209	0.582609	0.564516	0.607143	0.511364	0.533333	0.516129	0.616541	0.561224	0.466165	0.471698	0.476562	0.55	0.530864	0.534247	0.554054	0.505618	0.476852	0.387755	0.466667	0.535354	0.439252	0.472868	0.513333	0.558824	0.56044	0.574257
Chr. I	37893	0.5	0.5	0.517544	0.472527	0.444444	0.504274	0.483051	0.496124	0.525	0.384615	0.489362	0.512195	0.496503	0.57265	0.55303	0.602273	0.517241	0.531915	0.511364	0.598425	0.524752	0.454545	0.471154	0.454545	0.529851	0.52381	0.534247	0.549669	0.516484	0.474178	0.371134	0.45283	0.530612	0.432692	0.465116	0.496689	0.514019	0.557895	0.574257
Chr. I	37913	0.454545	0.493827	0.482143	0.494737	0.409524	0.550459	0.487179	0.460938	0.516129	0.405941	0.516129	0.506494	0.465753	0.566667	0.507143	0.632184	0.505747	0.545455	0.571429	0.596639	0.484848	0.492063	0.494737	0.419118	0.525547	0.536585	0.481481	0.526316	0.511364	0.454545	0.376344	0.477477	0.50495	0.45283	0.435115	0.48366	0.513761	0.533333	0.56701
Chr. I	37922	0.484211	0.471698	0.482456	0.526882	0.396226	0.568807	0.487179	0.476562	0.508197	0.408163	0.494624	0.5	0.465278	0.557377	0.496454	0.627907	0.481928	0.541176	0.517647	0.605263	0.495146	0.488372	0.48913	0.417266	0.515385	0.5375	0.455696	0.535484	0.535354	0.463636	0.371134	0.482759	0.519231	0.46729	0.462121	0.493333	0.508929	0.53125	0.578431
Chr. I	37976	0.55	0.462963	0.495238	0.542169	0.471698	0.475728	0.474138	0.485294	0.521008	0.435294	0.485981	0.47619	0.474359	0.552632	0.518519	0.6	0.493976	0.528736	0.494382	0.603604	0.557692	0.552846	0.472527	0.442857	0.548872	0.511628	0.430233	0.528662	0.535354	0.492537	0.367925	0.568966	0.525253	0.504854	0.492647	0.470149	0.537037	0.526316	0.459184
Chr. I	38036	0.553398	0.469136	0.45614	0.507042	0.478261	0.440367	0.511811	0.506849	0.517857	0.409639	0.45082	0.513158	0.467532	0.579439	0.529412	0.546667	0.52439	0.580247	0.488636	0.537736	0.504587	0.479675	0.5	0.460526	0.563492	0.557143	0.431818	0.5	0.532609	0.478469	0.396226	0.614173	0.463636	0.530435	0.541667	0.444444	0.575758	0.536842	0.489362
Chr. I	38108	0.523256	0.472727	0.45614	0.5	0.513274	0.527273	0.580645	0.52027	0.533333	0.448598	0.491667	0.450549	0.482993	0.574257	0.558621	0.512821	0.522727	0.608108	0.473684	0.567797	0.547826	0.473684	0.576087	0.5	0.652893	0.492537	0.47191	0.490798	0.5	0.472081	0.457944	0.551724	0.517241	0.466667	0.544218	0.471338	0.581633	0.564356	0.544304
Chr. I	38148	0.506024	0.41358	0.432203	0.529412	0.577586	0.495575	0.539062	0.540881	0.52	0.457627	0.539823	0.430108	0.483221	0.567308	0.521429	0.493976	0.514286	0.567568	0.487179	0.547826	0.551724	0.474684	0.586957	0.539062	0.596491	0.409091	0.455696	0.487013	0.445652	0.489691	0.486486	0.568966	0.537736	0.421488	0.532895	0.497041	0.539216	0.561224	0.506667
Chr. I	38236	0.514019	0.463087	0.4	0.536585	0.54386	0.358974	0.555556	0.532934	0.491525	0.441176	0.491525	0.438202	0.486667	0.49	0.554745	0.516854	0.528846	0.488372	0.48	0.534483	0.495495	0.490196	0.546218	0.503876	0.451327	0.5	0.483146	0.448052	0.357895	0.479263	0.462366	0.565891	0.460177	0.457364	0.540373	0.497207	0.53211	0.554348	0.5
Chr. I	38338	0.561905	0.447853	0.418033	0.573171	0.495238	0.428571	0.544	0.5	0.448276	0.470149	0.492958	0.43662	0.470149	0.481132	0.555556	0.550725	0.54023	0.447059	0.523256	0.540323	0.533333	0.509091	0.593496	0.488	0.419355	0.425	0.5	0.506173	0.453488	0.518135	0.54918	0.547619	0.504505	0.530973	0.541176	0.537572	0.486726	0.613636	0.520833
Chr. I	38408	0.508475	0.484472	0.5	0.582278	0.554545	0.444444	0.5	0.482955	0.428571	0.516667	0.458015	0.364865	0.443609	0.495238	0.512987	0.597222	0.463768	0.40566	0.467391	0.458647	0.487603	0.487342	0.538462	0.5	0.453125	0.426667	0.536842	0.493976	0.55	0.511628	0.504274	0.508333	0.53271	0.490566	0.511236	0.52795	0.490909	0.509259	0.51
Chr. I	38490	0.480769	0.414474	0.460938	0.455696	0.541667	0.454545	0.495726	0.536145	0.389313	0.487603	0.456693	0.337349	0.474074	0.545455	0.457746	0.641791	0.448718	0.467391	0.511111	0.420635	0.496063	0.476744	0.495935	0.457143	0.423611	0.471264	0.461538	0.482558	0.510417	0.487562	0.5	0.54386	0.508929	0.508772	0.52459	0.534884	0.46789	0.504762	0.505263
Chr. I	38504	0.481132	0.398601	0.464	0.47619	0.57265	0.432203	0.5	0.49697	0.379845	0.479339	0.45082	0.333333	0.428571	0.534653	0.464789	0.641791	0.422535	0.473684	0.478723	0.409091	0.492188	0.478261	0.474576	0.464789	0.397059	0.494382	0.463158	0.480447	0.484536	0.478049	0.466667	0.526786	0.478992	0.514851	0.51087	0.503597	0.468468	0.52381	0.526316
Chr. I	38508	0.490741	0.390071	0.475806	0.5	0.579832	0.457627	0.531532	0.502959	0.396947	0.491379	0.441667	0.337662	0.431655	0.520408	0.463768	0.641791	0.444444	0.473684	0.468085	0.409449	0.496124	0.475936	0.487395	0.471429	0.395522	0.539326	0.462366	0.476744	0.510204	0.478261	0.47619	0.522124	0.495652	0.525773	0.532609	0.518519	0.495327	0.518868	0.511364
Chr. I	38514	0.490909	0.387324	0.476562	0.453488	0.582609	0.470085	0.495935	0.494048	0.407692	0.474576	0.432203	0.341772	0.430769	0.515152	0.471429	0.632353	0.438356	0.43299	0.505495	0.429688	0.48855	0.467391	0.5	0.485507	0.410448	0.534884	0.462366	0.45977	0.525253	0.483412	0.481132	0.526786	0.508772	0.525253	0.527174	0.522388	0.509434	0.524272	0.516484
Chr. I	38524	0.5	0.384615	0.484127	0.45679	0.601695	0.463636	0.491071	0.47929	0.417323	0.508772	0.440678	0.37037	0.43609	0.53	0.485714	0.617647	0.448718	0.455556	0.525773	0.422222	0.488722	0.478261	0.516129	0.503546	0.40146	0.551724	0.463158	0.473988	0.525773	0.479638	0.46789	0.539823	0.482759	0.53	0.507692	0.528986	0.508929	0.54	0.521739
Chr. I	38533	0.491228	0.401408	0.475806	0.421687	0.586777	0.448598	0.485714	0.493976	0.391667	0.478261	0.444444	0.367089	0.404762	0.530612	0.463768	0.591549	0.44	0.481481	0.48913	0.40625	0.472441	0.448649	0.512821	0.492537	0.391304	0.511364	0.444444	0.47093	0.494624	0.486364	0.457944	0.495726	0.504202	0.514563	0.497354	0.511111	0.504762	0.520833	0.494382
Chr. I	38657	0.53211	0.477941	0.52381	0.454545	0.616667	0.491228	0.483871	0.537975	0.437037	0.462264	0.45614	0.358974	0.473684	0.46875	0.472603	0.542553	0.410959	0.456311	0.489362	0.492958	0.440945	0.450292	0.609091	0.417391	0.475	0.546512	0.564356	0.487654	0.514563	0.517857	0.429907	0.458015	0.550388	0.504274	0.541436	0.492754	0.542373	0.485714	0.508929
Chr. I	38689	0.544554	0.523438	0.546218	0.504854	0.550847	0.495238	0.5	0.519481	0.429688	0.555556	0.442308	0.319444	0.473282	0.456311	0.457143	0.510638	0.3875	0.520408	0.48913	0.492647	0.466102	0.427673	0.509804	0.413223	0.45098	0.550562	0.575758	0.463576	0.485437	0.497653	0.456311	0.476923	0.5	0.504274	0.549451	0.513158	0.577586	0.505051	0.508929
Chr. I	38762	0.461538	0.522727	0.564103	0.510204	0.512	0.462366	0.463768	0.484663	0.456897	0.568807	0.46281	0.3625	0.408451	0.394231	0.459677	0.48	0.388889	0.484536	0.452632	0.442623	0.464	0.436709	0.48	0.469565	0.447552	0.569767	0.532609	0.469512	0.494382	0.504505	0.431579	0.477941	0.421053	0.526786	0.514124	0.509317	0.556522	0.49	0.535354
Chr. I	38888	0.445545	0.601562	0.523438	0.425287	0.485149	0.575221	0.496124	0.479769	0.456311	0.477477	0.444444	0.378788	0.392	0.41	0.487805	0.52381	0.415584	0.477273	0.513514	0.441667	0.485981	0.452174	0.420561	0.535433	0.423729	0.395062	0.589744	0.473333	0.379747	0.538462	0.5	0.522124	0.479167	0.422018	0.45614	0.513514	0.546296	0.431579	0.585106
Chr. I	38980	0.455882	0.560811	0.523438	0.433735	0.505051	0.542553	0.491803	0.473988	0.541176	0.475248	0.492857	0.442623	0.361345	0.43617	0.519685	0.483516	0.461538	0.586667	0.619718	0.490909	0.434783	0.40367	0.408163	0.534483	0.466165	0.422535	0.641026	0.510791	0.465116	0.47619	0.53211	0.42735	0.516484	0.470588	0.492857	0.560976	0.521739	0.395604	0.532609
Chr. I	39009	0.410256	0.544118	0.538462	0.428571	0.415842	0.535714	0.513761	0.488095	0.538462	0.510204	0.458015	0.448276	0.376068	0.373626	0.542636	0.516854	0.426829	0.58209	0.533333	0.5	0.442105	0.410714	0.363636	0.513043	0.438462	0.485714	0.64	0.481203	0.482759	0.485437	0.528846	0.46281	0.530612	0.46281	0.525547	0.565217	0.518182	0.385417	0.539326
Chr. I	39066	0.459459	0.552381	0.52381	0.422535	0.515789	0.561644	0.5	0.515385	0.507246	0.426829	0.474138	0.382979	0.333333	0.35	0.514563	0.541176	0.492754	0.666667	0.5	0.535714	0.461538	0.461538	0.45679	0.460674	0.451128	0.507246	0.631579	0.471074	0.462366	0.517241	0.528302	0.424528	0.512821	0.468468	0.533333	0.564516	0.5	0.402299	0.532468
Chr. I	39105	0.467532	0.548077	0.490566	0.42029	0.489796	0.486486	0.477778	0.480916	0.532468	0.420455	0.407767	0.361702	0.314815	0.416667	0.485714	0.554217	0.457627	0.62069	0.527778	0.524272	0.425287	0.45977	0.506024	0.4	0.481481	0.508197	0.597403	0.5	0.477778	0.536145	0.49505	0.476636	0.466667	0.484848	0.504505	0.508333	0.535714	0.386667	0.45122
Chr. I	39123	0.506329	0.537037	0.436364	0.394366	0.509804	0.523077	0.5	0.511628	0.48	0.450549	0.380952	0.352941	0.330275	0.458824	0.45614	0.564706	0.435484	0.528302	0.528571	0.556701	0.47619	0.47191	0.505882	0.436893	0.488372	0.460317	0.592105	0.5	0.455556	0.53012	0.489362	0.481818	0.512821	0.489583	0.490909	0.529412	0.546512	0.447368	0.473684
Chr. I	39403	0.426966	0.468254	0.628866	0.410256	0.586207	0.508475	0.536082	0.469136	0.571429	0.486239	0.382979	0.52381	0.403226	0.451327	0.456	0.549451	0.519481	0.405405	0.432099	0.429825	0.504587	0.431193	0.545455	0.507353	0.445378	0.508197	0.457831	0.516556	0.5625	0.505263	0.527473	0.504762	0.508621	0.504762	0.528	0.481013	0.55	0.5	0.5
Chr. I	39708	0.505495	0.503546	0.513274	0.506329	0.46875	0.436364	0.460317	0.4625	0.447619	0.45614	0.382979	0.471264	0.457944	0.576087	0.491228	0.472973	0.539474	0.54878	0.643836	0.411215	0.443396	0.465649	0.43	0.436893	0.488722	0.506667	0.51087	0.584507	0.5625	0.585635	0.54878	0.595506	0.495726	0.448819	0.544643	0.548148	0.44086	0.579545	0.533333
Chr. I	39723	0.561798	0.477273	0.491228	0.518519	0.489583	0.429907	0.453782	0.470588	0.47	0.443478	0.431579	0.477273	0.461538	0.56383	0.522936	0.478873	0.567568	0.518072	0.6	0.420561	0.431193	0.457364	0.462366	0.425532	0.492647	0.527027	0.516484	0.594203	0.574257	0.59116	0.511364	0.607143	0.5	0.439024	0.508772	0.551471	0.433333	0.547619	0.527778
Chr. I	39901	0.484211	0.450331	0.432432	0.52	0.48	0.4	0.435897	0.534884	0.433333	0.45977	0.5	0.46988	0.424779	0.470588	0.515152	0.522936	0.592105	0.463415	0.555556	0.360825	0.33945	0.508197	0.388889	0.42268	0.530303	0.384615	0.5	0.513514	0.490566	0.5	0.444444	0.509615	0.533333	0.45614	0.431373	0.493243	0.421687	0.53125	0.5
Chr. I	39919	0.5	0.426471	0.387387	0.493506	0.46875	0.43617	0.391304	0.531915	0.443299	0.453488	0.451923	0.469136	0.420561	0.483146	0.485075	0.514851	0.575342	0.480519	0.542857	0.375	0.363636	0.521008	0.369231	0.416667	0.511811	0.426667	0.446809	0.505051	0.485149	0.5	0.460784	0.518868	0.553571	0.427184	0.46	0.461538	0.402299	0.477778	0.492537
Chr. I	39920	0.5	0.437037	0.387387	0.5	0.479592	0.43299	0.396552	0.547945	0.4375	0.45977	0.462264	0.487805	0.416667	0.494382	0.481203	0.509804	0.581081	0.486842	0.555556	0.377778	0.353535	0.516949	0.38806	0.428571	0.523438	0.432432	0.442105	0.51	0.514019	0.50495	0.460784	0.53271	0.558559	0.427184	0.46	0.472603	0.41573	0.48913	0.507246
Chr. I	39963	0.510417	0.440299	0.40708	0.475	0.47	0.50495	0.4375	0.571429	0.442105	0.494382	0.516667	0.552239	0.446429	0.572917	0.460938	0.552083	0.565789	0.487179	0.535211	0.479592	0.378947	0.606557	0.42029	0.425743	0.534351	0.465753	0.477778	0.537037	0.513514	0.513889	0.434343	0.568627	0.555556	0.440367	0.39604	0.488889	0.461538	0.473118	0.516129
Chr. I	40064	0.465347	0.471338	0.434109	0.493827	0.489583	0.475248	0.58	0.496774	0.42735	0.5	0.503759	0.526316	0.448819	0.521277	0.47482	0.56383	0.512821	0.445783	0.47619	0.494949	0.336538	0.536765	0.478873	0.594059	0.521429	0.465753	0.446809	0.557377	0.5	0.493392	0.401869	0.567568	0.561905	0.462366	0.423077	0.475177	0.526316	0.46789	0.615385
Chr. I	40141	0.485981	0.490323	0.468468	0.402439	0.530612	0.48	0.508772	0.468208	0.477876	0.45679	0.492424	0.536842	0.477273	0.533333	0.459459	0.579545	0.488095	0.467532	0.475	0.516129	0.415094	0.535484	0.444444	0.559633	0.48062	0.507937	0.525773	0.540323	0.459184	0.506667	0.455357	0.517544	0.475248	0.5	0.428571	0.458333	0.539216	0.45098	0.608696
Chr. I	40523	0.57	0.579365	0.544554	0.410959	0.455285	0.425532	0.523364	0.504673	0.438776	0.577778	0.375	0.452632	0.488722	0.467532	0.580645	0.52381	0.578313	0.479452	0.44186	0.504348	0.364865	0.444444	0.548387	0.439252	0.445378	0.539474	0.540541	0.493506	0.57	0.541667	0.544444	0.544643	0.544554	0.447619	0.571429	0.517986	0.522727	0.576471	0.573333
Chr. I	40860	0.456311	0.532847	0.492537	0.5	0.525424	0.521368	0.525547	0.506579	0.410714	0.457627	0.446602	0.387097	0.522523	0.440678	0.536585	0.464286	0.424242	0.5	0.489796	0.483051	0.363636	0.469697	0.55914	0.392593	0.523364	0.453333	0.479167	0.467105	0.473684	0.493274	0.514019	0.435484	0.536	0.504762	0.5	0.503067	0.382353	0.541667	0.607595
Chr. I	41271	0.466102	0.522059	0.5	0.549451	0.440367	0.404959	0.457627	0.447368	0.455285	0.537815	0.421569	0.533333	0.464789	0.490196	0.495798	0.397436	0.518519	0.534091	0.552632	0.453704	0.568807	0.515152	0.542553	0.5	0.521008	0.442623	0.52381	0.497326	0.5	0.567708	0.415254	0.439394	0.477477	0.5	0.546584	0.529412	0.521739	0.494949	0.5
Chr. I	41278	0.478632	0.527559	0.508772	0.539326	0.441441	0.390244	0.439655	0.425676	0.438017	0.542373	0.434343	0.529412	0.472222	0.505051	0.470588	0.435897	0.518987	0.534091	0.538462	0.458716	0.590476	0.506098	0.521277	0.516393	0.516949	0.491525	0.52381	0.48913	0.483146	0.547739	0.389381	0.429688	0.5	0.480916	0.540373	0.522727	0.522936	0.49505	0.493827
Chr. I	41499	0.484127	0.452381	0.552	0.416667	0.408333	0.542857	0.447619	0.506757	0.422414	0.447059	0.466667	0.458824	0.420635	0.474747	0.5	0.533333	0.488372	0.512821	0.487805	0.46729	0.489796	0.426901	0.51087	0.548673	0.487805	0.428571	0.592105	0.56	0.423913	0.514851	0.504505	0.489655	0.490566	0.526786	0.586777	0.456376	0.448276	0.539326	0.455556
Chr. I	41587	0.471698	0.482456	0.473684	0.482353	0.423913	0.622642	0.454545	0.546875	0.443396	0.413043	0.452632	0.473684	0.387597	0.59	0.49	0.521277	0.609756	0.545455	0.447368	0.5	0.404255	0.507246	0.517241	0.522936	0.449153	0.414286	0.493506	0.606061	0.413793	0.505376	0.534653	0.535088	0.467391	0.602041	0.542636	0.489655	0.432099	0.494382	0.465909
Chr. I	41736	0.454545	0.496124	0.480392	0.508475	0.395349	0.524272	0.525424	0.495238	0.505495	0.478261	0.397959	0.424658	0.478261	0.569892	0.571429	0.507246	0.470588	0.508772	0.387755	0.534653	0.415584	0.541667	0.460526	0.373832	0.484536	0.409836	0.407895	0.52	0.340659	0.463277	0.568182	0.455556	0.533333	0.5625	0.591398	0.510949	0.467742	0.426829	0.476923
Chr. I	41739	0.454545	0.488	0.485437	0.5	0.404762	0.548077	0.529412	0.475728	0.516129	0.483516	0.365591	0.424658	0.474576	0.572917	0.553398	0.5	0.492754	0.527273	0.404255	0.538462	0.415584	0.530612	0.44	0.371429	0.474227	0.412698	0.407895	0.508065	0.337079	0.477528	0.55814	0.456522	0.54023	0.573171	0.593407	0.514706	0.47619	0.45	0.5
Chr. I	41802	0.469697	0.496	0.516129	0.5	0.367816	0.477778	0.519231	0.426966	0.506024	0.409639	0.402299	0.373134	0.475248	0.534884	0.522936	0.477612	0.553846	0.521739	0.45098	0.542169	0.447368	0.506329	0.466667	0.401709	0.538462	0.471698	0.486111	0.546218	0.416667	0.467836	0.573171	0.477778	0.5	0.517647	0.597403	0.53913	0.471429	0.492537	0.411765
Chr. I	41906	0.520833	0.516484	0.597222	0.547619	0.376623	0.492754	0.507246	0.44898	0.511111	0.404762	0.485294	0.438596	0.5625	0.5625	0.572727	0.514706	0.520833	0.571429	0.615385	0.596774	0.55	0.511111	0.46	0.494118	0.578947	0.458333	0.530612	0.557692	0.54955	0.564885	0.576271	0.483333	0.431034	0.454545	0.666667	0.45977	0.490566	0.561404	0.595238
Chr. I	42019	0.555556	0.506173	0.59375	0.511628	0.4375	0.588235	0.490196	0.434783	0.487179	0.52381	0.433962	0.571429	0.476923	0.481481	0.622642	0.577465	0.5625	0.581395	0.511628	0.595745	0.444444	0.378378	0.52	0.541667	0.561404	0.358974	0.625	0.533333	0.542553	0.636364	0.578125	0.509091	0.431034	0.487179	0.571429	0.479452	0.423077	0.456522	0.540541
Chr. I	42119	0.641509	0.555556	0.636364	0.636364	0.634615	0.605263	0.44186	0.352941	NA	0.590909	0.416667	0.645161	0.490909	0.553191	0.619048	0.576271	0.645161	0.439024	0.540541	0.510638	0.7	NA	0.659091	0.517241	0.612245	NA	0.756098	0.652778	0.560606	0.60177	0.479167	0.55814	0.444444	0.625	NA	0.447368	0.488372	0.511628	0.552632
Chr. I	42181	0.608696	0.573529	0.54717	0.638298	0.580645	0.54902	0.418605	0.423077	NA	0.542373	0.454545	0.5625	0.425926	0.533333	0.580247	0.607143	0.657143	0.54902	0.636364	0.526316	0.583333	0.55814	0.636364	0.564516	0.551724	NA	0.65	0.513889	0.525424	0.5625	0.46	0.541667	0.607143	0.606061	0.611111	0.5	0.561404	0.44898	0.5
Chr. I	42186	0.608696	0.602941	0.555556	0.630435	0.578125	0.489362	0.325581	0.407407	0.5625	0.517241	0.418605	0.53125	0.42	0.508197	0.607595	0.631579	0.636364	0.52	0.604167	0.5	0.583333	0.533333	0.62963	0.5625	0.490909	NA	0.634146	0.5	0.517241	0.557522	0.461538	0.553191	0.551724	0.612903	0.527778	0.472527	0.555556	0.415094	0.47619
Chr. I	42290	0.49505	0.578431	0.486842	0.521739	0.419753	0.486486	0.424658	0.397727	0.522388	0.556818	0.462687	0.541667	0.430556	0.546667	0.530864	0.514286	0.478261	0.470588	0.637931	0.506849	0.483333	0.56044	0.513158	0.530612	0.518519	0.465517	0.596491	0.557895	0.516667	0.512346	0.517241	0.547945	0.6	0.491228	0.5	0.453846	0.521739	0.459016	0.535714
Chr. I	42306	0.485437	0.57	0.454545	0.534247	0.46988	0.460526	0.371795	0.446809	0.507692	0.54023	0.464789	0.519231	0.411765	0.519481	0.482353	0.507246	0.488889	0.434783	0.568966	0.460526	0.444444	0.533333	0.506667	0.526316	0.544304	0.5	0.534483	0.536842	0.5	0.515528	0.54386	0.521739	0.5875	0.483333	0.465909	0.496063	0.476923	0.474576	0.571429
Chr. I	42315	0.490566	0.55	0.475	0.520548	0.493976	0.445946	0.341772	0.44898	0.536232	0.55814	0.447368	0.518519	0.493506	0.527027	0.48913	0.507246	0.434783	0.445946	0.571429	0.472222	0.492308	0.540816	0.514706	0.525773	0.576923	0.509091	0.564516	0.534653	0.484375	0.514793	0.54386	0.526316	0.564103	0.5	0.483871	0.485075	0.485714	0.472727	0.571429
Chr. I	42527	0.526786	0.52381	0.477876	0.4125	0.469388	0.534884	0.454545	0.572519	0.494382	0.505263	0.531646	0.533333	0.455556	0.470588	0.5	0.451613	0.443038	0.415584	0.447761	0.463158	0.45977	0.468254	0.5	0.544643	0.554455	0.479452	0.517241	0.471074	0.5	0.545455	0.486842	0.561224	0.482759	0.472527	0.539823	0.473684	0.494253	0.5	0.525
Chr. I	42554	0.522936	0.516949	0.5	0.435897	0.479592	0.517647	0.444444	0.548148	0.512195	0.48913	0.5	0.573333	0.43299	0.485714	0.448276	0.476923	0.461538	0.425	0.450704	0.468085	0.47191	0.465649	0.51087	0.513043	0.582524	0.462687	0.511628	0.449153	0.538462	0.517949	0.53012	0.583333	0.458824	0.516484	0.552	0.518797	0.47619	0.523077	0.506329
Chr. I	42562	0.527273	0.53913	0.5	0.44	0.494505	0.53012	0.458824	0.540741	0.536585	0.48913	0.5	0.61194	0.438202	0.515789	0.464286	0.453125	0.493671	0.452381	0.430556	0.47619	0.478261	0.477612	0.511111	0.508621	0.613861	0.476923	0.55	0.464912	0.548387	0.541667	0.54023	0.617021	0.4625	0.5	0.578512	0.519084	0.482353	0.491803	0.492958
Chr. I	42590	0.540541	0.530973	0.476636	0.405797	0.47619	0.546392	0.506173	0.539683	0.510204	0.5	0.45679	0.615385	0.49	0.489362	0.482759	0.484375	0.525641	0.428571	0.42029	0.527473	0.5	0.457143	0.549451	0.472	0.623853	0.5	0.576923	0.508621	0.560606	0.475936	0.539326	0.54902	0.45122	0.45122	0.529412	0.492537	0.494118	0.52381	0.486486
Chr. I	42629	0.527273	0.509259	0.460784	0.465517	0.488095	0.516129	0.419355	0.533333	0.5	0.45679	0.477273	0.587302	0.436782	0.488636	0.504673	0.548387	0.506667	0.375	0.361111	0.431579	0.536585	0.425197	0.545455	0.470085	0.584158	0.431034	0.533333	0.544643	0.609375	0.463277	0.535714	0.481132	0.527778	0.467532	0.480769	0.489051	0.45122	0.490909	0.484848
Chr. I	42635	0.508929	0.518182	0.47619	0.509091	0.505882	0.532609	0.432836	0.54955	0.526316	0.487805	0.505376	0.606557	0.436782	0.494505	0.481481	0.508197	0.519481	0.402439	0.402778	0.46875	0.567901	0.439024	0.569767	0.495726	0.597938	0.467742	0.521127	0.522523	0.619048	0.469274	0.518519	0.490385	0.571429	0.5	0.475728	0.481481	0.443038	0.509804	0.492537
Chr. I	42684	0.481132	0.508772	0.509091	0.471698	0.538462	0.47561	0.416667	0.509434	0.5	0.481481	0.52381	0.433962	0.493506	0.454545	0.524752	0.509091	0.527027	0.478873	0.333333	0.42	0.546667	0.392157	0.55814	0.5	0.631579	0.509434	0.571429	0.514286	0.603448	0.45625	0.465753	0.463158	0.57377	0.453333	0.445946	0.471074	0.448718	0.533333	0.483333
Chr. I	43004	0.450549	0.563492	0.510204	0.481928	0.484536	0.5	0.42	0.395161	0.42268	0.403846	0.533333	0.47619	0.367347	0.384615	0.505155	0.375	0.52809	0.560606	0.45283	0.442308	0.457447	0.577982	0.494118	0.378641	0.572816	0.574468	0.6	0.483607	0.418919	0.508772	0.462264	0.466667	0.51087	0.5	0.495726	0.555556	0.574713	0.506667	0.467742
Chr. I	43137	0.539216	0.458904	0.483607	0.464789	0.553719	0.53	0.436508	0.492754	0.464912	0.470149	0.551402	0.478873	0.430894	0.443182	0.504425	0.511364	0.54955	0.4625	0.549296	0.387755	0.412844	0.559211	0.441441	0.415929	0.528169	0.558442	0.529412	0.463768	0.511364	0.427907	0.450549	0.474576	0.495495	0.505263	0.45098	0.5	0.572816	0.531915	0.558442
Chr. I	43478	0.490196	0.545455	0.487603	0.44186	0.5	0.446154	0.466667	0.510526	0.51938	0.54386	0.52381	0.45679	0.478261	0.431034	0.48855	0.5	0.490909	0.505618	0.419048	0.487603	0.567376	0.46988	0.5	0.515152	0.526718	0.551724	0.519231	0.531469	0.482353	0.508696	0.483051	0.518868	0.529412	0.519608	0.46729	0.496732	0.519608	0.478261	0.428571
Chr. I	43565	0.5	0.567742	0.465517	0.480392	0.53719	0.482993	0.504274	0.505263	0.456	0.561538	0.47973	0.430556	0.514085	0.46789	0.52	0.535714	0.504348	0.546392	0.417476	0.421053	0.52518	0.482353	0.5	0.550847	0.541985	0.51087	0.564815	0.52027	0.487805	0.506726	0.5	0.482759	0.484848	0.5	0.485714	0.490196	0.546296	0.5	0.474359
Chr. I	43691	0.475728	0.472603	0.401869	0.457447	0.575	0.496241	0.457944	0.455621	0.442478	0.516393	0.492063	0.438356	0.44	0.415094	0.477273	0.48913	0.564706	0.514019	0.51	0.442748	0.5	0.512048	0.482143	0.543103	0.524194	0.5	0.431373	0.496241	0.555556	0.42268	0.458333	0.432432	0.459854	0.467742	0.459459	0.522013	0.5	0.419355	0.39759
Chr. I	43784	0.540541	0.477941	0.470085	0.465909	0.535714	0.476923	0.482759	0.440789	0.416667	0.53271	0.455357	0.471429	0.459677	0.496063	0.589928	0.527473	0.566667	0.614583	0.453488	0.428571	0.454545	0.496774	0.410714	0.513514	0.517544	0.426966	0.415584	0.492647	0.52439	0.453039	0.427083	0.523256	0.4	0.448	0.503268	0.431655	0.48913	0.478261	0.445783
Chr. I	44384	0.542056	0.527559	0.5	0.456522	0.533333	0.419643	0.444444	0.450331	0.434109	0.507692	0.401961	0.492958	0.383562	0.54321	0.496063	0.493151	0.60274	0.53012	0.49505	0.440678	0.51	0.474074	0.473684	0.495413	0.488889	0.549296	0.541176	0.440994	0.514706	0.5	0.553191	0.508333	0.494845	0.570248	0.570621	0.453416	0.456522	0.45122	0.506173
Chr. I	44588	0.495798	0.450704	0.606061	0.46875	0.401515	0.491935	0.40625	0.48366	0.472868	0.559633	0.431818	0.493671	0.452229	0.522936	0.48366	0.520548	0.505747	0.553191	0.363636	0.519685	0.482456	0.445161	0.485149	0.4375	0.421053	0.43038	0.444444	0.47093	0.442857	0.479339	0.533981	0.480392	0.477477	0.453901	0.455621	0.472441	0.578431	0.450549	0.467532
Chr. I	44675	0.492188	0.487179	0.548148	0.430108	0.405797	0.511628	0.450382	0.469274	0.471429	0.571429	0.441176	0.482353	0.454545	0.544643	0.6	0.542169	0.45977	0.530612	0.4	0.495652	0.508333	0.451087	0.463918	0.448276	0.408759	0.463415	0.427083	0.442308	0.493333	0.511312	0.589286	0.512195	0.462185	0.432	0.471698	0.441176	0.528302	0.532609	0.448718
Chr. I	44891	0.5	0.524138	0.476636	0.414894	0.38	0.5	0.514925	0.444444	0.524823	0.504202	0.484127	0.55	0.402778	0.627451	0.504762	0.539326	0.457143	0.454545	0.480392	0.440678	0.504274	0.494253	0.425373	0.433628	0.491935	0.511905	0.542169	0.481203	0.461538	0.522167	0.513514	0.539683	0.455357	0.534351	0.489247	0.50303	0.443396	0.485149	0.447059
Chr. I	44935	0.428571	0.512658	0.45098	0.445652	0.461538	0.539823	0.545455	0.464052	0.540323	0.415929	0.479675	0.55	0.46	0.584906	0.527778	0.522727	0.41	0.505747	0.464646	0.5	0.487805	0.494253	0.434109	0.46729	0.508621	0.538462	0.518987	0.5	0.486842	0.507692	0.485981	0.563492	0.495935	0.463235	0.505376	0.540373	0.474747	0.53	0.463918
Chr. I	44992	0.431579	0.480263	0.478261	0.5	0.468085	0.586538	0.540541	0.44898	0.429752	0.358491	0.514019	0.554217	0.458333	0.540816	0.554455	0.477778	0.404255	0.493827	0.510638	0.47619	0.449541	0.477987	0.431193	0.45098	0.45614	0.584416	0.458824	0.518248	0.454545	0.511962	0.415094	0.601626	0.522523	0.435484	0.497041	0.509554	0.481818	0.457143	0.430108
Chr. I	45024	0.488889	0.496552	0.423077	0.52439	0.462366	0.623853	0.53211	0.455696	0.423423	0.380952	0.490566	0.551282	0.413793	0.533981	0.558824	0.488889	0.449438	0.4375	0.48913	0.478261	0.4375	0.471338	0.460784	0.46789	0.466102	0.527027	0.453488	0.534884	0.402299	0.521951	0.387387	0.609756	0.486486	0.436508	0.491018	0.518072	0.476636	0.455446	0.477778
Chr. I	45198	0.463415	0.445545	0.426667	0.519481	0.459184	0.559524	0.482759	0.507692	0.5	0.534653	0.408696	0.415584	0.414815	0.447917	0.464646	0.338462	0.375	0.448718	0.47619	0.42735	0.396396	0.512605	0.46789	0.440367	0.446809	0.457627	0.419753	0.533333	0.375	0.405263	0.428571	0.541284	0.473684	0.509804	0.432	0.407407	0.551724	0.492754	0.4875
Chr. I	45431	0.470588	0.450704	0.354167	0.490566	0.446154	0.421875	0.481481	0.421687	0.490196	0.467532	0.4	0.461538	0.5125	0.487805	0.493506	0.341463	0.382979	0.345455	0.339623	0.4375	0.478873	0.414634	0.411111	0.4	0.432432	0.319149	0.5	0.428571	0.363636	0.376068	0.381818	0.442623	0.534483	0.5625	0.435294	0.457364	0.47561	0.355932	0.484375
Chr. I	45546	0.551724	0.516854	0.485714	0.531915	0.441558	0.403226	0.42029	0.5	0.388889	0.449275	0.405063	NA	0.385965	0.470588	0.45	0.326531	0.4375	0.431034	0.416667	0.52459	0.480769	0.408451	0.328767	0.474359	0.464789	0.263158	0.509434	0.5	0.474576	0.482759	0.444444	0.387755	0.577778	0.571429	0.433962	0.528455	0.52	0.42	0.466667
Chr. I	45686	0.574074	0.509804	0.505376	0.54386	0.452381	0.423077	0.415385	0.679245	0.538462	0.449275	0.476744	0.470588	0.471429	0.446154	0.5	0.447368	0.542373	0.508475	0.418605	0.66129	0.5	0.6	0.418182	0.446809	0.514286	0.411765	0.395833	0.607843	0.465753	0.526316	0.443038	0.514286	0.673077	0.555556	0.490909	0.616071	0.538462	0.333333	0.468085
Chr. I	45831	0.511905	0.512	0.470588	0.613333	0.431373	0.531915	0.47561	0.48913	0.507042	0.560748	0.441558	0.448276	0.477876	0.504762	0.461538	0.465116	0.651515	0.526316	0.432432	0.608247	0.5	0.543478	0.505376	0.486239	0.451613	0.44	0.532258	0.53913	0.430108	0.488889	0.553398	0.453488	0.428571	0.492308	0.553398	0.446281	0.560748	0.515625	0.361111
Chr. I	46030	0.425743	0.522059	0.46281	0.529412	0.431193	0.5	0.54902	0.530864	0.471154	0.568	0.38835	0.530864	0.466667	0.434343	0.413534	0.517241	0.608108	0.506494	0.532609	0.555556	0.558824	0.477707	0.459016	0.477876	0.435185	0.4375	0.530864	0.446154	0.518072	0.463415	0.518868	0.52809	0.435897	0.563218	0.468085	0.416667	0.563025	0.554455	0.410256
Chr. I	46372	0.512195	0.5	0.492857	0.489583	0.558559	0.508621	0.521429	0.4375	0.529915	0.438596	0.472222	0.40625	0.488722	0.417476	0.503704	0.483516	0.446602	0.432099	0.421687	0.47619	0.578947	0.5375	0.48855	0.484127	0.503497	0.616438	0.621622	0.548193	0.45977	0.522321	0.508621	0.525424	0.461039	0.466102	0.481081	0.551181	0.458647	0.521277	0.455556
Chr. I	46375	0.508197	0.496124	0.49635	0.478261	0.557522	0.504425	0.51773	0.44375	0.525	0.456897	0.46789	0.402062	0.484848	0.411765	0.50365	0.48913	0.436893	0.43038	0.419753	0.483871	0.567164	0.552795	0.492308	0.484375	0.5	0.594595	0.614679	0.546012	0.448276	0.515556	0.495726	0.525424	0.473684	0.470085	0.483871	0.556452	0.469697	0.516129	0.456522
Chr. I	46723	0.462963	0.578231	0.610619	0.484211	0.45283	0.470085	0.456693	0.488722	0.522523	0.481132	0.456897	0.518072	0.453782	0.5	0.471014	0.47191	0.47191	0.458333	0.5	0.478632	0.525773	0.392593	0.443182	0.557522	0.508333	0.410256	0.565217	0.481203	0.638554	0.477157	0.606557	0.546154	0.495652	0.420561	0.466667	0.484277	0.441441	0.462366	0.420455
Chr. I	46837	0.525253	0.558621	0.5625	0.5	0.471074	0.458716	0.508621	0.515152	0.584158	0.465347	0.457944	0.588235	0.489362	0.46	0.503704	0.460526	0.435294	0.442308	0.48	0.492424	0.505051	0.584071	0.422535	0.558333	0.596899	0.404762	0.555556	0.503876	0.567308	0.5	0.508475	0.527273	0.495495	0.428571	0.534884	0.593333	0.55102	0.55814	0.47561
Chr. I	46846	0.53	0.548611	0.574074	0.49	0.478632	0.419643	0.462963	0.480315	0.572917	0.443299	0.445455	0.575758	0.496241	0.455446	0.507246	0.448718	0.440476	0.436893	0.458333	0.484127	0.515152	0.575472	0.434783	0.542373	0.576923	0.39759	0.531646	0.528455	0.58	0.502488	0.495935	0.518182	0.472727	0.417582	0.507576	0.610738	0.520833	0.559524	0.45679
Chr. I	46894	0.594059	0.512987	0.526316	0.5	0.436508	0.444444	0.474576	0.519084	0.545455	0.46875	0.416667	0.545455	0.459854	0.505747	0.492857	0.481481	0.468354	0.446429	0.405405	0.515152	0.509615	0.53125	0.432432	0.568807	0.556391	0.376344	0.525	0.535433	0.505376	0.485577	0.486726	0.514019	0.470085	0.4375	0.491667	0.606667	0.511364	0.534884	0.465753
Chr. I	46912	0.528846	0.520548	0.5	0.54878	0.483871	0.42735	0.483333	0.534351	0.538462	0.425743	0.42	0.554054	0.465649	0.511905	0.503817	0.44	0.486486	0.457627	0.430556	0.5	0.490566	0.56383	0.414286	0.561404	0.562963	0.391753	0.533333	0.534351	0.515789	0.526829	0.518182	0.519608	0.466667	0.464646	0.504274	0.625	0.515789	0.569767	0.486842
Chr. I	46966	0.514019	0.458904	0.48	0.554054	0.512	0.464646	0.487395	0.523077	0.489796	0.431818	0.383721	0.561644	0.474138	0.5	0.538462	0.520548	0.477612	0.489583	0.360656	0.488	0.517857	0.522727	0.439394	0.546875	0.564885	0.382716	0.444444	0.553846	0.424528	0.507772	0.509259	0.474227	0.494118	0.461538	0.490909	0.649007	0.537634	0.523256	0.415385
Chr. I	47015	0.463918	0.41129	0.476562	0.6	0.51938	0.462366	0.519685	0.529412	0.49505	0.452381	0.461538	0.527778	0.431193	0.480769	0.478992	0.493671	0.453125	0.505747	0.403226	0.459016	0.478632	0.504348	0.46875	0.540984	0.597122	0.4	0.510417	0.574468	0.408333	0.534392	0.54902	0.511111	0.542553	0.504762	0.535714	0.590909	0.506024	0.53125	0.453333
Chr. I	47044	0.494949	0.459016	0.492063	0.555556	0.491803	0.462264	0.5	0.537313	0.464646	0.45977	0.443182	0.481013	0.472727	0.465347	0.444444	0.477273	0.486486	0.5	0.360656	0.45082	0.479339	0.495798	0.4375	0.513043	0.555556	0.391304	0.516854	0.570312	0.428571	0.557895	0.518519	0.5	0.511364	0.505051	0.518519	0.602564	0.487179	0.494118	0.458824
Chr. I	47206	0.535714	0.446043	0.447154	0.534247	0.552632	0.45098	0.44086	0.453237	0.420561	0.417582	0.475728	0.518519	0.504425	0.408163	0.457944	0.461538	0.507246	0.506849	0.493333	0.5	0.525253	0.53913	0.487805	0.4	0.565891	0.467742	0.558824	0.523077	0.412844	0.586387	0.463918	0.611765	0.56383	0.38	0.565657	0.471831	0.47619	0.485437	0.4
Chr. I	47518	0.494845	0.528455	0.566038	0.5	0.588235	0.479167	0.353659	0.5	0.505263	0.49505	0.495146	0.556962	0.4	0.511905	0.488722	0.4625	0.489796	0.425	0.5375	0.419355	0.477273	0.504673	0.574468	0.516667	0.472441	0.457143	0.542553	0.503401	0.40625	0.487179	0.45122	0.518868	0.473118	0.450549	0.429907	0.463415	0.459184	0.578947	0.481928
Chr. I	47660	0.601942	0.565217	0.528	0.542169	0.49505	0.445545	0.44086	0.513158	0.444444	0.486239	0.471154	0.505882	0.424242	0.5	0.57265	0.4375	0.571429	0.481928	0.466667	0.410714	0.485437	0.477941	0.552083	0.496124	0.387755	0.533333	0.56044	0.425373	0.453333	0.530928	0.466667	0.491525	0.57	0.504762	0.481752	0.465409	0.495575	0.441558	0.522222
Chr. I	47690	0.553398	0.561983	0.520661	0.517241	0.444444	0.435644	0.459184	0.535484	0.464646	0.495798	0.454545	0.460674	0.4	0.468354	0.548387	0.485714	0.54878	0.5	0.531915	0.434783	0.480392	0.478571	0.544554	0.46281	0.428571	0.511905	0.55914	0.45	0.431818	0.538835	0.472727	0.520661	0.534653	0.524752	0.464789	0.496933	0.491379	0.426667	0.462366
Chr. I	47896	0.543689	0.467153	0.542373	0.482353	0.44898	0.393617	0.495798	0.487654	0.529915	0.510417	0.459184	0.492537	0.456	0.531915	0.559633	0.533333	0.564706	0.478723	0.582418	0.455357	0.563492	0.555556	0.55	0.457944	0.577586	0.505376	0.5625	0.453947	0.534091	0.548837	0.536585	0.581197	0.450704	0.490196	0.452941	0.520833	0.57732	0.5125	0.541667
Chr. I	48054	0.605505	0.467532	0.484536	0.44186	0.482759	0.381818	0.435897	0.483146	0.544715	0.420561	0.450549	0.486842	0.365672	0.574074	0.470588	0.513158	0.522727	0.493827	0.516129	0.478261	0.426087	0.484848	0.54	0.409524	0.553846	0.505747	0.541176	0.545455	0.414634	0.505051	0.547009	0.566038	0.514493	0.556818	0.474576	0.434109	0.493506	0.482759	0.385417
Chr. I	48115	0.569892	0.445205	0.473118	0.473684	0.545455	0.428571	0.513761	0.497238	0.5	0.433333	0.44	0.45	0.349315	0.59375	0.462366	0.527778	0.5	0.428571	0.525	0.490909	0.448598	0.47973	0.537634	0.35	0.57377	0.41791	0.520548	0.544118	0.397436	0.456731	0.537037	0.560748	0.452991	0.51087	0.518919	0.458333	0.412698	0.476744	0.445783
Chr. I	48286	0.469388	0.525862	0.5	0.5	0.529412	0.421569	0.515464	0.527559	0.425926	0.487179	0.405941	0.452381	0.452174	0.540541	0.515464	0.514286	0.425	0.431818	0.509091	0.471698	0.5	0.442478	0.5	0.5	0.457944	0.522388	0.554217	0.546296	0.382353	0.450549	0.523256	0.5	0.5	0.477273	0.5	0.440299	0.428571	0.493827	0.522388
Chr. I	48815	0.469388	0.420635	0.491667	0.5125	0.471698	0.457143	0.482143	0.458599	0.517241	0.386364	0.405941	0.46875	0.365854	0.473118	0.495495	0.540984	0.548387	0.604167	0.391304	0.504202	0.545455	0.504202	0.421053	0.403846	0.466019	0.448276	0.47619	0.496552	0.518987	0.492147	0.439024	0.471154	0.454545	0.484848	0.484375	0.507246	0.55	0.505495	0.455446
Chr. I	48822	0.485714	0.440945	0.487805	0.526316	0.490196	0.53271	0.5	0.467066	0.508475	0.447059	0.428571	0.463768	0.389313	0.475248	0.495575	0.54386	0.546392	0.591837	0.414286	0.528455	0.561798	0.516393	0.44	0.446602	0.455357	0.474576	0.481481	0.490196	0.538462	0.495	0.4625	0.472727	0.485437	0.50495	0.472868	0.529851	0.567901	0.527473	0.485437
Chr. I	48890	0.504854	0.522727	0.5	0.5	0.479167	0.547368	0.528302	0.473684	0.422414	0.474359	0.39823	0.517857	0.459016	0.484848	0.521739	0.52381	0.560976	0.512195	0.376812	0.538462	0.494253	0.485507	0.386364	0.484848	0.469565	0.5	0.443182	0.51773	0.552941	0.51	0.426829	0.455556	0.45098	0.510417	0.474576	0.516393	0.5	0.571429	0.457831
Chr. I	49103	0.450549	0.533333	0.559524	0.5	0.522222	0.493976	0.547009	0.532787	0.438202	0.615385	0.470588	0.478873	0.444444	0.494949	0.514286	0.515152	0.488372	0.486111	0.492308	0.495413	0.511905	0.508475	0.566265	0.457627	0.481481	0.520548	0.421687	0.530303	0.445652	0.497297	0.494118	0.515152	0.518519	0.455696	0.451923	0.442623	0.443299	0.452381	0.347826
Chr. I	49114	0.468085	0.55	0.568182	0.5	0.505495	0.45679	0.580357	0.533333	0.43956	0.606383	0.438017	0.478261	0.423729	0.489796	0.480392	0.514706	0.488095	0.459459	0.464286	0.495495	0.541176	0.529412	0.55	0.470085	0.482353	0.527027	0.426829	0.523438	0.442105	0.489247	0.494253	0.49505	0.475	0.444444	0.415842	0.414062	0.45098	0.47561	0.369863
Chr. I	49247	0.479167	0.475862	0.53719	0.532468	0.505747	0.527027	0.5	0.609756	0.516484	0.516129	0.503876	0.455696	0.44186	0.5125	0.51	0.552239	0.5	0.356164	0.4	0.480315	0.608108	0.514019	0.689655	0.485294	0.505495	0.408451	0.460674	0.519685	0.4375	0.491228	0.505495	0.535354	0.447761	0.53012	0.435185	0.434211	0.510417	0.458333	0.432432
Chr. I	49403	0.402439	0.402778	0.459184	0.529412	0.435897	0.5	0.510204	0.469565	0.532468	0.393258	0.542373	0.43038	0.486957	0.407895	0.515873	0.592593	0.492537	0.507246	0.392857	0.50495	0.597561	0.53125	0.567901	0.492188	0.571429	0.483871	0.486842	0.585938	0.380435	0.536585	0.457944	0.513158	0.460526	0.5	0.468085	0.511628	0.50495	0.458824	0.482759
Chr. I	49505	0.459184	0.440789	0.488636	0.636364	0.516854	0.493151	0.416667	0.453704	0.488095	0.443038	0.490741	0.477612	0.46729	0.428571	0.495495	0.529412	0.465753	0.449275	0.5	0.549451	0.507246	0.424242	0.544118	0.453782	0.587629	0.46	0.457831	0.5625	0.360825	0.529412	0.476744	0.378378	0.528736	0.54878	0.494845	0.542254	0.46875	0.462687	0.552239
Chr. I	49614	0.435644	0.470199	0.5	0.583333	0.533333	0.547619	0.477273	0.371134	0.47561	0.48	0.490385	0.455882	0.435897	0.470588	0.476923	0.594059	0.5	0.465753	0.596491	0.50495	0.466667	0.411765	0.521127	0.515152	0.54717	0.563636	0.452055	0.522059	0.301075	0.491124	0.488636	0.483146	0.568627	0.555556	0.463158	0.560284	0.457944	0.492958	0.590909
Chr. I	49871	0.46	0.407407	0.471154	0.451613	0.536	0.555556	0.526316	0.468468	0.557143	0.506024	0.541176	0.407895	0.508197	0.585366	0.615385	0.559524	0.516854	0.482759	0.518072	0.45045	0.505155	0.494382	0.410959	0.548387	0.516129	0.439394	0.539474	0.489796	0.392523	0.489583	0.511905	0.552941	0.443396	0.512195	0.427273	0.55	0.425	0.554054	0.506667
Chr. I	50024	0.438776	0.44697	0.515464	0.556818	0.553571	0.549296	0.550459	0.47619	0.544554	0.408602	0.426829	0.4875	0.486486	0.584158	0.512605	0.540541	0.404762	0.534884	0.440476	0.491379	0.51087	0.436975	0.488889	0.504505	0.459854	0.449275	0.489583	0.429577	0.386667	0.483146	0.473684	0.595745	0.490196	0.379747	0.464	0.483607	0.493827	0.597561	0.614286
Chr. I	50204	0.461538	0.509934	0.53	0.534884	0.525862	0.488095	0.55	0.507042	0.447619	0.423913	0.48913	0.448718	0.429907	0.6	0.512821	0.555556	0.46988	0.460526	0.533333	0.512821	0.473684	0.465347	0.511628	0.520325	0.44	0.4	0.518072	0.485507	0.488372	0.526066	0.545455	0.519231	0.428571	0.47619	0.485507	0.511811	0.470588	0.527473	0.5
Chr. I	50354	0.644444	0.5375	0.509804	0.486842	0.529412	0.546512	0.52381	0.504505	0.453608	0.463415	0.465909	0.438356	0.477477	0.518987	0.45082	0.618557	0.464286	0.488095	0.535714	0.495935	0.47191	0.436782	0.461538	0.530435	0.462963	0.443038	0.586667	0.481752	0.553398	0.489899	0.494845	0.601852	0.55914	0.595506	0.505263	0.566929	0.47191	0.481481	0.402778
Chr. I	50384	0.632184	0.539877	0.528846	0.472973	0.508621	0.611765	0.584158	0.465347	0.49	0.440476	0.5	0.387097	0.451327	0.506667	0.491667	0.590476	0.518987	0.561644	0.519481	0.495652	0.565789	0.402439	0.448718	0.521739	0.491071	0.461538	0.552239	0.484848	0.553398	0.5	0.524272	0.583333	0.565217	0.611111	0.510638	0.537879	0.446809	0.487179	0.461538
Chr. I	50432	0.6	0.54902	0.5	0.416667	0.472	0.584416	0.531915	0.423077	0.529412	0.455696	0.421053	0.327869	0.462185	0.452055	0.512	0.578431	0.513158	0.56962	0.486842	0.519231	0.576471	0.380952	0.449275	0.473684	0.462264	0.491803	0.484375	0.503704	0.526786	0.478495	0.5	0.555556	0.521739	0.56	0.5	0.495868	0.418605	0.481481	0.4
Chr. I	50456	0.604651	0.56	0.53125	0.411765	0.478992	0.566667	0.536842	0.479592	0.505263	0.512195	0.391304	0.380952	0.5	0.45	0.523438	0.561905	0.534247	0.54878	0.527027	0.50495	0.536585	0.373494	0.472222	0.509434	0.45	0.464286	0.492754	0.536765	0.520661	0.481675	0.509091	0.553191	0.568421	0.527473	0.518519	0.526786	0.478723	0.458824	0.447761
Chr. I	50498	0.5	0.527397	0.485149	0.460526	0.45045	0.537634	0.5	0.485714	0.5625	0.585714	0.419355	0.376812	0.477064	0.456522	0.522727	0.505263	0.554054	0.5	0.442857	0.489583	0.54321	0.376471	0.493151	0.495495	0.44898	0.462963	0.445946	0.547945	0.503876	0.515789	0.466019	0.574468	0.527473	0.493506	0.506494	0.448	0.41573	0.505747	0.5
Chr. I	50547	0.513514	0.539007	0.504762	0.48	0.471154	0.531646	0.495327	0.463918	0.57971	0.6	0.454545	0.428571	0.5	0.456522	0.488722	0.463158	0.515625	0.561644	0.5	0.546512	0.578313	0.433735	0.485294	0.483146	0.4875	0.5	0.424242	0.54	0.503546	0.519126	0.477778	0.590361	0.546512	0.471429	0.518987	0.456	0.481013	0.55814	0.465753
Chr. I	50660	0.52	0.465116	0.438596	0.455882	0.46875	0.413333	0.44	0.453488	0.483333	0.532258	0.483146	0.492754	0.446429	0.55914	0.468254	0.402062	0.462687	0.561644	0.509091	0.446809	0.541667	0.472222	0.323077	0.460784	0.458824	0.5	0.444444	0.393333	0.44898	0.511111	0.480392	0.551724	0.571429	0.5	0.453125	0.512605	0.60241	0.52381	0.481928
Chr. I	50663	0.527027	0.449612	0.421053	0.449275	0.472868	0.408451	0.43299	0.447059	0.45	0.523077	0.471264	0.461538	0.442478	0.553191	0.46875	0.416667	0.485294	0.554054	0.535714	0.451613	0.541667	0.485714	0.323077	0.465347	0.453488	0.488372	0.4375	0.408163	0.4375	0.505682	0.470588	0.54023	0.597222	0.506849	0.444444	0.517241	0.60241	0.53125	0.493671
Chr. I	50840	0.526316	0.486842	0.414634	0.45614	0.435294	0.475	0.464286	0.494949	0.512821	0.566667	0.477273	0.465517	0.448819	0.565657	0.496124	0.419355	0.450704	0.5	0.538462	0.4875	0.423077	0.426471	0.369231	0.46	0.5	0.392157	0.461538	0.530612	0.532787	0.50237	0.535714	0.530864	0.544444	0.532468	0.422222	0.593985	0.630952	0.6	0.552941
Chr. I	51095	0.5	0.584906	0.479167	0.528571	0.487805	0.465347	0.531532	0.552846	0.483516	0.546512	0.51087	0.58209	0.429752	0.571429	0.495146	0.473118	0.513158	0.427083	0.423529	0.55914	0.479592	0.350649	0.527778	0.460784	0.513889	0.6	0.368421	0.550725	0.533981	0.542553	0.591837	0.481013	0.528846	0.572917	0.44898	0.563025	0.469136	0.505376	0.569444
Chr. I	51287	0.5	0.535714	0.509804	0.492537	0.463158	0.445545	0.484211	0.530612	0.474747	0.549451	0.40625	0.468354	0.393443	0.45122	0.519608	0.470588	0.608696	0.393617	0.556818	0.461538	0.522523	0.469231	0.617978	0.352941	0.540541	0.434211	0.472527	0.552	0.468085	0.526042	0.57732	0.53271	0.45122	0.451613	0.5	0.472	0.38961	0.457143	0.477612
Chr. I	51321	0.516484	0.525926	0.52	0.468354	0.545455	0.407407	0.423913	0.551948	0.509091	0.555556	0.401961	0.428571	0.404762	0.4	0.487179	0.43662	0.597222	0.404494	0.494253	0.42735	0.45098	0.481752	0.6	0.386139	0.526786	0.369048	0.445545	0.53125	0.488889	0.509615	0.6	0.555556	0.438776	0.540541	0.53719	0.393443	0.436782	0.45098	0.402778
Chr. I	51371	0.495327	0.496296	0.514563	0.432099	0.556701	0.403846	0.443182	0.562914	0.53211	0.489362	0.455556	0.463415	0.418605	0.431818	0.534884	0.38806	0.560976	0.41573	0.482759	0.453782	0.435644	0.476821	0.542553	0.41	0.508772	0.383721	0.484536	0.47541	0.478723	0.514563	0.570175	0.572816	0.44	0.544554	0.59854	0.363636	0.428571	0.478723	0.453333
Chr. I	51434	0.54902	0.487805	0.554455	0.473118	0.55	0.451327	0.454545	0.590604	0.471545	0.49505	0.472222	0.506667	0.451852	0.39759	0.5	0.4	0.493976	0.426829	0.443182	0.477064	0.495413	0.5	0.445652	0.480392	0.551724	0.43617	0.476636	0.459677	0.494382	0.514851	0.60177	0.548673	0.416667	0.543689	0.555556	0.404412	0.439252	0.488372	0.421053
Chr. I	51514	0.55102	0.536364	0.565217	0.488889	0.59375	0.5	0.48	0.52027	0.46789	0.504587	0.447368	0.506329	0.52459	0.450549	0.441441	0.369863	0.568182	0.337209	0.395349	0.42	0.472222	0.5	0.461538	0.451923	0.579439	0.453488	0.519608	0.451128	0.457143	0.510204	0.554348	0.5625	0.350515	0.533981	0.543478	0.392157	0.490385	0.386364	0.384615
Chr. I	51951	0.493671	0.528986	0.5	0.488889	0.536842	0.48913	0.58	0.472868	0.529412	0.536364	0.542553	0.4	0.491525	0.580645	0.412281	0.566667	0.373494	0.473684	0.545455	0.457944	0.448598	0.517241	0.538462	0.508621	0.529412	0.492063	0.535354	0.52381	0.464789	0.519774	0.491228	0.5	0.457831	0.540816	0.479452	0.45	0.43956	0.597561	0.470588
Chr. I	52164	0.537736	0.509934	0.566372	0.623656	0.529412	0.537037	0.580882	0.474074	0.495868	0.491228	0.541667	0.434783	0.418605	0.578947	0.442748	0.464789	0.415584	0.525	0.428571	0.57265	0.536	0.471014	0.551724	0.495327	0.510791	0.485714	0.449438	0.502924	0.493333	0.522727	0.479167	0.537037	0.40404	0.485714	0.490566	0.475524	0.48	0.51087	0.518519
Chr. I	52310	0.513514	0.491228	0.554545	0.570093	0.495726	0.52459	0.46875	0.493243	0.436508	0.384615	0.443396	0.434211	0.42963	0.5	0.503876	0.418605	0.520833	0.473684	0.47619	0.513761	0.614679	0.458015	0.488889	0.477064	0.541096	0.426829	0.375	0.591549	0.56962	0.52381	0.456522	0.520325	0.47	0.485981	0.479167	0.515723	0.459459	0.446809	0.458824
Chr. I	52603	0.454545	0.462687	0.55	0.4125	0.513761	0.532609	0.52381	0.525547	0.544643	0.409639	0.407407	0.407895	0.412844	0.546392	0.445378	0.445783	0.492958	0.449438	0.565217	0.479675	0.61	0.465753	0.580247	0.361345	0.46729	0.587302	0.54023	0.525862	0.319149	0.485714	0.529412	0.411765	0.551402	0.425287	0.44186	0.442953	0.542553	0.568182	0.539216
Chr. I	52623	0.477876	0.449612	0.565657	0.365854	0.474138	0.505495	0.55102	0.519685	0.53271	0.392857	0.463918	0.371795	0.403509	0.568421	0.442623	0.45	0.534247	0.430233	0.531915	0.487805	0.6	0.472973	0.56044	0.398305	0.472222	0.610169	0.551282	0.483333	0.293478	0.513889	0.519231	0.4	0.55	0.382022	0.480916	0.433333	0.585106	0.574713	0.456522
Chr. I	52635	0.509091	0.461538	0.581633	0.426667	0.482456	0.55914	0.580645	0.534884	0.535714	0.423077	0.457447	0.369863	0.434783	0.576087	0.461538	0.447368	0.56338	0.460674	0.576471	0.512605	0.59596	0.517986	0.544444	0.443396	0.490741	0.631579	0.554217	0.504202	0.34375	0.519802	0.530612	0.405172	0.540816	0.457831	0.507937	0.478261	0.608696	0.566667	0.494737
Chr. I	52733	0.459184	0.431579	0.548387	0.302632	0.393939	0.457447	0.44898	0.503704	0.463636	0.428571	0.4375	0.362319	0.432203	0.46988	0.472222	0.393939	0.550725	0.386667	0.462687	0.53125	0.494118	0.4375	0.54878	0.44086	0.474138	0.492308	0.485714	0.557522	0.395349	0.492147	0.47191	0.405941	0.494949	0.42268	0.42735	0.461538	0.528846	0.532609	0.421875
Chr. I	52816	0.54023	0.439024	0.571429	0.407407	0.475248	0.461538	0.488636	0.576389	0.5	0.432099	0.408602	0.541667	0.422764	0.485714	0.476923	0.378378	0.54878	0.318841	0.536232	0.571429	0.5	0.432836	0.608696	0.438017	0.53271	0.455882	0.45977	0.559055	0.39604	0.483146	0.5	0.447917	0.531532	0.459459	0.491228	0.538462	0.548077	0.535714	0.426471
Chr. I	52846	0.536585	0.377049	0.556522	0.443038	0.475728	0.538462	0.443182	0.54375	0.495798	0.461538	0.455446	0.521127	0.441667	0.477876	0.483607	0.394737	0.535714	0.272727	0.6	0.563025	0.521739	0.42446	0.583333	0.441667	0.533333	0.442857	0.494253	0.511111	0.394495	0.489011	0.494624	0.462963	0.548077	0.472222	0.52	0.546099	0.515789	0.528736	0.430556
Chr. I	52849	0.536585	0.368	0.542373	0.45	0.474747	0.490741	0.388235	0.522013	0.451327	0.461538	0.448598	0.478873	0.428571	0.477064	0.467213	0.4	0.530864	0.276316	0.567568	0.541284	0.505618	0.398551	0.571429	0.423729	0.512397	0.41791	0.482759	0.51145	0.4	0.464088	0.488372	0.453704	0.525253	0.462264	0.528455	0.528169	0.526882	0.527473	0.42029
Chr. I	52858	0.560976	0.392	0.520661	0.468354	0.453608	0.5	0.434783	0.521212	0.495798	0.456522	0.45045	0.5	0.455285	0.491228	0.483333	0.373333	0.511628	0.280488	0.589744	0.578947	0.525253	0.415493	0.577465	0.442623	0.543307	0.464789	0.494505	0.524823	0.409091	0.481865	0.516484	0.438596	0.558824	0.477876	0.523077	0.531469	0.565657	0.547368	0.449275
Chr. I	52939	0.409091	0.376923	0.550459	0.513158	0.434343	0.471698	0.458333	0.474026	0.52381	0.54902	0.48	0.44	0.48	0.505263	0.495652	0.481013	0.466667	0.379747	0.606557	0.54902	0.5	0.463235	0.575	0.488	0.504065	0.581081	0.46988	0.487013	0.535354	0.53304	0.588889	0.525773	0.597561	0.466019	0.503759	0.586466	0.556701	0.494253	0.551724
Chr. I	52951	0.411111	0.392308	0.584906	0.527027	0.43	0.472222	0.428571	0.456376	0.507937	0.520833	0.468085	0.444444	0.466165	0.494505	0.458716	0.475	0.455556	0.402439	0.645161	0.575472	0.473684	0.447761	0.56	0.464	0.535433	0.531646	0.45122	0.484663	0.547368	0.522321	0.577778	0.540816	0.551282	0.484536	0.514286	0.561538	0.553398	0.47619	0.5
Chr. I	52984	0.469388	0.414634	0.583333	0.534247	0.4375	0.471074	0.472727	0.437037	0.5	0.564356	0.434783	0.459459	0.456693	0.490385	0.486239	0.469136	0.472527	0.4	0.672727	0.529412	0.451613	0.437037	0.561644	0.512195	0.578512	0.565789	0.477273	0.49697	0.5	0.527778	0.628866	0.51087	0.526316	0.505155	0.529851	0.592	0.566372	0.534884	0.5
Chr. I	52996	0.43	0.416667	0.580952	0.535211	0.472727	0.422764	0.482143	0.442857	0.462264	0.572816	0.402174	0.444444	0.454545	0.472222	0.491071	0.45977	0.494624	0.407895	0.615385	0.47619	0.419355	0.450704	0.567568	0.5	0.576577	0.527027	0.482759	0.5	0.526882	0.533654	0.59	0.494382	0.526882	0.467391	0.530769	0.622807	0.535714	0.54023	0.47619
Chr. I	53076	0.509615	0.37037	0.577586	0.547945	0.496	0.488372	0.539823	0.503759	0.524752	0.533981	0.416667	0.463768	0.415584	0.455357	0.475728	0.5	0.481818	0.47191	0.655738	0.454545	0.453488	0.460993	0.493506	0.478632	0.577586	0.52	0.585366	0.540881	0.494624	0.536458	0.55814	0.470588	0.521739	0.5	0.55	0.548387	0.540984	0.528736	0.529412
Chr. I	53146	0.40708	0.348837	0.588785	0.60274	0.462185	0.438462	0.452174	0.433071	0.513514	0.483146	0.385321	0.388889	0.377778	0.486957	0.415254	0.514706	0.567568	0.511628	0.507246	0.509091	0.465116	0.510638	0.409091	0.464912	0.564103	0.41791	0.55914	0.537037	0.510638	0.561497	0.626866	0.47191	0.484211	0.514563	0.459016	0.511628	0.525424	0.482353	0.553846
Chr. I	53167	0.40678	0.37037	0.610169	0.594937	0.469565	0.440945	0.474576	0.474074	0.550847	0.494382	0.427273	0.293333	0.384615	0.492063	0.472	0.526316	0.54955	0.5	0.507246	0.504425	0.478261	0.527027	0.402985	0.47541	0.566929	0.492308	0.565657	0.528736	0.494737	0.543269	0.630137	0.43	0.51087	0.518868	0.471545	0.529851	0.504425	0.472527	0.541667
Chr. I	53266	0.5	0.408759	0.558333	0.571429	0.486726	0.553571	0.511811	0.471545	0.555556	0.47561	0.432432	0.344262	0.42446	0.507812	0.515625	0.434783	0.57732	0.546512	0.560606	0.521008	0.494253	0.551282	0.44	0.528846	0.491667	0.333333	0.533333	0.477528	0.43617	0.553299	0.547368	0.491228	0.448276	0.505155	0.442478	0.52349	0.475248	0.56383	0.471264
Chr. I	53542	0.530303	0.425373	0.516854	0.458333	0.544444	0.534653	0.46087	0.564626	0.492308	0.413793	0.443396	0.521127	0.476821	0.5	0.532609	0.525641	0.576087	0.443299	0.619048	0.466165	0.556701	0.485507	0.430108	0.424242	0.496599	0.493506	0.447619	0.526718	0.505495	0.484716	0.55102	0.508333	0.434783	0.4375	0.517857	0.507937	0.529412	0.468085	0.483516
Chr. I	53836	0.421569	0.5	0.486957	0.493976	0.504673	0.441667	0.473214	0.541667	0.389831	0.450549	0.443478	0.597561	0.488889	0.46729	0.485714	0.512195	0.534884	0.590361	0.367647	0.504425	0.434783	0.485294	0.578947	0.479167	0.410072	0.518072	0.494253	0.530769	0.5	0.42029	0.556604	0.480769	0.415094	0.412371	0.496183	0.537931	0.524752	0.411765	0.52
Chr. I	53843	0.424242	0.510204	0.478261	0.5125	0.51	0.462185	0.490741	0.525	0.412281	0.438202	0.465517	0.597561	0.5	0.485437	0.489051	0.5	0.535714	0.588235	0.390625	0.504425	0.472527	0.476562	0.604396	0.505376	0.423358	0.52381	0.493976	0.526316	0.505263	0.42029	0.54717	0.49	0.425743	0.40625	0.525547	0.534722	0.525773	0.418605	0.513158
Chr. I	53851	0.4375	0.51049	0.486239	0.518987	0.466019	0.461538	0.466667	0.525	0.424779	0.433333	0.482759	0.571429	0.511628	0.5	0.503759	0.487805	0.5375	0.571429	0.396825	0.462963	0.449438	0.46281	0.593023	0.515789	0.431818	0.518519	0.4875	0.560606	0.521739	0.419512	0.533981	0.46	0.418367	0.395833	0.492754	0.528571	0.53125	0.428571	0.5
Chr. I	53935	0.52	0.557252	0.43	0.552239	0.407407	0.5	0.435644	0.505051	0.4	0.488636	0.438596	0.518987	0.467213	0.5	0.482759	0.535211	0.476923	0.545455	0.359375	0.398058	0.456311	0.525	0.554054	0.5	0.552632	0.5	0.477273	0.567164	0.568421	0.454976	0.46	0.457447	0.505155	0.475	0.54386	0.544776	0.476744	0.439024	0.441558
Chr. I	54175	0.54902	0.539007	0.466019	0.465753	0.464912	0.513043	0.515152	0.47541	0.541667	0.387097	0.351852	0.492958	0.535088	0.586538	0.563025	0.615385	0.573333	0.565789	0.519481	0.423423	0.424658	0.513043	0.507246	0.481818	0.578431	0.42	0.626667	0.524194	0.515152	0.520468	0.412371	0.509615	0.431818	0.459459	0.53719	0.477941	0.494505	0.482759	0.47191
Chr. I	54198	0.53271	0.513699	0.471154	0.478261	0.470588	0.495495	0.550388	0.508333	0.543689	0.452632	0.371429	0.507042	0.507937	0.5625	0.546218	0.5875	0.575342	0.558442	0.52381	0.409091	0.444444	0.54918	0.5	0.473214	0.570093	0.42	0.630137	0.530769	0.5	0.489247	0.4	0.533981	0.395833	0.518519	0.52381	0.453901	0.494382	0.488095	0.483146
Chr. I	54244	0.548673	0.574194	0.490909	0.451613	0.473214	0.527273	0.531532	0.481818	0.480392	0.468085	0.366071	0.552239	0.5	0.485437	0.557522	0.459459	0.5	0.539683	0.517647	0.418182	0.407895	0.580645	0.541667	0.420168	0.589286	0.490909	0.571429	0.507812	0.446809	0.494444	0.408602	0.49505	0.390476	0.534091	0.512195	0.452555	0.5	0.52381	0.464646
Chr. I	54319	0.485437	0.52795	0.483051	0.423077	0.461538	0.442308	0.525424	0.518182	0.481132	0.488889	0.393701	0.441176	0.486957	0.53125	0.521739	0.454545	0.556818	0.6	0.481928	0.404959	0.414286	0.604651	0.486486	0.449275	0.512605	0.52	0.558442	0.524823	0.404762	0.482412	0.367347	0.457944	0.383178	0.46	0.504065	0.442857	0.536082	0.546392	0.406593
Chr. I	54478	0.511111	0.489362	0.446429	0.38961	0.458333	0.485437	0.553571	0.490741	0.601852	0.569444	0.495238	0.422535	0.5	0.576923	0.482143	0.494949	0.523364	0.494118	0.557143	0.474576	0.421053	0.543307	0.512195	0.488	0.583333	0.505155	0.494382	0.521739	0.476744	0.493023	0.43956	0.505155	0.473684	0.47	0.474453	0.432432	0.531915	0.458333	0.370787
Chr. I	54481	0.494505	0.486111	0.446429	0.368421	0.438776	0.470588	0.521368	0.477064	0.570093	0.541667	0.481132	0.428571	0.486726	0.561905	0.482456	0.49505	0.514286	0.478261	0.506849	0.452991	0.393617	0.541667	0.488372	0.467742	0.57732	0.494505	0.472527	0.521429	0.476744	0.488479	0.454545	0.484848	0.456897	0.442308	0.473684	0.433628	0.510204	0.438776	0.355556
Chr. I	54508	0.483871	0.48062	0.439252	0.402439	0.457944	0.444444	0.507937	0.487179	0.539216	0.478873	0.517544	0.434211	0.467213	0.533981	0.512821	0.495146	0.519608	0.449438	0.520548	0.495935	0.395833	0.527132	0.470588	0.462185	0.544554	0.521739	0.483871	0.517986	0.47619	0.502262	0.451613	0.470588	0.504	0.46087	0.481203	0.432	0.47	0.445545	0.391304
Chr. I	54661	0.519608	0.444444	0.527473	0.5	0.404494	0.54023	0.509615	0.537313	0.493827	0.380282	0.509434	0.394737	0.466667	0.592593	0.490741	0.550562	0.515464	0.522727	0.507692	0.425	0.402174	0.526786	0.536232	0.460784	0.472222	0.564103	0.42029	0.540984	0.422535	0.484211	0.48	0.577778	0.494845	0.47561	0.535088	0.541985	0.458333	0.434211	0.479452
Chr. I	54679	0.554455	0.412281	0.510417	0.539474	0.419355	0.468085	0.495413	0.539568	0.488095	0.410959	0.490196	0.402778	0.431193	0.575	0.487395	0.554217	0.54	0.559524	0.515625	0.421488	0.412371	0.5	0.493151	0.465347	0.49	0.541667	0.448718	0.532787	0.416667	0.491979	0.5	0.569767	0.452632	0.494382	0.531532	0.548872	0.510638	0.445946	0.455882
Chr. I	54742	0.60241	0.441667	0.494505	0.513889	0.42268	0.390805	0.483333	0.533333	0.455696	0.405405	0.470588	0.432099	0.432692	0.555556	0.455446	0.551724	0.556818	0.52439	0.534483	0.385965	0.43617	0.457447	0.492754	0.336364	0.457944	0.530303	0.507937	0.52381	0.426667	0.47541	0.505882	0.518072	0.415584	0.455882	0.429907	0.514493	0.460784	0.393939	0.507042
Chr. I	54784	0.584416	0.471074	0.422222	0.571429	0.431579	0.434211	0.440367	0.504425	0.506849	0.424658	0.477273	0.463415	0.458333	0.529412	0.459459	0.512195	0.52	0.540541	0.555556	0.383838	0.47619	0.453488	0.508475	0.34	0.471154	0.473684	0.470588	0.521739	0.405063	0.44586	0.468354	0.52381	0.402597	0.439394	0.366667	0.440945	0.428571	0.461538	0.492958
Chr. I	55145	0.474747	0.455357	0.534091	0.492308	0.518519	0.506173	0.51	0.439024	0.533333	0.494253	0.50495	0.527027	0.489796	0.423529	0.568421	0.597561	0.578125	0.450704	0.547945	0.564356	0.494118	0.55914	0.407895	0.537037	0.513761	0.591549	0.354839	0.508772	0.388889	0.450292	0.545455	0.483516	0.447917	0.451613	0.473684	0.507143	0.516854	0.511905	0.560976
Chr. I	55171	0.505263	0.452991	0.564706	0.533333	0.4625	0.48	0.5	0.44186	0.512195	0.461538	0.515464	0.507042	0.464646	0.455446	0.527473	0.546512	0.585714	0.466667	0.557143	0.545455	0.531646	0.56383	0.414286	0.519231	0.518519	0.558824	0.333333	0.513043	0.421053	0.428571	0.567568	0.483516	0.389474	0.405797	0.5	0.507246	0.537634	0.518072	0.564103
Chr. I	55213	0.494382	0.463918	0.545455	0.5	0.435294	0.589744	0.505051	0.410256	0.487805	0.438202	0.5	0.455696	0.470588	0.441176	0.56044	0.534884	0.613333	0.52	0.521127	0.561224	0.545455	0.510417	0.460317	0.491071	0.56	0.561644	0.333333	0.519685	0.506667	0.420118	0.577465	0.5	0.442105	0.421875	0.521739	0.515385	0.525253	0.546667	0.464286
Chr. I	55256	0.466667	0.476636	0.484211	0.492308	0.423529	0.560976	0.48	0.5	0.45122	0.402174	0.537634	0.45122	0.444444	0.442308	0.544444	0.5	0.6375	0.545455	0.492308	0.525773	0.530303	0.494118	0.460317	0.490385	0.489796	0.571429	0.339623	0.551471	0.488372	0.455621	0.511628	0.450704	0.409091	0.5	0.488889	0.546875	0.473118	0.592593	0.457447
Chr. I	55327	0.488889	0.451852	0.495146	0.369231	0.446429	0.566667	0.454545	0.48	0.546512	0.382716	0.559524	0.442105	0.425743	0.457143	0.571429	0.506494	0.609195	0.536232	0.5	0.561224	0.55	0.5125	0.439394	0.495575	0.547368	0.551724	0.490566	0.572464	0.454545	0.50838	0.528736	0.47619	0.448276	0.622642	0.534091	0.585938	0.5	0.571429	0.5
Chr. I	55426	0.464789	0.535714	0.520661	0.485294	0.453125	0.535714	0.422222	0.506849	0.47541	0.380952	0.533333	0.406593	0.404255	0.454545	0.546296	0.505495	0.632911	0.42029	0.431818	0.489583	0.508197	0.423729	0.545455	0.441176	0.633663	0.385965	0.566667	0.609023	0.440945	0.469945	0.483146	0.472973	0.5	0.474576	0.65625	0.601562	0.52381	0.6	0.539474
Chr. I	55508	0.470588	0.547445	0.53125	0.457627	0.503876	0.521127	0.484211	0.517241	0.411765	0.4	0.546667	0.430556	0.404255	0.571429	0.504202	0.560748	0.631579	0.507246	0.422222	0.511628	0.535714	0.44898	0.571429	0.466667	0.63	0.389831	0.631579	0.577778	0.459854	0.480226	0.483146	0.52	0.560606	0.48	0.709091	0.61165	0.435484	0.507463	0.449275
Chr. I	55688	0.492958	0.493421	0.533333	0.442308	0.526718	0.45283	0.424242	0.518519	0.530303	0.491803	0.446154	0.396552	0.433333	0.438356	0.475524	0.57	0.438356	0.47541	0.55102	0.454545	0.466667	0.587302	0.627451	0.46875	0.5125	0.384615	0.468085	0.629921	0.434109	0.462963	0.468354	0.561404	0.463415	0.389831	0.62069	0.484211	0.447761	0.438356	0.491228
Chr. I	55793	0.447059	0.491018	0.504762	0.5	0.483871	0.440678	0.392405	0.548387	0.428571	0.467742	0.488095	0.482143	0.519231	0.384615	0.579365	0.52381	0.511111	0.436782	0.54386	0.421053	0.509434	0.564103	0.606557	0.495495	0.518987	0.404255	0.48	0.629921	0.419355	0.527778	0.430233	0.491525	0.567901	0.452381	0.559524	0.541284	0.443038	0.523077	0.426667
Chr. I	55899	0.494253	0.531915	0.504587	0.641791	0.511811	0.482143	0.468354	0.564706	0.488372	0.536232	0.452632	0.54902	0.402062	0.454545	0.561983	0.482759	0.529412	0.395604	0.5	0.543478	0.467742	0.583333	0.523077	0.457627	0.634146	0.344828	0.5	0.503817	0.443299	0.489247	0.488095	0.471264	0.534884	0.520548	0.55	0.503937	0.493976	0.483333	0.424242
Chr. I	56007	0.514286	0.516393	0.469388	0.544118	0.483871	0.43038	0.488372	0.546296	0.340909	0.380435	0.43	0.467742	0.42268	0.457447	0.47	0.5	0.449438	0.389474	0.396825	0.514563	0.478261	0.549451	0.520548	0.491667	0.59	0.381818	0.510204	0.48	0.445652	0.457286	0.425287	0.4	0.409639	0.561644	0.57732	0.470588	0.53	0.409091	0.38961
Chr. I	56129	0.490909	0.466019	0.46789	0.589744	0.438776	0.452632	0.588235	0.523438	0.446809	0.537634	0.397959	0.447761	0.40708	0.53125	0.568627	0.486842	0.486842	0.451613	0.371429	0.473214	0.423077	0.479592	0.52439	0.462264	0.548673	0.422535	0.56	0.522727	0.450704	0.433862	0.451613	0.509434	0.361111	0.537634	0.54955	0.466667	0.52	0.428571	0.466667
Chr. I	56144	0.491228	0.473684	0.462963	0.52	0.442105	0.467391	0.568182	0.481203	0.397849	0.561798	0.4	0.492754	0.386555	0.55	0.517857	0.493333	0.493333	0.462366	0.378378	0.482759	0.426667	0.464646	0.529412	0.454545	0.546296	0.430556	0.548077	0.5	0.450704	0.426316	0.479167	0.522124	0.350649	0.55	0.534483	0.474453	0.528846	0.415584	0.493506
Chr. I	56195	0.495495	0.452174	0.486486	0.540541	0.45098	0.444444	0.56	0.42029	0.363636	0.538462	0.401786	0.486111	0.369231	0.529412	0.485714	0.513514	0.443038	0.5	0.392405	0.526316	0.460674	0.5	0.6	0.442308	0.555556	0.421053	0.485149	0.47651	0.5	0.446154	0.475728	0.486957	0.397727	0.5625	0.504505	0.525547	0.495238	0.424658	0.5
Chr. I	56351	0.607477	0.514793	0.594828	0.545455	0.504348	0.485149	0.553846	0.5	0.455285	0.527473	0.486239	0.428571	0.496124	0.533333	0.518248	0.528571	0.558442	0.489362	0.36	0.407692	0.565657	0.415385	0.553846	0.513043	0.543307	0.485714	0.5375	0.442029	0.410526	0.432161	0.466667	0.51	0.429907	0.530435	0.425373	0.486111	0.455357	0.525773	0.459016
Chr. I	56786	0.58427	0.476923	0.526316	0.426829	0.521277	0.557692	0.514019	0.446043	0.436893	0.475	0.424242	0.557377	0.56	0.536842	0.515152	0.506494	0.486842	0.5	0.526316	0.445312	0.495146	0.535211	0.477778	0.455224	0.436893	0.487179	0.52	0.48855	0.441176	0.53	0.575472	0.538462	0.404255	0.466019	0.436242	0.425806	0.554455	0.590909	0.337838
Chr. I	56871	0.579545	0.484127	0.520408	0.393443	0.544304	0.478261	0.460177	0.438462	0.481132	0.487395	0.505155	0.526316	0.548673	0.49505	0.484848	0.5	0.452055	0.578947	0.5	0.453782	0.489583	0.477612	0.506329	0.557692	0.427273	0.513514	0.549451	0.50365	0.493151	0.524862	0.532609	0.604396	0.471698	0.43617	0.478261	0.485549	0.608247	0.576471	0.35443
Chr. I	56878	0.579545	0.456	0.519608	0.41791	0.533333	0.456522	0.431193	0.435115	0.476636	0.478261	0.5	0.526316	0.53271	0.466019	0.5	0.484848	0.454545	0.5625	0.482143	0.471074	0.468085	0.469231	0.473684	0.541284	0.401786	0.520548	0.555556	0.485294	0.438356	0.522222	0.526316	0.561798	0.428571	0.4375	0.478261	0.481928	0.583333	0.555556	0.371795
Chr. I	56904	0.494118	0.406015	0.5	0.485294	0.516854	0.451613	0.480769	0.456693	0.49505	0.48	0.46	0.517241	0.543689	0.46875	0.525773	0.53125	0.443038	0.527778	0.476923	0.496063	0.5	0.491667	0.4375	0.518182	0.428571	0.569444	0.548387	0.465116	0.411765	0.511364	0.541667	0.5625	0.458716	0.397849	0.48	0.509434	0.616162	0.550562	0.363636
Chr. I	57041	0.525253	0.469231	0.479675	0.347826	0.551724	0.514563	0.495798	0.503817	0.508475	0.508065	0.40625	0.474359	0.496689	0.424242	0.540984	0.535714	0.463918	0.5	0.546667	0.545455	0.510638	0.541985	0.436782	0.412844	0.477876	0.482143	0.4875	0.520661	0.460526	0.47549	0.531915	0.518868	0.481818	0.4375	0.503704	0.472603	0.539216	0.527473	0.472973
Chr. I	57155	0.5	0.496241	0.503817	0.370787	0.526316	0.516667	0.532258	0.477707	0.513761	0.528986	0.446429	0.473684	0.469512	0.485149	0.5	0.593023	0.509804	0.52439	0.530864	0.450704	0.5	0.541096	0.505155	0.431373	0.432836	0.479452	0.43617	0.551471	0.531915	0.481633	0.56	0.5	0.44186	0.5	0.496732	0.504	0.514851	0.546392	0.553191
Chr. I	57320	0.463636	0.5	0.462121	0.421569	0.435484	0.537815	0.478571	0.475138	0.452381	0.492188	0.490385	0.477778	0.444444	0.581633	0.5625	0.449438	0.495798	0.515464	0.488889	0.477941	0.45098	0.510204	0.442623	0.448276	0.475524	0.5	0.454545	0.531646	0.505155	0.548673	0.517857	0.529851	0.44697	0.503759	0.535519	0.513889	0.573034	0.483516	0.547619
Chr. I	57351	0.423729	0.521472	0.462121	0.451613	0.393443	0.504132	0.421488	0.464706	0.46875	0.46875	0.435897	0.453488	0.420382	0.578947	0.527559	0.407895	0.435897	0.524752	0.505263	0.480916	0.390476	0.51634	0.435897	0.477876	0.476821	0.517241	0.443182	0.566879	0.505376	0.504098	0.495652	0.545455	0.444444	0.484127	0.472081	0.529801	0.569767	0.54878	0.549451
Chr. I	57625	0.531532	0.443709	0.554622	0.494253	0.453782	0.487179	0.533333	0.429448	0.482014	0.44	0.490909	0.45	0.397163	0.481132	0.433071	0.522222	0.5	0.490741	0.457447	0.451128	0.4	0.469136	0.490909	0.5	0.442857	0.425532	0.552632	0.503448	0.577778	0.46748	0.491071	0.491803	0.463087	0.513274	0.512195	0.560976	0.436893	0.494737	0.571429
Chr. I	57669	0.5	0.438356	0.55102	0.518072	0.428571	0.491803	0.535433	0.440789	0.463768	0.428571	0.457944	0.441558	0.413534	0.505051	0.491667	0.488889	0.540541	0.5	0.413793	0.503759	0.430769	0.45625	0.490741	0.541284	0.484848	0.433333	0.575	0.444444	0.563218	0.478992	0.479167	0.413223	0.496599	0.453704	0.5	0.490323	0.485714	0.505263	0.531646
Chr. I	58073	0.574074	0.553191	0.511111	0.550562	0.548387	0.482143	0.486957	0.526718	0.433333	0.542636	0.554688	0.541176	0.492063	0.554622	0.496	0.47561	0.47619	0.430556	0.574713	0.444444	0.541667	0.451807	0.64	0.453608	0.507812	0.552239	0.518519	0.517986	0.450704	0.49505	0.474138	0.511811	0.529412	0.494737	0.523256	0.532847	0.461538	0.559524	0.506667
Chr. I	58079	0.588235	0.549296	0.5	0.564706	0.552	0.474138	0.470588	0.515152	0.433333	0.519084	0.55814	0.488889	0.484127	0.547009	0.483871	0.455696	0.458824	0.44	0.55914	0.445378	0.52	0.439759	0.61165	0.445652	0.5	0.533333	0.509615	0.5	0.450704	0.507692	0.470588	0.503817	0.551724	0.489583	0.494382	0.522388	0.431579	0.536585	0.506667
Chr. I	58487	0.563636	0.496599	0.559701	0.5	0.490385	0.432203	0.41791	0.533784	0.430894	0.52459	0.423423	0.5	0.449612	0.432692	0.541284	0.64557	0.544304	0.517647	0.402174	0.507937	0.456311	0.514124	0.486239	0.455224	0.477064	0.487179	0.58427	0.539683	0.432099	0.485981	0.49505	0.540541	0.513274	0.495652	0.473684	0.496689	0.555556	0.55	0.573171
Chr. I	58490	0.570093	0.493056	0.547445	0.516484	0.5	0.448	0.433824	0.54	0.439024	0.512397	0.428571	0.48	0.461538	0.438095	0.546296	0.64557	0.525	0.517647	0.395604	0.523438	0.446602	0.508671	0.504425	0.447761	0.471154	0.493827	0.58427	0.537815	0.419753	0.47619	0.515152	0.53211	0.531532	0.477477	0.47651	0.493421	0.532609	0.572917	0.588235
Chr. I	58494	0.566038	0.482759	0.537313	0.521739	0.504762	0.469027	0.44697	0.536913	0.429752	0.521368	0.420168	0.445946	0.463235	0.438095	0.542056	0.65	0.567901	0.53012	0.404494	0.541667	0.479592	0.526627	0.518182	0.462121	0.485714	0.475	0.590909	0.541667	0.4125	0.478873	0.509615	0.542056	0.54955	0.486726	0.493151	0.516556	0.542553	0.563107	0.571429
Chr. I	58522	0.578431	0.48227	0.576271	0.517241	0.551402	0.454545	0.455285	0.535484	0.442623	0.525862	0.470588	0.506494	0.492754	0.431193	0.491379	0.6125	0.548387	0.5	0.440476	0.57265	0.481132	0.551282	0.464912	0.469231	0.474747	0.5	0.611765	0.554622	0.464286	0.481308	0.520833	0.551402	0.529915	0.448598	0.525974	0.493333	0.528736	0.572816	0.592105
Chr. I	58539	0.52381	0.510345	0.561983	0.516854	0.552632	0.482143	0.453846	0.549383	0.438017	0.527273	0.468254	0.512821	0.478873	0.460177	0.5	0.594937	0.561224	0.5	0.448276	0.563492	0.481132	0.561728	0.495495	0.5	0.5	0.460526	0.62069	0.585185	0.419753	0.451456	0.5	0.550459	0.525424	0.504425	0.522293	0.517986	0.516854	0.543689	0.583333
Chr. I	58600	0.488372	0.49697	0.552632	0.505882	0.547826	0.533333	0.492537	0.487654	0.469027	0.576577	0.442748	0.545455	0.472603	0.530973	0.504673	0.593407	0.558824	0.543478	0.467391	0.578125	0.54717	0.566879	0.504762	0.531915	0.529915	0.492958	0.566265	0.567376	0.397727	0.482927	0.510204	0.528	0.492188	0.466667	0.530864	0.52518	0.54	0.505051	0.575
Chr. I	58644	0.0136986	0.0117647	0.0175439	0	0.0222222	0	0.0163934	0.021978	0.0327869	0.0188679	0	0	0.0133333	0.0377358	0	0	0.0204082	0	0	0	0.0784314	0.0422535	0	0.0441176	0.015873	0	0	0.0483871	0.0227273	0	0.0208333	0.0625	0	0.0322581	0.0344828	0	0.0243902	0.04	0
Chr. I	58827	0.513514	0.460606	0.478632	0.493333	0.543103	0.520833	0.475	0.446429	0.547445	0.474138	0.393939	0.488095	0.554054	0.555556	0.503704	0.61039	0.525862	0.510638	0.493151	0.470149	0.558333	0.535484	0.522124	0.515152	0.536765	0.493151	0.52809	0.575758	0.40404	0.468293	0.44	0.536	0.424	0.517544	0.539683	0.447205	0.5	0.435294	0.515152
Chr. I	59265	0.458333	0.496403	0.564516	0.464567	0.427419	0.440476	0.454545	0.461538	0.445545	0.481132	0.431193	0.506024	0.398438	0.476562	0.518868	0.538462	0.405063	0.461538	0.613636	0.542636	0.482143	0.502994	0.484211	0.429907	0.531915	0.557143	0.378378	0.475177	0.52	0.552326	0.448276	0.5	0.458333	0.447368	0.472222	0.44186	0.521277	0.505747	0.472727
Chr. I	59475	0.55102	0.412121	0.46281	0.5	0.415094	0.453782	0.463415	0.540541	0.504202	0.521739	0.469565	0.458824	0.503497	0.516854	0.614035	0.467532	0.428571	0.5	0.515464	0.453846	0.472222	0.571429	0.563107	0.514019	0.416667	0.43662	0.506173	0.513158	0.494118	0.47561	0.459459	0.398148	0.526718	0.513043	0.502793	0.489655	0.49505	0.434783	0.492537
Chr. I	59496	0.526882	0.42236	0.466102	0.448276	0.411765	0.5	0.461538	0.532609	0.495652	0.51	0.460177	0.466667	0.514085	0.511628	0.60177	0.48	0.443182	0.494845	0.505263	0.43609	0.514286	0.568047	0.583333	0.518519	0.433824	0.405405	0.5	0.503226	0.454545	0.479675	0.442478	0.407767	0.548387	0.5	0.51087	0.482014	0.462264	0.45283	0.465753
Chr. I	59859	0.533981	0.5	0.526718	0.445652	0.441441	0.595238	0.446043	0.505155	0.512397	0.503817	0.487179	0.512195	0.496403	0.508929	0.473684	0.420455	0.484536	0.539326	0.494253	0.5	0.439655	0.386076	0.477612	0.470085	0.46875	0.463768	0.457143	0.455882	0.448718	0.487179	0.518519	0.52	0.541667	0.512821	0.571429	0.446541	0.460177	0.481481	0.492958
Chr. I	60108	0.574803	0.455128	0.468254	0.554348	0.495652	0.575	0.5	0.51049	0.475806	0.466667	0.451923	0.443299	0.442748	0.488889	0.514085	0.469136	0.473118	0.602041	0.516129	0.449541	0.456	0.489655	0.542373	0.425197	0.480315	0.382353	0.530612	0.496732	0.474227	0.407725	0.526316	0.543307	0.480916	0.495327	0.491525	0.467066	0.518519	0.483516	0.418919
Chr. I	60165	0.543307	0.503268	0.463415	0.534091	0.495495	0.547619	0.5625	0.52027	0.487603	0.473684	0.495495	0.431373	0.409091	0.511364	0.526316	0.452381	0.505376	0.59434	0.48913	0.5	0.473684	0.493243	0.473684	0.404762	0.488372	0.38806	0.556818	0.511628	0.486486	0.460177	0.470085	0.503817	0.447154	0.567308	0.52439	0.53012	0.495327	0.6	0.426667
Chr. I	60246	0.523438	0.427746	0.584746	0.556962	0.540541	0.538462	0.573248	0.51875	0.507576	0.407767	0.466019	0.39	0.44	0.5	0.553846	0.433735	0.417582	0.584158	0.488889	0.504274	0.483051	0.503268	0.543103	0.452381	0.503759	0.446154	0.520408	0.556962	0.551402	0.466102	0.435115	0.517241	0.45	0.609091	0.536145	0.465839	0.570093	0.651163	0.534247
Chr. I	60384	0.529412	0.470588	0.487603	0.483871	0.473214	0.520661	0.560284	0.55618	0.464912	0.487603	0.383178	0.406593	0.396552	0.443299	0.51049	0.438776	0.462963	0.506024	0.526882	0.532258	0.485915	0.49162	0.496063	0.546875	0.584	0.47619	0.494382	0.5	0.509434	0.46473	0.4	0.531915	0.508333	0.570248	0.471698	0.5	0.559633	0.546392	0.445545
Chr. I	60526	0.582677	0.493976	0.481818	0.5	0.481818	0.5	0.538462	0.546448	0.460177	0.426087	0.378947	0.5125	0.415254	0.452381	0.483871	0.579545	0.478873	0.473684	0.5375	0.481818	0.466667	0.440994	0.384615	0.530769	0.540146	0.442857	0.539216	0.528571	0.585106	0.419087	0.452174	0.511278	0.462687	0.503876	0.553459	0.454545	0.481132	0.446429	0.424658
Chr. I	60774	0.514563	0.564935	0.507143	0.480392	0.496183	0.551181	0.486239	0.513966	0.467742	0.46087	0.504762	0.494118	0.48855	0.419643	0.518248	0.459459	0.460674	0.463918	0.440476	0.532258	0.508197	0.45614	0.508065	0.424779	0.527559	0.492537	0.538462	0.512346	0.534884	0.506849	0.462963	0.558333	0.504065	0.470085	0.544872	0.485507	0.484211	0.483146	0.5375
Chr. I	60876	0.524752	0.60274	0.496644	0.485149	0.545455	0.532787	0.432692	0.544041	0.4	0.461538	0.471154	0.435897	0.480315	0.415929	0.510345	0.528736	0.420455	0.393939	0.455696	0.550388	0.433071	0.472826	0.548387	0.397959	0.434109	0.402439	0.5	0.554878	0.48	0.502024	0.508929	0.547009	0.484127	0.491228	0.57485	0.503106	0.466019	0.565217	0.56
Chr. I	60912	0.514019	0.621429	0.519231	0.52	0.509091	0.541353	0.419048	0.532258	0.40367	0.458333	0.443299	0.481013	0.476562	0.372881	0.487013	0.547368	0.44086	0.373737	0.479452	0.543307	0.421488	0.43787	0.536585	0.357798	0.463415	0.44	0.517241	0.539877	0.404494	0.482759	0.531532	0.54955	0.478992	0.513274	0.52907	0.496855	0.475728	0.561798	0.582278
Chr. I	61032	0.525253	0.538961	0.48227	0.505051	0.519608	0.55814	0.481481	0.54878	0.398438	0.462185	0.403846	0.479452	0.453782	0.4	0.448276	0.465347	0.434211	0.411765	0.588889	0.484615	0.4375	0.5	0.58871	0.393162	0.543307	0.418605	0.57732	0.49697	0.419753	0.5	0.591667	0.564815	0.513761	0.428571	0.439759	0.472393	0.448598	0.489796	0.531646
Chr. I	61451	0.482759	0.54	0.475177	0.513761	0.46875	0.467391	0.44	0.551948	0.442029	0.479452	0.426087	0.5	0.478571	0.554545	0.503759	0.466667	0.494624	0.472527	0.609756	0.430894	0.40708	0.5	0.51773	0.535433	0.529412	0.447059	0.43	0.534161	0.541667	0.510549	0.45	0.427419	0.478261	0.5	0.485	0.490683	0.541667	0.559524	0.55
Chr. I	61585	0.516484	0.532374	0.448819	0.514563	0.489655	0.5	0.492857	0.48366	0.451327	0.514706	0.479592	0.469136	0.460432	0.411765	0.512195	0.48913	0.505882	0.410959	0.5	0.463415	0.444444	0.522293	0.491935	0.458716	0.565517	0.5	0.518868	0.509434	0.567568	0.450413	0.346939	0.421053	0.546875	0.5	0.533981	0.49635	0.60396	0.59	0.558442
Chr. I	61900	0.484536	0.52	0.53125	0.5	0.469231	0.446281	0.484127	0.441558	0.453704	0.48227	0.464646	0.538462	0.356061	0.5	0.546875	0.5	0.464286	0.493827	0.477778	0.541353	0.5	0.532609	0.482456	0.495327	0.565891	0.56962	0.464646	0.511905	0.59375	0.463636	0.537736	0.544	0.516129	0.512605	0.491124	0.496933	0.5	0.516129	0.514706
Chr. I	62110	0.403361	0.455621	0.479675	0.504673	0.401575	0.428571	0.5	0.502994	0.462121	0.528662	0.429752	0.382716	0.453947	0.453704	0.496241	0.511905	0.40404	0.611765	0.460674	0.55102	0.446602	0.543353	0.519084	0.547445	0.428571	0.686567	0.444444	0.436782	0.431818	0.531818	0.530435	0.48062	0.472	0.389831	0.520619	0.487654	0.504673	0.494737	0.453488
Chr. I	62308	0.580645	0.464789	0.553957	0.557895	0.533333	0.526316	0.473684	0.508671	0.42029	0.476923	0.526718	0.390244	0.496503	0.48913	0.467213	0.559524	0.444444	0.617021	0.464646	0.535433	0.515152	0.493056	0.492424	0.449153	0.528926	0.564103	0.568182	0.503185	0.494118	0.553191	0.483333	0.531034	0.461538	0.491525	0.502439	0.477612	0.442105	0.463918	0.463158
Chr. I	62565	0.60241	0.474138	0.576923	0.476744	0.454545	0.46087	0.418367	0.48503	0.495726	0.321739	0.469565	0.392405	0.528571	0.522523	0.5	0.5	0.55	0.529412	0.511628	0.483051	0.537634	0.488889	0.524272	0.512605	0.543103	0.5625	0.416667	0.516779	0.428571	0.537037	0.456522	0.470588	0.459459	0.464912	0.526316	0.5	0.520408	0.556818	0.559322
Chr. I	62726	0.51087	0.520661	0.462264	0.5	0.443478	0.489362	0.429825	0.493243	0.5	0.362832	0.507937	0.486111	0.423077	0.469388	0.518182	0.586207	0.555556	0.52439	0.5125	0.432432	0.53125	0.418803	0.464912	0.53719	0.508333	0.557377	0.42029	0.525547	0.428571	0.524272	0.407767	0.508772	0.547009	0.448276	0.512397	0.442424	0.525	0.516484	0.513514
Chr. I	62893	0.514019	0.5	0.555556	0.419355	0.477477	0.490385	0.410448	0.522581	0.432	0.45	0.570312	0.476744	0.414286	0.528302	0.472868	0.514706	0.538462	0.494737	0.545455	0.544	0.552	0.457746	0.539216	0.521008	0.459854	0.513514	0.486111	0.533784	0.472527	0.502415	0.490385	0.559441	0.612403	0.513274	0.536585	0.488506	0.4375	0.494737	0.583333
Chr. I	63025	0.514851	0.566265	0.565891	0.510204	0.552846	0.472	0.510638	0.454545	0.469231	0.557971	0.540984	0.43662	0.533835	0.48	0.52	0.506329	0.543478	0.513514	0.505618	0.511811	0.528926	0.440789	0.52381	0.484375	0.550633	0.476923	0.52381	0.552795	0.52	0.470874	0.465517	0.475524	0.527273	0.484615	0.502857	0.551282	0.590909	0.583333	0.53125
Chr. I	63115	0.504762	0.564626	0.54386	0.542553	0.508197	0.404412	0.52381	0.45977	0.496241	0.548673	0.554622	0.445783	0.474074	0.534483	0.5	0.527027	0.549451	0.45679	0.516854	0.474576	0.529915	0.462069	0.492188	0.496296	0.554795	0.461538	0.455556	0.510345	0.564356	0.428571	0.464286	0.470588	0.503759	0.503876	0.512987	0.534247	0.556522	0.639535	0.49505
Chr. I	63385	0.504425	0.576159	0.460432	0.515789	0.466667	0.513514	0.479339	0.5	0.488372	0.482143	0.46087	0.481013	0.492424	0.584906	0.466667	0.560976	0.511364	0.443299	0.526882	0.560345	0.561538	0.521505	0.594059	0.435484	0.515625	0.454545	0.542553	0.514925	0.489796	0.42735	0.34375	0.484615	0.509615	0.534483	0.51049	0.492857	0.553191	0.571429	0.580247
Chr. I	63646	0.527778	0.550388	0.542169	0.56338	0.45614	0.47191	0.509434	0.405797	0.494382	0.48913	0.471698	0.491803	0.5	0.511364	0.440367	0.451613	0.432432	0.487179	0.457143	0.50495	0.537634	0.51938	0.625	0.481481	0.491935	0.462687	0.41573	0.5	0.54878	0.464646	0.470085	0.559633	0.579545	0.429825	0.534884	0.461538	0.52	0.462366	0.426471
Chr. I	63658	0.522523	0.56391	0.55	0.573333	0.436975	0.457447	0.491071	0.387324	0.460674	0.489362	0.438596	0.492308	0.46875	0.482759	0.451923	0.447761	0.454545	0.4625	0.418919	0.466667	0.552083	0.52	0.584416	0.475728	0.466667	0.478261	0.428571	0.492647	0.542169	0.459184	0.466102	0.474138	0.609195	0.4	0.477941	0.455224	0.493333	0.468085	0.426471
Chr. I	63728	0.479592	0.548872	0.549451	0.492063	0.449541	0.410526	0.459184	0.373134	0.467532	0.477273	0.475	0.516129	0.472868	0.47561	0.45614	0.541667	0.511628	0.488095	0.453125	0.483051	0.555556	0.482759	0.441176	0.485714	0.495868	0.521739	0.425287	0.503546	0.574713	0.489583	0.463158	0.525424	0.542169	0.392523	0.537815	0.481752	0.493151	0.448718	0.507042
Chr. I	63869	0.547368	0.477876	0.457447	0.527273	0.473214	0.43617	0.504854	0.40625	0.549451	0.419048	0.543103	0.514706	0.452555	0.434783	0.429688	0.532609	0.576923	0.493506	0.457831	0.467213	0.536082	0.534653	0.5	0.504673	0.508065	0.529412	0.415584	0.528169	0.578947	0.552486	0.418605	0.590164	0.581818	0.436893	0.452381	0.496599	0.531646	0.428571	0.426667
Chr. I	64258	0.445783	0.463415	0.495935	0.451613	0.543689	0.43299	0.42	0.484848	0.474747	0.479452	0.472527	0.397059	0.436975	0.576471	0.51145	0.486239	0.530864	0.578947	0.416667	0.447917	0.514851	0.565657	0.441558	0.508772	0.511811	0.617647	0.447059	0.555556	0.490385	0.510204	0.54878	0.4	0.495652	0.493976	0.57732	0.388489	0.428571	0.376471	0.440476
Chr. I	64483	0.487179	0.584	0.485437	0.470588	0.567568	0.519231	0.428571	0.481481	0.515464	0.428571	0.479592	0.5	0.512605	0.567901	0.508197	0.511905	0.564706	0.522222	0.493506	0.495726	0.408602	0.455882	0.411765	0.577778	0.446154	0.402985	0.508197	0.447154	0.527778	0.507937	0.4875	0.522727	0.481203	0.535354	0.464286	0.461538	0.52439	0.516854	0.583333
Chr. I	64663	0.4375	0.510345	0.490909	0.386667	0.541985	0.5	0.481132	0.495575	0.417582	0.532468	0.450549	0.576471	0.443548	0.608247	0.492063	0.375	0.552941	0.477778	0.521739	0.53913	0.448276	0.383459	0.450704	0.603774	0.514925	0.483333	0.457143	0.442857	0.530864	0.472826	0.536082	0.577778	0.494737	0.5	0.479675	0.496599	0.505747	0.529412	0.5625
Chr. I	64676	0.451613	0.528571	0.424528	0.3625	0.566929	0.510204	0.485714	0.439252	0.4	0.493506	0.43956	0.58427	0.436508	0.595745	0.470588	0.352273	0.568182	0.483516	0.479452	0.518182	0.425287	0.370079	0.42029	0.576577	0.507246	0.465517	0.514706	0.47619	0.528736	0.484043	0.51087	0.546512	0.461538	0.474227	0.472	0.455782	0.488636	0.52809	0.538462
Chr. I	64781	0.463918	0.555556	0.471074	0.4625	0.619835	0.576087	0.468468	0.495726	0.414414	0.473684	0.444444	0.582278	0.432203	0.55914	0.416667	0.367816	0.614458	0.494382	0.461538	0.495413	0.45977	0.396552	0.482759	0.607692	0.535088	0.483871	0.591549	0.5	0.517647	0.494845	0.478261	0.604167	0.56701	0.495868	0.509259	0.514925	0.495327	0.516854	0.613333
Chr. I	64915	0.504274	0.546875	0.555556	0.432836	0.638298	0.536585	0.514851	0.538462	0.504587	0.495575	0.510638	0.474359	0.434426	0.52381	0.482143	0.470588	0.473118	0.387097	0.508475	0.530973	0.525253	0.442478	0.574257	0.530435	0.456	0.414286	0.539474	0.470085	0.558824	0.528571	0.582278	0.561224	0.542056	0.548077	0.512397	0.580153	0.440367	0.553191	0.586207
Chr. I	65031	0.505155	0.549618	0.5	0.511905	0.619565	0.529412	0.530973	0.490385	0.5	0.484848	0.431579	0.5	0.482143	0.554217	0.508621	0.514286	0.461538	0.405405	0.41791	0.519231	0.484536	0.385542	0.505495	0.542857	0.406977	0.491525	0.527027	0.417323	0.481013	0.554878	0.485294	0.482759	0.528736	0.435644	0.512821	0.444444	0.506494	0.571429	0.666667
Chr. I	65134	0.481481	0.440559	0.47	0.5125	0.573913	0.527473	0.479167	0.461538	0.546667	0.525641	0.440476	0.557143	0.537037	0.54023	0.504505	0.477612	0.416667	0.5	0.403226	0.505495	0.533333	0.466667	0.536232	0.602151	0.48913	0.375	0.457627	0.496183	0.520833	0.503067	0.460526	0.513514	0.522222	0.477273	0.550459	0.424528	0.5875	0.578125	0.661538
Chr. I	65172	0.466667	0.496403	0.53271	0.52439	0.567797	0.527473	0.484848	0.471698	0.575	0.481013	0.468354	0.585714	0.560748	0.511905	0.495575	0.525641	0.405405	0.519481	0.393443	0.494624	0.575	0.432836	0.532258	0.602151	0.554348	0.45098	0.482143	0.504065	0.559633	0.502994	0.445783	0.5	0.5	0.516484	0.558824	0.441441	0.597222	0.535211	0.645161
Chr. I	65453	0.515152	0.464912	0.5	0.468085	0.538462	0.509434	0.513889	0.5	0.408163	0.5	0.537037	0.574074	0.554217	0.532468	0.525253	0.515152	0.44186	0.451613	0.630435	0.441176	0.659091	0.65	0.54902	0.538462	0.59375	0.361702	0.530612	0.525773	0.568627	0.590909	0.529412	0.576271	0.464286	0.415094	0.613636	0.52	0.436364	0.486842	0.491525
Chr. I	65506	0.553846	0.418182	0.5	0.512821	0.52381	0.457627	0.526316	0.545455	0.368421	0.46	0.479167	0.55	0.571429	0.493333	0.51	0.474576	0.4	0.446154	0.638298	0.397059	0.615385	0.487179	0.54717	0.4375	0.571429	0.27907	0.5	0.484848	0.571429	0.526718	0.415385	0.615385	0.490909	0.396552	0.675	0.464789	0.372549	0.460317	0.520833
Chr. I	65514	0.567164	0.440367	0.494505	0.5	0.563218	0.448276	0.534483	0.553191	0.314286	0.44	0.489362	0.560976	0.554054	0.487179	0.520833	0.491525	0.415094	0.447761	0.622222	0.411765	0.619048	0.487805	0.566038	0.44	0.550725	0.270833	0.490566	0.49	0.572917	0.530303	0.402985	0.660377	0.5	0.384615	0.692308	0.447368	0.411765	0.46875	0.574468
Chr. I	65557	0.585714	0.457831	0.464286	0.527778	0.586667	0.341463	0.533333	0.55102	0.325	0.454545	0.479167	0.522727	0.439024	0.5	0.482759	0.535714	0.431373	0.471698	0.627451	0.444444	0.540541	0.512195	0.489362	0.426471	0.527778	0.292683	0.433962	0.478261	0.539326	0.521008	0.40678	0.581818	0.489796	0.384615	0.666667	0.47619	0.469388	0.462963	0.642857
Chr. I	65570	0.571429	0.474359	0.440476	0.538462	0.550725	0.325581	0.509091	0.547619	0.324324	0.438596	0.479167	0.479167	0.413333	0.5	0.454545	0.517857	0.42	0.442308	0.607843	0.378788	0.5	0.52381	0.477273	0.447761	0.5	0.317073	0.384615	0.505618	0.512195	0.533333	0.396226	0.574074	0.478261	0.361702	0.6	0.43038	0.521739	0.461538	0.695652
Chr. I	65590	0.541667	0.402597	0.45679	0.52381	0.551282	0.351351	0.454545	0.571429	0.394737	0.339623	0.509804	0.534884	0.4	0.464789	0.428571	0.526316	0.44	0.456522	0.54	0.375	0.475	0.511111	0.413043	0.478261	0.459016	0.333333	0.42	0.505263	0.521127	0.522523	0.367347	0.538462	0.468085	0.428571	0.567568	0.443038	0.545455	0.416667	0.659574
Chr. I	65719	0.493333	0.414286	0.354839	0.536585	0.5	0.318182	0.473684	0.454545	0.436364	0.384615	0.527778	0.475	0.464286	0.408451	0.5	0.425926	0.490196	0.444444	0.457143	0.474576	0.425532	0.433333	0.509091	0.528571	0.380282	0.386364	0.340426	0.45977	0.518519	0.429907	0.446429	0.517241	0.483333	0.438596	0.418182	0.479167	0.441176	0.45283	0.588235
Chr. I	65768	0.516854	0.436782	0.421053	0.5	0.5625	0.403509	0.492308	0.493333	0.467742	0.431818	0.510417	0.511628	0.468085	0.453333	0.513514	0.444444	0.52381	0.510204	0.534884	0.52459	0.440678	0.52809	0.478261	0.604938	0.410256	0.489362	0.339623	0.445783	0.467742	0.48227	0.466667	0.585714	0.530303	0.523077	0.413333	0.514019	0.468085	0.470588	0.645161
Chr. I	65871	0.56044	0.527273	0.482143	0.515625	0.544304	0.464789	0.448276	0.457447	0.388889	0.46	0.467391	0.510638	0.43	0.473118	0.506849	0.447761	0.539683	0.631579	0.542373	0.463415	0.455882	0.483051	0.516854	0.659091	0.532468	0.485714	0.351852	0.479592	0.47619	0.515152	0.428571	0.544304	0.453333	0.546512	0.388889	0.458333	0.46988	0.481481	0.55814
Chr. I	65892	0.565217	0.554545	0.508197	0.472973	0.494118	0.468354	0.458333	0.458333	0.461538	0.458333	0.478723	0.565217	0.454545	0.459184	0.493827	0.476923	0.558824	0.644068	0.483333	0.5	0.43662	0.482759	0.516484	0.652174	0.547619	0.507042	0.388889	0.47619	0.492537	0.5	0.39726	0.567568	0.457831	0.477778	0.360825	0.471545	0.433735	0.45283	0.533333
Chr. I	65910	0.569892	0.566038	0.485714	0.492537	0.522727	0.486842	0.452632	0.5	0.445783	0.479167	0.494949	0.538462	0.473214	0.427083	0.5	0.5	0.5625	0.641791	0.526316	0.493827	0.458333	0.540984	0.522222	0.613636	0.546512	0.5	0.428571	0.464646	0.485714	0.470588	0.4	0.546667	0.448718	0.465909	0.358491	0.496063	0.4625	0.525424	0.511111
Chr. I	65991	0.5	0.528302	0.511111	0.514286	0.546512	0.571429	0.514019	0.526786	0.431373	0.5	0.480769	0.555556	0.552083	0.467532	0.47561	0.4	0.565789	0.619718	0.476923	0.463158	0.411765	0.548872	0.519481	0.553191	0.425287	0.507937	0.462963	0.52	0.522388	0.519553	0.426667	0.586538	0.450549	0.53	0.413462	0.546154	0.573171	0.564516	0.5
Chr. I	66033	0.493671	0.533333	0.571429	0.461538	0.53012	0.632911	0.504132	0.570175	0.412844	0.489583	0.447619	0.627119	0.533981	0.477612	0.454545	0.481481	0.56338	0.589041	0.419355	0.412371	0.39759	0.545455	0.507463	0.49	0.355556	0.507692	0.508475	0.521277	0.515152	0.535912	0.405405	0.61165	0.458333	0.504673	0.394737	0.531746	0.594937	0.523077	0.573529
Chr. I	66129	0.539326	0.581633	0.565217	0.5	0.608696	0.486842	0.486239	0.605042	0.407407	0.460177	0.428571	0.469388	0.504854	0.433735	0.522388	0.526316	0.480519	0.464789	0.492063	0.465116	0.461538	0.496063	0.516129	0.53	0.47541	0.541667	0.560606	0.597938	0.460317	0.568421	0.428571	0.596154	0.47561	0.5	0.487805	0.531469	0.675325	0.557143	0.62069
Chr. I	66168	0.530612	0.566038	0.505495	0.533333	0.619048	0.529412	0.490566	0.609023	0.410256	0.477477	0.493671	0.415094	0.526316	0.482353	0.47619	0.508197	0.426471	0.394366	0.530303	0.477778	0.526316	0.457143	0.5375	0.481481	0.476562	0.567164	0.586667	0.590909	0.485294	0.574257	0.434783	0.560748	0.461538	0.5	0.524194	0.52349	0.675	0.551724	0.551724
Chr. I	66575	0.52381	0.526667	0.456897	0.395349	0.474576	0.47619	0.466667	0.564815	0.505051	0.417722	0.470588	0.448718	0.525862	0.452632	0.532787	0.555556	0.597403	0.424658	0.446154	0.397727	0.561224	0.421053	0.519481	0.514019	0.40367	0.492537	0.4375	0.496552	0.56701	0.544041	0.538462	0.563107	0.618557	0.518519	0.530612	0.507246	0.432099	0.507246	0.507937
Chr. I	66948	0.579365	0.510949	0.530769	0.44898	0.526882	0.523077	0.528571	0.506757	0.518797	0.513514	0.517857	0.544118	0.398649	0.510417	0.466102	0.493827	0.349398	0.477273	0.458824	0.518868	0.516484	0.544828	0.477477	0.554455	0.417391	0.373134	0.439252	0.49359	0.5	0.448276	0.546392	0.451852	0.596639	0.46875	0.490196	0.483333	0.477477	0.522727	0.511364
Chr. I	67032	0.585938	0.463576	0.537313	0.506024	0.462963	0.473214	0.522876	0.534591	0.518519	0.504673	0.422764	0.565217	0.372414	0.559633	0.460938	0.468354	0.416667	0.504587	0.488372	0.533898	0.535354	0.50289	0.522936	0.556522	0.45082	0.385965	0.46729	0.473333	0.466667	0.425121	0.574074	0.460177	0.552632	0.454545	0.491329	0.493827	0.5	0.566667	0.626506
Chr. I	67262	0.520661	0.479167	0.467153	0.596154	0.459259	0.565657	0.529412	0.582857	0.48951	0.519608	0.490741	0.520548	0.5	0.46729	0.503597	0.539326	0.393258	0.606383	0.517647	0.525	0.487603	0.438889	0.504587	0.447619	0.516129	0.38961	0.488889	0.450617	0.597826	0.541176	0.550388	0.431655	0.519231	0.558824	0.47093	0.468531	0.526882	0.564516	0.521739
Chr. I	67373	0.45098	0.510949	0.535433	0.445652	0.487805	0.560748	0.507246	0.534884	0.532847	0.537037	0.54717	0.534247	0.429752	0.521368	0.507353	0.511111	0.381443	0.547619	0.547368	0.482759	0.368421	0.454545	0.487179	0.454545	0.4	0.474227	0.455556	0.439024	0.538462	0.572727	0.539823	0.5	0.478723	0.546763	0.510204	0.463576	0.625	0.572727	0.527778
Chr. I	67421	0.469388	0.492857	0.553846	0.463918	0.525862	0.548387	0.56338	0.52071	0.536232	0.504673	0.528846	0.557143	0.46281	0.517241	0.518248	0.482353	0.366337	0.564706	0.532609	0.5	0.387931	0.485549	0.540541	0.457143	0.459854	0.506024	0.449438	0.49375	0.505495	0.563877	0.486239	0.470149	0.446602	0.496124	0.469697	0.542254	0.555556	0.543689	0.493151
Chr. I	67437	0.452632	0.496183	0.541353	0.444444	0.508772	0.55	0.574627	0.508982	0.507576	0.54955	0.524272	0.571429	0.467213	0.518519	0.525547	0.488372	0.387097	0.563218	0.536082	0.520661	0.378378	0.471591	0.526316	0.432692	0.464789	0.512821	0.454545	0.467532	0.511364	0.521368	0.504762	0.492424	0.451923	0.48	0.463918	0.573427	0.543689	0.542857	0.486111
Chr. I	67441	0.468085	0.496241	0.551181	0.45977	0.508772	0.577586	0.585938	0.514286	0.519685	0.554545	0.524272	0.567568	0.483051	0.52381	0.531469	0.494253	0.376344	0.586957	0.542553	0.525862	0.434783	0.485876	0.522523	0.446602	0.460432	0.530864	0.457831	0.490323	0.51087	0.523207	0.52381	0.496241	0.48	0.487395	0.476923	0.587413	0.552381	0.542553	0.492958
Chr. I	67473	0.471264	0.449612	0.51938	0.45122	0.527778	0.55	0.625	0.529032	0.485075	0.539823	0.49505	0.6	0.442623	0.51	0.519084	0.482759	0.362637	0.571429	0.548387	0.496	0.441176	0.511236	0.543103	0.461538	0.466667	0.555556	0.468085	0.519481	0.48913	0.554585	0.528302	0.515385	0.474227	0.491071	0.479592	0.573427	0.581633	0.55914	0.486486
Chr. I	67506	0.445652	0.453125	0.537879	0.426966	0.556604	0.515873	0.566929	0.468531	0.478992	0.540816	0.509804	0.592105	0.378151	0.510417	0.46875	0.487179	0.3375	0.564103	0.51087	0.468254	0.414141	0.53125	0.486239	0.473684	0.416667	0.594595	0.444444	0.496403	0.505882	0.511521	0.53	0.523438	0.431373	0.44898	0.481481	0.532847	0.531915	0.55914	0.506494
Chr. I	67566	0.443038	0.466019	0.540323	0.388889	0.535714	0.449153	0.487395	0.495798	0.504348	0.481013	0.427083	0.627119	0.359223	0.465347	0.466667	0.527027	0.301587	0.578947	0.519481	0.488	0.4	0.536232	0.467391	0.455556	0.42735	0.565217	0.493506	0.462687	0.5	0.505319	0.465116	0.554348	0.511111	0.439024	0.516779	0.512605	0.546512	0.533333	0.517241
Chr. I	67715	0.473684	0.421687	0.55914	0.477612	0.466667	0.526316	0.527473	0.585366	0.48913	0.47541	0.48913	0.581818	0.380435	0.560976	0.417582	0.512821	0.347826	0.611111	0.4	0.518072	0.433333	0.556818	0.457447	0.40404	0.42	0.42	0.453125	0.509259	0.483871	0.530726	0.533333	0.630952	0.494118	0.576923	0.53125	0.488372	0.473684	0.6375	0.534483
Chr. I	68155	0.448276	0.481481	0.421053	0.394737	0.423913	0.439252	0.478261	0.432	0.391753	0.504854	0.406593	0.413043	0.526316	0.6	0.525773	0.385714	0.508772	0.515625	0.425532	0.471264	0.455446	0.454545	0.445455	0.560748	0.386139	0.54902	0.486111	0.481132	0.587302	0.538889	0.507042	0.518519	0.506173	0.529412	0.495238	0.442029	0.576923	0.459016	0.553846
Chr. I	68278	0.484211	0.466667	0.459016	0.511364	0.425743	0.456311	0.411215	0.496183	0.412281	0.452991	0.458716	0.389831	0.47541	0.578947	0.519608	0.473684	0.460317	0.38961	0.42	0.42735	0.46729	0.4375	0.475806	0.456311	0.4	0.528302	0.552941	0.574803	0.534247	0.505263	0.558824	0.397727	0.457447	0.59596	0.522388	0.480519	0.494118	0.394366	0.603448
Chr. I	68284	0.510417	0.479339	0.459016	0.512195	0.427184	0.441176	0.431193	0.503817	0.415254	0.478992	0.439252	0.403509	0.471545	0.587629	0.552381	0.5	0.492063	0.405063	0.469388	0.421488	0.473214	0.456522	0.480315	0.44	0.366337	0.54717	0.54878	0.555556	0.546667	0.5	0.530612	0.402299	0.45	0.57732	0.514286	0.503185	0.522222	0.414286	0.580645
Chr. I	68725	0.530973	0.5	0.484127	0.546512	0.462264	0.548673	0.495935	0.508982	0.547009	0.517857	0.528302	0.4625	0.515152	0.459016	0.496552	0.619718	0.4875	0.528736	0.506494	0.573427	0.527273	0.550633	0.477273	0.470588	0.528	0.592593	0.489583	0.5	0.43662	0.465306	0.598214	0.47541	0.470588	0.592593	0.544944	0.502994	0.508929	0.495327	0.402778
Chr. I	68739	0.537736	0.483444	0.472441	0.517241	0.472222	0.572727	0.504065	0.514793	0.517241	0.504425	0.519608	0.43038	0.529851	0.467213	0.469697	0.617647	0.493671	0.493976	0.465753	0.586207	0.508929	0.563291	0.461538	0.460432	0.544776	0.566265	0.474227	0.524096	0.426471	0.462185	0.611111	0.48062	0.511111	0.594595	0.522989	0.4875	0.517241	0.515464	0.408451
Chr. I	68869	0.568807	0.48	0.445255	0.574468	0.515152	0.570093	0.488889	0.44186	0.475862	0.463636	0.550459	0.414286	0.525547	0.536364	0.519685	0.615385	0.483146	0.453488	0.512195	0.568493	0.429907	0.478723	0.566929	0.534483	0.561644	0.426829	0.423729	0.513699	0.55	0.529915	0.495413	0.496183	0.449275	0.5	0.477273	0.557823	0.504505	0.51087	0.390625
Chr. I	68875	0.574074	0.486842	0.445255	0.569767	0.50365	0.533333	0.455224	0.427746	0.477941	0.462963	0.54717	0.397436	0.485075	0.518519	0.508065	0.61039	0.488636	0.44186	0.518072	0.549296	0.419048	0.462766	0.557377	0.525424	0.551724	0.443038	0.429825	0.506757	0.5625	0.531915	0.509259	0.48	0.441176	0.495868	0.465517	0.554054	0.482143	0.522222	0.415385
Chr. I	69005	0.572727	0.569536	0.534884	0.475248	0.495652	0.556522	0.531746	0.458763	0.510638	0.466019	0.536364	0.414634	0.512397	0.534483	0.544118	0.402439	0.47191	0.511111	0.556818	0.538462	0.475806	0.459893	0.620968	0.440678	0.533333	0.479452	0.462264	0.493976	0.483516	0.553097	0.525253	0.578125	0.525773	0.462963	0.492147	0.635135	0.46	0.512821	0.453333
Chr. I	69009	0.590909	0.559211	0.531746	0.470588	0.495575	0.578947	0.533333	0.465	0.517483	0.45283	0.535714	0.425	0.504202	0.537815	0.544118	0.388235	0.488889	0.521739	0.522222	0.5	0.479675	0.45641	0.619048	0.46087	0.541667	0.493151	0.45098	0.502994	0.477778	0.561947	0.534653	0.569231	0.530612	0.439252	0.486631	0.633333	0.460784	0.532468	0.4375
Chr. I	69289	0.482759	0.537931	0.481203	0.522727	0.550847	0.488722	0.449664	0.474576	0.553719	0.507143	0.478261	0.472527	0.469231	0.584158	0.525862	0.547619	0.480519	0.462963	0.473684	0.5	0.392857	0.469388	0.461538	0.458647	0.514706	0.538462	0.55	0.488235	0.45977	0.536	0.519231	0.5	0.552632	0.424242	0.529126	0.516779	0.494624	0.558824	0.443182
Chr. I	69526	0.525	0.467742	0.488189	0.520548	0.56962	0.623656	0.396396	0.539394	0.568627	0.478723	0.57732	0.358491	0.469027	0.576471	0.47541	0.552239	0.565217	0.494253	0.569231	0.495327	0.415929	0.463235	0.514286	0.4	0.459184	0.369231	0.522727	0.387931	0.576923	0.495	0.483146	0.590361	0.527273	0.536364	0.496855	0.544218	0.509804	0.5	0.367089
Chr. I	69555	0.561644	0.445378	0.535088	0.479452	0.536585	0.610526	0.380531	0.493671	0.454545	0.5	0.614583	0.38	0.422414	0.564706	0.491379	0.513514	0.492754	0.533333	0.5625	0.475248	0.402062	0.484375	0.527473	0.40678	0.430233	0.34375	0.481013	0.391667	0.493333	0.491803	0.447059	0.6	0.5	0.538462	0.496894	0.522059	0.495146	0.5	0.3875
Chr. I	69587	0.515152	0.486486	0.544554	0.537313	0.506329	0.623656	0.421569	0.47651	0.391892	0.47191	0.607843	0.4375	0.438017	0.52381	0.5	0.541667	0.485294	0.5	0.553571	0.467391	0.438202	0.444444	0.482759	0.435644	0.416667	0.365079	0.492754	0.438017	0.531646	0.46988	0.438202	0.640449	0.484848	0.540816	0.543478	0.507463	0.494737	0.5	0.469697
Chr. I	69588	0.515152	0.486486	0.557692	0.550725	0.518987	0.642105	0.436893	0.490066	0.394737	0.477778	0.61165	0.470588	0.432	0.52381	0.509804	0.549296	0.492754	0.515625	0.571429	0.489362	0.462366	0.457627	0.494505	0.446602	0.423529	0.370968	0.492754	0.425	0.5375	0.469512	0.438202	0.659091	0.492537	0.574257	0.561151	0.532847	0.494737	0.5	0.484848
Chr. I	69669	0.628571	0.483333	0.605505	0.652778	0.56044	0.625	0.561798	0.54918	0.447917	0.529412	0.6	0.527273	0.48062	0.486486	0.574074	0.550725	0.552239	0.521739	0.484375	0.544554	0.414286	0.602273	0.588235	0.43617	0.536585	0.527273	0.5	0.504274	0.6	0.47619	0.545455	0.629213	0.5	0.647059	0.560606	0.60274	0.572917	0.491525	0.53125
Chr. I	69845	0.578947	0.470588	0.6	0.54902	0.441558	0.515152	0.418182	0.463158	0.356164	0.558442	0.473684	0.348837	0.488636	0.535714	0.37037	0.454545	0.431818	0.384615	0.365854	0.449275	0.5	0.527027	0.493333	0.366667	0.45	0.457143	0.525	0.43038	0.463415	0.42623	0.52	0.473684	0.403226	0.470588	0.52	0.45614	0.453125	0.352941	0.375
Chr. I	70280	0.516129	0.481818	0.466667	0.482143	0.438462	0.540541	0.566929	0.542373	0.393258	0.505376	0.457944	0.450704	0.450382	0.465347	0.54902	0.493151	0.481928	0.410526	0.58	0.477477	0.431818	0.512605	0.505155	0.517857	0.475	0.39726	0.505747	0.443609	0.64557	0.516746	0.419753	0.462264	0.559633	0.510204	0.428571	0.482759	0.477273	0.461538	0.536232
Chr. I	70345	0.524752	0.44697	0.523364	0.462963	0.418033	0.490909	0.570093	0.552632	0.411765	0.483516	0.453782	0.46875	0.496183	0.484848	0.52	0.577465	0.488095	0.358696	0.543478	0.487603	0.509259	0.477941	0.489362	0.560748	0.465649	0.414286	0.573171	0.440789	0.595238	0.545894	0.409091	0.451327	0.635514	0.51	0.422414	0.452555	0.485437	0.452381	0.493151
Chr. I	70416	0.56044	0.437956	0.521739	0.375	0.504	0.522727	0.59375	0.555556	0.384615	0.494382	0.508197	0.444444	0.56	0.514286	0.469697	0.507463	0.474359	0.44186	0.438596	0.504425	0.5	0.512195	0.516854	0.471154	0.527273	0.492754	0.493333	0.442953	0.556818	0.528205	0.444444	0.438776	0.590476	0.453704	0.350427	0.463235	0.48	0.450704	0.449275
Chr. I	70497	0.541667	0.47619	0.516484	0.476923	0.521008	0.542169	0.617647	0.573427	0.461538	0.563218	0.504587	0.426667	0.568966	0.528846	0.464912	0.52	0.5	0.5	0.492537	0.522936	0.479592	0.525424	0.493671	0.458333	0.436364	0.603448	0.567568	0.430556	0.464286	0.539773	0.516129	0.488372	0.579545	0.504854	0.431034	0.503817	0.519608	0.5	0.42029
Chr. I	70522	0.531915	0.492308	0.531915	0.434783	0.542857	0.5	0.534091	0.559441	0.444444	0.54023	0.482759	0.4	NA	0.55102	0.47619	0.520548	0.507042	0.518987	0.486111	0.555556	0.49505	0.514019	0.447059	0.438776	0.39604	0.5625	0.594595	0.481752	0.405063	0.511765	0.488636	0.433735	0.547945	0.456311	0.45283	0.526316	0.5	0.507042	0.444444
Chr. I	70536	0.533333	0.460317	0.526882	0.477612	0.539216	0.514706	0.6	0.545455	0.438356	0.516484	0.495495	0.415385	0.580645	0.515789	0.47	0.486111	0.493151	0.493671	0.515152	0.570093	0.514286	0.477876	0.440476	0.443299	0.421569	0.59322	0.594595	0.425532	0.383562	0.473373	0.505263	0.432099	0.545455	0.485714	0.427273	0.507246	0.536842	0.469697	0.445946
Chr. I	70621	0.518519	0.459184	0.457831	0.465517	0.586957	0.491525	0.445783	0.52381	0.445946	0.409639	0.510417	0.416667	0.553398	0.506024	0.390805	0.424242	0.363636	0.594203	0.484375	0.535714	0.571429	0.471698	0.416667	0.470588	0.402174	0.627119	0.544118	0.407692	0.4	0.461078	0.53125	0.434211	0.421875	0.453488	0.5	0.526718	0.527778	0.428571	0.506494
Chr. I	70632	0.486842	0.47	0.440476	0.440678	0.583333	0.45	0.45977	0.462963	0.444444	0.380952	0.463158	0.413793	0.538462	0.517647	0.357143	0.397059	0.387097	0.571429	0.47619	0.535714	0.552941	0.45045	0.443038	0.465116	0.384615	0.614035	0.530303	0.41791	0.40625	0.453988	0.543478	0.44	0.4	0.436782	0.460784	0.514925	0.526316	0.434783	0.5125
Chr. I	70915	0.72	0.607143	0.4375	0.65	0.780488	0.744186	0.72	0.706897	0.704545	0.688525	0.639344	0.69697	0.575758	0.7	0.52381	0.575	0.659091	0.666667	0.829268	0.703704	0.673913	0.723077	0.736842	0.738462	0.616667	NA	NA	0.523077	0.555556	0.522222	0.777778	0.673913	0.555556	0.723404	0.555556	0.714286	0.73913	NA	0.648649
Chr. I	70979	0.413793	0.506173	0.351852	0.358491	0.539683	0.45283	0.430769	0.446429	0.366197	0.363636	0.4125	0.216216	0.347222	0.37931	0.413793	0.444444	0.474576	0.418182	0.389831	0.450704	0.421053	0.465753	0.364865	0.407407	0.38961	NA	0.305556	0.292683	0.403226	0.357143	0.412698	0.323529	0.344828	0.354167	0.363636	0.438095	0.393939	0.355556	0.421053
Chr. I	71023	0.403509	0.428571	0.32	0.365385	0.507463	0.428571	0.373134	0.4	0.393939	0.444444	0.402778	0.258065	0.371429	0.338235	0.368421	0.444444	0.464286	0.431373	0.384615	0.453125	0.347826	0.356164	0.450704	0.345238	0.338028	0.34375	0.44186	0.310811	0.369231	0.37037	0.415385	0.338983	0.410714	0.377358	0.402439	0.415842	0.43662	0.357143	0.3
Chr. I	71038	0.409091	0.450549	0.290909	0.388889	0.5	0.470588	0.295775	0.393939	0.347826	0.421053	0.375	0.285714	0.365854	0.283582	0.393939	0.439024	0.5	0.392157	0.32	0.426471	0.346154	0.3875	0.448718	0.306818	0.352113	0.352941	0.391304	0.328947	0.357143	0.359712	0.435484	0.290323	0.368421	0.381818	0.369048	0.385417	0.422535	0.348837	0.236842
Chr. I	71535	0.536585	0.53271	0.6	0.58	0.635294	0.585714	0.578947	0.519481	0.609756	0.585714	0.518519	0.6	0.520408	0.493151	0.617021	0.432099	0.433962	0.514286	0.638298	0.693333	0.659574	0.537313	0.47541	0.505618	0.513158	0.54902	0.468085	0.575472	0.534884	0.521368	0.58209	0.542857	0.580645	0.480519	0.621622	0.45082	0.56	0.511111	0.553571
Chr. I	71616	0.530303	0.431818	0.581081	0.542857	0.5375	0.5	0.548387	0.492063	0.527778	0.42623	0.523077	0.690476	0.513889	0.357143	0.512821	0.382353	0.423729	0.540984	0.567568	0.533333	0.447368	0.442308	0.547619	0.53125	0.523077	0.525	0.47619	0.526316	0.556962	0.474747	0.5625	0.509091	0.6	0.538462	0.617021	0.406504	0.540984	0.439024	0.478261
Chr. I	71714	0.54386	0.511628	0.555556	0.457143	0.548387	0.477273	0.491228	0.5	0.5	0.403846	0.6	0.577778	0.519481	0.461538	0.666667	0.426471	0.472727	0.648148	0.605263	0.480769	0.452381	NA	0.5	0.571429	0.491803	NA	0.456522	0.550562	0.526316	0.474359	0.627119	0.5	0.734694	0.614035	0.553191	0.47619	0.509804	0.5	0.571429
Chr. I	71782	0.547945	0.580952	0.561644	0.468085	0.56338	0.533333	0.477612	0.493671	0.5	0.4375	0.442857	0.614035	0.487805	0.544118	0.571429	0.479452	0.450704	0.676923	0.55	0.461538	0.4	0.484375	0.454545	0.564706	0.473684	0.477273	0.464286	0.519608	0.534247	0.504505	0.613333	0.538462	0.594937	0.544118	0.516129	0.483333	0.540541	0.433333	0.448276
Chr. I	73478	0.413793	0.392857	0.62069	0.568182	0.639344	0.45283	0.541667	0.487805	0.48	0.529412	0.432836	0.564516	0.414141	0.42	0.575	0.449275	0.465116	0.435484	0.363636	0.493151	0.462963	0.461538	0.511628	0.414286	0.391304	0.431818	0.574074	0.518987	0.474359	0.435897	0.42029	0.517857	0.45614	0.478261	0.542857	0.541667	0.45	0.436364	0.411765
Chr. I	73490	0.385965	0.416667	0.627119	0.577778	0.688525	0.407407	0.544118	0.494118	0.510638	0.490909	0.430769	0.576271	0.428571	0.428571	0.547619	0.4375	0.452381	0.440678	0.358974	0.513889	0.45614	0.478261	0.511111	0.422535	0.387097	0.456522	0.59322	0.526316	0.453333	0.449541	0.397059	0.491228	0.528302	0.5	0.550725	0.526316	0.435484	0.418182	0.40678
Chr. I	73529	0.389831	0.483871	0.661765	0.604651	0.661972	0.444444	0.519481	0.483516	0.545455	0.519231	0.472973	0.530303	0.391304	0.396552	0.547619	0.42029	0.513514	0.363636	0.44186	0.531646	0.42623	0.544118	0.489796	0.39726	0.391753	0.457627	0.52459	0.578947	0.472973	0.428571	0.428571	0.5	0.540984	0.477612	0.545455	0.553398	0.454545	0.444444	0.397059
Chr. I	73542	0.389831	0.483871	0.6	0.638298	0.631579	0.421053	0.536585	0.477778	0.571429	0.509804	0.454545	0.529412	0.436782	0.40625	0.555556	0.441176	0.55814	0.375	0.409091	0.506329	0.444444	0.521127	0.5	0.38961	0.4	0.403509	0.559322	0.565789	0.454545	0.392593	0.410256	0.515152	0.555556	0.455882	0.558442	0.560748	0.428571	0.438596	0.414286
Chr. I	73720	0.536585	0.430657	0.572581	0.569231	0.509259	0.525641	0.571429	0.522936	0.485294	0.535211	0.5	0.614035	0.40367	0.505051	0.61	0.428571	0.616667	0.413793	0.563636	0.522727	0.435897	0.604938	0.54902	0.473118	0.460674	0.521739	0.575342	0.524272	0.593407	0.448649	0.5	0.576923	0.505747	0.552632	0.564815	0.557522	0.597403	0.557143	0.42623
Chr. I	73721	0.554217	0.446043	0.571429	0.545455	0.486726	0.506494	0.585586	0.530435	0.465753	0.545455	0.488372	0.6	0.401709	0.5	0.63	0.435897	0.619048	0.423729	0.576271	0.511111	NA	0.590909	0.574074	0.473118	0.494505	0.528571	0.552632	0.524272	0.591398	0.451613	0.511905	0.56962	0.494505	0.551282	0.572727	0.563025	0.592105	0.585714	0.4375
Chr. I	73801	0.56	0.482353	0.475862	0.569231	0.385965	0.472973	0.521739	0.496	0.409639	0.56338	0.592593	0.584615	0.469565	0.51	0.548387	0.445783	0.556962	0.38806	0.557692	0.550459	0.454545	0.645161	0.55	0.530973	0.542056	0.537313	0.520548	0.524194	0.53271	0.44898	0.489362	0.560976	0.439252	0.561798	0.526316	0.515385	0.582278	0.604938	0.479452
Chr. I	73871	0.52	0.526012	0.5	0.623377	0.446281	0.541176	0.447154	0.540741	0.449275	0.541667	0.607143	0.546875	0.509615	0.511364	0.521739	0.45679	0.545455	0.407895	0.508772	0.529915	0.451613	0.631579	0.589041	0.513761	0.612069	0.56338	0.545455	0.49635	0.512605	0.443299	0.515152	0.568182	0.475248	0.601942	0.473684	0.539683	0.564103	0.594595	0.513158
Chr. I	73877	0.5	0.524691	0.496241	0.586667	0.455285	0.52381	0.443548	0.537313	0.42029	0.5	0.590361	0.540984	0.50495	0.5	0.511111	0.435294	0.561644	0.4	0.518519	0.518868	0.420455	0.591398	0.578947	0.504673	0.596491	0.550725	0.521127	0.511111	0.495726	0.448649	0.505155	0.568182	0.473684	0.59596	0.452632	0.544715	0.546667	0.583333	0.513889
Chr. I	73882	0.522388	0.528302	0.496124	0.581081	0.455285	0.530864	0.467742	0.541985	0.478261	0.540541	0.609756	0.516129	0.514851	0.494253	0.514706	0.452381	0.569444	0.421053	0.509804	0.504673	0.430233	0.602151	0.584416	0.533981	0.585586	0.550725	0.513889	0.533835	0.5	0.446237	0.505495	0.569767	0.484211	0.591837	0.461538	0.559322	0.556962	0.56338	0.520548
Chr. I	73937	0.465753	0.473684	0.511811	0.588235	0.491525	0.5	0.467213	0.591667	0.450704	0.512821	0.5	0.409091	0.514563	0.523256	0.492857	0.45679	0.428571	0.4625	0.478261	0.474227	0.402439	0.574468	0.615385	0.531532	0.6	0.454545	0.467742	0.546099	0.46281	0.466292	0.52809	0.578313	0.444444	0.606383	0.453488	0.5	0.552632	0.508197	0.449275
Chr. I	73976	0.5	0.458065	0.495868	0.57971	0.496	0.450549	0.481481	0.589286	0.493827	0.486486	0.522222	0.444444	0.474138	0.525773	0.493151	0.521739	0.414634	0.428571	0.529412	0.524752	0.385542	0.581395	0.592105	0.544715	0.60177	0.413793	0.507692	0.567376	0.433333	0.433862	0.574468	0.568182	0.479167	0.588235	0.478723	0.492063	0.531646	0.569444	0.452381
Chr. I	73999	0.514706	0.448276	0.520325	0.56338	0.488189	0.443038	0.46729	0.568966	0.469136	0.476923	0.5	0.431034	0.491667	0.5	0.5	0.494845	0.333333	0.411765	0.5	0.532609	0.411765	0.559524	0.55	0.565574	0.587156	0.431034	0.515152	0.605442	0.416667	0.461538	0.571429	0.5875	0.479592	0.52	0.51087	0.47541	0.476744	0.545455	0.481928
Chr. I	74047	0.513889	0.464052	0.523438	0.581081	0.456693	0.522727	0.509615	0.512821	0.45977	0.478873	0.474227	0.436364	0.491379	0.458333	0.484848	0.466667	0.340659	0.394366	0.57377	0.553398	0.458333	0.585106	0.506329	0.535088	0.53	0.491525	0.493506	0.590604	0.434426	0.457895	0.59434	0.578947	0.536082	0.515464	0.552083	0.536765	0.464286	0.581395	0.471264
Chr. I	74050	0.5	0.448718	0.5	0.567568	0.458015	0.516129	0.490566	0.5	0.436782	0.447368	0.452632	0.446429	0.491803	0.463918	0.458015	0.478723	0.325843	0.402778	0.569231	0.524272	0.43299	0.56701	0.493827	0.521739	0.515152	0.461538	0.506329	0.590604	0.429752	0.453125	0.598131	0.55	0.494949	0.474747	0.542553	0.510791	0.444444	0.563218	0.455556
Chr. I	74139	0.455556	0.521739	0.545455	0.441176	0.478261	0.58	0.544554	0.476562	0.518072	0.434783	0.477876	0.461538	0.482759	0.514563	0.415929	0.40625	0.404762	0.549296	0.675676	0.5	0.446809	0.569892	0.513158	0.564103	0.473214	0.463768	0.505263	0.56129	0.478261	0.473684	0.529412	0.590909	0.465347	0.494253	0.473684	0.486667	0.450549	0.560976	0.565789
Chr. I	74156	0.452632	0.488889	0.511278	0.373134	0.487805	0.545455	0.524272	0.481752	0.516129	0.422222	0.504132	0.491228	0.462185	0.520833	0.452174	0.4375	0.392857	0.555556	0.662162	0.482353	0.469388	0.556701	0.527027	0.536	0.517857	0.422535	0.474227	0.56962	0.466019	0.505155	0.524194	0.550562	0.490196	0.5	0.478992	0.480263	0.446809	0.525641	0.54878
Chr. I	74208	0.450549	0.550459	NA	NA	0.482456	NA	NA	NA	NA	NA	NA	NA	NA	0.59375	NA	0.477778	0.388889	NA	NA	0.522727	NA	NA	0.542857	0.541667	NA	0.430769	NA	NA	NA	NA	0.505051	0.56044	NA	NA	0.528455	NA	NA	0.54023	NA
Chr. I	74209	0.455556	0.54955	0.488722	0.507463	0.495575	0.625	0.637363	0.492647	0.530612	0.425	0.480769	0.557377	0.491379	0.59375	0.489583	0.494382	0.4	0.5	0.684211	0.528736	0.439252	0.59292	0.544118	0.541667	0.578512	0.451613	0.483871	0.602649	0.419355	0.511111	0.5	0.576087	0.53	0.512195	0.540323	0.520468	0.481132	0.551724	0.576471
Chr. I	74227	0.428571	0.490909	0.481481	0.492754	0.451327	0.578431	0.575758	0.451852	0.476636	0.357143	0.478261	0.484848	0.459677	0.546392	0.49505	0.483146	0.387097	0.444444	0.651163	0.48913	0.412844	0.570175	0.466667	0.483871	0.543307	0.439394	0.459184	0.572368	0.444444	0.505376	0.47619	0.516854	0.515152	0.5	0.53125	0.494318	0.472727	0.529412	0.572917
Chr. I	74242	0.463918	0.5	0.462687	0.507937	0.45283	0.606383	0.601942	0.484615	0.504762	0.395062	0.531532	0.478873	0.46281	0.588889	0.485437	0.494382	0.43956	0.455882	0.635294	0.5	0.455357	0.547826	0.474359	0.495935	0.511811	0.43662	0.451923	0.564935	0.488372	0.513966	0.522727	0.510204	0.51	0.488636	0.554688	0.516484	0.490741	0.535714	0.572917
Chr. I	74790	0.5625	0.535433	0.522936	0.594203	0.47191	0.4625	0.4	0.459259	0.445946	0.452632	0.393939	0.393443	0.581633	0.537313	0.419048	0.573529	0.441176	0.457143	0.470588	0.473214	0.505747	0.407767	0.518987	0.504274	0.506173	0.549296	0.452381	0.505155	0.44	0.457317	0.590909	0.512821	0.51087	0.504762	0.536364	0.5	0.533333	0.493976	0.461538
Chr. I	74826	0.52	0.511811	0.5	0.557143	0.484211	0.506667	0.465116	0.483333	0.396825	0.431818	0.36	0.410714	0.62069	0.484375	0.395833	0.533333	0.454545	0.424658	0.514286	0.479592	0.535714	0.347368	0.513158	0.504348	0.493671	0.596491	0.465116	0.425743	0.441176	0.428571	0.590361	0.506494	0.573171	0.485149	0.528846	0.516393	0.511905	0.493506	0.438596
Chr. I	74843	0.557143	0.5	0.49	0.588235	0.477273	0.45	0.416667	0.504425	0.390625	0.362637	0.375	0.428571	0.582418	0.460317	0.402062	0.532468	0.466667	0.377049	0.553846	0.450549	0.506024	0.348315	0.514706	0.504762	0.506024	0.574074	0.469136	0.46	0.43662	0.44	0.632911	0.486842	0.602564	0.454545	0.523364	0.54918	0.493671	0.486842	0.444444
Chr. I	74994	0.490196	0.442857	0.4	0.435897	NA	0.45614	0.388889	0.356164	0.285714	0.448276	0.483871	0.263158	0.333333	0.482759	0.431034	0.377049	0.462963	0.458333	0.324324	0.4	0.363636	0.368421	0.395833	0.373333	0.324324	NA	0.491228	0.326923	0.372549	0.345794	0.515625	0.32	0.419355	0.363636	0.423077	0.418919	0.492308	0.375	0.348837
Chr. I	75211	0.464286	0.438776	0.488636	0.597015	0.448276	0.522727	0.54717	0.440945	0.37037	0.509804	0.347826	0.553191	0.382979	0.521277	0.558442	0.573034	0.515152	0.391304	0.405063	0.505376	0.505495	0.517241	0.487805	0.421053	0.514851	0.613636	0.507463	0.421053	0.448276	0.414201	0.460526	0.445783	0.41	0.45122	0.489796	0.521008	0.543478	0.479452	0.483333
Chr. I	75388	0.510204	0.444444	0.494949	0.519481	0.464912	0.520833	0.546218	0.477612	0.469027	0.586957	0.526786	0.393939	0.460938	0.598039	0.461538	0.518519	0.54023	0.549451	0.53012	0.494624	0.482759	0.529915	0.541667	0.565891	0.525926	0.5	0.5	0.448819	0.490196	0.485437	0.54023	0.505263	0.463636	0.472222	0.554745	0.461538	0.52381	0.465347	0.454545
Chr. I	75535	0.466019	0.4625	0.454545	0.592593	0.473684	0.52	0.571429	0.491018	0.472222	0.51	0.52381	0.459459	0.442748	0.505376	0.460317	0.488372	0.448276	0.464286	0.493333	0.531915	0.483871	0.557377	0.484848	0.568807	0.528926	0.605263	0.384615	0.453237	0.434343	0.490476	0.476636	0.5	0.543689	0.480392	0.56129	0.506849	0.48	0.516854	0.518987
Chr. I	75598	0.489583	0.496503	0.462185	0.518072	0.483051	0.597938	0.559322	0.493333	0.43299	0.56044	0.535088	0.453125	0.475	0.535354	0.478632	0.487179	0.481013	0.43038	0.486842	0.509434	0.506329	0.566929	0.510417	0.535088	0.557895	0.575342	0.464286	0.484848	0.468085	0.527523	0.459184	0.485714	0.517241	0.52809	0.58042	0.56	0.55914	0.518072	0.534884
Chr. I	75847	0.491071	0.487603	0.401639	0.41573	0.466667	0.491667	0.464646	0.554839	0.483333	0.468085	0.417476	0.540541	0.425926	0.490385	0.446809	0.433735	0.425287	0.41573	0.483516	0.47541	0.504854	0.401235	0.493976	0.413462	0.584	0.507463	0.452632	0.502703	0.469136	0.560538	0.510204	0.423077	0.45977	0.581633	0.567742	0.527607	0.578431	0.432432	0.536082
Chr. I	76030	0.537736	0.526316	0.462185	0.46	0.485149	0.451128	0.486239	0.512658	0.492424	0.560976	0.478723	0.542857	0.461538	0.527778	0.569106	0.60241	0.509434	0.494382	0.564706	0.423729	0.529851	0.442424	0.395604	0.494737	0.572519	0.459459	0.452381	0.490566	0.543478	0.481982	0.54717	0.528846	0.47619	0.558333	0.52439	0.493421	0.447368	0.53012	0.436782
Chr. I	76051	0.515464	0.504	0.45614	0.49505	0.481132	0.452555	0.508621	0.515337	0.443609	0.544	0.483516	0.581081	0.47619	0.522124	0.561983	0.662791	0.525253	0.464286	0.566265	0.342342	0.515873	0.471698	0.421053	0.463918	0.536	0.454545	0.444444	0.512346	0.53	0.490991	0.563636	0.509804	0.490566	0.553719	0.52439	0.503226	0.45614	0.512821	0.419355
Chr. I	76117	0.462366	0.451128	0.531532	0.460674	0.460784	0.468085	0.458333	0.53012	0.544776	0.528455	0.483516	0.554217	0.463768	0.473214	0.590909	0.736111	0.537037	0.5	0.5	0.385321	0.495495	0.482993	0.44186	0.516949	0.584746	0.435897	0.444444	0.530488	0.536364	0.508772	0.618182	0.440678	0.428571	0.512821	0.484848	0.51049	0.449541	0.493671	0.453488
Chr. I	76297	0.476744	0.491667	0.440678	0.397436	0.494737	0.436975	0.507692	0.550633	0.491667	0.543689	0.346535	0.47191	0.469388	0.458333	0.512821	0.655556	0.561644	0.555556	0.62069	0.435644	0.542056	0.388489	0.5	0.536082	0.464912	0.397059	0.515789	0.574194	0.51	0.515021	0.533981	0.4375	0.45	0.482759	0.483871	0.509804	0.411765	0.458333	0.4
Chr. I	76368	0.471264	0.503937	0.398058	0.307692	0.510204	0.495935	0.572581	0.558011	0.469027	0.487603	0.391304	0.455696	0.469388	0.495327	0.5	0.595745	0.545455	0.597561	0.641975	0.47619	0.45098	0.377778	0.479592	0.517857	0.417391	0.444444	0.531646	0.531034	0.518868	0.512195	0.510204	0.402062	0.513514	0.46789	0.493056	0.496454	0.45	0.459459	0.426667
Chr. I	76386	0.516129	0.5	0.393258	0.337662	0.55	0.496	0.569106	0.558824	0.495413	0.488372	0.389381	0.466667	0.506944	0.462963	0.547368	0.602151	0.5375	0.622222	0.607143	0.477477	0.418367	0.388889	0.509434	0.504587	0.415094	0.472727	0.5625	0.546099	0.514851	0.519802	0.469388	0.410526	0.50495	0.476636	0.496552	0.537415	0.510638	0.467532	0.472222
Chr. I	76456	0.511905	0.537815	0.356322	0.322581	0.567308	0.529412	0.581818	0.527778	0.555556	0.487603	0.35	0.459016	0.512397	0.514286	0.506024	0.593023	0.5	0.5625	0.485714	0.470588	0.408163	0.410853	0.566372	0.481132	0.434343	0.425926	0.538462	0.575221	0.519481	0.554878	0.45098	0.5	0.486239	0.494382	0.553333	0.552448	0.547619	0.506173	0.52
Chr. I	76528	0.47619	0.598291	0.373626	0.4	0.586538	0.480769	0.491228	0.516129	0.511364	0.436893	0.359551	0.423729	0.491228	0.519231	0.467391	0.569444	0.4	0.558442	0.534247	0.478723	0.413793	0.433071	0.609524	0.4	0.455556	0.425532	0.539326	0.568627	0.557377	0.549383	0.4875	0.521127	0.536082	0.533333	0.517007	0.536232	0.521127	0.518072	0.460526
Chr. I	76693	0.375	0.453125	0.45	0.4375	0.6	0.549296	0.421053	0.452381	0.666667	0.397059	0.435897	0.435897	0.474359	0.52381	0.454545	0.4	0.37931	0.538462	0.6	0.4875	0.466667	0.47191	0.56	0.438202	0.519481	NA	0.509804	0.576923	0.516129	0.540323	0.5	0.479167	0.472727	0.451613	0.582278	0.495868	0.578125	0.62963	0.441176
Chr. I	77073	0.613636	0.507246	0.418182	0.65	0.5	0.575758	0.385714	0.390244	0.568966	0.507692	0.52	0.466667	0.512195	0.557377	0.38	0.405405	0.517241	0.560606	0.375	0.6	0.46	0.44	0.646154	0.529412	0.615385	0.459459	0.58	0.433333	0.555556	0.441667	0.5	0.622951	0.550725	0.571429	0.616667	0.520408	0.577465	0.408163	0.527778
Chr. I	77433	0.426966	0.485294	0.574257	0.382353	0.441176	0.490741	0.439252	0.530612	0.45	0.542169	0.535714	0.492958	0.373913	0.443182	0.484375	0.605634	0.474227	0.466667	0.4875	0.449541	0.55814	0.510949	0.402439	0.5	0.420168	0.528302	0.430769	0.515385	0.542373	0.533937	0.554217	0.51	0.425532	0.411111	0.525641	0.454545	0.537736	0.416667	0.507042
Chr. I	77517	0.518987	0.565574	0.65	0.560976	0.585859	0.585106	0.590476	0.594406	0.575221	0.594059	0.644444	0.6	0.508929	0.564103	0.553571	0.585714	0.554348	0.610526	0.527778	0.551402	0.613636	0.578512	0.558442	0.593023	0.550459	0.650794	0.594937	0.603306	0.544118	0.574561	0.6	0.657143	0.586957	0.52	0.58871	0.61157	0.594828	0.573333	0.605634
Chr. I	77533	0.482353	0.484848	0.605505	0.506024	0.534653	0.535354	0.548673	0.561644	0.491525	0.561404	0.581633	0.492308	0.449153	0.541176	0.528	0.547945	0.536082	0.530612	0.506849	0.490909	0.566667	0.515152	0.488095	0.549451	0.469565	0.57377	0.53012	0.561983	0.492958	0.525424	0.571429	0.60177	0.516129	0.469136	0.530303	0.569231	0.584	0.56	0.554054
Chr. I	77554	0.44086	0.460993	0.538462	0.460674	0.509259	0.473214	0.504274	0.528302	0.439655	0.538462	0.54717	0.390625	0.409836	0.474227	0.488372	0.529412	0.54	0.504673	0.4875	0.483333	0.53	0.535714	0.462366	0.505051	0.456693	0.525424	0.555556	0.518248	0.426667	0.493927	0.538462	0.585366	0.470588	0.505376	0.493421	0.554795	0.515385	0.457831	0.518519
Chr. I	77581	0.476744	0.433333	0.542636	0.444444	0.519231	0.436975	0.512	0.54717	0.418803	0.507937	0.533333	0.358209	0.421875	0.490909	0.524138	0.540541	0.56	0.513274	0.438356	0.476562	0.563218	0.539568	0.425743	0.469027	0.440945	0.508475	0.55914	0.510949	0.441558	0.484496	0.495327	0.577236	0.482456	0.533981	0.496815	0.510638	0.518797	0.444444	0.5
Chr. I	77674	0.585366	0.486301	0.547826	0.4625	0.483871	0.43609	0.544	0.549708	0.427273	0.420168	0.491228	0.38961	0.409396	0.540816	0.481481	0.482759	0.538462	0.529412	0.43662	0.487179	0.425926	0.560606	0.514286	0.414634	0.484848	0.538462	0.575	0.496183	0.5	0.473469	0.475248	0.521739	0.5	0.530435	0.472973	0.503311	0.51145	0.482353	0.493506
Chr. I	77737	0.54023	0.509677	0.518519	0.454545	0.489583	0.454545	0.503759	0.476744	0.432203	0.414414	0.418803	0.419753	0.403101	0.545455	0.520661	0.467391	0.569892	0.537634	0.472973	0.457627	0.384615	0.536232	0.505051	0.433333	0.492424	0.536232	0.580247	0.528169	0.481928	0.495833	0.45098	0.491228	0.459016	0.556701	0.473282	0.509677	0.5	0.542169	0.513514
Chr. I	78461	0.509091	0.482517	0.480769	0.4125	0.516393	0.544554	0.51938	0.549618	0.495495	0.453608	0.535354	0.541176	0.488189	0.506024	0.47619	0.506329	0.521739	0.512195	0.397727	0.47541	0.485981	0.52381	0.506173	0.52381	0.570248	0.571429	0.606383	0.482517	0.467391	0.507109	0.510204	0.46729	0.457944	0.586538	0.6	0.481752	0.442105	0.431373	0.546875
Chr. I	78560	0.484536	0.496599	0.459677	0.409091	0.52381	0.46988	0.508333	0.507246	0.482759	0.554455	0.491228	0.494118	0.470149	0.541667	0.491803	0.577465	0.436782	0.4625	0.458824	0.512	0.490385	0.507576	0.607143	0.527273	0.595041	0.453125	0.579545	0.473333	0.393939	0.524324	0.478992	0.479592	0.46789	0.524272	0.514085	0.484127	0.434783	0.457447	0.533333
Chr. I	78787	0.527559	0.543103	0.514286	0.489583	0.556604	0.585586	0.525424	0.475524	0.508475	0.525	0.427481	0.478723	0.496296	0.545455	0.478632	0.625	0.516854	0.532468	0.5625	0.470085	0.465347	0.544872	0.528302	0.478632	0.514706	0.453488	0.555556	0.503311	0.567901	0.505376	0.564815	0.494624	0.496	0.484848	0.507576	0.534351	0.4	0.509804	0.4375
Chr. I	78883	0.548673	0.601399	0.5	0.51087	0.566667	0.53271	0.459259	0.465409	0.469565	0.505747	0.496063	0.487805	0.5	0.522222	0.404412	0.520833	0.5375	0.487805	0.480519	0.442748	0.45	0.503356	0.40404	0.430556	0.485075	0.450549	0.504673	0.544218	0.474227	0.477387	0.57	0.42268	0.57377	0.515789	0.496296	0.48062	0.430233	0.539326	0.466667
Chr. I	78910	0.53913	0.590278	0.509259	0.510417	0.588235	0.5	0.426357	0.51634	0.472222	0.505747	0.528	0.549451	0.484848	0.52809	0.459259	0.50495	0.555556	0.464286	0.493506	0.463235	0.475248	0.481481	0.4375	0.45	0.482014	0.483516	0.466019	0.542857	0.477778	0.472637	0.591837	0.435644	0.552632	0.480392	0.477941	0.473684	0.454545	0.558442	0.486842
Chr. I	79177	0.581395	0.503704	0.524194	0.439024	0.50495	0.53271	0.576577	0.507353	0.485981	0.552632	0.475	0.47619	0.469231	0.517647	0.514286	0.505618	0.493827	0.388235	0.588235	0.432203	0.515152	0.484615	0.529915	0.44186	0.521429	0.452055	0.48913	0.568493	0.520548	0.512821	0.54023	0.456897	0.491228	0.509804	0.536	0.508876	0.495327	0.556818	0.557143
Chr. I	79449	0.51	0.471831	0.485149	0.486486	0.544554	0.539216	0.414414	0.484848	0.523364	0.461538	0.474138	0.553846	0.442029	0.560976	0.525424	0.597222	0.443038	0.506494	0.538462	0.492647	0.483871	0.569106	0.433628	0.597015	0.5	0.471429	0.5	0.489362	0.54878	0.55914	0.5	0.514563	0.545455	0.517241	0.455782	0.550725	0.513514	0.460674	0.445946
Chr. I	79659	0.539474	0.5	0.479167	0.466667	0.485437	0.469388	0.490385	0.470588	0.547009	0.607595	0.416667	0.443038	0.436975	0.47191	0.488889	0.493506	0.530303	0.545455	0.553571	0.528736	0.452381	0.409524	0.573171	0.495652	0.511628	0.45	0.52	0.534351	0.522222	0.45977	0.428571	0.462366	0.510204	0.444444	0.428571	0.60177	0.517241	0.45122	0.558824
Chr. I	79680	0.564103	0.530435	0.509804	0.407407	0.481818	0.505263	0.508621	0.48	0.522936	0.594937	0.41	0.4375	0.464	0.460674	0.505376	0.481013	0.478873	0.545455	0.555556	0.494382	0.452381	0.43	0.546667	0.521008	0.536082	0.469697	0.518987	0.51938	0.533333	0.475138	0.493976	0.445652	0.531915	0.457831	0.44086	0.610619	0.517647	0.458824	0.609375
Chr. I	79924	0.590909	0.507353	0.559322	0.5625	0.580357	0.606061	0.552381	0.448718	0.507353	0.569767	0.495327	0.486111	0.432203	0.469136	0.455357	0.519481	0.529412	0.571429	0.413333	0.51087	0.474138	0.478261	0.493333	0.568	0.540541	0.486486	0.55102	0.590909	0.5	0.574257	0.523256	0.44898	0.504673	0.474747	0.483051	0.613445	0.571429	0.438202	0.534884
Chr. I	80326	0.508929	0.466667	0.530612	0.5125	0.50495	0.433333	0.557895	0.465116	0.431579	0.524752	0.461538	0.57971	0.464912	0.45122	0.439024	0.444444	0.481928	0.592105	0.507937	0.465909	0.505155	0.478632	0.505618	0.483333	0.55814	0.414286	0.434783	0.522059	0.602273	0.510204	0.57	0.443396	0.483871	0.528736	0.567164	0.503817	0.568627	0.431818	0.5625
Chr. I	80368	0.516949	0.491935	0.490385	0.567164	0.515152	0.418605	0.59434	0.434109	0.470588	0.475248	0.428571	0.555556	0.431193	0.473684	0.487805	0.485294	0.488095	0.552632	0.5	0.454545	0.461538	0.516393	0.459184	0.558333	0.5	0.388889	0.44	0.5	0.564706	0.516908	0.556701	0.45283	0.479592	0.48913	0.556452	0.476562	0.571429	0.506667	0.54321
Chr. I	80554	0.46875	0.579832	0.4375	0.52381	0.543478	0.517647	0.46988	0.525253	0.514286	0.464567	0.426966	0.574074	0.490196	0.458333	0.554348	0.6	0.433333	0.555556	0.467532	0.427083	0.546512	0.535714	0.55	0.536082	0.57732	0.382353	0.469697	0.516949	0.539474	0.553571	0.567568	0.450549	0.516129	0.572917	0.578947	0.434109	0.579545	0.552632	0.567568
Chr. I	80931	0.428571	0.372093	0.51	0.6	0.48	0.47	0.560748	0.522727	0.509804	0.472727	0.508772	0.483333	0.474138	0.518182	0.523364	0.5	0.622222	0.506024	0.473118	0.532787	0.53271	0.534247	0.429907	0.438095	0.575221	0.454545	0.494845	0.531034	0.454545	0.553571	0.5	0.61165	0.608696	0.545455	0.490323	0.503759	0.5625	0.520833	0.472973
Chr. I	80946	0.477273	0.405797	0.521277	0.595506	0.505263	0.475728	0.574074	0.514286	0.55	0.454545	0.508929	0.5	0.453704	0.509259	0.537736	0.521739	0.629213	0.517241	0.472527	0.525862	0.558559	0.507143	0.403846	0.45098	0.589286	0.480519	0.529412	0.537415	0.430233	0.547085	0.505051	0.580952	0.596639	0.520408	0.490798	0.496403	0.564103	0.494845	0.468354
Chr. I	81327	0.5	0.442857	0.495726	0.469136	0.492063	0.477477	0.546667	0.462025	0.487603	0.434783	0.458333	0.461538	0.464912	0.56	0.555556	0.576923	0.53012	0.585366	0.542857	0.503759	0.463918	0.509317	0.511905	0.503937	0.464912	0.366197	0.44186	0.489933	0.468354	0.440367	0.46875	0.472222	0.459016	0.514851	0.532895	0.453333	0.441176	0.544715	0.527473
Chr. I	81432	0.537037	0.42963	0.462185	0.482353	0.568807	0.422764	0.496454	0.446541	0.545455	0.457143	0.477778	0.528571	0.566372	0.474227	0.537313	0.526882	0.597403	0.541176	0.550725	0.482759	0.435644	0.519481	0.5	0.507937	0.511278	0.355263	0.45	0.476562	0.460674	0.483871	0.5	0.411215	0.432432	0.477064	0.519737	0.432432	0.482759	0.476636	0.527778
Chr. I	81436	0.542857	0.432836	0.464286	0.505882	0.556522	0.427419	0.503448	0.433962	0.53719	0.457143	0.471264	0.56	0.574074	0.489583	0.537313	0.532609	0.605263	0.552941	0.536232	0.5	0.435644	0.522293	0.5	0.507937	0.514493	0.381579	0.446602	0.468254	0.466667	0.486364	0.514286	0.411215	0.448276	0.473214	0.526316	0.422819	0.473684	0.481481	0.518519
Chr. I	81442	0.551402	0.458015	0.478261	0.488095	0.553571	0.424	0.509934	0.44586	0.533333	0.461538	0.483146	0.569444	0.59434	0.490196	0.542636	0.536842	0.61039	0.527473	0.540541	0.5	0.438776	0.509317	0.494505	0.515625	0.513889	0.367089	0.455446	0.487805	0.455556	0.5	0.508929	0.421053	0.456897	0.472727	0.542484	0.445946	0.481818	0.490566	0.529412
Chr. I	81731	0.544554	0.578947	0.5	0.421687	0.466102	0.469799	0.544715	0.497436	0.546875	0.519084	0.473684	0.4	0.503876	0.545455	0.507812	0.486842	0.53125	0.49505	0.478723	0.45614	0.479592	0.509677	0.453608	0.380952	0.534722	0.441558	0.494382	0.486842	0.529412	0.451327	0.495575	0.607843	0.511278	0.509615	0.493421	0.48503	0.412698	0.54717	0.554217
Chr. I	82076	0.470588	0.518797	0.542056	0.522222	0.495146	0.510638	0.481818	0.450331	0.496241	0.485294	0.524752	0.558442	0.45045	0.473684	0.551724	0.532468	0.47619	0.391304	0.492958	0.455446	0.455224	0.55	0.568627	0.49635	0.545455	0.45679	0.5	0.522727	0.637681	0.505051	0.601852	0.464567	0.460177	0.428571	0.475177	0.510067	0.504274	0.541176	0.5
Chr. I	82099	0.428571	0.537313	0.533333	0.53125	0.523364	0.495146	0.5	0.474359	0.485714	0.467153	0.533981	0.60241	0.459677	0.491379	0.537815	0.560976	0.464286	0.419355	0.485714	0.435644	0.488889	0.530612	0.588785	0.474453	0.530769	0.448276	0.544554	0.531915	0.594595	0.483568	0.576923	0.476562	0.453704	0.469231	0.47619	0.50641	0.513043	0.571429	0.4875
Chr. I	82244	0.520661	0.469231	0.473214	0.524272	0.559322	0.571429	0.508333	0.48538	0.577778	0.535714	0.571429	0.650602	0.451128	0.563107	0.543307	0.494253	0.55914	0.41573	0.485294	0.473214	0.419847	0.516667	0.461538	0.48855	0.57931	0.467532	0.5	0.496933	0.644737	0.474576	0.486726	0.534884	0.5625	0.474576	0.45283	0.433824	0.516129	0.56044	0.474359
Chr. I	82323	0.588785	0.492424	0.470085	0.542857	0.550388	0.57265	0.526316	0.450292	0.541353	0.541667	0.552846	0.60241	0.463415	0.555556	0.513043	0.452381	0.571429	0.48	0.455882	0.470085	0.407692	0.527473	0.5	0.496599	0.503546	0.416667	0.505882	0.5	0.5	0.481982	0.482759	0.48855	0.503817	0.483607	0.473373	0.443662	0.492063	0.533333	0.419753
Chr. I	82662	0.366197	0.504	0.442308	0.567901	0.486957	0.478261	0.559633	0.458647	0.518868	0.439252	0.457447	0.42623	0.539683	0.578431	0.415254	0.448718	0.5	0.6	0.454545	0.465347	0.491525	0.477941	0.473684	0.468085	0.439655	0.546875	0.526316	0.458065	0.407407	0.521053	0.534091	0.482456	0.578512	0.571429	0.506667	0.477124	0.462264	0.517647	0.52439
Chr. I	82711	0.383562	0.475	0.43	0.546667	0.495652	0.5	0.522523	0.451389	0.525253	0.550459	0.436893	0.492537	0.491935	0.57	0.442478	0.4625	0.513158	0.574713	0.529412	0.434783	0.458716	0.445312	0.505263	0.565217	0.444444	0.483871	0.540541	0.472603	0.4125	0.479381	0.472973	0.433962	0.601852	0.639535	0.458333	0.494048	0.478261	0.576471	0.534884
Chr. I	83029	0.465909	0.45	0.439252	0.480519	0.571429	0.427273	0.41573	0.471338	0.490385	0.512605	0.440678	0.48	0.57971	0.598039	0.495495	0.56962	0.376471	0.55914	0.43662	0.512195	0.47619	0.522936	0.544643	0.53125	0.431193	0.5	0.61194	0.550336	0.583333	0.456853	0.456311	0.619835	0.467391	0.577778	0.51938	0.483871	0.446429	0.476744	0.529412
Chr. I	83337	0.530973	0.524138	0.381356	0.494624	0.415094	0.578431	0.504673	0.553719	0.485149	0.457447	0.507246	0.52439	0.489051	0.525773	0.444444	0.5	0.510638	0.544304	0.556818	0.508065	0.547826	0.56875	0.491379	0.515152	0.472727	0.439024	0.534247	0.473684	0.514851	0.507042	0.42	0.477477	0.490909	0.424528	0.490446	0.563758	0.505747	0.516484	0.553191
Chr. I	83452	0.586538	0.485915	0.433333	0.456522	0.451327	0.495238	0.511628	0.5	0.461538	0.486726	0.513761	0.567901	0.551471	0.522936	0.532258	0.558824	0.55	0.532468	0.511111	0.458647	0.533898	0.563218	0.510204	0.422018	0.460123	0.459459	0.531646	0.538462	0.485149	0.557789	0.567797	0.54717	0.526316	0.414414	0.503185	0.571429	0.566265	0.46729	0.509259
Chr. I	83575	0.554348	0.553191	0.417323	0.524272	0.495798	0.518519	0.537879	0.568493	0.459627	0.609524	0.444444	0.455556	0.464286	0.504673	0.536585	0.467532	0.522936	0.445783	0.477778	0.442857	0.435644	0.497207	0.52439	0.552632	0.398649	0.57971	0.514286	0.486111	0.516854	0.5	0.495726	0.555556	0.47	0.491525	0.5	0.525974	0.519481	0.60396	0.53125
Chr. I	83604	0.527473	0.530303	0.445455	0.485149	0.508475	0.504587	0.45082	0.546099	0.468354	0.553398	0.44086	0.4625	0.44898	0.47	0.516129	0.493151	0.513514	0.433333	0.474359	0.458015	0.436893	0.477273	0.506329	0.560345	0.37415	0.569231	0.533333	0.52349	0.565789	0.481481	0.470085	0.563636	0.477273	0.452174	0.528302	0.526316	0.447368	0.56	0.532609
Chr. I	83613	0.526316	0.537879	0.431193	0.505051	0.512605	0.509091	0.484615	0.554795	0.49375	0.554455	0.446809	0.516484	0.470199	0.484536	0.516667	0.493506	0.521008	0.425287	0.487805	0.455882	0.458716	0.502646	0.538462	0.567568	0.358108	0.585714	0.495327	0.521127	0.54321	0.497674	0.491525	0.54955	0.5	0.479675	0.512195	0.566038	0.518519	0.583333	0.546392
Chr. I	83797	0.552381	0.485075	0.430894	0.446809	0.414414	0.54386	0.5	0.511111	0.456897	0.538462	0.547368	0.433735	0.472441	0.411215	0.472222	0.544304	0.525253	0.605263	0.57732	0.52	0.438596	0.482759	0.469388	0.550459	0.452555	0.546667	0.540816	0.517483	0.512821	0.504762	0.466102	0.57377	0.512605	0.495575	0.483333	0.47619	0.526882	0.54023	0.538462
Chr. I	83903	0.521368	0.477941	0.4	0.516484	0.456311	0.541284	0.42	0.449612	0.514563	0.537634	0.504202	0.457143	0.464286	0.392523	0.46789	0.552941	0.481481	0.547368	0.597561	0.43609	0.548673	0.525316	0.51087	0.591667	0.433333	0.514286	0.465116	0.489209	0.506494	0.559809	0.594595	0.598131	0.475524	0.507576	0.511494	0.507353	0.572917	0.428571	0.46988
Chr. I	84108	0.522523	0.507692	0.53719	0.390244	0.420635	0.522388	0.467949	0.51773	0.482456	0.491071	0.606299	0.301205	0.5	0.43	0.432	0.581633	0.494382	0.514851	0.543689	0.407407	0.530973	0.496855	0.54386	0.577236	0.566667	0.525	0.528736	0.458904	0.546667	0.473451	0.473684	0.561983	0.456897	0.470588	0.521472	0.544872	0.529412	0.522727	0.505882
Chr. I	84167	0.533981	0.496241	0.587302	0.428571	0.45	0.458647	0.503268	0.566176	0.467742	0.524272	0.540541	0.388889	0.453846	0.524752	0.538462	0.56044	0.473118	0.522936	0.546392	0.393939	0.533333	0.490323	0.504587	0.601695	0.629921	0.551724	0.462366	0.482014	0.521127	0.453704	0.490566	0.59292	0.495238	0.504425	0.572368	0.546763	0.519231	0.505051	0.617647
Chr. I	84349	0.504673	0.466667	0.516393	0.447761	0.519608	0.504425	0.474138	0.564103	0.477876	0.480769	0.480769	0.447368	0.504065	0.486111	0.45098	0.539474	0.477778	0.470588	0.556818	0.458333	0.567308	0.489209	0.432099	0.47	0.55	0.488095	0.569767	0.436975	0.525	0.470588	0.551402	0.615385	0.435185	0.520408	0.5	0.506667	0.514851	0.456311	0.607143
Chr. I	84438	0.612245	0.529412	0.494845	0.507463	0.521277	0.5625	0.520833	0.506494	0.472727	0.531915	0.363636	0.5625	0.521368	0.375	0.443396	0.608108	0.474227	0.510204	0.478261	0.462963	0.563107	0.51938	0.436782	0.389474	0.491803	0.474359	0.54023	0.461538	0.468354	0.470238	0.540816	0.59	0.421053	0.551724	0.488372	0.447552	0.453704	0.47561	0.6
Chr. I	84521	0.532609	0.553398	0.493827	0.492537	0.456311	0.574468	0.49505	0.598361	0.43	0.516854	0.40625	0.523256	0.495726	0.455696	0.473118	0.578947	0.474747	0.469136	0.482143	0.49505	0.494382	0.51938	0.432432	0.409091	0.432432	0.566265	0.513158	0.55	0.468085	0.4625	0.575758	0.532609	0.475248	0.512195	0.43	0.496183	0.47619	0.4375	0.608696
Chr. I	84810	0.531646	0.571429	0.531915	0.477612	0.484848	0.434211	0.53012	0.574468	0.44898	0.521739	0.490196	0.424658	0.521008	0.511111	0.485149	0.520833	0.432099	0.486486	0.482143	0.463415	0.487179	0.459677	0.505882	0.588889	0.511111	0.552239	0.507042	0.504425	0.394366	0.526946	0.591398	0.596774	0.413043	0.486486	0.53	0.568966	0.577778	0.466667	0.513158
Chr. I	84858	0.553191	0.520661	0.515152	0.520548	0.514563	0.414634	0.49505	0.472222	0.518868	0.489796	0.42268	0.413333	0.508475	0.510638	0.466019	0.538462	0.457831	0.512195	0.525424	0.430894	0.481481	0.507692	0.517647	0.518519	0.469388	0.567164	0.518987	0.540323	0.403226	0.511236	0.557692	0.568	0.414894	0.513889	0.547826	0.524194	0.572816	0.539683	0.536585
Chr. I	85103	0.55	0.476821	0.478632	0.493976	0.446809	0.529851	0.561404	0.487179	0.517544	0.444444	0.565574	0.511905	0.44186	0.54955	0.518797	0.488889	0.488889	0.482759	0.397059	0.448	0.459184	0.496894	0.494253	0.5	0.5	0.528736	0.522727	0.530201	0.506667	0.484018	0.532609	0.5	0.434426	0.52809	0.475	0.482759	0.48	0.483871	0.533333
Chr. I	85396	0.518868	0.476821	0.388235	0.418605	0.54023	0.44898	0.472	0.453704	0.476636	0.594937	0.391753	0.4	0.53719	0.505747	0.454545	0.520548	0.567901	0.536585	0.424242	0.480916	0.54	0.528986	0.545455	0.59	0.492647	0.493151	0.454545	0.480315	0.394737	0.507538	0.595745	0.509615	0.414062	0.5	0.459016	0.509434	0.531915	0.509804	0.480519
Chr. I	85436	0.508197	0.4375	0.408602	0.449438	0.5625	0.486486	0.417266	0.426087	0.486239	0.534884	0.472222	0.424658	0.513043	0.515464	0.420168	0.473684	0.573034	0.477273	0.43662	0.552	0.49	0.541667	0.488372	0.550459	0.496732	0.513158	0.471264	0.492647	0.392405	0.504854	0.56701	0.486239	0.412698	0.464286	0.440678	0.513514	0.555556	0.504762	0.483516
Chr. I	85663	0.481818	0.517241	0.491228	0.521127	0.431373	0.552083	0.484375	0.429752	0.482143	0.520833	0.509804	0.596774	0.495413	0.524272	0.550459	0.487179	0.586667	0.431579	0.517857	0.577982	0.567901	0.495935	0.421687	0.581967	0.560345	0.484375	0.568182	0.467153	0.472973	0.492228	0.449541	0.522124	0.52381	0.511905	0.469231	0.556452	0.544554	0.505882	0.567901
Chr. I	85751	0.513761	0.577982	0.565657	0.493506	0.5	0.574468	0.46281	0.469027	0.480392	0.478723	0.397849	0.590909	0.486957	0.514019	0.536585	0.506329	0.57971	0.465909	0.540984	0.525	0.56962	0.491379	0.386667	0.631148	0.545455	0.529412	0.586207	0.503226	0.483146	0.494505	0.458333	0.504762	0.541284	0.618421	0.51938	0.557522	0.580645	0.617978	0.589744
Chr. I	85944	0.627907	0.558559	0.495146	0.481928	0.446602	0.533981	0.575221	0.480315	0.421053	0.444444	0.426829	0.507463	0.546218	0.5	0.514286	0.571429	0.564103	0.487179	0.549296	0.424528	0.52439	0.462185	0.493506	0.590164	0.515625	0.583333	0.555556	0.479167	0.556818	0.438889	0.534884	0.582418	0.630435	0.506667	0.521368	0.576923	0.683168	0.560976	0.546875
Chr. I	85945	0.623529	0.547009	0.490385	0.47561	0.446602	0.542857	0.55	0.46875	0.42268	0.409091	0.406977	0.478873	0.532787	0.5	0.509615	0.55814	0.560976	0.487179	0.527027	0.409091	0.506024	0.458333	0.512821	0.580645	0.515625	0.564103	0.555556	0.486301	0.568182	0.444444	0.516484	0.56701	0.619565	0.513514	0.491803	0.550459	0.660377	0.554217	0.5
Chr. I	86018	0.556962	0.504065	0.515789	0.5	0.428571	0.555556	0.472727	0.507353	0.39604	0.494737	0.422222	0.48	0.540541	0.526882	0.529412	0.530864	0.5	0.438202	0.531646	0.372881	0.493976	0.446281	0.493827	0.538462	0.508065	0.506494	0.512821	0.489209	0.556818	0.406091	0.515789	0.5	0.652174	0.486842	0.553571	0.552381	0.636364	0.578313	0.506849
Chr. I	86324	0.5875	0.45	0.457143	0.521127	0.495575	0.515152	0.431193	0.633028	0.487179	0.547945	0.489362	0.514286	0.439655	0.527273	0.504673	0.494737	0.433735	0.464286	0.6125	0.524272	0.555556	0.575758	0.522388	0.523364	0.516129	0.590909	0.48	0.5	0.547619	0.505319	0.48	0.451613	0.511905	0.469136	0.546296	0.59434	0.479592	0.465753	0.52
Chr. I	86597	0.426829	0.515873	0.494624	0.482353	0.495495	0.541667	0.466667	0.431818	0.428571	0.407895	0.481928	0.525641	0.520325	0.512821	0.504274	0.546392	0.525253	0.470588	0.581395	0.5	0.449275	0.547009	0.535211	0.514851	0.542857	0.602941	0.5	0.472603	0.47561	0.5	0.5	0.505618	0.574713	0.561644	0.554545	0.53719	0.438095	0.537037	0.551724
Chr. I	86648	0.494253	0.516129	0.5	0.45122	0.504505	0.572917	0.420561	0.4	0.447917	0.448718	0.5	0.52	0.546154	0.513514	0.53211	0.580645	0.521739	0.466667	0.488889	0.467391	0.518519	0.513043	0.513514	0.563107	0.545455	0.608696	0.5	0.469799	0.525641	0.52514	0.505051	0.523256	0.533333	0.587302	0.512397	0.535088	0.5	0.584906	0.506024
Chr. I	86725	0.511628	0.496241	0.489362	0.4	0.484536	0.5875	0.45045	0.43617	0.535354	0.469136	0.505376	0.507463	0.520325	0.558824	0.473118	0.645833	0.542553	0.457447	0.508772	0.524752	0.512821	0.476923	0.507692	0.56	0.53125	0.538462	0.5125	0.483871	0.538462	0.479592	0.484848	0.67033	0.46988	0.548387	0.482143	0.536082	0.489362	0.607143	0.567901
Chr. I	86849	0.535354	0.48062	0.490196	0.459459	0.551402	0.590361	0.420561	0.477273	0.542169	0.43	0.463918	0.472973	0.559055	0.531646	0.495146	0.595506	0.510417	0.404762	0.507692	0.414141	0.464789	0.495868	0.411765	0.524272	0.421053	0.567568	0.594937	0.421053	0.525641	0.444444	0.484848	0.530612	0.532609	0.55	0.61	0.536	0.6	0.576271	0.514286
Chr. I	86939	0.468085	0.524194	0.513761	0.352941	0.550459	0.527027	0.441667	0.474747	0.576471	0.382979	0.476744	0.5	0.5	0.486486	0.472527	0.567568	0.440476	0.467532	0.492537	0.462963	0.542857	0.544118	0.434783	0.511111	0.386139	0.597015	0.575758	0.47619	0.567568	0.487179	0.490909	0.588889	0.537634	0.54717	0.54717	0.595238	0.531532	0.523077	0.545455
Chr. I	86963	0.483871	0.511278	0.472727	0.364865	0.534653	0.5125	0.452174	0.464646	0.580645	0.359551	0.445652	0.472222	0.5	0.463768	0.461538	0.530303	0.380952	0.493333	0.521739	0.440367	0.577465	0.574627	0.449275	0.494253	0.382353	0.585714	0.546875	0.509259	0.578947	0.502564	0.495327	0.576087	0.541667	0.586207	0.54386	0.588235	0.527273	0.483333	0.552632
Chr. I	87005	0.506024	0.546875	0.521368	0.4125	0.509434	0.5	0.462963	0.463158	0.602151	0.388889	0.442308	0.507937	0.512821	0.428571	0.425287	0.5	0.4	0.5	0.587302	0.460784	0.536232	0.593985	0.447761	0.516484	0.406593	0.592105	0.460317	0.486239	0.625	0.526596	0.53	0.55914	0.587629	0.438596	0.560345	0.560976	0.5	0.485294	0.535211
Chr. I	87097	0.511364	0.522059	0.424242	0.45122	0.477477	0.444444	0.481818	0.510638	0.65625	0.372093	0.477876	0.614286	0.459459	0.408451	0.477273	0.393939	0.428571	0.45	0.5	0.464646	0.484848	0.55303	0.454545	0.515464	0.483871	0.57377	0.453125	0.513761	0.611765	0.538462	0.576087	0.630137	0.602564	0.546875	0.570093	0.605042	0.514851	0.48	0.5
Chr. I	87114	0.505618	0.532258	0.47	0.443038	0.447619	0.450549	0.472222	0.510638	0.66	0.372093	0.495495	0.590909	0.463636	0.441558	0.482759	0.418919	0.467532	0.444444	0.545455	0.472527	0.471429	0.559701	0.482759	0.515152	0.510417	0.571429	0.447761	0.486957	0.62069	0.554913	0.616162	0.608108	0.597403	0.532258	0.581818	0.565574	0.552083	0.5	0.545455
Chr. I	87217	0.557895	0.513761	0.505376	0.474359	0.436893	0.554054	0.5	0.515789	0.564815	0.494253	0.4	0.5625	0.443478	0.534091	0.393617	0.428571	0.493506	0.353846	0.561644	0.504854	0.506849	0.529915	0.540984	0.542553	0.46729	0.492063	0.472222	0.439252	0.575	0.568966	0.532609	0.555556	0.564356	0.533333	0.552632	0.583333	0.574713	0.523256	0.532468
Chr. I	87548	0.5	0.516393	0.45679	0.512821	0.555556	0.396825	0.515152	0.443182	0.408163	0.491525	0.505155	0.5	0.451327	0.510204	0.457831	0.515152	0.52459	0.581081	0.389831	0.591837	0.387755	0.478992	0.470588	0.468468	0.519231	0.5	0.434783	0.503817	0.479452	0.519231	0.506024	0.48913	0.5	0.666667	0.589744	0.5	0.522222	0.555556	0.639535
Chr. I	87602	0.568182	0.482143	0.421687	0.481013	0.525641	0.311475	0.461538	0.435897	0.434783	0.559322	0.510204	0.515625	0.462185	0.523256	0.448718	0.457143	0.546875	0.521127	0.516667	0.576923	0.347826	0.5	0.513158	0.495238	0.542857	0.483333	0.457143	0.547826	0.515152	0.507143	0.481481	0.465909	0.488889	0.608696	0.533981	0.494845	0.5	0.517241	0.630952
Chr. I	87608	0.569767	0.490566	0.433735	0.480519	0.532468	0.360656	0.481928	0.45	0.457447	0.551724	0.514851	0.523077	0.495868	0.5	0.425	0.5	0.538462	0.485714	0.52459	0.592233	0.347826	0.512605	0.506849	0.509615	0.570093	0.482759	0.43662	0.557522	0.538462	0.485507	0.4625	0.5	0.489362	0.630435	0.538462	0.515152	0.511628	0.517241	0.647059
Chr. I	87859	0.5875	0.567901	0.544118	0.463768	0.4875	0.5625	0.544304	0.467532	0.461538	0.5	0.44186	0.447761	0.49505	0.468354	0.45	0.4	0.533333	0.45	0.518519	0.512821	0.581395	0.622222	0.55102	0.494624	0.48	0.6	0.544118	0.438202	0.586207	0.429752	0.518072	0.525	0.583333	0.533333	0.494253	0.54023	0.54321	0.472727	0.565217
Chr. I	88008	0.544444	0.57377	0.529412	0.44	0.5	0.5875	0.397727	0.5	0.528736	0.470588	0.436782	0.444444	0.529915	0.552941	0.487179	0.462687	0.477612	0.465753	0.45283	0.408696	0.534483	0.453704	0.5	0.606061	0.517241	0.567164	0.557143	0.472441	0.581081	0.503597	0.457447	0.546392	0.482759	0.454545	0.558824	0.47619	0.526316	0.568966	0.479452
Chr. I	88173	0.464646	0.616541	0.565657	0.5	0.475	0.493827	0.495726	0.468085	0.46	0.378788	0.505051	0.42623	0.495726	0.511628	0.521739	0.467532	0.461538	0.492308	0.5	0.460938	0.539683	0.489051	0.357143	0.522124	0.526882	0.493151	0.53125	0.466667	0.527473	0.532967	0.457447	0.504587	0.393258	0.48	0.523438	0.413462	0.478261	0.491228	0.514706
Chr. I	88782	0.518987	0.447761	0.511628	0.539474	0.484615	0.5	0.530769	0.535714	0.493671	0.605634	0.514563	0.603175	0.440945	0.488095	0.494949	0.525	0.442857	0.434783	0.392157	0.452632	0.428571	0.351648	0.612245	0.522936	0.521739	0.527778	0.548387	0.508475	0.555556	0.56129	0.547368	0.432432	0.601852	0.421053	0.53125	0.507937	0.620253	0.513514	0.564103
Chr. I	88812	0.471429	0.451852	0.467532	0.525	0.484127	0.471264	0.525547	0.533333	0.527778	0.58209	0.5	0.578125	0.463415	0.494118	0.525253	0.53012	0.4625	0.367647	0.482759	0.429907	0.418182	0.382979	0.553191	0.536364	0.53	0.558824	0.542857	0.515873	0.516854	0.569536	0.51087	0.402778	0.509259	0.425926	0.536082	0.461538	0.633803	0.514286	0.546667
Chr. I	88833	0.478873	0.432836	0.487805	0.506173	0.484615	0.494118	0.548872	0.554054	0.5	0.585714	0.553191	0.588235	0.465517	0.5	0.519231	0.529412	0.384615	0.363636	0.490566	0.414141	0.403509	0.408163	0.565217	0.518868	0.52	0.548387	0.534247	0.5	0.53012	0.570513	0.526882	0.4375	0.481818	0.446429	0.50495	0.466102	0.632353	0.477612	0.487805
Chr. I	89010	0.458824	0.454545	0.445652	0.532468	0.516129	0.509434	0.508333	0.5375	0.533333	0.623188	0.534091	0.441176	0.42623	0.55	0.509091	0.613333	0.461538	0.350649	0.603448	0.467742	0.490566	0.428571	0.460317	0.461538	0.522124	0.461538	0.545455	0.448276	0.519608	0.521053	0.528302	0.511364	0.472868	0.470588	0.484211	0.555556	0.407895	0.5	0.488095
Chr. I	89060	0.454545	0.454545	0.528736	0.547945	0.554688	0.5	0.527273	0.526316	0.5	0.6875	0.516484	0.469697	0.435897	0.589041	0.481818	0.5	0.5	0.445946	0.603448	0.469565	0.478261	0.485714	0.520833	0.440367	0.491803	0.461538	0.539683	0.446429	0.537815	0.497354	0.535354	0.511905	0.481818	0.489796	0.439024	0.473118	0.448718	0.476923	0.506667
Chr. I	89266	0.573333	0.558621	0.45977	0.461538	0.537879	0.507937	0.572917	0.387097	0.516129	0.586957	0.529412	0.47541	0.495146	0.506667	0.535714	0.4	0.506494	0.5	0.510204	0.585859	0.4	0.602941	0.612903	0.5	0.48	0.388889	0.491525	0.504	0.460938	0.545455	0.44898	0.590361	0.465909	0.469388	0.566265	0.451923	0.506667	0.44898	0.4375
Chr. I	89268	0.578947	0.542484	0.466667	0.461538	0.533835	0.509091	0.57732	0.396825	0.526316	0.55814	0.517241	0.459016	0.5	0.512821	0.534483	0.4	0.531646	0.5	0.510204	0.57732	0.372093	0.614286	0.6	0.5	0.484848	0.388889	0.483333	0.496063	0.461538	0.536145	0.453608	0.595238	0.477273	0.446809	0.571429	0.443396	0.5	0.45098	0.430769
Chr. I	89334	0.614458	0.5	0.434783	0.5	0.520325	0.507246	0.582524	0.439394	0.548387	0.641509	0.53012	0.542373	0.471698	0.494505	0.551181	0.388889	0.514286	0.463415	0.490196	0.546392	0.386364	0.597561	0.646154	0.5	0.418367	0.5	0.484375	0.541667	0.417476	0.563953	0.489362	0.59596	0.55914	0.381818	0.606383	0.46	0.469136	0.490909	0.460317
Chr. I	89433	0.553191	0.548148	0.465909	0.410714	0.568807	0.657534	0.528736	0.488095	0.547368	0.514706	0.46988	0.545455	0.454545	0.548077	0.537037	0.438356	0.539474	0.494253	0.431373	0.585859	0.5	0.57	0.653333	0.520408	0.427273	0.509434	0.545455	0.530435	0.42	0.538462	0.478261	0.610526	0.536082	0.415094	0.641509	0.537634	0.518072	0.481481	0.578947
Chr. I	89472	0.566667	0.526316	0.475	0.5	0.543103	0.614458	0.51087	0.522222	0.597826	0.460317	0.433735	0.546875	0.452174	0.550459	0.523364	0.493151	0.571429	0.511364	0.385965	0.587629	0.545455	0.545455	0.623377	0.510417	0.518519	0.433333	0.559322	0.517857	0.417476	0.512195	0.488636	0.595238	0.533981	0.446429	0.615385	0.556701	0.544444	0.508197	0.571429
Chr. I	89484	0.561798	0.503759	0.448718	0.46875	0.513514	0.6375	0.5	0.534884	0.593407	0.474576	0.419753	0.507463	0.466667	0.558824	0.479592	0.536232	0.547945	0.534091	0.4	0.591837	0.542373	0.513761	0.662338	0.516484	0.577982	0.448276	0.542373	0.522523	0.416667	0.503145	0.522727	0.629213	0.54	0.444444	0.626168	0.569892	0.568182	0.532258	0.594203
Chr. I	89494	0.561798	0.5	0.452055	0.492308	0.509091	0.623377	0.464286	0.546512	0.589474	0.457627	0.402439	0.528571	0.475	0.544554	0.475728	0.544118	0.555556	0.533333	0.403509	0.541284	0.517857	0.53211	0.64	0.536842	0.528846	0.438596	0.508197	0.571429	0.394231	0.493902	0.494253	0.606742	0.520408	0.45614	0.560748	0.510417	0.5625	0.53125	0.6
Chr. I	89517	0.520408	0.469231	0.415584	0.535211	0.495575	0.613333	0.488372	0.542169	0.595745	0.41791	0.37931	0.529412	0.432	0.531915	0.476636	0.571429	0.536232	0.5	0.393443	0.504587	0.482143	0.551724	0.638554	0.53211	0.539216	0.5	0.451613	0.59375	0.392523	0.505882	0.516854	0.6	0.567308	0.45098	0.565217	0.505376	0.583333	0.465753	0.602941
Chr. I	89561	0.469027	0.5	0.419753	0.535211	0.504065	0.592593	0.484211	0.520408	0.572917	0.414286	0.375	0.493827	0.510638	0.52809	0.464912	0.606557	0.564103	0.44186	0.4	0.495146	0.431034	0.508197	0.573333	0.580952	0.504425	0.52381	0.453125	0.551471	0.372549	0.502793	0.52809	0.582418	0.538462	0.396552	0.53719	0.5	0.617021	0.493333	0.57971
Chr. I	89679	0.390909	0.509615	0.45122	0.508197	0.458333	0.573171	0.458824	0.512195	0.55814	0.507042	0.416667	0.492063	0.488	0.463768	0.422764	0.507463	0.616438	0.493151	0.457627	0.543689	0.422222	0.52	0.576923	0.576923	0.558333	0.5	0.483871	0.524476	0.454545	0.520468	0.490196	0.54878	0.427184	0.4	0.513274	0.555556	0.581395	0.471264	0.453333
Chr. I	89705	0.419643	0.54955	0.463415	0.492958	0.429825	0.554217	0.457447	0.52381	0.602273	0.471429	0.428571	0.532258	0.410714	0.5	0.456897	0.486111	0.594595	0.517647	0.444444	0.548077	0.416667	0.490566	0.56962	0.542056	0.555556	0.462963	0.537313	0.513699	0.44898	0.531073	0.433333	0.512195	0.392157	0.358209	0.477876	0.574468	0.545455	0.482353	0.505618
Chr. I	89762	0.425926	0.531915	0.463415	0.5	0.467213	0.602273	0.53125	0.534091	0.583333	0.465517	0.460674	0.517857	0.479675	0.506667	0.477477	0.465753	0.545455	0.432099	0.432836	0.540816	0.418182	0.488636	0.56	0.591667	0.520325	0.535714	0.491228	0.568182	0.465909	0.532967	0.453488	0.531646	0.462264	0.369231	0.473214	0.554348	0.592593	0.480519	0.522727
Chr. I	89979	0.423529	0.462185	0.5	0.544118	0.541985	0.531646	0.613636	0.44086	0.493671	0.4	0.417722	0.46875	0.403226	0.551724	0.514019	0.533333	0.422535	0.473684	0.515152	0.4375	0.390625	0.505618	0.444444	0.510638	0.459677	0.48	0.48	0.54717	0.510638	0.519774	0.416667	0.441558	0.489796	0.460317	0.5	0.46789	0.5375	0.469136	0.521127
Chr. I	90064	0.402439	0.464567	0.46	0.521739	0.538462	0.4625	0.590361	0.488372	0.45122	0.481481	0.363636	0.507246	0.440678	0.505376	0.446602	0.551282	0.479452	0.449275	0.478261	0.459184	0.375	0.494505	0.453125	0.505263	0.440678	0.482759	0.506329	0.573643	0.588889	0.521739	0.467532	0.439024	0.50495	0.484375	0.54386	0.53271	0.53012	0.46988	0.511364
Chr. I	90070	0.4	0.452381	0.47	0.514286	0.548387	0.464286	0.573034	0.505618	0.440476	0.482353	0.369565	0.522388	0.458333	0.5	0.449541	0.552632	0.459459	0.441176	0.492308	0.4375	0.383562	0.478723	0.419355	0.540816	0.457627	0.462963	0.518987	0.579365	0.588889	0.525316	0.453333	0.445783	0.509615	0.5	0.516949	0.529412	0.542169	0.469136	0.511905
Chr. I	90106	0.417582	0.459016	0.442105	0.493151	0.534483	0.452381	0.541176	0.384615	0.4625	0.506329	0.356322	0.512821	0.412698	0.505263	0.45098	0.583333	0.442857	0.470588	0.461538	0.451923	0.381579	0.53211	0.375	0.585859	0.436975	0.451613	0.544304	0.565891	0.54878	0.531792	0.5	0.443182	0.50495	0.471429	0.533898	0.537736	0.554054	0.486111	0.523256
Chr. I	90138	0.426966	0.449153	0.451613	0.45122	0.527778	0.474359	0.533333	0.428571	0.45679	0.4625	0.376471	0.52	0.406015	0.45977	0.45	0.594595	0.422535	0.480519	0.491803	0.442308	0.338028	0.504132	0.355932	0.561905	0.429752	0.508475	0.588235	0.569343	0.576923	0.528409	0.565789	0.448718	0.5	0.544118	0.529915	0.523364	0.54321	0.515625	0.556701
Chr. I	90168	0.413793	0.460317	0.446809	0.481013	0.54386	0.5	0.578947	0.44898	0.432432	0.468354	0.417582	0.526316	0.458015	0.470588	0.483146	0.642857	0.397059	0.463768	0.5	0.452632	0.415385	0.508621	0.373134	0.598361	0.460317	0.516129	0.581395	0.597015	0.583333	0.544944	0.558442	0.480519	0.5	0.493506	0.477876	0.53	0.564706	0.459016	0.531915
Chr. I	90330	0.470588	0.514925	0.442105	0.5	0.537879	0.515152	0.5	0.463158	0.3875	0.43662	0.415842	0.460317	0.609375	0.443299	0.43	0.47619	0.466667	0.460674	0.491525	0.485149	0.513158	0.477477	0.45283	0.536585	0.521368	0.533333	0.513158	0.510345	0.615385	0.55102	0.50495	0.538462	0.509615	0.491803	0.470588	0.46087	0.522124	0.484375	0.473118
Chr. I	90387	0.477273	0.465649	0.4125	0.481013	0.511628	0.539326	0.495413	0.511905	0.3875	0.415385	0.452632	0.484375	0.586466	0.454545	0.475728	0.3875	0.518987	0.506173	0.517857	0.452632	0.513514	0.514851	0.491228	0.571429	0.5	0.513158	0.523077	0.515152	0.622222	0.560209	0.540816	0.506329	0.460674	0.441176	0.5	0.481818	0.521008	0.492308	0.551282
Chr. I	90665	0.534884	0.477273	0.447917	0.40625	0.527273	0.474359	0.527778	0.44898	0.506667	0.442623	0.482759	0.462963	0.557971	0.460784	0.475248	0.315068	0.546667	0.472527	0.530612	0.384615	0.413793	0.597826	0.430556	0.503937	0.482759	0.45122	0.55	0.583333	0.448276	0.461538	0.458824	0.442105	0.384615	0.520548	0.553719	0.509259	0.45098	0.450704	0.390244
Chr. I	90924	0.44898	0.537313	0.45977	0.513158	0.509615	0.535714	0.472222	0.533333	0.554348	0.5	0.45977	0.561644	0.467742	0.494382	0.401575	0.507042	0.5	0.412371	0.451613	0.477876	0.5	0.581818	0.490566	0.536585	0.46087	0.464789	0.561644	0.528926	0.486957	0.477833	0.591304	0.40625	0.539326	0.47619	0.504132	0.512397	0.521277	0.681159	0.477273
Chr. I	91173	0.43299	0.503759	0.485437	0.5	0.507576	0.407767	0.432624	0.487179	0.555556	0.584416	0.486486	0.47191	0.44	0.543689	0.451327	0.530303	0.476744	0.417722	0.521127	0.423358	0.542169	0.495935	0.421687	0.625	0.504	0.545455	0.549296	0.461538	0.489796	0.497487	0.504505	0.411765	0.474138	0.427184	0.486957	0.510791	0.390244	0.571429	0.5625
Chr. I	91614	0.509091	0.507353	0.503817	0.52381	0.443548	0.513514	0.516667	0.491379	0.465517	0.486111	0.425	0.365079	0.52381	0.509804	0.481132	0.453488	0.4875	0.511111	0.476923	0.524138	0.422018	0.529412	0.458824	0.503704	0.572464	0.545455	0.462366	0.5	0.46988	0.46696	0.463636	0.557692	0.515464	0.445946	0.469799	0.488722	0.5	0.430233	0.517647
Chr. I	91665	0.474576	0.507353	0.5	0.5375	0.483333	0.554348	0.473684	0.486957	0.469565	0.419753	0.417391	0.415385	0.551181	0.504854	0.469027	0.439024	0.493151	0.555556	0.446154	0.48855	0.405941	0.514085	0.455696	0.48062	0.568182	0.5	0.418605	0.503759	0.47191	0.48	0.486486	0.575472	0.514563	0.5	0.464052	0.52349	0.510638	0.4	0.4875
Chr. I	91791	0.375	0.529851	0.488722	0.511905	0.546875	0.544554	0.508333	0.446809	0.530435	0.418367	0.511811	0.4	0.476923	0.5	0.527559	0.505747	0.5	0.593407	0.5	0.523438	0.35	0.544872	0.544444	0.423423	0.626168	0.44	0.517857	0.474684	0.510204	0.486056	0.560748	0.544715	0.588652	0.556701	0.494444	0.567568	0.553398	0.44898	0.638889
Chr. I	91938	0.48	0.495726	0.5	0.494382	0.543307	0.542857	0.471545	0.536913	0.466019	0.546392	0.513761	0.589041	0.454545	0.479167	0.503759	0.657534	0.459016	0.535211	0.460674	0.452174	0.495238	0.589147	0.554217	0.503876	0.478261	0.256757	0.563107	0.480769	0.525	0.5	0.423913	0.580357	0.52381	0.589474	0.56129	0.5	0.5	0.54717	0.494505
Chr. I	92037	0.55	0.480315	0.509804	0.48	0.568966	0.423529	0.495935	0.478261	0.533333	0.471154	0.587719	0.585714	0.432203	0.475806	0.559322	0.633803	0.485294	0.540541	0.455696	0.464912	0.473118	0.61157	0.589041	0.535433	0.401869	0.35	0.463918	0.555556	0.48	0.556122	0.493671	0.526882	0.504762	0.523256	0.566434	0.480916	0.548673	0.556701	0.488095
Chr. I	92115	0.573034	0.416667	0.427184	0.439024	0.514286	0.481481	0.461538	0.484615	0.472527	0.481481	0.522936	0.540984	0.488372	0.466019	0.5	0.573529	0.492958	0.467742	0.533333	0.495413	0.516854	0.530435	0.558824	0.47619	0.45614	0.419753	0.454545	0.486111	0.478261	0.544304	0.5	0.488095	0.585859	0.536585	0.483607	0.5	0.5	0.520833	0.530864
Chr. I	92310	0.444444	0.559322	0.506024	0.488889	0.460674	0.492063	0.535714	0.453333	0.4	0.539474	0.43	0.409091	0.467391	0.556818	0.59596	0.583333	0.542373	0.516129	0.520833	0.434211	0.571429	0.506667	0.531915	0.457944	0.487805	0.5	0.446154	0.575758	0.578313	0.443609	0.550725	0.508197	0.454545	0.549296	0.548387	0.509091	0.492958	0.392157	0.559322
Chr. I	92368	0.490909	0.526786	0.481481	0.577778	0.538462	0.473684	0.5625	0.506849	0.415385	0.618421	0.425743	0.38	0.46	0.618421	0.574257	0.533333	0.5	0.469697	0.529412	0.464789	0.611111	0.539474	0.553571	0.442308	0.4	0.528302	0.568966	0.522936	0.56383	0.458333	0.538462	0.492537	0.473684	0.5625	0.586207	0.479675	0.553571	0.489796	0.535714
Chr. I	92532	0.528302	0.576923	0.569767	0.6	0.466019	0.444444	0.559524	0.538462	0.5	0.55	0.479452	0.529412	0.413043	0.529412	0.598039	0.511364	0.679245	0.527027	0.521739	0.405405	0.641509	0.568627	0.477273	0.421053	0.513889	0.666667	0.653061	0.568627	0.533333	0.52349	0.54321	0.430769	0.474576	0.490196	0.534483	0.545455	0.56338	0.458333	0.442623
Chr. I	92657	0.52	0.490196	0.485437	0.553571	0.421488	0.479452	0.536585	0.565789	0.506329	0.4	0.458824	0.512195	0.411111	0.521277	0.530435	0.633333	0.58209	0.516854	0.614035	0.516484	0.566667	0.6	0.5	0.481818	0.556818	0.655738	0.559322	0.560345	0.495327	0.548023	0.548387	0.4875	0.486486	0.424242	0.459016	0.5	0.595238	0.465753	0.473684
Chr. I	92679	0.513514	0.480769	0.484536	0.526316	0.421488	0.539474	0.510638	0.5375	0.506024	0.428571	0.440476	0.512195	0.428571	0.539326	0.54955	0.630435	0.571429	0.528736	0.557377	0.510638	0.533333	0.594937	0.538462	0.508929	0.587629	0.666667	0.551724	0.521008	0.482456	0.530387	0.56383	0.494382	0.5	0.42029	0.491525	0.513761	0.602564	0.444444	0.483333
Chr. I	92703	0.520548	0.51773	0.489796	0.559322	0.435185	0.512821	0.494118	0.546667	0.513889	0.345455	0.407407	0.511628	0.454545	0.52809	0.581818	0.630435	0.6	0.54023	0.588235	0.5	0.481481	0.576923	0.533333	0.466667	0.563218	0.642857	0.568966	0.513514	0.495575	0.526946	0.554348	0.414634	0.507937	0.484375	0.5	0.49505	0.594595	0.484848	0.508772
Chr. I	92722	0.545455	0.492537	0.52	0.586207	0.454545	0.523256	0.5	0.52381	0.523077	0.431034	0.407895	0.583333	0.430108	0.54023	0.575472	0.623656	0.583333	0.556962	0.617021	0.474227	0.52381	0.602564	0.55102	0.475248	0.626374	0.666667	0.588235	0.516393	0.477876	0.523529	0.551724	0.460674	0.507463	0.492063	0.508197	0.509434	0.60274	0.507246	0.490909
Chr. I	92769	0.5375	0.442029	0.44898	0.622951	0.473214	0.536585	0.480392	0.511111	0.459016	0.509091	0.41573	0.5	0.516129	0.505882	0.543689	0.643678	0.575758	0.558824	0.666667	0.509804	0.528571	0.533333	0.516129	0.514851	0.54	0.619048	0.596774	0.512821	0.5	0.485207	0.571429	0.5	0.506329	0.530303	0.553846	0.509804	0.586667	0.476923	0.515152
Chr. I	92934	0.6	0.414966	0.454545	0.616279	0.44	0.571429	0.509804	0.451613	0.564706	0.426829	0.463636	0.534483	0.475248	0.5	0.56701	0.5125	0.538462	0.5625	0.507463	0.490196	0.411765	0.486486	0.551724	0.474138	0.585106	0.538462	0.561644	0.479675	0.485714	0.57672	0.471429	0.550562	0.552941	0.51087	0.590909	0.443609	0.479167	0.457831	0.536232
Chr. I	92941	0.608247	0.412162	0.461538	0.609756	0.46	0.591398	0.58	0.456	0.604651	0.430233	0.435897	0.578947	0.466667	0.522727	0.556701	0.5125	0.594937	0.527778	0.538462	0.514851	0.478261	0.520661	0.550562	0.504274	0.572917	0.537313	0.6	0.495798	0.5	0.59375	0.484848	0.566667	0.585106	0.521277	0.614035	0.448529	0.484211	0.505747	0.541667
Chr. I	92955	0.57	0.406897	0.455446	0.5875	0.485149	0.621053	0.537736	0.451128	0.615385	0.478723	0.451327	0.581818	0.445545	0.505618	0.555556	0.558442	0.569767	0.573171	0.557377	0.528846	0.484536	0.503876	0.549451	0.474576	0.605769	0.5	0.585714	0.492308	0.513514	0.57672	0.484375	0.538462	0.58	0.534653	0.631579	0.406015	0.532609	0.5	0.565789
Chr. I	92983	0.533333	0.461538	0.480769	0.6	0.5	0.565657	0.505051	0.469697	0.52439	0.465116	0.433628	0.592593	0.443396	0.474227	0.521277	0.565789	0.561798	0.522222	0.45283	0.513514	0.441176	0.504	0.543689	0.504587	0.607843	0.46875	0.526316	0.511811	0.512821	0.552083	0.542857	0.515464	0.565657	0.504673	0.575	0.397163	0.553191	0.512195	0.632353
Chr. I	93184	0.483871	0.448718	0.458333	0.557692	0.5	0.46875	0.537313	0.471338	0.486726	0.523364	0.445455	0.555556	0.488	0.504202	0.574468	0.513514	0.540816	0.528736	0.426471	0.507463	0.44898	0.551948	0.524752	0.504202	0.57554	0.544304	0.506329	0.535948	0.456522	0.550505	0.474227	0.480769	0.543307	0.522523	0.531915	0.457364	0.571429	0.469027	0.530864
Chr. I	93322	0.47541	0.482517	0.483333	0.583333	0.533898	0.480392	0.559701	0.552326	0.544643	0.53125	0.397849	0.480519	0.444444	0.474138	0.575758	0.48	0.494382	0.505263	0.45	0.46875	0.494845	0.549451	0.548387	0.540541	0.446429	0.549296	0.52	0.43662	0.524752	0.479167	0.587156	0.513514	0.545455	0.515789	0.517045	0.448598	0.575758	0.452991	0.593407
Chr. I	93403	0.440945	0.473684	0.438849	0.55	0.545455	0.545455	0.510067	0.474359	0.516949	0.433962	0.37234	0.493333	0.469388	0.495238	0.56391	0.5125	0.5	0.48	0.364865	0.493421	0.47	0.514124	0.558559	0.526316	0.509259	0.5	0.528736	0.478788	0.526316	0.472906	0.517857	0.528846	0.555556	0.423077	0.484472	0.533333	0.509259	0.46729	0.54878
Chr. I	93407	0.443548	0.492424	0.440299	0.545455	0.541667	0.574257	0.539007	0.49359	0.558559	0.447619	0.380435	0.526316	0.482517	0.519608	0.533835	0.511905	0.510638	0.48	0.373333	0.513699	0.46	0.523256	0.557522	0.535714	0.509091	0.520548	0.556818	0.467066	0.544444	0.477612	0.522523	0.514286	0.558333	0.428571	0.493671	0.546218	0.522124	0.47619	0.5375
Chr. I	93466	0.417391	0.5	0.458647	0.568182	0.548387	0.553719	0.562963	0.496894	0.601852	0.481481	0.358491	0.529412	0.552795	0.468468	0.507692	0.518987	0.468085	0.459459	0.410256	0.517007	0.46789	0.477011	0.509259	0.546218	0.556522	0.575342	0.516484	0.477124	0.505263	0.492891	0.52381	0.59434	0.5	0.46729	0.496933	0.568182	0.542373	0.488636	0.506849
Chr. I	93733	0.47619	0.527778	0.472868	0.494382	0.47619	0.461538	0.492424	0.44586	0.520661	0.539823	0.425926	0.446154	0.516129	0.423077	0.463768	0.519481	0.441176	0.454545	0.588889	0.518072	0.530303	0.508982	0.495413	0.444444	0.463768	0.5125	0.460674	0.465278	0.5	0.535398	0.547368	0.566372	0.486301	0.561983	0.526882	0.441379	0.431193	0.488372	0.533333
Chr. I	93745	0.46789	0.524476	0.447154	0.458333	0.525	0.46087	0.483607	0.45283	0.516393	0.546296	0.466019	0.462687	0.495935	0.411215	0.492537	0.486111	0.419048	0.454545	0.571429	0.511628	0.537879	0.487654	0.530435	0.472	0.452555	0.5	0.466667	0.468085	0.481481	0.534247	0.524752	0.542373	0.479452	0.578947	0.540984	0.425676	0.421053	0.464286	0.5
Chr. I	93789	0.521368	0.514085	0.440945	0.534653	0.530435	0.465517	0.488372	0.453488	0.512605	0.518519	0.46789	0.454545	0.522388	0.45098	0.444444	0.421053	0.441176	0.494382	0.526316	0.54321	0.534884	0.514793	0.55	0.472441	0.428571	0.5	0.420455	0.427586	0.4875	0.526066	0.52381	0.504425	0.542857	0.585859	0.547368	0.42446	0.474576	0.444444	0.507246
Chr. I	93865	0.5	0.492647	0.487179	0.485437	0.448	0.46729	0.459016	0.432927	0.509091	0.54	0.5	0.439024	0.548387	0.389474	0.404412	0.394737	0.482759	0.489362	0.526316	0.484663	0.491228	0.491124	0.574468	0.470588	0.433824	0.455696	0.418605	0.426573	0.573333	0.441315	0.536842	0.419643	0.485507	0.564356	0.525641	0.347826	0.495146	0.417722	0.588235
Chr. I	93917	0.53125	0.543307	0.495327	0.48	0.453125	0.508333	0.537037	0.414634	0.491803	0.571429	0.485149	0.479452	0.565891	0.430108	0.416058	0.416667	0.421569	0.541176	0.580645	0.482014	0.5	0.496403	0.574713	0.522523	0.450704	0.443038	0.416667	0.427536	0.538462	0.403941	0.519231	0.446429	0.488722	0.575758	0.56338	0.381356	0.455556	0.428571	0.569231
Chr. I	94235	0.522222	0.493056	0.486957	0.448276	0.4	0.54878	0.451327	0.480392	0.530303	0.472222	0.483146	0.551724	0.478992	0.553398	0.5	0.576087	0.461538	0.449275	0.580645	0.390805	0.644737	0.47191	0.327273	0.542056	0.418367	0.473684	0.417722	0.530303	0.53211	0.531073	0.417722	0.529412	0.488889	0.580247	0.5	0.555556	0.376471	0.671875	0.5
Chr. I	94386	0.491803	0.45509	0.479592	0.453333	0.443478	0.449275	0.42	0.493976	0.402985	0.575758	0.481928	0.431034	0.470085	0.5	0.45614	0.55814	0.46875	0.41791	0.491525	0.537634	0.553571	0.391892	0.530612	0.571429	0.477778	0.507937	0.461538	0.407767	0.5	0.488764	0.521739	0.485294	0.540541	0.525641	0.452381	0.491525	0.478723	0.588235	0.465116
Chr. I	94496	0.402597	0.528	0.441558	0.419355	0.376147	0.52	0.4625	0.55	0.363636	0.478873	0.473684	0.482759	0.428571	0.492537	0.433628	0.560976	0.545455	0.460317	0.580645	0.511905	0.433333	0.405797	0.490196	0.489362	0.480519	0.39726	0.45098	0.514851	0.507937	0.445946	0.478873	0.434211	0.529412	0.447761	0.493333	0.552846	0.487805	0.6	0.5
Chr. I	94550	0.448276	0.573643	0.453488	0.384615	0.440367	0.519481	0.482353	0.539683	0.346667	0.513514	0.52439	0.474576	0.477778	0.523077	0.4	0.586667	0.611111	0.52459	0.537313	0.494382	0.462687	0.428571	0.410714	0.515152	0.444444	0.440678	0.5	0.5	0.475	0.447761	0.493976	0.487805	0.5625	0.380282	0.470588	0.492188	0.44186	0.608108	0.479167
Chr. I	94611	0.494382	0.540146	0.505747	0.387097	0.495413	0.512821	0.480392	0.544118	0.338028	0.493151	0.5	0.490566	0.435294	0.428571	0.405941	0.551282	0.575	0.5	0.459016	0.53012	0.542857	0.445946	0.433333	0.527273	0.433333	0.515152	0.5	0.45098	0.5	0.46875	0.488095	0.462366	0.527778	0.478873	0.576923	0.517241	0.445652	0.546667	0.5
Chr. I	94787	0.442105	0.560976	0.474747	0.416667	0.419048	0.52439	0.478261	0.514563	0.474747	0.525641	0.469027	0.382353	0.444444	0.459459	0.469565	0.556962	0.56962	0.466667	0.47619	0.490909	0.413333	0.505051	0.418919	0.481132	0.513274	0.507246	0.505747	0.456	0.5	0.510204	0.433735	0.451923	0.550562	0.544304	0.467213	0.475524	0.427083	0.512821	0.532609
Chr. I	94863	0.469027	0.573643	0.453704	0.430556	0.428571	0.566265	0.495935	0.468468	0.419355	0.563218	0.509091	0.540541	0.478261	0.544304	0.456897	0.532468	0.47619	0.421687	0.391304	0.475728	0.417582	0.470588	0.507463	0.504425	0.509615	0.463768	0.457831	0.457364	0.484536	0.508982	0.441558	0.438202	0.505618	0.619048	0.540984	0.473684	0.452381	0.507042	0.554054
Chr. I	94915	0.490196	0.524194	0.453704	0.47561	0.486957	0.606742	0.52	0.454545	0.525253	0.574468	0.50495	0.585366	0.449612	0.534247	0.491525	0.493333	0.5125	0.506024	0.371429	0.511364	0.431373	0.449541	0.542169	0.495238	0.518868	0.397059	0.556701	0.477273	0.495146	0.502825	0.419355	0.444444	0.534884	0.510204	0.540323	0.448	0.466667	0.518987	0.555556
Chr. I	95018	0.443182	0.536585	0.46	0.487805	0.550459	0.559633	0.521739	0.470085	0.505618	0.538462	0.48	0.637681	0.492958	0.506024	0.490909	0.520548	0.506173	0.561644	0.411765	0.478261	0.544444	0.512821	0.506329	0.538462	0.510204	0.465517	0.479592	0.463768	0.585859	0.483696	0.406593	0.531915	0.555556	0.530612	0.515873	0.398374	0.54023	0.57377	0.518519
Chr. I	95043	0.421053	0.532787	0.484536	0.506329	0.551724	0.540541	0.53719	0.462963	0.5	0.533333	0.528846	0.606061	0.503311	0.441558	0.504673	0.492754	0.474359	0.526316	0.402778	0.48913	0.505376	0.521368	0.493671	0.567308	0.575758	0.469697	0.444444	0.443609	0.568421	0.513228	0.43617	0.544554	0.554545	0.521277	0.513043	0.408333	0.522727	0.542373	0.506329
Chr. I	95055	0.418367	0.555556	0.463918	0.512195	0.556522	0.521368	0.554622	0.471698	0.466019	0.532609	0.514563	0.558824	0.503356	0.463415	0.5	0.484848	0.444444	0.52	0.385714	0.460674	0.484211	0.553719	0.519481	0.575472	0.546392	0.5	0.425743	0.466165	0.546392	0.494845	0.460674	0.541667	0.541284	0.552083	0.527273	0.439024	0.522727	0.546875	0.493827
Chr. I	95073	0.401961	0.537879	0.463158	0.523256	0.512821	0.5	0.544	0.471154	0.45283	0.532609	0.495413	0.552632	0.493333	0.494118	0.555556	0.469697	0.443038	0.506329	0.450704	0.452632	0.511111	0.555556	0.531646	0.556701	0.55102	0.465753	0.41573	0.46875	0.55914	0.484043	0.47191	0.489796	0.550459	0.522727	0.546218	0.442623	0.516854	0.559322	0.43038
Chr. I	95116	0.408163	0.52	0.474227	0.505882	0.524194	0.509259	0.508197	0.495146	0.490741	0.565217	0.545455	0.592593	0.468966	0.450549	0.56	0.507692	0.48	0.481928	0.507463	0.473684	0.5	0.611111	0.551282	0.566372	0.585859	0.513889	0.419355	0.508065	0.582524	0.477778	0.484848	0.556701	0.539216	0.5	0.513274	0.432203	0.535354	0.555556	0.474359
Chr. I	95139	0.402062	0.508065	0.520833	0.542169	0.516393	0.495327	0.486239	0.509434	0.505263	0.551724	0.510638	0.555556	0.496403	0.423913	0.545455	0.466667	0.493151	0.487805	0.492537	0.454545	0.564706	0.628099	0.525	0.555556	0.6	0.527778	0.458824	0.512195	0.542056	0.494505	0.475248	0.578947	0.536842	0.45	0.533333	0.445378	0.521739	0.578947	0.506024
Chr. I	95155	0.412371	0.507937	0.5	0.53012	0.528926	0.52381	0.495413	0.552381	0.510417	0.56962	0.509615	0.552941	0.484375	0.477273	0.565217	0.5	0.453333	0.518519	0.491803	0.477778	0.561798	0.658537	0.573171	0.580952	0.593407	0.550725	0.45122	0.495935	0.537736	0.502703	0.484848	0.556701	0.569892	0.486486	0.504348	0.472441	0.5	0.587302	0.525641
Chr. I	95169	0.42268	0.519685	0.5	0.52381	0.504274	0.481132	0.487395	0.559633	0.483516	0.56	0.480769	0.545455	0.430894	0.479592	0.528736	0.453125	0.44	0.534247	0.5	0.5	0.568182	0.603306	0.574713	0.537736	0.586207	0.549296	0.469136	0.461538	0.527778	0.473404	0.463158	0.585106	0.522727	0.460526	0.513761	0.463415	0.5	0.568966	0.558442
Chr. I	95190	0.445652	0.484375	0.515152	0.47619	0.513043	0.524272	0.452991	0.577982	0.49505	0.535211	0.46729	0.555556	0.483051	0.465347	0.543478	0.462687	0.454545	0.591549	0.557692	0.465347	0.6	0.61157	0.52439	0.575472	0.516484	0.538462	0.443038	0.449612	0.536364	0.488889	0.463158	0.56044	0.48913	0.465753	0.504425	0.447761	0.517241	0.590164	0.565789
Chr. I	95238	0.556818	0.557252	0.480392	0.494118	0.496	0.533333	0.468468	0.598039	0.509615	0.578125	0.455446	0.569444	0.513761	0.475728	0.490196	0.5	0.519481	0.635135	0.54	0.471698	0.615385	0.6	0.634146	0.517241	0.583333	0.557377	0.472973	0.420635	0.490909	0.488636	0.5	0.585106	0.527473	0.447368	0.517857	0.496403	0.483516	0.614286	0.5875
Chr. I	95305	0.574468	0.570248	0.528736	0.443038	0.530435	0.505882	0.423077	0.595745	0.490385	0.558824	0.49505	0.478261	0.45098	0.495413	0.474747	0.5	0.53125	0.573333	0.591837	0.436893	0.642857	0.552381	0.649351	0.526316	0.478261	0.573529	0.545455	0.401961	0.5	0.402597	0.517647	0.527473	0.516484	0.454545	0.522936	0.470588	0.426829	0.622951	0.506494
Chr. I	95327	0.526882	0.580357	0.512195	0.478873	0.541284	0.493506	0.4375	0.5625	0.505263	0.560606	0.504673	0.513514	0.445545	0.5	0.46875	0.493671	0.514706	0.541667	0.604167	0.460784	0.628571	0.561224	0.661972	0.535714	0.483146	0.552239	0.544304	0.438776	0.481928	0.434483	0.529412	0.552941	0.544444	0.472222	0.519231	0.508772	0.423077	0.587302	0.5
Chr. I	95373	0.505882	0.546392	0.55	0.482759	0.625	0.454545	0.45	0.55914	0.530864	0.526316	0.517857	0.534483	0.411111	0.542553	0.484211	0.487179	0.486111	0.552632	0.604167	0.466667	0.672131	0.550562	0.622951	0.508475	0.428571	0.555556	0.554054	0.404255	0.428571	0.459677	0.535714	0.5	0.517647	0.41791	0.458333	0.54717	0.42029	0.553571	0.486486
Chr. I	95376	0.505882	0.555556	0.54878	0.491525	0.626263	0.46875	0.487805	0.553191	0.52439	0.551724	0.517544	0.551724	0.404255	0.525253	0.463918	0.5	0.492958	0.554054	0.591837	0.505263	0.68254	0.571429	0.625	0.512821	0.434211	0.590164	0.552632	0.395833	0.407895	0.459677	0.55814	0.5	0.547619	0.414286	0.505051	0.5625	0.426471	0.551724	0.5
Chr. I	95388	0.534884	0.52381	0.531646	0.5	0.606061	0.492063	0.493827	0.580645	0.54878	0.545455	0.526786	0.535714	0.418605	0.56	0.479592	0.493671	0.527778	0.534247	0.612245	0.483146	0.704918	0.577778	0.546875	0.512821	0.452055	0.59322	0.586667	0.406593	0.463415	0.479675	0.547619	0.464789	0.534091	0.461538	0.49505	0.546296	0.405797	0.559322	0.464789
Chr. I	95391	0.542169	0.537736	0.530864	0.491228	0.602041	0.516667	0.5	0.577778	0.54878	0.545455	0.527273	0.574074	0.423529	0.571429	0.474747	0.486842	0.57971	0.557143	0.604167	0.517241	0.7	0.586207	0.539683	0.508621	0.444444	0.583333	0.586667	0.393258	0.447059	0.495868	0.5375	0.507463	0.576471	0.446154	0.505155	0.556604	0.41791	0.553571	0.472222
Chr. I	95412	0.539326	0.513043	0.5125	0.483333	0.568421	0.5	0.522727	0.568182	0.554217	0.5	0.537037	0.490566	0.414141	0.575758	0.424242	0.486486	0.56338	0.571429	0.604167	0.488372	0.65	0.604938	0.542373	0.504202	0.442857	0.555556	0.578947	0.452632	0.46988	0.491935	0.542169	0.5	0.564706	0.432836	0.490385	0.556522	0.407895	0.539683	0.493506
Chr. I	95448	0.556962	0.520661	0.517241	0.48	0.520833	0.529412	0.493827	0.563218	0.537313	0.542373	0.523364	0.5	0.417391	0.580645	0.494845	0.453333	0.60274	0.540541	0.571429	0.471429	0.618182	0.544118	0.533333	0.5	0.5	0.540984	0.583333	0.43	0.480519	0.522388	0.506024	0.555556	0.594937	0.439394	0.494118	0.575	0.533333	0.554054	0.408451
Chr. I	95552	0.526316	0.5	0.457627	0.470588	0.405797	0.581395	0.5625	0.509804	0.452381	0.634146	0.676056	0.444444	0.404762	0.557377	0.538462	0.384615	0.52	0.482143	0.589744	0.477273	NA	0.44898	0.511628	0.605634	0.533333	0.520833	0.5	0.415385	0.459016	0.516129	0.473684	0.5625	0.553571	0.55	0.509091	0.506494	0.596491	0.490196	0.446429
Chr. I	95596	0.5	0.574713	0.483871	0.566667	0.459016	0.613636	0.565217	0.5	0.490196	0.634146	0.645161	0.514286	0.4	0.516129	0.549296	0.35	0.5	0.530612	0.512821	0.456522	0.677419	0.469388	0.447368	0.537313	0.530612	0.591837	0.533333	0.446429	0.492308	0.489583	0.56	0.545455	0.421053	NA	0.527273	0.508197	0.557692	0.5	0.555556
Chr. I	96197	0.52381	0.482993	0.519608	0.472973	0.495798	0.516854	0.514563	0.564103	0.430108	0.539683	0.417722	0.531646	0.514563	0.526882	0.423729	0.373333	0.513889	0.556818	0.430556	0.578512	0.540984	0.476636	0.513889	0.428571	0.578947	0.485714	0.553846	0.513514	0.482759	0.590164	0.422222	0.49	0.531915	0.465517	0.531532	0.563025	0.493827	0.634615	0.469697
Chr. I	96598	0.53125	0.571429	0.494505	0.45679	0.4375	0.538462	0.471545	0.6	0.635593	0.515789	0.533333	0.466667	0.526786	0.495327	0.553398	0.492958	0.473684	0.540541	0.483333	0.462185	0.571429	0.508772	0.485294	0.410526	0.577236	0.480519	0.424242	0.515873	0.451613	0.511111	0.576577	0.454545	0.545455	0.605634	0.517241	0.495575	0.431818	0.6	0.602564
Chr. I	97709	0.552083	0.55814	0.522936	0.454545	0.47619	0.55	0.466102	0.59	0.48062	0.363636	0.543689	0.5	0.458647	0.5	0.54717	0.535714	0.481013	0.55814	0.517241	0.567308	0.396552	0.540984	0.492537	0.495327	0.567308	0.5	0.493827	0.417808	0.567568	0.557895	0.483871	0.479592	0.474747	0.468085	0.520325	0.52459	0.515152	0.492958	0.520548
Chr. I	98419	0.5	0.592105	0.533333	0.479452	0.581395	0.511905	0.532787	0.43038	0.444444	0.40678	0.485149	0.478261	0.549618	0.53012	0.486726	0.509804	0.60241	0.459459	0.574074	0.462185	0.431034	0.536082	0.52459	0.487603	0.389381	0.607595	0.390625	0.495413	0.436364	0.398844	0.45614	0.46988	0.518072	0.568966	0.575472	0.392857	0.566667	0.586667	0.584416
Chr. I	98885	0.452055	0.57037	0.474227	0.609756	0.528986	0.506329	0.468468	0.417582	0.46	0.493151	0.529412	0.472222	0.512	0.451613	0.557522	0.52439	0.506849	0.513514	0.515625	0.508333	0.534483	0.465347	0.567164	0.527273	0.504348	0.494118	0.508197	0.586777	0.495575	0.468354	0.439252	0.525773	0.436782	0.47541	0.495146	0.514563	0.494382	0.571429	0.5
Chr. I	99440	0.53	0.459677	0.527273	0.588235	0.479592	0.450549	0.39	0.527778	0.553719	0.4	0.453704	0.52	0.425	0.491071	0.446602	0.477778	0.550562	0.3625	0.486842	0.503704	0.396552	0.503226	0.61039	0.433333	0.485075	0.532468	0.458824	0.561983	0.432432	0.495146	0.5	0.414141	0.466667	0.530303	0.503401	0.441441	0.571429	0.505263	0.367816
Chr. I	99606	0.527473	0.546053	0.590164	0.493333	0.480769	0.489796	0.45082	0.574074	0.520661	0.380952	0.519231	0.423077	0.504	0.47619	0.443396	0.459016	0.40566	0.517241	0.539474	0.57037	0.428571	0.510345	0.589744	0.5	0.525	0.486842	0.544444	0.617391	0.407407	0.4375	0.509804	0.509259	0.425532	0.516129	0.51497	0.398601	0.446429	0.494949	0.552941
Chr. I	99916	0.466667	0.554455	0.493151	0.590164	0.452055	0.476923	0.525253	0.487179	0.4375	0.480769	0.5	0.5	0.485149	0.6	0.486486	0.585714	0.446809	0.526316	0.472727	0.506024	0.441176	0.446154	0.45283	0.597222	0.544554	0.480769	0.462963	0.453608	0.461538	0.513699	0.477612	0.460526	0.482759	0.473684	0.551724	0.538462	0.45679	0.5	0.596491
Chr. I	99929	0.479452	0.525773	0.484848	0.603448	0.472222	0.485294	0.505155	0.448718	0.454545	0.490909	0.4875	0.538462	0.447917	0.588889	0.493827	0.546875	0.44898	0.526316	0.454545	0.481481	0.484848	0.433333	0.442308	0.575342	0.524752	0.470588	0.45283	0.464646	0.492537	0.514493	0.455882	0.452055	0.482143	0.5	0.550562	0.534884	0.461538	0.535714	0.603175
Chr. I	100063	0.444444	0.481928	0.457143	0.5	0.608696	0.44	0.519231	0.491228	0.539683	0.625	0.608108	0.612245	0.541176	0.468354	0.621622	0.464286	0.469388	0.596154	0.392157	0.463158	0.666667	0.529412	0.515625	0.576471	0.565217	0.5	0.545455	0.494382	0.521739	0.516393	0.438356	0.516667	0.435484	0.567568	0.518987	0.474359	0.554217	0.610169	0.507937
Chr. I	100687	0.527473	0.482143	0.54023	0.613333	0.603306	0.592593	0.495868	0.428571	0.583333	0.5	0.465116	0.482759	0.525	0.6	0.557143	0.56	0.610169	0.544118	0.550725	0.580357	0.467742	0.510204	0.571429	0.550459	0.480392	0.477273	0.513158	0.5625	0.4625	0.488889	0.493506	0.584906	0.527273	0.557377	0.462687	0.51	0.529412	0.459459	0.461538
Chr. I	100840	0.536082	0.479339	0.423913	0.588235	0.504762	0.541176	0.44186	0.480392	0.549618	0.383562	0.493976	0.539474	0.438095	0.543689	0.544444	0.518072	0.546875	0.642857	0.567568	0.524194	0.547619	0.488722	0.5625	0.544643	0.514563	0.506667	0.4125	0.552846	0.494382	0.489583	0.514019	0.605769	0.514563	0.553571	0.507937	0.535088	0.488095	0.481481	0.478873
Chr. I	101177	0.454545	0.555556	0.5	0.345455	0.43038	0.413043	0.402439	0.484848	0.413043	0.413043	0.381579	0.347826	0.425	0.412698	0.351852	0.577465	0.389831	0.296296	0.487179	0.432836	NA	0.521739	0.227273	0.5	0.479452	0.435897	0.392857	0.324675	0.382716	0.492063	0.486111	0.474576	0.481013	0.446809	0.414286	0.397436	0.484848	0.540541	0.452381
Chr. I	101193	0.481481	0.56044	0.482759	0.377358	0.448718	0.477273	0.423077	0.470588	0.4375	0.363636	0.405063	0.386364	0.417722	0.423729	0.428571	0.6	0.37931	0.321429	0.435897	0.432836	NA	0.55102	0.23913	0.511905	0.469697	0.421053	0.375	0.30137	0.402439	0.491667	0.454545	0.448276	0.492958	0.454545	0.387097	0.405405	0.491525	0.526316	0.391304
Chr. I	101198	0.471698	0.576471	0.464286	0.388889	0.466667	0.44186	0.434211	0.464789	0.446809	0.357143	0.414634	0.363636	0.4125	0.392857	0.431034	0.58209	0.4	0.321429	0.447368	0.432836	NA	0.553191	0.255319	0.518072	0.461538	0.425	0.339286	0.298507	0.402597	0.5	0.428571	0.438596	0.479452	0.434783	0.369231	0.418919	0.491228	0.540541	0.413043
Chr. I	101202	0.45283	0.566265	0.446429	0.346939	0.441558	0.452381	0.418919	0.478261	0.428571	0.4	0.394737	NA	0.418919	0.396226	0.440678	0.597015	0.4	0.327273	0.444444	0.454545	0.366667	0.545455	0.272727	0.506024	0.47619	0.414634	0.350877	0.313433	0.405405	0.508475	0.421875	0.438596	0.486486	0.444444	0.365079	0.422535	0.482143	0.540541	0.386364
Chr. I	101230	0.480769	0.506849	0.392857	0.413043	0.450704	0.452381	0.324324	0.509434	0.387755	0.342105	0.358209	0.309524	0.402439	0.415094	0.438596	0.611111	0.387755	0.327273	0.435897	0.458333	NA	0.547619	0.292683	0.506173	0.47541	0.368421	0.354167	0.362069	0.414286	0.5	0.433333	0.436364	0.430769	0.372093	0.396226	0.393939	0.382979	0.53125	0.317073
Chr. I	101336	0.421053	0.494118	0.408451	0.461538	0.44	0.444444	0.355932	0.342105	NA	NA	0.5	0.387097	0.464789	0.347826	0.393939	0.510204	0.410256	0.388889	NA	0.426667	NA	0.40625	NA	0.555556	0.52	0.322581	0.432432	0.548387	0.41791	0.430556	0.4375	0.466667	0.368421	NA	0.588235	0.360656	0.52381	0.428571	0.314286
Chr. I	101371	0.395833	0.443182	0.451613	0.387097	0.428571	0.472222	0.333333	0.382353	NA	NA	0.434783	0.3125	0.517857	0.377778	0.421875	0.509804	0.444444	0.411765	0.5	0.414286	NA	NA	NA	0.508475	0.481481	NA	0.485714	0.527273	0.407895	0.4	0.439024	0.55	0.436364	NA	0.606061	0.350877	0.526316	0.405405	0.322581
Chr. I	101423	0.375	0.5	0.484375	0.514286	0.487805	0.4375	0.316667	0.352941	0.333333	0.322581	0.488889	0.333333	0.534483	0.44186	0.516667	0.5	0.488372	0.45614	0.466667	0.352941	NA	NA	NA	0.482759	0.509434	0.382353	0.488372	0.557377	0.444444	0.422222	0.405405	0.488372	0.396226	0.212121	NA	0.45283	0.5	0.428571	0.5
Chr. I	101452	0.480769	0.512195	0.547945	0.538462	0.5	0.53125	0.365079	0.416667	NA	0.424242	0.529412	0.444444	0.625	0.46	0.485714	0.565217	0.6	0.457627	0.4375	0.4125	NA	0.575758	NA	0.621622	0.540984	0.432432	0.571429	0.56338	0.5	0.5	0.5	0.533333	0.489796	0.371429	0.580645	0.539683	0.452381	0.581395	0.577778
Chr. I	101453	0.530612	0.55	0.671429	0.6	0.555556	0.677419	0.47541	0.575758	NA	0.46875	0.58	0.457143	0.625	0.553191	0.558824	0.614286	0.619048	0.474576	0.451613	0.461538	NA	0.666667	NA	0.661972	0.612903	0.513514	0.55814	0.56338	0.564103	0.514563	0.567568	0.630435	0.5	0.416667	0.6	0.555556	0.5	0.625	0.622222
Chr. I	101479	0.510204	0.4375	0.589041	0.510638	0.481481	0.578947	0.285714	0.382353	0.393939	0.451613	0.607143	0.421053	0.595238	0.45283	0.492958	0.544304	0.560976	0.421053	0.393939	0.366197	NA	0.641026	NA	0.631579	0.507692	0.425	0.55	0.560976	0.5	0.424242	0.510204	0.357143	0.392157	0.363636	0.612903	0.522388	0.52381	0.552632	0.510638
Chr. I	101482	0.489362	0.426829	0.616438	0.520833	0.486239	0.552632	0.338983	0.382353	0.411765	0.4	0.551724	0.410256	0.588235	0.45098	0.474359	0.531646	0.560976	0.403509	0.441176	0.347222	NA	0.631579	NA	0.616438	0.507463	0.414634	0.538462	0.556962	0.506024	0.44	0.510204	0.333333	0.392157	0.382353	0.5625	0.476923	0.522727	0.538462	0.489362
Chr. I	101563	0.421875	0.46789	0.56044	0.436364	0.486726	0.563636	0.306667	0.38	0.340426	0.318182	0.584416	0.45283	0.606061	0.491525	0.448276	0.554217	0.537037	0.449275	0.387097	0.461538	0.540541	0.460317	NA	0.572917	0.525	0.471698	0.541667	0.5625	0.544554	0.458647	0.544118	0.465517	0.433735	0.422222	0.564516	0.54878	0.45614	0.526316	0.515152
Chr. I	101607	0.408451	0.521739	0.543478	0.533333	0.508929	0.561404	0.394737	0.469388	0.444444	0.377778	0.554217	0.464286	0.597938	0.514286	0.529412	0.540541	0.596774	0.514286	0.375	0.479452	0.511111	0.449275	0.606061	0.604167	0.522727	0.518519	0.479167	0.568421	0.542056	0.489209	0.557143	0.472727	0.4875	0.391304	0.550725	0.516484	0.457627	0.576271	0.460317
Chr. I	101619	0.376812	0.504673	0.538462	0.55	0.473214	0.542373	0.405405	0.46	0.45283	0.363636	0.559524	0.45098	0.558824	0.486111	0.528736	0.555556	0.59375	0.513889	0.428571	0.481928	0.5	0.441176	0.611111	0.615385	0.544444	0.518519	0.44898	0.56383	0.546296	0.5	0.528571	0.509804	0.448718	0.404255	0.588235	0.548387	0.436364	0.576271	0.476923
Chr. I	101712	0.432099	0.546218	0.57	0.597222	0.443396	0.581081	0.45	0.484375	0.448718	0.431034	0.525	0.571429	0.561983	0.430108	0.586207	0.588235	0.583333	0.464789	0.411765	0.434783	0.421053	0.52809	0.571429	0.568627	0.514286	0.508197	0.46875	0.495327	0.542553	0.523179	0.546392	0.473684	0.505747	0.385965	0.5	0.453608	0.513514	0.486486	0.470588
Chr. I	101991	0.485437	0.492537	0.515152	0.39759	0.516949	0.457447	0.435897	0.494253	0.494505	0.446809	0.596491	0.394366	0.512605	0.505263	0.420561	0.386364	0.552632	0.492308	0.4	0.554455	0.492308	0.504762	0.411765	0.533333	0.495798	0.434211	0.461538	0.413462	0.573034	0.474576	0.578947	0.552941	0.402062	0.5	0.471074	0.475806	0.513514	0.352941	0.465753
Chr. I	102345	0.521277	0.472441	0.423529	0.530864	0.414894	0.484848	0.504348	0.477612	0.513158	0.40625	0.5	0.559322	0.53211	0.558442	0.495413	0.453125	0.690141	0.522727	0.589286	0.494845	0.464789	0.534091	0.55	0.54	0.47619	0.384615	0.474576	0.472441	0.539474	0.477707	0.540816	0.447059	0.511628	0.421875	0.452991	0.511111	0.512195	0.464286	0.569444
Chr. I	102420	0.510638	0.45045	0.444444	0.575758	0.528846	0.426829	0.517544	0.493333	0.511905	0.424242	0.455696	0.566667	0.525862	0.540541	0.479592	0.464789	0.651515	0.47561	0.537037	0.445652	0.44	0.54717	0.507937	0.509091	0.477064	0.453125	0.446429	0.463158	0.487179	0.483871	0.444444	0.424658	0.460674	0.470588	0.470588	0.482353	0.493506	0.509434	0.592105
Chr. I	102483	0.478261	0.486486	0.475	0.602273	0.512195	0.433735	0.519608	0.488372	0.5125	0.446154	0.472527	0.553846	0.436364	0.442857	0.485714	0.545455	0.565217	0.488372	0.612245	0.379747	0.527027	0.585106	0.5	0.560748	0.485981	0.409836	0.480769	0.505155	0.45977	0.486667	0.449275	0.460526	0.5	0.484375	0.5	0.525773	0.518072	0.607843	0.560606
Chr. I	102486	0.478261	0.518182	0.463415	0.583333	0.5	0.457831	0.515464	0.476744	0.506024	0.446154	0.477778	0.5625	0.436364	0.450704	0.5	0.558824	0.573529	0.488095	0.6	0.368421	0.540541	0.578947	0.491228	0.5625	0.485714	0.428571	0.490566	0.510417	0.471264	0.487013	0.428571	0.435897	0.4875	0.47541	0.504505	0.534653	0.493827	0.603774	0.575758
Chr. I	102606	0.592233	0.490385	0.516129	0.565217	0.563107	0.3875	0.517857	0.382979	0.453488	0.531646	0.44086	0.536232	0.384615	0.454545	0.40625	0.547945	0.433333	0.4	0.509804	0.41573	0.512821	0.541176	0.515625	0.542857	0.461538	0.348485	0.571429	0.514019	0.416667	0.481013	0.438202	0.481013	0.561798	0.523077	0.495575	0.473684	0.505051	0.466667	0.617647
Chr. I	102864	0.524752	0.491071	0.55814	0.467532	0.53	0.546667	0.413462	0.4	0.404762	0.513514	0.527473	0.492063	0.496	0.428571	0.395349	0.521739	0.465753	0.521739	0.611111	0.390476	0.623188	0.491935	0.45283	0.52	0.470588	0.433333	0.484375	0.579439	0.375	0.505747	0.46875	0.549451	0.470588	0.525	0.423423	0.475806	0.525773	0.507042	0.477612
Chr. I	103068	0.641026	0.520833	0.438202	0.542553	0.616822	0.474359	0.519608	0.477778	0.558442	0.5	0.454545	0.5	0.557377	0.434783	0.471264	0.488636	0.606061	0.492754	0.561404	0.491071	0.521127	0.43956	0.555556	0.5	0.569767	0.442857	0.408451	0.558333	0.4	0.424242	0.518519	0.53012	0.519231	0.555556	0.505263	0.487179	0.366667	0.584906	0.48
Chr. I	103110	0.583333	0.554545	0.473684	0.50495	0.598214	0.52809	0.495327	0.467391	0.517647	0.508475	0.47	0.418919	0.564103	0.447917	0.494253	0.46988	0.545455	0.465753	0.444444	0.466019	0.486486	0.460784	0.517857	0.526786	0.522727	0.457627	0.486486	0.544	0.391753	0.452555	0.476744	0.538462	0.518868	0.545455	0.538462	0.457627	0.367816	0.537037	0.5
Chr. I	103141	0.586207	0.486726	0.511905	0.481818	0.603306	0.511628	0.513043	0.461538	0.489796	0.492063	0.449541	0.384615	0.593496	0.474747	0.474227	0.481013	0.525641	0.459459	0.472727	0.519608	0.506173	0.421053	0.592593	0.512605	0.485437	0.460317	0.512821	0.546218	0.417582	0.465753	0.446809	0.506329	0.533333	0.535714	0.526786	0.456897	0.37234	0.574074	0.512821
Chr. I	103146	0.583333	0.495726	0.493976	0.491071	0.601695	0.518072	0.512821	0.485149	0.505263	0.467742	0.443396	0.394737	0.583333	0.479592	0.463918	0.480519	0.52	0.471429	0.482143	0.519231	0.5	0.449541	0.589286	0.528926	0.490385	0.460317	0.512821	0.55	0.422222	0.468966	0.447917	0.525641	0.539216	0.560976	0.513514	0.473684	0.402174	0.537037	0.4875
Chr. I	103307	0.453333	0.480916	0.506329	0.529412	0.443396	0.527027	0.424779	0.44898	0.488095	0.464789	0.45	0.346154	0.482456	0.556818	0.484536	0.445783	0.52	0.466667	0.534483	0.551402	0.58209	0.519231	0.583333	0.445545	0.44	0.446154	0.615385	0.52381	0.5125	0.45	0.444444	0.505747	0.431579	0.491525	0.615385	0.530435	0.473684	0.523077	0.571429
Chr. I	103578	0.548387	0.558559	0.574257	0.508772	0.486957	0.583333	0.539216	0.522222	0.461538	0.588235	0.465909	0.538462	0.525	0.486486	0.492308	0.5	0.545455	0.482759	0.333333	0.474747	0.436364	0.436893	0.478261	0.433735	0.515152	0.508197	0.383333	0.459184	0.518072	0.467626	0.56044	0.577778	0.424242	0.442308	0.536842	0.495327	0.584615	0.546875	0.493671
Chr. I	103632	0.555556	0.539216	0.604167	0.515152	0.39823	0.592593	0.552083	0.593023	0.492958	0.569231	0.534091	0.578125	0.559633	0.5	0.519481	0.444444	0.556962	0.515625	0.347826	0.472527	0.5	0.494949	0.46	0.444444	0.526316	0.541667	0.416667	0.466667	0.539326	0.432836	0.545455	0.561798	0.462963	0.457627	0.528736	0.457944	0.602941	0.527778	0.578947
Chr. I	103724	0.520833	0.542857	0.625	0.467742	0.350515	0.538462	0.5	0.513514	0.461538	0.586667	0.556818	0.542373	0.544554	0.455696	0.506494	0.495327	0.538462	0.537313	0.4	0.481928	0.591837	0.527027	0.5	0.447059	0.47619	0.596154	0.43662	0.505155	0.552083	0.418033	0.556818	0.550725	0.551282	0.509434	0.482353	0.443299	0.515152	0.434211	0.532258
Chr. I	103782	0.563218	0.537736	0.53125	0.507692	0.436975	0.56	0.511628	0.472973	0.571429	0.584416	0.583333	0.444444	0.546296	0.448276	0.5375	0.49	0.480769	0.470588	0.410256	0.482759	0.5	0.520548	0.590909	0.387097	0.43956	0.490566	0.440678	0.535714	0.49	0.44697	0.595238	0.567164	0.488889	0.555556	0.4625	0.40404	0.527778	0.476923	0.622951
Chr. I	103867	0.481013	0.546296	0.51087	0.397059	0.481481	0.447368	0.520833	0.433735	0.637681	0.537313	0.62069	0.4	0.44	0.4	0.531646	0.552083	0.555556	0.5	0.322034	0.5	0.483333	0.487179	0.568966	0.413462	0.445545	0.491228	0.583333	0.488889	0.483871	0.485294	0.595506	0.428571	0.457831	0.483871	0.477778	0.408696	0.5	0.462687	0.584615
Chr. I	103899	0.481013	0.513274	0.474227	0.396825	0.527273	0.430556	0.537736	0.45	0.635135	0.550725	0.632184	0.465753	0.45283	0.452055	0.519481	0.565657	0.573529	0.564103	0.451613	0.489362	0.514706	0.512821	0.538462	0.428571	0.490385	0.52381	0.632911	0.480392	0.555556	0.547297	0.590361	0.513514	0.489583	0.519231	0.457447	0.434426	0.413333	0.506329	0.585714
Chr. I	104042	0.5	0.619048	0.464286	0.530864	0.517544	0.4125	0.542373	0.433735	0.519231	0.552632	0.545455	0.527778	0.491071	0.448718	0.587156	0.586957	0.454545	0.539474	0.549296	0.504132	0.485294	0.5	0.507692	0.5	0.491071	0.571429	0.539474	0.494737	0.495146	0.552941	0.561798	0.476744	0.553571	0.625	0.481132	0.482759	0.443299	0.589744	0.538462
Chr. I	104343	0.471264	0.538462	0.414414	0.474359	0.504505	0.584416	0.553571	0.53	0.446809	0.546875	0.510204	0.5	0.5	0.52439	0.61165	0.4	0.619048	0.529412	0.62	0.512195	0.42623	0.489796	0.528571	0.474747	0.489583	0.5	0.594937	0.518182	0.504673	0.440559	0.481013	0.477273	0.55814	0.5	0.438202	0.471698	0.533333	0.472727	0.518519
Chr. I	104460	0.417582	0.481481	0.5	0.506173	0.466102	0.567164	0.481132	0.537037	0.474227	0.44898	0.541667	0.45679	0.492424	0.566265	0.512605	0.467532	0.555556	0.513514	0.526316	0.542056	0.410714	0.43617	0.537037	0.5	0.456522	0.632653	0.609756	0.530435	0.46789	0.473684	0.474747	0.5625	0.557895	0.623188	0.391753	0.45045	0.518182	0.510204	0.473684
Chr. I	104505	0.429907	0.483221	0.504854	0.527027	0.443478	0.542857	0.460784	0.529915	0.5	0.470588	0.505155	0.422222	0.467153	0.569892	0.509259	0.461538	0.534247	0.5	0.454545	0.548387	0.492063	0.428571	0.581818	0.462264	0.431818	0.62	0.620253	0.517241	0.495575	0.440789	0.469388	0.567901	0.509434	0.583333	0.413793	0.481818	0.54902	0.610169	0.473684
Chr. I	105800	0.515464	0.53211	0.484848	0.447917	0.505618	0.531915	0.536913	0.486957	0.473684	0.52809	0.53271	0.481013	0.466165	0.585106	0.4375	0.434211	0.506024	0.428571	0.533333	0.45082	0.5	0.496403	0.5125	0.558824	0.536364	0.493506	0.512821	0.557377	0.473684	0.539326	0.557895	0.482759	0.487603	0.478261	0.517483	0.553191	0.484211	0.459459	0.53125
Chr. I	106581	0.441176	0.47973	0.506667	0.451923	0.524194	0.565574	0.503704	0.532544	0.451613	0.565574	0.396396	0.530864	0.606557	0.508929	0.507692	0.506329	0.485981	0.475248	0.532609	0.554054	0.525547	0.563291	0.495146	0.52381	0.469565	0.53125	0.471264	0.526316	0.505882	0.543933	0.481481	0.458333	0.481481	0.534483	0.537975	0.489796	0.55102	0.567308	0.515464
Chr. I	106953	0.416667	0.5	0.438462	0.481928	0.609756	0.484127	0.532258	0.470238	0.507692	0.5	0.568182	0.481481	0.546763	0.490566	0.465753	0.478723	0.52809	0.488636	0.444444	0.522727	0.445312	0.519737	0.485149	0.514493	0.525926	0.492958	0.489362	0.510638	0.379747	0.470339	0.511278	0.468254	0.560976	0.504673	0.525	0.515528	0.614679	0.450549	0.441558
Chr. I	107001	0.426087	0.481928	0.424242	0.457831	0.555556	0.512195	0.623932	0.482558	0.507692	0.487805	0.581395	0.465753	0.510791	0.53211	0.447552	0.489583	0.505495	0.482353	0.522727	0.503759	0.472868	0.53125	0.438202	0.577778	0.52518	0.487179	0.505155	0.558621	0.405405	0.467593	0.516949	0.429825	0.538462	0.533981	0.512821	0.537415	0.587629	0.483516	0.444444
Chr. I	107028	0.435185	0.493827	0.444444	0.52439	0.513274	0.48855	0.589744	0.48125	0.503704	0.449153	0.578512	0.413333	0.531915	0.518519	0.441176	0.456522	0.484211	0.454545	0.45977	0.53125	0.474453	0.494318	0.454545	0.578947	0.517483	0.5	0.51	0.518519	0.391892	0.465116	0.495726	0.403361	0.483871	0.555556	0.506024	0.577922	0.544554	0.483516	0.48
Chr. I	107505	0.521277	0.52	0.564885	0.546512	0.485075	0.565574	0.439189	0.491525	0.567568	0.469565	0.5	0.482353	0.493421	0.419048	0.417391	0.43956	0.378378	0.578947	0.561798	0.532258	0.430894	0.524476	0.531915	0.434783	0.477273	0.594937	0.443038	0.481013	0.455556	0.535885	0.432692	0.560345	0.614679	0.428571	0.427586	0.48125	0.43	0.395349	0.483516
Chr. I	107850	0.53	0.509934	0.488722	0.488372	0.553719	0.453608	0.488189	0.472603	0.482759	0.514563	0.554622	0.4875	0.4625	0.466667	0.513043	0.493151	0.510417	0.592593	0.506849	0.5	0.519231	0.607407	0.550562	0.598592	0.513889	0.566667	0.510417	0.469512	0.548387	0.458498	0.547826	0.462121	0.556338	0.567568	0.514286	0.541935	0.467391	0.520408	0.519608
Chr. I	107970	0.56	0.555556	0.446281	0.505376	0.487805	0.494737	0.484375	0.5	0.424242	0.486726	0.569106	0.564103	0.544118	0.471545	0.445312	0.542169	0.45	0.527473	0.531646	0.410448	0.540816	0.57764	0.542553	0.566929	0.514706	0.583333	0.561224	0.486111	0.505495	0.487273	0.558333	0.507463	0.622047	0.602941	0.482993	0.537037	0.515152	0.49	0.53
Chr. I	108108	0.586538	0.59589	0.510345	0.434783	0.443548	0.510204	0.5	0.447368	0.580153	0.45283	0.527778	0.464789	0.445255	0.375	0.488	0.564103	0.463918	0.5625	0.516854	0.441176	0.455357	0.539474	0.490909	0.48855	0.574074	0.539474	0.611111	0.511278	0.519481	0.524715	0.558333	0.609023	0.563492	0.541985	0.442424	0.470199	0.473214	0.444444	0.483516
Chr. I	108391	0.6	0.617647	0.488722	0.472222	0.523438	0.52381	0.51145	0.469512	0.509615	0.485437	0.537736	0.419753	0.445205	0.482143	0.489051	0.518987	0.490385	0.571429	0.435897	0.511628	0.461538	0.477941	0.456897	0.459459	0.559322	0.581081	0.516854	0.462687	0.565789	0.486842	0.519608	0.5625	0.569231	0.488189	0.5	0.529412	0.538462	0.506173	0.561644
Chr. I	108501	0.59375	0.591549	0.516949	0.43617	0.528926	0.555556	0.504202	0.474453	0.46	0.5	0.563636	0.445783	0.475177	0.424779	0.439394	0.505618	0.50495	0.561224	0.479452	0.404959	0.542857	0.613445	0.420455	0.508065	0.57265	0.594595	0.5	0.47482	0.456522	0.466667	0.48913	0.583333	0.571429	0.489583	0.540881	0.531469	0.576087	0.455696	0.532258
Chr. I	108943	0.490741	0.566929	0.521739	0.616438	0.538462	0.566372	0.480916	0.533835	0.464286	0.471545	0.48062	0.528571	0.556391	0.466667	0.527132	0.47191	0.511364	0.52809	0.539683	0.576923	0.45614	0.475	0.505155	0.527027	0.52	0.37931	0.517241	0.546875	0.447059	0.554545	0.645161	0.537736	0.571429	0.539823	0.46	0.4375	0.52809	0.597938	0.478261
Chr. I	108967	0.46729	0.571429	0.540984	0.569444	0.547009	0.564815	0.5	0.5625	0.457143	0.461538	0.507463	0.507463	0.557143	0.524272	0.540323	0.457831	0.494253	0.51087	0.533333	0.604839	0.474576	0.482014	0.495238	0.506579	0.495798	0.333333	0.5	0.576923	0.47619	0.533937	0.593407	0.527778	0.554545	0.567568	0.468966	0.461538	0.510638	0.548387	0.447368
Chr. I	109720	0.477064	0.523179	0.492537	0.523256	0.565891	0.5625	0.57037	0.54386	0.474074	0.531469	0.511628	0.535714	0.496183	0.504	0.459854	0.581395	0.511905	0.5	0.448276	0.503704	0.484536	0.469945	0.596154	0.525	0.457143	0.464789	0.606061	0.535032	0.54321	0.512295	0.489583	0.52381	0.50365	0.471545	0.531579	0.526316	0.5	0.635417	0.552632
Chr. I	109795	0.469565	0.550725	0.5	0.567568	0.584615	0.554455	0.510345	0.566265	0.44	0.525926	0.477876	0.545455	0.5	0.453125	0.468966	0.586957	0.478261	0.506667	0.442857	0.481752	0.5	0.446429	0.58871	0.58871	0.455172	0.404762	0.597826	0.543624	0.647887	0.518248	0.532609	0.519231	0.552239	0.507937	0.514793	0.542254	0.475728	0.58427	0.571429
Chr. I	109887	0.458716	0.530303	0.538462	0.5	0.518797	0.552381	0.57037	0.519553	0.444444	0.550388	0.486239	0.526316	0.533333	0.514286	0.489362	0.54878	0.454545	0.506667	0.432099	0.495652	0.504132	0.480519	0.556604	0.548673	0.434426	0.461538	0.590361	0.535032	0.532468	0.522556	0.525773	0.555556	0.589744	0.485714	0.552941	0.493506	0.388889	0.597826	0.629213
Chr. I	109984	0.494949	0.52518	0.472868	0.578313	0.53719	0.512195	0.557143	0.488506	0.467213	0.590909	0.486239	0.454545	0.517986	0.415929	0.522388	0.511628	0.494118	0.444444	0.525641	0.416	0.495495	0.539568	0.52381	0.512195	0.415385	0.466667	0.551724	0.507143	0.490196	0.51626	0.549451	0.536842	0.567568	0.513274	0.476821	0.482759	0.455357	0.583333	0.714286
Chr. I	110014	0.494949	0.522727	0.456693	0.573171	0.487179	0.53913	0.567164	0.512346	0.46087	0.635514	0.518519	0.506494	0.49635	0.401869	0.522388	0.517647	0.45122	0.448276	0.5	0.401786	0.528302	0.532374	0.50495	0.52	0.439394	0.54386	0.574713	0.496403	0.509615	0.528571	0.569767	0.5	0.560748	0.513274	0.481752	0.508982	0.477477	0.573034	0.735632
Chr. I	110101	0.457944	0.477612	0.477612	0.573171	0.473214	0.51145	0.549618	0.465909	0.462963	0.625	0.596491	0.54023	0.471698	0.45045	0.473282	0.5	0.494382	0.5	0.529412	0.367925	0.419643	0.464	0.516484	0.512605	0.446281	0.517241	0.505747	0.510791	0.519231	0.536458	0.476744	0.490385	0.587719	0.462264	0.557143	0.488095	0.561224	0.488372	0.674157
Chr. I	110131	0.419048	0.5	0.456897	0.530864	0.472727	0.470149	0.549618	0.450867	0.46789	0.645455	0.59292	0.511111	0.493976	0.484127	0.483871	0.511111	0.535714	0.561224	0.5	0.342342	0.453704	0.404959	0.52809	0.547009	0.477876	0.474576	0.444444	0.492537	0.475248	0.55	0.470588	0.533981	0.576923	0.509091	0.612676	0.528302	0.568421	0.467391	0.677419
Chr. I	110146	0.419048	0.511278	0.46281	0.53012	0.48	0.453237	0.546875	0.431034	0.45098	0.626168	0.566372	0.483146	0.484472	0.48	0.487179	0.522727	0.554217	0.588235	0.494253	0.358974	0.415094	0.417323	0.5	0.52381	0.449153	0.423077	0.413793	0.496503	0.451923	0.544944	0.465116	0.576923	0.533981	0.53913	0.587413	0.52795	0.55914	0.477273	0.677778
Chr. I	110200	0.432203	0.517986	0.447154	0.493506	0.516854	0.456693	0.573913	0.49162	0.5	0.617391	0.521368	0.493827	0.509934	0.54955	0.477477	0.54321	0.602151	0.580645	0.533333	0.430894	0.517857	0.479675	0.564815	0.590551	0.487395	0.477612	0.489583	0.434211	0.434783	0.51087	0.483516	0.468085	0.541667	0.554545	0.611511	0.567073	0.563218	0.474227	0.574468
Chr. I	110595	0.464789	0.432432	0.383562	0.355556	0.5	0.5625	0.573529	0.481013	0.5	0.348485	0.342466	NA	0.4125	0.410714	0.457627	0.563636	0.48	0.5	0.522727	0.37037	0.44898	0.489362	0.454545	0.511111	0.455696	0.365854	0.615385	0.413793	0.493151	0.486957	0.469388	0.507937	0.480769	0.442623	0.486111	0.457447	0.539683	0.509434	0.413043
Chr. I	110796	0.434783	0.373494	0.514706	0.459016	0.443182	0.38806	0.525	0.344262	0.346154	0.380952	0.422535	0.444444	0.480519	0.435897	0.52	0.340426	0.538462	0.526316	0.375	0.521277	0.529412	0.564516	0.462963	0.531646	0.392405	0.363636	0.4	0.47619	0.410714	0.48062	0.403226	0.460317	0.424658	0.385965	0.481013	0.560748	0.523077	0.392157	0.469388
Chr. I	110856	0.408451	0.356436	0.472222	0.469697	0.444444	0.457143	0.464286	0.395604	0.469697	0.4	0.422535	0.521739	0.485149	0.4375	0.565789	0.363636	0.452055	0.526316	0.326923	0.57732	0.557143	0.51087	0.538462	0.461538	0.442105	0.431373	0.465753	0.504762	0.435484	0.493151	0.414286	0.435897	0.375	0.454545	0.478261	0.544	0.5	0.392857	0.431034
Chr. I	110981	0.516484	0.495575	0.535354	0.480519	0.448819	0.45	0.46	0.420635	0.47191	0.525	0.488636	0.43038	0.508772	0.463636	0.516949	0.493827	0.45679	0.553571	0.507246	0.477876	0.505263	0.453782	0.518987	0.504505	0.495798	0.4625	0.422535	0.524138	0.585366	0.492386	0.411111	0.375	0.449438	0.506849	0.521008	0.489933	0.461538	0.493151	0.479452
Chr. I	111180	0.593023	0.4875	0.528926	0.460784	0.455285	0.468468	0.465517	0.488095	0.558824	0.53125	0.451852	0.459459	0.540541	0.431373	0.535714	0.494382	0.460674	0.464789	0.5625	0.5	0.478632	0.462121	0.531915	0.577778	0.496063	0.493976	0.444444	0.517986	0.518072	0.497462	0.481481	0.47619	0.449153	0.556522	0.510345	0.468085	0.5	0.480769	0.414634
Chr. I	111245	0.642105	0.430464	0.488189	0.481481	0.48062	0.445545	0.446154	0.437908	0.5625	0.543689	0.442857	0.519481	0.535484	0.40404	0.492188	0.53012	0.460674	0.45977	0.475	0.558824	0.512	0.536232	0.494253	0.571429	0.520661	0.506849	0.464286	0.530612	0.552941	0.5	0.436893	0.504673	0.448276	0.55102	0.5	0.54	0.550459	0.558824	0.5
Chr. I	111401	0.544554	0.493671	0.455882	0.508772	0.508333	0.458333	0.5	0.435583	0.540323	0.488372	0.507463	0.567164	0.510949	0.434343	0.551181	0.467391	0.529412	0.5	0.505618	0.574627	0.537313	0.48	0.464646	0.562963	0.507042	0.485714	0.482759	0.526316	0.538462	0.497653	0.550847	0.522124	0.458015	0.580952	0.54	0.541899	0.546218	0.576087	0.447917
Chr. I	111623	0.533333	0.484848	0.530769	0.5	0.589744	0.476636	0.537815	0.52381	0.437037	0.473118	0.533898	0.533333	0.503311	0.5	0.526718	0.522222	0.674419	0.519231	0.5125	0.496063	0.586207	0.522876	0.510204	0.513274	0.566667	0.465116	0.515152	0.442424	0.450549	0.471111	0.568807	0.585586	0.516667	0.529412	0.488095	0.506024	0.522124	0.58	0.51087
Chr. I	111655	0.533898	0.49635	0.503876	0.521739	0.598214	0.5	0.519685	0.524476	0.473684	0.5	0.516393	0.5625	0.506667	0.537736	0.5	0.511364	0.658537	0.528302	0.481013	0.495868	0.59322	0.490196	0.481132	0.563025	0.559211	0.523256	0.54	0.482353	0.460674	0.481308	0.563107	0.495868	0.491803	0.489583	0.5	0.467066	0.5	0.582524	0.509804
Chr. I	111719	0.537815	0.493056	0.470588	0.533333	0.558824	0.482759	0.541985	0.489655	0.464567	0.540816	0.531532	0.531646	0.56	0.5	0.493243	0.512195	0.678161	0.429825	0.525641	0.5	0.560345	0.427711	0.5	0.513761	0.535714	0.487179	0.547368	0.490323	0.39604	0.508772	0.534653	0.520325	0.487805	0.545455	0.464286	0.527397	0.482456	0.610526	0.47
Chr. I	111983	0.488	0.446541	0.521368	0.556818	0.565891	0.419355	0.540984	0.491018	0.575221	0.570093	0.464567	0.541667	0.484127	0.412844	0.471429	0.515464	0.590361	0.5625	0.58427	0.506849	0.459016	0.509804	0.508621	0.462963	0.52	0.478261	0.52439	0.475862	0.580645	0.513393	0.46087	0.451852	0.54955	0.527559	0.560241	0.503401	0.558333	0.5625	0.5
Chr. I	112049	0.479675	0.486486	0.571429	0.534247	0.548872	0.447154	0.492063	0.532164	0.541667	0.533981	0.44186	0.602941	0.490741	0.468468	0.519737	0.56044	0.563218	0.571429	0.597938	0.5	0.535433	0.554839	0.528302	0.467213	0.513274	0.466667	0.528571	0.446043	0.57732	0.512315	0.521277	0.465116	0.598214	0.521368	0.541667	0.458333	0.558333	0.518519	0.44898
Chr. I	112232	0.420561	0.404255	0.504132	0.58	0.480769	0.458716	0.507937	0.5	0.560976	0.519608	0.451613	0.505747	0.473214	0.5	0.466667	0.515464	0.555556	0.546392	0.494382	0.414062	0.552	0.525	0.557522	0.435714	0.48	0.512195	0.505495	0.46988	0.541176	0.455319	0.541284	0.448819	0.505882	0.47191	0.55303	0.44586	0.472727	0.5	0.527473
Chr. I	112339	0.462963	0.473684	0.496552	0.561905	0.576923	0.466102	0.438356	0.472727	0.5	0.565657	0.491071	0.479167	0.43038	0.515789	0.458647	0.512195	0.581633	0.473214	0.425	0.482456	0.585938	0.521127	0.61194	0.453846	0.539823	0.466667	0.510204	0.496815	0.518987	0.439331	0.510204	0.463768	0.436782	0.509804	0.579618	0.5	0.4375	0.569892	0.52
Chr. I	112373	0.490741	0.47651	0.506944	0.53211	0.584615	0.452174	0.435714	0.461538	0.487805	0.526316	0.46729	0.426829	0.449664	0.46875	0.435185	0.487179	0.533333	0.45614	0.423913	0.482456	0.541985	0.515723	0.585366	0.418605	0.567568	0.425	0.554455	0.50625	0.506173	0.435556	0.489583	0.462121	0.43617	0.491071	0.532895	0.525974	0.424528	0.53012	0.509615
Chr. I	112433	0.463158	0.440789	0.522388	0.575221	0.564286	0.496124	0.496454	0.459119	0.480315	0.449541	0.564815	0.426966	0.467532	0.466667	0.447368	0.492754	0.495146	0.5	0.419753	0.471698	0.545455	0.55	0.566038	0.410256	0.569892	0.41791	0.51	0.5	0.511905	0.464286	0.485981	0.413534	0.519231	0.467213	0.551282	0.525316	0.494382	0.56044	0.520833
Chr. I	112684	0.542056	0.443548	0.510949	0.5	0.483871	0.401786	0.546667	0.491228	0.504065	0.560606	0.546392	0.451613	0.513333	0.458333	0.515625	0.545455	0.5	0.477477	0.511628	0.569106	0.514286	0.515625	0.440299	0.401961	0.495413	0.542169	0.431579	0.482143	0.642857	0.544643	0.479167	0.487179	0.532847	0.487603	0.508287	0.493333	0.570093	0.47	0.546667
Chr. I	112808	0.590909	0.44	0.515924	0.625	0.534884	0.4375	0.445378	0.516484	0.490909	0.565217	0.427083	0.602941	0.562914	0.462185	0.526718	0.46988	0.494382	0.505495	0.419355	0.52381	0.521368	0.512821	0.461538	0.402174	0.491228	0.639344	0.460784	0.49162	0.540541	0.490654	0.495413	0.53271	0.488	0.489209	0.466667	0.434483	0.635593	0.515789	0.588235
Chr. I	113132	0.522727	0.50495	0.609524	0.587629	0.428571	0.478261	0.446602	0.553191	0.548077	0.582609	0.484848	0.577778	0.492308	0.528736	0.472727	0.508475	0.56338	0.585366	0.57377	0.546392	0.534884	0.550336	0.471698	0.474138	0.552381	0.45614	0.508197	0.422414	0.409091	0.439394	0.478261	0.393939	0.505376	0.509091	0.460432	0.489209	0.566667	0.567901	0.45098
Chr. I	113789	0.478723	0.539877	0.531915	0.456522	0.470588	0.459677	0.54	0.443182	0.481203	0.412698	0.544643	0.360465	0.486486	0.419355	0.430894	0.574713	0.488372	0.54023	0.477273	0.515924	0.470085	0.465608	0.460938	0.524194	0.533333	0.487179	0.530612	0.463576	0.5	0.482906	0.45	0.44898	0.477273	0.451327	0.570652	0.494118	0.522124	0.663462	0.51087
Chr. I	113812	0.471698	0.525316	0.531034	0.406593	0.487179	0.437037	0.563758	0.437838	0.474453	0.452381	0.517544	0.365854	0.486486	0.45	0.441667	0.543478	0.521277	0.518072	0.506173	0.503067	0.472441	0.47619	0.449612	0.507463	0.509934	0.46988	0.510204	0.48538	0.449438	0.506122	0.427419	0.455446	0.437956	0.470085	0.561111	0.510989	0.485714	0.666667	0.49505
Chr. I	113857	0.428571	0.513158	0.552448	0.44086	0.52381	0.459854	0.549296	0.440217	0.536765	0.489051	0.518519	0.416667	0.496552	0.419355	0.458647	0.547619	0.53125	0.544304	0.480519	0.47973	0.487603	0.492537	0.496296	0.5	0.5	0.518072	0.514851	0.470588	0.493827	0.53719	0.412698	0.487805	0.496454	0.43	0.489362	0.531915	0.5	0.65625	0.494737
Chr. I	114070	0.575758	0.417323	0.542857	0.495495	0.453901	0.481752	0.529801	0.505376	0.596026	0.452703	0.505155	0.559322	0.503546	0.525424	0.415584	0.525	0.674419	0.535714	0.390244	0.434783	0.5	0.494118	0.514286	0.48855	0.503876	0.469136	0.513043	0.505814	0.52	0.496	0.459459	0.467742	0.476562	0.487395	0.485437	0.488095	0.53211	0.5	0.432099
Chr. I	114102	0.610687	0.447154	0.544776	0.462264	0.442953	0.48227	0.532468	0.520231	0.581081	0.482517	0.548387	0.594203	0.52518	0.570175	0.409396	0.4875	0.6875	0.528736	0.382979	0.421429	0.518868	0.458564	0.504	0.528926	0.532787	0.506024	0.495146	0.52071	0.531646	0.473896	0.459459	0.475	0.430894	0.464	0.483092	0.477124	0.536082	0.455556	0.449275
Chr. I	114133	0.626866	0.47482	0.503497	0.49505	0.422819	0.517986	0.531646	0.541176	0.560811	0.544776	0.528736	0.57971	0.477612	0.592233	0.417266	0.518987	0.655172	0.5	0.418605	0.463768	0.518182	0.478788	0.504132	0.478261	0.533333	0.493827	0.489796	0.535484	0.584416	0.5	0.495413	0.521008	0.476562	0.47619	0.507538	0.455172	0.541667	0.453488	0.470588
Chr. I	114148	0.627907	0.493056	0.51773	0.473684	0.424051	0.557971	0.537037	0.534483	0.541935	0.511278	0.522222	0.565217	0.5	0.641509	0.445255	0.534091	0.666667	0.505882	0.39759	0.458333	0.504505	0.452941	0.487603	0.474576	0.545455	0.512821	0.509259	0.53125	0.560976	0.491935	0.5	0.508065	0.454545	0.496063	0.507389	0.460993	0.546392	0.453488	0.432432
Chr. I	114227	0.603053	0.477612	0.503448	0.538462	0.457364	0.474453	0.507143	0.53012	0.57931	0.515385	0.515152	0.608696	0.537879	0.647727	0.493243	0.543478	0.62766	0.606742	0.373626	0.48062	0.495413	0.397661	0.516667	0.45614	0.425743	0.5	0.478992	0.509677	0.526882	0.522634	0.513514	0.483607	0.503597	0.456	0.505495	0.503597	0.505155	0.494118	0.522388
Chr. I	114258	0.565891	0.530612	0.496503	0.549451	0.449612	0.477941	0.456522	0.503106	0.557143	0.476923	0.527273	0.594203	0.561538	0.574468	0.516556	0.525253	0.602041	0.5625	0.356322	0.492308	0.5	0.431694	0.508621	0.423423	0.40625	0.485294	0.45082	0.529032	0.548387	0.525424	0.490909	0.488	0.49635	0.430894	0.507937	0.489655	0.532609	0.532468	0.507246
Chr. I	114628	0.55102	0.538462	0.504274	0.462366	0.583333	0.483333	0.491803	0.5	0.523077	0.462963	0.517241	0.569444	0.566176	0.427273	0.546875	0.468354	0.506173	0.532609	0.525773	0.538462	0.660194	0.502994	0.574074	0.543103	0.516949	0.581395	0.453488	0.435115	0.476923	0.539906	0.528302	0.523364	0.474138	0.454545	0.5	0.52518	0.607477	0.539326	0.514286
Chr. I	114884	0.533333	0.594406	0.510638	0.54321	0.484848	0.554545	0.508621	0.557576	0.521368	0.545455	0.465347	0.594203	0.449275	0.495868	0.560976	0.473684	0.404494	0.567901	0.574468	0.521739	0.477876	0.472393	0.597938	0.431034	0.554745	0.478873	0.531646	0.496644	0.5125	0.480851	0.582609	0.566372	0.536364	0.426087	0.48125	0.509317	0.553398	0.435897	0.545455
Chr. I	114928	0.541667	0.56338	0.529412	0.575	0.534653	0.619048	0.512195	0.559524	0.516129	0.5	0.447619	0.52459	0.406897	0.503937	0.536585	0.472973	0.457831	0.55	0.533333	0.553846	0.464286	0.47191	0.604167	0.436975	0.576642	0.507692	0.607143	0.506667	0.5	0.518828	0.554455	0.591304	0.531746	0.452381	0.484663	0.467532	0.520833	0.510638	0.526316
Chr. I	115167	0.515152	0.493421	0.540984	0.486239	0.515873	0.48855	0.527778	0.55615	0.48855	0.477477	0.496296	0.472973	0.390533	0.462121	0.455172	0.44186	0.561798	0.54386	0.5	0.520548	0.495726	0.590426	0.455285	0.448276	0.483444	0.458333	0.51	0.515723	0.423913	0.531599	0.526316	0.467742	0.477941	0.517241	0.427027	0.471831	0.523364	0.468085	0.442308
Chr. I	115335	0.539216	0.463855	0.509091	0.436893	0.536082	0.570093	0.525926	0.541667	0.479339	0.521739	0.528455	0.507042	0.445783	0.54955	0.519084	0.428571	0.564706	0.519608	0.431579	0.5625	0.541985	0.518519	0.382979	0.504274	0.481481	0.467532	0.468354	0.560606	0.393939	0.519481	0.5	0.5	0.43609	0.534483	0.414201	0.492857	0.576471	0.480392	0.524272
Chr. I	115494	0.455446	0.509554	0.488722	0.510638	0.475728	0.58871	0.52518	0.492063	0.605505	0.538462	0.480769	0.521277	0.459627	0.525253	0.502994	0.48913	0.506849	0.486842	0.511111	0.547619	0.507576	0.520833	0.423729	0.423423	0.493671	0.517647	0.538462	0.529801	0.516484	0.551181	0.508333	0.509434	0.581967	0.575221	0.476744	0.492537	0.475248	0.521739	0.423529
Chr. I	115512	0.49505	0.516129	0.492424	0.52809	0.446602	0.524194	0.496124	0.5	0.61157	0.518868	0.504762	0.473684	0.45625	0.530612	0.487805	0.494505	0.528571	0.505882	0.510638	0.557252	0.470149	0.525773	0.421053	0.436364	0.46988	0.52381	0.505155	0.54902	0.516484	0.534884	0.495652	0.525641	0.527559	0.541284	0.467066	0.492308	0.427184	0.535088	0.416667
Chr. I	115590	0.504274	0.489796	0.5	0.625	0.5	0.504	0.546763	0.511848	0.609375	0.495327	0.531532	0.47619	0.492958	0.481132	0.512987	0.480392	0.466667	0.470588	0.581395	0.503497	0.531915	0.483333	0.5	0.452174	0.46875	0.5125	0.494845	0.529032	0.515789	0.480349	0.517857	0.509804	0.513274	0.486486	0.471264	0.519084	0.434343	0.495495	0.457831
Chr. I	115606	0.464912	0.506494	0.496063	0.626667	0.541284	0.487603	0.562044	0.507042	0.635659	0.495495	0.544643	0.426829	0.510204	0.485981	0.513889	0.481132	0.488095	0.5	0.573171	0.52349	0.496503	0.483146	0.556522	0.473214	0.481481	0.519481	0.516129	0.509804	0.494382	0.487179	0.531532	0.507143	0.5	0.491071	0.502825	0.556391	0.424242	0.486239	0.52381
Chr. I	115659	0.433628	0.510345	0.510345	0.589744	0.539823	0.496063	0.585034	0.515982	0.619718	0.544715	0.527273	0.376623	0.5	0.491379	0.449664	0.475728	0.454545	0.554217	0.5	0.485075	0.512	0.476744	0.537815	0.508621	0.513369	0.575342	0.490385	0.518987	0.58427	0.502041	0.487179	0.486667	0.548148	0.53913	0.517045	0.519084	0.436364	0.548077	0.595238
Chr. I	115785	0.524194	0.513158	0.468254	0.448718	0.421488	0.492188	0.571429	0.497561	0.576923	0.513043	0.481132	0.4	0.43662	0.490909	0.518519	0.473684	0.45	0.488636	0.516854	0.519481	0.503704	0.475	0.548673	0.529412	0.494048	0.602941	0.527473	0.496241	0.545455	0.551724	0.46789	0.528571	0.536232	0.419643	0.489247	0.513761	0.485714	0.532609	0.601942
Chr. I	115906	0.5625	0.533333	0.536765	0.494505	0.42963	0.422414	0.487395	0.5625	0.520661	0.463158	0.520833	0.54878	0.375	0.574074	0.515873	0.494624	0.456522	0.425	0.515152	0.515385	0.495575	0.458065	0.510638	0.508197	0.467105	0.592105	0.571429	0.450382	0.45679	0.519651	0.459184	0.444444	0.512397	0.428571	0.469274	0.526316	0.547826	0.540816	0.566667
Chr. I	115921	0.533333	0.528986	0.538462	0.547368	0.42963	0.391304	0.431193	0.575	0.535433	0.424242	0.537634	0.523256	0.39881	0.585586	0.496	0.5	0.458333	0.410256	0.510204	0.528455	0.486726	0.446541	0.520833	0.479675	0.490446	0.551282	0.591398	0.425197	0.45977	0.495652	0.494949	0.448819	0.504348	0.425743	0.483516	0.518797	0.508772	0.536082	0.557895
Chr. I	116178	0.473118	0.539062	0.547619	0.540541	0.570093	0.601852	0.530973	0.503876	0.478261	0.443182	0.428571	0.5375	0.513761	0.474138	0.513761	0.430556	0.53125	0.518519	0.475	0.470085	0.507042	0.551948	0.409091	0.574257	0.564103	0.411765	0.476744	0.463768	0.506667	0.521951	0.588235	0.479675	0.52381	0.53125	0.503401	0.48855	0.505051	0.677778	0.532468
Chr. I	116334	0.456311	0.573333	0.576577	0.584416	0.572816	0.575472	0.544715	0.533835	0.545455	0.414634	0.3875	0.4625	0.579832	0.467213	0.626263	0.457143	0.466667	0.525773	0.558824	0.495413	0.522727	0.563218	0.42029	0.472222	0.604396	0.508197	0.5125	0.44186	0.458333	0.607527	0.525773	0.46729	0.5	0.434783	0.546154	0.575221	0.483871	0.52809	0.461538
Chr. I	116457	0.434343	0.542857	0.542056	0.505747	0.495146	0.475728	0.560748	0.514085	0.479339	0.376812	0.46875	0.378788	0.440367	0.427273	0.594059	0.527027	0.493333	0.563636	0.545455	0.435644	0.5	0.526012	0.518519	0.468085	0.53913	0.473684	0.525	0.42953	0.43662	0.56383	0.533333	0.495413	0.503876	0.428571	0.476923	0.561905	0.56338	0.481013	0.46988
Chr. I	116526	0.478723	0.472222	0.5	0.5	0.53271	0.5	0.560748	0.559701	0.516667	0.416667	0.479592	0.486842	0.447154	0.454545	0.552381	0.47191	0.520548	0.495413	0.547945	0.442478	0.52	0.505556	0.483871	0.508929	0.56391	0.553846	0.529412	0.44697	0.432099	0.548223	0.534483	0.505155	0.598291	0.513889	0.495935	0.54717	0.611111	0.492958	0.439024
Chr. I	116548	0.478261	0.440559	0.457143	0.482353	0.54902	0.514286	0.575472	0.541985	0.508929	0.458333	0.519231	0.5	0.469231	0.44	0.518519	0.5	0.506667	0.457143	0.514706	0.462185	0.540816	0.519774	0.510417	0.504425	0.580153	0.5	0.561798	0.463235	0.505882	0.544118	0.5	0.489583	0.575	0.444444	0.483607	0.495327	0.644444	0.536232	0.45
Chr. I	117393	0.446809	0.475806	0.505051	0.538462	0.465347	0.485714	0.515464	0.458333	0.487805	0.540984	0.463415	0.366667	0.52459	0.586538	0.460177	0.525641	0.458824	0.583333	0.523077	0.489583	0.413043	0.520408	0.460317	0.571429	0.523364	0.474576	0.569231	0.54386	0.516854	0.567708	0.578313	0.447761	0.483146	0.453125	0.554455	0.491071	0.538462	0.465753	0.385542
Chr. I	117504	0.451613	0.5	0.565657	0.492308	0.495868	0.47561	0.444444	0.430233	0.4	0.528302	0.428571	0.409091	0.508475	0.537634	0.508333	0.488095	0.518519	0.589744	0.531646	0.485149	0.436364	0.51	0.454545	0.540984	0.544715	0.416667	0.540984	0.582524	0.404255	0.541899	0.537634	0.506849	0.426966	0.433333	0.5	0.580952	0.583333	0.492754	0.358974
Chr. I	117528	0.473118	0.489051	0.5625	0.486842	0.523438	0.468354	0.439252	0.445652	0.369048	0.482143	0.447059	0.434783	0.462185	0.505376	0.487395	0.523256	0.559524	0.564103	0.535714	0.481481	0.396552	0.524752	0.446154	0.526316	0.545455	0.438356	0.546875	0.543689	0.40625	0.531073	0.580645	0.5	0.391304	0.492308	0.513514	0.563636	0.611111	0.468354	0.418919
Chr. I	117940	0.55814	0.504132	0.552381	0.5	0.54955	0.492063	0.622642	0.585714	0.5	0.438596	0.445946	0.475	0.48913	0.487805	0.535714	0.517647	0.445946	0.583333	0.5	0.5	0.444444	0.455696	0.471698	0.635417	0.564815	0.55	0.529412	0.512397	0.508197	0.465116	0.540816	0.445783	0.447917	0.695652	0.506173	0.47	0.505747	0.521739	0.602941
Chr. I	118092	0.552941	0.563107	0.518519	0.571429	0.47	0.510638	0.466667	0.560606	0.482759	0.4	0.469697	0.360656	0.509804	0.47561	0.576087	0.52381	0.465517	0.5	0.460317	0.636364	0.542857	0.477612	0.511111	0.538462	0.536082	0.566667	0.557692	0.552083	0.490196	0.409722	0.646341	0.6	0.435897	0.580645	0.527027	0.421053	0.4625	0.56	0.648148
Chr. I	118122	0.539474	0.536082	0.571429	0.612903	0.461538	0.537037	0.518519	0.566667	0.56	0.43662	0.457627	0.37037	0.510638	0.521127	0.581395	0.536585	0.489362	0.522388	0.444444	0.666667	NA	0.585714	0.466667	0.548387	0.551724	0.571429	0.541667	0.5	0.524752	0.413534	0.65	0.525	0.444444	NA	0.451613	0.443182	0.478873	0.586957	0.648148
Chr. I	118143	0.530303	0.505495	0.60274	0.590164	0.528736	0.490566	0.506849	0.6	0.553191	0.430556	0.469388	0.377358	0.471264	0.522388	0.5625	0.5	0.55814	0.542373	0.413043	0.714286	NA	0.587302	0.487179	0.546512	0.555556	0.555556	0.555556	0.512821	0.471264	0.403361	0.671053	0.463415	0.409836	NA	0.4375	0.453488	0.471429	0.595238	0.673913
Chr. I	118606	0.514286	0.593023	0.546667	0.5	0.594937	0.54717	0.568182	0.433333	0.371429	0.45614	0.512821	0.5	0.484536	0.431818	0.590909	0.492537	0.288889	0.461538	0.479167	0.494382	NA	0.56	0.472727	0.47191	0.436782	0.507692	0.62	0.564356	0.565217	0.529851	0.493506	0.525	0.528571	0.510204	0.419355	0.603175	0.544118	0.603774	0.640625
Chr. I	118653	0.586207	0.569892	0.519481	0.477612	0.576471	0.491525	0.564706	0.452055	0.41791	0.53125	0.477273	0.490566	0.524752	0.425532	0.626667	0.523077	0.303571	0.47619	0.46	0.526316	0.566667	0.552941	0.395833	0.494737	0.494253	0.455882	0.588235	0.53	0.545455	0.556338	0.447368	0.506024	0.582278	0.456522	0.477477	0.547945	0.597403	0.660377	0.647887
Chr. I	118822	0.560976	0.486957	0.602151	0.625	0.541284	0.521127	0.561905	0.578947	0.493976	0.438596	0.460674	0.568966	0.586207	0.4	0.521008	0.472527	0.507692	0.482759	0.464286	0.536585	0.552632	0.505263	0.461538	0.563107	0.495146	0.54386	0.545455	0.557522	0.541176	0.503185	0.413793	0.54023	0.516854	0.5	0.492063	0.464286	0.55814	0.676923	0.464789
Chr. I	118997	0.522222	0.51938	0.54918	0.623377	0.454545	0.574713	0.482759	0.587302	0.560976	0.436364	0.446602	0.516667	0.575	0.5	0.508197	0.463158	0.405063	0.494118	0.428571	0.51145	0.512821	0.573034	0.425532	0.53271	0.533898	0.567164	0.514286	0.535714	0.527473	0.426752	0.42268	0.550562	0.647059	0.648649	0.663265	0.43	0.530864	0.588235	0.5
Chr. I	119149	0.552083	0.50365	0.475728	0.566667	0.419643	0.613861	0.486239	0.450704	0.574713	0.5	0.477778	0.569231	0.508929	0.602151	0.484848	0.481481	0.407895	0.5	0.66	0.470588	0.514286	0.53913	0.545455	0.584158	0.546296	0.618421	0.5625	0.529915	0.450549	0.465517	0.516484	0.369565	0.591398	0.666667	0.642202	0.450549	0.488636	0.630435	0.505882
Chr. I	119344	0.49	0.524194	0.529412	0.481013	0.433962	0.641026	0.527778	0.473684	0.509091	0.6	0.55	0.44186	0.504505	0.575758	0.510204	0.494118	0.510417	0.505882	0.575758	0.456522	0.446809	0.487805	0.636364	0.572816	0.583333	0.560606	0.521739	0.584906	0.481928	0.482353	0.559524	0.452381	0.653846	0.465116	0.525	0.46	0.494845	0.596154	0.526316
Chr. I	119381	0.467391	0.539683	0.522124	0.432432	0.425743	0.626866	0.514286	0.444444	0.518519	0.541667	0.571429	0.4875	0.526786	0.587629	0.511364	0.494118	0.544444	0.505747	0.56338	0.465116	0.44898	0.503937	0.52	0.547368	0.529412	0.546875	0.577778	0.522523	0.479452	0.497041	0.621053	0.428571	0.65	0.47619	0.463636	0.457447	0.526316	0.615385	0.61194
Chr. I	119441	0.422222	0.534483	0.49505	0.435484	0.483871	0.626866	0.553398	0.462687	0.505495	0.508772	0.666667	0.483871	0.559633	0.632653	0.525641	0.517647	0.560976	0.56	0.621212	0.535714	0.424242	0.553398	0.638298	0.569892	0.540816	0.571429	0.568627	0.509434	0.506173	0.550633	0.627907	0.434783	0.621053	0.577778	0.528302	0.460674	0.583333	0.660377	0.626866
Chr. I	119460	0.461538	0.508929	0.460784	0.42623	0.5	0.650794	0.525773	0.485714	0.494505	0.474576	0.652632	0.523256	0.504348	0.608247	0.535211	0.511628	0.573171	0.534247	0.606061	0.522936	0.451613	0.528846	0.581395	0.57	0.545455	0.513889	0.557692	0.495495	0.551282	0.528662	0.627907	0.441176	0.616162	0.543478	0.504854	0.447917	0.608696	0.679245	0.569231
Chr. I	119642	0.43662	0.45	0.474359	0.492537	0.47619	0.484848	0.505376	0.418605	0.506849	0.489362	0.571429	0.557143	0.485437	0.653465	0.47619	0.586957	0.459016	0.527778	0.536585	0.494949	NA	0.507246	0.619048	0.533981	0.602273	0.362319	0.5	0.49505	0.55	0.584	0.486486	0.465517	0.586667	0.484848	0.5625	0.584615	0.633803	0.553191	0.5
Chr. I	119659	0.412698	0.430108	0.493333	0.472727	0.506667	0.5	0.516129	0.425	0.528571	0.520833	0.585714	0.571429	0.53	0.649485	0.491525	0.595238	0.45283	0.546875	0.555556	0.506024	NA	0.548387	0.567568	0.554348	0.651163	0.362319	0.472727	0.549451	0.545455	0.568807	0.492308	0.48	0.550725	0.454545	0.571429	0.584615	0.630769	0.541667	0.537313
Chr. I	119762	0.480519	0.46875	0.512821	0.465517	0.505376	0.476923	0.4375	0.590909	0.533333	0.44898	0.5	0.540984	0.527778	0.583333	0.492754	0.552941	0.4375	0.571429	0.590909	0.515464	NA	0.548387	0.552632	0.479592	0.531646	0.415385	0.528302	0.436893	0.507246	0.5	0.513158	0.4	0.545455	0.512821	0.506329	0.605634	0.594203	0.56	0.457143
Chr. I	119777	0.521127	0.4875	0.506024	0.492537	0.49	0.485714	0.516854	0.595238	0.479452	0.510638	0.534247	0.527273	0.54386	0.579545	0.514286	0.518519	0.412698	0.587302	0.568182	0.53125	NA	0.571429	0.644444	0.49505	0.590909	0.435484	0.5	0.438776	0.536232	0.519685	0.5625	0.5	0.551282	0.571429	0.554217	0.630137	0.621212	0.518519	0.552632
Chr. I	119842	0.544118	0.52439	0.542169	0.40678	0.474227	0.492537	0.520408	0.52	0.584416	0.44	0.5125	0.555556	0.524752	0.606742	0.5125	0.56962	0.442857	0.603448	0.541667	0.522727	NA	0.536585	0.575758	0.5	0.540816	0.45614	0.5	0.419355	0.521127	0.5	0.518072	0.492308	0.55814	0.4	0.593023	0.6	0.536232	0.520833	0.557143
Chr. I	119951	0.507246	0.494949	0.52	0.506849	0.508621	0.525424	0.505376	0.533333	0.567164	0.490566	0.494253	0.566667	0.471154	0.680556	0.513514	0.521739	0.547945	0.786885	0.5	0.480392	NA	0.656716	0.5	0.464286	0.574713	0.576923	0.421053	0.457447	0.558824	0.470588	0.458824	0.537037	0.525	0.428571	0.537634	0.469697	0.483146	0.586957	0.44
Chr. I	120061	0.561644	0.479167	0.547368	0.532258	0.461538	0.612245	0.554054	0.5	0.538462	0.559322	0.542553	0.5	0.594937	0.606061	0.467532	0.447368	0.631579	0.641791	0.508772	0.483516	NA	0.557143	0.5	0.484536	0.577778	0.564103	0.538462	0.52	0.529412	0.532847	0.413333	0.492754	0.597015	NA	0.548387	0.393443	0.518519	0.526316	0.536585
Chr. I	120085	0.580645	0.488636	0.578947	0.5625	0.456897	0.652174	0.538462	0.55	0.521739	0.6	0.557895	0.382979	0.526316	0.571429	0.486486	0.424658	0.57377	0.625	0.518519	0.457447	NA	0.580247	0.533333	0.5	0.580645	0.625	0.542857	0.522222	0.567164	0.549618	0.425	0.5	0.585714	0.483871	0.494505	0.377049	0.518987	0.542857	0.547619
Chr. I	120115	0.527273	0.448276	0.563218	0.57377	0.474576	0.652174	0.569444	0.605263	0.465517	0.607843	0.49505	0.311111	0.57971	0.466667	0.538462	0.438356	0.580645	0.637681	0.568627	0.425287	NA	0.5	0.44898	0.5	0.604938	0.466667	0.552632	0.543478	0.532258	0.596774	0.413333	0.515625	0.558824	NA	0.493827	0.338462	0.422535	0.645161	0.542857
Chr. I	120118	0.559322	0.46988	0.564706	0.576271	0.495726	0.673469	0.6	0.648649	0.491525	0.64	0.530612	0.409091	0.616438	0.517857	0.581081	0.465753	0.555556	0.637681	0.625	0.494382	NA	0.525641	0.510638	0.527473	0.617284	0.516129	0.588235	0.543478	0.546875	0.58871	0.453333	0.533333	0.619718	0.451613	0.506329	0.380952	0.464789	0.645161	0.526316
Chr. I	120277	0.483871	0.572727	0.5625	0.609375	0.419048	0.540984	0.52	0.545455	0.515625	0.571429	0.535714	0.454545	0.557522	0.44186	0.53125	0.446154	0.455882	0.514706	0.466667	0.5625	0.558824	0.565657	0.408163	0.48913	0.522727	0.458333	0.487805	0.46875	0.478873	0.525974	0.463918	0.493333	0.579545	NA	0.451613	0.38961	0.5	0.525	0.442308
Chr. I	120281	0.473684	0.572727	0.567901	0.606557	0.428571	0.526316	0.494845	0.521739	0.5	0.568182	0.53012	0.4375	0.535714	0.453488	0.53125	0.4375	0.454545	0.523077	0.456522	0.536082	0.575758	0.56	0.404255	0.450549	0.534091	0.456522	0.487805	0.479592	0.5	0.516129	0.464646	0.466667	0.543478	NA	0.442105	0.382716	0.464286	0.526316	0.418182
Chr. I	120405	0.526316	0.525424	0.525862	0.5	0.578947	0.484848	0.537736	0.581818	0.564356	0.466667	0.542553	0.482143	0.561983	0.52381	0.517241	0.561644	0.517647	0.453333	0.531915	0.537815	0.411765	0.551471	0.463415	0.48913	0.529412	0.47619	0.346939	0.47619	0.605634	0.502538	0.484848	0.556818	0.431373	NA	0.504425	0.433735	0.552083	0.479167	0.435897
Chr. I	120485	0.5	0.537037	0.519231	0.514286	0.505051	0.571429	0.55	0.589286	0.565657	0.5	0.540541	0.554054	0.53719	0.488095	0.468354	0.56338	0.531646	0.470588	0.529412	0.517544	0.548387	0.51145	0.488889	0.484848	0.443396	0.5	0.290909	0.450382	0.56	0.515152	0.505263	0.575	0.485714	0.529412	0.452381	0.480519	0.553191	0.410256	0.565217
Chr. I	120740	0.58	0.538462	0.53271	0.44186	0.52	0.505747	0.481481	0.560606	0.5	0.492537	0.45045	0.544444	0.554054	0.5	0.621951	0.528571	0.5	0.52809	0.474359	0.495935	0.487179	0.525641	0.576923	0.571429	0.495652	0.59322	0.412698	0.489362	0.580247	0.601064	0.440678	0.488889	0.467626	0.475	0.520548	0.533333	0.487179	0.614035	0.485714
Chr. I	120818	0.570093	0.539823	0.54955	0.405941	0.44086	0.527027	0.491803	0.516129	0.522936	0.569231	0.472727	0.518519	0.553459	0.56383	0.5625	0.57971	0.453333	0.595238	0.471429	0.464912	0.540541	0.525316	0.530612	0.540541	0.487395	0.557143	0.428571	0.564626	0.5	0.549451	0.442308	0.46875	0.484375	0.454545	0.509804	0.568182	0.52381	0.587302	0.561644
Chr. I	120895	0.540541	0.485714	0.485981	0.438776	0.47619	0.539326	0.5	0.508475	0.467391	0.610169	0.55102	0.43038	0.480769	0.575221	0.595238	0.565789	0.506173	0.54023	0.458333	0.512605	0.452381	0.503185	0.5	0.559633	0.446154	0.514286	0.3125	0.575342	0.538462	0.5	0.504274	0.519608	0.5	0.409091	0.485714	0.55	0.653846	0.526316	0.533333
Chr. I	120925	0.542056	0.53211	0.482759	0.389474	0.45045	0.514851	0.458015	0.5	0.516484	0.566038	0.556701	0.45122	0.493243	0.568966	0.590909	0.54321	0.477778	0.538462	0.512195	0.513761	0.446809	0.487805	0.511628	0.536364	0.43609	0.44	0.301587	0.572464	0.539326	0.5	0.491071	0.509615	0.484375	0.375	0.493056	0.56	0.6375	0.509434	0.5
Chr. I	121322	0.473684	0.488722	0.545455	0.435897	0.557377	0.512821	0.547619	0.543478	0.561798	0.578947	0.586207	0.493827	0.466667	0.450549	0.454545	0.473118	0.535211	0.523256	0.461538	0.553398	NA	0.529412	0.511628	0.529412	0.524194	0.493506	0.542373	0.484615	0.453608	0.469613	0.4375	0.506329	0.581395	0.444444	0.580645	0.57377	0.55814	0.615385	0.449275
Chr. I	121421	0.5	0.477612	0.584906	0.510204	0.537879	0.574257	0.551181	0.52	0.45977	0.666667	0.635514	0.6625	0.504587	0.37931	0.529412	0.428571	0.507042	0.523256	0.48	0.551402	0.447368	0.481481	0.477273	0.535714	0.52381	0.492308	0.532258	0.447761	0.402174	0.485	0.5	0.494505	0.604167	0.428571	0.522936	0.493333	0.526316	0.708333	0.533333
Chr. I	121453	0.506849	0.5	0.61165	0.525253	0.491935	0.52	0.490566	0.442308	0.511628	0.603774	0.588785	0.652778	0.478632	0.433333	0.520833	0.447368	0.478873	0.486486	0.489796	0.546296	0.470588	0.475862	0.5	0.511628	0.533333	0.530303	0.508475	0.421875	0.390805	0.43617	0.536585	0.438202	0.555556	0.487179	0.556604	0.464789	0.505495	0.617021	0.525
Chr. I	121589	0.581395	0.455782	0.589474	0.591837	0.466102	0.567901	0.477778	0.490566	0.578431	0.550725	0.546392	0.544304	0.536232	0.433333	0.597701	0.531646	0.492308	0.487805	0.491803	0.529412	NA	0.528302	0.4375	0.5	0.503937	0.463768	0.416667	0.474576	0.354839	0.467391	0.504673	0.461538	0.535354	0.463415	0.487805	0.480519	0.517857	0.545455	0.522388
Chr. I	121730	0.517647	0.5	0.581633	0.494118	0.443396	0.564516	0.479339	0.418182	0.565217	0.525424	0.57732	0.551282	0.50365	0.488636	0.546392	0.621622	0.538462	0.547945	0.465517	0.466667	0.608696	0.547771	0.537037	0.486486	0.476562	0.5	0.55814	0.580153	0.442857	0.460396	0.504587	0.488372	0.520325	0.619048	0.547009	0.422535	0.536082	0.538462	0.518987
Chr. I	121824	0.519608	0.449541	0.489796	0.522727	0.456311	0.516129	0.509615	0.510638	0.546218	0.534483	0.511111	0.546667	0.57931	0.541667	0.469388	0.5125	0.510204	0.527778	0.530303	0.543689	0.658537	0.548872	0.596154	0.516854	0.603448	0.558824	0.46	0.510638	0.485294	0.456221	0.491071	0.511905	0.560606	NA	0.534351	0.448718	0.495238	0.647059	0.527473
Chr. I	121832	0.534653	0.444444	0.505051	0.533333	0.45	0.555556	0.537736	0.5	0.529915	0.516667	0.505376	0.558442	0.569444	0.55	0.474747	0.5125	0.510417	0.546667	0.530303	0.55	0.641026	0.562044	0.574468	0.526316	0.603448	0.553846	0.44898	0.485507	0.486486	0.461905	0.495495	0.518072	0.538462	0.580645	0.568182	0.432099	0.504854	0.648148	0.516129
Chr. I	121901	0.593407	0.454545	0.514851	0.523256	0.54902	0.614286	0.495575	0.454545	0.567568	0.557692	0.454545	0.493151	0.546763	0.52381	0.575342	0.52381	0.450549	0.540541	0.551724	0.56701	0.619048	0.576577	0.625	0.485437	0.532787	0.575	0.404255	0.434783	0.546512	0.461165	0.495238	0.553191	0.53913	NA	0.487179	0.45	0.493151	0.607843	0.525773
Chr. I	121907	0.606742	0.481818	0.50495	0.556818	0.574074	0.626866	0.491228	0.44186	0.541284	0.55102	0.416667	0.506667	0.529851	0.557692	0.554054	0.554217	0.471264	0.552632	0.542373	0.588235	0.613636	0.580357	0.642857	0.490385	0.539683	0.578947	0.395833	0.460993	0.555556	0.483568	0.5	0.556701	0.517857	NA	0.472222	0.463415	0.512821	0.634615	0.510417
Chr. I	121957	0.534884	0.462963	0.56	0.576471	0.639175	0.594203	0.46789	0.47619	0.513514	0.525	0.482353	0.450704	0.463415	0.509615	0.565217	0.505618	0.472973	0.575758	0.578947	0.59292	0.534884	0.531532	0.642857	0.50495	0.491379	0.555556	0.444444	0.461538	0.541176	0.484211	0.510204	0.537634	0.556604	NA	0.563636	0.48	0.531646	0.660714	0.479592
Chr. I	122033	0.5	0.516129	0.553191	0.52439	0.608247	0.493671	0.495146	0.5	0.491379	0.5	0.534884	0.4125	0.496454	0.520408	0.512195	0.505618	0.492754	0.531646	0.491803	0.59375	0.613636	0.547009	0.7	0.495238	0.57377	0.532258	0.410714	0.503876	0.514851	0.492147	0.515152	0.506173	0.53719	NA	0.585366	0.443182	0.554455	0.62963	0.529412
Chr. I	122045	0.460674	0.483333	0.526882	0.5375	0.610526	0.519481	0.505051	0.540541	0.477876	0.5	0.522222	0.421053	0.486301	0.510417	0.518987	0.494382	0.447761	0.519481	0.47619	0.585366	0.622222	0.521368	0.644444	0.519231	0.557377	0.483871	0.4	0.488189	0.514563	0.502732	0.525253	0.487805	0.570175	NA	0.593496	0.43956	0.574257	0.62963	0.529412
Chr. I	122147	0.474227	0.462264	0.551724	0.551282	0.642105	0.568182	0.524752	0.571429	0.568807	0.55	0.532468	0.507463	0.401274	0.519608	0.62963	0.531915	0.417722	0.5	0.424242	0.567164	0.470588	0.46789	0.607143	0.574257	0.627119	0.560976	0.519231	0.554622	0.515152	0.511111	0.535354	0.515152	0.529412	0.416667	0.483871	0.444444	0.571429	0.673077	0.597403
Chr. I	122159	0.478723	0.466019	0.554348	0.556962	0.666667	0.597561	0.539216	0.621622	0.557522	0.625	0.5375	0.514706	0.40625	0.515152	0.671053	0.510417	0.444444	0.511905	0.441176	0.59854	0.515152	0.504348	0.607143	0.576923	0.635593	0.5625	0.54717	0.532258	0.49	0.530055	0.546392	0.515789	0.59292	0.388889	0.47619	0.421687	0.542553	0.693878	0.621622
Chr. I	122191	0.447619	0.484536	0.53125	0.527027	0.606742	0.617284	0.480392	0.571429	0.513043	0.657895	0.552632	0.541667	0.405063	0.454545	0.573171	0.510638	0.439024	0.516129	0.459016	0.570423	0.548387	0.464286	0.636364	0.566667	0.598361	0.518072	0.596491	0.520661	0.46	0.515464	0.557895	0.494382	0.612613	0.378378	0.5	0.423529	0.56	0.627451	0.6
Chr. I	122202	0.433962	0.484536	0.547368	0.513889	0.595506	0.61039	0.46875	0.560976	0.513274	0.65625	0.538462	0.542857	0.406452	0.475248	0.56962	0.522222	0.43038	0.489583	0.42623	0.559701	0.542857	0.473684	0.607843	0.565217	0.586777	0.487179	0.625	0.495798	0.418367	0.518325	0.525773	0.493976	0.596639	0.361111	0.486957	0.452381	0.564356	0.648148	0.584416
Chr. I	122298	0.469388	0.5	0.515789	0.6	0.570248	0.527778	0.475	0.644444	0.516667	0.530612	0.5375	0.477612	0.411765	0.434783	0.551724	0.551282	0.439024	0.525253	0.463768	0.507576	0.578947	0.554545	0.596774	0.556701	0.565574	0.474359	0.559322	0.522936	0.494505	0.471429	0.558824	0.558824	0.563025	0.387097	0.584071	0.468354	0.486486	0.632353	0.584416
Chr. I	122390	0.47191	0.521739	0.548387	0.555556	0.542373	0.652174	0.508475	0.714286	0.530973	0.454545	0.516854	0.525641	0.430894	0.424779	0.540816	0.580247	0.43038	0.516484	0.479452	0.515152	NA	0.5	0.6	0.578947	0.581633	0.493827	0.54717	0.581633	0.512195	0.5	0.504505	0.576923	0.494845	0.411765	0.525862	0.472222	0.515464	0.653846	0.455696
Chr. I	122451	0.51087	0.504202	0.515789	0.56	0.532258	0.571429	0.459459	0.62963	0.480769	0.439024	0.5	0.594937	0.422414	0.473684	0.538462	0.55814	0.488636	0.5	0.447761	0.479167	0.6	0.5	0.565217	0.550459	0.578947	0.505376	0.52	0.546296	0.494118	0.505155	0.491379	0.643836	0.518868	0.375	0.504505	0.445783	0.525773	0.682927	0.452381
Chr. I	122846	0.494845	0.503546	0.54023	0.52381	0.54717	0.556818	0.451327	0.5	0.518519	0.566038	0.552941	0.472973	0.590909	0.505618	0.445783	0.552941	0.522388	0.473684	0.535714	0.507576	0.5	0.561151	0.510638	0.521277	0.454545	0.477612	0.559322	0.550459	0.571429	0.545455	0.505155	0.474747	0.528302	0.65	0.5	0.546512	0.452632	0.564516	0.532468
Chr. I	123074	0.568627	0.496	0.504425	0.5375	0.505155	0.482353	0.512397	0.47619	0.635514	0.462963	0.531915	0.491803	0.62931	0.485149	0.433333	0.469136	0.5125	0.463415	0.517241	0.507576	0.484848	0.486667	0.648148	0.52381	0.531532	0.538462	0.522388	0.566667	0.513889	0.532609	0.555556	0.479167	0.477273	0.651163	0.491667	0.575342	0.485437	0.666667	0.546667
Chr. I	123140	0.547368	0.512605	0.451327	0.45977	0.428571	0.458333	0.534653	0.462963	0.578431	0.490909	0.55	0.5	0.566667	0.471698	0.516484	0.433333	0.527027	0.506494	0.491525	0.461538	0.424242	0.430657	0.586207	0.524752	0.53125	0.5	0.52381	0.535354	0.486486	0.507538	0.542553	0.505495	0.419355	0.613636	0.481818	0.468354	0.474227	0.516129	0.54878
Chr. I	123368	0.56044	0.507812	0.520833	0.573171	0.457143	0.545455	0.531532	0.52381	0.637255	0.490196	0.5	0.463768	0.555556	0.549451	0.530612	0.475	0.5	0.455696	0.436364	0.529412	0.7	0.465116	0.688889	0.5	0.547009	0.421875	0.438596	0.547368	0.376471	0.56383	0.566038	0.493151	0.5	0.676471	0.636364	0.485714	0.525773	0.553571	0.544304
Chr. I	123374	0.56383	0.508065	0.520833	0.564103	0.448598	0.511628	0.490385	0.523077	0.622449	0.468085	0.481928	0.464789	0.542636	0.549451	0.510417	0.45	0.5	0.46988	0.428571	0.514563	0.7	0.447761	0.717391	0.477477	0.525862	0.359375	0.425926	0.548387	0.383721	0.570652	0.533333	0.5	0.453704	0.676471	0.617391	0.478261	0.505495	0.526316	0.538462
Chr. I	123380	0.58427	0.511628	0.535354	0.613333	0.443396	0.532609	0.527778	0.537313	0.644231	0.44898	0.505747	0.478261	0.548148	0.548387	0.525253	0.467532	0.506667	0.464286	0.464286	0.518868	0.727273	0.437037	0.697674	0.459459	0.537815	0.4	0.423077	0.531915	0.367816	0.587302	0.567308	0.493151	0.46729	0.676471	0.63964	0.507692	0.530612	0.535714	0.558442
Chr. I	123428	0.604651	0.454545	0.536842	0.623529	0.486239	0.5	0.555556	0.578947	0.639175	0.528302	0.511364	0.432836	0.548387	0.532609	0.442308	0.402778	0.536232	0.459459	0.491525	0.543689	0.694444	0.466102	0.673913	0.5	0.540541	0.411765	0.454545	0.484536	0.37037	0.569948	0.561905	0.478873	0.447619	0.741935	0.623932	0.444444	0.555556	0.5625	0.5
Chr. I	123785	0.535714	0.552448	0.442105	0.581081	0.487805	0.46988	0.561224	0.565217	0.56338	0.488889	0.5	0.466667	0.517544	0.494845	0.568182	0.530612	0.434211	0.447059	0.660377	0.561224	0.575	0.514019	0.452381	0.612613	0.50495	0.563636	0.44898	0.402985	0.5625	0.508475	0.44086	0.527778	0.454545	0.594595	0.506173	0.492063	0.536082	0.605263	0.55814
Chr. I	123842	0.494253	0.529851	0.414141	0.493151	0.512821	0.478873	0.539326	0.625	0.5625	0.574074	0.52439	0.492958	0.483051	0.474747	0.516484	0.548387	0.493333	0.454545	0.648148	0.522523	0.583333	0.53125	0.4	0.59633	0.513514	0.610169	0.520833	0.439394	0.544554	0.505495	0.442105	0.555556	0.482759	0.558824	0.51	0.578125	0.572816	0.634146	0.560976
Chr. I	123890	0.494382	0.496241	0.473684	0.492958	0.504505	0.415584	0.597938	0.6	0.547945	0.454545	0.514851	0.47619	0.492308	0.461538	0.485149	0.554217	0.450704	0.493671	0.6	0.5	0.605263	0.537736	0.366667	0.588785	0.521368	0.65625	0.528302	0.477273	0.525773	0.497143	0.451923	0.571429	0.472527	0.617647	0.544554	0.597403	0.544554	0.723404	0.505618
Chr. I	124001	0.5	0.549618	0.433735	0.529412	0.456311	0.525424	0.614679	0.604651	0.550562	0.465517	0.515464	0.430556	0.529851	0.488636	0.529412	0.518519	0.484848	0.476923	0.574468	0.504348	NA	0.482456	0.527778	0.581818	0.556604	0.59322	0.683333	0.540541	0.521127	0.488764	0.533333	0.546667	0.473684	0.6	0.547826	0.61039	0.6	0.660377	0.549296
Chr. I	124034	0.51	0.587719	0.44086	0.477273	0.47	0.491525	0.571429	0.564103	0.579545	0.516129	0.478723	0.5	0.534884	0.505263	0.47619	0.534247	0.513889	0.47541	0.490196	0.5	NA	0.466102	0.526316	0.574074	0.551402	0.517241	0.775862	0.543103	0.540541	0.491329	0.512195	0.544304	0.410526	0.604651	0.508333	0.613636	0.595238	0.636364	0.590909
Chr. I	124181	0.535354	0.580952	0.45679	0.478261	0.472527	0.5	0.545455	0.44898	0.505495	0.5	0.489362	0.559322	0.471698	0.541176	0.507692	0.573034	0.411765	0.46	0.44	0.472527	0.5	0.522523	NA	0.597938	0.522727	0.363636	0.676471	0.586957	0.438202	0.52439	0.493976	0.5	0.471264	0.457143	0.468354	0.564103	0.567164	0.474576	0.507042
Chr. I	124362	0.396825	0.481013	0.347826	0.35	0.4	0.5	0.440678	0.34375	0.396552	0.428571	0.472727	0.595238	0.470588	0.469697	0.426667	0.5	0.5	0.545455	0.571429	0.545455	NA	0.516129	NA	0.560606	0.457143	0.319149	0.55102	0.516854	0.458824	0.557895	0.285714	0.517857	0.410714	0.4	0.476923	0.457627	0.538462	0.527778	0.454545
Chr. I	124373	0.435484	0.454545	0.353846	0.342105	0.441176	0.509804	0.42623	0.371429	0.40678	0.5	0.5	0.641026	0.465116	0.442623	0.421687	0.483871	0.5	0.510204	0.6	0.573171	NA	0.5	NA	0.528571	0.465753	0.318182	0.54902	0.516484	0.444444	0.55914	0.316667	0.54717	0.433333	NA	0.5	0.47619	0.47619	0.542857	0.455882
Chr. I	124424	0.489362	0.41791	0.32	NA	0.382979	0.512195	0.395833	NA	0.4375	0.5	0.520833	0.733333	0.369863	0.309524	0.348485	0.515625	0.589744	0.5	NA	0.575342	NA	0.454545	NA	0.470588	0.507692	0.315789	0.510204	0.507937	0.457143	0.573529	0.363636	0.534884	0.404255	NA	0.487179	0.45614	0.485714	0.5625	0.377049
Chr. I	124539	0.542857	0.375	0.378378	NA	NA	0.533333	0.527778	NA	NA	NA	0.525	0.564103	0.428571	0.361111	0.520833	0.516129	0.525	0.466667	0.7	0.553846	NA	NA	NA	0.553191	0.472727	NA	NA	0.468085	0.509804	0.442623	0.459459	0.432432	0.4375	NA	0.393939	0.5	0.333333	NA	0.333333
Chr. I	124567	0.552632	0.442623	0.340426	0.375	0.463415	0.480769	0.480769	NA	0.484848	0.638889	0.543478	0.521739	0.5	0.355556	0.508772	0.423729	0.465116	0.386364	0.666667	0.5	NA	0.378378	NA	0.508475	0.462687	NA	NA	0.444444	0.509091	0.426829	0.4375	0.489362	0.471698	NA	0.428571	0.491525	0.342857	0.6	0.35
Chr. I	124583	0.521739	0.484848	0.392157	0.409091	0.547619	0.517857	0.509091	NA	0.439024	0.615385	0.576923	0.568182	0.5	0.358491	0.555556	0.405797	0.533333	0.347826	0.604651	0.5375	NA	0.431818	NA	0.539683	0.492958	NA	0.529412	0.461538	0.484375	0.41	0.388889	0.537037	0.553571	0.40625	0.403846	0.5	0.44186	0.578947	0.322581
Chr. I	124629	0.509434	0.589744	0.438596	0.410714	0.543478	0.479167	0.408451	NA	0.44186	0.538462	0.5625	0.487179	0.532468	0.507937	0.609375	0.478873	0.52	0.442308	0.52	0.54321	0.457143	0.46875	0.529412	0.492308	0.482353	0.5	0.487179	0.506849	0.47541	0.316327	0.444444	0.558824	0.47619	0.540541	0.548387	0.492537	0.428571	0.585366	0.303571
Chr. I	124665	0.467742	0.5875	0.467742	0.473684	0.541667	0.54902	0.484848	0.432432	0.469388	0.55814	0.613333	0.509804	0.564103	0.534483	0.582278	0.544118	0.510638	0.366667	0.471698	0.611111	0.516129	0.471429	0.5	0.5625	0.5	0.625	0.534884	0.479452	0.484375	0.346939	0.45614	0.529412	0.514706	0.578947	0.493506	0.558824	0.442623	0.511628	0.344828
Chr. I	124668	0.467742	0.589744	0.444444	0.442623	0.553191	0.509434	0.445946	0.4	0.42	0.568182	0.613333	0.5	0.574713	0.54386	0.594937	0.552239	0.531915	0.372881	0.490909	0.594595	0.529412	0.472222	0.5	0.560606	0.505376	0.609756	0.52381	0.479452	0.483871	0.356436	0.45614	0.514286	0.493151	0.567568	0.4875	0.565217	0.442623	0.522727	0.322034
Chr. I	124671	0.46875	0.592593	0.453125	0.491803	0.5625	0.489796	0.478873	0.390244	0.44	0.568182	0.613333	0.509434	0.569767	0.561404	0.5875	0.558824	0.531915	0.383333	0.482143	0.592105	0.5625	0.486111	0.5	0.552239	0.516129	0.585366	0.547619	0.486486	0.476923	0.365385	0.454545	0.521127	0.528571	0.583333	0.481013	0.565217	0.466667	0.534884	0.327586
Chr. I	124719	0.52439	0.590909	0.5	0.5	0.527273	0.5	0.566265	0.489796	0.510204	0.536585	0.575342	0.538462	0.613861	0.540541	0.531915	0.473684	0.540984	0.446429	0.428571	0.580645	0.473684	0.462366	0.404255	0.521127	0.6	0.541667	0.589744	0.489583	0.4375	0.409091	0.508197	0.518987	0.543478	0.475	0.520833	0.60274	0.473684	0.537037	0.354839
Chr. I	124872	0.536842	0.59375	0.540816	0.505495	0.533981	0.531646	0.568807	0.525	0.473684	0.46875	0.59375	0.487179	0.595745	0.606383	0.515789	0.5	0.47561	0.356322	0.477273	0.582677	0.454545	0.487342	0.459459	0.555556	0.495327	0.603448	0.646154	0.550725	0.487179	0.49162	0.510638	0.5	0.495726	0.535211	0.59375	0.509091	0.513274	0.41791	0.46988
Chr. I	124972	0.5	0.585938	0.542857	0.5	0.550847	0.534091	0.605263	0.550562	0.533981	0.484848	0.593407	0.505495	0.58125	0.581197	0.470588	0.483146	0.4625	0.411765	0.45	0.528986	0.571429	0.442529	0.405405	0.539823	0.483333	0.512821	0.623188	0.51634	0.511111	0.55615	0.531532	0.508772	0.557377	0.603448	0.603896	0.53	0.556522	0.484848	0.464789
Chr. I	125133	0.516949	0.462963	0.601942	0.536842	0.558559	0.552083	0.489796	0.575472	0.477477	0.426471	0.559633	0.5	0.522727	0.470588	0.527778	0.54023	0.521739	0.428571	0.463918	0.547826	0.590909	0.516556	0.434211	0.555556	0.590164	0.463768	0.540984	0.503448	0.548387	0.449339	0.473684	0.519231	0.528926	0.559322	0.468254	0.522936	0.592233	0.555556	0.5
Chr. I	125158	0.522124	0.483221	0.62037	0.532609	0.551402	0.516484	0.458904	0.559633	0.455357	0.450704	0.534483	0.462366	0.496124	0.466102	0.524272	0.505495	0.511364	0.418605	0.494505	0.486957	0.606557	0.512987	0.426667	0.55102	0.572581	0.513889	0.492754	0.488722	0.564706	0.443478	0.49505	0.49505	0.516667	0.553571	0.472868	0.533333	0.54717	0.555556	0.511628
Chr. I	125277	0.522523	0.492424	0.504505	0.538462	0.472527	0.54955	0.534884	0.516129	0.48913	0.411765	0.603306	0.5	0.557252	0.446429	0.537736	0.532609	0.48	0.553398	0.547619	0.545455	0.5	0.50641	0.533333	0.519608	0.521368	0.581081	0.474359	0.551181	0.592593	0.482412	0.504762	0.53	0.573913	0.576271	0.546218	0.598214	0.59434	0.538462	0.494253
Chr. I	125286	0.514019	0.507692	0.485981	0.539474	0.5	0.539823	0.539062	0.550562	0.5	0.454545	0.586777	0.52381	0.571429	0.453704	0.551402	0.538462	0.473684	0.56	0.555556	0.550847	0.5	0.513333	0.515625	0.5	0.512397	0.583333	0.460526	0.572519	0.580247	0.484694	0.533333	0.519608	0.608696	0.557377	0.535433	0.606838	0.576923	0.553846	0.481481
Chr. I	125419	0.417582	0.56391	0.495413	0.637681	0.508621	0.531915	0.5	0.52439	0.485149	0.402985	0.587156	0.520548	0.527132	0.514563	0.568627	0.456522	0.415584	0.530864	0.55	0.539683	0.597015	0.536	0.59322	0.516393	0.505618	0.589744	0.507692	0.537313	0.511364	0.531579	0.433628	0.589041	0.659794	0.423729	0.522059	0.628866	0.55	0.52381	0.627907
Chr. I	125610	0.365854	0.572414	0.552941	0.575342	0.421569	0.450549	0.470588	0.558824	0.547826	0.509804	0.522523	0.464789	0.495935	0.505376	0.584906	0.506329	0.493671	0.445783	0.546667	0.5	0.5	0.55	0.606557	0.553719	0.592593	0.521127	0.474576	0.546099	0.535354	0.478022	0.527778	0.525	0.626168	0.5	0.479339	0.436975	0.517241	0.515625	0.517241
Chr. I	125616	0.3625	0.573427	0.573034	0.565789	0.424242	0.425287	0.466165	0.538462	0.57265	0.5	0.522523	0.466667	0.491379	0.534091	0.577982	0.531646	0.468354	0.46988	0.539474	0.504132	0.5	0.589744	0.610169	0.557377	0.581818	0.527778	0.516667	0.546099	0.541667	0.48913	0.522523	0.513158	0.62	0.509804	0.487179	0.457627	0.533333	0.53125	0.5
Chr. I	125619	0.358974	0.572414	0.565217	0.561644	0.42268	0.453488	0.484375	0.584615	0.561983	0.490196	0.513514	0.480519	0.504065	0.54023	0.585586	0.530864	0.46988	0.47619	0.554054	0.513043	0.507042	0.595041	0.606557	0.571429	0.601852	0.549296	0.52459	0.549296	0.542553	0.494505	0.536364	0.512821	0.634615	0.529412	0.491379	0.477876	0.546218	0.53125	0.5
Chr. I	125793	0.364583	0.444444	0.525862	0.506173	0.473118	0.428571	0.570248	0.505882	0.509091	0.578947	0.533981	0.448718	0.446154	0.428571	0.50495	0.513514	0.575	0.5	0.477273	0.548872	0.555556	0.531915	0.492537	0.537736	0.605505	0.477612	0.521127	0.453237	0.476744	0.453125	0.424242	0.573034	0.456693	0.560606	0.513274	0.416667	0.53211	0.474359	0.52
Chr. I	125895	0.406593	0.422764	0.557522	0.513158	0.514286	0.460317	0.581197	0.516129	0.57	0.616667	0.5	0.51087	0.438017	0.552941	0.6	0.493506	0.506173	0.505618	0.445783	0.553719	0.481481	0.544	0.534483	0.54902	0.59434	0.447761	0.478261	0.475862	0.481481	0.483516	0.44	0.539216	0.546154	0.57971	0.490741	0.458716	0.556818	0.505882	0.594203
Chr. I	126258	0.505155	0.507463	0.6	0.5	0.585938	0.465116	0.587156	0.585366	0.475728	0.515625	0.419355	0.553846	0.514706	0.425532	0.5	0.431818	0.5	0.573529	0.5	0.481481	0.576271	0.521277	0.363636	0.442308	0.454545	0.453125	0.546875	0.532374	0.466102	0.450867	0.473684	0.533981	0.45045	0.523077	0.509434	0.508197	0.521739	0.52381	0.590909
Chr. I	126267	0.51	0.492308	0.574074	0.5	0.592308	0.494253	0.598291	0.595506	0.504762	0.491803	0.443299	0.535211	0.489209	0.43617	0.483871	0.443182	0.483871	0.591549	0.5	0.482143	0.559322	0.516129	0.4	0.447619	0.454545	0.455882	0.578125	0.542857	0.456897	0.462857	0.464646	0.555556	0.440678	0.545455	0.541284	0.495798	0.54386	0.528736	0.560606
Chr. I	126462	0.452632	0.471831	0.507463	0.508197	0.556604	0.58427	0.518519	0.556701	0.541284	0.597015	0.49505	0.527027	0.59854	0.505376	0.524194	0.5	0.488095	0.52381	0.492537	0.5	0.533333	0.609756	0.464789	0.508333	0.507692	0.484211	0.48	0.485714	0.52809	0.527607	0.443396	0.47619	0.515152	0.492958	0.435115	0.469231	0.484848	0.515152	0.396825
Chr. I	126468	0.462366	0.478571	0.522727	0.483871	0.553398	0.590909	0.509259	0.556701	0.545455	0.544118	0.514851	0.513158	0.614173	0.5	0.512	0.523256	0.475	0.518072	0.457143	0.488	0.516129	0.606299	0.471429	0.512397	0.5	0.479167	0.480519	0.478261	0.505618	0.521739	0.444444	0.476744	0.524752	0.527778	0.418605	0.476923	0.48	0.5	0.397059
Chr. I	126483	0.456522	0.437037	0.544	0.492308	0.526316	0.581395	0.519608	0.554348	0.540541	0.484848	0.494624	0.493506	0.568182	0.536842	0.504132	0.517241	0.469136	0.5	0.492308	0.465116	0.533333	0.586777	0.457143	0.486239	0.496	0.450549	0.493506	0.486301	0.523256	0.52071	0.447619	0.449438	0.509615	0.507246	0.434109	0.453846	0.468085	0.514706	0.388889
Chr. I	126501	0.467391	0.455882	0.520325	0.521127	0.50495	0.612903	0.53125	0.552083	0.572727	0.47619	0.534653	0.513514	0.55814	0.552083	0.516129	0.541176	0.506024	0.506494	0.492308	0.533835	0.578947	0.559055	0.479452	0.491228	0.5	0.473118	0.493333	0.475862	0.494118	0.534483	0.46	0.467391	0.514851	0.55	0.424	0.471545	0.511364	0.544118	0.449275
Chr. I	126553	0.449438	0.5	0.522124	0.546875	0.484536	0.634409	0.522936	0.55102	0.521277	0.432432	0.532609	0.512195	0.475806	0.555556	0.445378	0.535354	0.480519	0.535211	0.534483	0.546875	0.566667	0.529412	0.551282	0.526316	0.491667	0.439024	0.515625	0.48855	0.56044	0.493976	0.5125	0.487179	0.511111	0.433962	0.477477	0.525424	0.420455	0.52459	0.5
Chr. I	126600	0.38961	0.551724	0.54717	0.517241	0.572917	0.493671	0.490909	0.528736	0.511364	0.403509	0.5	0.481013	0.466667	0.543478	0.481818	0.545455	0.426667	0.506667	0.6	0.526786	0.5	0.530973	0.545455	0.5	0.449541	0.466667	0.433333	0.484127	0.590361	0.503106	0.556962	0.410959	0.506849	0.461538	0.574257	0.474576	0.41573	0.509804	0.541667
Chr. I	126897	0.596491	0.530612	0.538462	NA	0.460317	0.666667	0.458333	0.4375	0.633333	0.466667	0.410256	NA	0.510204	0.465517	0.589744	0.5	0.5	0.636364	NA	0.55	NA	NA	0.555556	0.6	0.622642	NA	NA	0.512821	0.531915	0.576087	0.488889	0.489362	0.519231	0.285714	NA	0.55102	0.545455	0.4375	0.575758
Chr. I	126902	0.625	0.528302	0.536585	0.533333	0.46875	0.666667	0.509804	0.444444	0.628571	0.488372	0.409091	NA	0.490566	0.483333	0.568182	0.484848	0.486486	0.644444	NA	0.586207	NA	0.484848	0.571429	0.590909	0.618182	NA	NA	0.511628	0.489362	0.556701	0.531915	0.510204	0.509091	0.35	0.5	0.574468	0.553191	0.459459	0.583333
Chr. I	127038	0.537037	0.479452	0.546875	0.368421	0.372881	0.558824	0.505882	0.635294	0.507042	0.476923	0.46988	0.324324	0.45679	0.47619	0.459459	0.444444	0.481481	0.655738	0.614035	0.539683	0.563636	0.4625	0.588235	0.582418	0.481928	0.465116	0.483333	0.561798	0.484375	0.527132	0.455882	0.546512	0.541176	0.447761	0.506494	0.56044	0.529412	0.438596	0.479167
Chr. I	127062	0.482143	0.53012	0.519481	0.388889	0.42623	0.506494	0.481481	0.60241	0.507042	0.449275	0.444444	0.333333	0.458824	0.477273	0.461538	0.525424	0.489796	0.696429	0.62069	0.514286	0.607143	0.45977	0.537037	0.568421	0.488372	0.418605	0.5	0.576087	0.462687	0.496403	0.486111	0.481928	0.522222	0.487179	0.468354	0.56701	0.5	0.415385	0.468085
Chr. I	127101	0.4	0.482759	0.473684	0.39726	0.478261	0.431579	0.528736	0.608696	0.556818	0.438356	0.4875	0.410714	0.5	0.5	0.467532	0.555556	0.431034	0.640625	0.612903	0.517647	0.610169	0.431373	0.47619	0.554455	0.559633	0.615385	0.516129	0.5625	0.466667	0.520958	0.506329	0.505747	0.526316	0.493976	0.539216	0.561905	0.464789	0.415385	0.423077
Chr. I	127227	0.440367	0.536585	0.513043	0.512195	0.474227	0.390909	0.491803	0.540323	0.571429	0.527027	0.443396	0.364865	0.548387	0.61165	0.442478	0.506173	0.493506	0.568182	0.55	0.581197	0.527473	0.45625	0.506329	0.540541	0.510638	0.527778	0.506494	0.573529	0.478261	0.504717	0.5	0.534653	0.542373	0.565217	0.583333	0.578512	0.515789	0.520548	0.469697
Chr. I	127274	0.422414	0.569231	0.537879	0.454545	0.490385	0.432692	0.476923	0.516393	0.546392	0.565789	0.481481	0.455696	0.52381	0.660194	0.487603	0.535211	0.5	0.541176	0.551282	0.626016	0.490196	0.467949	0.493506	0.514563	0.482517	0.528571	0.514706	0.555556	0.489796	0.497738	0.466102	0.524752	0.530303	0.619048	0.544118	0.604651	0.436364	0.525	0.5
Chr. I	127533	0.495146	0.460432	0.5	0.46729	0.378378	0.442478	0.527027	0.528571	0.539062	0.558824	0.529915	0.595238	0.5	0.546392	0.488189	0.465909	0.52439	0.443182	0.433333	0.550847	0.466667	0.52	0.592593	0.468468	0.496063	0.586207	0.535714	0.519231	0.5	0.502326	0.5	0.479592	0.529915	0.575758	0.560284	0.470199	0.51145	0.5125	0.6125
Chr. I	127572	0.47619	0.452555	0.506849	0.46789	0.421053	0.518519	0.531469	0.52518	0.535433	0.531915	0.523438	0.617978	0.510345	0.536585	0.516667	0.464286	0.609756	0.397727	0.458824	0.514851	0.5	0.5	0.560976	0.531532	0.529412	0.5875	0.594937	0.524096	0.578947	0.516279	0.47541	0.478723	0.483051	0.563107	0.5125	0.516779	0.488372	0.494382	0.54321
Chr. I	127610	0.480769	0.481752	0.5	0.470588	0.461538	0.487179	0.519685	0.492063	0.544	0.555556	0.5	0.716049	0.470588	0.519685	0.504587	0.4875	0.586207	0.397727	0.447059	0.552381	0.541667	0.512048	0.571429	0.528455	0.512397	0.552941	0.556962	0.528662	0.597701	0.514286	0.540984	0.485437	0.45045	0.6	0.496933	0.489933	0.460784	0.518987	0.547619
Chr. I	127764	0.581633	0.557047	0.5	0.493976	0.512397	0.479592	0.410256	0.442623	0.529915	0.574713	0.563107	0.567568	0.538462	0.531746	0.560345	0.505495	0.536585	0.518987	0.47561	0.504202	0.556818	0.506173	0.5	0.557522	0.427083	0.514286	0.506329	0.5	0.5	0.488189	0.492188	0.515152	0.5	0.517647	0.515924	0.507353	0.471698	0.565789	0.534247
Chr. I	127854	0.572816	0.564516	0.56	0.45122	0.571429	0.508333	0.481481	0.448819	0.552381	0.61165	0.495935	0.573333	0.521127	0.495327	0.55	0.511111	0.527027	0.552941	0.435897	0.504274	0.595238	0.516129	0.486957	0.591304	0.435185	0.466667	0.579545	0.506944	0.666667	0.473451	0.544643	0.530612	0.571429	0.538462	0.55414	0.511278	0.504854	0.678571	0.515625
Chr. I	127861	0.585859	0.560345	0.571429	0.472973	0.567797	0.508333	0.486239	0.48	0.561905	0.615385	0.491803	0.586667	0.532847	0.495146	0.535088	0.5	0.52	0.607595	0.448718	0.5	0.595506	0.52349	0.491228	0.565217	0.443396	0.5	0.606742	0.521739	0.638554	0.493333	0.567797	0.535354	0.603604	0.52	0.567901	0.528986	0.519608	0.658537	0.596774
[truncated: 58,740 more rows]
