# Supplementary material for: Rapid evolution driven by translocation-associated selection during meiosis
Source: EMBO Rep. 2026 Jun 16;27(14):4011–28. doi: 10.1038/s44319-026-00820-6 (PMC13400751; doi:10.1038/s44319-026-00820-6)
Supplement: Supplementary file 5 — Dataset EV3 [file 44319_2026_820_MOESM5_ESM.xlsx]

## Sheet: Dataset EV3
Dataset EV3 Allele frequency and coverage of 111 random selected spores of hybrid Y55 X DBVPG1373
Chromosome	Position	Spore-1_AF	Spore-1_DP	Spore-2_AF	Spore-2_DP	Spore-3_AF	Spore-3_DP	Spore-4_AF	Spore-4_DP	Spore-5_AF	Spore-5_DP	Spore-6_AF	Spore-6_DP	Spore-7_AF	Spore-7_DP	Spore-8_AF	Spore-8_DP	Spore-9_AF	Spore-9_DP	Spore-10_AF	Spore-10_DP	Spore-11_AF	Spore-11_DP	Spore-12_AF	Spore-12_DP	Spore-13_AF	Spore-13_DP	Spore-14_AF	Spore-14_DP	Spore-15_AF	Spore-15_DP	Spore-16_AF	Spore-16_DP	Spore-17_AF	Spore-17_DP	Spore-18_AF	Spore-18_DP	Spore-19_AF	Spore-19_DP	Spore-20_AF	Spore-20_DP	Spore-21_AF	Spore-21_DP	Spore-22_AF	Spore-22_DP	Spore-23_AF	Spore-23_DP	Spore-24_AF	Spore-24_DP
Chr. I	1334	0.107143	28	0	67	0	35	0.555556	9	0	72	0.108108	37	0.0178571	56	0.5	4	0.097561	41	0.0243902	41	0.0645161	62	0	41	0.125	8	0.05	20	0.0666667	60	0.0909091	11	0.0491803	61	0.031746	63	0	77	0.0882353	34	0.0210526	95	0	99	0.0217391	46	0	46
Chr. I	1358	0.142857	14	0	29	0	10	0.833333	6	0	34	0.142857	28	0.03125	32	1	2	0.142857	28	0.0526316	19	0.102564	39	0	24	0.2	5	0.166667	6	0.105263	38	0.5	2	0.0882353	34	0.0606061	33	0	43	0.176471	17	0.0294118	68	0	47	0.0322581	31	0	30
Chr. I	1364	0.2	15	0	25	0	8	0.75	4	0	32	0.190476	21	0.0384615	26	1	2	0.190476	21	0.0625	16	0.0833333	36	0	20	0.333333	3	0.25	4	0.117647	34	0.5	2	0.125	24	0.047619	21	0	32	0.214286	14	0.0166667	60	0	39	0.0357143	28	0	22
Chr. I	1377	0.6	5	0	11	0	2	1	4	0	15	0.333333	12	0.0769231	13	1	2	0.307692	13	0.125	8	0.2	20	0	9	1	1	1	1	0.285714	14	1	1	0.214286	14	0.166667	12	0	22	0.6	5	0.0540541	37	0	15	0.05	20	0	10
Chr. I	1379	1	4	1	9	1	1	1	4	1	12	1	10	1	10	1	2	1	11	1	7	1	16	1	4	1	1	1	1	1	9	1	1	1	12	1	10	1	18	1	4	1	28	1	12	1	16	1	7
Chr. I	1382	1	5	1	6	1	1	1	3	1	10	1	10	1	10	1	1	1	12	1	7	1	12	1	2	1	1	1	1	1	9	1	1	1	11	1	11	1	16	1	5	1	24	1	10	1	9	1	5
Chr. I	1408	1	19	1	11	1	1	1	30	1	13	1	24	0.777778	9	1	13	1	22	1	4	1	23	1	6	1	9	1	9	1	13	1	13	1	26	0.975	40	1	5	1	18	0.974359	39	1	3	1	37	1	8
Chr. I	1414	1	23	1	16	1	2	1	33	1	18	1	34	0.888889	9	1	18	1	27	1	6	1	28	1	9	1	15	1	10	1	13	1	14	1	37	0.981132	53	1	5	1	23	1	43	1	6	1	47	1	11
Chr. I	1505	1	62	1	53	1	7	1	113	1	58	1	106	1	26	1	66	1	103	1	21	1	109	1	27	1	60	1	45	1	57	1	42	1	117	1	141	1	15	1	52	1	130	1	13	1	123	1	30
Chr. I	1526	1	62	1	52	1	7	1	111	1	59	1	105	1	22	1	62	1	97	1	20	1	109	1	26	1	53	1	43	1	53	1	42	1	119	1	135	1	14	1	51	1	126	1	12	1	121	1	28
Chr. I	1528	1	62	1	54	1	6	1	109	1	56	1	102	1	22	1	60	1	96	1	19	1	105	1	26	1	54	1	44	1	52	1	40	1	111	1	133	1	14	1	49	0.992126	127	1	13	1	121	1	30
Chr. I	1529	1	62	1	55	1	6	1	113	1	58	1	107	1	26	1	66	1	102	1	20	1	110	1	27	1	62	1	46	1	58	1	41	1	118	1	141	1	14	1	52	1	130	1	13	1	122	1	30
Chr. I	1532	1	62	1	55	1	7	1	113	1	59	1	107	1	25	1	64	1	102	1	21	1	110	1	27	1	62	1	46	1	58	1	42	1	120	1	140	1	13	1	52	1	129	1	13	1	122	1	30
Chr. I	1533	1	61	1	52	1	7	1	112	1	58	1	106	1	24	1	64	1	102	1	21	1	108	1	27	1	62	1	45	1	57	1	41	1	120	1	141	1	14	1	51	1	128	1	12	1	123	1	30
Chr. I	1547	1	58	1	51	1	7	1	104	1	51	1	97	1	24	1	62	0.989899	99	1	19	1	103	1	23	1	60	1	42	1	53	1	37	1	114	1	124	1	12	1	49	1	114	1	12	1	117	1	25
Chr. I	1558	1	49	1	44	1	6	1	89	1	45	1	86	1	22	1	53	0.987342	79	1	17	1	90	1	22	1	54	1	38	1	47	1	29	1	100	1	106	1	11	1	40	1	97	1	9	1	104	1	22
Chr. I	1568	0.5	2	NA	NA	NA	NA	1	1	NA	NA	1	2	NA	NA	1	3	0.75	4	1	1	1	4	1	1	1	2	1	2	1	2	NA	NA	1	3	1	4	NA	NA	NA	NA	1	5	NA	NA	0.666667	3	NA	NA
Chr. I	1570	0.5	2	NA	NA	NA	NA	1	1	NA	NA	1	2	NA	NA	1	3	0.75	4	1	1	1	4	1	1	1	2	1	2	1	2	NA	NA	1	3	1	4	NA	NA	NA	NA	1	5	NA	NA	0.666667	3	NA	NA
Chr. I	1585	1	1	NA	NA	NA	NA	NA	NA	NA	NA	NA	NA	NA	NA	NA	NA	NA	NA	NA	NA	NA	NA	NA	NA	NA	NA	NA	NA	NA	NA	NA	NA	NA	NA	NA	NA	NA	NA	NA	NA	NA	NA	NA	NA	NA	NA	NA	NA
Chr. I	1592	0	1	NA	NA	NA	NA	NA	NA	NA	NA	NA	NA	NA	NA	NA	NA	0	1	NA	NA	NA	NA	NA	NA	NA	NA	NA	NA	NA	NA	NA	NA	NA	NA	NA	NA	NA	NA	NA	NA	NA	NA	NA	NA	NA	NA	NA	NA
Chr. I	1598	0	1	NA	NA	NA	NA	NA	NA	NA	NA	NA	NA	NA	NA	NA	NA	0	1	NA	NA	NA	NA	NA	NA	NA	NA	NA	NA	NA	NA	NA	NA	NA	NA	NA	NA	0	1	NA	NA	NA	NA	NA	NA	NA	NA	NA	NA
Chr. I	1599	0	1	NA	NA	NA	NA	NA	NA	NA	NA	NA	NA	NA	NA	NA	NA	0	1	NA	NA	NA	NA	0	1	NA	NA	NA	NA	NA	NA	NA	NA	NA	NA	NA	NA	0	1	NA	NA	NA	NA	NA	NA	NA	NA	NA	NA
Chr. I	1601	0	1	NA	NA	NA	NA	NA	NA	NA	NA	NA	NA	NA	NA	NA	NA	NA	NA	NA	NA	NA	NA	0	1	NA	NA	NA	NA	NA	NA	NA	NA	NA	NA	NA	NA	0	1	NA	NA	NA	NA	NA	NA	NA	NA	NA	NA
Chr. I	1628	0	6	0	7	0	5	0	1	0	4	0	10	0	6	NA	NA	0	7	0	1	0	8	0	1	NA	NA	0	1	0	4	0	1	0	6	0	4	0	6	0	3	0	17	0	9	0	12	0	9
Chr. I	1632	0	9	0	7	0	5	0	3	0	5	0	9	0	6	NA	NA	0	6	0	2	0	9	0	1	0	1	0	2	0	6	0	3	0	7	0	4	0	6	0	3	0	18	0	9	0	12	0	9
Chr. I	1657	0.166667	12	0.375	8	0.625	8	0	7	0.3	10	0.466667	15	1	6	NA	NA	1	7	0.142857	7	0.272727	11	1	3	0	2	0	5	0.181818	11	0	5	0.363636	11	1	4	1	7	1	3	0.571429	28	1	10	0.458333	24	1	10
Chr. I	1707	0	18	0	16	0	14	0	11	0.037037	27	0	18	0	7	NA	NA	0	6	0	17	0	21	0	8	0	8	0	12	0	18	0	7	0	20	0	3	0	17	0	3	0	51	0	21	0	35	0	11
Chr. I	1747	0	24	0	23	0	19	0	20	0	36	0	28	0	13	0.333333	3	0	6	0	29	0	34	0	16	0	12	0	17	0	27	0.05	20	0	27	0.2	5	0	21	0	7	0	60	0	29	0	49	0	12
Chr. I	1757	0	26	0	22	0	18	0	26	0	38	0	28	0	13	0	2	0	4	0	27	0	35	0	15	0	12	0	16	0	34	0	22	0	21	0	4	0	23	0	11	0	64	0	33	0	55	0	12
Chr. I	1761	0	31	0	24	0	18	0	26	0	39	0	30	0	12	0	3	0	6	0	32	0	38	0	17	0	12	0	16	0	32	0	21	0	25	0	3	0	22	0	10	0	65	0	32	0	55	0	12
Chr. I	1768	0	31	0	22	0	19	0	27	0	40	0	27	0	9	0	3	0	3	0	33	0	34	0	18	0	12	0	18	0	35	0	21	0	24	0	3	0	20	0	10	0	60	0	28	0	55	0	7
Chr. I	1770	0	29	0	22	0	17	0	28	0.027027	37	0.08	25	0.125	8	0	3	1	2	0	31	0	35	0	17	0	12	0	18	0	34	0	23	0	23	NA	NA	0.111111	18	0	8	0.0517241	58	0.107143	28	0.0727273	55	0.4	5
Chr. I	1774	0.206897	29	0.142857	21	0.117647	17	0	27	0.114286	35	0.26087	23	1	7	1	3	NA	NA	0.172414	29	0.323529	34	1	17	0	11	0	18	0.147059	34	0.304348	23	0	23	NA	NA	1	18	1	8	0.472727	55	1	25	0.6	50	1	3
Chr. I	1779	0	29	0	21	0	17	0	27	0	36	0	24	0	7	0	3	NA	NA	0	31	0	32	0	17	0	11	0	18	0	34	0	21	0	22	NA	NA	0	18	0	8	0	54	0	25	0	48	0	3
Chr. I	1780	0	29	0	20	0	15	0	26	0	35	0	23	0	7	0	3	NA	NA	0	29	0	30	0	17	0	12	0	18	0	33	0	23	0	21	NA	NA	0	18	0	7	0	55	0	23	0	50	0	3
Chr. I	1781	0	30	0	21	0	16	0	27	0	36	0	23	0	7	0	3	NA	NA	0	31	0	33	0	17	0	12	0	18	0	28	0	22	0	20	NA	NA	0	17	0	7	0	55	0	25	0	50	0	3
Chr. I	1782	0	28	0	21	0	17	0	27	0	36	0	23	0	7	0	3	NA	NA	0	30	0	33	0	15	0	12	0	17	0	30	0	19	0	21	NA	NA	0	16	0	8	0	53	0	25	0	47	0	3
Chr. I	1784	0	26	0	20	0	17	0	26	0	35	0	22	0	7	0	3	NA	NA	0	28	0	31	0	17	0	11	0	18	0	33	0	21	0	19	NA	NA	0	18	0	8	0	55	0	25	0	49	0	3
Chr. I	1799	0	24	0	21	0	16	0	26	0	32	0	24	0	7	0	3	NA	NA	0	26	0	31	0	17	0	10	0	18	0	31	0	20	0	19	NA	NA	0	16	0	7	0	51	0	24	0	46	0	3
Chr. I	1801	0	25	0	19	0	15	0	26	0	32	0	24	0	6	0	3	NA	NA	0	29	0	29	0	16	0	10	0	18	0	32	0	21	0	18	NA	NA	0	17	0	8	0	51	0	24	0	47	0	3
Chr. I	1802	0	19	0	17	0	14	0	25	0	27	0	18	NA	NA	NA	NA	NA	NA	0	23	0	22	NA	NA	0	10	0	18	0	27	0	15	0	18	NA	NA	NA	NA	NA	NA	0	26	NA	NA	0	18	NA	NA
Chr. I	1803	0	25	0	19	0	16	0	25	0	32	0	23	0	7	0	3	NA	NA	0	26	0	32	0	16	0	11	0	17	0	30	0	22	0	18	NA	NA	0	17	0	7	0	50	0	25	0	47	0	3
Chr. I	1806	0	26	0	20	0	16	0	25	0	33	0	23	0	7	0	3	NA	NA	0	26	0	32	0	16	0	11	0	18	0	32	0	22	0	17	NA	NA	0	18	0	8	0	50	0	25	0	43	0	3
Chr. I	2113	0	23	0	18	0	14	0	22	0	20	0	19	NA	NA	0	1	0	2	0	16	0	21	NA	NA	0	11	0	16	0	14	0	18	0	22	0	1	1	1	NA	NA	0	17	NA	NA	0	29	NA	NA
Chr. I	2134	0	32	0	29	0	15	0	27	0	29	0	24	NA	NA	0	1	0	2	0	21	0	28	NA	NA	0	15	0	26	0	22	0	24	0	27	0	1	NA	NA	NA	NA	0	29	NA	NA	0	33	NA	NA
Chr. I	2137	0	36	0	28	0	13	0	28	0	28	0	24	NA	NA	0	1	0	2	0	21	0	28	NA	NA	0	15	0	27	0	25	0	25	0	27	0	1	NA	NA	NA	NA	0	29	NA	NA	0	34	NA	NA
Chr. I	2207	0.0735294	68	0.125	56	0.119048	42	0.166667	72	0.120482	83	0.105263	57	1	2	1	6	1	6	0.0909091	55	0.0983607	61	1	11	0.113636	44	0.128205	78	0.107692	65	0.0952381	63	0.131148	61	1	5	1	7	1	5	0.388889	90	1	25	0.287671	73	1	7
Chr. I	2216	0.0746269	67	0.135593	59	0.125	40	0.16	75	0.126437	87	0.0862069	58	1	2	1	6	1	6	0.0943396	53	0.0967742	62	1	13	0.113636	44	0.12987	77	0.106061	66	0.111111	63	0.131148	61	1	5	1	7	1	5	0.380435	92	1	25	0.276316	76	1	7
Chr. I	2219	0.0724638	69	0.129032	62	0.119048	42	0.15	80	0.129412	85	0.0952381	63	1	2	1	6	1	6	0.0862069	58	0.0967742	62	1	12	0.0851064	47	0.12987	77	0.0833333	72	0.0895522	67	0.126984	63	1	5	1	7	1	5	0.368421	95	1	25	0.28	75	1	7
Chr. I	2220	0.0769231	65	0.116667	60	0.125	40	0.155844	77	0.129412	85	0.0983607	61	1	2	1	6	1	6	0.0877193	57	0.0967742	62	1	13	0.106383	47	0.128205	78	0.101449	69	0.0882353	68	0.126984	63	1	5	1	7	1	5	0.368421	95	1	25	0.276316	76	1	7
Chr. I	2223	0.0746269	67	0.114754	61	0.113636	44	0.155844	77	0.123596	89	0.0967742	62	1	2	1	6	1	5	0.0847458	59	0.0923077	65	1	13	0.102041	49	0.123457	81	0.0958904	73	0.0985915	71	0.129032	62	1	5	1	7	1	5	0.37234	94	1	25	0.28	75	1	7
Chr. I	2241	0	72	0	59	0	39	0	77	0	87	0	62	0	2	0	6	0	6	0	60	0	58	0	13	0	44	0	80	0	69	0	69	0	64	0	5	0	7	0	5	0	94	0	25	0	72	0	7
Chr. I	2247	0.0632911	79	0.114754	61	0.113636	44	0.139535	86	0.123596	89	0.0806452	62	1	2	1	6	1	6	0.0793651	63	0.107143	56	1	12	0.104167	48	0.113924	79	0.0958904	73	0.0769231	78	0.1	70	1	5	1	6	1	5	0.365591	93	1	25	0.28	75	1	7
Chr. I	2273	0	135	0	76	0	73	0	148	0	141	0	88	0	31	0	36	0	49	0	110	0	121	0	73	0	81	0	133	0	128	0	104	0	133	0	47	0	66	0	75	0	231	0	130	0	130	0	37
Chr. I	2278	0	134	0	77	0	78	0	141	0	139	0	81	0	29	0	37	0	48	0	109	0	120	0	70	0	82	0	133	0	119	0	105	0	130	0	48	0	67	0	75	0	232	0	126	0	131	0.0285714	35
Chr. I	2279	0	135	0	79	0	78	0	147	0	141	0	87	0	30	0	36	0	49	0	111	0	124	0	75	0	82	0	137	0	128	0	102	0	134	0	49	0	69	0	77	0	235	0	130	0	132	0	39
Chr. I	2283	0	132	0	80	0	76	0	144	0	141	0	85	0	31	0	36	0	50	0	113	0	124	0	75	0	82	0	131	0	124	0	103	0	136	0	48	0	68	0	78	0	237	0	129	0	132	0	39
Chr. I	2284	0	130	0.0125	80	0	72	0	142	0.00724638	138	0	81	0	31	0	34	0	48	0	102	0	121	0	74	0	76	0	130	0	121	0	97	0	122	0	52	0	65	0	73	0	237	0	130	0	129	0	37
Chr. I	2287	0	135	0	81	0	80	0	149	0	146	0	86	0	33	0	37	0	50	0	118	0	132	0	75	0	86	0	136	0	130	0	106	0	141	0	52	0	72	0	76	0	242	0	131	0	132	0	39
Chr. I	2288	0	132	0	80	0	77	0	146	0	143	0	83	0	33	0	37	0	50	0	114	0	129	0	75	0	83	0	135	0	125	0	104	0	139	0	52	0	69	0	77	0	242	0	130	0	130	0	36
Chr. I	2290	0	133	0	80	0	82	0	147	0	147	0	87	0	34	0	37	0	50	0	117	0	131	0	76	0	84	0	137	0	130	0	106	0	141	0	52	0	72	0	78	0	243	0	131	0	129	0	38
Chr. I	2291	0	131	0	78	0	78	0	136	0	143	0	84	0	33	0	37	0	50	0	109	0	126	0	74	0	82	0	132	0	121	0	102	0	137	0	51	0	65	0	72	0	236	0	127	0	126	0	38
Chr. I	2295	0	137	0	77	0	83	0	149	0	147	0	86	0	34	0	37	0	49	0	118	0	129	0	71	0	83	0	132	0	130	0	102	0	138	0	52	0	72	0	77	0	242	0	131	0	132	0	37
Chr. I	2309	0	137	0	78	0	75	0	141	0	142	0	82	0	33	0	37	0	47	0	116	0	123	0	72	0	81	0	125	0	125	0	97	0	130	0	48	0	69	0	73	0	241	0	130	0	131	0	38
Chr. I	2311	0	138	0	78	0	74	0	138	0	140	0	82	0	34	0	35	0	48	0	114	0	121	0	70	0	78	0	123	0	128	0	99	0	130	0	51	0	68	0	74	0	240	0	128	0	128	0	37
Chr. I	2313	0	134	0	75	0	72	0	138	0	140	0	83	0	32	0	34	0	47	0	112	0	120	0	74	0	81	0	119	0	127	0	93	0	131	0	48	0	70	0	74	0	238	0	127	0	127	0	36
Chr. I	2331	0.465116	129	0.319444	72	0.397059	68	0.523077	130	0.468254	126	0.351351	74	1	34	1	33	1	44	0.5	102	0.621622	111	1	65	0.41791	67	0.477876	113	0.475	120	0.333333	90	0.52381	126	1	48	1	68	1	73	0.753363	223	1	122	0.614035	114	1	36
Chr. I	2340	0.454545	132	0.314286	70	0.384615	65	0.512605	119	0.479675	123	0.347222	72	1	32	1	33	1	41	0.515464	97	0.626168	107	1	60	0.428571	70	0.485437	103	0.461538	117	0.337209	86	0.532787	122	1	46	1	63	1	70	0.753623	207	1	116	0.626168	107	1	32
Chr. I	2371	0.281553	103	0	50	0.326923	52	0.321429	84	0.298701	77	0.339623	53	0.636364	22	0.695652	23	1	23	0.321429	56	0.266667	75	0.575	40	0.276596	47	0.35443	79	0.271605	81	0	67	0.267442	86	1	33	0.568182	44	0.666667	45	0.291139	158	0.423529	85	0.337662	77	1	17
Chr. I	2373	0.489796	98	0.352941	51	0.346939	49	0.54878	82	0.472973	74	0.363636	55	1	23	1	23	1	22	0.490909	55	0.605634	71	0.974359	39	0.413043	46	0.5	74	0.4375	80	0.4	65	0.535714	84	1	34	1	45	1	44	0.753247	154	1	87	0.607595	79	1	19
Chr. I	2377	0	96	0	46	0	40	0	74	0	67	0	49	0	26	0	22	0	22	0	52	0	64	0	41	0	45	0	70	0	77	0	57	0	74	0	35	0	44	0	40	0	144	0	85	0	79	0	19
Chr. I	2383	0	65	0	45	0	32	0	42	0	47	0	33	0	11	0	9	0	2	0	31	0	40	0	18	0	32	0	42	0	48	0	56	0	53	0	7	0	22	0	13	0	94	0	43	0	58	0	2
Chr. I	2413	0	54	0	35	0	22	0	31	0.0344828	29	0	26	0	10	0	9	0	10	0	19	0.0322581	31	0	17	0	23	0	26	0	37	0	29	0.025641	39	0	19	0	22	0	11	0.0434783	69	0	29	0	42	0	11
Chr. I	2447	0.714286	21	0.6	5	0.625	8	0.857143	7	0.764706	17	0.666667	12	1	7	1	5	1	7	0.666667	3	0.8	5	1	5	0	3	NA	NA	0.666667	6	0.625	8	0.833333	12	1	18	1	3	1	8	1	9	1	7	0.958333	24	1	8
Chr. I	2450	0.789474	19	1	3	0.833333	6	0.857143	7	0.866667	15	0.727273	11	1	7	1	6	1	7	1	3	0.8	5	1	5	0	1	NA	NA	0.666667	6	0.625	8	0.916667	12	1	18	1	3	1	8	1	10	1	7	0.958333	24	1	9
Chr. I	2468	1	14	1	3	0.833333	6	1	4	1	14	1	8	1	7	1	6	1	7	1	3	1	4	1	5	NA	NA	NA	NA	1	3	1	5	1	11	1	18	1	2	1	8	1	7	1	7	1	23	1	8
Chr. I	2482	0	16	0	3	0.2	5	0.625	8	0.5	16	0.333333	9	0	7	0.4	5	0.285714	7	0.75	4	0.4	5	0.4	5	0	3	0	1	0	8	0.571429	7	0.357143	14	0.388889	18	0	3	0.625	8	0.9	10	0	7	0.208333	24	0.5	8
Chr. I	2485	0	18	0	3	0.142857	7	0.555556	9	0.466667	15	0.272727	11	0	7	0.5	6	0.285714	7	0.75	4	0.333333	6	0.4	5	0	3	0	3	0	9	0.571429	7	0.333333	15	0.388889	18	0	3	0.625	8	0.769231	13	0	7	0.185185	27	0.444444	9
Chr. I	2512	0	36	0	16	0.0909091	11	0.192308	26	0.258065	31	0.142857	21	0	7	0.5	6	0.333333	6	0.214286	14	0.153846	13	0.4	5	0	15	0	15	0	23	0.130435	23	0.2	25	0.388889	18	0	3	0.714286	7	0.416667	24	0	7	0.138889	36	0.444444	9
Chr. I	2577	0	70	0	35	0	22	0.0491803	61	0.0666667	45	0	45	NA	NA	NA	NA	NA	NA	0	43	0	31	NA	NA	0	34	0	43	0	43	0.0185185	54	0.0392157	51	1	1	NA	NA	1	1	0.0465116	43	NA	NA	0.0263158	38	0	1
Chr. I	2578	0	66	0	36	0	21	0.0338983	59	0.0652174	46	0	44	NA	NA	NA	NA	NA	NA	0.0227273	44	0	30	NA	NA	0	35	0	42	0	43	0.0181818	55	0.0384615	52	1	1	NA	NA	1	2	0.0238095	42	NA	NA	0.0263158	38	0	1
Chr. I	2588	0	77	0	40	0	22	0	60	0.0204082	49	0	48	NA	NA	NA	NA	NA	NA	0	43	0	35	NA	NA	0	36	0	51	0	44	0.0166667	60	0	54	1	1	NA	NA	NA	NA	0	48	NA	NA	0.0232558	43	NA	NA
Chr. I	2610	0	90	0	48	0	25	0	66	0	58	0	58	NA	NA	NA	NA	NA	NA	0	55	0	42	NA	NA	0	44	0	57	0	53	0	64	0	57	NA	NA	NA	NA	NA	NA	0	55	NA	NA	0	47	NA	NA
Chr. I	2611	0	90	0	48	0	25	0	64	0	56	0	57	NA	NA	NA	NA	NA	NA	0	55	0	42	NA	NA	0	41	0	59	0	54	0	63	0	54	NA	NA	NA	NA	NA	NA	0	56	NA	NA	0.0204082	49	NA	NA
Chr. I	2612	0	85	0	47	0	26	0	65	0	57	0	58	NA	NA	NA	NA	NA	NA	0	54	0	43	NA	NA	0	43	0	56	0	54	0	61	0	56	NA	NA	NA	NA	NA	NA	0	56	NA	NA	0	51	NA	NA
Chr. I	2625	0	94	0	48	0	28	0	68	0	62	0	66	NA	NA	NA	NA	NA	NA	0	61	0	52	NA	NA	0	44	0	64	0	57	0	69	0	59	NA	NA	NA	NA	NA	NA	0	60	NA	NA	0	56	NA	NA
Chr. I	2638	0	87	0	52	0	27	0	64	0	59	0	59	NA	NA	NA	NA	NA	NA	0	63	0	48	NA	NA	0	47	0	59	0	55	0	62	0	63	NA	NA	NA	NA	NA	NA	0	67	NA	NA	0	57	NA	NA
Chr. I	2639	0	90	0	52	0	30	0	66	0	57	0	63	NA	NA	NA	NA	NA	NA	0	63	0	47	NA	NA	0	47	0	57	0	54	0.015873	63	0	60	NA	NA	NA	NA	NA	NA	0	64	NA	NA	0	57	NA	NA
Chr. I	2643	0	93	0	53	0	30	0	67	0	57	0	66	NA	NA	NA	NA	NA	NA	0	69	0	48	NA	NA	0	45	0	61	0	59	0	67	0	67	NA	NA	NA	NA	NA	NA	0	67	NA	NA	0	57	NA	NA
Chr. I	2645	0	93	0	56	0	33	0.0140845	71	0	58	0	68	NA	NA	NA	NA	1	1	0	70	0.0196078	51	NA	NA	0	46	0	58	0	62	0	68	0	65	NA	NA	NA	NA	NA	NA	0.0147059	68	NA	NA	0.0166667	60	NA	NA
Chr. I	2654	0	91	0	59	0	34	0.025974	77	0.0327869	61	0.0273973	73	NA	NA	1	2	1	2	0	75	0.0408163	49	NA	NA	0	46	0	61	0	58	0.0273973	73	0.0298507	67	1	2	NA	NA	1	5	0.0684932	73	NA	NA	0.031746	63	NA	NA
Chr. I	2666	0	92	0	59	0	32	0.0294118	68	0.0307692	65	0.027027	74	NA	NA	1	2	NA	NA	0	80	0.0392157	51	NA	NA	0	46	0	65	0	61	0.0240964	83	0.0289855	69	1	2	NA	NA	1	5	0.0704225	71	NA	NA	0.0428571	70	NA	NA
Chr. I	2674	0	93	0	63	0	31	0.03125	64	0.030303	66	0.0526316	76	NA	NA	1	3	1	3	0	78	0.0566038	53	NA	NA	0	42	0	66	0	57	0.0243902	82	0.0273973	73	1	3	NA	NA	1	6	0.0895522	67	NA	NA	0.0434783	69	NA	NA
Chr. I	2679	0	97	0	66	0	33	0.0625	64	0.0714286	70	0.0897436	78	NA	NA	1	3	1	6	0	81	0.101695	59	NA	NA	0	41	0	69	0	62	0.0352941	85	0.04	75	1	4	NA	NA	1	6	0.128571	70	NA	NA	0.0422535	71	NA	NA
Chr. I	2706	0	97	0	63	0	41	0.346154	104	0.327731	119	0.271845	103	NA	NA	1	12	1	31	0	84	0.357895	95	NA	NA	0	49	0	78	0	63	0.280992	121	0.208333	96	1	41	NA	NA	1	34	0.365385	104	NA	NA	0.221053	95	NA	NA
Chr. I	2709	0	96	0	63	0	41	0.390476	105	0.324561	114	0.282828	99	NA	NA	1	14	1	34	0	87	0.353535	99	NA	NA	0	47	0	67	0	60	0.292683	123	0.211111	90	1	35	NA	NA	1	34	0.361905	105	NA	NA	0.226804	97	NA	NA
Chr. I	2748	0	92	0	63	0	45	0.437037	135	0.366667	150	0.394958	119	NA	NA	1	20	1	47	0	86	0.443396	106	NA	NA	0	51	0	93	0	66	0.38255	149	0.280374	107	1	58	NA	NA	1	59	0.45	120	NA	NA	0.321429	112	NA	NA
Chr. I	2790	0	97	0	78	0	44	0.479452	146	0.39881	168	0.457746	142	NA	NA	1	28	1	55	0	83	0.504132	121	NA	NA	0	47	0	104	0	79	0.441718	163	0.407407	108	1	71	NA	NA	1	62	0.5	122	NA	NA	0.389831	118	NA	NA
Chr. I	2796	0	95	0	74	0	43	0.479167	144	0.383234	167	0.460432	139	NA	NA	1	29	1	57	0	87	0.478632	117	NA	NA	0	49	0	109	0	84	0.447205	161	0.37963	108	1	70	NA	NA	1	56	0.5	126	NA	NA	0.396552	116	NA	NA
Chr. I	2797	0	97	0	73	0	44	0.47619	147	0.371257	167	0.421053	133	NA	NA	1	26	1	55	0	86	0.452991	117	NA	NA	0	47	0	111	0	83	0.436709	158	0.37963	108	1	69	NA	NA	1	53	0.483871	124	NA	NA	0.391304	115	NA	NA
Chr. I	2823	0	102	0	78	0	53	0.503311	151	0.375	176	0.448276	145	NA	NA	1	29	1	59	0	83	0.435115	131	NA	NA	0	50	0	122	0	90	0.451613	155	0.393162	117	1	72	NA	NA	1	48	0.473282	131	NA	NA	0.431034	116	NA	NA
Chr. I	2902	0	103	0	86	0	48	0.564706	170	0.456731	208	0.534884	172	NA	NA	1	42	1	87	0	78	0.522581	155	NA	NA	0	53	0	108	0	96	0.503106	161	0.516779	149	1	93	NA	NA	1	64	0.491124	169	NA	NA	0.495868	121	NA	NA
Chr. I	2914	0	99	0	83	0	53	0.588235	170	0.417476	206	0.530488	164	NA	NA	1	39	1	90	0	83	0.477419	155	NA	NA	0	54	0	110	0	99	0.487654	162	0.506757	148	1	89	NA	NA	1	63	0.45509	167	NA	NA	0.5	122	NA	NA
Chr. I	3022	0	87	0	58	0	58	0.569697	165	0.504717	212	0.598592	142	NA	NA	1	50	1	104	0	82	0.50641	156	NA	NA	0	46	0	99	0	93	0.438596	171	0.453488	172	0.990099	101	NA	NA	1	77	0.520231	173	NA	NA	0.491525	118	NA	NA
Chr. I	3049	0	90	0	71	0	62	0.568047	169	0.49763	211	0.606667	150	NA	NA	1	55	1	108	0	96	0.506494	154	NA	NA	0	54	0	101	0	94	0.47027	185	0.454545	176	1	100	NA	NA	1	77	0.53012	166	NA	NA	0.47541	122	NA	NA
Chr. I	3056	0	82	0	64	0	54	0.593939	165	0.524752	202	0.626761	142	NA	NA	1	53	1	103	0	88	0.542857	140	NA	NA	0	50	0	92	0	84	0.473988	173	0.46875	160	1	95	NA	NA	1	75	0.550633	158	NA	NA	0.434426	122	NA	NA
Chr. I	3106	0	99	0	74	0	55	0.520833	192	0.540179	224	0.603774	159	NA	NA	1	55	1	105	0	96	0.562914	151	NA	NA	0	60	0	101	0	93	0.427835	194	0.4	155	1	95	NA	NA	1	83	0.505952	168	NA	NA	0.45045	111	NA	NA
Chr. I	3141	0	95	0	68	0	54	0.54359	195	0.539823	226	0.615385	156	NA	NA	1	52	1	99	0	93	0.577465	142	NA	NA	0	55	0	91	0	96	0.462366	186	0.436709	158	1	97	NA	NA	1	83	0.522013	159	NA	NA	0.422764	123	NA	NA
Chr. I	3187	0	95	0	65	0	52	0.52356	191	0.485981	214	0.6	155	NA	NA	1	56	1	93	0	96	0.537931	145	NA	NA	0	60	0	95	0	100	0.433155	187	0.40625	160	1	91	NA	NA	1	81	0.480769	156	NA	NA	0.462185	119	NA	NA
Chr. I	3197	0	95	0	62	0	52	0.532338	201	0.509009	222	0.581699	153	NA	NA	1	55	1	93	0	97	0.577181	149	NA	NA	0	62	0	102	0	96	0.430052	193	0.38961	154	1	102	NA	NA	1	82	0.481481	162	NA	NA	0.458333	120	NA	NA
Chr. I	3226	0	93	0	73	0	52	0.494737	190	0.520548	219	0.563291	158	NA	NA	1	55	1	98	0	95	0.542254	142	NA	NA	0	54	0	105	0	107	0.448649	185	0.41875	160	1	112	NA	NA	1	76	0.472393	163	NA	NA	0.477064	109	NA	NA
Chr. I	3279	0	94	0	77	0	53	0.541872	203	0.497512	201	0.56962	158	NA	NA	1	58	1	97	0	94	0.539007	141	NA	NA	0	49	0	95	0	96	0.491892	185	0.48366	153	1	111	NA	NA	1	83	0.506173	162	NA	NA	0.45283	106	NA	NA
Chr. I	3311	0	96	0	76	0	49	0.5	186	0.497409	193	0.559441	143	NA	NA	1	54	1	87	0	92	0.507353	136	NA	NA	0	50	0	99	0.010989	91	0.479532	171	0.446809	141	1	94	NA	NA	1	79	0.5	158	NA	NA	0.436893	103	NA	NA
Chr. I	3313	0	102	0	85	0	55	0.515306	196	0.490385	208	0.559211	152	NA	NA	1	53	1	91	0	95	0.5	140	NA	NA	0	56	0	99	0	100	0.451429	175	0.434483	145	1	97	NA	NA	1	81	0.496894	161	NA	NA	0.457143	105	NA	NA
Chr. I	3328	0	101	0	87	0	53	0.520619	194	0.5	190	0.58	150	NA	NA	1	62	1	88	0	98	0.514085	142	NA	NA	0	55	0	104	0	97	0.461957	184	0.464789	142	1	100	NA	NA	1	81	0.50303	165	NA	NA	0.495146	103	NA	NA
Chr. I	3389	0	104	0	92	0	66	0.518519	189	0.489691	194	0.604167	144	NA	NA	1	59	1	91	0	85	0.576389	144	NA	NA	0	65	0	101	0	97	0.462857	175	0.503546	141	1	89	NA	NA	1	89	0.533742	163	NA	NA	0.481818	110	NA	NA
Chr. I	3462	0	91	0	98	0	53	0.428571	168	0.507317	205	0.51049	143	NA	NA	1	59	1	94	0	79	0.571429	112	NA	NA	0	62	0	100	0	105	0.460606	165	0.507143	140	1	86	NA	NA	1	65	0.529412	153	NA	NA	0.548673	113	NA	NA
Chr. I	3518	0	96	0	88	0	40	0.508287	181	0.525	200	0.482014	139	NA	NA	1	62	1	83	0	76	0.54386	114	NA	NA	0	57	0	101	0.00934579	107	0.541401	157	0.552448	143	1	89	NA	NA	1	87	0.573248	157	NA	NA	0.594595	111	NA	NA
Chr. I	3522	0	105	0	93	0	46	0.484211	190	0.50495	202	0.463235	136	NA	NA	1	64	1	83	0	81	0.53913	115	NA	NA	0	67	0	112	0	111	0.506098	164	0.506944	144	1	80	NA	NA	1	84	0.557692	156	NA	NA	0.589286	112	NA	NA
Chr. I	3620	0	112	0	82	0	48	0.550562	178	0.547059	170	0.49375	160	NA	NA	0.984615	65	1	88	0	64	0.495868	121	NA	NA	0	58	0	85	0	95	0.52514	179	0.495726	117	1	77	NA	NA	1	88	0.567742	155	NA	NA	0.60177	113	NA	NA
Chr. I	3747	0	105	0	73	0	56	0.54023	174	0.5	170	0.531034	145	NA	NA	1	51	1	87	0	82	0.488	125	NA	NA	0	61	0	91	0	99	0.529801	151	0.416	125	1	87	NA	NA	1	79	0.453988	163	NA	NA	0.607477	107	NA	NA
Chr. I	3785	0	113	0	80	0	64	0.568421	190	0.508197	183	0.509677	155	NA	NA	1	59	1	88	0	85	0.485507	138	NA	NA	0	60	0	93	0	116	0.534161	161	0.421429	140	1	92	NA	NA	1	83	0.427027	185	NA	NA	0.644231	104	NA	NA
Chr. I	3891	0	109	0	77	0	57	0.494382	178	0.452632	190	0.475524	143	NA	NA	1	44	1	76	0	88	0.478632	117	NA	NA	0	66	0	85	0	102	0.51462	171	0.485714	140	1	82	NA	NA	NA	NA	0.450867	173	NA	NA	0.580952	105	NA	NA
Chr. I	3990	0	105	0	68	0	44	0.541667	216	0.54902	204	0.509434	159	NA	NA	1	59	1	82	0	82	0.503597	139	NA	NA	0	56	0	73	0	106	0.596591	176	0.513333	150	1	113	NA	NA	1	85	0.423729	177	NA	NA	0.555556	108	NA	NA
Chr. I	4022	0	108	0	74	0	47	0.551111	225	0.549505	202	0.508982	167	NA	NA	1	66	1	91	0	75	0.531469	143	NA	NA	0	68	0	81	0	109	0.612717	173	0.510204	147	1	116	NA	NA	1	89	0.431694	183	NA	NA	0.577982	109	NA	NA
Chr. I	4067	0	99	0	80	0	44	0.516432	213	0.505263	190	0.433526	173	NA	NA	1	50	1	78	0	85	0.565517	145	NA	NA	0	66	0	100	0	112	0.547771	157	0.548611	144	0.990476	105	NA	NA	1	87	0.477528	178	NA	NA	0.568807	109	NA	NA
Chr. I	4084	0	97	0	78	0	41	0.550926	216	0.543011	186	0.471591	176	NA	NA	1	53	1	95	0	86	0.547945	146	NA	NA	0	60	0	96	0	109	0.555556	162	0.546667	150	1	101	NA	NA	1	90	0.489247	186	NA	NA	0.584071	113	NA	NA
Chr. I	4138	0	107	0	87	0	53	0.5	226	0.486339	183	0.482955	176	NA	NA	1	57	1	93	0	106	0.606897	145	NA	NA	0	55	0	96	0	125	0.468927	177	0.521212	165	1	87	NA	NA	0.988889	90	0.545455	176	NA	NA	0.577982	109	NA	NA
Chr. I	4162	0	101	0	73	0	50	0.527523	218	0.515625	192	0.52514	179	NA	NA	1	54	1	103	0	96	0.624161	149	NA	NA	0	52	0	96	0	105	0.494253	174	0.543353	173	1	93	NA	NA	1	97	0.532934	167	NA	NA	0.538462	104	NA	NA
Chr. I	4331	0	116	0	75	0	57	0.535398	226	0.502538	197	0.503759	133	NA	NA	1	59	1	104	0	110	0.6	150	NA	NA	0	59	0	103	0	102	0.465969	191	0.541899	179	1	82	NA	NA	1	93	0.5	150	NA	NA	0.590909	110	NA	NA
Chr. I	4399	0	94	0	80	0	56	0.550802	187	0.510101	198	0.504505	111	NA	NA	1	51	1	96	0	100	0.56338	142	NA	NA	0	66	0	89	0	106	0.474227	194	0.567901	162	1	82	NA	NA	1	96	0.493506	154	NA	NA	0.559322	118	NA	NA
Chr. I	4508	0	86	0	86	0	39	0.57619	210	0.519126	183	0.478632	117	NA	NA	1	57	1	105	0	108	0.515528	161	NA	NA	0	42	0	101	0	99	0.470588	187	0.592814	167	1	93	NA	NA	1	109	0.518519	135	NA	NA	0.538462	117	NA	NA
Chr. I	4517	0	85	0	76	0	34	0.582938	211	0.548023	177	0.530973	113	NA	NA	1	63	1	109	0	102	0.5	148	NA	NA	0	40	0	94	0	94	0.491979	187	0.610063	159	1	96	NA	NA	1	109	0.544776	134	NA	NA	0.5625	112	NA	NA
Chr. I	4532	0	90	0	71	0	37	0.572115	208	0.55615	187	0.483051	118	NA	NA	1	62	1	112	0	107	0.535714	140	NA	NA	0	44	0	102	0	94	0.477011	174	0.570552	163	1	96	NA	NA	1	103	0.551471	136	NA	NA	0.564815	108	NA	NA
Chr. I	4597	0	93	0	88	0	44	0.582418	182	0.567708	192	0.459259	135	NA	NA	1	59	1	96	0	95	0.475524	143	NA	NA	0	49	0	101	0	84	0.478947	190	0.54	150	1	93	NA	NA	1	91	0.612403	129	NA	NA	0.6	85	NA	NA
Chr. I	4684	0	100	0	100	0	43	0.545455	165	0.51	200	0.422819	149	NA	NA	1	58	1	84	0	94	0.506579	152	NA	NA	0	64	0	97	0	109	0.447514	181	0.477707	157	1	87	NA	NA	1	88	0.540984	122	NA	NA	0.556962	79	NA	NA
Chr. I	4696	0	96	0	97	0	39	0.567073	164	0.54359	195	0.439716	141	NA	NA	1	60	1	91	0	92	0.557823	147	NA	NA	0.0169492	59	0	86	0	95	0.475138	181	0.496732	153	1	87	NA	NA	1	92	0.515385	130	NA	NA	0.481928	83	NA	NA
Chr. I	4738	0	116	0	90	0	44	0.522293	157	0.537313	201	0.436242	149	NA	NA	1	65	1	86	0	86	0.563758	149	NA	NA	0	54	0	79	0	108	0.492228	193	0.470588	153	1	85	NA	NA	1	87	0.544776	134	NA	NA	0.463415	82	NA	NA
Chr. I	4769	0	115	0	97	0	49	0.546512	172	0.547264	201	0.41358	162	NA	NA	1	59	1	91	0	91	0.546763	139	NA	NA	0	56	0	82	0	109	0.497561	205	0.4875	160	1	103	NA	NA	1	83	0.493333	150	NA	NA	0.478261	92	NA	NA
Chr. I	4774	0	119	0	100	0	49	0.522472	178	0.539604	202	0.409639	166	NA	NA	1	53	1	90	0	97	0.52518	139	NA	NA	0	58	0	90	0	107	0.47549	204	0.47205	161	1	100	NA	NA	1	74	0.493056	144	NA	NA	0.479167	96	NA	NA
Chr. I	4907	0.00925926	108	0	95	0	50	0.502703	185	0.481481	189	0.472727	165	NA	NA	1	40	1	80	0	85	0.507576	132	NA	NA	0.0142857	70	0	86	0	97	0.509259	216	0.509091	165	1	106	NA	NA	1	89	0.554745	137	NA	NA	0.529915	117	NA	NA
Chr. I	5020	0	90	0	79	0	31	0.502825	177	0.522727	176	0.528986	138	NA	NA	1	41	1	79	0	104	0.551724	116	NA	NA	0	60	0	81	0.0107527	93	0.436548	197	0.473282	131	1	91	NA	NA	1	74	0.562044	137	NA	NA	0.563107	103	NA	NA
Chr. I	5218	0	92	0	82	0	47	0.552632	190	0.507042	213	0.590164	122	NA	NA	1	33	1	85	0	87	0.511628	129	NA	NA	0	57	0	86	0	67	0.502959	169	0.59633	109	1	88	NA	NA	1	79	0.479452	146	NA	NA	0.565217	92	NA	NA
Chr. I	5237	0	81	0	87	0	50	0.564972	177	0.514019	214	0.551181	127	NA	NA	1	34	1	78	0	84	0.535433	127	NA	NA	0	58	0	84	0	70	0.497175	177	0.579832	119	1	87	NA	NA	1	78	0.49375	160	NA	NA	0.590909	88	NA	NA
Chr. I	5434	0	114	0	75	0	47	0.552326	172	0.522613	199	0.466667	150	NA	NA	1	67	1	94	0	79	0.52	150	NA	NA	0	69	0	99	0	101	0.546341	205	0.484127	126	1	91	NA	NA	1	92	0.565517	145	NA	NA	0.522727	88	NA	NA
Chr. I	5446	0	118	0	79	0	54	0.551913	183	0.52657	207	0.475524	143	NA	NA	1	65	1	89	0	83	0.515723	159	NA	NA	0	77	0	105	0	97	0.551724	203	0.496183	131	1	98	NA	NA	1	95	0.566434	143	NA	NA	0.535354	99	NA	NA
Chr. I	5469	0	114	0	72	0.0175439	57	0.559322	177	0.539171	217	0.482517	143	NA	NA	1	66	1	94	0	77	0.528302	159	NA	NA	0	75	0	108	0	99	0.574257	202	0.531915	141	1	98	NA	NA	1	98	0.560811	148	NA	NA	0.542857	105	NA	NA
Chr. I	5500	0	116	0	81	0	69	0.518717	187	0.519231	208	0.462069	145	NA	NA	1	62	1	93	0	83	0.541176	170	NA	NA	0	74	0	102	0	101	0.525253	198	0.492754	138	1	91	NA	NA	1	94	0.535714	140	NA	NA	0.53271	107	NA	NA
Chr. I	5572	0	99	0	72	0	62	0.54023	174	0.509901	202	0.528169	142	NA	NA	1	71	1	83	0	84	0.476821	151	NA	NA	0	52	0	98	0	97	0.608187	171	0.552448	143	1	83	NA	NA	1	80	0.591304	115	NA	NA	0.485981	107	NA	NA
Chr. I	5582	0.0102041	98	0	74	0	62	0.55	180	0.541463	205	0.565517	145	NA	NA	1	73	1	87	0	82	0.484277	159	NA	NA	0	60	0	102	0	97	0.611429	175	0.577922	154	1	93	NA	NA	1	81	0.57377	122	NA	NA	0.513761	109	NA	NA
Chr. I	5741	0	101	0	91	0	56	0.480226	177	0.52356	191	0.509934	151	NA	NA	1	54	1	85	0	89	0.55	140	NA	NA	0	63	0	89	0	103	0.560847	189	0.522059	136	1	92	NA	NA	1	63	0.495798	119	NA	NA	0.646465	99	NA	NA
Chr. I	5763	0	95	0	84	0	53	0.444444	180	0.517766	197	0.493151	146	NA	NA	1	52	1	83	0	91	0.550388	129	NA	NA	0	58	0	88	0	96	0.563536	181	0.507812	128	1	78	NA	NA	1	63	0.477477	111	NA	NA	0.571429	98	NA	NA
Chr. I	5811	0	84	0	82	0	47	0.465909	176	0.465	200	0.514706	136	NA	NA	1	41	1	83	0	87	0.518248	137	NA	NA	0	62	0	79	0	94	0.593407	182	0.555556	126	1	80	NA	NA	0.984127	63	0.517857	112	NA	NA	0.597938	97	NA	NA
Chr. I	5814	0	79	0	75	0	44	0.478788	165	0.5	194	0.569231	130	NA	NA	1	45	1	84	0	80	0.540741	135	NA	NA	0	58	0	73	0	87	0.62069	174	0.572581	124	1	77	NA	NA	1	60	0.527778	108	NA	NA	0.602151	93	NA	NA
Chr. I	5889	0	76	0	76	0	38	0.440994	161	0.471264	174	0.513699	146	NA	NA	1	40	1	85	0	88	0.554622	119	NA	NA	0	47	0	70	0	92	0.595376	173	0.559055	127	1	88	NA	NA	1	58	0.551724	116	NA	NA	0.615385	104	NA	NA
Chr. I	6001	0	80	0	75	0	26	0.487603	121	0.564935	154	0.445545	101	NA	NA	1	43	1	68	0	65	0.583333	96	NA	NA	0	26	0	73	0	65	0.545455	187	0.5	80	1	67	NA	NA	1	49	0.479167	96	NA	NA	0.56962	79	NA	NA
Chr. I	6091	0	64	0	58	0	16	0.109375	64	0.0909091	77	0.0612245	49	NA	NA	0.6	5	0.571429	14	0	62	0.075	40	NA	NA	0	18	0	65	0	53	0.108434	83	0.105263	38	0.857143	7	NA	NA	0.181818	11	0.0943396	53	NA	NA	0.138889	36	NA	NA
Chr. I	6104	0	63	0	51	0	19	0.609091	110	0.576642	137	0.516129	93	NA	NA	1	33	1	59	0	56	0.607595	79	NA	NA	0	16	0	52	0	48	0.559441	143	0.580645	62	1	54	NA	NA	1	55	0.552941	85	NA	NA	0.590909	66	NA	NA
Chr. I	6123	0	74	0	67	0	21	0.555556	117	0.514286	140	0.438095	105	NA	NA	1	33	1	67	0	65	0.545455	99	NA	NA	0	18	0	64	0	55	0.52	150	0.528736	87	1	65	NA	NA	1	64	0.554455	101	NA	NA	0.614286	70	NA	NA
Chr. I	6146	0.0136986	73	0	66	0	22	0.590164	122	0.536913	149	0.469388	98	NA	NA	1	38	1	71	0	61	0.55	100	NA	NA	0	21	0	65	0	49	0.536913	149	0.555556	90	1	67	NA	NA	1	65	0.564356	101	NA	NA	0.647887	71	NA	NA
Chr. I	6153	0	69	0	68	0	23	0.59292	113	0.514286	140	0.442308	104	NA	NA	1	37	1	64	0	61	0.510417	96	NA	NA	0	21	0	66	0	51	0.554745	137	0.567901	81	1	64	NA	NA	1	60	0.544554	101	NA	NA	0.632353	68	NA	NA
Chr. I	6291	0	72	0	64	0	30	0.5	150	0.545455	176	0.55814	129	NA	NA	1	41	1	76	0	77	0.508065	124	NA	NA	0	48	0	77	0	65	0.544974	189	0.540323	124	1	87	NA	NA	1	64	0.522124	113	NA	NA	0.580247	81	NA	NA
Chr. I	6314	0	72	0	72	0	35	0.465409	159	0.491803	183	0.56	125	NA	NA	1	39	1	67	0	77	0.472868	129	NA	NA	0	53	0	84	0	67	0.477273	176	0.545455	132	1	92	NA	NA	1	58	0.478261	115	NA	NA	0.581395	86	NA	NA
Chr. I	6315	0	71	0	72	0	35	0.464516	155	0.488889	180	0.544715	123	NA	NA	1	41	1	65	0	76	0.476923	130	NA	NA	0	53	0	84	0	67	0.486034	179	0.545455	132	1	91	NA	NA	1	60	0.482759	116	NA	NA	0.590909	88	NA	NA
Chr. I	6410	0	81	0	94	0	47	0.488506	174	0.538462	182	0.540541	148	NA	NA	1	42	1	83	0	83	0.453846	130	NA	NA	0	66	0	70	0	77	0.527473	182	0.533898	118	1	94	NA	NA	1	54	0.540984	122	NA	NA	0.617978	89	NA	NA
Chr. I	6428	0	85	0	96	0	45	0.47619	168	0.534031	191	0.564626	147	NA	NA	1	47	1	79	0	91	0.484615	130	NA	NA	0	65	0	70	0	80	0.536313	179	0.504132	121	1	95	NA	NA	1	59	0.540541	111	NA	NA	0.582418	91	NA	NA
Chr. I	6449	0	83	0	93	0	46	0.477707	157	0.522843	197	0.537313	134	NA	NA	1	47	1	80	0	90	0.465116	129	NA	NA	0	67	0	72	0	80	0.513661	183	0.466667	120	1	83	NA	NA	1	53	0.53913	115	NA	NA	0.593407	91	NA	NA
Chr. I	6470	0	81	0	90	0	45	0.484277	159	0.52381	189	0.556391	133	NA	NA	1	50	1	73	0	94	0.519685	127	NA	NA	0	64	0	67	0	79	0.535912	181	0.469565	115	1	96	NA	NA	1	62	0.552632	114	NA	NA	0.589474	95	NA	NA
Chr. I	6645	0	62	0.0192308	52	0	27	0.518868	106	0.467153	137	0.611111	90	NA	NA	1	42	1	40	0	61	0.453333	75	NA	NA	0	41	0	47	0	52	0.603175	126	0.422222	90	1	59	NA	NA	1	45	0.604396	91	NA	NA	0.533333	75	NA	NA
Chr. I	6663	0	59	0	57	0	27	0.4375	112	0.444444	144	0.559524	84	NA	NA	1	33	1	37	0	63	0.415584	77	NA	NA	0	42	0	53	0	51	0.566667	120	0.355556	90	1	57	NA	NA	1	41	0.593023	86	NA	NA	0.534247	73	NA	NA
Chr. I	6694	0	60	0	65	0	28	0.480769	104	0.452381	126	0.550725	69	NA	NA	1	35	1	35	0	60	0.445946	74	NA	NA	0	34	0	53	0	52	0.570093	107	0.380952	84	1	44	NA	NA	1	42	0.609756	82	NA	NA	0.507692	65	NA	NA
Chr. I	6730	0	47	0	54	0	22	0.425287	87	0.425743	101	0.551724	58	NA	NA	1	25	1	26	0	46	0.491525	59	NA	NA	0	26	0	48	0	41	0.547619	84	0.30303	66	1	34	NA	NA	1	28	0.634921	63	NA	NA	0.363636	44	NA	NA
Chr. I	6735	0	42	0	42	0	19	0.415584	77	0.443182	88	0.576923	52	NA	NA	1	22	1	22	0	43	0.466667	45	NA	NA	0	24	NA	NA	0	35	NA	NA	0.327586	58	1	31	NA	NA	1	27	NA	NA	NA	NA	0.289474	38	NA	NA
Chr. I	6796	0	61	0	47	0	27	0.49505	101	0.483871	93	0.453333	75	NA	NA	1	26	1	43	0	75	0.492958	71	NA	NA	0	42	0	55	0	51	0.426087	115	0.373333	75	1	36	NA	NA	1	33	0.655738	61	NA	NA	0.488889	45	NA	NA
Chr. I	6806	0	68	0	43	0	28	0.495146	103	0.48	100	0.475	80	NA	NA	1	27	1	46	0	75	0.481013	79	NA	NA	0	40	0	60	0	48	0.451327	113	0.405063	79	1	39	NA	NA	1	36	0.661538	65	NA	NA	0.530612	49	NA	NA
Chr. I	6808	0	67	0	46	0	27	0.489583	96	0.484848	99	0.467532	77	NA	NA	1	26	1	44	0	72	0.460526	76	NA	NA	0	40	0	57	0	50	0.431193	109	0.402439	82	1	40	NA	NA	1	34	0.661538	65	NA	NA	0.571429	49	NA	NA
Chr. I	6827	0	72	0	58	0	28	0.485981	107	0.513761	109	0.52381	84	NA	NA	1	36	1	53	0	61	0.512195	82	NA	NA	0	35	0	57	0	49	0.475	120	0.458333	96	1	44	NA	NA	1	38	0.649351	77	NA	NA	0.553191	47	NA	NA
Chr. I	6837	0	71	0	65	0	31	0.472727	110	0.458333	120	0.50495	101	NA	NA	1	36	1	53	0	76	0.5	94	NA	NA	0	41	0	59	0	60	0.456693	127	0.441176	102	1	44	NA	NA	1	39	0.60241	83	NA	NA	0.576923	52	NA	NA
Chr. I	6843	0	74	0	65	0	31	0.463636	110	0.488	125	0.51	100	NA	NA	1	36	1	53	0	81	0.494737	95	NA	NA	0	40	0	64	0	61	0.448819	127	0.422018	109	1	46	NA	NA	1	37	0.583333	84	NA	NA	0.568627	51	NA	NA
Chr. I	6936	0	77	0	62	0	33	0.476562	128	0.464481	183	0.553719	121	NA	NA	1	41	1	66	0	71	0.487603	121	NA	NA	0	35	0	81	0	76	0.463087	149	0.43609	133	1	66	NA	NA	1	45	0.547368	95	NA	NA	0.536232	69	NA	NA
Chr. I	6942	0	65	0	54	0	26	0.535433	127	0.516667	180	0.608333	120	NA	NA	1	46	1	72	0	67	0.525424	118	NA	NA	0	30	0	73	0	73	0.52	150	0.496124	129	1	72	NA	NA	1	51	0.597826	92	NA	NA	0.542857	70	NA	NA
Chr. I	6972	0	77	0	58	0	37	0.489933	149	0.491803	183	0.544776	134	NA	NA	1	41	1	74	0	84	0.47619	126	NA	NA	0	39	0	89	0	87	0.466258	163	0.446154	130	0.986111	72	NA	NA	1	50	0.526316	95	NA	NA	0.48	75	NA	NA
Chr. I	7011	0	70	0.0166667	60	0	38	0.52349	149	0.545946	185	0.492754	138	NA	NA	1	60	1	81	0	79	0.519685	127	NA	NA	0	42	0	84	0	83	0.54321	162	0.5	128	1	73	NA	NA	1	60	0.617647	102	NA	NA	0.493976	83	NA	NA
Chr. I	7014	0	66	0	60	0	40	0.493243	148	0.526882	186	0.496454	141	NA	NA	1	54	1	77	0	78	0.533333	120	NA	NA	0	38	0	90	0	86	0.532468	154	0.496	125	1	66	NA	NA	1	52	0.60396	101	NA	NA	0.488095	84	NA	NA
Chr. I	7048	0	82	0	70	0	41	0.487952	166	0.519802	202	0.5	144	NA	NA	1	68	1	83	0	86	0.540323	124	NA	NA	0	51	0	93	0	98	0.488506	174	0.518987	158	1	78	NA	NA	1	50	0.618644	118	NA	NA	0.511111	90	NA	NA
Chr. I	7126	0	81	0	79	0	49	0.5	172	0.54717	212	0.506024	166	NA	NA	1	68	1	80	0	88	0.488372	129	NA	NA	0	54	0	93	0.00884956	113	0.550898	167	0.48125	160	1	85	NA	NA	1	59	0.625	104	NA	NA	0.534247	73	NA	NA
Chr. I	7129	0	88	0	83	0	53	0.488506	174	0.522936	218	0.509091	165	NA	NA	1	67	1	81	0	91	0.462687	134	NA	NA	0	57	0	99	0	119	0.522989	174	0.46988	166	1	80	NA	NA	1	56	0.613208	106	NA	NA	0.534247	73	NA	NA
Chr. I	7139	0	91	0	82	0	54	0.494565	184	0.553571	224	0.529412	170	NA	NA	1	62	1	82	0	91	0.449275	138	NA	NA	0	59	0	95	0	123	0.54386	171	0.482955	176	1	81	NA	NA	1	56	0.635514	107	NA	NA	0.545455	77	NA	NA
Chr. I	7268	0	101	0	83	0	48	0.509346	214	0.528571	210	0.618421	152	NA	NA	1	72	1	85	0	86	0.532051	156	NA	NA	0	54	0	101	0	96	0.538462	169	0.48	175	1	85	NA	NA	1	77	0.544	125	NA	NA	0.594203	69	NA	NA
Chr. I	7403	0	123	0	92	0	44	0.528302	212	0.489796	196	0.519481	154	NA	NA	1	64	1	84	0	86	0.503145	159	NA	NA	0	61	0	114	0	112	0.560694	173	0.463855	166	1	95	NA	NA	1	82	0.571429	105	NA	NA	0.511628	86	NA	NA
Chr. I	7416	0	113	0	94	0	41	0.536082	194	0.472826	184	0.527027	148	NA	NA	1	61	1	87	0	86	0.503311	151	NA	NA	0	53	0	110	0	109	0.565476	168	0.503185	157	1	93	NA	NA	1	68	0.554455	101	NA	NA	0.531646	79	NA	NA
Chr. I	7418	0	112	0	93	0	44	0.527638	199	0.46875	192	0.529801	151	NA	NA	1	62	1	82	0	85	0.48	150	NA	NA	0	57	0	115	0	111	0.568182	176	0.503106	161	1	91	NA	NA	1	74	0.54902	102	NA	NA	0.5375	80	NA	NA
Chr. I	7556	0	137	0	80	0	47	0.51269	197	0.541063	207	0.449664	149	0	2	1	62	1	105	0	94	0.558824	136	0	7	0	49	0	99	0	114	0.519608	204	0.485714	175	1	108	0	11	0.9625	80	0.451128	133	0	12	0.537634	93	0	4
Chr. I	7729	0	102	0	106	0	49	0.495098	204	0.51087	184	0.5	150	NA	NA	1	70	1	96	0	87	0.503597	139	NA	NA	0	53	0	114	0	117	0.464115	209	0.417808	146	1	118	NA	NA	1	69	0.605769	104	NA	NA	0.565789	76	NA	NA
Chr. I	7792	0	92	0	103	0	41	0.515464	194	0.460317	189	0.549669	151	NA	NA	1	65	1	92	0	97	0.496183	131	NA	NA	0	36	0	104	0	111	0.502463	203	0.473684	152	1	128	NA	NA	1	78	0.6	110	NA	NA	0.590361	83	NA	NA
Chr. I	7823	0	87	0	96	0	38	0.512821	195	0.483696	184	0.569444	144	NA	NA	1	58	1	97	0	98	0.455285	123	NA	NA	0	36	0	90	0	100	0.484375	192	0.488722	133	1	115	NA	NA	1	74	0.605263	114	NA	NA	0.6	80	NA	NA
Chr. I	8000	0	97	0	89	0	55	0.52381	189	0.514124	177	0.514124	177	NA	NA	1	71	1	97	0	94	0.460123	163	NA	NA	0	70	0	96	0	98	0.490476	210	0.466165	133	1	110	NA	NA	1	104	0.535088	114	NA	NA	0.560976	82	NA	NA
Chr. I	8009	0	101	0	88	0	56	0.508108	185	0.497297	185	0.514451	173	NA	NA	1	58	1	88	0	98	0.44586	157	NA	NA	0	73	0	108	0	112	0.483092	207	0.44697	132	1	116	NA	NA	1	105	0.537037	108	NA	NA	0.544304	79	NA	NA
Chr. I	8036	0	92	0	81	0	59	0.554974	191	0.49162	179	0.527273	165	NA	NA	1	64	1	96	0	103	0.458599	157	NA	NA	0	70	0	108	0	108	0.533333	210	0.468531	143	1	118	NA	NA	1	116	0.523364	107	NA	NA	0.555556	81	NA	NA
Chr. I	8083	0	96	0	83	0	53	0.545946	185	0.5	180	0.520958	167	NA	NA	1	67	1	92	0	103	0.446541	159	NA	NA	0	69	0	109	0	104	0.502488	201	0.515385	130	1	131	NA	NA	1	99	0.481132	106	NA	NA	0.5	68	NA	NA
Chr. I	8321	0	99	0	96	0	59	0.490566	212	0.490291	206	0.463576	151	NA	NA	1	66	1	86	0	100	0.416107	149	NA	NA	0	75	0	110	0	110	0.570681	191	0.471698	159	0.989474	95	NA	NA	1	75	0.509434	106	NA	NA	0.571429	84	NA	NA
Chr. I	8323	0	94	0	88	0	53	0.495098	204	0.517766	197	0.476821	151	NA	NA	1	64	1	87	0	92	0.432624	141	NA	NA	0	68	0	98	0	105	0.580645	186	0.496894	161	1	97	NA	NA	1	77	0.509615	104	NA	NA	0.571429	77	NA	NA
Chr. I	8387	0	82	0	85	0	57	0.486911	191	0.527523	218	0.506494	154	NA	NA	1	66	1	94	0	94	0.48	150	NA	NA	0	64	0	94	0	107	0.586387	191	0.466667	165	1	96	NA	NA	1	77	0.528846	104	NA	NA	0.531646	79	NA	NA
Chr. I	8425	0	81	0	87	0	59	0.486911	191	0.495327	214	0.503497	143	NA	NA	1	66	1	98	0	89	0.503448	145	NA	NA	0	64	0	94	0	97	0.548718	195	0.509202	163	1	96	NA	NA	1	77	0.552381	105	NA	NA	0.565217	69	NA	NA
Chr. I	8464	0	75	0	88	0	54	0.467742	186	0.492611	203	0.449612	129	NA	NA	1	73	1	97	0	92	0.511111	135	NA	NA	0	62	0	88	0	97	0.574257	202	0.490066	151	1	97	NA	NA	1	77	0.494949	99	NA	NA	0.542857	70	NA	NA
Chr. I	8563	0	74	0	87	0	48	0.477387	199	0.565	200	0.558442	154	NA	NA	1	71	1	91	0	82	0.524691	162	NA	NA	0	58	0	94	0	92	0.553299	197	0.503067	163	1	93	NA	NA	1	71	0.5	92	NA	NA	0.477612	67	NA	NA
Chr. I	8570	0	78	0	83	0	48	0.471795	195	0.526042	192	0.512821	156	NA	NA	1	67	1	83	0	87	0.506024	166	NA	NA	0	56	0	98	0	95	0.528796	191	0.487654	162	1	92	NA	NA	1	64	0.494737	95	NA	NA	0.492754	69	NA	NA
Chr. I	8639	0	94	0	90	0	43	0.525	200	0.563452	197	0.509317	161	NA	NA	1	74	1	105	0	104	0.522293	157	NA	NA	0	66	0	106	0	103	0.514151	212	0.52071	169	1	101	NA	NA	1	69	0.552083	96	NA	NA	0.478873	71	NA	NA
Chr. I	8776	0	98	0	92	0	43	0.505102	196	0.538462	195	0.576271	177	NA	NA	1	72	1	78	0	85	0.555556	144	NA	NA	0	59	0	103	0	94	0.451456	206	0.549669	151	1	109	NA	NA	1	73	0.484211	95	NA	NA	0.486486	74	NA	NA
Chr. I	8811	0	95	0	96	0	40	0.513812	181	0.564767	193	0.60625	160	NA	NA	1	68	1	78	0	84	0.535211	142	NA	NA	0	56	0	100	0	89	0.490291	206	0.519231	156	0.989583	96	NA	NA	1	70	0.477273	88	NA	NA	0.493151	73	NA	NA
Chr. I	8828	0	98	0	102	0	43	0.526596	188	0.535	200	0.576687	163	NA	NA	1	67	1	67	0	93	0.507143	140	NA	NA	0	58	0	104	0	103	0.497561	205	0.490066	151	0.989011	91	NA	NA	1	67	0.464286	84	NA	NA	0.416667	72	NA	NA
Chr. I	8899	0	110	0	104	0	51	0.531707	205	0.532663	199	0.553333	150	NA	NA	1	61	1	86	0	97	0.483871	155	NA	NA	0	60	0	103	0	105	0.458128	203	0.516129	155	1	99	NA	NA	1	88	0.475	80	NA	NA	0.362319	69	NA	NA
Chr. I	8902	0	111	0	108	0	54	0.521739	207	0.520833	192	0.531034	145	NA	NA	1	60	1	85	0	101	0.459119	159	NA	NA	0	58	0	111	0	107	0.446602	206	0.51634	153	1	94	NA	NA	1	88	0.4625	80	NA	NA	0.376812	69	NA	NA
Chr. I	8939	0	109	0	94	0	59	0.551111	225	0.52657	207	0.5375	160	NA	NA	1	58	1	86	0	93	0.468531	143	NA	NA	0	60	0	112	0	97	0.492462	199	0.516779	149	1	91	NA	NA	1	89	0.538462	91	NA	NA	0.434211	76	NA	NA
Chr. I	9053	0	101	0	87	0	53	0.505618	178	0.505155	194	NA	NA	NA	NA	1	45	0.96875	64	0	98	0.448529	136	NA	NA	0	64	0	94	0	103	0.509901	202	0.482759	145	1	82	NA	NA	0.987342	79	0.495238	105	NA	NA	0.472527	91	NA	NA
Chr. I	9064	0	102	0	87	0	56	0.497409	193	0.507246	207	0.507353	136	NA	NA	1	49	1	69	0	101	0.468531	143	NA	NA	0	64	0	94	0	103	0.505	200	0.5	146	1	83	NA	NA	1	82	0.490741	108	NA	NA	0.49505	101	NA	NA
Chr. I	9086	0.0104167	96	0	87	0	58	0.521739	184	0.531401	207	0.486667	150	NA	NA	1	53	1	73	0	102	0.5	140	NA	NA	0	61	0	92	0	94	0.549505	202	0.536765	136	1	98	NA	NA	1	77	0.575472	106	NA	NA	0.555556	99	NA	NA
Chr. I	9146	0	101	0	98	0	52	0.541237	194	0.486364	220	0.5	160	NA	NA	1	53	1	95	0	99	0.469799	149	NA	NA	0	47	0	95	0	101	0.539604	202	0.524476	143	1	88	NA	NA	1	74	0.514851	101	NA	NA	0.55102	98	NA	NA
Chr. I	9180	0	89	0	93	0	48	0.511364	176	0.480583	206	0.486667	150	NA	NA	1	57	1	94	0	90	0.517007	147	NA	NA	0	43	0	97	0	97	0.5625	192	0.477612	134	1	94	NA	NA	1	78	0.571429	98	NA	NA	0.539326	89	NA	NA
Chr. I	9350	0	101	0	84	0	36	0.497238	181	0.513889	216	0.455172	145	NA	NA	1	68	1	118	0	100	0.55303	132	NA	NA	0	54	0	101	0.010101	99	0.521978	182	0.496124	129	1	91	NA	NA	1	90	0.438095	105	NA	NA	0.550725	69	NA	NA
Chr. I	9422	0	84	0	88	0	45	0.494444	180	0.473684	190	0.4125	160	NA	NA	1	58	1	106	0	95	0.475177	141	NA	NA	0	65	0	124	0	122	0.45625	160	0.455285	123	1	89	NA	NA	1	68	0.421053	95	NA	NA	0.476923	65	NA	NA
Chr. I	9430	0	78	0	87	0	41	0.52809	178	0.489247	186	0.464968	157	NA	NA	1	66	1	114	0	95	0.525974	154	NA	NA	0	58	0	119	0	116	0.49697	165	0.463415	123	1	88	NA	NA	1	69	0.42268	97	NA	NA	0.474576	59	NA	NA
Chr. I	9538	0	100	0	82	0	49	0.497462	197	0.515152	198	0.478788	165	NA	NA	1	60	1	89	0	111	0.558659	179	NA	NA	0	67	0	108	0	105	0.448864	176	0.453333	150	1	94	NA	NA	1	78	0.383721	86	NA	NA	0.515625	64	NA	NA
Chr. I	9661	0	97	0	78	0	51	0.47644	191	0.559524	168	0.489796	147	NA	NA	1	59	1	85	0	106	0.552941	170	NA	NA	0	72	0	98	0	115	0.461957	184	0.535294	170	1	103	NA	NA	1	67	0.5	82	NA	NA	0.513158	76	NA	NA
Chr. I	9700	0	104	0	83	0	48	0.407821	179	0.532934	167	0.531034	145	NA	NA	1	45	1	81	0	103	0.477987	159	NA	NA	0	69	0	101	0	119	0.411111	180	0.484277	159	1	89	NA	NA	1	63	0.535714	84	NA	NA	0.535211	71	NA	NA
Chr. I	9742	0	101	0	80	0	48	0.415385	195	0.482353	170	0.544379	169	NA	NA	1	54	1	80	0	107	0.466667	150	NA	NA	0	76	0	96	0	129	0.427083	192	0.475	160	0.989899	99	NA	NA	1	60	0.521739	92	NA	NA	0.528571	70	NA	NA
Chr. I	9786	0	114	0	74	0	48	0.425	200	0.481675	191	0.565934	182	NA	NA	1	52	1	100	0	111	0.440252	159	NA	NA	0	69	0	109	0	142	0.418719	203	0.477987	159	1	106	NA	NA	0.984848	66	0.446809	94	NA	NA	0.561644	73	NA	NA
Chr. I	9873	0	107	0	77	0	47	0.453125	192	0.531707	205	0.538922	167	NA	NA	1	57	1	96	0	92	0.486111	144	NA	NA	0	65	0	97	0	134	0.454082	196	0.52518	139	1	112	NA	NA	1	65	0.387097	93	NA	NA	0.57377	61	NA	NA
Chr. I	9882	0	113	0	84	0	53	0.433673	196	0.509524	210	0.53125	160	NA	NA	1	52	1	99	0	92	0.455128	156	NA	NA	0	67	0	101	0	144	0.461538	195	0.507042	142	1	104	NA	NA	1	67	0.387755	98	NA	NA	0.578947	57	NA	NA
Chr. I	9913	0	119	0	82	0	57	0.447514	181	0.502242	223	0.506173	162	NA	NA	1	54	1	95	0	87	0.433333	150	NA	NA	0	70	0	96	0	131	0.486911	191	0.510345	145	1	99	NA	NA	1	81	0.41	100	NA	NA	0.576271	59	NA	NA
Chr. I	9930	0.00840336	119	0	79	0	60	0.454545	187	0.504587	218	0.496855	159	NA	NA	1	57	1	89	0	84	0.430556	144	NA	NA	0	70	0	95	0.00877193	114	0.47619	189	0.520548	146	1	91	NA	NA	1	87	0.441176	102	NA	NA	0.5625	64	NA	NA
Chr. I	9931	0	104	0	81	0	60	0.458564	181	0.518182	220	0.515924	157	NA	NA	1	59	1	89	0	84	0.431507	146	NA	NA	0	68	0	96	0.00862069	116	0.478723	188	0.542857	140	1	90	NA	NA	1	89	0.425743	101	NA	NA	0.553846	65	NA	NA
Chr. I	9971	0	109	0	78	0	55	0.472527	182	0.529148	223	0.533742	163	NA	NA	1	66	1	97	0	86	0.473684	152	NA	NA	0	56	0	100	0	109	0.489011	182	0.557047	149	1	97	NA	NA	1	97	0.441441	111	NA	NA	0.566667	60	NA	NA
Chr. I	10025	0	112	0	80	0	53	0.522472	178	0.530516	213	0.523529	170	NA	NA	1	65	1	94	0	93	0.445783	166	NA	NA	0	74	0	109	0	114	0.451777	197	0.514793	169	1	91	NA	NA	1	76	0.5	106	NA	NA	0.536232	69	NA	NA
Chr. I	10064	0.00925926	108	0	85	0	48	0.502793	179	0.543779	217	0.557576	165	NA	NA	1	67	1	87	0	94	0.463576	151	NA	NA	0	67	0	101	0	113	0.417085	199	0.522472	178	1	96	NA	NA	1	72	0.52381	105	NA	NA	0.54321	81	NA	NA
Chr. I	10088	0	110	0	96	0	46	0.480874	183	0.546798	203	0.511494	174	NA	NA	1	67	1	77	0	96	0.426752	157	NA	NA	0	82	0	111	0	125	0.393782	193	0.461957	184	1	97	NA	NA	1	72	0.454545	110	NA	NA	0.511905	84	NA	NA
Chr. I	10103	0	98	0	92	0	48	0.502793	179	0.563107	206	0.541667	168	NA	NA	1	68	1	82	0	86	0.460123	163	NA	NA	0	77	0	109	0	123	0.40099	202	0.511111	180	1	105	NA	NA	1	74	0.476636	107	NA	NA	0.494118	85	NA	NA
Chr. I	10108	0	100	0	99	0	51	0.489011	182	0.547739	199	0.522727	176	NA	NA	1	70	1	87	0	95	0.45679	162	NA	NA	0	88	0	115	0	121	0.395122	205	0.497354	189	1	104	NA	NA	1	77	0.46789	109	NA	NA	0.494253	87	NA	NA
Chr. I	10158	0	115	0	96	0	55	0.49162	179	0.54359	195	0.5	170	NA	NA	1	62	1	80	0	99	0.490798	163	NA	NA	0	88	0	117	0	100	0.4	195	0.492386	197	1	100	NA	NA	1	75	0.42268	97	NA	NA	0.46988	83	NA	NA
Chr. I	10314	0	108	0	73	0	51	0.518519	189	0.465909	176	0.483516	182	NA	NA	0.983333	60	1	69	0	108	0.508982	167	NA	NA	0	76	0	110	0	106	0.524272	206	0.448087	183	0.981818	110	NA	NA	1	86	0.422535	71	NA	NA	0.468354	79	NA	NA
Chr. I	10317	0	106	0	69	0	50	0.546875	192	0.482759	174	0.502793	179	NA	NA	0.983051	59	1	70	0	108	0.518293	164	NA	NA	0	73	0	105	0	108	0.534314	204	0.469945	183	0.991228	114	NA	NA	1	89	0.452055	73	NA	NA	0.506494	77	NA	NA
Chr. I	10325	0	95	0	68	0	49	0.544503	191	0.469613	181	0.505747	174	NA	NA	1	54	1	69	0	105	0.535032	157	NA	NA	0	71	0	106	0	105	0.547264	201	0.491979	187	1	113	NA	NA	1	90	0.449275	69	NA	NA	0.493671	79	NA	NA
Chr. I	10417	0	109	0	68	0	47	0.502793	179	0.472826	184	0.526316	152	NA	NA	1	48	1	79	0	99	0.524476	143	NA	NA	0	65	0	93	0	107	0.530055	183	0.448485	165	1	111	NA	NA	1	80	0.367089	79	NA	NA	0.364865	74	NA	NA
Chr. I	10577	0	111	0	67	0	39	0.477419	155	0.502392	209	0.525974	154	NA	NA	1	56	1	80	0	101	0.44898	98	NA	NA	0	52	0	89	0	84	0.522222	180	0.47482	139	1	83	NA	NA	1	75	0.391892	74	NA	NA	0.5	62	NA	NA
Chr. I	10579	0	112	0	75	0	42	0.458333	168	0.490654	214	0.496815	157	NA	NA	1	53	1	79	0	107	0.424242	99	NA	NA	0	59	0	93	0	86	0.491979	187	0.454545	143	1	80	NA	NA	1	74	0.378378	74	NA	NA	0.483871	62	NA	NA
Chr. I	10654	0	109	0	89	0	37	0.443182	176	0.526596	188	0.460432	139	NA	NA	1	49	1	80	0	79	0.459677	124	NA	NA	0	54	0	90	0	89	0.438503	187	0.510638	141	1	73	NA	NA	1	87	0.434211	76	NA	NA	0.491228	57	NA	NA
Chr. I	10664	0	106	0	87	0	33	0.436782	174	0.548913	184	0.460317	126	NA	NA	1	51	1	73	0	79	0.480315	127	NA	NA	0	56	0	86	0	89	0.468085	188	0.5	146	1	73	NA	NA	1	88	0.432099	81	NA	NA	0.5	60	NA	NA
Chr. I	10745	0	101	0	80	0	33	0.491713	181	0.576923	208	0.470149	134	NA	NA	1	68	1	79	0	77	0.481481	135	NA	NA	0	51	0	85	0	95	0.484375	192	0.55	140	1	81	NA	NA	1	89	0.465116	86	NA	NA	0.532258	62	NA	NA
Chr. I	10791	0	104	0	76	0	42	0.454545	187	0.552885	208	0.453901	141	NA	NA	1	54	1	84	0	90	0.460177	113	NA	NA	0	45	0	90	0	98	0.477273	176	0.503597	139	1	79	NA	NA	1	83	0.418605	86	NA	NA	0.580645	62	NA	NA
Chr. I	10815	0	100	0	73	0	36	0.45977	174	0.557143	210	0.493333	150	NA	NA	1	59	1	87	0	91	0.495726	117	NA	NA	0	41	0.0116279	86	0	102	0.482759	174	0.544218	147	1	84	NA	NA	1	85	0.430556	72	NA	NA	0.587302	63	NA	NA
Chr. I	10911	0	83	0	67	0	42	0.478723	188	0.57	200	0.489209	139	NA	NA	1	62	1	86	0	85	0.577982	109	NA	NA	0	60	0	76	0	104	0.49711	173	0.438849	139	1	97	NA	NA	1	90	0.4375	80	NA	NA	0.54902	51	NA	NA
Chr. I	11022	0	88	0	64	0	47	0.453659	205	0.5625	224	0.496454	141	NA	NA	1	53	1	85	0	87	0.585366	123	NA	NA	0	66	0	102	0.00961538	104	0.532663	199	0.521429	140	1	95	NA	NA	1	101	0.4125	80	NA	NA	0.540541	74	NA	NA
Chr. I	11041	0	90	0	73	0	41	0.457944	214	0.511521	217	0.503546	141	NA	NA	1	48	1	84	0	86	0.614754	122	NA	NA	0	61	0	98	0	98	0.540404	198	0.510791	139	1	88	NA	NA	1	92	0.379747	79	NA	NA	0.541667	72	NA	NA
Chr. I	11044	0	91	0	77	0	45	0.460465	215	0.509091	220	0.514493	138	NA	NA	1	48	1	85	0	89	0.609375	128	NA	NA	0	59	0	99	0	96	0.548223	197	0.524476	143	1	92	NA	NA	1	92	0.37037	81	NA	NA	0.546667	75	NA	NA
Chr. I	11045	0	87	0	75	0	45	0.463303	218	0.508621	232	0.524476	143	NA	NA	1	50	1	87	0	90	0.620155	129	NA	NA	0	55	0	98	0	89	0.543147	197	0.517007	147	1	95	NA	NA	1	97	0.365854	82	NA	NA	0.552632	76	NA	NA
Chr. I	11102	0	83	0	75	0	43	0.514706	204	0.493213	221	0.536765	136	NA	NA	1	56	1	82	0	94	0.573427	143	NA	NA	0	49	0	99	0	84	0.57868	197	0.482759	145	1	99	NA	NA	1	92	0.430556	72	NA	NA	0.506173	81	NA	NA
Chr. I	11224	0	76	0	76	0	42	0.542986	221	0.495455	220	0.534722	144	NA	NA	1	52	1	84	0	94	0.545455	132	NA	NA	0	56	0	84	0	86	0.585106	188	0.572519	131	1	105	NA	NA	1	99	0.409091	66	NA	NA	0.461538	78	NA	NA
Chr. I	11272	0	83	0	80	0	51	0.481132	212	0.476852	216	0.515924	157	NA	NA	1	47	1	77	0	102	0.520833	144	NA	NA	0	67	0	103	0	93	0.581281	203	0.515924	157	1	109	NA	NA	1	97	0.346154	78	NA	NA	0.409639	83	NA	NA
Chr. I	11370	0	93	0	89	0	51	0.480769	208	0.516432	213	0.541436	181	NA	NA	1	59	1	76	0	96	0.52071	169	NA	NA	0	78	0	85	0	108	0.529412	187	0.458564	181	1	97	NA	NA	1	92	0.325301	83	NA	NA	0.43956	91	NA	NA
Chr. I	11447	0	92	0	83	0	50	0.478873	213	0.517857	224	0.511236	178	NA	NA	1	61	1	75	0	95	0.517647	170	NA	NA	0	68	0	100	0	104	0.497585	207	0.519553	179	1	93	NA	NA	1	92	0.346154	78	NA	NA	0.472222	72	NA	NA
Chr. I	11469	0.0123457	81	0	82	0	43	0.520408	196	0.528634	227	0.538889	180	NA	NA	1	55	1	81	0	89	0.533742	163	NA	NA	0	61	0	86	0	92	0.51	200	0.585799	169	1	90	NA	NA	1	92	0.364865	74	NA	NA	0.5	68	NA	NA
Chr. I	11504	0	99	0	89	0	55	0.521739	207	0.540426	235	0.522727	176	NA	NA	1	57	1	82	0	100	0.536585	164	NA	NA	0	60	0	96	0	91	0.515152	198	0.557576	165	1	90	NA	NA	1	92	0.383562	73	NA	NA	0.472222	72	NA	NA
Chr. I	11561	0	107	0	81	0	54	0.522472	178	0.536364	220	0.480263	152	NA	NA	1	51	1	76	0	85	0.509434	159	NA	NA	0	52	0	91	0	107	0.558282	163	0.582192	146	1	90	NA	NA	1	79	0.324324	74	NA	NA	0.409091	66	NA	NA
Chr. I	11601	0	100	0	81	0	52	0.457831	166	0.467593	216	0.430556	144	NA	NA	1	56	1	75	0	99	0.467153	137	NA	NA	0	60	0	105	0	114	0.525316	158	0.5	142	1	78	NA	NA	0.987013	77	0.291139	79	NA	NA	0.369231	65	NA	NA
Chr. I	11676	0	99	0	71	0	46	0.360544	147	0.410256	195	0.317829	129	NA	NA	1	37	1	69	0	97	0.429688	128	NA	NA	0	72	0	103	0	102	0.503546	141	0.447552	143	1	48	NA	NA	1	66	0.303797	79	NA	NA	0.328358	67	NA	NA
Chr. I	11684	0	94	0	67	0	47	0.338346	133	0.374332	187	0.292683	123	NA	NA	1	33	1	60	0	96	0.424	125	NA	NA	0	73	0	105	0	98	0.467153	137	0.421875	128	1	39	NA	NA	1	56	0.28	75	NA	NA	0.298507	67	NA	NA
Chr. I	11685	0	96	0	67	0	49	0.361702	141	0.383784	185	0.292683	123	NA	NA	1	33	1	65	0	97	0.448819	127	NA	NA	0	72	0	105	0	101	0.463235	136	0.434109	129	1	42	NA	NA	1	57	0.260274	73	NA	NA	0.298507	67	NA	NA
Chr. I	11721	0	78	0	64	0	48	0.34965	143	0.348066	181	0.290323	124	NA	NA	1	37	1	47	0	100	0.45082	122	NA	NA	0	69	0	102	0	90	0.445255	137	0.409091	110	1	39	NA	NA	1	49	0.26087	69	NA	NA	0.349206	63	NA	NA
Chr. I	11734	0	80	0	61	0	45	0.358209	134	0.358025	162	0.284404	109	NA	NA	1	29	1	41	0	92	0.436893	103	NA	NA	0	67	0	94	0	85	0.420635	126	0.411765	102	1	38	NA	NA	1	40	0.241379	58	NA	NA	0.315789	57	NA	NA
Chr. I	11835	0	29	0	20	0	18	0.170213	47	0.425532	47	0.228571	35	NA	NA	1	6	1	7	0	36	0.3125	32	NA	NA	0	20	0	35	0	25	0.355556	45	0.266667	30	1	10	NA	NA	1	13	0.142857	21	NA	NA	0.181818	22	NA	NA
Chr. I	11852	0	22	0	16	0	12	0.129032	31	0.322581	31	0.263158	19	NA	NA	1	3	1	5	0	22	0.347826	23	NA	NA	0	13	0	21	0	19	0.275862	29	0.0625	16	1	2	NA	NA	1	10	0.142857	14	NA	NA	0.181818	11	NA	NA
Chr. I	11866	0	21	0	12	0	11	0.0714286	14	0.173913	23	0	13	NA	NA	1	1	1	1	0	23	0.142857	21	NA	NA	0	13	0	22	0	18	0.1	20	0	18	1	2	NA	NA	1	2	0	8	NA	NA	0.0625	16	NA	NA
Chr. I	11913	0	52	0	30	0	25	0	45	0	59	0	31	NA	NA	NA	NA	NA	NA	0	29	0	32	NA	NA	0	31	0	40	0	39	0	37	0	35	NA	NA	NA	NA	NA	NA	0	17	NA	NA	0	17	NA	NA
Chr. I	11925	0	58	0	38	0	31	0	51	0	70	0	39	NA	NA	NA	NA	NA	NA	0	36	0	36	NA	NA	0	36	0	46	0	43	0	42	0.0232558	43	NA	NA	NA	NA	NA	NA	0	23	NA	NA	0	26	NA	NA
Chr. I	11969	0	71	0	53	0	45	0	76	0	86	0	56	NA	NA	NA	NA	NA	NA	0	55	0	53	NA	NA	0	54	0.0149254	67	0	57	0	60	0	54	NA	NA	NA	NA	NA	NA	0	33	NA	NA	0	37	NA	NA
Chr. I	11997	0	81	0	62	0	49	0	85	0	96	0	65	NA	NA	NA	NA	NA	NA	0	62	0	60	NA	NA	0	60	0	80	0	67	0	69	0	63	NA	NA	NA	NA	NA	NA	0.0238095	42	NA	NA	0	43	NA	NA
Chr. I	12059	0	62	0	49	0	36	0	62	0	66	0	54	NA	NA	NA	NA	NA	NA	0	58	0	47	NA	NA	0	41	0	72	0	45	0	53	0	50	NA	NA	NA	NA	NA	NA	0	34	NA	NA	0	39	NA	NA
Chr. I	12118	0	53	0	40	0	25	0	52	0	60	0	47	NA	NA	NA	NA	NA	NA	0	41	0	39	NA	NA	0	27	0	62	0	45	0	42	0	40	NA	NA	NA	NA	NA	NA	0	26	NA	NA	0	29	NA	NA
Chr. I	12169	0	37	0	23	0	14	0	41	0	48	0	30	NA	NA	NA	NA	NA	NA	0	24	0	28	NA	NA	0	23	0	40	0	26	0	29	0	26	NA	NA	NA	NA	NA	NA	0	16	NA	NA	0	20	NA	NA
Chr. I	12195	0	27	0	14	0	10	0	31	0	33	0	19	NA	NA	NA	NA	NA	NA	0	15	0	23	NA	NA	0	15	0	26	0	26	0	21	0	19	NA	NA	NA	NA	NA	NA	0	12	NA	NA	0	14	NA	NA
Chr. I	12515	0	114	0	70	0	63	0	68	0	117	0	98	0	35	0	7	0	46	0	45	0	76	0	18	0	39	0	85	0	41	0	63	0	39	0	65	0	48	0	40	0	20	0	56	0	45	0	16
Chr. I	27117	0	106	0	100	0	87	0	93	0	111	0	81	0	61	0	16	0	56	0	89	0	55	0	77	0	61	0	109	0	100	0	86	0	41	0	64	0	59	0	50	0	62	0	61	0	44	0	27
Chr. I	27123	0	113	0	112	0	98	0	101	0	124	0	86	0	68	0	18	0	65	0	101	0	59	0	86	0	62	0	120	0	114	0	94	0	48	0	70	0	73	0	53	0	72	0	68	0	49	0	32
Chr. I	27124	0	114	0	109	0	98	0	101	0	126	0	86	0	65	0	17	0	66	0	103	0	59	0	87	0	58	0	124	0	113	0	93	0	49	0	72	0	72	0	54	0	72	0	68	0	50	0	30
Chr. I	27132	0	127	0	125	0	117	0	117	0	151	0	99	0	90	0	23	0	78	0	118	0	66	0	105	0	66	0	143	0	130	0	113	0	59	0	89	0	85	0	66	0	84	0	72	0	55	0	40
Chr. I	27142	0	144	0	132	0	127	0	136	0	176	0	115	0	99	0	31	0	85	0	140	0	67	0	117	0	69	0	167	0	139	0	126	0	69	0	106	0	95	0	70	0	94	0	76	0	60	0	51
Chr. I	27158	0	185	0	153	0	161	0	161	0	225	0	135	0	131	0	40	0	114	0	168	0	82	0	140	0	84	0	209	0	169	0	152	0	95	0	139	0	121	0	88	0	117	0	98	0	75	0	75
Chr. I	27159	0	185	0	154	0	158	0	161	0	226	0	134	0	133	0	39	0	116	0	169	0	81	0	136	0	87	0	209	0	171	0	153	0	96	0	141	0	119	0	87	0	117	0	98	0	77	0	76
Chr. I	27168	0	194	0	158	0	159	0.00598802	167	0	236	0	140	0	135	0	46	0	126	0	183	0.0117647	85	0	153	0	90	0	215	0	174	0	156	0	99	0	147	0	123	0	89	0	122	0	102	0	86	0	81
Chr. I	27171	0	214	0	170	0	171	0	176	0	250	0	148	0	146	0	44	0	134	0	189	0	87	0	157	0	97	0	230	0	185	0	165	0	107	0	151	0	136	0	98	0	124	0	104	0	88	0	85
Chr. I	27174	0	223	0	172	0	170	0	180	0	252	0	149	0	153	0	47	0	135	0	190	0	89	0	160	0	96	0	234	0	190	0	167	0	107	0	155	0	142	0	98	0	129	0	103	0	87	0	84
Chr. I	27177	0	222	0	170	0	173	0	175	0	248	0	146	0	156	0	46	0	135	0	191	0	88	0	157	0	98	0	234	0	197	0	168	0	110	0	152	0	148	0	95	0	129	0	104	0	91	0	84
Chr. I	27192	0.101322	227	0	183	0.0529412	170	0	184	0.112782	266	0.15	140	0.11976	167	0.22449	49	0.168919	148	0	199	0	90	0.105263	171	0	96	0	251	0	210	0	172	0.222222	108	0.143713	167	0	138	0.010101	99	0	148	0	107	0.236559	93	0.307692	91
Chr. I	27197	0	235	0	189	0	190	0	194	0	282	0	150	0	177	0	59	0	158	0	210	0	95	0	189	0	108	0	279	0	232	0	193	0	119	0	174	0	160	0	108	0	161	0	117	0	98	0	100
Chr. I	27200	0.0950413	242	0	199	0.046875	192	0	206	0.107639	288	0.138158	152	0.110497	181	0.213115	61	0.15625	160	0	221	0	97	0.0954774	199	0	109	0	282	0	239	0	202	0.178862	123	0.129213	178	0	166	0	115	0	163	0	118	0.222222	99	0.27451	102
Chr. I	27201	0.0966387	238	0	196	0.0466321	193	0	203	0.108392	286	0.139073	151	0.113636	176	0.224138	58	0.158228	158	0	217	0	96	0.0974359	195	0	110	0	278	0	235	0	198	0.192	125	0.134831	178	0	165	0	112	0	162	0	119	0.222222	99	0.28	100
Chr. I	27203	0.0946502	243	0	205	0.0461538	195	0	204	0.103448	290	0.136364	154	0.1	180	0.213115	61	0.149068	161	0	225	0	96	0.0935961	203	0	110	0	286	0	242	0	208	0.184615	130	0.129944	177	0	168	0	116	0	165	0	117	0.217822	101	0.26	100
Chr. I	27212	0.110656	244	0	204	0.0497512	201	0	216	0.106164	292	0.156863	153	0.112245	196	0.238095	63	0.153409	176	0	240	0	93	0.0904762	210	0	112	0	295	0	257	0	223	0.2	145	0.128342	187	0.0060241	166	0	120	0	168	0	122	0.257143	105	0.271028	107
Chr. I	27213	0.107143	252	0	206	0.0492611	203	0	216	0.101695	295	0.145695	151	0.0984456	193	0.234375	64	0.148352	182	0	241	0	94	0.0904762	210	0	109	0	302	0	264	0	223	0.1875	144	0.124352	193	0	168	0	119	0	170	0	123	0.257143	105	0.256881	109
Chr. I	27216	0.104839	248	0	200	0.0526316	209	0	217	0.107744	297	0.164557	158	0.124378	201	0.246154	65	0.147541	183	0	245	0	97	0.111111	216	0	114	0	311	0	263	0	228	0.2	145	0.128205	195	0	168	0	121	0	172	0	123	0.287037	108	0.26087	115
Chr. I	27243	0	319	0	198	0	240	0	224	0	340	0	181	0	246	0	97	0	213	0	265	0	88	0	284	0	116	0	312	0	283	0	219	0	198	0	253	0	162	0	127	0	170	0	125	0	149	0	140
Chr. I	27249	0	327	0	198	0	245	0	214	0	341	0	186	0	245	0	98	0.00465116	215	0	262	0	86	0	283	0	119	0	312	0	272	0	213	0	204	0	256	0	162	0	126	0	163	0	122	0	148	0.00689655	145
Chr. I	27255	0	339	0	207	0	260	0	227	0	357	0	189	0	252	0	107	0	223	0	272	0	91	0	291	0	127	0	321	0	279	0	229	0	212	0	271	0	172	0	135	0	171	0	125	0	151	0	152
Chr. I	27258	0	331	0	202	0	260	0	221	0	362	0	186	0	248	0	107	0	221	0	264	0	89	0	285	0	121	0	320	0	272	0	225	0	209	0	264	0	169	0	132	0	166	0	124	0	154	0	153
Chr. I	27260	0	318	0	199	0	249	0	216	0	353	0	188	0	245	0	104	0	219	0	263	0	88	0	282	0	118	0	314	0	268	0	223	0	204	0	261	0	163	0	131	0	164	0	124	0	155	0	151
Chr. I	27262	0	327	0	201	0	251	0	227	0	352	0	191	0	246	0	106	0	218	0	269	0	91	0	285	0	116	0	324	0	267	0	229	0	204	0	261	0	165	0	128	0	165	0	119	0	154	0	151
Chr. I	27263	0	332	0	195	0	254	0	221	0	352	0	187	0	245	0	103	0	218	0	266	0	88	0	285	0	119	0	323	0	265	0	228	0	210	0	264	0	169	0	133	0	167	0	122	0	155	0	150
Chr. I	27267	0	335	0	202	0	257	0	229	0	364	0	197	0	253	0	113	0	224	0	269	0	94	0	293	0	121	0	337	0	276	0	237	0	213	0	273	0	168	0	134	0	175	0	129	0	157	0	158
Chr. I	27279	0	331	0	207	0	237	0	227	0	359	0	194	0	238	0	118	0	226	0	268	0	86	0	300	0	127	0	328	0.00393701	254	0	227	0	207	0	262	0	161	0	139	0	174	0	128	0	153	0	166
Chr. I	27282	0	336	0	202	0	243	0	222	0	359	0	196	0	242	0	119	0	220	0	269	0	86	0	295	0	130	0	332	0	261	0	224	0	215	0	265	0	164	0	136	0	172	0	126	0	156	0	166
Chr. I	27300	0	340	0	204	0	249	0	213	0	376	0	191	0	243	0	126	0	234	0	270	0	93	0	292	0	133	0	328	0	272	0	218	0	219	0	261	0	156	0	135	0	171	0	121	0	160	0	163
Chr. I	27311	0	334	0	193	0	236	0	203	0	358	0	186	0	228	0	125	0	214	0	257	0	90	0	283	0	128	0	299	0	261	0	214	0	220	0	249	0	143	0	127	0	166	0	113	0	157	0	154
Chr. I	27317	0	332	0	193	0	230	0	208	0	344	0	183	0	225	0	119	0	214	0	248	0	89	0	272	0	129	0	297	0	251	0	206	0	217	0	243	0	140	0	125	0	159	0	108	0	157	0	157
Chr. I	27318	0	332	0	193	0	232	0	211	0	341	0	183	0	228	0	119	0	214	0	251	0	89	0	272	0	128	0	299	0	252	0	208	0	217	0	244	0	142	0	125	0	160	0	105	0	160	0	154
Chr. I	27328	0.00330033	303	0	176	0	225	0	198	0	333	0	173	0	205	0	114	0	203	0	234	0	82	0	256	0	119	0	280	0	222	0	194	0	195	0	238	0	119	0	114	0	150	0	103	0	151	0.00689655	145
Chr. I	27330	0	300	0	172	0	223	0	193	0	321	0	172	0	207	0	117	0	202	0	233	0	78	0	253	0	116	0	272	0	222	0	194	0	196	0	240	0	114	0	107	0.00666667	150	0	99	0	151	0	149
Chr. I	27333	0	302	0	174	0	222	0	195	0	324	0	174	0	209	0	117	0	203	0	233	0	77	0	249	0	116	0	273	0	218	0	191	0	196	0	236	0	115	0	114	0	145	0	100	0	151	0	146
Chr. I	27355	0	252	0.00735294	136	0	183	0	152	0	270	0	156	0	176	0	97	0	173	0	188	0	63	0.005	200	0	96	0	207	0	164	0	147	0	166	0	198	0	96	0	87	0	118	0	80	0	134	0	122
Chr. I	27360	0	235	0	124	0	168	0	137	0	259	0	159	0	150	0	91	0	163	0	150	0	63	0	174	0	77	0	178	0	123	0	127	0	153	0	187	0	75	0	75	0	90	0	60	0	132	0	110
Chr. I	27369	0	223	0	111	0	152	0	126	0	233	0	152	0	137	0	85	0	154	0	142	0	50	0	160	0	74	0	162	0	119	0	111	0	133	0	175	0	72	0	66	0	85	0.0172414	58	0	122	0	108
Chr. I	27371	0	218	0	112	0	151	0	118	0	232	0	143	0	135	0	84	0	148	0	145	0	51	0	163	0	72	0	157	0	117	0	109	0	137	0	182	0	73	0	67	0	87	0	53	0	118	0	101
Chr. I	27378	0	217	0	109	0	152	0	122	0	239	0	144	0	136	0	83	0	148	0	141	0	51	0	159	0	73	0	159	0	122	0	112	0	134	0	179	0	70	0	67	0	86	0	55	0	120	0	104
Chr. I	27390	0	200	0	95	0	143	0	106	0	234	0	139	0	129	0	73	0	143	0	123	0	43	0	149	0	62	0	146	0	106	0	109	0	124	0	170	0	63	0	56	0	83	0	54	0	120	0	106
Chr. I	27405	0	189	0	80	0	135	0	99	0	217	0	126	0	126	0	77	0	141	0	119	0	37	0	153	0	55	0	138	0	114	0	98	0	113	0	152	0	61	0	54	0	74	0	56	0	108	0	104
Chr. I	27410	0	213	0	78	0	147	0	98	0	228	0	135	0	136	0	88	0	146	0	123	0	35	0	166	0	54	0	136	0	114	0	95	0	123	0	170	0	63	0	50	0	72	0	55	0	115	0	109
Chr. I	27411	0	215	0	77	0	147	0	98	0	228	0	134	0	134	0	90	0	151	0	124	0	33	0	167	0	53	0	134	0	117	0	93	0	128	0	174	0	62	0	53	0	75	0	52	0	114	0	108
Chr. I	27420	0	206	0	65	0	132	0	82	0	212	0	122	0	128	0	84	0	140	0	113	0	24	0	157	0	45	0	118	0	106	0	81	0	116	0	165	0	45	0	48	0	64	0	46	0	113	0	107
Chr. I	27423	0	200	0	63	0	131	0	76	0	210	0	116	0	124	0	78	0	139	0	109	0	24	0	151	0	42	0	113	0	104	0	78	0	111	0	166	0	45	0	46	0	63	0	48	0	113	0	103
Chr. I	27468	0	138	0	18	0	71	0	32	0	109	0	67	0	80	0	66	0	84	0	55	0	3	0	119	0	15	0	50	0	60	0	30	0	91	0	109	0	27	0	23	0	20	0	23	0	72	0	78
Chr. I	27471	0	140	0	18	0	72	0	29	0	110	0	71	0	82	0	65	0	85	0	54	0	2	0	120	0	16	0	48	0	61	0	28	0	91	0	107	0	27	0	22	0	22	0	23	0	70	0	80
Chr. I	27557	0	90	0	43	0	62	0	43	0	82	0	28	0	95	0	46	0	82	0	108	NA	NA	0	143	0	40	0	85	0	105	0	40	0	68	0	94	0	47	0	48	0	62	0	37	0	34	0	57
Chr. I	27882	0.0163934	122	0.0114943	87	0	51	0.0105263	95	0.00943396	106	0	78	1	68	1	59	1	94	0	71	0	88	1	86	0	64	0	97	0	97	0	85	0	67	1	112	1	81	1	75	0.0144928	69	1	123	0	50	1	75
Chr. I	27948	0	115	0	96	0	52	0	99	0	100	0	76	1	68	1	60	1	98	0	64	0	91	1	86	0	59	0	109	0	91	0	94	0	72	1	110	1	90	1	85	0	75	1	133	0	45	1	76
Chr. I	28083	0	117	0	102	0	44	0	99	0	106	0	68	1	52	1	65	1	104	0	97	0	80	1	95	0	57	0	113	0	103	0	102	0	88	1	119	1	99	1	90	0	74	1	103	0	35	1	83
Chr. I	28117	0.00854701	117	0	98	0	34	0	90	0	95	0	68	1	47	1	66	0.988235	85	0	92	0	79	1	91	0	51	0	103	0	92	0	83	0	83	1	115	1	93	1	83	0	65	1	88	0	40	1	75
Chr. I	28127	0	114	0	104	0	38	0	98	0	99	0	71	1	51	1	67	1	86	0	93	0	74	1	86	0	54	0	106	0	96	0	85	0	81	1	116	1	90	1	78	0	68	1	78	0	39	1	77
Chr. I	28159	0	106	0	86	0	23	0	88	0	97	0	56	1	57	1	64	1	84	0	76	0	62	1	84	0	50	0	90	0	84	0	77	0	74	1	103	1	89	1	76	0	59	1	74	0	32	1	76
Chr. I	28161	0	109	0	92	0	24	0	91	0	97	0	61	1	59	1	64	1	84	0	78	0	64	1	81	0	52	0	97	0	86	0	81	0	77	1	102	1	89	1	73	0.0153846	65	1	73	0	35	1	76
Chr. I	28278	0	118	0	87	0	43	0	98	0	121	0	70	1	49	1	71	1	78	0	79	0	79	0.985714	70	0	45	0	95	0	112	0	88	0	80	1	97	1	90	1	70	0.0140845	71	1	77	0	34	1	82
Chr. I	28321	0	108	0	89	0	48	0	95	0	104	0	62	1	46	1	67	1	77	0	85	0	73	1	72	0	46	0	96	0	102	0	90	0	79	1	102	1	84	1	66	0.012987	77	1	82	0	33	1	73
Chr. I	28352	0	101	0	88	0	50	0	89	0	100	0	58	1	48	1	61	1	70	0	80	0	62	1	60	0	44	0	97	0	93	0	81	0	78	1	94	1	87	1	62	0	69	1	91	0	36	1	69
Chr. I	28384	0	103	0	87	0	49	0.0111111	90	0	107	0	66	1	43	1	55	1	52	0	83	0	71	1	60	0	46	0	102	0	96	0	78	0	85	1	90	1	83	1	54	0	65	1	91	0	44	1	65
Chr. I	28385	0	101	0	93	0	52	0	91	0	114	0	65	1	44	1	49	1	51	0	81	0	73	1	58	0	50	0	100	0	99	0	82	0	85	1	92	1	80	1	52	0	67	1	89	0	46	1	65
Chr. I	28433	0	93	0	83	0	52	0	85	0	101	0	72	1	46	1	51	1	61	0	75	0	68	1	84	0	57	0	84	0	89	0	71	0	74	1	90	1	84	1	60	0	59	1	104	0	57	1	59
Chr. I	28458	0	86	0	79	0	43	0	80	0	93	0	70	1	45	1	45	1	57	0.0133333	75	0	71	1	78	0	56	0	81	0	86	0	67	0	69	1	87	1	85	1	62	0	56	1	101	0	56	1	61
Chr. I	28556	0	86	0	81	0	47	0	83	0	86	0	63	1	56	1	44	1	68	0	71	0	71	1	72	0	61	0	82	0	91	0	65	0	74	1	96	1	76	1	56	0	56	NA	NA	0	57	1	56
Chr. I	28650	0	85	0	73	0	51	0	72	0	88	0	72	1	49	1	46	1	87	0	79	0	61	1	73	0	66	0	74	0	94	0	70	0	68	1	94	1	76	1	68	0	59	1	66	0	57	1	52
Chr. I	28666	0	92	0	84	0	49	0	75	0	92	0	79	1	39	1	41	1	85	0	85	0	63	1	68	0	62	0	78	0	102	0	71	0	70	0.987952	83	1	65	1	66	0	68	1	61	0	55	1	41
Chr. I	28672	0	85	0	76	0	45	0	74	0	89	0	74	1	48	1	46	1	91	0	81	0	56	1	74	0	58	0	78	0	96	0	67	0.015625	64	1	89	1	73	1	73	0	70	1	70	0	52	1	50
Chr. I	28684	0	5	0	4	0	2	0	2	0	4	0	5	1	40	1	45	1	90	0	5	0	7	0.985714	70	0	2	0	8	0	6	0	4	0	7	0.988095	84	1	70	1	71	0	6	1	69	0	1	1	49
Chr. I	28696	0	88	0	76	0	53	0	76	0	83	0	78	1	50	1	48	1	95	0	88	0	55	1	64	0	61	0	74	0	92	0	74	0	63	1	88	1	76	1	75	0	65	1	72	0	47	1	49
Chr. I	28844	0	95	0	76	0	46	0	78	0	91	0	71	1	53	1	53	1	95	0	80	0.0153846	65	1	82	0	55	0.0114943	87	0	91	0	84	0	64	1	92	1	90	1	64	0	49	1	94	0	55	1	74
Chr. I	28926	0	107	0	83	0	50	0	90	0	116	0	80	1	57	1	52	1	100	0	101	0	76	1	87	0.0166667	60	0	98	0	107	0	88	0	65	1	95	1	99	1	65	0	53	1	95	0	48	1	67
Chr. I	29009	0	97	0	78	0	57	0	90	0	120	0	89	1	51	1	58	1	77	0	95	0	64	1	72	0	66	0	98	0	103	0	93	0	72	1	88	1	90	0.982143	56	0	71	1	84	0	35	1	58
Chr. I	29056	0	87	0	79	0	54	0	90	0	122	0	65	1	66	1	59	1	89	0	100	0	73	1	83	0	67	0	92	0	95	0	89	0	74	1	105	1	105	1	70	0	72	1	88	0	35	1	75
Chr. I	29093	0	91	0	95	0	54	0	84	0	130	0	71	1	62	1	54	1	88	0	97	0	67	1	79	0	77	0	91	0	101	0	92	0	72	1	93	1	79	1	69	0	75	1	83	0	45	1	75
Chr. I	29109	0	91	0	90	0	52	0	85	0	125	0	67	1	56	1	51	1	89	0	99	0	65	1	74	0	68	0	86	0	104	0	98	0	74	1	96	1	78	1	62	0	78	1	80	0	45	1	72
Chr. I	29118	0	98	0	84	0	52	0	87	0	127	0	64	1	56	1	57	1	88	0	99	0	68	1	78	0.0149254	67	0	82	0	99	0	95	0	73	1	97	1	88	1	62	0	79	1	84	0	49	1	73
Chr. I	29126	0	102	0	88	0	54	0	89	0	134	0	70	1	50	1	55	1	82	0	100	0	71	1	73	0	67	0	87	0	105	0	103	0	75	1	89	1	84	1	61	0	82	0.988095	84	0	50	1	72
Chr. I	29131	0	106	0	84	0	52	0	90	0	127	0	66	1	51	1	60	1	85	0	94	0	70	0.985294	68	0	65	0	86	0	104	0	100	0	73	1	93	1	77	1	63	0	81	1	80	0	46	1	69
Chr. I	29154	0	109	0	86	0	54	0	94	0	126	0	63	1	47	1	57	1	89	0	101	0	73	1	78	0	66	0	87	0	96	0	103	0	79	1	94	1	68	1	62	0	71	1	94	0	52	1	74
Chr. I	29180	0	106	0	91	0	57	0	91	0	131	0	70	1	37	1	52	1	76	0	91	0	75	1	68	0	64	0	84	0	99	0	97	0	74	1	94	1	61	0.982143	56	0	68	0.988506	87	0	54	1	61
Chr. I	29209	0	105	0	90	0	57	0	95	0	125	0	73	1	32	1	46	1	55	0	94	0	68	1	52	0	70	0	83	0	93	0.0103093	97	0	75	1	73	1	44	1	43	0	63	0.985507	69	0	58	1	50
Chr. I	29226	0	101	0	91	0	64	0	94	0	127	0	68	1	34	1	47	1	56	0	94	0	70	1	55	0	69	0	87	0	101	0	100	0	68	1	76	1	45	1	43	0	66	0.986486	74	0	61	1	52
Chr. I	29227	0	104	0	95	0	68	0	93	0	134	0	68	1	33	1	47	1	54	0	93	0	72	1	53	0	70	0	90	0	100	0	96	0	70	1	75	1	44	1	42	0	69	0.986486	74	0	60	1	49
Chr. I	29245	0	101	0	81	0	58	0	90	0	115	0	64	1	35	1	52	1	61	0	92	0	70	1	64	0	59	0	85	0	95	0	94	0.0138889	72	1	83	1	52	1	42	0	56	0.988235	85	0	56	1	61
Chr. I	29282	0	83	0	85	0	51	0	95	0	122	0	69	1	29	1	43	1	59	0	80	0	65	1	59	0	61	0	86	0	98	0	89	0.0294118	68	1	72	1	43	1	38	0	50	0.973684	76	0	58	1	56
Chr. I	29322	0	82	0	85	0	55	0	99	0	130	0	60	1	34	1	32	1	55	0.0106383	94	0	64	1	48	0	55	0	82	0	109	0	89	0	73	1	83	1	52	1	44	0	53	0.989247	93	0	52	1	59
Chr. I	29352	0	93	0	96	0	58	0	105	0	128	0	63	1	40	1	27	1	52	0	96	0	67	1	49	0	57	0	89	0	121	0	88	0	79	1	72	1	52	1	49	0	60	0.988636	88	0	46	1	64
Chr. I	29354	0	92	0	93	0	56	0	101	0	124	0	61	1	41	1	28	1	53	0	96	0	66	1	53	0	54	0	88	0	113	0	85	0	81	1	77	1	55	1	51	0	57	0.988764	89	0	47	1	67
Chr. I	29374	0.0105263	95	0	97	0	56	0	98	0	121	0	68	1	47	1	36	1	52	0	86	0	66	1	62	0	52	0	91	0	115	0	88	0	72	1	75	1	68	1	55	0	60	0.989583	96	0	47	1	69
Chr. I	29397	0	90	0	100	0	61	0	97	0	132	0	63	1	39	1	31	1	42	0	89	0	63	1	54	0	49	0.0111111	90	0	116	0	89	0	76	1	61	1	60	1	51	0	63	0.987654	81	0	48	1	66
Chr. I	29400	0	88	0	101	0	61	0	97	0	135	0	61	1	46	1	30	1	44	0	88	0	62	1	61	0	47	0	90	0	116	0	89	0	72	1	64	1	63	1	54	0	62	1	81	0	48	1	70
Chr. I	29402	0	93	0	98	0	64	0	95	0	137	0	67	1	46	1	33	1	45	0	94	0	62	1	60	0	49	0	91	0	115	0	96	0	77	1	63	1	60	1	55	0	65	1	81	0	47	1	70
Chr. I	29440	0	94	0	93	0	53	0	77	0	122	0	70	1	25	1	32	1	38	0	94	0	64	1	58	0	35	0	82	0	121	0	97	0	67	1	43	1	49	1	43	0	74	1	57	0	49	1	50
Chr. I	29441	0	99	0	96	0	54	0	78	0	122	0	73	1	25	1	31	1	39	0	95	0	61	1	58	0	38	0	82	0	125	0	95	0	64	1	43	1	50	1	42	0	73	1	57	0	49	1	50
Chr. I	29449	0	101	0	99	0	58	0	81	0	126	0	70	1	26	1	31	1	37	0	96	0	62	1	58	0	44	0	83	0	123	0	101	0	66	1	42	1	48	1	42	0	76	1	56	0	51	1	47
Chr. I	29459	0	107	0	96	0	63	0	86	0	116	0	72	1	26	0.965517	29	1	39	0	92	0	62	1	58	0	39	0	81	0	123	0	99	0	60	0.977273	44	1	48	1	42	0.0131579	76	1	56	0	52	1	48
Chr. I	29476	0	108	0	91	0	65	0	84	0	122	0	70	1	39	1	42	1	62	0	99	0	65	1	77	0	45	0	89	0	134	0	103	0	69	1	73	1	69	1	74	0	81	1	76	0	49	1	69
Chr. I	29508	0	103	0	88	0	64	0	83	0	121	0	74	1	43	1	48	1	76	0	94	0	65	1	77	0	50	0	93	0	134	0	99	0	65	1	83	1	69	1	77	0	87	1	77	0	50	1	73
Chr. I	29522	0	108	0	86	0	62	0	79	0	114	0	67	1	49	1	49	1	82	0	99	0	65	1	76	0	46	0	92	0	134	0	93	0	71	1	83	1	74	1	75	0	84	1	78	0	48	1	77
Chr. I	29530	0	106	0	90	0	55	0	76	0	102	0	65	1	49	1	49	1	84	0	97	0	65	1	74	0	43	0	88	0.00793651	126	0	86	0	60	1	79	1	72	1	72	0	82	1	79	0	50	1	73
Chr. I	29554	0	101	0	88	0	61	0	71	0	100	0	66	1	45	1	46	1	74	0	94	0	75	1	62	0	46	0	84	0	117	0	81	0	69	1	81	1	70	1	65	0	72	1	82	0	47	1	68
Chr. I	29564	0	107	0	94	0	71	0	72	0	108	0	70	1	50	1	51	1	73	0	101	0	81	1	67	0	48	0	94	0	122	0	88	0	71	1	87	1	77	1	74	0	84	1	87	0	47	1	77
Chr. I	29666	0	105	0	99	0	57	0.0113636	88	0	95	0	60	1	56	1	66	1	69	0	90	0	66	1	57	0	39	0	100	0	126	0	80	0	60	1	94	1	76	1	53	0	88	1	85	0	42	1	71
Chr. I	29693	0	103	0	94	0	52	0	98	0	91	0	69	1	54	1	61	1	72	0	88	0	66	1	59	0	40	0	101	0	114	0	79	0	56	1	95	1	79	1	55	0	87	1	82	0	42	1	64
Chr. I	29713	0	102	0	97	0	57	0	99	0	90	0	76	1	52	1	64	1	71	0	94	0	62	1	63	0.0232558	43	0	106	0	114	0	80	0	55	1	96	1	84	1	56	0	88	1	84	0	52	1	69
Chr. I	29746	0	109	0	94	0	56	0	93	0	98	0	82	1	46	1	58	1	72	0	93	0	75	1	62	0	44	0	112	0	114	0	86	0	61	1	88	0.985294	68	1	54	0	76	1	84	0	55	1	68
Chr. I	29778	0	103	0	84	0	43	0	92	0	94	0	88	1	45	1	58	1	68	0	83	0	69	1	60	0.0196078	51	0	96	0	100	0	83	0	60	1	90	1	73	1	51	0	67	1	80	0	52	1	66
Chr. I	29782	0	107	0	89	0	49	0	95	0	97	0	90	1	44	1	58	1	70	0	88	0	71	1	59	0	53	0	106	0	107	0	89	0	65	1	92	1	73	1	51	0	73	1	81	0	52	1	66
Chr. I	29787	0	102	0	87	0	46	0	92	0	97	0	85	1	44	1	59	1	74	0	86	0	66	1	61	0	51	0	94	0	100	0	89	0	60	1	92	1	73	1	52	0	73	1	79	0	57	1	65
Chr. I	29817	0	99	0	79	0	40	0.0117647	85	0	91	0	84	1	40	1	61	1	84	0	71	0	63	1	76	0	49	0	92	0	98	0	85	0	60	1	103	1	68	1	51	0	73	1	86	0	58	1	72
Chr. I	29849	0	96	0	77	0	39	0	78	0	83	0	80	1	31	1	48	1	67	0	65	0	54	1	66	0	42	0	86	0	88	0	85	0	56	1	87	1	49	1	42	0	70	1	72	0	55	1	56
Chr. I	29875	0	104	0	84	0	40	0	88	0	91	0	74	1	30	1	44	1	56	0	70	0	53	1	69	0	50	0	83	0	89	0	76	0.0178571	56	1	70	1	46	1	33	0	71	1	69	0	50	1	44
Chr. I	29883	0	103	0	81	0	45	0	87	0	89	0	77	1	26	1	41	1	49	0	69	0	51	1	65	0	47	0	78	0	91	0	79	0	55	1	67	1	43	1	29	0	71	1	60	0	49	1	41
Chr. I	29908	0	95	0	86	0	37	0	91	0	91	0	73	1	27	1	48	1	58	0	72	0	48	1	72	0	49	0	79	0	81	0	82	0	51	1	72	1	46	1	37	0.012987	77	1	71	0	50	1	48
Chr. I	29911	0	102	0	86	0	39	0	95	0	93	0	72	1	26	1	42	1	54	0	70	0	49	1	68	0	50	0	82	0	81	0	80	0	58	1	70	1	38	1	35	0.0128205	78	1	65	0	51	1	45
Chr. I	29929	0	106	0	84	0	37	0	95	0	87	0	74	1	23	1	30	1	42	0	73	0	47	1	65	0	48	0	85	0	74	0	88	0	57	1	60	1	32	1	28	0.0125	80	1	58	0	52	1	35
Chr. I	29931	0	106	0	84	0	36	0	97	0	89	0	73	1	22	1	33	1	42	0	71	0	49	1	61	0	46	0	85	0	74	0	89	0	58	1	57	1	32	1	26	0.0121951	82	1	57	0	52	1	34
Chr. I	29970	0	95	0	87	0	39	0	89	0	84	0	69	NA	NA	NA	NA	NA	NA	0	71	0	48	NA	NA	0	50	0	81	0	64	0	81	0	53	NA	NA	NA	NA	NA	NA	0	73	NA	NA	0	46	NA	NA
Chr. I	29987	0.012987	77	0	74	0.030303	33	0.0136986	73	0.0136986	73	0	56	0	1	0	1	0	1	0	60	0	36	NA	NA	0	38	0.0147059	68	0	49	0.0142857	70	0	46	0	2	NA	NA	NA	NA	0	64	0.333333	3	0	38	0	1
Chr. I	29996	0	105	0	88	0	43	0	98	0	82	0	70	1	26	NA	NA	1	51	0	78	0	54	1	65	0	49	0	80	0	62	0	87	0	58	1	73	1	41	1	41	0.025641	78	0.983607	61	0	43	1	37
Chr. I	30006	0	103	0	87	0	43	0	97	0	87	0	70	1	34	1	44	1	51	0	81	0	55	1	71	0	52	0	80	0	71	0	93	0	57	1	79	1	47	1	42	0.0246914	81	1	64	0	41	1	45
Chr. I	30011	0	101	0	89	0	43	0	97	0	85	0	72	1	36	1	45	1	57	0	80	0	57	1	78	0	53	0	79	0	72	0	98	0	56	1	87	1	53	1	49	0.0243902	82	1	70	0	41	1	55
Chr. I	30018	0	102	0	83	0	48	0	92	0	88	0	74	1	34	1	44	1	60	0	75	0	58	1	75	0	50	0	78	0	75	0	96	0	54	1	87	1	53	1	49	0.0246914	81	1	68	0	38	1	50
Chr. I	30036	0	103	0	86	0	48	0	94	0	82	0	60	1	39	1	51	1	65	0	81	0	60	1	81	0	47	0	82	0	76	0	94	0	51	1	89	1	51	1	54	0.0253165	79	1	79	0	34	1	62
Chr. I	30044	0	102	0	81	0	47	0	95	0	88	0	61	1	38	1	53	1	71	0	81	0	59	1	91	0	45	0	82	0	77	0	93	0	49	1	103	1	61	1	60	0.0263158	76	1	82	0	32	1	65
Chr. I	30055	0	96	0	76	0	48	0	92	0	91	0	63	1	34	1	41	1	62	0	84	0	57	1	82	0	44	0	76	0	76	0	89	0	47	1	90	1	56	1	65	0.025974	77	1	74	0	30	1	62
Chr. I	30066	0	97	0	85	0	49	0	95	0	89	0	69	1	43	1	47	1	66	0	89	0	58	1	79	0	44	0	83	0	71	0.0105263	95	0	50	1	95	1	56	1	67	0.0246914	81	1	81	0	29	1	60
Chr. I	30071	0	87	0	80	0	41	0	88	0	77	0	62	1	44	1	48	1	67	0	81	0	42	1	80	0	31	0	74	0	61	0	83	0	45	1	98	1	55	1	66	0.0246914	81	1	78	0	27	1	66
Chr. I	30091	0	92	0	82	0	47	0	96	0	84	0	68	1	39	1	43	1	63	0	82	0	54	1	68	0	43	0	78	0	65	0	85	0	46	1	84	1	45	1	57	0.0289855	69	1	72	0	28	1	56
Chr. I	30125	0	110	0	84	0	55	0	86	0	96	0	73	1	37	0.978723	47	1	66	0	86	0	59	1	80	0	53	0	91	0	68	0	102	0	59	1	78	1	59	1	67	0.0126582	79	1	76	0	32	1	61
Chr. I	30164	0	123	0	78	0	54	0	86	0	87	0	75	1	52	1	55	1	73	0	86	0	60	1	72	0	52	0	91	0	76	0	101	0	68	1	85	1	70	1	83	0.0120482	83	1	81	0	40	1	61
Chr. I	30190	0	127	0	80	0	54	0	83	0	81	0.0128205	78	1	56	1	58	1	80	0	77	0	62	1	78	0	54	0	82	0	73	0	99	0	72	1	93	1	83	1	94	0.011236	89	1	89	0	49	1	71
Chr. I	30198	0.0078125	128	0	77	0	53	0	78	0	84	0	75	1	58	1	56	1	76	0	82	0	64	1	79	0	52	0	81	0	72	0	95	0	73	1	93	1	79	1	89	0.0114943	87	1	92	0	47	1	71
Chr. I	30202	0	130	0	81	0	60	0	81	0	87	0	75	1	50	1	52	1	78	0	89	0	68	1	70	0	54	0	85	0	79	0	102	0	78	1	89	1	81	1	86	0.0111111	90	1	92	0	49	1	71
Chr. I	30204	0	133	0	83	0	59	0	83	0	89	0	77	1	54	1	53	1	76	0	88	0	69	1	74	0	56	0	83	0	78	0	101	0	76	1	87	1	79	1	83	0.011236	89	1	92	0	50	1	69
Chr. I	30209	0	131	0	85	0	64	0	87	0	91	0	80	1	56	1	59	1	77	0	90	0	70	1	75	0	58	0	87	0	79	0	104	0	76	1	93	1	79	1	88	0.0108696	92	1	92	0	53	1	71
Chr. I	30220	0	124	0	77	0	62	0	85	0	90	0	77	1	56	1	57	1	80	0.0111111	90	0	65	1	71	0	58	0	85	0	80	0	92	0	66	1	92	1	80	1	91	0.0119048	84	1	92	0	55	1	70
Chr. I	30226	0	120	0	79	0	64	0	85	0	94	0	78	1	57	0.981132	53	1	71	0	94	0	67	1	70	0	59	0	85	0	86	0	98	0	68	1	96	1	72	1	86	0.0117647	85	1	84	0	54	1	72
Chr. I	30239	0	122	0	85	0	68	0	96	0	105	0	80	1	58	1	61	1	78	0	96	0	69	1	74	0	54	0	89	0	89	0	104	0	72	1	101	1	78	1	96	0.0111111	90	1	88	0	55	1	69
Chr. I	30265	0	118	0	94	0	72	0	102	0	107	0	87	1	29	1	28	1	41	0	97	0	66	1	36	0	54	0	103	0	87	0	99	0	70	1	63	1	36	1	48	0	91	1	51	0	55	1	36
Chr. I	30268	0	117	0	93	0	69	0	95	0	103	0	87	1	27	1	29	1	38	0	89	0	64	1	33	0	53	0	103	0	82	0	95	0	70	1	60	1	32	1	46	0	87	1	49	0	54	1	32
Chr. I	30274	0	113	0	89	0	69	0	99	0	104	0	82	1	29	1	28	1	36	0	91	0	65	1	33	0	50	0	101	0	86	0	94	0	66	1	60	1	35	1	47	0	88	1	47	0	58	1	31
Chr. I	30275	0	119	0	96	0	72	0	107	0	106	0	89	1	28	1	26	1	37	0	95	0	67	1	33	0	51	0	98	0	87	0	99	0	67	1	57	1	34	1	45	0	87	1	47	0	58	1	29
Chr. I	30277	0	115	0	94	0	71	0	107	0	103	0	88	1	28	1	27	1	37	0	92	0	69	1	33	0	51	0	98	0	86	0	99	0	68	1	55	1	35	1	45	0	84	1	49	0	60	1	31
Chr. I	30290	0	104	0	90	0	63	0	105	0	98	0	75	1	29	1	29	1	41	0	92	0	66	1	39	0	53	0	90	0	82	0	96	0	62	1	62	1	37	1	47	0	81	1	51	0	64	1	31
Chr. I	30300	0	110	0	96	0	66	0	116	0	106	0	81	1	30	1	29	1	41	0	86	0	70	1	39	0	54	0	102	0	90	0	96	0	74	1	62	1	37	1	46	0	89	1	50	0	59	1	32
Chr. I	30307	0	111	0	100	0	68	0	118	0	111	0	79	1	30	1	29	1	40	0	91	0	75	1	39	0	56	0	105	0	92	0	101	0	70	1	61	1	40	1	40	0	91	1	50	0	60	1	33
Chr. I	30313	0	109	0	99	0	68	0	118	0	113	0	80	1	30	1	30	1	40	0	92	0	72	1	40	0	55	0	105	0	95	0	100	0	71	1	62	1	40	1	45	0	91	1	51	0	63	1	34
Chr. I	30351	0	104	0	102	0	69	0	117	0	103	0.0135135	74	1	54	1	47	1	77	0	92	0	72	1	79	0	60	0	100	0	84	0	96	0	84	1	97	1	76	1	87	0	101	1	89	0	64	1	61
Chr. I	30352	0	107	0	100	0	69	0	113	0	106	0	81	1	58	1	52	1	80	0	91	0	74	1	80	0	58	0	103	0	86	0	96	0	81	1	96	1	78	1	92	0	102	1	87	0	63	1	63
Chr. I	30356	0	103	0	100	0	65	0	112	0	104	0	75	1	58	1	50	1	77	0	85	0	69	1	80	0	59	0	100	0	87	0	94	0	80	1	93	1	79	1	92	0	99	1	88	0	63	1	62
Chr. I	30381	0	106	0	100	0	73	0	107	0	103	0	78	1	70	1	55	1	88	0	99	0	67	1	83	0	62	0	116	0	86	0	87	0	88	1	103	1	89	1	95	0	109	1	100	0	60	1	72
Chr. I	30382	0	106	0	101	0	74	0	110	0	103	0	78	1	66	1	57	1	92	0	98	0	67	1	86	0	64	0	117	0	86	0	89	0	87	1	106	1	88	1	103	0	108	1	103	0	61	1	71
Chr. I	30388	0	108	0	99	0	72	0	104	0	101	0	77	1	67	1	62	1	92	0	94	0	70	1	91	0	61	0	115	0	77	0	87	0	89	1	103	1	90	1	98	0	107	1	104	0	60	1	70
Chr. I	30413	0	118	0	100	NA	NA	0	100	0	107	0	81	1	72	1	73	1	88	0	103	NA	NA	1	90	0	65	0	118	0	86	0	97	0	86	1	101	1	92	1	99	0	110	1	109	0	62	1	71
Chr. I	30422	0.010989	91	0	87	0	65	0	76	0.0108696	92	0	72	1	66	1	65	1	81	0	91	0.0166667	60	1	75	0.0545455	55	0.0107527	93	0.0169492	59	0.0117647	85	0.0138889	72	1	89	1	79	1	87	0.0196078	102	1	105	0.0363636	55	1	66
Chr. I	30432	0	97	0	92	0	70	0	82	0	99	0	83	1	63	1	65	1	82	0	96	0	73	1	73	0	59	0	99	0	68	0	91	0	75	1	91	1	85	1	84	0.00990099	101	1	103	0	59	1	68
Chr. I	30434	0	97	0	96	0	71	0	86	0	104	0	82	1	64	1	63	1	84	0	101	0	75	1	76	0	62	0	107	0	68	0	95	0	74	1	86	1	86	1	84	0.00980392	102	1	102	0	58	1	66
Chr. I	30435	0	102	0	101	0	72	0	91	0	108	0	84	1	65	1	69	1	88	0	107	0	77	1	83	0	62	0	110	0	69	0	100	0	76	1	89	1	93	1	88	0.00952381	105	1	107	0	59	1	68
Chr. I	30468	0	93	0	97	0	70	0	89	0	101	0	81	1	63	1	62	1	84	0	103	0	77	1	84	0	60	0	103	0	79	0	97	0	72	1	97	1	92	1	90	0.00970874	103	1	104	0	55	1	70
Chr. I	30481	0	106	0	99	0	70	0	96	0	102	0	88	1	59	0.982456	57	1	78	0	102	0	79	1	75	0	62	0	112	0	91	0	112	0	72	1	89	1	82	1	75	0.0104167	96	1	95	0	61	1	63
Chr. I	30490	0	102	0	95	0	65	0	97	0	103	0	94	1	72	1	70	1	94	0	100	0	75	1	89	0	54	0	109	0	84	0	104	0	70	1	101	1	99	1	87	0.011236	89	1	112	0	56	1	70
Chr. I	30493	0	103	0	93	0	67	0	102	0	102	0	93	1	73	1	72	1	89	0	103	0	75	1	87	0	54	0	106	0	87	0	104	0	71	1	101	1	102	1	85	0.0106383	94	1	112	0	57	1	70
Chr. I	30516	0	100	0	93	0	64	0	98	0	108	0	93	1	64	1	67	1	88	0	91	0	80	1	89	0	52	0	100	0	93	0	105	0.0142857	70	1	101	1	101	1	91	0.0106383	94	1	109	0	53	1	65
Chr. I	30548	0	100	0	85	0	68	0	99	0	116	0	97	1	66	1	54	1	83	0	97	0	74	1	85	0	51	0	108	0	97	0	111	0	70	1	93	1	96	1	82	0.0107527	93	1	96	0	53	1	64
Chr. I	30551	0	93	0	81	0	63	0	101	0	111	0	94	1	65	1	55	1	88	0.0111111	90	0	70	1	90	0	51	0	108	0	90	0	104	0	69	1	99	1	103	1	89	0.0103093	97	1	102	0	52	1	66
Chr. I	30558	0	86	0	79	0	59	0	96	0	109	0.011236	89	1	66	1	53	1	86	0	88	0	61	1	90	0	49	0.00917431	109	0	86	0	100	0	71	1	99	1	104	1	89	0.0104167	96	1	99	0	52	1	69
Chr. I	30583	0	104	0	80	0	66	0	95	0	110	0	97	1	64	1	50	1	70	0	96	0	75	1	78	0	59	0	128	0	94	0	113	0	73	1	91	1	90	1	76	0.010101	99	1	95	0	44	1	67
Chr. I	30585	0	105	0	79	0	68	0	94	0	110	0	100	0.982143	56	1	49	1	67	0	96	0	77	1	72	0	56	0	126	0	96	0	109	0	75	1	88	1	87	1	76	0.01	100	1	91	0	46	1	61
Chr. I	30602	0	106	0	72	0	68	0	95	0	99	0	95	1	60	1	53	1	79	0	94	0	74	1	77	0	64	0	120	0	83	0	108	0	72	1	91	1	93	1	78	0.0102041	98	1	88	0	47	1	70
Chr. I	30605	0	107	0	74	0	68	0	97	0	102	0	101	1	64	1	53	1	82	0	99	0	80	1	83	0	68	0	126	0	87	0	113	0	76	1	89	1	92	1	78	0.00970874	103	1	93	0	47	1	71
Chr. I	30613	0	107	0	76	0	62	0	91	0	101	0.0108696	92	1	59	1	50	1	75	0	86	0	74	1	79	0	65	0	124	0	86	0	108	0	72	1	83	1	87	1	82	0.010101	99	1	89	0	46	1	72
Chr. I	30614	0	117	0	79	0	66	0	97	0	108	0	98	1	55	1	51	1	76	0	93	0	77	1	81	0	66	0	131	0	87	0	112	0	81	1	82	1	89	1	79	0.00990099	101	1	86	0	45	1	67
Chr. I	30624	0	111	0	81	0	60	0	86	0	107	0	100	1	65	1	56	1	84	0	88	0	81	1	87	0	68	0	137	0	86	0	104	0	79	1	94	1	95	1	88	0.00980392	102	1	95	0	47	1	71
Chr. I	30661	0	89	0	74	0	55	0	78	0	99	0	88	1	68	1	60	1	88	0	75	0	75	1	84	0	65	0	111	0	84	0	100	0	65	1	91	1	81	1	83	0.0111111	90	1	98	0	39	1	76
Chr. I	30693	0	103	0	88	0	52	0	85	0	118	0	95	1	68	1	67	1	82	0	97	0	89	1	86	0	72	0	122	0	97	0	101	0	75	1	84	1	75	1	78	0	104	1	104	0	50	1	77
Chr. I	30755	0	94	0	82	0	49	0	76	0	116	0	84	1	63	1	74	1	79	0	77	0	76	1	87	0	54	0	95	0	101	0	86	0	74	1	96	1	86	1	72	0	106	1	104	0	52	1	68
Chr. I	30782	0	107	0	75	0	49	0	99	0	126	0	99	1	63	1	68	1	83	0	88	0	74	1	94	0	65	0	100	0	105	0	85	0	78	1	99	1	91	1	69	0	109	1	98	0	52	1	74
Chr. I	30787	0	116	0	75	0	46	0	95	0	127	0	95	1	65	1	66	0.987654	81	0	88	0	71	1	94	0	67	0	102	0	102	0	87	0	80	1	99	1	89	1	66	0	111	1	95	0	52	1	80
Chr. I	30832	0	110	0	70	0	40	0	89	0	115	0	84	1	61	1	61	1	85	0	77	0	66	1	87	0	61	0	80	0	94	0	87	0	71	0.989583	96	1	83	1	71	0	101	1	86	0	55	1	81
Chr. I	30840	0	118	0.0142857	70	0	39	0.01	100	0	121	0	85	1	63	1	62	1	90	0	76	0	64	1	92	0	69	0	78	0	97	0	93	0	74	1	101	1	89	1	79	0	104	1	88	0	54	1	87
Chr. I	30852	0	114	0	81	0	40	0	99	0	121	0	90	1	58	1	59	1	82	0	86	0	64	1	82	0	69	0	82	0	99	0	96	0	75	1	93	1	80	1	70	0	95	1	88	0	50	1	87
Chr. I	30930	0	89	0	83	0	35	0	84	0	110	0	79	1	52	1	60	1	82	0	83	0	53	1	79	0	58	0	76	0	93	0	90	0	73	1	102	1	78	1	68	0	107	1	87	0	51	1	82
Chr. I	30980	0	92	0	76	0	38	0	87	0	104	0	69	1	54	1	61	1	76	0	71	0	47	1	81	0	55	0	79	0	76	0	95	0	72	1	98	1	84	1	62	0	109	1	82	0	56	1	83
Chr. I	30997	0	100	0	77	0	35	0	86	0	109	0	73	1	47	1	53	1	74	0	69	0	48	1	78	0	54	0	78	0	74	0	85	0	73	1	89	1	77	1	55	0	105	1	79	0	50	0.987342	79
Chr. I	31019	0	100	0	76	0	31	0	82	0	101	0	68	1	44	1	47	1	69	0	72	0	49	1	80	0	55	0	75	0	74	0	84	0	67	1	91	1	86	1	58	0	104	1	78	0	48	1	80
Chr. I	31026	0	104	0	74	0	31	0	88	0	104	0	69	1	46	1	43	1	68	0	74	0	45	1	82	0	52	0	76	0.012987	77	0	87	0	62	0.989362	94	1	90	1	59	0	105	1	81	0	50	1	75
Chr. I	31058	0	112	0	77	0	38	0	86	0	88	0	73	1	55	1	42	1	70	0	81	0	41	1	79	0	60	0	79	0	76	0	87	0	65	1	97	1	92	1	63	0	96	1	83	0	48	1	80
Chr. I	31107	0	120	0	78	0	50	0	88	0	98	0	71	1	41	1	29	1	57	0	78	0	38	1	69	0	58	0	71	0	76	0	98	0	72	1	85	1	82	1	56	0	94	1	76	0	58	1	67
Chr. I	31152	0	99	0	64	0	45	0	78	0	84	0	62	1	30	1	33	1	60	0	69	0	38	1	68	0	55	0	75	0	65	0	77	0	61	1	65	1	73	1	58	0	69	1	68	0	51	1	67
Chr. I	31154	0	103	0	66	0	47	0	81	0	90	0	65	1	30	1	35	1	63	0	71	0.0227273	44	1	74	0	59	0	81	0	74	0	90	0	70	1	70	1	77	1	59	0	73	1	68	0	54	1	68
Chr. I	31168	0	102	0	66	0	50	0	85	0	90	0	69	1	31	1	34	0.985294	68	0	79	0	46	1	81	0	61	0	87	0	73	0	89	0	70	1	72	0.985915	71	1	69	0	78	1	72	0	55	1	72
Chr. I	31176	0	107	0	69	0	51	0	79	0	90	0	68	1	36	1	38	1	66	0	76	0	50	1	81	0	63	0	87	0	75	0	87	0	68	1	73	1	74	1	65	0	83	1	76	0	54	1	77
Chr. I	31212	0	90	0	59	0.0232558	43	0	75	0	81	0	58	1	44	1	50	1	69	0	71	0	57	1	84	0	56	0	77	0	73	0	69	0	62	1	68	1	87	1	74	0	85	1	78	0	63	1	88
Chr. I	31391	0	91	0	70	0	35	0	65	0	81	0	49	1	40	1	37	1	50	0	67	0	56	1	59	0	44	0	71	0	73	0	64	0	53	1	77	0.987179	78	1	71	0	69	1	65	0	47	0.982456	57
Chr. I	31403	0	89	0	66	0	35	0	70	0	79	0	48	1	50	1	38	1	59	0	63	0	56	1	67	0	40	0	70	0	75	0	65	0	50	1	77	1	79	1	74	0	70	1	69	0	47	1	61
Chr. I	31506	0.0333333	30	0	30	0	11	0	25	0	24	0	16	1	39	1	38	1	61	0	24	0	20	0.984375	64	0	9	0	41	0	23	0	24	0	17	1	74	NA	NA	1	57	0.04	25	1	70	0	13	1	47
Chr. I	31508	0.03125	32	0	31	0.166667	12	0	23	0.0454545	22	0	18	NA	NA	1	37	1	61	0	25	0	21	1	65	0	10	0.0487805	41	0.0454545	22	0.0416667	24	0	19	1	74	1	65	1	57	0.04	25	1	71	0.0833333	12	1	49
Chr. I	31539	0.0147059	68	0	55	0	23	0	51	0	39	0	30	1	46	1	43	1	68	0	45	0	38	1	78	0	21	0.015625	64	0	41	0	40	0	30	1	89	1	83	1	70	0.0263158	38	1	77	0	30	1	55
Chr. I	31635	0	100	0	68	0	33	0	79	0	93	0	52	1	43	1	35	1	79	0	82	0	57	1	72	0	42	0	85	0	91	0	84	0	64	1	83	1	91	1	57	0.0108696	92	1	79	0	50	1	62
Chr. I	31755	0	118	0	80	0	42	0	90	0	90	0	65	1	54	1	56	1	86	0	89	0	61	1	82	0	57	0	85	0	83	0	97	0	85	1	87	1	101	1	82	0	103	1	100	0	61	1	82
Chr. I	31821	0	122	0	81	0	50	0	101	0	94	0	73	1	62	1	46	1	89	0	79	0	60	1	96	0.0175439	57	0	78	0	85	0	99	0	73	1	99	1	111	1	75	0	103	1	105	0	59	1	70
Chr. I	31848	0	122	0	82	0	51	0	99	0	97	0	89	1	49	1	52	1	88	0	89	0	61	1	96	0	55	0	93	0	90	0	100	0	75	1	88	1	100	1	61	0	107	1	105	0	52	1	75
Chr. I	31975	0	102	0	83	0	48	0	96	0	100	0	67	1	51	1	63	1	82	0	84	0	69	1	110	0	67	0	104	0	78	0	89	0	82	1	82	1	100	1	76	0	96	1	125	0	67	1	71
Chr. I	31989	0	107	0	86	0	47	0	103	0	108	0	68	1	50	1	63	1	74	0	89	0	72	1	108	0	70	0	108	0	80	0	92	0	77	1	81	1	94	1	75	0	103	1	123	0	71	1	63
Chr. I	32145	0	97	0	73	0	47	0	79	0	95	0	82	1	50	1	59	1	89	0	93	0	59	1	106	0	48	0	102	0	97	0	82	0	74	1	102	1	87	1	70	0	103	1	119	0	86	1	74
Chr. I	32158	0	103	0	80	0	52	0	83	0	95	0	85	1	53	1	62	1	92	0	92	0	58	1	104	0	46	0	101	0	100	0	83	0	79	1	100	1	78	1	71	0	103	1	115	0	82	1	73
Chr. I	32271	0	100	0	68	0	54	0	91	0	97	0	76	1	57	1	60	1	84	0	104	0	65	1	89	0	56	0	90	0	92	0	82	0	67	1	122	1	84	1	58	0.0103093	97	1	113	0	79	1	66
Chr. I	32493	0	85	0	75	0	46	0	77	0	106	0	61	1	52	1	58	1	98	0	86	0	67	1	86	0	56	0	96	0	95	0	84	0	70	1	101	1	85	1	67	0.0172414	116	1	88	0	71	1	71
Chr. I	32511	0	88	0	69	0	42	0	77	0	106	0	62	1	55	1	56	1	100	0	85	0	67	1	89	0	55	0	91	0	84	0	83	0	72	1	106	1	93	1	74	0.01	100	1	94	0	72	1	67
Chr. I	32556	0	89	0	69	0	48	0	77	0	119	0	58	1	54	1	53	1	92	0	86	0	70	1	89	0	54	0	81	0	82	0	81	0	71	1	95	1	104	1	61	0.00943396	106	1	95	0	62	1	65
Chr. I	32574	0	80	0	65	0	44	0	68	0	110	0	57	1	51	1	57	1	96	0	85	0	71	1	93	0	51	0	81	0	77	0	75	0	68	1	101	1	96	1	60	0	111	1	97	0	57	1	62
Chr. I	32595	0	77	0	65	0	37	0	69	0	112	0	47	1	51	1	57	1	92	0	76	0	70	1	79	0	52	0	85	0	70	0	71	0	74	1	93	1	99	1	54	0	100	1	91	0	52	1	59
Chr. I	32650	0	82	0	73	0	38	0	74	0	114	0	57	1	61	1	55	1	91	0	75	0	63	1	84	0	52	0	87	0	68	0	74	0	76	1	99	1	102	1	67	0.01	100	1	97	0	58	1	65
Chr. I	32682	0	87	0	83	0	40	0	72	0	123	0	67	1	63	1	54	1	91	0	76	0	74	1	86	0	55	0	95	0	78	0	81	0	77	1	103	1	106	1	72	0.0103093	97	1	103	0	63	1	63
Chr. I	32766	0	103	0	95	0	45	0	88	0	124	0	66	1	57	1	49	1	85	0	73	0	75	1	91	0	52	0	87	0	87	0	79	0	84	1	102	1	103	1	68	0.0102041	98	1	107	0	76	1	58
Chr. I	32880	0	100	0	99	0	53	0	83	0	125	0	79	1	49	1	65	1	106	0	85	0	64	1	89	0	73	0	91	0	87	0	103	0	90	1	93	1	111	1	76	0.00900901	111	1	130	0	84	1	65
Chr. I	32883	0	97	0	93	0	52	0	81	0	120	0	78	1	53	1	66	1	110	0	82	0	59	1	94	0	71	0	91	0	84	0	102	0	88	1	96	1	113	1	81	0.00884956	113	1	130	0	81	1	68
Chr. I	32947	0	103	0	97	0	52	0	90	0	117	0	80	1	46	1	56	1	98	0	84	0	59	1	87	0	56	0	94	0	83	0	102	0	69	0.989583	96	1	108	1	77	0.0078125	128	1	138	0	80	1	60
Chr. I	32986	0	101	0	114	0	68	0	94	0	104	0	86	1	56	1	62	1	93	0	92	0	56	1	104	0	62	0	96	0	91	0	112	0	82	1	97	1	115	1	84	0	132	1	152	0	80	1	67
Chr. I	32989	0	99	0	110	0	65	0	94	0	108	0	82	1	53	1	60	1	91	0	93	0	57	1	100	0	62	0	99	0	88	0	110	0	84	1	96	1	119	1	86	0	131	1	143	0	82	1	68
Chr. I	33040	0	106	0	119	0	73	0	98	0	115	0	86	1	47	1	51	1	87	0	105	0	51	1	96	0	60	0	111	0	106	0	117	0	94	1	92	1	105	1	93	0	124	1	132	0	81	1	80
Chr. I	33048	0	108	0	119	0	76	0	98	0	116	0	85	1	51	1	57	1	89	0	105	0	56	1	104	0	58	0	108	0	105	0	116	0	94	1	95	1	112	1	96	0	116	1	131	0	77	1	81
Chr. I	33070	0	106	0	111	0	73	0	103	0	111	0	83	1	51	1	54	1	94	0	111	0	62	1	103	0	64	0	112	0	106	0	122	0	89	1	92	1	115	1	100	0	115	1	128	0	77	1	81
Chr. I	33077	0	103	0	101	0	65	0	92	0	105	0	74	1	48	1	55	1	85	0	106	0	53	1	100	0	59	0	100	0	100	0	116	0.0117647	85	1	89	1	116	1	96	0	109	1	122	0	75	1	74
Chr. I	33152	0	104	0	101	0	72	0	92	0	123	0	88	1	52	1	55	1	82	0	113	0	63	1	80	0	59	0	97	0	111	0	118	0	92	1	92	1	97	1	103	0	102	1	112	0	75	1	67
Chr. I	33200	0.0105263	95	0	97	0	75	0	90	0	109	0	84	1	59	1	56	1	79	0	110	0	76	1	87	0	60	0	93	0	88	0	119	0	83	1	93	1	110	1	101	0	104	1	116	0	78	1	72
Chr. I	33293	0	113	0	112	0	87	0	100	0	121	0	98	1	77	1	55	1	88	0	114	0	96	1	97	0	79	0	116	0	111	0	110	0	103	1	120	1	125	1	97	0	129	1	100	0	87	1	77
Chr. I	33328	0	124	0	108	0	87	0	100	0	118	0	93	1	70	1	69	1	93	0	116	0	95	1	97	0	78	0	126	0	110	0	116	0	95	1	132	1	122	1	103	0	126	1	104	0	94	1	85
Chr. I	33348	0	120	0	112	0	90	0	106	0	117	0	89	1	65	1	70	1	92	0	115	0	95	1	95	0	79	0	115	0	112	0	103	0	90	1	130	1	120	1	90	0	128	1	94	0	90	1	86
Chr. I	33502	0	128	0	103	0	72	0	110	0	129	0	107	1	66	1	40	1	112	0	82	0	90	1	118	0	73	0	129	0	123	0	98	0	74	1	132	1	104	1	81	0	150	1	115	0	80	1	75
Chr. I	33512	0	130	0	97	0	73	0	110	0.00806452	124	0	101	1	68	1	45	1	112	0	82	0	87	1	126	0	77	0	123	0	117	0	103	0	74	1	133	1	110	1	83	0	141	1	114	0	79	1	76
Chr. I	33756	0	99	0	71	0	63	0	72	0	111	0	72	1	42	1	27	1	100	0	85	0	67	1	76	0	60	0	103	0	98	0	90	0	73	1	92	1	88	1	59	0.00900901	111	1	97	0	84	1	58
Chr. I	33864	0	93	0	81	0	51	0	75	0	104	0	72	1	54	1	35	1	81	0	86	0	58	1	88	0	43	0	98	0.0108696	92	0	82	0	62	1	103	1	95	1	58	0.00900901	111	1	106	0	76	1	63
Chr. I	33867	0	94	0.0131579	76	0	47	0	73	0	108	0	75	1	53	1	35	1	82	0	88	0	56	1	85	0	44	0	91	0	87	0	80	0	63	1	100	1	93	1	58	0.00934579	107	1	108	0	75	1	64
Chr. I	33892	0	89	0.0136986	73	0	49	0	71	0	115	0	73	1	53	1	31	1	76	0	92	0	59	0.988235	85	0	54	0	96	0	89	0	83	0	77	1	100	1	81	1	62	0.00862069	116	1	104	0	74	1	71
Chr. I	33996	0	97	0	84	0	60	0	75	0	112	0	74	1	45	1	58	1	83	0	79	0	71	1	93	0	60	0	86	0	80	0	86	0	71	1	94	1	70	1	66	0.0188679	106	1	102	0	75	1	63
Chr. I	34170	0	103	0	80	0	50	0	104	0	110	0	82	1	52	1	62	1	80	0	88	0	70	1	120	0	75	0	112	0	108	0	97	0	86	1	98	1	85	1	78	0.0075188	133	1	116	0	90	1	66
Chr. I	34245	0	108	0	91	0	49	0	102	0	118	0	85	1	54	1	60	0	91	0	91	0	83	1	112	0	77	0	117	0	105	0	91	0	80	0	110	1	88	1	83	0.00806452	124	1	103	0	78	1	74
Chr. I	34314	0	109	0	90	0	50	0	109	0	121	0	87	1	60	1	71	0	101	0	86	0	81	1	115	0	69	0	105	0	118	0	77	0	72	0	105	1	90	1	74	0	129	1	100	0	83	1	76
Chr. I	34515	0	116	0.0102041	98	0	53	0	101	0	134	0	70	1	57	1	53	0	112	0	80	0	97	1	100	0	66	0	106	0	125	0	92	0	80	0	97	1	86	1	79	0	132	1	96	0	85	1	74
Chr. I	34554	0	127	0	106	0	58	0	106	0	136	0	79	1	55	1	64	0	99	0	81	0	89	1	91	0	71	0	110	0	126	0	84	0	79	0	100	1	90	1	81	0	129	1	92	0	74	1	63
Chr. I	34573	0	115	0	103	0	58	0	97	0	136	0	69	1	53	1	62	0	95	0	79	0	82	1	87	0	70	0	105	0	119	0	84	0	69	0	92	1	88	1	76	0	137	1	88	0	69	1	62
Chr. I	34727	0	96	0	100	0	66	0	89	0	114	0	74	1	67	1	64	0	88	0	95	0.0144928	69	1	86	0.0175439	57	0	98	0	100	0	78	0	80	0	95	1	98	1	84	0.00900901	111	1	84	0	69	1	61
Chr. I	34991	0	86	0	58	0	50	0	62	0	98	0	51	1	45	1	40	0	68	0	90	0	41	1	68	0	33	0	67	0	76	0	67	0	67	0	85	1	51	1	54	0	79	1	80	0	46	1	47
Chr. I	35223	0	75	0	69	0	33	0	67	0	114	0	51	1	45	1	43	0	77	0	69	0	44	1	84	0	38	0	90	0	81	0	72	0	53	0	100	1	71	1	64	0	98	1	84	0	75	1	66
Chr. I	35343	0	91	0	78	0	42	0	77	0	136	0	68	1	58	1	59	0	102	0	66	0	68	1	100	0	64	0	111	0	108	0	94	0	70	0	105	1	83	1	79	0	111	1	102	0	90	1	71
Chr. I	35419	0	96	0	95	0	59	0	89	0	124	0	65	0.984848	66	1	63	0	107	0	75	0	79	1	99	0	67	0	123	0	123	0	103	0	76	0	124	1	104	1	91	0	118	1	99	0	89	1	61
Chr. I	35514	0	106	0	100	0	62	0	93	0	129	0	71	1	55	1	56	0	101	0	89	0	71	1	89	0	81	0	116	0	132	0	109	0	80	0	119	1	110	1	85	0	119	1	101	0	79	1	61
Chr. I	35607	0	96	0	83	0	47	0	88	0	119	0	79	1	62	1	52	0	95	0	79	0	54	1	86	0	73	0	104	0.00847458	118	0	86	0	82	0	87	1	109	1	86	0.00877193	114	1	106	0	82	1	69
Chr. I	35631	0	102	0	93	0	48	0	88	0.00869565	115	0	70	1	65	1	52	0	83	0	84	0	60	1	91	0.0151515	66	0	105	0	114	0	81	0	83	0	89	1	89	1	77	0	115	1	104	0	80	1	74
Chr. I	35668	0	109	0	91	0	47	0	95	0	117	0	72	1	63	1	51	0	98	0	76	0	65	1	88	0	59	0	100	0	101	0	83	0	84	0	89	1	89	1	78	0	119	1	103	0	83	1	65
Chr. I	35736	0	105	0	104	0	48	0	110	0	122	0	74	1	66	1	59	0	92	0	84	0	68	1	94	0	77	0	105	0	105	0	91	0	102	0	102	1	109	1	63	0	123	1	109	0	81	1	72
Chr. I	35796	0	96	0	102	0	44	0	104	0	127	0	76	1	61	1	54	0	79	0	95	0	58	1	92	0	77	0	103	0	106	0	78	0	97	0	96	1	89	1	62	0	122	1	117	0	83	1	82
Chr. I	35818	0	94	0	105	0	44	0	96	0	131	0	77	1	59	1	51	0	75	0	94	0	53	1	97	0	78	0	96	0	103	0	77	0	91	0	100	1	92	1	61	0	108	1	117	0	77	1	82
Chr. I	35970	0	102	0	82	0	52	0	89	0	105	0	75	1	64	1	58	0	98	0	80	0	74	1	87	0	77	0	104	0	114	0	84	0	86	0	108	1	105	1	77	0	94	1	125	0	81	1	85
Chr. I	36005	0	93	0	81	0	51	0	92	0	107	0	73	1	54	0.980769	52	0	95	0	77	0	81	1	87	0	67	0	103	0	103	0	85	0	93	0	109	1	104	1	82	0	94	1	122	0	77	1	85
Chr. I	36048	0	96	0	77	0	53	0	98	0	100	0	72	1	58	1	47	0	88	0	86	0	87	0.988636	88	0	64	0	101	0	105	0	87	0	102	0	119	1	103	1	86	0	91	1	104	0	91	1	86
Chr. I	36123	0	91	0	75	0	63	0	102	0	104	0	69	1	62	1	48	0	98	0	101	0	79	1	100	0	74	0	112	0	117	0	100	0	111	0	128	1	93	1	97	0	95	1	106	0	84	1	79
Chr. I	36898	0	110	0	63	0	60	0	92	0	111	0	82	1	74	1	63	0	94	0	112	0	75	1	81	0	52	0	71	0	86	0	54	0	72	0	80	1	93	1	73	0	111	1	89	0	70	1	70
Chr. I	37008	0	96	0	78	0	57	0	80	0	109	0	81	1	70	1	68	0.010989	91	0	112	0	69	1	83	0	56	0	77	0	77	0	67	0	64	0	91	1	103	1	71	0	104	1	104	0	74	1	75
Chr. I	37019	0	97	0	80	0	58	0	85	0	112	0	89	1	66	1	67	0	99	0	122	0	74	1	83	0	59	0	82	0	93	0	73	0	70	0	99	1	98	1	70	0	108	1	105	0	71	1	74
Chr. I	37069	0	82	0	67	0	58	0	84	0	89	0	77	1	65	1	71	0	82	0	95	0	68	1	77	0	54	0	92	0	92	0	75	0	55	0.0120482	83	1	96	1	61	0	112	1	95	0	71	1	77
Chr. I	37255	0	70	0	64	0	45	0	74	0	92	0	60	1	54	1	58	0	64	0	89	0	62	1	65	0	48	0	81	0	101	0	66	0	55	0	77	1	85	1	66	0	109	1	60	0	67	1	54
Chr. I	37281	0	64	0	55	0	35	0	76	0	89	0	64	1	55	1	57	0	55	0	76	0	54	1	66	0	50	0	78	0	85	0	62	0.0181818	55	0	69	1	85	1	74	0.00961538	104	1	63	0	62	1	67
Chr. I	37294	0	62	0	63	0	41	0	87	0	88	0	64	1	60	1	50	0	60	0	85	0	62	1	59	0	57	0	84	0	89	0	71	0	55	0	73	1	83	1	71	0	114	1	65	0	63	1	60
Chr. I	37315	0	59	0	58	0	38	0	84	0	92	0	62	1	63	1	51	0	61	0	85	0	58	1	69	0	60	0	82	0	88	0	67	0	59	0.0149254	67	1	85	1	78	0	106	1	60	0	57	1	71
Chr. I	37330	0	59	0	62	0	33	0	77	0	90	0	57	1	64	1	46	0	59	0	80	0	56	1	71	0	58	0	81	0	93	0	69	0	55	0	72	1	80	1	81	0	101	1	61	0	53	1	63
Chr. I	37595	0	69	0	65	0	36	0	84	0	83	0	66	1	64	1	49	0	67	0	84	0	42	1	88	0	52	0	75	0	77	0	70	0	54	0	76	1	93	1	62	0.0104167	96	1	94	0	53	1	70
Chr. I	37862	0	99	0	88	0	61	0	108	0	122	0	83	1	43	1	42	0	93	0	110	0	65	1	101	0	84	0	133	0	107	0	89	0	77	0	107	1	90	1	66	0	114	1	110	0	77	1	77
Chr. I	37885	0	93	0	90	0	60	0	106	0	114	0	78	1	45	1	45	0.0107527	93	0	104	0	67	1	104	0	79	0	124	0	102	0	85	0	73	0	106	1	89	1	73	0.00917431	109	1	105	0	84	1	75
Chr. I	37893	0	103	0	90	0	61	0	117	0	123	0	84	1	45	1	44	0	98	0	107	0	67	1	95	0	83	0	130	0	105	0	91	0	82	0	107	1	88	1	73	0	112	1	102	0	81	1	73
Chr. I	37913	0	101	0	92	0	65	0	114	0	129	0	89	1	41	1	35	0	88	0	99	0	66	1	103	0	84	0	128	0	110	0	89	0	81	0	113	1	79	1	68	0	102	1	104	0	78	1	71
Chr. I	37922	0	96	0	88	0	66	0	108	0	125	0	91	1	41	1	40	0	91	0	97	0	67	1	94	0	83	0	128	0	108	0	92	0	80	0	112	1	80	1	67	0	100	1	103	0	77	1	74
Chr. I	37976	0	108	0	77	0	54	0	99	0	142	0	89	1	40	1	60	0	82	0	90	0	65	1	100	0	71	0	125	0	89	0	94	0	83	0	115	1	91	1	80	0	99	1	87	0	83	1	70
Chr. I	38036	0	104	0	82	0	50	0	96	0	146	0	91	1	45	1	54	0	87	0	93	0	72	1	100	0	63	0	114	0	104	0	82	0	72	0	121	1	83	1	68	0	119	1	77	0	75	0.986842	76
Chr. I	38108	0	102	0	88	0	41	0.0104167	96	0	130	0	83	1	59	1	54	0	94	0	102	0	64	1	105	0	61	0	100	0	116	0	82	0	70	0	120	1	96	1	65	0	122	1	95	0	80	1	80
Chr. I	38148	0	93	0	79	0	47	0	94	0	134	0	86	1	56	1	50	0	90	0	99	0	67	1	96	0	63	0	110	0	108	0	94	0	74	0	110	1	98	1	67	0	135	1	94	0	78	1	73
Chr. I	38236	0	116	0	79	0	67	0	82	0	130	0	95	1	60	1	53	0	83	0	85	0	82	1	106	0	62	0	106	0	114	0	97	0	77	0	124	1	97	1	65	0	117	1	100	0	93	1	72
Chr. I	38338	0	122	0	92	0	63	0	87	0	117	0	86	1	58	1	61	0	86	0	89	0	81	1	106	0	44	0	94	0	119	0	100	0	86	0	116	1	101	1	76	0	109	1	103	0	76	1	70
Chr. I	38408	0	117	0	100	0	59	0	97	0	135	0	89	1	63	1	70	0	81	0	75	0	83	1	101	0	59	0	96	0	119	0	101	0	73	0	120	1	103	1	72	0	105	1	100	0	68	1	89
Chr. I	38490	0	113	0.0104167	96	0	54	0	85	0	122	0	83	1	65	1	66	0	83	0	86	0	77	1	103	0	62	0.00970874	103	0	108	0	98	0	74	0	93	1	101	1	77	0	112	1	101	0	65	0.988764	89
Chr. I	38504	0	111	0	102	0	56	0	96	0	123	0	90	1	61	1	62	0	89	0	96	0	78	1	107	0	69	0	109	0	116	0	103	0	79	0	99	1	109	1	79	0	116	1	95	0	62	1	85
Chr. I	38508	0	104	0	100	0	51	0	92	0	116	0	89	1	63	1	65	0	77	0	95	0	77	1	106	0	62	0	102	0	110	0	99	0	79	0	89	1	108	1	85	0	112	1	95	0	60	1	93
Chr. I	38514	0	105	0	91	0	53	0	93	0	115	0	87	1	62	1	65	0	81	0	97	0	82	1	105	0	63	0	103	0	105	0	95	0	74	0	92	1	112	1	90	0	114	1	98	0	60	1	98
Chr. I	38524	0	102	0	94	0	52	0	89	0	119	0	96	1	64	1	62	0	85	0	96	0	87	1	101	0	66	0	102	0	111	0	99	0	75	0	95	1	114	1	91	0	111	1	102	0	65	1	92
Chr. I	38533	0	106	0	92	0	50	0	89	0	123	0	93	1	53	1	58	0	86	0	99	0	83	1	99	0	67	0	108	0	106	0	97	0	77	0	95	1	106	1	86	0	109	1	95	0	64	1	89
Chr. I	38657	0	108	0	96	0	56	0	105	0	117	0	80	1	65	1	67	0	96	0	106	0	90	1	102	0	65	0	115	0	110	0	81	0	74	0	103	1	101	1	98	0.00943396	106	1	101	0	60	1	87
Chr. I	38689	0	104	0	90	0	66	0	106	0	119	0	83	1	64	1	76	0	100	0	100	0	93	0.990099	101	0	62	0	104	0	110	0	82	0	72	0	102	1	102	1	89	0.0212766	94	1	107	0	66	1	93
Chr. I	38762	0	110	0	106	0	67	0	107	0	122	0	86	1	60	1	73	0	89	0	113	0	84	1	101	0	74	0	110	0	102	0	87	0	79	0	113	1	87	1	92	0.00909091	110	1	124	0	77	1	93
Chr. I	38888	0	102	0	89	0	54	0	106	0	125	0	78	1	63	1	66	0	85	0	102	0	59	1	78	0	69	0	91	0	104	0	93	0	97	0	112	1	96	1	94	0.0102041	98	1	128	0	84	1	91
Chr. I	38980	0	99	0	80	0	58	0	92	0	131	0	78	1	72	1	71	0	91	0	95	0	62	1	88	0	58	0	85	0	95	0	112	0	70	0	113	1	104	1	99	0	111	1	120	0	95	1	103
Chr. I	39009	0	108	0	78	0	64	0	89	0	135	0	92	1	71	1	66	0	99	0	99	0	73	1	80	0	65	0	87	0	96	0	117	0	75	0	122	1	96	1	99	0	120	1	119	0	94	1	101
Chr. I	39066	0.0106383	94	0	71	0	55	0	86	0	122	0	88	1	75	1	60	0	84	0	103	0	64	1	70	0	53	0	66	0	105	0	103	0.016129	62	0	107	1	105	1	110	0	129	1	106	0	80	1	106
Chr. I	39105	0	107	0	94	0	54	0	91	0	134	0	97	1	67	1	54	0	95	0	115	0	66	1	77	0	72	0	71	0	110	0	124	0	83	0	125	1	99	1	91	0	131	1	114	0	77	1	99
Chr. I	39123	0	101	0	78	0	50	0	87	0	119	0	92	1	76	1	61	0	94	0	107	0	64	1	81	0	63	0	69	0	111	0	112	0	80	0.00847458	118	1	109	1	105	0	130	1	109	0	78	1	100
Chr. I	39403	0	115	0	104	0	56	0	103	0	123	0	78	1	66	1	63	0	85	0	104	0	59	1	114	0	84	0	93	0	110	0	109	0	81	0	114	1	98	1	81	0.00699301	143	1	97	0	82	1	72
Chr. I	39708	0	128	0	98	0	67	0	92	0	108	0	80	1	56	1	52	0	94	0	88	0	80	1	100	0	56	0	106	0	115	0	94	0	77	0	121	1	89	1	77	0	123	1	118	0	66	1	87
Chr. I	39723	0	118	0	96	0	63	0	90	0.00909091	110	0	74	1	57	1	50	0	94	0	86	0	81	1	98	0	57	0	110	0	110	0	95	0	80	0	111	1	87	1	68	0	119	1	119	0	64	1	81
Chr. I	39901	0	114	0	91	0	64	0	106	0	134	0	89	1	49	1	60	0	107	0	93	0	80	1	87	0	64	0	118	0	114	0	98	0	81	0	137	1	96	1	89	0.00769231	130	1	94	0	73	1	76
Chr. I	39919	0	113	0	91	0	63	0	107	0	134	0	95	1	47	1	58	0	102	0	90	0	78	1	84	0	66	0	115	0	113	0	98	0	76	0	130	1	89	1	86	0.00769231	130	1	87	0	76	1	76
Chr. I	39920	0	114	0	91	0	60	0	108	0	133	0	97	1	48	1	64	0	103	0	91	0	79	1	86	0	68	0	118	0	118	0	98	0	74	0	135	1	92	1	89	0.00793651	126	1	90	0	76	1	75
Chr. I	39963	0	108	0	74	0	64	0	106	0	124	0	91	1	50	1	68	0	106	0	90	0	72	1	93	0	61	0	97	0	110	0	94	0	69	0.00826446	121	1	101	1	92	0.00740741	135	1	102	0	70	1	81
Chr. I	40064	0	125	0	73	0	63	0	121	0	126	0	79	1	61	1	66	0	104	0	74	0	74	1	87	0	62	0.00980392	102	0	101	0	93	0	81	0	130	1	94	1	81	0.00714286	140	1	97	0	72	1	79
Chr. I	40141	0	120	0	78	0	73	0	112	0	142	0	92	1	58	1	53	0	105	0	87	0	97	1	89	0	74	0	113	0	114	0	102	0	95	0	131	1	89	1	78	0.00793651	126	1	102	0	83	1	83
Chr. I	40523	0	110	0	110	0	80	0	114	0	114	0	85	1	71	1	74	0	81	0	119	0	68	1	105	0	74	0	93	0	117	0	99	0	88	0	124	1	129	1	86	0	118	1	105	0	95	1	96
Chr. I	40860	0	101	0	74	0	49	0	100	0	116	0	92	1	63	1	72	0	93	0	92	0	93	1	109	0	58	0	88	0	109	0	86	0	85	0	90	1	86	1	86	0	117	1	99	0	92	1	75
Chr. I	41271	0	117	0	100	0	53	0.00847458	118	0	124	0	84	1	71	1	49	0	81	0	96	0	74	1	100	0	52	0	107	0	118	0	78	0	88	0	92	1	93	1	80	0	111	1	124	0	67	1	74
Chr. I	41278	0	115	0	94	0	50	0	108	0	119	0	89	1	71	1	50	0	78	0	89	0	77	1	104	0	55	0	109	0	110	0	75	0	83	0	91	1	94	1	80	0	110	1	124	0	70	1	71
Chr. I	41499	0	120	0	85	0	54	0	92	0	114	0	80	1	66	1	47	0	98	0	101	0	73	1	74	0	59	0	99	0	111	0	93	0	71	0	108	1	93	1	75	0	107	1	89	0	77	0.986667	75
Chr. I	41587	0	97	0	87	0	50	0	67	0	111	0	78	1	57	1	45	0	92	0	85	0	57	1	83	0	50	0	92	0	101	0	82	0	62	0	95	1	93	1	72	0	117	1	95	0	77	1	76
Chr. I	41736	0	88	0	98	0	51	0	88	0	117	0	77	1	58	1	48	0	98	0	98	0	64	1	74	0	63	0	94	0	98	0	87	0	78	0	92	1	68	1	73	0.00757576	132	1	91	0	80	1	71
Chr. I	41739	0	90	0	102	0	53	0	89	0	120	0	79	1	57	1	48	0	104	0	102	0	66	1	82	0	65	0	94	0	99	0	90	0	77	0	94	1	77	1	68	0.00775194	129	1	91	0	79	1	76
Chr. I	41802	0	80	0	101	0	49	0	82	0	104	0	75	1	68	1	37	0	92	0	86	0	65	1	71	0	68	0	89	0	95	0	79	0	56	0	77	1	92	1	83	0.00900901	111	1	87	0	86	1	70
Chr. I	41906	0	78	0	78	0	35	0	84	0	83	0	65	1	55	1	39	0	65	0	76	0	54	1	68	0	41	0	57	0	88	0	56	0	59	0	70	1	90	1	62	0	110	1	76	0	89	1	70
Chr. I	42019	0	61	0	74	0	28	0	68	0	78	0	51	1	42	1	37	0	50	0	74	0	43	1	69	0	31	0	69	0	68	0	62	0	36	0	55	1	81	1	57	0	98	1	69	0	62	1	64
Chr. I	42119	0.02	50	0	46	0	22	0	59	0	71	0	42	1	25	1	30	0	42	0	57	0	34	1	68	0	15	0	56	0	72	0	52	0	24	0	46	1	56	1	50	0	76	1	63	0	45	1	63
Chr. I	42181	0	64	0	54	0	28	0	55	0	88	0	48	1	36	1	38	0	48	0	67	0	35	1	72	0	34	0	65	0	76	0	53	0	41	0	57	1	61	1	60	0	92	1	77	0	58	1	72
Chr. I	42186	0	72	0	55	0	32	0	60	0	88	0	49	1	32	1	37	0	53	0	67	0	37	1	69	0	35	0	66	0	82	0	57	0	46	0	59	1	60	1	50	0	91	1	78	0	54	1	73
Chr. I	42290	0	92	0	74	0	49	0	79	0	87	0	58	1	61	1	48	0	66	0	98	0	63	1	86	0	54	0	85	0	95	0	73	0	71	0	82	1	83	1	70	0	116	1	94	0	66	1	80
Chr. I	42306	0	97	0	72	0	50	0	83	0	81	0	56	1	60	1	41	0	69	0	102	0	67	1	86	0	53	0	87	0	93	0	75	0	74	0	75	1	79	1	65	0	114	1	97	0	70	1	76
Chr. I	42315	0	99	0	69	0	49	0	80	0	85	0	59	1	60	1	44	0	70	0	102	0	68	1	79	0	50	0	87	0	90	0	80	0	70	0	78	1	77	1	62	0	113	1	97	0	67	1	73
Chr. I	42527	0	88	0	83	0	60	0	102	0	116	0	75	1	69	1	59	0	82	0	97	0	82	1	85	0	71	0	85	0	90	0	95	0	76	0	106	1	88	1	85	0	108	1	113	0	87	1	77
Chr. I	42554	0	86	0	83	0	54	0	105	0	123	0	71	1	59	1	54	0	82	0	95	0	79	1	94	0	62	0	90	0	88	0	91	0	82	0	108	1	91	1	84	0	110	1	124	0	82	1	81
Chr. I	42562	0	83	0	71	0	48	0	98	0	111	0	68	1	56	1	52	0	79	0	83	0	72	1	87	0	57	0	78	0	76	0	81	0	72	0	108	1	88	1	82	0	101	1	115	0	81	1	80
Chr. I	42590	0	97	0	74	0	50	0	88	0	129	0	71	1	54	1	55	0	76	0	85	0	76	1	95	0	62	0	88	0	100	0	84	0	75	0	115	1	86	1	75	0	103	1	119	0	78	1	87
Chr. I	42629	0	92	0	76	0	60	0	90	0	129	0	72	1	56	1	52	0	72	0	84	0	74	1	92	0	60	0	89	0	95	0	82	0	76	0	115	1	82	1	67	0	108	1	110	0	73	1	69
Chr. I	42635	0	84	0	69	0	54	0	83	0	117	0	67	1	54	1	55	0	71	0	81	0	71	1	97	0	51	0	80	0	89	0	80	0	66	0	111	1	83	1	67	0	102	1	110	0	71	1	73
Chr. I	42684	0	82	0	61	0	51	0	84	0	109	0	65	1	50	1	47	0	73	0	79	0	73	1	95	0	41	0	74	0	92	0	79	0	52	0	101	1	80	1	66	0	114	1	98	0	78	1	79
Chr. I	43004	0	89	0	85	0	47	0	93	0	101	0	83	1	54	1	65	0	99	0	75	0	77	1	95	0	55	0	80	0	112	0	90	0	59	0	93	1	74	1	79	0	83	1	82	0	94	1	85
Chr. I	43137	0	81	0	91	0	61	0	93	0	103	0	79	1	70	1	66	0	101	0	63	0	95	1	101	0	56	0	89	0.00833333	120	0	91	0	63	0	100	1	102	1	98	0.00854701	117	1	96	0	75	1	83
Chr. I	43478	0	105	0	92	0	57	0	101	0	111	0	76	1	61	1	68	0	100	0	110	0	73	1	86	0	72	0	95	0	91	0	76	0	78	0	93	1	112	1	82	0	110	1	107	0	66	1	95
Chr. I	43565	0	116	0	79	0	62	0	114	0	108	0	80	0.984127	63	1	74	0	99	0	112	0	84	1	82	0	58	0	116	0	98	0	92	0	89	0	108	1	98	1	58	0.018018	111	1	120	0	68	1	99
Chr. I	43691	0	105	0	88	0	68	0	104	0	110	0	82	1	60	1	77	0	103	0	113	0	75	1	84	0	59	0	92	0	90	0	93	0	77	0	126	1	119	1	60	0	118	1	111	0	87	1	88
Chr. I	43784	0.00869565	115	0	80	0	68	0	87	0	98	0	78	1	52	1	73	0	89	0	94	0	69	1	97	0	55	0	92	0	92	0	68	0	64	0	109	1	91	1	60	0	88	1	94	0	78	1	76
Chr. I	44384	0	128	0	99	0	42	0	101	0	111	0	83	1	38	0.980392	51	0	91	0	106	0	49	1	82	0	58	0	92	0	81	0	84	0	72	0	89	1	100	1	50	0	122	1	92	0	69	1	67
Chr. I	44588	0	126	0	93	0	49	0	116	0	114	0	73	1	60	1	51	0	85	0	85	0	62	1	84	0	63	0	98	0	84	0	87	0	77	0	78	1	92	1	73	0.00884956	113	1	98	0	65	1	62
Chr. I	44675	0	126	0	85	0	46	0	108	0	106	0.0113636	88	1	64	1	42	0	78	0	102	0	68	1	100	0	64	0	104	0	81	0	86	0	75	0	91	1	113	1	84	0.016129	124	1	97	0	80	1	77
Chr. I	44891	0	107	0	96	0	53	0	112	0	140	0	84	0.984375	64	1	45	0	92	0	106	0	74	1	105	0	60	0	99	0	96	0	102	0	78	0	104	1	97	1	88	0	117	1	107	0	77	1	73
Chr. I	44935	0	101	0.010989	91	0	53	0	104	0.00714286	140	0	79	1	58	1	49	0	81	0	106	0	85	1	110	0	67	0	85	0	92	0	102	0	80	0	102	1	101	1	94	0.00833333	120	1	105	0	82	1	85
Chr. I	44992	0	102	0	102	0	62	0	100	0	133	0	81	1	62	1	49	0	84	0	96	0	84	1	96	0	63	0	101	0	96	0	117	0	84	0	112	0.990741	108	1	91	0.00892857	112	1	107	0	69	1	79
Chr. I	45024	0	99	0	96	0	58	0	98	0	128	0	81	1	69	1	60	0	85	0	84	0	81	1	103	0	63	0	102	0	86	0	108	0	73	0	105	1	115	1	101	0.00819672	122	1	106	0	70	1	79
Chr. I	45198	0	86	0	68	0	50	0	89	0	130	0	53	1	34	1	41	0	76	0	75	0	62	1	64	0	48	0	78	0	68	0	63	0	56	0	104	1	91	1	54	0	92	1	90	0	73	1	66
Chr. I	45431	0	56	0	63	0	30	0	63	0	71	0	55	1	17	1	26	0	56	0	56	0	42	1	46	0	38	0	53	0	61	0	54	0	35	0	65	1	42	1	38	0	85	1	55	0	37	1	33
Chr. I	45546	0	58	0	48	0	30	0	73	0	60	0	59	1	21	1	20	0	52	0	58	0	40	1	46	0	38	0	55	0	70	0	62	0	35	0	58	1	42	1	46	0	71	1	65	0	36	1	34
Chr. I	45686	0	77	0	47	0	32	0	64	0	78	0	49	1	24	1	25	0	42	0	53	0	42	1	52	0	26	0	58	0	59	0.0166667	60	0	42	0	67	1	45	1	55	0	69	1	78	0	43	1	59
Chr. I	45831	0	79	0	93	0	47	0	113	0	104	0	75	1	44	1	49	0	69	0	77	0	53	1	75	0	42	0	65	0	92	0	91	0	60	0	83	1	85	1	83	0	110	1	97	0	54	0.983333	60
Chr. I	46030	0	100	0	100	0	49	0	111	0	125	0	82	1	50	1	73	0	107	0	102	0	66	1	94	0	54	0	74	0	100	0	105	0	61	0	82	1	111	1	87	0	111	1	120	0	84	1	74
Chr. I	46372	0	115	0	90	0	48	0	78	0	139	0	73	1	49	1	72	0	79	0	93	0	59	1	92	0	69	0	91	0	98	0	75	0	81	0	107	1	91	1	60	0.00961538	104	1	102	0	70	0.988095	84
Chr. I	46375	0	115	0	90	0	49	0	79	0	134	0	70	1	51	1	73	0	78	0	91	0	59	1	92	0	68	0	87	0	91	0	74	0	81	0	107	1	88	1	58	0.00952381	105	1	102	0	68	1	83
Chr. I	46723	0	106	0	83	0	65	0	115	0	128	0	71	1	52	1	55	0	108	0	84	0	69	1	95	0	56	0	89	0	113	0	90	0	77	0	107	1	101	1	80	0	102	1	117	0	78	1	75
Chr. I	46837	0	96	0	78	0	71	0	104	0	113	0	80	1	56	1	61	0	105	0	85	0	75	1	101	0	62	0	96	0	111	0	93	0	78	0	95	1	109	1	97	0	106	1	106	0	84	1	74
Chr. I	46846	0	101	0	77	0	75	0	104	0	115	0	84	1	55	1	55	0	111	0	86	0	81	1	98	0	60	0	98	0	114	0	90	0	82	0	97	1	102	1	97	0	111	1	110	0	79	1	71
Chr. I	46894	0	88	0	69	0	70	0	114	0	119	0	94	1	59	1	60	0	110	0	79	0	77	1	96	0	51	0	110	0	117	0	99	0	81	0	99	1	97	1	97	0	120	1	96	0	76	1	71
Chr. I	46912	0	96	0	76	0	72	0	110	0	117	0	95	1	63	1	58	0	98	0	79	0	76	1	107	0	52	0	102	0	112	0	96	0	82	0	95	1	95	1	103	0	113	1	94	0	74	1	75
Chr. I	46966	0	99	0	80	0	64	0	107	0	121	0	90	1	58	1	70	0	98	0	91	0	81	0.990991	111	0	46	0	106	0	110	0	94	0	78	0	92	1	94	0.989247	93	0.00909091	110	1	105	0	66	1	76
Chr. I	47015	0	99	0	81	0	58	0.00934579	107	0	113	0	72	1	61	1	72	0	90	0	81	0	62	1	99	0	48	0	103	0	102	0	86	0	69	0	83	1	93	1	98	0.00877193	114	1	94	0	61	1	94
Chr. I	47044	0	102	0	84	0	63	0	111	0	124	0	71	1	61	1	66	0	90	0	83	0	67	1	106	0	47	0	111	0	103	0	100	0	66	0	93	1	85	1	84	0.00877193	114	1	90	0	63	1	85
Chr. I	47206	0	93	0	91	0	49	0	115	0	125	0	65	1	55	1	68	0	90	0	84	0	72	1	100	0	56	0	102	0	86	0	99	0	75	0	100	1	91	1	72	0	102	1	99	0	69	1	85
Chr. I	47518	0	110	0	95	0	59	0	107	0	129	0	75	1	66	1	55	0	89	0	75	0	86	1	95	0	78	0	99	0.00746269	134	0	85	0	82	0	133	1	98	1	92	0	118	1	87	0	80	1	88
Chr. I	47660	0	132	0	92	0	68	0	118	0	126	0	65	1	65	1	59	0	97	0	94	0	75	1	115	0	79	0	102	0	118	0	100	0	73	0	136	1	97	1	100	0.0185185	108	1	75	0	67	1	78
Chr. I	47690	0	133	0	91	0	66	0	117	0	124	0	66	1	64	1	59	0	92	0	101	0	72	1	114	0	74	0	93	0	109	0	100	0	80	0	137	1	86	1	96	0.0190476	105	1	79	0	62	1	86
Chr. I	47896	0.00877193	114	0	64	0	69	0	109	0	118	0.0126582	79	1	66	1	68	0	74	0	100	0	74	1	92	0	57	0	97	0	88	0	108	0	70	0	127	1	107	1	87	0.00909091	110	1	92	0	68	1	83
Chr. I	48054	0	104	0	81	0	72	0	109	0	104	0	90	1	52	1	63	0	81	0	93	0	93	1	102	0	59	0	107	0	94	0	103	0	64	0	127	1	121	1	79	0	117	1	116	0	73	1	76
Chr. I	48115	0	91	0	79	0	65	0	108	0	111	0	84	1	56	1	62	0	70	0	98	0	75	1	103	0	54	0	109	0	95	0	96	0	60	0	120	1	117	1	83	0	113	1	94	0	59	1	74
Chr. I	48286	0	98	0	83	0	63	0	100	0	101	0	84	1	52	1	64	0	87	0	91	0	86	1	114	0	67	0	115	0	112	0	99	0	76	0	114	1	122	1	95	0	104	1	87	0	66	1	76
Chr. I	48815	0	96	0	78	0	64	0	87	0	117	0	81	1	42	0.983051	59	0	73	0	85	0	70	1	88	0	58	0	101	0	104	0	80	0	75	0	82	1	85	1	72	0	103	1	111	0	69	1	64
Chr. I	48822	0	95	0	78	0	58	0	87	0	128	0	81	1	54	1	68	0	76	0	87	0	74	1	99	0	62	0	98	0	104	0	86	0	71	0	86	1	101	1	86	0	106	1	119	0	68	1	76
Chr. I	48890	0	113	0	87	0	52	0	75	0	136	0	76	1	59	1	67	0	73	0.0107527	93	0	65	1	104	0	59	0	96	0	97	0	84	0	84	0	103	1	93	1	94	0	112	1	102	0	73	1	79
Chr. I	49103	0	101	0	94	0	67	0	104	0	134	0	63	1	69	1	71	0	88	0	97	0	71	1	78	0	70	0	83	0.00980392	102	0	88	0	105	0	101	1	118	1	85	0.00952381	105	1	90	0	58	1	89
Chr. I	49114	0	101	0	98	0	66	0	103	0	133	0	64	1	62	1	68	0	85	0	95	0	70	1	79	0	72	0	93	0	111	0	96	0	110	0	105	1	116	1	84	0.00909091	110	1	89	0	59	1	83
Chr. I	49247	0	99	0	103	0	57	0	110	0	135	0	55	1	51	1	77	0	84	0	92	0	83	1	71	0	65	0	98	0	92	0	102	0	70	0	94	1	98	1	85	0	93	1	88	0	66	1	68
Chr. I	49403	0	102	0	96	0	55	0	100	0	99	0	69	1	48	1	51	0	71	0	83	0	53	1	76	0	57	0	93	0	96	0	107	0	75	0	99	1	81	1	77	0	89	1	97	0	65	1	70
Chr. I	49505	0	94	0	80	0	59	0	108	0	105	0	84	1	50	1	45	0	83	0	94	0	56	1	72	0	68	0	90	0	99	0	105	0	79	0	92	0.988235	85	1	62	0	88	0.987654	81	0	59	1	71
Chr. I	49614	0	107	0	103	0	90	0	107	0	111	0	76	1	65	1	49	0	80	0	94	0	72	1	88	0	65	0	85	0	99	0	89	0	87	0	95	1	89	1	90	0	73	1	100	0	65	1	77
Chr. I	49871	0	110	0	89	0	46	0	107	0	111	0	76	1	67	1	56	0	103	0	85	0.0135135	74	1	95	0	50	0	85	0	85	0	90	0	85	0	81	1	97	1	93	0	98	1	70	0	69	1	82
Chr. I	50024	0	106	0	75	0	43	0	107	0	104	0	85	1	65	1	58	0	88	0	93	0	78	1	104	0	44	0	94	0	86	0	81	0	76	0	97	1	101	1	68	0	83	1	89	0	62	1	83
Chr. I	50204	0	107	0	83	0	53	0	98	0	102	0	89	1	65	1	52	0	81	0	122	0	86	1	85	0	64	0	117	0	103	0	95	0	75	0	116	1	133	1	88	0	92	1	83	0	79	1	73
Chr. I	50354	0	101	0	82	0	47	0	95	0	104	0	84	1	63	1	67	0	89	0	98	0	91	1	97	0	76	0	127	0	111	0	91	0	73	0	112	1	106	1	91	0	80	1	78	0	58	1	74
Chr. I	50384	0	103	0	81	0	52	0	92	0	102	0	82	1	65	1	60	0	87	0	97	0	85	1	97	0	70	0	116	0	116	0	99	0	75	0	103	1	94	1	84	0	83	1	80	0	60	1	66
Chr. I	50432	0	105	0	84	0	57	0	97	0	116	0	94	1	52	1	63	0	93	0.00892857	112	0	82	1	87	0	79	0	121	0	111	0	95	0	86	0	118	1	90	0.986486	74	0	91	1	84	0	66	1	68
Chr. I	50456	0	101	0	89	0	63	0	100	0	111	0	95	1	54	1	60	0	85	0	108	0	79	1	91	0	74	0	108	0.00900901	111	0	97	0	80	0	110	1	85	1	83	0	93	1	84	0	62	1	71
Chr. I	50498	0	95	0	86	0	63	0	120	0	116	0	107	1	48	1	57	0	86	0	115	0	84	1	83	0	70	0	106	0	108	0	92	0	83	0	118	1	79	1	78	0	106	1	70	0	58	1	72
Chr. I	50547	0	86	0	88	0	47	0	116	0	108	0	102	1	54	1	66	0	82	0	96	0	81	1	87	0	61	0	86	0	103	0	82	0	87	0	115	1	83	1	94	0	95	1	76	0	60	1	72
Chr. I	50660	0	102	0	99	0	62	0	108	0	117	0	93	1	57	1	53	0	104	0	95	0	87	1	89	0	70	0	99	0	106	0	106	0	82	0	117	1	104	1	93	0	96	1	65	0	63	1	79
Chr. I	50663	0	97	0	93	0	60	0	104	0	115	0	91	1	60	1	54	0	100	0	89	0	85	1	90	0	68	0	95	0	103	0	104	0	81	0	119	1	99	1	93	0	92	1	67	0	62	1	81
Chr. I	50840	0	93	0	96	0	65	0	95	0	121	0	72	1	53	1	60	0	86	0	83	0	72	1	82	0	49	0	79	0	88	0	106	0	66	0	109	1	94	1	77	0	90	1	72	0	53	1	84
Chr. I	51095	0	90	0	77	0	64	0	96	0	128	0	58	1	64	1	71	0	101	0	88	0	60	1	90	0	55	0	90	0	101	0	98	0	55	0	85	1	99	1	70	0	90	1	87	0	68	1	74
Chr. I	51287	0	94	0	84	0	46	0.0113636	88	0	123	0	78	1	51	1	57	0	91	0	95	0	76	1	80	0	60	0	96	0	121	0	91	0	66	0	107	1	71	1	59	0	101	1	91	0	69	1	50
Chr. I	51321	0	111	0	73	0	52	0	94	0	126	0	92	1	52	1	48	0	95	0	108	0	73	1	85	0	64	0	98	0	119	0	94	0	66	0	113	1	79	1	75	0	90	1	98	0	62	1	49
Chr. I	51371	0	120	0	82	0	56	0	94	0	117	0	86	1	62	1	51	0	97	0	103	0	72	1	88	0	72	0	102	0	113	0	89	0	71	0	118	1	81	1	85	0	88	1	102	0	63	1	52
Chr. I	51434	0	131	0	82	0	57	0	76	0	130	0	88	1	74	1	54	0	93	0	94	0	73	1	91	0	73	0	99	0	102	0	100	0	74	0	119	1	86	1	80	0	84	1	98	0	52	1	69
Chr. I	51514	0	128	0	93	0	61	0	88	0	125	0	76	1	60	1	54	0	89	0	96	0	74	1	83	0	69	0	88	0	101	0	109	0	80	0	145	1	92	1	69	0	87	1	91	0	52	1	57
Chr. I	51951	0	111	0	76	0	59	0	95	0	104	0	88	0.981481	54	1	49	0	89	0	67	0	81	1	88	0	64	0	100	0	109	0	82	0	75	0	125	1	96	1	92	0	61	1	98	0	53	1	73
Chr. I	52164	0	109	0	78	0	57	0	89	0	114	0	70	1	59	1	63	0	82	0	84	0	80	1	103	0	63	0	106	0	106	0	83	0	83	0	121	1	98	1	76	0	88	1	88	0	69	1	73
Chr. I	52310	0	99	0	96	0	46	0	100	0	129	0	68	1	53	1	64	0	93	0	104	0	72	1	101	0	66	0	105	0	83	0	83	0	70	0	115	1	90	1	73	0	79	1	86	0	54	1	72
Chr. I	52603	0	92	0	104	0	60	0	102	0	126	0	69	1	62	1	79	0	92	0	105	0	72	1	111	0	60	0	95	0	103	0	82	0	76	0	110	1	99	1	77	0.0121951	82	1	94	0	43	1	84
Chr. I	52623	0	92	0	99	0	61	0	96	0	131	0	72	1	58	1	72	0	93	0	104	0	73	1	107	0	56	0	102	0	104	0	89	0	73	0	124	1	95	1	72	0.0116279	86	1	92	0	54	1	83
Chr. I	52635	0	79	0	79	0	49	0	85	0	110	0.016129	62	1	55	1	79	0	76	0	97	0	64	1	111	0	44	0	87	0	93	0	85	0	62	0	104	1	99	1	82	0.0125	80	1	90	0	53	1	83
Chr. I	52733	0	91	0	89	0	46	0	81	0	116	0	77	1	43	1	46	0	84	0	96	0	66	1	76	0	44	0	93	0.010989	91	0	85	0	55	0	114	1	63	1	56	0	95	1	82	0	52	1	65
Chr. I	52816	0	97	0	85	0	59	0	81	0	108	0	74	1	59	1	68	0	83	0	111	0	74	1	89	0	58	0	91	0	115	0	91	0	78	0	121	1	79	1	77	0	91	1	82	0	58	1	75
Chr. I	52846	0	105	0	87	0	52	0	83	0	96	0	71	1	58	1	62	0	85	0	110	0	76	1	87	0	55	0	84	0	112	0	93	0.0126582	79	0	132	1	88	1	75	0	91	1	84	0	59	1	88
Chr. I	52849	0	106	0	85	0	49	0	87	0	96	0	75	1	53	1	56	0	88	0	110	0.0121951	82	1	81	0	61	0	93	0	115	0	93	0	78	0	136	1	77	1	69	0	94	1	83	0	57	1	72
Chr. I	52858	0	104	0	86	0	54	0	87	0	96	0	68	1	56	1	58	0	88	0	112	0	84	1	84	0	56	0	96	0	118	0	93	0	81	0	139	1	83	1	76	0	93	1	90	0	57	1	90
Chr. I	52939	0	92	0	92	0	51	0	103	0	107	0	74	1	56	1	71	0	79	0	109	0	78	1	84	0	67	0	84	0	96	0	92	0	72	0	112	1	88	1	81	0	87	1	94	0	56	1	85
Chr. I	52951	0	95	0	89	0	48	0	107	0	102	0	72	1	56	1	60	0	85	0	102	0	76	1	87	0	70	0	81	0	100	0	91	0	71	0	110	1	88	1	83	0	84	1	93	0	54	1	82
Chr. I	52984	0	90	0	99	0	52	0	115	0	111	0	83	1	56	1	63	0	80	0	101	0	78	1	82	0	69	0	87	0	106	0	97	0	77	0	115	1	86	1	92	0	93	1	90	0	48	1	81
Chr. I	52996	0	87	0	95	0	51	0	106	0	109	0	85	1	54	1	66	0	82	0	104	0	84	1	88	0	68	0	87	0	107	0	94	0	86	0	118	1	88	1	90	0	88	1	84	0	47	1	78
Chr. I	53076	0	85	0	97	0.0178571	56	0	98	0	99	0	70	1	57	1	67	0	88	0	111	0	73	1	102	0	60	0	85	0	102	0.0111111	90	0	81	0	113	1	92	1	81	0	90	1	91	0	59	1	85
Chr. I	53146	0	108	0	100	0	59	0	102	0	111	0	70	1	53	1	56	0	86	0	124	0	83	1	91	0	66	0	100	0	104	0	112	0	77	0	97	0.989691	97	1	81	0	100	1	86	0	58	1	72
Chr. I	53167	0	101	0	100	0	56	0	112	0	115	0	79	1	52	1	58	0	90	0	118	0	85	1	87	0	65	0	97	0	95	0	115	0	77	0	100	1	103	1	82	0	102	1	89	0	61	1	84
Chr. I	53266	0	93	0	97	0.0363636	55	0	99	0	103	0	76	1	61	1	75	0	83	0	93	0	77	1	105	0	55	0	104	0	99	0	104	0	84	0	105	1	113	1	84	0	97	1	100	0	55	1	84
Chr. I	53542	0	116	0	86	0	58	0	94	0	111	0	78	1	73	1	70	0	80	0	97	0	72	1	109	0	71	0	98	0	99	0	96	0	64	0	105	1	99	1	100	0.0119048	84	1	110	0	58	1	85
Chr. I	53836	0	117	0	80	0	78	0	96	0	119	0	85	1	68	1	62	0	104	0	94	0	74	1	105	0	70	0	110	0	136	0.00900901	111	0	85	0	108	1	87	1	88	0	97	1	85	0	67	1	78
Chr. I	53843	0	118	0	81	0	73	0	93	0	111	0	81	1	77	1	66	0	100	0	92	0	75	1	107	0	62	0	105	0	128	0	108	0	80	0	110	1	88	1	90	0	95	1	86	0	68	1	80
Chr. I	53851	0	114	0	78	0	76	0	98	0	107	0	78	1	78	1	67	0	103	0	90	0	70	1	106	0	65	0	105	0	131	0	98	0	81	0	105	1	85	1	90	0	95	1	88	0	69	1	75
Chr. I	53935	0.00892857	112	0	79	0	71	0	96	0	110	0	78	1	76	1	65	0	99	0	100	0	69	1	86	0	61	0	111	0	118	0	108	0	81	0	110	1	81	1	76	0	95	1	88	0	72	1	75
Chr. I	54175	0	109	0	89	0	68	0	113	0	125	0	79	1	55	1	62	0	97	0	93	0	75	1	88	0	63	0	111	0	127	0	85	0	76	0	125	1	78	1	74	0.0111111	90	1	80	0	73	1	77
Chr. I	54198	0	99	0	80	0	65	0	108	0	122	0	86	1	58	1	66	0	95	0	96	0	67	1	97	0	68	0	110	0	117	0	82	0	71	0	124	1	84	1	80	0.0104167	96	1	77	0	69	1	83
Chr. I	54244	0	112	0	83	0	65	0	114	0	121	0	88	1	54	1	61	0	93	0	103	0	70	1	95	0	64	0	112	0	125	0	73	0	74	0	106	1	93	1	78	0.0113636	88	1	82	0	73	1	76
Chr. I	54319	0	117	0	91	0	60	0	96	0	130	0	89	1	71	1	69	0	102	0	110	0	78	0.990291	103	0	74	0	102	0	133	0	76	0	84	0	120	1	92	1	85	0.0204082	98	1	74	0	68	1	81
Chr. I	54478	0	116	0	77	0	56	0	80	0	114	0	64	1	67	1	71	0	103	0	105	0	57	1	110	0	63	0	103	0	103	0	71	0.0151515	66	0	120	1	90	1	90	0	104	1	79	0	60	1	65
Chr. I	54481	0	120	0	82	0	57	0	81	0	118	0	71	1	67	1	63	0	106	0	108	0	61	1	106	0	68	0	107	0	116	0	76	0	70	0	118	1	86	1	79	0	107	1	74	0	58	1	66
Chr. I	54508	0	126	0	80	0	56	0	86	0	104	0	72	1	66	1	71	0	102	0	104	0	64	1	101	0	65	0	108	0	112	0	79	0	77	0	129	1	97	1	79	0	111	1	78	0	62	1	76
Chr. I	54661	0	101	0	76	0	61	0	91	0	88	0	71	1	60	1	72	0	89	0	70	0	80	1	106	0	71	0	78	0	99	0	83	0.015625	64	0	85	1	81	1	86	0.0116279	86	1	90	0	62	1	73
Chr. I	54679	0	103	0	72	0	61	0	86	0	87	0	70	1	56	1	75	0	89	0	74	0	78	1	105	0	68	0	80	0	87	0	86	0	64	0	93	1	87	1	80	0.0119048	84	1	91	0	64	1	73
Chr. I	54742	0	102	0	88	0	60	0	97	0	103	0	74	1	51	1	64	0	84	0	87	0	79	1	84	0	77	0	100	0	107	0	79	0	77	0	114	1	96	1	77	0	89	1	88	0	66	1	72
Chr. I	54784	0	98	0	81	0	55	0	99	0	101	0	68	1	54	1	64	0	86	0	84	0	84	1	86	0	75	0	101	0	102	0	73	0	74	0	115	1	90	1	76	0	83	1	83	0	60	1	72
Chr. I	55145	0	93	0	87	0.016129	62	0	95	0	112	0	77	1	71	1	71	0	100	0	106	0	86	1	85	0.0227273	44	0	100	0	99	0	97	0	69	0	96	1	117	1	77	0	91	1	111	0	57	1	93
Chr. I	55171	0	84	0	83	0	65	0	108	0	120	0	73	1	73	1	72	0	103	0	103	0	85	1	90	0	48	0	103	0	92	0	102	0	77	0	87	1	113	1	74	0	103	1	102	0	59	1	96
Chr. I	55213	0	89	0	91	0	54	0	113	0	115	0	67	1	70	1	56	0	112	0	109	0	82	1	91	0	58	0	84	0	96	0	96	0	79	0	96	1	104	1	91	0	98	1	101	0	70	1	94
Chr. I	55256	0	87	0	90	0	53	0	118	0	114	0	74	1	57	0.983333	60	0	104	0	123	0	76	1	96	0	59	0	93	0	106	0	99	0	89	0	102	1	104	0.988506	87	0	105	1	97	0	63	1	97
Chr. I	55327	0	83	0	76	0	39	0	88	0.00877193	114	0	74	1	63	1	65	0	106	0	120	0	72	1	87	0	60	0	88	0	95	0	89	0	95	0	91	1	114	1	86	0	105	1	83	0	63	1	92
Chr. I	55426	0	98	0	83	0	44	0	99	0	109	0	88	1	58	1	68	0	108	0	97	0	73	1	87	0	50	0	93	0	94	0	99	0	108	0	105	1	84	1	89	0	94	1	58	0	71	1	80
Chr. I	55508	0	96	0	82	0	48	0	100	0	119	0	97	1	50	1	64	0	96	0	109	0	83	1	89	0	58	0	85	0	89	0	97	0	99	0	101	1	96	1	88	0	87	1	50	0	64	0.988095	84
Chr. I	55688	0	111	0	83	0	54	0	103	0	114	0	92	1	51	1	58	0	93	0	93	0	71	1	81	0	55	0	91	0	85	0	92	0	80	0	114	1	98	1	58	0	96	1	51	0	26	1	87
Chr. I	55793	0	110	0	78	0	79	0	108	0	118	0	81	1	37	1	44	0	97	0	90	0	68	1	95	0	61	0	84	0	88	0	96	0	64	0	112	0.989899	99	1	61	0	107	1	59	0	43	1	80
Chr. I	55899	0	100	0	86	0	60	0	84	0	119	0	79	1	53	1	59	0	98	0	92	0	66	1	95	0	61	0	96	0	113	0	109	0	68	0	98	1	68	1	60	0	118	1	68	0	56	1	88
Chr. I	56007	0	102	0	88	0	57	0	97	0	127	0	74	1	55	1	47	0	101	0	100	0	69	1	83	0	62	0	106	0	111	0	98	0	83	0	114	1	78	1	61	0	124	1	70	0	64	1	91
Chr. I	56129	0	80	0	85	0	54	0	117	0	108	0	65	1	49	1	58	0	96	0	108	0	75	1	84	0	60	0	107	0	135	0	94	0	85	0	135	1	76	0.972603	73	0	100	1	78	0	64	1	89
Chr. I	56144	0	88	0	89	0	57	0	115	0	115	0	69	1	61	1	63	0	94	0	107	0	72	1	83	0	59	0	108	0	134	0	90	0	87	0	136	1	76	1	83	0	105	1	77	0	62	1	86
Chr. I	56195	0	76	0	88	0	55	0	93	0	112	0	70	1	56	1	66	0	96	0	111	0	67	1	75	0	54	0	92	0	112	0	94	0	88	0	126	1	75	1	86	0	111	1	76	0	64	1	84
Chr. I	56351	0	77	0	85	0	64	0	110	0.00775194	129	0	63	1	67	1	50	0	93	0	114	0	68	1	102	0	55	0	114	0.00826446	121	0	99	0	74	0.00961538	104	1	102	1	94	0	99	1	67	0	69	1	92
Chr. I	56786	0	134	0	91	0	58	0	91	0	130	0	80	1	66	1	62	0.0123457	81	0	110	0	77	1	79	0	59	0	90	0	119	0	80	0	67	0	87	1	96	1	98	0	99	1	80	0	86	1	104
Chr. I	56871	0	122	0	94	0.0178571	56	0	95	0	119	0	76	1	61	1	49	0	93	0	78	0	72	1	90	0	58	0	105	0	93	0	98	0	66	0	92	1	97	1	81	0	97	1	74	0	81	1	94
Chr. I	56878	0	122	0	104	0	61	0	99	0	127	0	80	0.982143	56	1	48	0	94	0	82	0	75	1	83	0	61	0	110	0	101	0	106	0	75	0	101	0.98913	92	1	71	0	100	1	79	0	80	1	82
Chr. I	56904	0	120	0	92	0	63	0	98	0	122	0	79	1	53	1	57	0	90	0	74	0	63	1	103	0	65	0	102	0	111	0	113	0	74	0	94	1	94	1	81	0	98	1	77	0	83	1	78
Chr. I	57041	0	106	0	85	0	63	0	94	0	118	0	94	1	71	1	58	0.010101	99	0	88	0	78	1	126	0	55	0	100	0	110	0	104	0	78	0	82	1	86	1	93	0	108	1	101	0	66	1	92
Chr. I	57155	0	112	0	94	0	55	0	109	0	125	0	91	1	71	1	57	0	108	0	100	0	90	1	132	0	64	0	114	0	114	0	124	0	73	0	124	1	89	1	99	0	101	1	90	0	72	1	96
Chr. I	57320	0	95	0	95	0	45	0	97	0	131	0	73	1	69	1	66	0	101	0	96	0	82	1	110	0	79	0	111	0	131	0	108	0	83	0	120	1	87	1	105	0	121	1	113	0	93	1	87
Chr. I	57351	0	102	0	96	0	42	0	101	0	119	0	81	1	59	1	67	0	110	0	97	0	82	1	108	0	84	0	124	0	137	0	104	0	89	0	124	0.989247	93	1	100	0	123	1	101	0	91	1	83
Chr. I	57625	0	133	0	91	0	73	0	92	0	119	0	93	1	61	1	63	0	104	0	112	0	92	1	113	0	72	0	117	0	114	0	104	0	92	0	130	1	87	1	104	0.00970874	103	1	97	0	75	1	79
Chr. I	57669	0	116	0	88	0	71	0	98	0	113	0	102	1	53	1	50	0	102	0	119	0	91	1	111	0	69	0	113	0	106	0	106	0	87	0	124	1	92	0.990291	103	0.00892857	112	1	99	0	83	1	73
Chr. I	58073	0	107	0	96	0.0142857	70	0	84	0	100	0	76	1	55	1	52	0	77	0	90	0	68	1	98	0	54	0	112	0	90	0	87	0	91	0	92	1	97	1	75	0	81	1	112	0	82	1	88
Chr. I	58079	0	110	0	101	0	71	0	87	0	112	0	78	1	52	1	51	0	82	0	93	0	68	1	91	0	53	0	119	0	93	0	91	0	91	0	95	1	98	1	72	0	84	1	110	0	81	1	86
Chr. I	58487	0	114	0	87	0	45	0	111	0	107	0	83	1	64	1	58	0	91	0	113	0	72	1	84	0	78	0	113	0	104	0	78	0	94	0	113	1	103	1	85	0	123	1	89	0	92	1	77
Chr. I	58490	0	112	0	89	0	44	0	106	0	105	0	81	1	71	1	64	0	90	0	110	0	69	1	84	0	78	0	109	0	104	0	78	0	91	0	114	1	106	0.988506	87	0	119	1	91	0	92	1	73
Chr. I	58494	0	105	0	86	0	41	0	101	0	107	0	80	1	75	1	65	0	81	0	110	0	67	1	82	0	68	0	98	0	107	0	72	0	88	0	109	1	104	1	92	0	122	1	95	0	94	1	80
Chr. I	58522	0	108	0	83	0	37	0	91	0	102	0	77	1	75	1	60	0	77	0	107	0	65	1	82	0	65	0	91	0.0108696	92	0	76	0.0120482	83	0	110	1	113	1	96	0	135	1	103	0	97	1	88
Chr. I	58539	0	116	0	87	0	43	0	106	0	107	0	85	1	65	1	66	0	81	0	108	0	70	1	90	0	66	0	103	0	94	0	79	0	83	0	116	1	111	1	106	0	149	1	100	0	96	1	86
Chr. I	58600	0	114	0	87	0	42	0	116	0	111	0	88	1	66	1	60	0	79	0	109	0	70	1	87	0	66	0	129	0	106	0	76	0	97	0	126	1	115	1	105	0	145	1	99	0	106	1	88
Chr. I	58644	0	121	0	87	0	51	0	108	0	125	0	86	1	2	NA	NA	0	81	0	109	0	72	1	1	0	69	0	128	0	118	0	92	0	98	0	130	1	1	1	4	0	147	1	2	0	97	1	2
Chr. I	58827	0	106	0	100	0	51	0	97	0	131	0	86	1	62	1	61	0	102	0	110	0	56	1	113	0	54	0	120	0	98	0	81	0	80	0	113	1	112	1	74	0.00787402	127	1	116	0	73	1	72
Chr. I	59265	0	80	0	78	0	64	0	80	0	110	0	75	1	56	1	55	0	84	0	93	0	50	1	83	0	65	0	80	0	91	0	69	0	60	0	92	1	98	1	92	0	104	1	103	0	72	1	67
Chr. I	59475	0	102	0	88	0	49	0	96	0	117	0	68	1	72	1	64	0.0123457	81	0	99	0	61	1	102	0	63	0	108	0	122	0	86	0	79	0	111	1	116	1	98	0	112	1	98	0	70	1	72
Chr. I	59496	0	106	0	83	0	49	0	104	0	119	0	60	1	79	1	60	0	90	0	96	0	65	1	99	0	65	0	111	0	113	0	88	0	79	0	104	1	110	1	100	0	112	1	103	0	67	1	77
Chr. I	59859	0	115	0	90	0	61	0	102	0	126	0	76	1	59	1	52	0	91	0	118	0	69	1	101	0	75	0	105	0	111	0	99	0	82	0	110	1	85	1	87	0.0102041	98	1	94	0	67	1	83
Chr. I	60108	0	116	0	83	0	52	0	91	0	108	0	85	1	66	1	59	0	100	0	101	0	79	1	98	0	73	0	98	0	89	0	88	0	56	0	110	1	102	1	91	0	101	1	114	0	76	1	102
Chr. I	60165	0	116	0	97	0	64	0	102	0	117	0	86	1	72	1	63	0	103	0	101	0	75	1	99	0	66	0	93	0	99	0	83	0	62	0	103	1	97	1	90	0	99	1	100	0	86	1	91
Chr. I	60246	0	99	0	88	0	54	0	117	0	123	0	83	1	65	1	66	0	101	0	106	0	84	1	101	0	56	0	106	0	100	0	85	0	68	0	102	1	97	1	97	0	102	1	100	0	86	1	92
Chr. I	60384	0	98	0	81	0	53	0	135	0	123	0	82	1	67	1	58	0	99	0	105	0	83	1	99	0	66	0	101	0	88	0	86	0	70	0	108	1	106	1	85	0	113	1	96	0	89	1	96
Chr. I	60526	0	69	0	77	0	69	0	94	0	106	0	69	0.981481	54	1	45	0	85	0	82	0	65	1	103	0	62	0	98	0	100	0	94	0	78	0	106	1	93	1	80	0	96	1	123	0	92	1	75
Chr. I	60774	0	107	0	90	0	60	0	90	0	116	0	78	1	49	1	53	0	80	0	92	0	66	1	88	0	68	0	118	0	82	0	95	0	64	0	111	1	83	0.988235	85	0	89	1	92	0	71	1	62
Chr. I	60876	0	97	0	95	0	49	0	84	0	107	0	77	1	49	1	47	0	73	0	108	0	68	1	91	0	61	0	95	0	88	0	91	0	76	0	97	1	95	1	80	0	80	1	102	0	59	1	76
Chr. I	60912	0	102	0	86	0	55	0	81	0	111	0	80	1	50	1	45	0	72	0	112	0	66	1	89	0	60	0	101	0	89	0	94	0	79	0	100	1	116	1	81	0	90	1	116	0	60	1	66
Chr. I	61032	0	98	0	98	0	59	0.011236	89	0	108	0	75	1	45	1	40	0	74	0	99	0	73	1	76	0	55	0	92	0	108	0	88	0	75	0	106	0.990385	104	1	68	0	118	1	118	0	78	1	87
Chr. I	61451	0	105	0	101	0	47	0	76	0	112	0	77	1	53	0.982759	58	0	95	0	103	0	80	1	87	0	65	0	78	0	97	0	111	0	96	0	126	1	92	1	77	0	109	1	120	0	84	1	73
Chr. I	61585	0	115	0	104	0	56	0	98	0	115	0	71	1	58	1	63	0	80	0	89	0	73	1	106	0	57	0	86	0	102	0	83	0	71	0	119	1	107	1	62	0.00990099	101	1	112	0	59	1	66
Chr. I	61900	0	97	0	80	0	58	0	81	0	119	0	79	1	69	1	54	0	89	0	87	0	64	1	110	0	59	0	107	0	105	0	73	0	76	0	90	1	92	1	80	0	125	1	105	0	83	1	64
Chr. I	62110	0	114	0	79	0	47	0	89	0	122	0	91	1	63	1	65	0	91	0	111	0	82	1	100	0	70	0	97	0	90	0	73	0	75	0	96	1	92	1	64	0	107	1	111	0	79	1	80
Chr. I	62308	0	118	0	81	0	52	0	97	0	109	0	74	1	61	1	70	0	85	0	99	0	75	1	97	0	67	0	107	0	99	0	81	0	73	0	117	1	86	1	80	0.00826446	121	1	97	0	73	1	85
Chr. I	62565	0	84	0	84	0	50	0	107	0	139	0	81	1	60	1	50	0	108	0	104	0	100	1	78	0	71	0	111	0	109	0	80	0	82	0	112	1	84	1	80	0	116	1	85	0	73	1	84
Chr. I	62726	0	87	0	88	0	45	0	112	0	144	0	76	1	56	1	57	0	94	0	76	0	93	1	60	0	62	0	110	0	99	0	101	0	75	0	92	1	86	1	81	0	94	1	91	0	78	1	98
Chr. I	62893	0.00917431	109	0	87	0	39	0	87	0	109	0	90	1	49	1	54	0	98	0	104	0	88	1	91	0	59	0	116	0	101	0	78	0	72	0	89	1	98	1	85	0.00854701	117	1	103	0	95	1	74
Chr. I	63025	0.010989	91	0	71	1	45	0	101	0.00884956	113	0	73	1	43	1	56	0	88	0	102	0.0120482	83	1	104	0	52	0.00900901	111	0	76	0	86	0	73	0	82	1	104	1	92	0	106	1	116	0	90	1	75
Chr. I	63115	0	101	0	73	1	51	0	106	0	112	0	88	1	55	1	47	0	100	0	104	0	77	1	109	0	67	0	110	0	78	0	85	0	86	0	88	1	98	1	84	0	113	1	116	0	93	1	58
Chr. I	63385	0	95	0	75	1	69	0	118	0	112	0	91	1	63	1	75	0	87	0	103	0	91	1	117	0	66	0	101	0	109	0	109	0	99	0	96	1	96	1	94	0	121	1	101	0	63	1	87
Chr. I	63646	0	106	0	79	1	66	0	106	0	112	0	76	1	66	1	71	0	82	0	101	0	77	1	105	0	72	0	107	0	93	0	83	0	69	0	98	1	105	1	92	0.0178571	112	1	113	0	71	1	99
Chr. I	63658	0	117	0	82	1	63	0	119	0	128	0	84	1	65	1	76	0	93	0	106	0	84	1	103	0	77	0	112	0	99	0	93	0	71	0	115	1	105	1	84	0.00892857	112	1	112	0	68	1	94
Chr. I	63728	0	99	0	80	1	61	0	116	0	111	0	67	1	60	1	58	0	93	0	106	0	70	1	104	0	69	0	106	0	110	0	94	0	77	0	119	1	98	1	80	0.00900901	111	1	105	0	83	1	77
Chr. I	63869	0	109	0	88	1	59	0	103	0	114	0	80	1	57	1	62	0.0113636	88	0	110	0	70	1	99	0	69	0	93	0	114	0	82	0	92	0	105	1	104	1	84	0	119	1	76	0	82	1	87
Chr. I	64258	0	112	0	93	1	71	0	100	0	118	0	89	1	66	1	55	0	83	0	97	0	92	1	100	0	68	0	101	0	99	0	94	0	81	0	118	1	91	1	83	0	107	1	84	0	73	1	76
Chr. I	64483	0.00909091	110	0	70	1	63	0.00909091	110	0.00900901	111	0	104	1	71	1	64	0	97	0	88	0	76	0	120	0	59	0	106	0	90	0	106	0	67	0	107	1	103	1	103	0.0181818	110	1	103	0	71	1	77
Chr. I	64663	0.00925926	108	0	84	1	60	0	87	0	118	0	74	1	57	1	67	0	71	0	94	0	76	0	91	0	62	0	92	0	89	0	96	0.0138889	72	0	108	1	119	1	83	0.00813008	123	1	96	0	68	1	90
Chr. I	64676	0	106	0	88	1	61	0	97	0	119	0	80	1	58	1	67	0	78	0	100	0	78	0	90	0	67	0	94	0	88	0	97	0	83	0	122	1	115	1	79	0.00826446	121	1	98	0	75	1	88
Chr. I	64781	0	104	0	75	1	69	0	111	0	121	0	85	1	61	1	73	0.0126582	79	0	89	0	72	0	84	0	67	0	116	0	89	0	93	0	69	0	130	0	105	1	83	0	127	0	102	0	72	1	89
Chr. I	64915	0	109	0	90	1	73	0	89	0	132	0	65	1	42	1	74	0	78	0	78	0	72	0	87	0	57	0	111	0	99	0	94	0	71	0	118	0	105	1	86	0	126	0	113	0	61	1	66
Chr. I	65031	0	114	0	85	1	46	0	92	0	111	0	81	1	33	1	41	0	84	0	90	0	83	0	108	0	53	0	106	0	91	0	96	0	71	0	104	0	93	1	82	0	124	0	108	0	63	1	59
Chr. I	65134	0	101	0	86	1	54	0	102	0	108	0	73	1	52	1	61	0.0116279	86	0	91	0	70	0	101	0	58	0	110	0.00952381	105	0	99	0	91	0	95	0	106	1	80	0	112	0	104	0	62	1	68
Chr. I	65172	0	97	0	82	1	58	0	100	0.00900901	111	0	70	1	58	1	62	0	90	0	96	0	61	0	98	0	59	0	104	0	99	0	106	0	91	0	98	0	105	1	70	0	101	0	91	0	60	1	66
Chr. I	65453	0	93	0	69	1	39	0	76	0	95	0	75	1	62	1	47	0	79	0	87	0	57	0	79	0	57	0	105	0	86	0	92	0	65	0	80	0	79	1	65	0	106	0	57	0	58	1	80
Chr. I	65506	0	102	0	84	1	46	0	89	0	108	0	79	1	53	1	42	0	76	0	87	0	61	0	75	0	49	0	102	0	87	0	82	0	65	0	76	0	76	1	65	0	104	0	55	0	57	1	66
Chr. I	65514	0	99	0	85	1	49	0	88	0	107	0	79	1	58	1	45	0	77	0	90	0	59	0	73	0	46	0	105	0	85	0	78	0	65	0	77	0	77	1	75	0	104	0	58	0	57	1	72
Chr. I	65557	0	76	0	75	1	44	0	84	0	103	0	80	1	61	1	44	0	75	0	79	0.0181818	55	0	75	0	42	0	97	0	84	0	75	0	69	0	75	0	77	1	76	0	93	0	59	0	67	1	67
Chr. I	65570	0	76	0	81	1	34	0	92	0	112	0	79	1	48	1	37	0	71	0	81	0	59	0	76	0	49	0	95	0	85	0	73	0	72	0	77	0	76	1	56	0	99	0	67	0	71	1	62
Chr. I	65590	0	82	0	73	1	36	0	84	0	106	0	78	1	45	1	38	0	64	0	71	0	59	0	78	0	52	0	84	0	88	0	79	0	74	0	74	0	69	1	56	0	101	0	65	0	72	1	60
Chr. I	65719	0	89	0	78	1	50	0	74	0	112	0	63	1	52	1	51	0	68	0	81	0	68	0	80	0	72	0	71	0	92	0	80	0	65	0	92	0	72	1	71	0	94	0	72	0	76	1	58
Chr. I	65768	0.0348837	86	0.0555556	72	1	49	0.0357143	84	0.0288462	104	0	71	1	58	1	36	0.0454545	66	0.0361446	83	0.0138889	72	0.025	80	0.0350877	57	0	63	0.04	75	0.0136986	73	0.0277778	72	0	87	0.0135135	74	1	81	0.0106383	94	0.0238095	84	0.0135135	74	1	59
Chr. I	65871	0	101	0	67	1	53	0	82	0	111	0	61	1	45	1	50	0	71	0	82	0	61	0	71	0	51	0	68	0	79	0	78	0	54	0	90	0	81	1	81	0	95	0	100	0	77	1	52
Chr. I	65892	0	103	0	66	1	53	0	78	0	117	0	58	1	49	1	54	0	80	0	89	0	68	0	73	0	53	0	71	0	89	0	84	0	58	0	93	0	86	1	75	0	88	0	108	0	77	1	61
Chr. I	65910	0	106	0	74	1	51	0	74	0	107	0	57	1	47	1	54	0	75	0	93	0	63	0	76	0	55	0	78	0	96	0	87	0	59	0	86	0	92	1	68	0	87	0	105	0	76	1	61
Chr. I	65991	0	100	0	71	1	53	0	57	0	106	0	60	1	51	1	57	0	75	0	85	0	55	0	77	0	57	0	71	0	91	0	73	0	57	0	78	0	81	1	76	0	96	0	96	0	63	1	71
Chr. I	66033	0	114	0	78	1	51	0	62	0	106	0	62	1	53	1	54	0	79	0	92	0	59	0	81	0	55	0	73	0	99	0	81	0	64	0	75	0	87	1	69	0	103	0	99	0	66	1	72
Chr. I	66129	0	93	0	78	1	57	0	58	0	102	0	58	1	61	1	47	0	70	0	89	0	47	0	77	0	48	0.0121951	82	0	88	1	73	0	52	0	65	0	74	1	77	0	87	0	79	0	59	1	72
Chr. I	66168	0	82	0	86	1	61	0	61	0	98	0	68	1	63	1	48	0	74	0	94	0	53	0	78	0	44	0	89	0	95	1	78	0	62	0	67	0	76	1	67	0	89	0	83	0	65	1	74
Chr. I	66575	0	103	0	89	1	54	0	110	0	109	0	80	1	67	1	58	0	104	0	96	0	94	0	89	0	84	0	106	0	118	0.99	100	0.0111111	90	0	96	0	115	1	93	0	125	0	83	0	79	1	84
Chr. I	66948	0	114	0	85	1	56	0	77	0	115	0	85	1	66	1	66	0	99	0	82	0	73	0	88	0	61	0	99	0	116	1	80	0	89	0	110	0	98	1	104	0	113	0	114	0	87	1	80
Chr. I	67032	0	121	0	88	1	52	0	88	0	112	0	78	1	63	1	64	0	99	0	90	0	66	0	86	0	61	0	100	0	117	1	66	0	95	0	105	0	121	1	78	0	108	0	103	0	94	1	79
Chr. I	67262	0	117	0	84	1	70	0	99	0	108	0	86	1	67	1	65	0	83	0	90	0	79	0	97	0	59	0.00925926	108	0	106	1	95	0	73	0.00961538	104	0.00819672	122	1	92	0	105	0	95	0	77	1	94
Chr. I	67373	0	115	0	77	1	61	0	105	0	105	0	86	1	82	1	64	0	90	0	93	0	79	0	106	0	72	0	108	0	100	1	104	0	83	0	122	0	117	1	102	0	126	0	114	0	61	1	85
Chr. I	67421	0	125	0	73	1	54	0	98	0	117	0	83	1	69	1	57	0	93	0	96	0	68	0	100	0	72	0	111	0	97	1	103	0	86	0	121	0	115	1	94	0	141	0	121	0	60	1	77
Chr. I	67437	0	117	0	73	1	51	0	94	0	122	0	83	1	64	0.980392	51	0	88	0	98	0	69	0	101	0	77	0	112	0	106	1	99	0	86	0	121	0	108	1	87	0	136	0	128	0	67	1	77
Chr. I	67441	0	112	0	74	1	56	0	88	0	115	0	84	1	70	1	60	0	94	0	99	0	71	0	97	0	72	0	106	0	97	1	100	0	81	0	113	0	105	1	87	0	130	0	123	0	64	1	77
Chr. I	67473	0	116	0	66	1	61	0	86	0	115	0	74	1	70	1	59	0	99	0	87	0	62	0	90	0	71	0	107	0	103	1	91	0	77	0.00854701	117	0	113	1	84	0	111	0	129	0	61	1	75
Chr. I	67506	0	114	0	70	1	58	0	79	0	116	0	73	1	63	1	49	0	101	0	100	0	64	0	85	0	67	0	101	0	110	1	82	0	80	0	108	0	113	1	81	0	103	0	129	0	60	1	75
Chr. I	67566	0	95	0	57	0.979592	49	0	79	0	99	0	64	1	58	1	41	0	94	0	85	0	60	0	86	0	70	0.0108696	92	0	92	1	81	0	80	0	82	0	80	1	74	0	82	0	110	0	61	1	65
Chr. I	67715	0	87	0	58	1	49	0	90	0	84	0	69	1	47	1	54	0	74	0	77	0	58	0	84	0	56	0	78	0	89	1	67	0	42	0	75	0	50	1	65	0	88	0	85	0	58	1	68
Chr. I	68155	0	87	0	71	1	35	0	74	0	100	0	61	1	36	1	50	0	69	0	69	0	52	0	63	0	38	0	93	0	83	1	77	0	47	0	82	0	81	1	71	0.011236	89	0	113	0	58	1	67
Chr. I	68278	0	86	0	64	1	26	0	79	0	94	0	60	1	36	1	42	0	79	0	78	0	55	0	83	0	44	0	81	0	97	1	83	0	45	0	88	0	83	1	67	0	90	0	106	0	57	1	76
Chr. I	68284	0	86	0	66	1	30	0	81	0	98	0	61	1	39	1	46	0	82	0	81	0	57	0	81	0	44	0	88	0	100	1	90	0	45	0	86	0	87	1	67	0	93	0	106	0	53	1	77
Chr. I	68725	0	100	0	79	1	56	0	73	0	114	0	87	1	67	1	59	0	97	0	99	0.0149254	67	0	89	0	50	0	88	0	100	1	100	0	59	0	86	0	97	1	96	0	100	0	118	0	80	1	76
Chr. I	68739	0	101	0	70	1	57	0	79	0.00943396	106	0	84	1	66	1	61	0	94	0	102	0	62	0	88	0	53	0	93	0	104	1	98	0	58	0	82	0	99	1	92	0	93	0	126	0	76	1	76
Chr. I	68869	0	94	0	73	1	47	0	82	0.00909091	110	0	63	1	69	1	65	0	92	0	83	0	64	0	87	0	67	0	65	0	82	1	89	0	63	0	86	0	94	1	85	0	105	0	104	0	74	1	70
Chr. I	68875	0	94	0	73	1	47	0	78	0.00909091	110	0	65	1	64	1	60	0	88	0	94	0	64	0	89	0	68	0.0151515	66	0.0114943	87	1	91	0	64	0	89	0	98	1	81	0	106	0	104	0	73	1	67
Chr. I	69005	0	82	0	69	1	46	0	75	0	88	0.0149254	67	1	62	1	68	0	85	0	81	0	55	0	83	0	37	0	66	0	98	1	80	0	55	0	94	0	71	1	66	0	92	0	106	0	72	1	66
Chr. I	69009	0	80	0	68	1	45	0	71	0	89	0	63	1	60	1	67	0	85	0	76	0	55	0	82	0	37	0	69	0	98	1	78	0	54	0	96	0	74	1	65	0	93	0	105	0	72	1	70
Chr. I	69289	0	94	0	67	1	52	0	81	0	86	0	69	1	65	1	49	0	72	0	81	0	65	0	75	0	47	0	100	0	96	1	72	0	72	0	91	0	86	1	76	0	116	0	111	0	79	1	81
Chr. I	69526	0	85	0	75	1	49	0	78	0	95	0	63	1	61	1	44	0	75	0	87	0	58	0	83	0	48	0	97	0	94	1	81	0	69	0	92	0	66	1	71	0	106	0	111	0	72	1	83
Chr. I	69555	0	87	0	82	1	45	0	81	0	91	0	71	1	45	1	40	0	76	0	94	0	65	0	83	0	49	0	91	0	97	1	74	0	67	0	92	0	72	1	65	0	110	0	108	0	63	1	75
Chr. I	69587	0	82	0	70	1	48	0	78	0	90	0	64	1	37	1	47	0	70	0	88	0	59	0	78	0	51	0	77	0	91	1	82	0	54	0	89	0	72	1	59	0.00917431	109	0	102	0	57	1	72
Chr. I	69588	0	85	0	70	1	49	0	79	0	88	0	65	1	42	1	47	0	71	0	88	0	59	0	78	0	51	0	76	0	88	1	89	0	55	0	89	0	71	1	59	0.00917431	109	0	103	0	57	1	80
Chr. I	69669	0.144444	90	0.171429	70	1	35	0.1	90	0.16092	87	0.161765	68	1	43	1	53	0.153846	65	0.185185	81	0.1875	64	0.220588	68	0.142857	49	0.1125	80	0.139535	86	1	85	0.127273	55	0.120879	91	0.147059	68	1	50	0.156863	102	0.0776699	103	0.189655	58	1	64
Chr. I	69845	0	78	0	45	1	21	0	45	0	58	0	55	1	21	1	29	0	50	0	68	0	45	0	60	0	40	0	61	0	69	0	51	0	39	0	73	0	67	1	33	0	71	0	51	0	40	1	44
Chr. I	70280	0	89	0	65	1	51	0	80	0	115	0	64	1	43	1	46	0	72	0	95	0	64	0	71	0	51	0	96	0	95	0	95	0	72	0	94	0	104	1	79	0	123	0	101	0	69	1	79
Chr. I	70345	0	85	0	73	1	44	0	83	0	99	0	70	1	48	1	53	0	70	0	95	0	65	0	80	0	52	0	108	0	99	0	95	0	65	0	108	0	105	1	85	0	115	0	116	0	80	1	84
Chr. I	70416	0	98	0	68	1	42	0	78	0	90	0	56	1	49	1	51	0	72	0	80	0	59	0	87	0	44	0	109	0	84	0	82	0	64	0	126	0	102	1	89	0	105	0	111	0	61	1	78
Chr. I	70497	0	87	0	65	1	36	0	85	0	99	0	55	1	40	1	48	0	72	0	89	0	44	0.0133333	75	0	43	0	93	0	68	0	85	0	65	0	101	0	81	1	76	0	111	0	107	0	56	1	78
Chr. I	70522	0	87	0	62	1	33	0	83	0	98	0	54	1	41	1	41	0	72	0	93	0	47	0	71	0	44	0	90	0	60	0	83	0	65	0	96	0	73	1	71	0	102	0	100	0	54	1	74
Chr. I	70536	0	82	0	61	1	35	0	80	0	95	0.0175439	57	1	48	1	44	0	83	0	87	0.025641	39	0	76	0	47	0	87	0	64	0	89	0	57	0	104	0	70	1	75	0	104	0	93	0	62	1	71
Chr. I	70621	0	79	0	64	1	20	0	77	0	106	0.0166667	60	1	44	1	33	0	74	0	80	0	45	0	79	0	48	0	83	0	64	0	77	0	59	0	90	0	83	1	52	0	99	0	91	0	80	1	64
Chr. I	70632	0	79	0	65	1	18	0	89	0	117	0	67	1	40	1	37	0	78	0	85	0	45	0	80	0	47	0	92	0	73	0	83	0	65	0	97	0	96	1	50	0	102	0	92	0	84	1	63
Chr. I	70915	0.314815	54	0.28125	32	1	14	0.431818	44	0.438596	57	0.285714	28	1	19	1	19	0.151515	33	0.352941	34	0.409091	22	0.342857	35	0.555556	18	0.333333	57	0.4	40	0.377778	45	0.333333	18	0.333333	48	0.410256	39	1	43	0.338462	65	0.292308	65	0.34375	32	1	41
Chr. I	70979	0	78	0	61	1	25	0	65	0	90	0	59	1	16	1	18	0	66	0	63	0	36	0	54	0	29	0	77	0	69	0	64	0	26	0	63	0	52	1	36	0	81	0	85	0	37	1	36
Chr. I	71023	0	80	0	69	1	24	0	66	0.0116279	86	0	54	1	14	1	18	0	62	1	64	0	33	0	65	0	29	0	88	0	69	0	64	0	30	0	65	0	54	1	29	0	80	0	85	0	33	1	34
Chr. I	71038	0	79	0	76	1	21	0	67	0	99	0	59	1	13	1	16	0	69	1	59	0	36	0	61	0	32	0	84	0	81	0	69	0	35	0	75	0	57	1	30	0	82	0	79	0	35	1	33
Chr. I	71535	0.0394737	76	0.0508475	59	1	50	0.0617284	81	0.127451	102	0.171875	64	1	59	1	58	0.0447761	67	1	75	0.133333	75	0.0540541	74	0.0666667	60	0.0422535	71	0.120482	83	0.0869565	69	0.0701754	57	0.0985915	71	0.0985915	71	1	67	0.147541	122	0.0851064	94	0.0909091	55	1	60
Chr. I	71616	0	93	0	69	1	40	0	95	0	112	0	73	1	51	1	52	0.0140845	71	1	66	0	68	0	86	0	59	0	73	0	99	0	86	0	57	0	78	0	79	1	69	0	122	0	86	0	64	1	54
Chr. I	71714	0	92	0	69	1	50	0	87	0	123	0	86	0.985714	70	1	64	0	79	1	68	0	67	0	104	0	65	0	96	0	108	0	79	0	84	0	86	0	98	1	72	0	125	0	93	0	63	1	73
Chr. I	71782	0	104	0	87	1	61	0	104	0	108	0	83	1	67	1	57	0	97	1	73	0	65	0	107	0	86	0	90	0	112	0	80	0	85	0	96	0	110	1	77	0	127	0	103	0	73	1	77
Chr. I	73478	0	88	0	71	1	44	0	84	0.991453	117	0	76	1	37	1	67	0	80	0	77	0	66	0	77	0	49	0	97	0.00990099	101	0	84	0	76	0	106	0	82	1	68	0.00775194	129	0	70	0	60	1	62
Chr. I	73490	0	87	0	64	1	45	0.0126582	79	0.991597	119	0	70	1	40	1	63	0	81	0	78	0	62	0	78	0	48	0	98	0	105	0	75	0	72	0	111	0	81	1	65	0	119	0	66	0	61	1	60
Chr. I	73529	0	94	0	71	1	45	0	82	1	124	0	74	1	43	1	61	0	81	0	87	0	65	0	80	0	59	0	98	0	95	0	75	0	65	0	107	0	94	1	70	0	127	0	73	0	58	1	64
Chr. I	73542	0	105	0	77	1	45	0	81	1	124	0	74	1	42	1	63	0	83	0	87	0	74	0	78	0	69	0	101	0	105	0	79	0	64	0	105	0	99	1	68	0.00757576	132	0	73	0	63	1	64
Chr. I	73720	0	91	0	70	1	47	0	82	0.979381	97	0	79	1	51	1	56	0	73	0.0105263	95	0	63	0	76	0	63	0	111	0	91	0	85	0.0125	80	0	82	0	79	1	77	0	113	0	106	0	86	1	73
Chr. I	73721	0	95	0	76	1	49	0	88	0.980952	105	0	77	1	57	1	58	0	73	0	103	0	63	0	80	0	68	0	118	0	98	0	84	0	80	0	88	0	87	1	82	0	118	0	106	0	86	1	79
Chr. I	73801	0	105	0	86	1	57	0	110	0.990741	108	0	77	1	65	1	45	0	85	0	104	0	84	0	99	0	83	0	106	0	103	0	86	0	85	0	95	0	100	0.988235	85	0	146	0	100	0	79	1	84
Chr. I	73871	0	100	0	92	1	65	0	124	0.989796	98	0	71	1	66	1	54	0	90	0	112	0	73	0	103	0	85	0	98	0	107	0.010989	91	0	94	0	100	0	89	1	79	0	135	0	85	0	71	1	100
Chr. I	73877	0	100	0	93	1	56	0	116	0.989583	96	0	76	1	54	1	53	0	91	0	118	0	75	0	104	0	89	0	100	0	108	0	95	0	97	0	99	0	91	1	74	0	133	0	86	0	68	1	99
Chr. I	73882	0	98	0	89	1	61	0	106	0.989474	95	0	71	1	60	1	56	0	92	0	111	0	76	0	102	0	82	0	101	0	101	0	91	0	91	0	99	0	89	1	76	0	133	0	85	0	66	1	100
Chr. I	73937	0	103	0	79	1	44	0	103	0.988889	90	0	76	1	62	1	55	0	82	0	118	0	83	0	104	0	82	0	100	0	103	0	87	0	96	0	104	0	90	1	74	0	129	0	83	0	70	1	98
Chr. I	73976	0	112	0	85	1	52	0	109	0.99	100	0	82	1	65	1	51	0	87	0	113	0	83	0	98	0	81	0	85	0	107	0	87	0	92	0	108	0	93	1	81	0	119	0	80	0	80	1	99
Chr. I	73999	0	109	0	82	1	50	0	105	0.989899	99	0	81	1	58	1	52	0	77	0	103	0	85	0	106	0	76	0	92	0	103	0	79	0	93	0	104	0	99	1	74	0	125	0	87	0	76	1	85
Chr. I	74047	0	99	0	70	1	54	0	109	0.990741	108	0.0111111	90	1	58	1	58	0	80	0	106	0	68	0	84	0	64	0	81	0	101	0	71	0	89	0	91	0	82	1	84	0	120	0	87	0	79	1	89
Chr. I	74050	0	106	0	82	1	53	0	122	0.990476	105	0	97	1	58	1	56	0	89	0	116	0	78	0	94	0	73	0	91	0	113	0	80	0	95	0	104	0	92	1	83	0	127	0	97	0	81	1	87
Chr. I	74139	0	88	0	80	1	62	0	108	0.990991	111	0	87	1	61	1	57	0	107	0	109	0	72	0	96	0	69	0	95	0	116	0	85	0	85	0	114	0	85	1	71	0	116	0	102	0	83	1	77
Chr. I	74156	0	89	0	76	1	55	0	97	0.983051	118	0	79	1	56	1	59	0	103	0	118	0	71	0	91	0	68	0	98	0	122	0	85	0	86	0	118	0	87	1	75	0	115	0	102	0	79	1	78
Chr. I	74209	0	92	0	71	1	63	0	72	0.983193	119	0	65	1	60	1	70	0	89	0	92	0	68	0	75	0	63	0	91	0	104	0	86	0	80	0	119	0	98	1	84	0.00847458	118	0	105	0	76	1	89
Chr. I	74227	0	105	0	77	1	62	0	82	0.982609	115	0	73	1	56	1	73	0	92	0	93	0	66	0	76	0	61	0	104	0	104	0	90	0	85	0	119	0	100	1	82	0	128	0	105	0	79	1	81
Chr. I	74242	0	105	0	74	1	60	0	78	0.982906	117	0	66	1	58	1	71	0	85	0	83	0	62	0	75	0	52	0	98	0.01	100	0	83	0	81	0	120	0	102	0.988506	87	0	124	0	96	0	81	1	84
Chr. I	74790	0	90	0	91	1	49	0	103	1	115	0	70	1	70	1	71	0	92	0	93	0	79	0	105	0	65	0	100	0	96	0	95	0	97	0	101	0	121	1	51	0	105	0	101	0	97	1	69
Chr. I	74826	0	89	0	85	1	46	0	98	0.990826	109	0	58	1	58	1	60	0	84	0	83	0	71	0	91	0	56	0	84	0	93	0	95	0	92	0	93	0	105	1	59	0	101	0	99	0	82	1	68
Chr. I	74843	0	88	0	85	1	48	0	107	0.991525	118	0	65	1	59	1	56	0	86	0	92	0	79	0	100	0	66	0	94	0	102	0	104	0	96	0	96	0	106	1	55	0	99	0	93	0	80	1	69
Chr. I	74994	0	87	0	54	1	21	0	82	0.987952	83	0	72	0.967742	31	1	34	0	74	0	79	0	55	0	81	0	40	0	83	0	88	0	79	0	56	0	79	0	90	1	59	0	81	0	76	0	64	1	47
Chr. I	75211	0.00925926	108	0	78	1	41	0.0119048	84	1	98	0	69	1	54	1	37	0	75	0	99	0	59	0	82	0	60	0	78	0.010101	99	0	82	0	69	0	91	0	83	1	62	0	100	0	102	0	74	1	77
Chr. I	75388	0	141	0	90	1	58	0	106	1	111	0	81	1	55	1	64	0	110	0	91	0	75	0	96	0	56	0	106	0	125	0	83	0	85	0	95	0	107	1	91	0	115	0	110	0	68	1	69
Chr. I	75535	0	126	0	83	1	60	0	106	1	119	0	80	1	61	1	59	0	77	0	102	0	83	0	89	0	53	0	104	0	111	0	104	0	85	0	94	0	99	1	73	0	121	0	125	0	80	1	76
Chr. I	75598	0.00917431	109	0	71	1	59	0	91	1	126	0	73	1	54	1	66	0	93	0	98	0	60	0	79	0	54	0	87	0	95	0.0108696	92	0.0136986	73	0	82	0.00943396	106	1	81	0	121	0	125	0	77	1	62
Chr. I	75847	0	112	0	90	1	53	0	97	1	107	0	89	1	52	1	54	0	98	0	94	0	65	0	85	0	49	0	113	0	86	0	98	0	79	0	95	0	98	1	66	0	92	0	95	0	74	1	75
Chr. I	76030	0	98	0	67	1	54	0	89	1	113	0	91	1	59	1	60	0.0104167	96	0	89	0	58	0	86	0	58	0	100	0	90	0	97	0	71	0	84	0	93	1	83	0	93	0	103	0	75	1	79
Chr. I	76051	0	105	0	69	1	54	0	91	1	111	0	87	1	49	1	59	0	90	0	89	0	60	0	89	0	54	0	92	0	88	0	110	0	71	0	82	0	101	1	79	0	91	0	108	0	73	1	74
Chr. I	76117	0	112	0	74	1	66	0	82	1	109	0	78	1	60	1	70	0	96	0	100	0	52	0	97	0	55	0	94	0	92	0	108	0	77	0	92	0	103	1	87	0	98	0	116	0	67	1	83
Chr. I	76297	0	111	0	74	1	62	0	106	0.991803	122	0	68	1	49	1	61	0	99	0	101	0	71	0	87	0	53	0	94	0	106	0	92	0	58	0	104	0	86	0.986486	74	0	99	0	104	0	75	1	58
Chr. I	76368	0	114	0	81	1	59	0	97	0.99187	123	0	79	1	57	1	48	0	99	0	110	0	64	0	85	0	46	0	81	0	107	0	77	0	63	0	107	0	88	0.985294	68	0	92	0	108	0	74	1	64
Chr. I	76386	0	111	0	78	1	56	0	94	1	122	0	80	1	59	1	53	0	94	0	110	0	63	0	80	0	46	0	80	0	96	0	80	0	59	0	100	0	84	1	71	0	85	0	108	0	72	1	69
Chr. I	76456	0	93	0	64	1	52	0	82	0.991736	121	0	67	1	52	1	58	0	78	0	87	0	60	0	71	0	44	0	75	0	101	0	76	0	56	0	82	0	80	1	55	0	65	0	114	0	73	1	74
Chr. I	76528	0	76	0	62	1	42	0	75	0.990385	104	0	64	1	47	1	56	0	81	0	83	0	56	0	55	0	38	0	82	0	97	0	67	0	57	0	75	0	60	1	55	0	60	0	111	0	73	1	68
Chr. I	76693	0	67	0	54	1	39	0	64	0.988235	85	0	50	1	36	1	41	0	49	0	62	0	40	0	62	0	28	0	61	0	82	0	37	0	36	0	50	0	46	1	55	0	58	0	79	0	29	1	52
Chr. I	77073	0	65	0	42	1	31	0	49	1	70	0	40	1	33	1	27	0	48	0	43	0	43	0	74	0	31	0	62	0	65	0	40	0	39	0	66	0	40	1	61	0	68	0	70	0	46	1	52
Chr. I	77433	0	73	0	56	1	37	0	87	1	107	0	67	1	47	1	39	0	83	0	86	0	73	0	100	0	66	0	85	0	91	0	81	0	62	0	90	0	89	1	61	0.0107527	93	0	94	0	64	1	61
Chr. I	77517	0.166667	78	0.181818	55	1	40	0.253521	71	1	110	0.236842	76	1	48	1	47	0.152778	72	0.144578	83	0.315789	57	0.22093	86	0.26087	46	0.195652	92	0.22807	57	0.264368	87	0.21875	64	0.176471	85	0.188235	85	1	58	0.185185	81	0.156627	83	0.254237	59	1	54
Chr. I	77533	0.0375	80	0.0566038	53	1	45	0.0921053	76	1	114	0.0789474	76	1	51	1	45	0.0526316	76	0.102273	88	0.166667	60	0.025	80	0.0961538	52	0.0430108	93	0.0655738	61	0.107143	84	0.0793651	63	0.0348837	86	0.0555556	90	1	60	0.0879121	91	0.0638298	94	0.0714286	56	1	53
Chr. I	77554	0	91	0	66	1	46	0	85	1	116	0	83	1	51	1	44	0	85	0	86	0	65	0	89	0	49	0	100	0	64	0	93	0	69	0	101	0	98	1	64	0	96	0	95	0	63	1	58
Chr. I	77581	0	98	0	77	1	54	0	95	1	105	0	81	1	56	1	48	0	83	0	88	0	73	0	83	0	56	0	101	0	61	0	101	0	66	0	101	0	101	1	65	0	97	0	99	0	69	1	63
Chr. I	77674	0	104	0	97	1	53	0	103	1	123	0	84	1	59	1	58	0	91	0	92	0	83	0	83	0	66	0	97	0	82	0	100	0	77	0	105	0	103	1	80	0	109	0	102	0	81	1	77
Chr. I	77737	0	101	0	88	1	51	0	99	1	111	0	87	1	53	1	62	0	90	0	92	0	74	0.0113636	88	0	65	0	92	0.0135135	74	0	90	0	78	0	113	0	97	1	72	0	107	0	93	0	77	1	76
Chr. I	78461	0	89	0	78	1	65	0	94	1	118	0	87	1	54	1	66	0	98	0	89	0	67	0	89	0	70	0	77	0	112	0	104	0	88	0	108	0	110	1	78	0	98	0	104	0	80	1	80
Chr. I	78560	0	105	0	74	1	71	0	89	1	121	0	91	1	64	1	54	0	100	0	101	0	66	0	81	0	63	0	76	0	105	0	101	0	74	0	93	0	93	1	84	0	92	0	83	0	74	1	82
Chr. I	78787	0	114	0	104	1	67	0	93	1	115	0	78	1	71	1	71	0	110	0	90	0	77	0	98	0	59	0	119	0	90	0	91	0	93	0	114	0	113	1	90	0	107	0	79	0	64	1	90
Chr. I	78883	0	118	0	88	1	71	0	92	1	138	0	91	1	77	1	71	0	104	0	110	0	77	0	113	0	64	0	113	0	98	0	100	0	93	0	104	0	96	1	87	0	110	0	76	0	65	1	99
Chr. I	78910	0	114	0	88	1	74	0	102	1	124	0	88	1	73	1	73	0	95	0	108	0	78	0	105	0	63	0	111	0	95	0	95	0	90	0	98	0	100	1	87	0	108	0	74	0	66	1	99
Chr. I	79177	0	121	0	95	1	74	0	104	1	119	0	92	1	61	1	84	0	101	0	97	0	74	0	104	0	70	0	130	0	107	0	98	0	73	0	124	0	108	1	83	0	107	0	92	0	75	1	65
Chr. I	79449	0	123	0	89	1	66	0	92	1	107	0	73	1	77	1	64	0	89	0	113	0	70	0	87	0	59	0	123	0	111	0	104	0	84	0	110	0	85	1	76	0	136	0	94	0	88	1	86
Chr. I	79659	0	114	0	80	1	44	0	90	1	119	0	83	1	56	1	61	0	99	0	102	0	67	0	71	0	70	0	100	0	108	0	87	0	78	0	101	0	76	1	89	0	136	0	72	0	77	1	79
Chr. I	79680	0	111	0	84	1	50	0	93	1	117	0	82	1	55	1	66	0	96	0	101	0	63	0	75	0	63	0	94	0	113	0	77	0	65	0	102	0	81	1	96	0	127	0	73	0	79	1	81
Chr. I	79924	0	111	0	95	1	57	0	88	1	121	0	65	1	70	1	65	0	76	0	98	0.015873	63	0	73	0	59	0	109	0	110	0	78	0	72	0	92	0	107	1	91	0.00952381	105	0	57	0	86	1	66
Chr. I	80326	0	95	0	91	1	54	0	106	1	131	0	71	1	67	1	67	0	82	0	76	0	82	0	89	0	63	0	87	0	100	0	85	0	72	0	89	0	82	1	87	0	115	0	84	0	82	1	77
Chr. I	80368	0	101	0	90	1	46	0	108	1	108	0	75	1	65	1	54	0	82	0	80	0	78	0	94	0	71	0	86	0	103	0	87	0	90	0	86	0	80	1	85	0	118	0	89	0	81	1	78
Chr. I	80554	0	102	0	71	1	45	0	106	1	95	0	70	1	50	1	53	0	85	0	85	0	61	0	78	0	60	0	91	0.0108696	92	0	66	0	64	0	97	0	73	1	73	0	80	0	82	0	54	1	77
Chr. I	80931	0	99	0	79	1	69	0	124	1	101	0	86	1	64	1	59	0	96	0	109	0	72	0	92	0	65	0	105	0	101	0	96	0	79	0	106	0	88	1	76	0	82	0	82	0	69	1	72
Chr. I	80946	0	100	0	83	1	67	0	127	1	101	0	86	1	62	1	60	0	94	0	101	0	70	0	91	0	62	0	97	0	102	0	101	0	74	0	101	0	86	1	83	0	78	0	82	0	69	1	72
Chr. I	81327	0	109	0.0128205	78	1	80	0	103	1	119	0	81	1	64	1	60	0	103	0	111	0	72	0.0103093	97	0	79	0	122	0	125	0	90	0	78	0	108	0	113	1	86	0	110	0	90	0	80	1	80
Chr. I	81432	0	119	0	89	1	72	0	108	1	122	0	66	1	68	1	72	0	104	0	115	0	71	0	98	0	68	0	115	0	123	0	100	0	66	0	116	0	119	1	91	0	103	0	81	0	74	1	73
Chr. I	81436	0	120	0	89	1	77	0	109	1	119	0	69	1	72	1	71	0	99	0	113	0	72	0	96	0	66	0	115	0	120	0	99	0	68	0	115	0	120	1	93	0	103	0	80	0	72	1	66
Chr. I	81442	0	114	0	86	1	75	0	108	1	118	0	69	1	71	1	72	0	91	0	107	0	72	0	90	0	64	0	116	0	116	0	100	0	70	0	116	0	113	1	99	0	103	0	83	0	71	1	76
Chr. I	81731	0	119	0	109	1	71	0	106	0.992308	130	0	81	1	76	1	62	0	104	0	100	0	84	0	107	0	69	0	119	0	101	0	112	0	72	0.00806452	124	0	106	1	93	0	113	0	85	0	70	1	92
Chr. I	82076	0.00714286	140	0	83	1	78	0	97	0.981818	110	0	77	1	52	1	61	0	89	0	93	0	82	0	86	0	70	0	85	0.00980392	102	0	86	0	92	0	117	0	113	1	108	0	81	0	93	0	60	1	74
Chr. I	82099	0	148	0	92	1	80	0	109	0.981481	108	0	71	1	53	1	64	0	102	0	103	0	86	0	87	0	78	0	100	0	111	0	92	0	94	0	128	0	119	1	108	0	84	0	93	0	68	1	88
Chr. I	82244	0	118	0.0131579	76	1	58	0	88	1	112	0	75	1	60	1	77	0	92	0	97	0	84	0	94	0	70	0	90	0.00970874	103	0	83	0	77	0	113	0	108	1	93	0	111	0	80	0	60	1	70
Chr. I	82323	0	119	0	83	1	66	0	101	0.980198	101	0	79	1	61	1	69	0	101	0	115	0	78	0	79	0	75	0	95	0	120	0	85	0	94	0	103	0	106	1	76	0	119	0	88	0	65	1	70
Chr. I	82662	0	123	0	67	1	61	0	92	1	113	0	73	1	72	1	78	0	104	0	100	0	68	0	81	0	60	0	108	0	101	0	105	0	90	0	125	0	98	1	100	0	80	0	74	0	70	1	95
Chr. I	82711	0	123	0	73	1	61	0	90	0.991525	118	0	72	1	71	1	71	0	97	0	98	0	79	0	89	0	66	0	120	0	97	0.0103093	97	0	89	0	122	0	96	1	102	0	89	0	72	0	72	1	77
Chr. I	83029	0	104	0	81	1	48	0	94	0.986301	146	0	70	1	74	1	70	0	90	0	108	0	78	0	91	0	54	0	92	0	114	0	90	0	76	0	137	0	93	1	76	0	104	0	82	0	50	1	77
Chr. I	83337	0	105	0	101	1	78	0	103	1	108	0	67	1	71	1	75	0	114	0	86	0	77	0	107	0	74	0	100	0	98	0.00961538	104	0	84	0	120	0	109	1	94	0	90	0	88	0	64	1	82
Chr. I	83452	0	97	0	99	1	54	0	103	1	78	0	75	1	59	1	60	0	104	0	92	0	87	0	105	0	84	0	108	0	114	0	90	0	82	0	115	0	99	1	97	0	73	0	100	0	61	1	66
Chr. I	83575	0	92	0	105	0.986301	73	0	95	1	94	0	85	1	66	1	72	0	99	0	94	0	80	0	99	0	61	0	105	0	112	0	75	0	91	0	94	0	98	1	83	0	75	0	95	0	57	1	73
Chr. I	83604	0	91	0	99	1	67	0	89	1	91	0	93	1	64	1	64	0	97	0	97	0	78	0	91	0	58	0	104	0	115	0	78	0	91	0	95	0	105	1	78	0	80	0	95	0	53	1	83
Chr. I	83613	0	98	0	98	1	72	0	93	1	92	0	89	1	68	1	65	0	100	0	98	0	76	0	83	0	60	0	98	0	105	0	77	0	93	0.0108696	92	0	100	1	80	0	76	0	97	0	54	1	85
Chr. I	83797	0	99	0	100	1	56	0	98	1	125	0	84	1	71	1	64	0	83	0	100	0	61	0	85	0	65	0	109	0	117	0	92	0	76	0	104	0	102	1	90	0	78	0	88	0	49	1	76
Chr. I	83903	0	80	0	101	1	64	0	85	1	125	0.0116279	86	1	65	0.983051	59	0	72	0	107	0	57	0	78	0	57	0	101	0	84	0	89	0	73	0	107	0.0113636	88	1	75	0	75	0	74	0	59	1	78
Chr. I	84108	0	85	0	85	1	54	0	87	1	117	0.0114943	87	1	56	1	59	0	89	0	82	0	66	0	102	0.0166667	60	0	115	0	89	0	81	0	77	0	106	0	104	1	70	0	71	0	75	0	43	1	81
Chr. I	84167	0	90	0	86	1	41	0	78	1	107	0	86	1	53	1	58	0	87	0	71	0	66	0	95	0	59	0	93	0	76	0	76	0	73	0	99	0	108	1	74	0	63	0	58	0	48	1	86
Chr. I	84349	0	106	0	83	1	59	0	77	0.991453	117	0	61	1	54	1	71	0	96	0	86	0	77	0	78	0	59	0	88	0	102	0	85	0	83	0	110	0	107	1	96	0	69	0	59	0	60	1	70
Chr. I	84438	0	103	0	85	1	57	0	83	1	126	0	62	1	54	1	61	0	96	0	83	0	78	0	90	0	57	0	89	0	112	0	88	0	86	0.00869565	115	0	99	1	85	0	66	0	64	0	52	1	71
Chr. I	84521	0	98	0	93	1	56	0	87	1	138	0	69	1	58	1	64	0	87	0	87	0	75	0	84	0	52	0	98	0	111	0	75	0	88	0	97	0	96	1	98	0	77	0	56	0	49	1	72
Chr. I	84810	0	116	0	65	1	47	0	92	1	118	0	74	1	61	1	62	0	83	0	94	0	51	0	79	0	52	0	105	0	93	0	86	0	73	0	116	0	104	1	72	0	74	0	58	0	63	1	65
Chr. I	84858	0	106	0	72	1	52	0	100	1	114	0	83	1	57	1	63	0	89	0	101	0	60	0	85	0	48	0	115	0	97	0	83	0	74	0	111	0	109	1	78	0	68	0	66	0	67	1	71
Chr. I	85103	0	116	0.0119048	84	1	62	0	94	1	133	0.0142857	70	1	57	1	63	0	81	0	90	0	64	0	74	0	50	0	108	0.011236	89	0	96	0	62	0	89	0	95	1	76	0.015625	64	0	66	0	62	1	85
Chr. I	85396	0	108	0.0103093	97	1	48	0	90	0.991453	117	0	80	1	64	1	60	0	96	0	88	0	86	0	88	0	58	0	101	0	100	0.00892857	112	0	69	0	84	0	100	1	67	0	68	0	55	0	58	1	84
Chr. I	85436	0	111	0	106	1	46	0	86	0.99187	123	0	78	1	71	1	51	0	105	0	94	0	83	0	94	0	66	0	96	0	113	0	108	0	77	0	93	0	110	1	72	0	68	0	62	0	55	1	82
Chr. I	85663	0	96	0	97	1	47	0	80	1	111	0	77	0.984615	65	1	49	0	103	0	96	0	58	0	87	0	56	0	82	0	89	0	97	0	84	0	99	0	109	1	58	0	51	0	66	0	63	1	70
Chr. I	85751	0	98	0	93	1	54	0	87	1	116	0	83	1	57	1	62	0	91	0	91	0	51	0	86	0	57	0	93	0	90	0	82	0	70	0	115	0	101	1	63	0	49	0	60	0	61	1	80
Chr. I	85944	0	81	0	76	1	50	0	80	1	116	0	66	1	62	1	67	0	79	0	80	0	53	0	78	0	70	0	93	0	79	0	89	0	62	0	97	0	103	1	68	0	70	0.0151515	66	0	46	1	88
Chr. I	85945	0	89	0	80	1	50	0	85	1	115	0	70	1	61	1	65	0	82	0	88	0	53	0	80	0	70	0	95	0	88	0	95	0	71	0	103	0	111	1	72	0	72	0	70	0	47	1	90
Chr. I	86018	0	91	0	93	1	42	0	98	1	113	0	76	1	74	1	71	0	91	0	96	0	65	0	88	0	65	0	117	0	99	0	106	0	70	0	117	0	122	1	63	0	80	0	66	0	33	1	90
Chr. I	86324	0	75	0	69	1	52	0	95	0.981481	108	0	70	1	54	1	67	0	87	0	104	0	59	0	69	0	49	0	90	0	99	0	84	0	72	0	85	0	91	1	64	0	70	0	37	0	38	1	85
Chr. I	86597	0	94	0	71	1	50	0.0105263	95	1	112	0	62	1	58	1	56	0	82	0	97	0	59	0	92	0	56	0	104	0	97	0	104	0	77	0	101	0	90	1	70	0	59	0	54	0	38	1	90
Chr. I	86648	0	112	0	80	1	46	0	104	1	124	0	54	1	61	1	49	0	73	0	92	0	58	0	94	0	61	0	112	0	95	0	92	0	83	0	89	0	101	1	73	0	54	0	55	0	46	1	87
Chr. I	86725	0	109	0	89	1	57	0	112	1	105	0	68	1	67	1	43	0	75	0	104	0	65	0	100	0	71	0	106	0	107	0	103	0	76	0	98	0	110	1	79	0	76	0	59	0	58	1	78
Chr. I	86849	0	127	0	99	1	55	0	102	1	99	0	85	1	58	1	45	0	86	0	103	0	74	0	105	0	60	0	89	0	110	0	97	0	83	0	83	0	109	1	70	0	80	0	52	0	64	1	82
Chr. I	86939	0	118	0	79	1	48	0	91	1	97	0	88	1	59	1	49	0	86	0	106	0	74	0	85	0	64	0	101	0	84	0	79	0	81	0	82	0	92	1	59	0	63	0	43	0	59	1	80
Chr. I	86963	0	112	0	77	1	49	0	84	1	99	0	79	1	49	1	52	0	89	0	99	0	72	0	80	0	61	0	99	0	86	0	74	0	80	0	81	0	98	1	60	0	74	0	45	0	55	1	84
Chr. I	87005	0	101	0	82	1	46	0	80	1	97	0	76	1	54	1	61	0	87	0	95	0	65	0	80	0	62	0	94	0	92	0	74	0	81	0	76	0	95	1	59	0	74	0	50	0	51	1	81
Chr. I	87097	0	106	0	80	1	58	0	81	1	91	0	74	1	58	1	65	0	86	0	98	0	61	0	93	0	63	0	104	0	116	0	88	0	88	0	89	0	99	1	79	0	74	0	49	0	49	1	72
Chr. I	87114	0	104	0	82	1	57	0	89	1	92	0	82	1	66	1	63	0	84	0	94	0	64	0	102	0	57	0	93	0	113	0	89	0	84	0	90	0	96	1	84	0	69	0	51	0	45	1	81
Chr. I	87217	0	109	0	97	1	49	0	103	1	110	0	86	1	70	1	56	0	97	0	102	0	64	0	104	0	66	0	103	0	121	0	99	0	81	0	107	0	105	1	86	0	64	0	63	0	45	1	82
Chr. I	87548	0	92	0	85	1	43	0	112	0.990741	108	0	75	1	71	1	60	0	77	0	95	0	71	0	97	0	56	0	76	0.00763359	131	0	123	0.0285714	70	0	111	0	107	1	90	0	64	0	69	0	53	1	93
Chr. I	87602	0	93	0	86	1	38	0	99	0.988889	90	0	79	1	53	1	49	0	80	0	98	0	73	0	94	0	55	0	91	0	124	0	112	0	71	0	123	0	99	1	79	0	64	0	69	0	67	1	110
Chr. I	87608	0	93	0	84	1	45	0	99	0.990196	102	0	82	1	58	1	52	0	77	0	97	0	68	0	98	0	55	0	90	0	119	0	106	0	71	0	125	0	96	1	82	0	62	0	70	0	66	1	112
Chr. I	87859	0	101	0	85	1	46	0	72	1	103	0	58	1	58	1	46	0	81	0	108	0	67	0	81	0	54	0	87	0	92	0	90	0	99	0	97	0	69	1	89	0	63	0	47	0	44	1	92
Chr. I	88008	0	97	0	77	1	45	0	84	1	118	0	74	1	53	1	39	0	82	0.010101	99	0	72	0	78	0	59	0	99	0	112	0	72	0	91	0	80	0.0133333	75	1	71	0	57	0	54	0	46	1	72
Chr. I	88173	0	97	0	80	1	54	0	83	1	97	0	66	1	51	1	53	0	86	0	96	0	76	0	89	0	60	0	109	0	116	0	93	0	79	0	97	0	93	1	71	0	65	0	55	0	44	1	80
Chr. I	88782	0	108	0	81	1	69	0	88	1	109	0	92	1	69	1	51	0	85	0	104	0	70	0	73	0	64	0	96	0	99	0	93	0	70	0	121	0	92	1	87	0	84	0	49	0	38	1	74
Chr. I	88812	0	117	0	87	1	65	0	93	1	104	0	90	1	68	1	58	0	89	0	101	0	73	0	75	0	59	0	101	0	107	0	97	0	74	0	125	0	102	1	76	0	83	0	52	0	36	1	67
Chr. I	88833	0	113	0	83	1	65	0	91	0.990566	106	0.0119048	84	1	66	1	59	0	88	0	91	0	76	0	70	0	57	0	102	0	99	0	89	0	70	0	120	0	97	1	84	0	89	0	46	0	38	1	67
Chr. I	89010	0	106	0	93	1	79	0	95	0.991803	122	0	85	1	59	1	57	0	91	0	94	0	77	0	62	0	60	0	118	0	88	0	85	0	62	0	110	0	123	1	82	0	62	0	40	0	48	1	97
Chr. I	89060	0	92	0	76	1	80	0	106	0.992126	127	0	77	1	63	1	77	0	84	0	99	0	67	0	57	0	52	0	110	0	81	0.0119048	84	0	70	0	112	0	103	1	79	0	54	0	40	0	47	1	96
Chr. I	89266	0	103	0	82	1	69	0	92	1	88	0	72	1	68	1	52	0	107	0	96	0	75	0	86	0	62	0	101	0	114	0	96	0	82	0	115	0	115	1	74	0	66	0	32	0	58	1	86
Chr. I	89268	0	103	0	83	1	78	0	93	1	96	0	75	1	69	1	53	0	111	0	100	0	75	0	88	0	62	0	104	0	116	0	95	0	82	0	125	0	116	1	75	0	66	0	32	0	58	1	87
Chr. I	89334	0	89	0	78	1	66	0	88	1	118	0	66	1	62	1	52	0	99	0	117	0	73	0	76	0	69	0	101	0	119	0	86	0	85	0	114	0	108	0.986301	73	0	67	0	30	0	48	1	89
Chr. I	89433	0	88	0	89	1	64	0	93	1	102	0	79	1	69	1	65	0	101	0	109	0	69	0	88	0	73	0	92	0	117	0	86	0	84	0	116	0	112	1	75	0	68	0	38	0	48	1	83
Chr. I	89472	0	90	0	87	1	60	0	87	1	107	0	90	1	71	1	61	0	96	0	110	0	65	0	93	0	71	0	87	0	116	0	94	0	82	0	122	0	116	1	75	0	67	0	40	0	51	1	77
Chr. I	89484	0	91	0	77	1	55	0	87	1	109	0	85	1	74	1	64	0	94	0	105	0	60	0	87	0	63	0	79	0	110	0	90	0	82	0	117	0	112	1	74	0	73	0	38	0	53	1	75
Chr. I	89494	0	92	0	77	1	64	0	78	1	111	0	87	1	66	1	64	0	111	0	112	0	65	0	88	0	70	0	85	0	118	0	85	0	85	0	117	0	120	1	67	0	76	0	40	0	54	1	73
Chr. I	89517	0	92	0	78	1	59	0	85	1	113	0	87	1	60	1	69	0	99	0	117	0	67	0	84	0	75	0	86	0	117	0	99	0	80	0	116	0	119	1	72	0	81	0	47	0	56	1	82
Chr. I	89561	0	104	0	76	1	64	0	83	1	104	0	95	1	64	1	66	0	98	0	119	0	73	0	86	0	74	0	102	0	123	0	107	0	74	0	118	0	115	1	76	0	84	0	46	0	52	1	87
Chr. I	89679	0	115	0	91	1	64	0	111	1	109	0	100	0.985915	71	1	68	0	113	0.00819672	122	0	84	0	96	0	79	0	104	0	131	0	106	0	83	0	135	0	96	1	92	0	87	0	57	0	69	1	86
Chr. I	89705	0	113	0	88	1	58	0	113	1	111	0	97	1	54	1	67	0	111	0.00819672	122	0	84	0	98	0	81	0	104	0	129	0	100	0	81	0	135	0	106	1	84	0	86	0	59	0	68	1	85
Chr. I	89762	0	117	0	70	1	57	0	100	1	106	0	94	1	59	1	66	0	94	0	103	0	79	0.0106383	94	0	54	0	104	0	122	0	89	0	83	0	121	0	98	1	72	0	84	0	57	0	68	1	88
Chr. I	89979	0	121	0	117	1	49	0	103	0.991379	116	0	94	1	63	1	61	0	94	0	108	0	70	0	95	0	65	0	102	0	129	0	93	0	89	0	101	0	110	1	75	0	91	0	67	0	48	1	70
Chr. I	90064	0	117	0	98	1	53	0	91	1	128	0	74	1	61	1	58	0	100	0	120	0	74	0	77	0	64	0	81	0	115	0	90	0	77	0	101	0	115	1	73	0	71	0	61	0	53	1	60
Chr. I	90070	0	117	0	100	1	51	0	90	1	128	0	73	1	63	1	58	0	98	0.00869565	115	0	80	0	81	0	63	0	77	0	109	0	90	0	75	0	101	0	113	1	76	0	68	0	58	0	53	1	60
Chr. I	90106	0	116	0	97	1	51	0	92	1	130	0	74	1	68	1	60	0	109	0	114	0	82	0	91	0	68	0	84	0	116	0	98	0	72	0	98	0	109	1	79	0	72	0	59	0	51	1	66
Chr. I	90138	0	114	0	90	1	48	0	86	1	122	0	79	1	67	1	57	0	94	0	97	0	77	0	91	0	72	0	90	0.00909091	110	0	92	0	67	0	105	0.010101	99	1	94	0	74	0	58	0	43	1	65
Chr. I	90168	0	115	0	95	1	50	0	84	1	124	0	75	1	60	1	49	0.0120482	83	0.0104167	96	0	67	0	87	0	79	0	91	0	104	0	93	0	60	0	111	0	90	1	91	0	74	0	54	0	47	1	76
Chr. I	90330	0	104	0	94	1	57	0	96	1	106	0	87	1	56	1	50	0	92	0	114	0	90	0	109	0	66	0	112	0	123	0	74	0	76	0	103	0	95	1	101	0	61	0	55	0	60	1	80
Chr. I	90387	0	89	0	100	1	45	0	81	1	103	0	80	1	59	1	52	0	92	0	108	0	80	0	99	0	62	0	104	0	110	0	90	0	68	0	114	0	83	1	87	0	73	0	62	0	60	1	82
Chr. I	90665	0	100	0	90	1	42	0	101	1	90	0	81	1	56	1	57	0	77	0	101	0	72	0	75	0	54	0	98	0	89	0	72	0	68	0	105	0	101	1	85	0	65	0	43	0	47	1	84
Chr. I	90924	0	106	0	89	1	61	0	99	0.991597	119	0	65	1	59	1	57	0	72	0	98	0	72	0	83	0	74	0	80	0	98	0	80	0	74	0	103	0	100	1	68	0	60	0	46	0	45	1	76
Chr. I	91173	0	113	0	99	1	54	0	97	1	109	0	65	1	53	1	55	0	95	0	94	0	73	0	104	0	63	0	104	0	96	0	77	0	94	0	96	0	87	1	83	0	60	0	53	0	42	1	75
Chr. I	91614	0	113	0.0117647	85	1	54	0	102	1	123	0	68	1	60	1	54	0	90	0	88	0	70	0	93	0	58	0	98	0	95	0	82	0	68	0	118	0	94	1	68	0	63	0	56	0	58	1	73
Chr. I	91665	0	99	0	78	1	48	0	104	0.991803	122	0	71	1	49	1	44	0	88	0	101	0	66	0	95	0	57	0	95	0	92	0	87	0	74	0	108	0	94	1	69	0	67	0	59	0	60	1	72
Chr. I	91791	0	94	0	68	1	61	0	105	1	132	0	75	1	64	1	60	0	105	0	102	0	77	0	92	0	73	0	95	0	79	0	89	0	66	0	122	0	106	1	84	0	68	0	76	0	62	1	89
Chr. I	91938	0	76	0	72	1	75	0	96	1	133	0	88	1	63	1	67	0	113	0	109	0	92	0	116	0	64	0	97	0	92	0	107	0	82	0	112	0	107	1	94	0	79	0	78	0	56	1	79
Chr. I	92037	0	81	0	82	1	49	0	87	1	122	0	77	1	49	1	58	0	101	0	98	0	85	0	108	0	64	0	110	0	89	0	87	0	80	0	83	0	84	1	78	0	69	0	71	0	60	1	83
Chr. I	92115	0	94	0	70	1	54	0	96	1	112	0	65	1	50	1	55	0	94	0	91	0	79	0	94	0	60	0	103	0	87	0	85	0	72	0	94	0	95	1	74	0	64	0	62	0	48	1	72
Chr. I	92310	0	92	0	72	1	44	0	74	0.991071	112	0	74	1	55	1	56	0	72	0	78	0	62	0	65	0	65	0	101	0	92	0	85	0	72	0	85	0	78	1	73	0	65	0	44	0	39	1	68
Chr. I	92368	0	103	0	69	1	41	0	82	0.991525	118	0	72	1	65	1	66	0	73	0	74	0	60	0	60	0	63	0	84	0	90	0	74	0	69	0	90	0	87	1	66	0	71	0	43	0	40	1	76
Chr. I	92532	0	88	0	67	1	40	0	80	1	105	0	65	1	58	1	44	0	61	0	90	0	54	0	66	0	43	0	83	0	92	0	83	0	68	0	79	0	76	1	74	0	77	0	31	0	37	1	73
Chr. I	92657	0	86	0	70	1	45	0	83	0.979167	96	0	66	1	55	1	49	0	63	0	97	0	62	0	87	0	59	0	67	0	101	0	96	0	61	0	97	0	92	1	82	0	72	0	34	0	44	1	67
Chr. I	92679	0	85	0	67	1	46	0	77	0.980769	104	0	73	1	57	1	52	0	66	0	95	0	63	0	92	0	54	0	65	0	100	0.0108696	92	0	64	0	99	0	90	1	88	0.0133333	75	0	35	0	48	1	73
Chr. I	92703	0	89	0	64	1	40	0	76	0.980952	105	0	70	1	51	1	53	0	73	0	94	0	59	0	95	0	54	0	70	0	97	0	93	0	70	0	97	0	83	1	76	0	77	0	38	0	53	1	68
Chr. I	92722	0	94	0	62	0.978723	47	0	82	0.979798	99	0	70	1	53	1	53	0	72	0	99	0	60	0	100	0	55	0	76	0	100	0	98	0	72	0	97	0	95	1	76	0	78	0	38	0	51	1	69
Chr. I	92769	0	100	0	62	1	47	0	82	0.983607	122	0	76	1	60	1	55	0.0138889	72	0	106	0	59	0	99	0	61	0	81	0	91	0	88	0	69	0	105	0	83	1	71	0	76	0	44	0	55	1	80
Chr. I	92934	0	104	0	60	1	30	0	86	0.982301	113	0	65	1	52	0.982759	58	0	70	0	84	0	84	0	89	0	65	0	90	0	93	0	93	0	58	0	109	0	96	1	65	0	59	0	70	0	65	1	73
Chr. I	92941	0	100	0	62	1	32	0	78	0.983333	120	0	60	1	57	1	67	0	74	0	78	0	79	0	84	0	66	0.0107527	93	0	96	0	87	0	62	0	106	0	89	1	71	0	59	0	68	0	60	1	79
Chr. I	92955	0	100	0	58	1	33	0	84	0.982301	113	0	59	1	55	1	66	0	77	0	83	0	76	0	80	0	67	0	89	0	97	0	82	0	60	0	111	0	82	1	60	0	63	0	69	0	64	1	78
Chr. I	92983	0	102	0	63	1	23	0	73	0.972973	111	0	59	1	53	1	54	0	75	0	97	0	84	0	79	0	69	0	93	0	105	0	84	0	61	0	113	0	87	1	52	0	73	0	71	0	62	0.986111	72
Chr. I	93184	0	114	0	81	1	41	0	80	1	107	0	76	1	65	1	50	0	81	0	86	0	66	0	94	0	35	0	98	0	104	0	82	0	62	0	107	0	86	1	74	0	78	0	65	0	54	1	63
Chr. I	93322	0	94	0	75	1	39	0	83	1	104	0	78	1	56	1	45	0	96	0	78	0	59	0	91	0	53	0	81	0	104	0	71	0	47	0	105	0	80	1	73	0	66	0	69	0	57	1	69
Chr. I	93403	0	103	0	85	1	49	0	81	1	97	0	89	1	48	1	52	0	92	0	86	0	68	0	72	0	56	0	94	0	108	0	75	0	66	0	109	0	97	1	72	0	67	0	66	0	57	1	73
Chr. I	93407	0	95	0	76	1	46	0	78	1	100	0	83	1	52	1	50	0	91	0	75	0	66	0	71	0	51	0	88	0	101	0	73	0	64	0	99	0	95	1	70	0	63	0	66	0	58	1	71
Chr. I	93466	0	99	0	69	1	47	0	85	1	105	0	92	1	49	1	53	0	89	0	84	0	66	0	78	0	46	0	96	0	109	0	69	0	69	0	92	0	92	1	79	0	75	0	68	0	53	1	79
Chr. I	93733	0	94	0	72	1	63	0	99	1	98	0	76	1	52	1	62	0	86	0	93	0	67	0	87	0	45	0	95	0	96	0	104	0	78	0	106	0	95	1	74	0	80	0	50	0	60	1	75
Chr. I	93745	0	101	0	69	1	56	0	93	1	92	0	76	1	43	1	58	0	95	0	95	0	66	0	87	0	53	0	102	0	106	0	106	0	80	0	104	0	97	1	64	0	81	0	51	0	55	1	68
Chr. I	93789	0	106	0	89	0.981818	55	0	106	1	107	0	70	1	52	1	75	0	94	0	92	0	61	0	100	0	58	0	104	0	115	0	102	0	74	0	108	0	97	1	90	0	85	0	56	0	61	1	75
Chr. I	93865	0	120	0	97	1	48	0	110	1	112	0	71	1	51	1	72	0	95	0	100	0	78	0	97	0	57	0	95	0	124	0	100	0	67	0	122	0	114	1	87	0	79	0	61	0	61	1	74
Chr. I	93917	0	108	0	89	1	58	0	103	1	118	0.012987	77	1	56	1	66	0	87	0	95	0	72	0	99	0	46	0	89	0	119	0	86	0	62	0	107	0	92	1	95	0	79	0	67	0	63	1	78
Chr. I	94235	0	92	0	72	1	52	0	83	1	110	0	76	1	50	1	56	0	67	0	90	0	71	0	80	0	66	0	103	0	87	0	62	0	68	0	91	0	85	1	69	0	63	0	53	0	48	1	80
Chr. I	94386	0	95	0	80	1	50	0	109	1	115	0.0123457	81	1	56	1	58	0	88	0	101	0	83	0	82	0	72	0	72	0	104	0	73	0.012987	77	0	99	0	95	1	77	0	83	0	54	0	57	1	83
Chr. I	94496	0	101	0	78	1	57	0	98	1	132	0	68	1	59	1	56	0	86	0	103	0.015625	64	0	78	0	61	0	84	0	100	0	67	0	86	0	88	0	96	1	96	0	81	0	57	0	58	1	90
Chr. I	94550	0	91	0	74	1	53	0.01	100	1	115	0	74	1	68	1	61	0	97	0	92	0	76	0	88	0	65	0	82	0	107	0.0138889	72	0	80	0.00970874	103	0	95	1	104	0	86	0	58	0	57	1	84
Chr. I	94611	0	85	0	70	1	48	0	104	1	117	0	73	1	72	1	56	0	97	0.0235294	85	0	82	0.011236	89	0	56	0	74	0	112	0	78	0.0126582	79	0	98	0	87	1	90	0.0116279	86	0	59	0	60	1	71
Chr. I	94787	0	110	0	88	1	51	0	109	1	98	0	80	1	64	1	66	0	102	0	106	0	83	0	99	0	66	0	97	0	123	0	89	0	72	0	112	0	107	1	95	0	90	0	65	0	58	1	81
Chr. I	94863	0	92	0	83	1	67	0.00970874	103	1	101	0	73	1	72	1	71	0	102	0	101	0	76	0	92	0	57	0	100	0	116	0	99	0	81	0	110	0	102	1	80	0	82	0	66	0	52	1	83
Chr. I	94915	0	91	0	79	1	65	0	83	1	102	0	73	1	80	1	64	0	98	0.010989	91	0	67	0	96	0	60	0	105	0	113	0	95	0	78	0	117	0	88	1	80	0	66	0	62	0	50	1	78
Chr. I	95018	0	96	0	70	1	67	0	87	1	104	0	71	1	75	1	61	0	76	0	88	0	65	0	95	0	61	0	93	0	98	0	92	0	83	0.00847458	118	0	88	1	89	0	62	0	57	0	48	1	77
Chr. I	95043	0	101	0	84	1	68	0	101	1	109	0	77	1	82	1	64	0	79	0	97	0	68	0	98	0	63	0	96	0	104	0	103	0	82	0	121	0	103	1	94	0	60	0	58	0	50	1	79
Chr. I	95055	0	101	0	90	1	61	0	103	1	113	0	78	1	77	1	62	0	80	0	102	0	74	0	105	0	61	0	99	0	102	0	109	0	81	0	118	0	107	1	80	0	62	0	57	0	51	1	72
Chr. I	95073	0	100	0	88	1	61	0	103	1	112	0	70	1	82	1	70	0	78	0	111	0	70	0	103	0	61	0	100	0	112	0	114	0	80	0	119	0	105	1	84	0	62	0	53	0	55	1	80
Chr. I	95116	0	103	0	89	1	66	0	104	1	111	0	71	1	72	1	68	0	83	0	117	0	77	0	102	0	55	0	98	0	116	0	121	0	80	0	117	0	97	1	86	0	58	0	57	0	57	1	82
Chr. I	95139	0	100	0	94	1	59	0	100	1	110	0	68	1	65	1	68	0	86	0	121	0	79	0	101	0	57	0	113	0	115	0	117	0	80	0	125	0	92	1	74	0	56	0	60	0	53	1	79
Chr. I	95155	0	104	0	89	1	64	0	98	1	121	0	63	1	75	1	76	0	86	0	114	0	81	0	103	0	59	0	102	0	109	0.00909091	110	0	73	0	118	0	84	1	84	0	54	0	54	0	55	1	84
Chr. I	95169	0	113	0	99	0.982759	58	0	110	1	110	0	67	1	73	1	74	0	86	0	117	0	84	0	105	0	66	0	106	0	120	0	102	0	84	0	115	0	87	1	73	0	55	0	53	0	56	1	83
Chr. I	95190	0	110	0	92	1	68	0	103	1	117	0	62	1	66	1	72	0	85	0	109	0	84	0	103	0	58	0	108	0	114	0	101	0	83	0	104	0	86	1	81	0	55	0	48	0	59	1	89
Chr. I	95238	0	97	0.0111111	90	1	65	0	104	1	127	0	69	1	66	1	72	0	95	0	108	0	85	0	93	0	81	0	112	0	112	0	91	0	86	0	118	0	88	1	86	0	66	0.0192308	52	0	58	1	89
Chr. I	95305	0	93	0	87	1	51	0	113	0.992593	135	0	69	1	60	1	70	0	86	0	113	0	89	0	100	0	79	0	111	0	119	0	102	0	92	0	131	0	91	1	90	0	67	0	61	0	61	1	102
Chr. I	95327	0	88	0	86	1	57	0	109	0.992593	135	0	76	1	62	1	63	0	84	0	112	0	88	0	91	0	81	0	112	0	116	0	98	0	89	0	133	0	83	1	98	0	63	0	70	0	63	0.989796	98
Chr. I	95373	0	81	0	82	1	50	0.00970874	103	0.992308	130	0	68	1	57	1	66	0.0120482	83	0	101	0	79	0	81	0	73	0	95	0	101	0	80	0	74	0	108	0	79	1	84	0	61	0	69	0	52	1	84
Chr. I	95376	0	81	0	76	1	56	0	96	0.992754	138	0	71	1	62	1	73	0	81	0	101	0	78	0	82	0	67	0	92	0	103	0	80	0	74	0	107	0	78	1	93	0	63	0	70	0	54	1	89
Chr. I	95388	0	85	0	77	1	56	0	100	0.992647	136	0	64	1	65	1	71	0	77	0	103	0	77	0	85	0	72	0	84	0	107	0	87	0	69	0	109	0	76	1	86	0	59	0	69	0	54	1	89
Chr. I	95391	0	80	0	73	1	54	0	94	0.992537	134	0.015625	64	1	64	1	70	0	72	0	90	0	73	0	81	0	60	0	79	0.0186916	107	0	86	0.0140845	71	0	102	0	70	1	81	0	57	0	69	0	54	1	89
Chr. I	95412	0	91	0	85	1	59	0	98	0.992308	130	0	65	1	71	1	66	0	77	0	96	0	85	0	86	0	71	0	90	0	107	0	94	0	73	0	103	0	81	1	81	0	72	0	71	0	61	1	88
Chr. I	95448	0	96	0	97	1	60	0	114	0.992063	126	0	71	1	69	1	69	0	85	0	110	0	87	0	87	0	82	0	94	0	106	0	92	0	79	0	103	0	95	1	81	0	76	0	69	0	50	1	94
Chr. I	95552	0	89	0	82	1	48	0	90	0.990909	110	0.0138889	72	1	51	1	50	0	72	0	109	0	73	0	77	0	68	0	93	0.0104167	96	0	91	0	68	0	93	0	78	1	80	0	70	0	58	0	53	1	79
Chr. I	95596	0	86	0	73	1	47	0	78	1	105	0	62	1	58	1	40	0	56	0	92	0	65	0	66	0	65	0	81	0	80	0	82	0	65	0	83	0	68	1	76	0	70	0	46	0	47	1	58
Chr. I	96197	0	91	0	88	1	53	0	93	1	113	0	70	1	55	1	66	0	84	0	98	0	85	0	86	0	82	0.0188679	106	0	95	0	75	0	65	0	88	0	90	1	89	0	58	0	59	0	65	1	83
Chr. I	96598	0	106	0	95	1	55	0	96	0.989583	96	0	101	1	71	1	56	0	95	0	106	0	78	0	89	0	62	0	103	0	108	0	83	0	89	0	112	0	100	1	91	0	72	0	56	0	47	1	92
Chr. I	97709	0	106	0	113	1	52	0	102	1	95	0	95	1	73	1	69	0	90	0	100	0	82	0	89	0	66	0	118	0	108	0	74	0	74	0	133	0	102	1	89	0	71	0	68	0	48	1	80
Chr. I	98419	0	91	0	93	1	59	0	115	1	115	0	82	1	73	1	69	0	85	0	88	0	68	0	89	0	62	0	101	0	122	0	86	0	73	0	107	0	96	1	59	0	64	0	38	0	45	1	84
Chr. I	98885	0	107	0	87	1	64	0	113	0.991935	124	0	85	1	64	1	59	0	73	0	99	0	83	0	76	0	61	0	99	0	103	0	97	0	74	0	101	0	102	1	64	0	57	0	38	0	38	1	89
Chr. I	99440	0	102	0	99	1	47	0	101	1	108	0	79	1	52	1	55	0	92	0	110	0	71	0	113	0	58	0	110	0	101	0	80	0	66	0	104	0	84	1	66	0	54	0	43	0	56	1	94
Chr. I	99606	0	93	0	85	1	71	0	76	1	95	0	78	1	72	1	73	0	85	0	91	0	74	0	102	0	67	0	110	0	92	0	86	0	64	0	105	0	99	1	74	0	62	0	44	0	35	1	79
Chr. I	99916	0.0111111	90	0	64	1	44	0	75	1	105	0	62	1	48	1	60	0	73	0	82	0	49	0	67	0	62	0.0120482	83	0	90	0	79	0	55	0	85	0	75	1	64	0	43	0	37	0	41	1	78
Chr. I	99929	0	88	0	61	1	45	0	71	1	106	0	67	1	47	1	60	0	75	0	83	0	46	0	64	0	56	0	81	0	84	0	72	0	52	0	83	0	74	1	64	0	48	0	37	0	38	1	78
Chr. I	100063	0	94	0	63	1	38	0	79	1	114	0	84	1	52	1	68	0	97	0	95	0	51	0	88	0	50	0	79	0	72	0	97	0	54	0	94	0	83	1	65	0	51	0	29	0	32	1	81
Chr. I	100687	0	79	0	87	1	61	0	71	0.990291	103	0	82	1	60	1	45	0	92	0	84	0	72	0	93	0	63	0	86	0	90	0	76	0	63	0	76	0	68	1	78	0	49	0	37	0	37	1	61
Chr. I	100840	0	96	0	85	1	59	0	100	1	94	0	78	1	63	1	49	0	90	0	114	0	85	0	82	0	52	0	90	0	119	0	84	0	83	0	83	0	108	1	64	0	45	0	45	0	47	1	68
Chr. I	101177	0	63	0	47	1	35	0	86	1	72	0	59	1	31	1	22	0	62	0	83	0	50	0	72	0	47	0	88	0	89	0	71	0	66	0	78	0	84	1	49	0	34	0	31	0	33	1	59
Chr. I	101193	0	64	0	47	1	33	0	88	1	75	0	58	1	33	1	19	0	58	0	81	0	47	0	71	0	47	0	86	0	86	0	71	0	64	0	80	0	81	1	46	0	37	0	33	0	31	1	61
Chr. I	101198	0	63	0	48	1	35	0	89	1	75	0	60	1	32	1	21	0	58	0	73	0	50	0	72	0	47	0	81	0	87	0	70	0.0140845	71	0	78	0	80	1	44	0	37	0	32	0	30	1	63
Chr. I	101202	0	58	0	50	1	35	0	80	1	74	0	59	1	28	1	21	0	59	0	74	0	48	0	71	0	46	0	74	0	80	0	68	0	64	0	76	0	80	1	44	0	37	0	31	0	29	1	64
Chr. I	101230	0.0192308	52	0	57	1	30	0	73	1	68	0	59	1	21	1	19	0	61	0	76	0	51	0	78	0	49	0	82	0	80	0	66	0	70	0	76	0	66	1	39	0	40	0	25	0	28	1	48
Chr. I	101336	0	66	0	61	1	32	0	67	1	73	0	52	1	25	1	28	0	58	0	81	0	42	0	73	0	38	0	67	0	88	0	72	0	55	0	74	0	57	1	37	0.025	40	0	29	0	32	1	50
Chr. I	101371	0	66	0	68	1	34	0	78	1	85	0	71	1	27	1	27	0	67	0	94	0	47	0	79	0	44	0	82	0	93	0	83	0	67	0	76	0	68	1	38	0	43	0	25	0	35	1	60
Chr. I	101423	0	67	0	76	0.972222	36	0	84	0.988889	90	0	80	1	32	1	36	0	71	0	86	0	57	0	77	0	51	0	95	0	111	0	70	0	76	0	74	0	72	1	48	0	39	0	36	0	46	1	64
Chr. I	101452	0.0909091	66	0.0512821	78	1	37	0.0740741	81	0.990385	104	0.150685	73	1	39	1	44	0.0895522	67	0.119048	84	0.109091	55	0.118421	76	0.12	50	0.0333333	90	0.0679612	103	0.0666667	75	0.0434783	69	0.0657895	76	0.0571429	70	1	52	0.146341	41	0.0857143	35	0.106383	47	1	76
Chr. I	101453	0.104478	67	0.157895	76	1	37	0.144578	83	0.990196	102	0.175676	74	1	39	1	43	0.136364	66	0.209877	81	0.192308	52	0.216216	74	0.18	50	0.0888889	90	0.217822	101	0.180556	72	0.0746269	67	0.148649	74	0.114286	70	1	51	0.222222	36	0.0571429	35	0.116279	43	1	78
Chr. I	101479	0	75	0	74	1	39	0	71	0.989899	99	0	64	1	37	1	42	0	65	0	74	0	52	0	65	0	46	0	93	0	89	0	69	0	70	0	64	0	65	1	48	0	40	0	32	0	47	1	71
Chr. I	101482	0	75	0	78	1	36	0	73	0.99	100	0	64	1	35	1	40	0	65	0	73	0	54	0	66	0	50	0	102	0	94	0	74	0	70	0	69	0	75	1	49	0	42	0	32	0	47	1	72
Chr. I	101563	0	99	0	73	1	50	0	79	1	102	0	76	1	46	1	52	0	82	0	91	0	59	0	73	0	60	0	90	0	96	0	87	0	61	0	76	0	102	1	57	0	54	0	37	0	48	1	77
Chr. I	101607	0	93	0	67	1	56	0	98	0.992188	128	0	86	1	44	1	53	0	87	0	103	0	56	0	69	0	65	0	97	0	116	0	85	0	69	0	88	0	104	1	66	0	57	0	34	0	45	1	96
Chr. I	101619	0	86	0	67	1	55	0	97	0.992063	126	0	88	1	40	1	54	0	88	0	107	0	59	0	75	0	65	0	92	0	121	0	84	0	68	0	90	0	101	1	67	0	53	0	38	0	44	1	97
Chr. I	101712	0	88	0	75	1	47	0	94	0.992188	128	0	72	1	43	1	68	0	91	0	111	0	64	0	86	0	68	0	107	0	113	0	67	0	84	0	99	0	122	1	77	0	52	0	43	0	33	1	86
Chr. I	101991	0	98	0	92	1	48	0	96	1	133	0	65	1	58	1	71	0	87	0	118	0	72	0	97	0	76	0	92	0	107	0	98	0	91	0	99	0	101	1	79	0	62	0	42	0	35	1	74
Chr. I	102345	0	114	0	83	1	63	0	105	0.990291	103	0	66	1	54	1	71	0	96	0	105	0	66	0	84	0	69	0	96	0	126	0	94	0	69	0	97	0	102	1	89	0	60	0	40	0	43	1	82
Chr. I	102420	0	106	0	90	1	62	0	95	0.990741	108	0	66	1	45	1	69	0	98	0	96	0	73	0	94	0	67	0	108	0	116	0	107	0	79	0	103	0	92	1	75	0	57	0	46	0	50	1	79
Chr. I	102483	0	100	0	86	1	53	0	96	0.98	100	0	77	1	55	1	59	0	96	0	106	0	79	0	86	0	58	0	102	0	101	0	94	0	72	0	109	0	89	1	88	0	47	0	44	0	41	1	81
Chr. I	102486	0	101	0	87	1	55	0	94	0.979592	98	0	75	1	55	1	55	0	95	0	106	0	80	0	87	0	57	0	100	0	100	0	95	0	70	0	112	0	87	1	83	0	50	0	43	0	40	1	78
Chr. I	102606	0	108	0	70	1	60	0	85	1	90	0	80	1	61	1	59	0	84	0	116	0	86	0	86	0	60	0	91	0	124	0	109	0	74	0	99	0	96	1	74	0	59	0	38	0	42	1	82
Chr. I	102864	0	93	0	95	1	57	0	93	0.984375	128	0	82	1	66	1	53	0	97	0	114	0	73	0	78	0	72	0	99	0	133	0	103	0	83	0	102	0	104	1	82	0	69	0	49	0	33	1	95
Chr. I	103068	0	108	0	100	1	54	0.010101	99	0.992424	132	0	92	1	69	1	56	0	84	0	124	0	66	0	76	0	60	0	82	0	110	0	107	0	77	0	99	0	97	1	90	0	59	0	56	0	44	1	70
Chr. I	103110	0	120	0	106	1	55	0	112	0.992308	130	0	93	1	62	1	55	0	88	0	129	0	71	0	92	0	61	0	83	0	116	0	113	0	78	0	119	0	97	1	100	0	58	0	57	0	43	1	70
Chr. I	103141	0	126	0	103	1	51	0	97	0.991453	117	0	94	1	66	1	58	0	84	0	108	0	72	0	95	0	66	0	89	0	106	0	108	0	73	0	114	0	90	1	90	0	64	0	52	0	45	1	66
Chr. I	103146	0	117	0	96	1	48	0	101	0.991228	114	0	90	1	62	1	57	0	81	0	107	0	73	0	95	0	62	0	82	0	108	0	99	0	69	0	112	0	81	1	84	0	60	0	52	0	41	1	65
Chr. I	103307	0	131	0	82	1	40	0	112	1	115	0	100	1	51	1	51	0	100	0	110	0	69	0	104	0	59	0	108	0	106	0	110	0	73	0	98	0	102	1	87	0	60	0	70	0	40	1	53
Chr. I	103578	0	113	0	83	1	64	0	103	1	124	0	92	1	58	1	64	0	110	0	114	0	60	0	82	0	76	0	111	0	129	0	109	0	83	0	98	0	97	1	94	0	64	0	41	0	50	1	78
Chr. I	103632	0	98	0	73	1	63	0	95	1	110	0	97	1	51	1	62	0	102	0	111	0	67	0	80	0	66	0	105	0	117	0	97	0	76	0	100	0	94	1	87	0	55	0	41	0	50	1	68
Chr. I	103724	0	94	0	63	1	63	0	102	1	110	0	78	1	67	1	64	0	98	0	90	0	73	0	79	0	75	0	80	0	111	0	83	0	83	0	88	0	76	1	61	0	52	0	45	0	40	1	81
Chr. I	103782	0	103	0	65	1	68	0	91	1	102	0	82	1	69	1	68	0	102	0	83	0	63	0	86	0	73	0	74	0	108	0	87	0	89	0	82	0	74	1	64	0	50	0	44	0	47	1	88
Chr. I	103867	0	122	0	75	0.981481	54	0	94	1	109	0	96	1	52	1	61	0	96	0	79	0	72	0	106	0	69	0	77	0	108	0	87	0	92	0	97	0	86	1	90	0	47	0	55	0	47	1	77
Chr. I	103899	0	115	0	75	1	63	0	88	1	110	0	99	1	64	1	78	0	93	0	78	0	64	0	104	0	61	0	78	0	102	0	85	0	85	0	101	0	86	1	84	0	58	0	57	0	44	1	91
Chr. I	104042	0	106	0	93	1	72	0.010989	91	1	113	0	91	1	75	1	71	0	85	0	92	0	63	0	118	0	48	0	76	0	115	0	78	0	71	0	77	0	85	1	71	0	76	0	57	0	49	1	86
Chr. I	104343	0	133	0	103	1	58	0	115	1	104	0	101	1	66	1	71	0	88	0	109	0	89	0	87	0	73	0	88	0	130	0	101	0	91	0	113	0	80	1	85	0	73	0	60	0	60	1	92
Chr. I	104460	0	116	0	110	1	52	0.00862069	116	1	104	0	83	1	79	1	67	0	96	0	118	0	85	0	88	0	70	0	80	0	103	0	90	0	76	0	94	0	73	1	85	0	78	0	55	0	70	1	97
Chr. I	104505	0	129	0	112	0.983333	60	0	116	1	111	0	91	1	80	1	61	0	98	0	117	0	77	0	75	0	67	0	79	0	105	0	94	0	77	0	107	0	81	1	83	0	67	0	64	0	66	1	97
Chr. I	105800	0	101	0	76	1	52	0	85	1	128	0	77	1	57	1	72	0	90	0	113	0	72	0	107	0	57	0	101	0	108	0	83	0	86	0	106	0	101	1	78	0	74	0	64	0	57	1	72
Chr. I	106581	0	120	0	90	1	59	0	100	0	108	0	89	1	66	1	51	0	89	0	96	0	82	0	78	0	73	0	111	0	93	0	86	0	77	0	113	0	116	1	84	0	87	0	79	0	76	1	71
Chr. I	106953	0	91	0	82	1	49	0	96	0	111	0	73	1	50	1	60	0	95	0	92	0	67	0	89	0	63	0	99	0	95	0	70	0	89	0	106	0	88	1	77	0	93	0	80	0	67	1	90
Chr. I	107001	0	100	0	86	1	47	0	87	0	111	0	82	1	52	1	54	0	91	0	95	0	66	0	88	0	64	0	103	0	94	0	72	0	80	0	101	0	77	1	84	0	85	0	83	0	55	1	94
Chr. I	107028	0	100	0	91	1	55	0	90	0	114	0	82	1	60	1	63	0	92	0	103	0	72	0	96	0	75	0	102	0	101	0	70	0	79	0	95	0	76	1	82	0	90	0	78	0	54	1	96
Chr. I	107505	0	100	0	90	1	62	0	107	0	127	0	75	1	65	1	58	0	110	0	102	0	78	0	97	0	73	0	92	NA	NA	0	89	0	81	0	116	0	94	1	100	0	103	0	111	0	62	1	86
Chr. I	107850	0	123	0	105	1	66	0	104	0	116	0	69	1	55	1	58	0	80	0	104	0	65	0.0104167	96	0	70	0	102	0	99	0	92	0	81	0	104	0	121	1	101	0	116	0	88	0	73	1	71
Chr. I	107970	0	118	0.0108696	92	1	64	0	99	0	131	0	72	1	61	1	73	0.00970874	103	0	103	0.0131579	76	0	104	0	73	0	92	0	90	0	81	0.0126582	79	0	100	0	116	1	102	0	117	0	85	0	61	1	95
Chr. I	108108	0	114	0	69	1	49	0	68	0	111	0	80	1	50	1	58	0	95	0	106	0	73	0	100	0	55	0	89	0	98	0	85	0	65	0	95	0	91	1	72	0	93	0	91	0	61	1	75
Chr. I	108391	0	98	0	87	1	60	0	76	0	98	0	70	1	44	1	52	0	73	0	84	0	64	0.0126582	79	0	52	0	84	0	90	0	86	0	71	0	104	0	87	1	51	0	77	0	97	0	61	1	69
Chr. I	108501	0	100	0	83	1	57	0	92	0	104	0	72	1	48	1	59	0	83	0	89	0	47	0	76	0	54	0	93	0	114	0	92	0	76	0	86	0	79	1	70	0	94	0	98	0	70	1	69
Chr. I	108943	0	99	0	86	1	70	0	90	0	127	0	86	1	50	1	55	0	101	0	105	0	65	0	86	0	57	0	94	0	93	0	98	0	72	0	80	0	95	1	81	0	84	0	95	0	76	1	75
Chr. I	108967	0	104	0	76	1	60	0	88	0	122	0	93	1	49	1	51	0	93	0	94	0	55	0	85	0	57	0	99	0	83	0	99	0	74	0	86	0	94	1	75	0	90	0.010101	99	0	72	1	71
Chr. I	109720	0	120	0	88	1	59	0	87	0	121	1	95	1	52	1	53	0	98	0.0105263	95	0	58	0	102	0	64	0	95	0	104	0	89	0	74	0	90	0	83	1	84	0	133	0	98	0	72	1	86
Chr. I	109795	0	111	0	89	1	65	0	79	0	114	1	91	1	61	1	45	0	97	0	95	0	69	0	103	0.0212766	47	0	89	0	105	0	82	0	78	0	103	0	91	1	89	0	133	0	102	0	72	1	89
Chr. I	109887	0	110	0	94	1	62	0	87	0	102	1	94	1	63	1	61	0	100	0	107	0	70	0	104	0	57	0	84	0	100	0	74	0	83	0	112	0	98	1	88	0	132	0	103	0	80	1	84
Chr. I	109984	0	111	0	97	1	60	0	102	0	113	1	90	1	66	1	45	0	102	0	120	0	86	0	89	0	66	0	97	0	106	0	77	0	78	0	108	0	91	1	90	0	126	0	109	0	69	1	80
Chr. I	110014	0	103	0	93	1	64	0.0107527	93	0	105	1	92	1	64	1	45	0	85	0	111	0	83	0	72	0	56	0	86	0	99	0	72	0	71	0	102	0	86	1	107	0	114	0	105	0	62	1	79
Chr. I	110101	0	102	0	106	1	51	0	93	0	111	1	84	1	57	1	45	0	87	0	130	0	78	0	97	0	54	0	95	0	105	0	84	0	77	0	105	0	93	1	99	0	113	0	97	0	61	1	84
Chr. I	110131	0	102	0	96	1	61	0	91	0	106	1	83	1	61	1	49	0	87	0	120	0	82	0	102	0	48	0	92	0	100	0	85	0	84	0	94	0	88	1	97	0	119	0	96	0	67	1	89
Chr. I	110146	0	114	0	100	1	55	0	100	0	110	1	77	1	53	1	45	0	90	0	113	0	79	0	100	0	55	0	99	0	105	0	95	0	84	0	91	0	88	1	96	0	127	0	95	0	64	1	82
Chr. I	110200	0	113	0	94	1	61	0	110	0	100	1	87	1	64	1	44	0	94	0	117	0	74	0	98	0	53	0	100	0	104	0.010101	99	0	80	0	91	0	82	1	92	0	128	0	96	0	67	1	82
Chr. I	110595	0	86	0	74	1	38	0	84	0	92	1	54	1	36	1	45	0	58	0	79	0.0192308	52	0	69	0	41	0	81	0	92	0	78	0	70	0	94	0	79	1	61	0	115	0.0147059	68	0	69	1	59
Chr. I	110796	0	80	0	57	1	31	0	74	0	77	1	54	1	32	1	38	0	58	0	68	0	46	0	56	0	35	0	88	0	84	0	67	0	52	0	77	0	64	1	55	0.011236	89	0	85	0	70	1	44
Chr. I	110856	0	88	0	62	1	32	0	82	0	93	1	49	1	43	1	30	0	74	0	90	0	54	0	65	0	39	0	91	0	88	0.0136986	73	0	53	0	91	0	76	1	56	0	108	0	94	0	79	1	55
Chr. I	110981	0	97	0	63	1	35	0	73	0	86	1	70	1	51	1	47	0	90	0	97	0	66	0	71	0	36	0	84	0	95	0	87	0	62	0	82	0	73	1	61	0	126	0	104	0	72	1	59
Chr. I	111180	0	106	0	69	1	46	0	87	0	109	1	84	1	46	1	59	0	97	0	117	0	69	0	86	0	41	0	105	0	123	0	100	0	73	0	99	0	91	1	67	0	107	0	109	0	65	1	52
Chr. I	111245	0	108	0	67	1	50	0	92	0	113	1	78	1	49	1	58	0	95	0	113	0	75	0	89	0	45	0	99	0	109	0	97	0	78	0	94	0	79	1	58	0.00952381	105	0	116	0	82	1	70
Chr. I	111401	0	102	0	75	1	56	0	98	0	127	1	79	1	54	1	58	0	92	0	104	0	69	0	86	0	58	0	87	0	133	0	100	0	73	0	123	0	91	1	80	0	124	0	109	0	95	1	76
Chr. I	111623	0	107	0	80	1	50	0	93	0	119	1	75	1	55	1	65	0	87	0	126	0	83	0	96	0	67	0	101	0	119	0	86	0	91	0	115	0	97	1	59	0	119	0	116	0	95	1	76
Chr. I	111655	0	102	0	86	1	57	0	104	0	124	1	81	1	61	1	63	0	90	0	120	0	77	0	97	0	73	0	113	0	113	0	86	0	89	0	116	0	100	1	60	0	124	0	115	0	84	1	82
Chr. I	111719	0	89	0	84	1	50	0	101	0	114	1	80	1	62	1	54	0	88	0	111	0	66	0	103	0	68	0	114	0	115	0	87	0	81	0	110	0	96	1	59	0	118	0	113	0	85	1	85
Chr. I	111983	0	106	0	88	1	42	0	87	0	107	1	71	1	48	1	52	0	98	0	96	0	59	0	101	0	76	0	97	0	102	0	99	0	69	0	94	0	107	1	76	0	112	0	94	0	89	0.987654	81
Chr. I	112049	0	121	0	87	1	48	0	96	0	122	1	78	1	61	1	59	0	95	0	103	0	61	0	85	0	67	0	102	0	101	0	108	0	68	0	94	0	109	1	68	0.0103093	97	0	116	0	85	1	83
Chr. I	112232	0	94	0	78	1	44	0	90	0	131	1	87	1	51	1	57	0	83	0	106	0	71	0	97	0	63	0	120	0	121	0	98	0	69	0	97	0	96	1	89	0	101	0	116	0	81	1	83
Chr. I	112339	0	79	0	76	1	53	0	90	0	130	1	71	1	49	1	47	0	93	0	100	0	76	0	93	0	59	0	111	0	124	0	86	0	94	0	91	0	103	1	81	0	105	0	109	0	90	1	86
Chr. I	112373	0	87	0	79	1	51	0	93	0	134	1	69	1	47	1	46	0	98	0	102	0	67	0	101	0	56	0	105	0	124	0	85	0	87	0	96	0	108	1	78	0	104	0	107	0	88	1	78
Chr. I	112433	0	83	0	72	1	55	0	88	0	122	1	83	1	48	1	52	0	111	0	103	0	56	0	96	0	50	0	106	0	105	0	87	0	81	0	102	0	98	1	90	0	72	0	99	0	88	1	70
Chr. I	112684	0	100	0	96	1	46	0	91	0	108	1	75	1	67	1	56	0	86	0	82	0	61	0	113	0	64	0	98	0	110	0	98	0	74	0	93	0	80	1	82	0	115	0	105	0	78	1	76
Chr. I	112808	0	116	0	90	1	50	0	106	0	112	1	68	1	65	1	57	0	89	0	87	0	85	0	113	0	67	0	111	0	117	0	125	0	94	0	112	0	95	1	86	0	109	0	98	0	69	1	71
Chr. I	113132	0	82	0	79	1	63	0	106	0	112	1	67	1	60	1	63	0	66	0	81	0	57	0	87	0	59	0	88	0	99	0	91	0	73	0	88	0	110	1	96	0	115	0	91	0	80	1	67
Chr. I	113789	0	94	0	79	1	57	0	88	0	118	1	77	1	60	1	57	0	92	0	97	0	84	0	109	0	66	0	82	0	100	0	92	0	72	0	101	0	100	1	68	0	122	0	123	0	87	1	74
Chr. I	113812	0	98	0	77	1	57	0	85	0	117	1	86	1	57	1	55	0	88	0	105	0	90	0	107	0	72	0	93	0	98	0	91	0	72	0	101	0	97	1	67	0	124	0	126	0	93	1	69
Chr. I	113857	0	100	0	78	1	57	0	96	0	110	1	76	1	49	1	48	0	88	0	100	0	83	0	98	0	58	0	84	0	106	0	86	0	72	0.0108696	92	0	91	1	61	0	122	0	119	0	101	1	54
Chr. I	114070	0	95	0	73	1	46	0	84	0	83	1	67	1	54	1	54	0	77	0	87	0	60	0	91	0	55	0	98	0	96	0	70	0	69	0.0108696	92	0	82	1	65	0	114	0	103	0	79	1	54
Chr. I	114102	0	95	0	88	1	43	0	85	0	89	1	64	1	49	1	49	0	75	0	101	0	55	0	84	0	52	0	103	0	104	0	63	0	72	0	88	0	78	1	66	0	114	0	92	0	71	1	51
Chr. I	114133	0	95	0	85	1	44	0	72	0	89	1	77	1	50	1	52	0	82	0	102	0	55	0	75	0	51	0	107	0	98	0	65	0	64	0	79	0	80	1	69	0	105	0	94	0	69	1	46
Chr. I	114148	0	96	0	89	1	50	0	77	0	82	1	74	1	50	1	58	0.0119048	84	0	98	0	55	0	80	0	53	0	104	0	94	0	74	0	65	0	94	0	84	1	75	0	107	0	96	0	69	1	58
Chr. I	114227	0	89	0	72	1	59	0	79	0	95	1	60	1	61	1	54	0	88	0	99	0	56	0	69	0	40	0	93	0	93	0	64	0	64	0	86	0	80	1	66	0	104	0	85	0	70	1	68
Chr. I	114258	0	83	0	73	1	59	0	85	0	99	1	55	1	62	1	51	0	91	0	99	0	59	0	75	0	53	0	99	0	99	0	62	0	65	0	90	0	87	1	65	0	109	0.0121951	82	0	64	1	67
Chr. I	114628	0	127	0	83	1	46	0	94	0	104	1	71	1	46	1	65	0	116	0	103	0	64	0	76	0	51	0	98	0	126	0	95	0	65	0	99	0	76	1	76	0	106	0	110	0	69	1	86
Chr. I	114884	0	98	0	79	1	52	0	96	0.010101	99	1	65	1	62	1	56	0	105	0	106	0	64	0	73	0	50	0.0102041	98	0	109	0	88	0	59	0	100	0	78	1	82	0	105	0	101	0	77	1	78
Chr. I	114928	0	95	0	85	1	49	0.0128205	78	0	100	1	68	1	60	1	52	0.0107527	93	0	109	0	60	0	69	0	47	0	89	NA	NA	0	70	0	57	0	93	0	85	1	74	0	97	0	96	0	74	1	75
Chr. I	115167	0	106	0	91	1	69	0	83	0	124	1	81	1	43	1	53	0	88	0	128	0	75	0	93	0	58	0	96	0	77	0	94	0	84	0	125	0	96	1	69	0	92	0	114	0	75	1	69
Chr. I	115335	0	109	0	88	1	76	0	107	0	114	1	74	1	61	1	63	0	90	0	105	0	78	0	108	0	46	0	99	0	89	0	91	0	72	0	127	0	90	1	89	0	86	0	98	0	87	1	83
Chr. I	115494	0.00840336	119	0	84	1	71	0	95	0	120	1	85	1	49	1	76	0.00934579	107	0	123	0	85	0	105	0	61	0	109	0	92	0	122	0	82	0	126	0	80	1	93	0	85	0	91	0	62	1	94
Chr. I	115512	0	117	0	78	1	63	0	95	0	116	1	81	1	51	1	67	0	104	0	123	0	86	0	104	0	61	0	103	0	104	0	123	0	79	0.0075188	133	0	80	1	85	0	81	0	93	0	52	1	87
Chr. I	115590	0	115	0	68	1	55	0	90	0	117	1	85	1	58	1	57	0	94	0	122	0	77	0	96	0	57	0	99	0	113	0	105	0	69	0	117	0	92	1	73	0.0103093	97	0	99	0	57	1	84
Chr. I	115606	0	117	0	70	1	66	0	98	0	119	1	93	1	59	1	62	0	95	0	122	0	79	0	97	0	55	0	106	0	112	0	105	0	66	0	116	0	95	1	78	0	98	0	96	0	56	1	81
Chr. I	115659	0	110	0	76	1	69	0	102	0	109	1	108	1	58	1	62	0	102	0	115	0	82	0	94	0	58	0	104	0	111	0	112	0	66	0	128	0	97	1	97	0	105	0	101	0	62	1	100
Chr. I	115785	0	111	0	93	1	57	0	111	0	110	1	88	1	67	1	59	0	94	0	128	0	93	0	96	0	72	0	102	0	133	0	106	0	72	0	106	0	117	1	92	0	111	0	100	0	65	1	108
Chr. I	115906	0	116	0	76	1	62	0	107	0	107	1	76	1	71	1	60	0	99	0	104	0	96	0	110	0	70	0	107	0	124	0	115	0	80	0	110	0	120	1	68	0	131	0	101	0	79	1	95
Chr. I	115921	0	108	0	79	1	65	0	102	0	108	1	75	1	71	1	62	0	93	0	103	0	94	0	108	0	76	0	105	0	119	0	107	0	86	0	110	0	120	1	67	0	124	0	97	0	80	1	91
Chr. I	116178	0	125	0	76	1	52	0	97	0	115	1	88	1	65	1	59	0	104	0	116	0	97	0	98	0	63	0	93	0.00970874	103	0	91	0	72	0	94	0	108	1	54	0	110	0	90	0	67	1	80
Chr. I	116334	0	93	0	74	1	52	0	76	0	89	1	83	1	47	1	43	0	78	0	80	0	53	0	104	0	62	0	84	0	84	0	97	0	58	0	94	0	90	1	68	0	80	0	87	0	54	1	67
Chr. I	116457	0	76	0	85	1	38	0	91	0	103	1	73	1	37	1	44	0	97	0	77	0	51	0	94	0	55	0	88	0	82	0	91	0	58	0	102	0	91	1	57	0	77	0	71	0	43	1	75
Chr. I	116526	0	82	0	89	1	49	0	76	0	112	1	61	1	35	1	55	0	88	0	78	0	43	0	81	0	57	0	80	0	84	0	87	0	48	0	82	0	88	1	76	0	75	0	82	0	54	1	72
Chr. I	116548	0	85	0	89	1	53	0	75	0	104	1	63	1	33	1	53	0	88	0	73	0	47	0	80	0	54	0	82	0	85	0	89	0	56	0	81	0	93	1	73	0	82	0	74	0	54	1	76
Chr. I	117393	0.00925926	108	0.0133333	75	1	60	0	88	0.00869565	115	1	68	1	56	1	68	0	78	0	99	0	65	0	82	0	57	0	105	0	95	0	92	0	75	0	112	0.010989	91	1	77	0	94	0	72	0	62	1	77
Chr. I	117504	0	111	0	75	1	50	0	74	0	109	1	77	1	60	1	69	0	82	0	100	0	76	0	83	0	62	0	106	0	91	0	84	0	67	0	105	0	90	1	86	0	94	0	68	0	61	1	73
Chr. I	117528	0	109	0	85	1	53	0	81	0	109	1	84	1	64	1	70	0	83	0	92	0	81	0	78	0	59	0	96	0	92	0	79	0	67	0	88	0	89	1	91	0	97	0	59	0	64	1	74
Chr. I	117940	0	102	0	98	1	59	0	101	0	137	1	57	1	60	1	68	0	100	0	84	0	94	0	87	0	73	0	106	0	118	0	108	0	87	0	105	0	97	1	86	1	77	0	62	0	52	1	93
Chr. I	118092	0	103	0	92	1	43	0	86	0	108	0	87	1	54	1	51	0	87	0	86	0	72	0	78	0	76	0	112	0	112	0	86	0	76	0	97	0	94	1	83	1	92	0	68	0	53	0.971429	70
Chr. I	118122	0	103	0	85	1	45	0	78	0	104	0	84	1	54	1	53	0	75	0	74	0	61	0	70	0	71	0	102	0	95	0	80	0.0138889	72	0	87	0	92	1	91	1	91	0	63	0	50	1	75
Chr. I	118143	0	95	0.0125	80	1	44	0	79	0	110	0	77	1	59	1	51	0	69	0	70	0	57	0	72	0	67	0	96	0	94	0	74	0	71	0	83	0	90	1	92	1	90	0	57	0	43	1	68
Chr. I	118606	0	98	0	55	1	47	0.0111111	90	0	109	0	70	1	64	1	62	0	83	0	106	0	76	0	83	0	55	0	103	0	86	0	88	0	72	0	94	0	94	1	69	1	74	0	47	0	41	1	93
Chr. I	118653	0	105	0	52	1	47	0	92	0	101	0	80	1	50	1	47	0	89	0	100	0	68	0	82	0	58	0	99	0	101	0	100	0	84	0	101	0	99	1	68	1	85	0	64	0	40	1	86
Chr. I	118822	0.0111111	90	0	75	1	54	0	93	0	120	0	72	1	62	1	51	0	97	0	102	0	77	0	91	0	49	0	101	0	93	0	112	0	97	0	108	0	93	1	69	1	89	0	54	0	48	1	96
Chr. I	118997	0	108	0	71	1	47	0	94	0	118	0	94	1	63	0.982759	58	0	80	0	105	0	77	0	99	0	48	0	107	0	97	0	96	0	75	0	106	0	84	0.982456	57	0.977528	89	0	60	0	47	1	79
Chr. I	119149	0	113	0	78	1	57	0	101	0	129	0	90	1	62	1	55	0	81	0	81	0	76	0	97	0	58	0	114	0	95	0	104	0	69	0	110	0	82	1	64	0.988506	87	0	60	0	42	1	71
Chr. I	119344	0	92	0	75	1	55	0	87	0	119	0	77	1	65	1	59	0	90	0	100	0	79	0	109	0	56	0	66	0	104	0	110	0	65	0	102	0	83	1	67	0.984848	66	0	53	0	33	1	77
Chr. I	119381	0	97	0	83	1	56	0	83	0	121	0	69	1	63	1	50	0	78	0	100	0	82	0	99	0	66	0	73	0	98	0	96	0	72	0	94	0	92	1	62	0.984375	64	0	49	0	33	1	66
Chr. I	119441	0	109	0	77	1	56	0	68	0	124	0	64	1	75	1	47	0	84	0	91	0	80	0	78	0.0185185	54	0	82	0	88	0	84	0	68	0.0103093	97	0.0135135	74	1	58	0.986301	73	0	56	0	40	1	71
Chr. I	119460	0	106	0	80	1	53	0	69	0	122	0	63	1	72	1	56	0	88	0	100	0	80	0	94	0	59	0	86	0	99	0	81	0	80	0	110	0	85	1	55	1	71	0	55	0	43	1	66
Chr. I	119642	0	103	0	91	1	42	0	84	0	117	0	68	1	67	0.982759	58	0	81	0	111	0	73	0	77	0	70	0	108	0	117	0	107	0	94	0	112	0	85	1	63	1	61	0	58	0	42	1	70
Chr. I	119659	0	96	0	88	1	45	0	79	0	113	0	71	1	59	1	52	0	77	0	98	0	62	0	73	0	73	0	105	0	108	0	91	0	95	0	105	0	86	1	62	1	58	0	52	0	41	1	75
Chr. I	119762	0	119	0	87	1	51	0	85	0	111	0	64	1	51	1	53	0	78	0	79	0	53	0	71	0	57	0	107	0	100	0	89	0	83	0	112	0	98	1	49	1	58	0	59	0	36	1	78
Chr. I	119777	0	106	0	84	1	50	0	77	0	111	0	62	1	54	1	55	0	76	0	80	0	46	0	64	0	55	0	100	0	99	0	85	0	71	0	118	0	96	1	62	1	56	0	64	0	35	1	80
Chr. I	119842	0	107	0	98	1	55	0	99	0	109	0	49	1	48	1	55	0	74	0	97	0	57	0	56	0	63	0	101	0	103	0	94	0	65	0	110	0	82	1	62	0.982456	57	0	58	0	38	1	74
Chr. I	119951	0	117	0	81	0.98	50	0	76	0	93	0	63	1	38	1	47	0	76	0	98	0	55	0	56	0	58	0	91	0	93	0	88	0	61	0	98	0	89	1	59	1	67	0	59	0	37	1	78
Chr. I	120061	0	96	0	79	1	44	0	79	0	85	0	51	1	34	1	48	0	73	0	77	0	63	0	57	0	58	0	86	0	104	0	72	0	49	0	93	0	70	1	76	1	62	0.0204082	49	0	24	1	76
Chr. I	120085	0	95	0	80	1	40	0	81	0	83	0	55	1	36	1	46	0	74	0	83	0	58	0	58	0	53	0	96	0	112	0	76	0	49	0	87	0	71	1	78	1	55	0	40	0	27	1	77
Chr. I	120115	0.021978	91	0.0131579	76	1	35	0	80	0.0375	80	0	49	1	34	1	44	0.0263158	76	0.0135135	74	0	48	0	53	0.0217391	46	0.0232558	86	0.00909091	110	0	71	0.0222222	45	0.0131579	76	0.0153846	65	1	70	1	51	0	38	0	24	1	90
Chr. I	120118	0	82	0.0298507	67	1	44	0	73	0	71	0	46	1	37	1	49	0	66	0	66	0	43	0	51	0	44	0	77	0	103	0	66	0	38	0	70	0	60	1	81	1	53	0	34	0	24	1	93
Chr. I	120277	0	88	0	90	1	64	0	80	0	90	0	73	1	44	1	52	0	88	0	83	0	61	0	76	0	56	0	95	0	105	0	73	0	51	0	61	0	91	1	64	1	67	0	52	0	35	1	92
Chr. I	120281	0	87	0	88	1	64	0	84	0	95	0	76	1	41	1	51	0	91	0	92	0	62	0	78	0	53	0	98	0	107	0	75	0	55	0	64	0	95	1	64	0.985075	67	0	53	0	37	1	94
Chr. I	120405	0	110	0	92	1	53	0	90	0	121	0	75	1	52	1	56	0	100	0	100	0	58	0	83	0	65	0	108	0	114	0	90	0	75	0	70	0	101	1	70	1	63	0	58	0	32	1	66
Chr. I	120485	0	100	0	78	1	51	0	86	0.00847458	118	0	81	1	53	1	59	0	104	0	92	0.0169492	59	0	89	0	66	0	96	0	99	0	90	0	69	0.0114943	87	0	82	1	62	1	45	0	55	0	27	1	64
Chr. I	120740	0	107	0	77	1	48	0	88	0	110	0	65	1	44	1	72	0	80	0	98	0	78	0	81	0.0133333	75	0	91	0	105	0	101	0	79	0	101	0.0103093	97	1	66	1	74	0	44	0	31	1	73
Chr. I	120818	0	109	0	88	1	48	0	103	0	119	0	81	1	53	1	70	0	94	0	110	0	82	0	87	0	69	0	94	0	118	0	104	0	82	0	111	0	99	1	79	1	64	0	47	0	45	1	78
Chr. I	120895	0	117	0	95	1	43	0	100	0	132	0	89	1	57	1	67	0	88	0	104	0	92	0	85	0	77	0	96	0	134	0	102	0	83	0	117	0	108	1	86	1	63	0	58	0	47	1	65
Chr. I	120925	0	125	0	101	1	46	0	107	0	129	0	96	1	57	1	67	0	104	0	105	0	100	0	93	0.0123457	81	0	98	0	131	0	113	0.0119048	84	0	113	0	108	1	95	1	59	0	60	0	49	1	70
Chr. I	121322	0	111	0	100	1	48	0	103	0	128	0	85	1	44	1	58	0	126	0	107	0	73	0	85	0	62	0	113	0	131	0	114	0	85	0	114	0	89	1	63	0.984848	66	0	45	0	36	1	84
Chr. I	121421	0	104	0	97	1	38	0	104	0	105	0	71	1	46	1	53	0	93	0	115	0	69	0	88	0	51	0	114	0	101	0	96	0	76	0	92	0	79	1	71	1	65	0	43	0	42	1	102
Chr. I	121453	0	105	0	100	1	34	0	105	0	105	0	68	1	41	1	46	0	89	0	125	0	76	0	91	0	43	0	104	0	112	0	98	0	77	0	101	0	79	1	65	1	58	0	43	0	48	1	92
Chr. I	121589	0	106	0	84	1	62	0	99	0	104	0	82	1	42	1	55	0	91	0	99	0	72	0	95	0	52	0	92	0	98	0	93	0	73	0	99	0	77	1	81	1	60	0	49	0	50	1	88
Chr. I	121730	0	107	0	79	1	53	0	91	0	101	0	76	1	51	1	70	0	100	0	97	0	79	0	95	0	64	0	105	0	83	0	71	0	78	0	115	0	85	1	68	1	64	0	43	0	40	1	98
Chr. I	121824	0	106	0	65	1	51	0	91	0	105	0	84	1	48	1	59	0	89	0	109	0	82	0	90	0	50	0	95	0	99	0	104	0	70	0	125	0	84	1	60	1	60	0	36	0	48	1	92
Chr. I	121832	0	107	0	64	1	53	0	88	0	107	0	81	1	49	1	56	0	88	0	105	0	79	0	89	0	51	0	98	0	101	0	106	0	69	0	123	0	80	1	58	1	60	0	34	0	48	1	92
Chr. I	121901	0	115	0	81	1	46	0	90	0	102	0	83	1	45	1	46	0	91	0	105	0	69	0	78	0	48	0	81	0	100	0	98	0	78	0	115	0	84	1	60	1	58	0	40	0	47	1	82
Chr. I	121907	0	109	0	79	1	45	0	88	0	99	0	82	1	39	1	43	0	90	0	101	0	73	0	80	0	51	0	81	0	103	0	100	0	73	0	115	0	82	1	60	1	66	0	39	0	47	1	83
Chr. I	121957	0.010101	99	0	65	1	48	0	87	0	110	0.0114943	87	1	38	1	42	0	95	0	91	0	60	0	82	0	49	0	91	0	93	0	96	0	61	0	108	0	80	1	72	1	60	0	41	0	48	1	77
Chr. I	122033	0	113	0	66	1	56	0	100	0	123	0	84	1	52	1	65	0	93	0	103	0	58	0	87	0	60	0	108	0	104	0	86	0	75	0	102	0	87	1	81	1	64	0	49	0	54	1	84
Chr. I	122045	0	113	0	71	1	57	0	100	0	130	0	84	1	53	1	66	0	93	0	101	0	64	0	83	0	66	0	117	0	108	0	85	0	74	0	98	0	93	1	76	1	70	0	46	0	52	1	81
Chr. I	122147	0	120	0	87	1	46	0	93	0	103	0	82	1	47	1	50	0	102	0	110	0	66	0	93	0	49	0	87	0	108	0	85	0	74	0	93	0	83	1	68	1	75	0	48	0	43	1	77
Chr. I	122159	0	120	0	83	1	51	0	95	0	108	0	84	1	49	1	55	0	104	0	106	0	66	0	84	0	50	0.0111111	90	0	103	0	88	0	70	0	86	0	86	1	75	1	71	0	49	0	43	1	75
Chr. I	122191	0	127	0	84	1	52	0	103	0	103	0	86	1	44	1	55	0	101	0	104	0	78	0	96	0	49	0	97	0	108	0	88	0	66	0	100	0	91	0.987654	81	1	71	0	51	0	42	1	72
Chr. I	122202	0	127	0	84	0.981132	53	0	110	0	102	0	87	1	44	1	55	0	97	0	102	0	77	0	94	0	55	0	89	0	105	0	94	0	67	0	96	0	92	1	83	1	67	0	51	0	39	1	77
Chr. I	122298	0	125	0	75	1	56	0	96	0	121	0	89	1	59	1	58	0.00877193	114	0	98	0	79	0	98	0	60	0	107	0	106	0	102	0	79	0	102	0	99	1	71	1	70	0	53	0	30	1	85
Chr. I	122390	0	115	0.011236	89	1	56	0	105	0	122	0	75	1	58	1	49	0	107	0	95	0	87	0	104	0	52	0.00877193	114	0	113	0	82	0	72	0.0217391	92	0	82	1	83	1	62	0	43	0	30	1	84
Chr. I	122451	0	115	0	104	1	56	0	118	0	118	0	74	1	69	1	48	0	117	0	88	0	97	0	98	0	55	0	120	0	124	0	88	0	71	0	95	0	94	1	88	1	68	0	45	0	34	1	92
Chr. I	122846	0.0107527	93	0	89	1	63	0	122	0	120	0	72	1	64	1	58	0	94	0	106	0	83	0	88	0	73	0	100	0	106	0	109	0	64	0	104	0	88	1	85	1	48	0	56	0	43	1	75
Chr. I	123074	0	95	0	83	1	59	0	85	0	111	0	81	1	58	1	63	0	98	0	120	0	85	0	104	0	67	0	89	0	101	0	69	0	90	0	99	0	72	1	64	1	50	0	49	0	45	1	71
Chr. I	123140	0	98	0	86	1	57	0	93	0	120	0	80	1	61	1	65	0	107	0	127	0	76	0	102	0	56	0	92	0	107	0	73	0	94	0	104	0	80	1	67	1	60	0	51	0	47	1	82
Chr. I	123368	0.0123457	81	0	90	1	59	0	88	0	98	0	84	1	53	1	57	0.0131579	76	0	116	0	58	0	89	0	47	0	97	0	106	0	96	0	77	0	116	0	90	1	87	1	66	0	41	0	40	1	102
Chr. I	123374	0	83	0	89	1	52	0	83	0	102	0	87	1	43	1	52	0	81	0	112	0	61	0	89	0	51	0	89	0.00925926	108	0	94	0	80	0	117	0	94	1	81	1	64	0	42	0	39	1	96
Chr. I	123380	0	83	0	87	1	60	0	84	0	99	0	87	1	51	1	55	0	80	0	114	0	62	0	92	0	50	0	87	0	112	0	95	0	75	0	119	0	94	1	86	1	64	0	43	0	41	1	101
Chr. I	123428	0	75	0	80	1	59	0	93	0	95	0	82	1	47	1	48	0	78	0	97	0	67	0	91	0	51	0	87	0	90	0	85	0	60	0	106	0	87	1	86	1	68	0	49	0	42	1	97
Chr. I	123785	0	85	0	85	1	45	0	79	0	115	0	64	1	58	1	55	0	80	0	97	0	62	0	66	0	47	0	94	0	104	0	80	0	78	0	70	0	80	1	107	1	75	0	53	0	50	1	91
Chr. I	123842	0	84	0	82	1	46	0	87	0	115	0	66	1	62	1	46	0	74	0	97	0	68	0	74	0	48	0	93	0	91	0	96	0	78	0	77	0	82	1	91	1	67	0	50	0	41	1	84
Chr. I	123890	0	92	0	93	1	48	0	92	0	117	0	74	1	67	1	54	0	79	0	117	0	72	0	82	0	55	0	108	0	103	0	103	0	92	0	94	0	84	1	95	1	67	0	50	0	48	1	82
Chr. I	124001	0	105	0	88	1	49	0	87	0	109	0	73	1	68	1	54	0	71	0	111	0	73	0	81	0	72	0	98	0	112	0	93	0	73	0	96	0	83	1	72	1	84	0	34	0	50	1	83
Chr. I	124034	0	108	0	82	1	48	0	87	0	108	0	81	1	68	1	57	0	79	0	107	0	73	0	81	0	62	0	94	0	114	0	89	0	77	0	95	0	84	1	66	1	80	0	37	0	51	1	71
Chr. I	124181	0	86	0	95	1	68	0	86	0	99	0	79	1	64	1	56	0	87	0	119	0	74	0	85	0	60	0	95	0	102	0	100	0	78	0	98	0	81	1	80	1	62	0	40	0	44	1	72
Chr. I	124362	0	96	0	89	1	45	0	107	0	93	0	70	1	44	1	49	0	96	0	101	0	72	0	82	0	51	0	85	0	103	0	99	0	97	0	116	0	82	1	60	1	96	0	52	0	39	1	86
Chr. I	124373	0	94	0	96	1	48	0	107	0	95	0	66	1	51	1	55	0	94	0	110	0	72	0	84	0	47	0	80	0	107	0	96	0	100	0.00840336	119	0	80	1	75	1	105	0	50	0	41	1	91
Chr. I	124424	0	92	0.0102041	98	1	54	0	111	0	97	0	67	1	55	1	48	0	87	0	103	0	74	0	80	0	44	0	96	0	100	0	100	0	93	0.00862069	116	0	89	1	73	1	109	0	42	0	50	1	97
Chr. I	124539	0	89	0	87	1	41	0	95	0	111	0	72	1	48	1	52	0	95	0	94	0	76	0	81	0	62	0	90	0	108	0	98	0	85	0	113	0	81	1	74	1	97	0	39	0	57	1	106
Chr. I	124567	0	92	0	87	1	48	0	106	0	113	0	67	1	61	1	59	0	92	0	93	0	77	0	93	0	59	0	78	0	114	0	97	0	83	0	106	0	89	1	78	1	91	0.0227273	44	0	57	1	111
Chr. I	124583	0	105	0	100	1	49	0	102	0	112	0	60	1	58	1	59	0	92	0	92	0	76	0	94	0	56	0	92	0	105	0	100	0	74	0	111	0	94	1	75	1	87	0	45	0	59	1	110
Chr. I	124629	0	118	0	93	1	43	0	108	0	109	0	65	1	62	1	60	0	101	0	99	0	70	0	97	0	46	0	96	0	109	0	93	0	68	0	114	0	101	1	75	1	74	0	48	0	55	1	95
Chr. I	124665	0	109	0	75	1	47	0	99	0	93	0	49	1	59	1	63	0	91	0	88	0	65	0	87	0	38	0	81	0	88	0	77	0.0169492	59	0	96	0	88	1	78	1	69	0	48	0	53	1	100
Chr. I	124668	0	111	0	78	1	49	0	102	0	98	0	47	1	61	1	63	0	96	0	92	0	70	0	95	0	38	0	84	0	91	0	83	0	60	0	106	0	92	1	76	1	68	0	47	0	55	1	100
Chr. I	124671	0	109	0	75	1	50	0	102	0	95	0	48	1	63	1	65	0	94	0	90	0	68	0	93	0	37	0	85	0	87	0	83	0	58	0.00943396	106	0	90	1	78	1	68	0	49	0	56	1	103
Chr. I	124719	0	109	0	81	1	45	0	111	0	98	0	57	1	62	1	52	0	108	0	89	0	79	0	100	0	51	0	98	0	100	0	100	0	62	0	119	0	97	1	68	1	68	0	56	0	50	1	96
Chr. I	124872	0	119	0	78	1	50	0	113	0	90	0	76	1	70	1	66	0	79	0	97	0	78	0	96	0	57	0	96	0	99	0	85	0	64	0	92	0	84	1	80	1	63	0	50	0	45	1	89
Chr. I	124972	0	94	0	80	1	54	0	100	0	97	0	73	1	68	1	64	0	75	0	107	0	67	0	99	0	51	0	104	0	97	0	80	0	65	0	81	0	74	1	82	0.985294	68	0	47	0	44	1	76
Chr. I	125133	0	89	0	86	1	68	0	103	0	122	0	77	1	65	1	65	0	84	0	103	0	51	0	106	0	72	0	104	0	93	0	85	0	75	0	95	0	74	1	109	0.987805	82	0	44	0	43	1	94
Chr. I	125158	0	95	0	87	1	68	0	92	0	109	0	81	1	59	1	59	0	80	0	108	0	50	0	104	0.0149254	67	0	97	0	94	0	84	0	82	0	116	0	81	1	102	0.9875	80	0	43	0	39	1	90
Chr. I	125277	0	86	0	94	1	64	0.0107527	93	0	113	0	69	1	57	1	59	0.0121951	82	0	115	0	54	0	88	0	75	0	89	0	116	0	84	0	92	0	111	0	84	1	84	1	73	0	49	0	48	1	89
Chr. I	125286	0	88	0	101	1	64	0	85	0	119	0	68	1	60	1	57	0	84	0	119	0	54	0	86	0	70	0	92	0	118	0	92	0	91	0	117	0	92	1	89	1	67	0	50	0	46	1	91
Chr. I	125419	0	93	0	111	1	52	0	101	0	130	0	72	1	78	1	69	0	106	0	111	0	71	0	90	0	65	0	98	0	124	0	92	0	90	0	134	0	98	1	106	1	73	0	62	0	51	1	80
Chr. I	125610	0	104	0	110	1	56	0	107	0	103	0	80	1	59	1	60	0	100	0	97	0	71	0	78	0	44	0	117	0	112	0	102	0	89	0	97	0	99	1	91	1	82	0	46	0	59	1	85
Chr. I	125616	0	98	0	106	1	59	0	110	0	102	0	80	1	57	1	60	0	96	0	94	0	71	0	73	0	43	0	113	0	116	0	102	0	89	0	93	0	100	1	87	1	85	0	47	0	57	1	89
Chr. I	125619	0	95	0	99	1	61	0	108	0	97	0	78	1	59	1	57	0	94	0	98	0	68	0	70	0	39	0	105	0	111	0	102	0	88	0	81	0	96	1	95	1	88	0	45	0	55	1	92
Chr. I	125793	0	114	0	114	1	73	0	122	0	112	0	96	1	57	1	74	0	105	0	108	0	69	0	74	0	56	0	93	0	122	0	100	0	92	0	115	0	97	1	87	1	101	0	62	0	51	1	92
Chr. I	125895	0.00952381	105	0	103	1	76	0	103	0	116	0	86	1	63	1	73	0	89	0	106	0	62	0	88	0.0222222	45	0	93	0	114	0	97	0.0116279	86	0	113	0.00934579	107	1	93	1	92	0	64	0	52	1	90
Chr. I	126258	0	94	0	84	1	57	0	101	0	125	0	90	1	54	1	53	0	95	0	100	0	68	0	89	0	64	0	106	0	100	0	112	0	97	0	120	0	99	1	92	0.989362	94	0	55	0	38	1	76
Chr. I	126267	0	98	0	85	1	54	0	102	0	122	0	92	1	57	1	59	0	97	0	100	0	66	0	90	0	66	0	108	0	107	0	113	0	92	0	116	0	99	1	101	0.989691	97	0	55	0	38	1	77
Chr. I	126462	0	91	0	95	1	59	0	86	0	110	0	84	1	61	1	57	0	86	0	100	0	90	0	94	0	75	0	97	0	101	0	97	0.0135135	74	0	111	0	99	1	111	1	93	0	63	0	53	1	87
Chr. I	126468	0	93	0	95	1	58	0	76	0	110	0	81	1	60	1	54	0	81	0	96	0	96	0	100	0	72	0	100	0	96	0	91	0	72	0.0173913	115	0	98	1	106	1	91	0	62	0	55	1	88
Chr. I	126483	0	93	0	92	1	50	0	79	0	114	0	80	1	54	1	55	0	82	0	94	0	98	0.00970874	103	0	73	0	106	0	98	0	93	0	81	0	113	0	101	1	95	1	91	0	59	0	58	1	77
Chr. I	126501	0	87	0.0119048	84	1	52	0	82	0	112	0	82	1	62	1	66	0	82	0	86	0	91	0	108	0	70	0	90	0	89	0	87	0	76	0	114	0	100	1	110	1	97	0	60	0	61	1	80
Chr. I	126553	0	87	0.0113636	88	1	53	0	87	0	120	0	79	1	53	1	60	0	80	0	90	0	95	0	91	0	71	0	90	0	81	0	92	0	86	0	105	0.00990099	101	1	98	1	105	0.0166667	60	0	58	1	84
Chr. I	126600	0	85	0	97	1	49	0	89	0	118	0	92	1	48	1	53	0	87	0	87	0	79	0	92	0	64	0	96	0	85	0	88	0	79	0	102	0	107	1	99	1	100	0	64	0	55	1	80
Chr. I	126880	0	53	0	38	NA	NA	0	36	0	54	0	34	NA	NA	NA	NA	0	40	0	51	0	31	0	48	0	21	0	39	0	32	0	37	0	17	0	48	0	42	NA	NA	NA	NA	0	32	0	35	NA	NA
Chr. I	126897	0	59	0	39	1	31	0	41	0	60	0	30	1	26	1	25	0	46	0	52	0	38	0	50	0	24	0	46	0	37	0	50	0	25	0	45	0	43	1	34	1	56	0	39	0	38	1	44
Chr. I	126902	0	60	0	39	1	30	0	47	0	58	0	31	1	25	1	26	0	50	0	53	0	36	0	46	0	22	0	43	0	39	0	51	0	25	0	44	0	41	1	39	1	55	0	38	0	35	1	46
Chr. I	127038	0	95	0	56	1	35	0	92	0	86	0	36	1	36	1	43	0	62	0	64	0	41	0	71	0	44	0	78	0	77	0	83	0	46	0	77	0	56	1	58	1	65	0	59	0	40	1	66
Chr. I	127062	0.01	100	0	48	1	34	0	93	0	92	0	46	1	35	1	43	0	56	0	65	0	44	0	73	0	47	0	73	0	72	0	78	0	42	0	76	0	61	0.979592	49	1	75	0	68	0	47	1	54
Chr. I	127101	0	100	0	61	1	36	0	86	0	97	0	60	0.972222	36	1	41	0	67	0	70	0	50	0	73	0	52	0	88	0	95	0	82	0	57	0	77	0	65	1	59	1	79	0	84	0	51	1	59
Chr. I	127227	0	97	0	81	1	52	0	104	0	128	0	67	0	52	1	55	0	91	0	72	0	51	0	78	0	70	0	97	0	103	0	98	0	62	0	90	0	76	1	64	0.989011	91	0	86	0	63	1	67
Chr. I	127274	0	107	0	80	1	54	0	108	0	124	0	66	0	60	1	58	0	84	0	79	0	64	0	92	0	76	0	87	0	109	0	93	0	60	0	96	0	81	1	68	0.988506	87	0	73	0	72	1	69
Chr. I	127533	0	124	0	82	1	49	0	113	0	123	0	91	0	58	1	58	0	104	0	77	0	68	0	76	0	75	0	79	0	117	0	87	0	65	0	118	0	92	1	78	0.971963	107	0	80	0	56	1	78
Chr. I	127572	0	118	0	89	1	54	0	122	0	116	0	92	0	62	1	69	0	109	0	79	0	76	0	86	0	72	0	84	0	114	0	87	0	67	0	115	0	101	1	84	0.974138	116	0	82	0	67	1	75
Chr. I	127610	0	111	0	103	1	51	0	114	0	118	0	77	0	54	1	59	0	98	0	75	0	67	0	87	0	62	0	80	0	119	0	85	0	67	0	109	0	107	1	78	0.982143	112	0	75	0	56	1	71
Chr. I	127764	0	108	0	90	1	54	0	92	0	110	0	78	0	32	1	41	0	76	0	95	0	77	0	89	0	71	0	92	0	99	0	76	0	61	0	111	0	100	1	77	0.982143	112	0	79	0	57	1	67
Chr. I	127854	0	104	0	94	1	51	0	85	0	116	0	69	0	34	1	33	0	69	0	89	0	70	0	91	0	59	0	86	0	102	0	73	0	61	0	93	0	100	1	72	0.990566	106	0	87	0	64	1	66
Chr. I	127861	0	98	0	87	1	53	0	84	0	104	0	64	0	33	1	37	0	69	0	85	0	64	0	85	0	55	0	81	0	99	0	70	0	55	0	89	0	92	1	78	0.990909	110	0	90	0	66	1	68
Chr. I	127871	0	102	0	90	1	52	0	81	0	116	0	65	0	30	1	34	0	69	0	86	0	65	0	87	0	58	0	89	0	100	0	69	0	59	0	97	0	96	1	76	0.990385	104	0	92	0	66	1	63
Chr. I	127875	0	100	0	90	1	53	0	82	0	118	0	66	0	31	1	33	0	68	0	83	0	63	0	85	0	57	0	89	0	102	0	66	0	58	0	99	0	96	1	76	0.990099	101	0	91	0	66	1	67
Chr. I	128137	0	69	0	80	1	34	0	79	0	78	0	54	0	42	0.975	40	0	66	0	81	0	47	0	75	0	39	0	82	0	78	0	76	0	50	0	81	0	77	1	63	0.972973	74	0	74	0	50	1	56
Chr. I	128270	0	88	0	91	1	56	0	88	0	84	0	66	0	55	1	40	0	64	0	92	0	54	0	82	0	49	0	90	0.010101	99	0	88	0	57	0	81	0	87	0	70	1	63	0	86	0	54	1	76
Chr. I	128423	0	104	0	73	1	56	0	94	0	95	0	87	0	54	1	54	0	80	0	104	0	66	0	78	0	45	0	86	0	91	0	85	0	68	0	113	0	86	0	65	1	85	0	110	0	70	1	83
Chr. I	128455	0	105	0	70	1	58	0	99	0	94	0	83	0	50	1	51	0	82	1	97	0	76	0	81	0	50	0	85	0	88	0	93	0	65	0	111	0	90	0	73	1	89	0	106	0	68	1	87
Chr. I	128697	0	86	0.0142857	70	1	45	0	72	0	96	0	61	0	53	1	48	0	82	1	115	0	71	0	94	0	53	0	78	0	82	0	76	0	63	0	93	0	84	0	92	1	103	0	98	0	70	1	94
Chr. I	128704	0	89	0	69	1	44	0	83	0	98	0	67	0	58	1	47	0	79	1	117	0	73	0	103	0	57	0	87	0	84	0	78	0	60	0	95	0	91	0	96	1	105	0	98	0	69	1	91
Chr. I	128756	0	99	0	69	1	37	0	85	0	92	0	63	0	48	1	43	0	66	1	132	0	64	0	88	0	61	0	81	0	97	0	80	0	66	0	103	0	80	0	96	1	102	0	91	0	69	1	88
Chr. I	128774	0	105	0	69	1	36	0	76	0	96	0	62	0	46	1	43	0	72	1	129	0.0175439	57	0	87	0	60	0	88	0	91	0	86	0	56	0	98	0	89	0.010989	91	1	101	0	91	0	70	1	79
Chr. I	128843	0.0104167	96	0	77	1	50	0	84	0	105	0	63	0	50	1	45	0	80	1	125	0	66	0	98	0	58	0.010101	99	0	89	0	85	0	60	0	120	0	90	0	68	1	96	0	97	0	61	1	71
Chr. I	129075	0	116	0	81	1	54	0	124	0	123	0	73	0	59	1	57	0	81	1	133	0	72	0	91	0	61	0	113	0	95	0	102	0	77	0	101	0.0102041	98	0	86	1	121	0	93	0	75	1	76
Chr. I	129471	0	98	0	89	1	48	0	75	0	96	0	73	0	61	1	53	0	97	1	103	0	78	0	97	0	60	0	92	0	103	0	93	0	73	0	92	0	95	0	70	1	95	0	109	0	66	1	66
Chr. I	129629	0	92	0	83	1	42	0	73	0	81	0	52	0	45	1	38	0	83	1	76	0	62	0	80	0.0151515	66	0	72	0	73	0	60	0	53	0	67	0	84	0	51	1	86	0	78	0	64	1	51
Chr. I	129656	0	95	0	78	1	47	0	82	0	96	0	69	0	53	1	41	0	78	1	75	0	76	0	86	0	64	0	75	0	85	0	74	0	60	0	81	0	86	0	65	1	88	0	79	0	59	1	49
Chr. I	129661	0	97	0	76	1	50	0	77	0	89	0	68	0	49	1	45	0	74	1	74	0	69	0	83	0	60	0	80	0	78	0	75	0	54	0	80	0	83	0	61	1	94	0	79	0	56	1	55
Chr. I	129693	0	81	0	76	1	49	0	84	0	96	0	74	0	48	0.979167	48	0	80	1	80	0	75	0	87	0	65	0	82	0	78	0	80	0	54	0	77	0	86	0	63	1	90	0	86	0	54	1	57
Chr. I	129731	0	73	0	71	1	55	0	72	0	93	0	70	0	47	1	45	0	78	1	86	0	71	0	86	0	60	0	75	0	76	0	77	0	48	0	75	0.0123457	81	0	76	1	86	0	89	0	58	1	63
Chr. I	130292	0	118	0	85	1	62	0	78	0	124	0	70	0	51	1	59	0	91	1	95	0	73	0	93	0	60	0	106	0	119	0	100	1	72	0	131	0	93	0	93	1	117	0	106	0	71	1	67
Chr. I	130362	0	105	0	87	1	67	0	82	0	103	0	80	0	39	1	53	0	86	1	101	0	59	0	84	0	50	0	93	0	96	0	90	1	70	0	112	0	83	0	95	1	117	0	111	0	65	1	61
Chr. I	130454	0	96	0	88	1	62	0	99	0	121	0	79	0	47	1	59	0	101	1	99	0	76	0	104	0	55	0	93	0	91	0	101	1	88	0	110	0	106	0	103	1	111	0	110	0	69	1	81
Chr. I	130639	0	111	0	84	0	53	0	75	0	114	0.00943396	106	0	58	1	65	0	99	1	124	0	75	0	92	0	62	0	114	0	95	0	112	1	81	0	103	0.00943396	106	0.00980392	102	0.991304	115	0	115	0	75	1	88
Chr. I	130691	0	95	0	89	0	70	0	82	0	115	0	99	0	70	1	53	0	94	1	117	0	86	0	101	0	60	0	103	0	108	0	112	0.987013	77	0	111	0	100	0	114	0.991803	122	0	131	0	79	1	96
Chr. I	130776	0	104	0	86	0	69	0	103	0	108	0	86	0	69	1	67	0	95	1	103	0	83	0	107	0	70	0	96	0	110	0	99	1	73	0	109	0	101	0	110	1	132	0	120	0	81	1	91
Chr. I	130918	0	92	0	92	0	65	0	102	0	108	0	79	0	54	1	71	0	99	1	113	0	74	0	101	0	58	0	100	0	80	0	93	1	83	0	101	0	93	0	74	1	100	0	107	0	74	1	94
Chr. I	130951	0	86	0	102	0	73	0	100	0	119	0	81	0	56	1	74	0	103	1	112	0	81	0	105	0	66	0	96	0	99	0	100	1	76	0	109	0	98	0	83	1	101	0	103	0	74	1	84
Chr. I	130975	0	75	0	89	0	62	0	94	0	109	0	81	0	53	1	63	0	91	1	121	0	74	0	95	0	66	0	100	0	84	0	84	1	71	0	103	0	97	0	82	0.990196	102	0	106	0	66	1	82
Chr. I	131539	0	74	0	76	0	56	0	88	0	96	0	78	0	44	1	54	0	82	1	108	0	70	0	109	0	58	0	87	0	91	0	79	1	77	0	86	0	91	0	69	0.989362	94	0	102	0	80	1	67
Chr. I	131590	0	68	0	84	0	59	0	87	0	104	0	72	0	42	1	54	0	85	1	91	0	71	0	100	0	59	0	93	0	99	0	80	1	65	0	91	0	90	0	68	0.989011	91	0	95	0	83	1	59
Chr. I	131595	0	67	0	83	0	55	0	89	0	103	0	71	0	41	1	56	0	85	1	94	0	71	0	98	0	57	0	85	0	95	0	81	1	66	0	92	0	85	0	68	0.989247	93	0	95	0	84	0.983871	62
Chr. I	131980	0	97	0	99	0	60	0	98	0	130	0	82	0	63	1	78	0.0107527	93	1	103	0	68	0	106	0	56	0	94	0	113	0	76	1	71	0	102	0	97	0	81	0.992308	130	0	107	0	88	1	92
Chr. I	132005	0	95	0	105	0	57	0	90	0	125	0	87	0	61	1	75	0	99	1	95	0	69	0	96	0	61	0	106	0	122	0	77	1	72	0	114	0	93	0	90	0.992647	136	0	103	0	95	1	92
Chr. I	132189	0	92	0	86	0	53	0	100	0	124	0	73	0	58	1	57	0	102	1	115	0	72	0	96	0	56	0	91	0	106	0	78	1	75	0	88	0	102	0	86	0.986577	149	0	117	0	87	1	79
Chr. I	132337	0	89	0	83	0	49	0	94	0	118	0	72	0	50	1	76	0	91	1	109	0	66	0	90	0	55	0	106	0	113	0	70	1	75	0	111	0	107	0	71	1	112	0	103	0	70	1	91
Chr. I	132423	0	102	0	87	0	59	0	92	0	128	0	69	0	44	1	61	0	82	1	105	0	70	0	91	0	63	0	94	0	104	0	77	1	60	0	103	0	86	0	91	1	95	0	102	0	62	1	76
Chr. I	132426	0	103	0	88	0	61	0	96	0	124	0	71	0	47	1	61	0	87	1	109	0	71	0	96	0	62	0	99	0	106	0	82	1	66	0	101	0	86	0	91	1	101	0	99	0	64	1	82
Chr. I	132552	0	103	0	65	0	58	0	96	0	112	0	66	0	38	1	53	0	64	1	100	0	66	0	95	0	50	0	90	0	99	0	79	1	76	0	98	0	91	0	80	1	91	0	93	0	59	1	82
Chr. I	132618	0	107	0	77	0	52	0	98	0	113	0	73	0	42	1	54	0	77	1	96	0	73	0	97	0	48	0	91	0	104	0	80	1	63	0	108	0	86	0	76	1	101	0	90	0	53	0.986111	72
Chr. I	132714	0	94	0	68	0	50	0	93	0	104	0	61	0	50	1	45	0	67	1	100	0	57	0	87	0	54	0	95	0	96	0	63	1	58	0	113	0	83	0	82	1	101	0	80	0	51	1	56
Chr. I	133083	0	92	0	54	0	42	0	75	0	85	0	67	0	59	1	41	0	82	1	98	0	55	0	89	0	47	0	76	0	105	0	77	1	54	0	74	0	90	0	71	1	92	0	95	0	46	1	59
Chr. I	133174	0	100	0	76	0	47	0	69	0	94	0	74	0	56	1	52	0	81	1	88	0	53	0	88	0	54	0	76	0	103	0	70	1	66	0	80	0	83	0	75	1	94	0	104	0	55	1	70
Chr. I	133346	0	102	0	68	0	42	0	80	0	94	0	64	0	45	1	40	0	85	1	74	0	53	0	77	0	35	0	72	1	88	0	77	1	35	0	81	0	78	0	63	1	77	0	79	0	51	1	60
Chr. I	133347	0	102	0	72	0	42	0	82	0	101	0	66	0	53	1	42	0	91	1	77	0	55	0	83	0	36	0	75	1	83	0	76	1	41	0	87	0	86	0	70	1	78	0	84	0	49	1	61
Chr. I	133374	0	102	0	64	0	47	0	86	0	106	0	64	0	49	1	43	0	90	1	79	0	60	0	83	0	42	0	69	1	92	0	73	1	48	0	85	0	79	0	72	1	81	0	85	0	52	1	65
Chr. I	133425	0	97	0	66	0	47	0	95	0	103	0.0178571	56	0	51	0.977778	45	0	85	1	76	0	66	0	78	0	46	0	80	1	86	0	78	1	52	0	82	0	77	0.0149254	67	1	72	0	94	0	63	1	60
Chr. I	133429	0	97	0	62	0	43	0	90	0	98	0	53	0	48	1	42	0	74	1	77	0	63	0	73	0	45	0	80	1	84	0	79	1	50	0	72	0	74	0	67	1	80	0	86	0	61	1	57
Chr. I	133615	0	93	0	80	0	47	0	78	0	100	0	80	0	53	1	50	0	79	1	92	0	80	0	87	0	61	0	87	1	98	0	93	1	89	0	83	0	81	0	83	1	98	0	97	0	70	1	62
Chr. I	134089	0	99	0	89	0	52	0	88	0	113	0	75	0	58	1	73	0	80	1	110	0	80	0	81	0	72	0	101	1	92	0	78	1	77	0	132	0	89	0	78	1	127	0	91	0	78	1	83
Chr. I	134185	0	120	0	106	0	54	0	110	0	123	0	78	0	58	1	72	0	76	1	103	0	82	0	83	0	64	0	94	1	119	0	104	1	90	0	119	0	90	0	99	0.991453	117	0	97	0	71	0.987179	78
Chr. I	134219	0	111	0.0123457	81	0	46	0	95	0	103	0	73	0	45	1	71	0	72	1	108	0	67	0	73	0	43	0	79	1	102	0	98	1	80	0	107	0.0116279	86	0.0116279	86	0.991228	114	0	94	0	65	1	73
Chr. I	134414	0	122	0	97	0	57	0	97	0	119	0	92	0	57	1	62	0	85	1	112	0	75	0	78	0	77	0	106	1	124	0	103	1	94	0.00952381	105	0	82	0	86	1	99	0	74	0	65	1	62
Chr. I	134520	0	113	0	100	0	45	0	93	0	144	0	68	0	58	1	73	0	94	1	105	0	81	0	86	0	79	0	100	1	117	0	101	1	88	0	107	0	82	0	87	1	106	0	83	0	60	1	66
Chr. I	134531	0	119	0	103	0	45	0	91	0	139	0	71	0	57	1	69	0	92	1	109	0	83	0	88	0	84	0	98	1	124	0	102	1	89	0	103	0	87	0	84	1	108	0	82	0	62	0.984848	66
Chr. I	134639	0	91	0	89	0	46	0	90	0	131	0	81	0	62	1	55	0	98	1	104	0	84	0	92	0	86	0	89	1	122	0	91	1	96	0	114	0	105	0	77	0.991803	122	0	81	0	66	1	74
Chr. I	134661	0	94	0	96	0	46	0	97	0	131	0	94	0	70	1	58	0	98	1	110	0	78	0	87	0	87	0	88	1	129	0	91	1	99	0	116	0	105	0	80	0.992188	128	0	84	0	65	1	79
Chr. I	135156	0	97	0	92	0	61	0	88	0	108	0	88	0	60	1	47	0	108	1	110	0	71	1	89	0	57	0	106	1	98	0	86	0.987952	83	0	118	0	81	0	96	1	118	0	53	0	72	1	66
Chr. I	135181	0	94	0	88	0	63	0	93	0	103	0	79	0	55	1	53	0	106	1	117	0	69	1	83	0	55	0	104	1	102	0	88	1	91	0	114	0	81	0	90	1	118	0	57	0	68	1	71
Chr. I	136041	0	80	0	93	0.0188679	53	0	78	0	115	0	95	0	54	1	57	0	86	1	129	0	82	1	113	0	59	0	95	1	109	0	89	1	63	0	105	0	114	0.0140845	71	1	105	0	90	0	67	1	91
Chr. I	136057	0	86	0	102	0	56	0	86	0	125	0	101	0	65	1	58	0	98	1	126	0	98	1	105	0	67	0	107	1	102	0	96	1	68	0	108	0	121	0	80	0.990291	103	0	90	0	65	1	88
Chr. I	136153	0	111	0	106	0	41	0	83	0	112	0	94	0	62	1	49	0	95	1	121	0	90	1	97	0	50	0.010101	99	1	104	0	83	1	83	0	108	0	109	0	84	0.991304	115	0	82	0	73	1	87
Chr. I	136195	0	113	0	100	0	43	0	80	0	121	0	84	0	68	1	54	0	93	1	120	0	82	1	97	0	53	0	106	1	114	0.0119048	84	1	90	0	115	0.00961538	104	0	88	1	134	0	80	0	59	1	84
Chr. I	136576	0	112	0	88	0	38	0	107	0	105	0	54	0	59	1	80	0	100	1	90	0	93	1	78	0	79	0	99	1	89	0	82	1	48	0	101	0	99	0	73	1	103	0	78	0	74	1	84
Chr. I	136667	0	116	0	77	0	47	0	93	0.00961538	104	0	67	0	48	1	75	0	99	1	92	0	61	1	72	0	73	0	97	1	103	0	81	1	71	0	94	0	103	0	70	1	98	0	80	0	70	1	87
Chr. I	136814	0	108	0	81	0	65	0	88	0	113	0	103	0	51	1	68	0	103	1	105	0	61	1	79	0	72	0	99	1	98	0	79	1	63	0	113	0	92	0	91	0.971963	107	0	75	0	57	0.986111	72
Chr. I	137148	0	101	0	99	0	49	0	93	0	116	0	76	0	72	1	68	0	91	1	97	0	73	1	97	0	60	0	88	1	115	0	89	1	73	0	100	0	103	0	95	1	94	0	99	0	81	1	98
Chr. I	137794	0	88	0	81	0	53	0	94	0	120	0	69	0	59	1	35	0.0128205	78	1	102	0	69	1	73	0	48	0	80	1	92	0	82	1	79	0	93	0	78	0	65	1	114	0	71	0	78	1	79
Chr. I	138075	0	107	0	82	0	51	0	105	0	135	0	80	0	64	1	56	0	91	1	118	0	68	1	106	0	60	0	83	1	105	0	91	1	68	0	117	0	91	0	68	0.992481	133	0	95	0	66	1	79
Chr. I	138340	0	110	0	82	0	50	0	112	0	140	0	81	0	78	1	79	0	84	1	116	0	79	1	90	0	58	0	106	1	97	0	92	1	74	0	109	0	122	0	89	0.990909	110	0	96	0	66	1	82
Chr. I	138422	0	110	0	68	0	48	0	112	0	115	0	74	0	69	1	81	0	78	1	100	0	76	1	80	0	61	0	110	1	95	0	80	1	74	0	107	0	109	0	87	0.991453	117	0	106	0	73	1	82
Chr. I	138542	0	116	0	92	0	64	0	89	0	136	0	86	0	74	1	74	0	64	1	87	0	81	1	74	0	68	0	104	1	97	0	100	0.985915	71	0	105	0	104	0	93	0.990991	111	0	109	0	74	1	83
Chr. I	138711	0	115	0	84	0	59	0	105	0	132	0	81	0	58	1	70	0	101	1	89	0	75	1	87	0	88	0	92	1	117	0	95	1	76	0	108	0	93	0	103	1	133	0	104	0	60	1	96
Chr. I	138741	0	122	0	87	0	49	0	104	0	120	0	74	0	50	1	77	0	87	1	87	0	73	1	85	0	74	0	90	1	117	0	83	1	83	0	98	0	85	0	92	0.992593	135	0	103	0	57	1	92
Chr. I	138823	0	106	0	78	0	53	0	106	0	117	0	83	0	45	1	58	0	83	1	83	0	85	1	64	0	70	0	95	1	104	0	95	1	59	0	107	0	101	0	81	0.991667	120	0	83	0	62	1	63
Chr. I	138946	0	96	0	68	0	56	0	90	0	96	0	61	0	41	1	63	0	78	1	110	0	68	1	90	0	54	0	89	1	115	0	78	1	81	0	91	0	92	0	60	1	108	0	73	0	61	1	75
Chr. I	139049	0	75	0	47	0	29	0	56	0	59	0	40	0	21	1	59	0	50	1	111	0	49	1	85	0	27	0	67	1	123	0	48	1	80	0	63	0	53	0	47	0.992	125	0	48	0	44	1	65
Chr. I	139055	0	75	0	49	0	33	0	55	0	62	0	41	0	25	1	56	0	54	1	104	0	47	1	80	0	32	0	70	1	121	0	51	1	81	0	62	0	58	0	44	0.991803	122	0	46	0	44	1	61
Chr. I	139073	0	68	0	43	0	27	0	46	0	58	0	39	0	24	1	56	0	42	1	101	0	40	1	84	0	25	0	64	1	119	0	43	1	84	0	56	0	50	0	37	0.991803	122	0	43	0	32	1	63
Chr. I	139199	0	32	0	35	0	24	0	34	0	34	0	23	0	17	1	61	0	28	1	99	0	32	1	86	0	22	0	27	1	105	0	40	1	76	0	47	0	36	0	32	1	110	0	51	0	38	1	79
Chr. I	139293	0	59	0	51	0	52	0	62	0	72	0	47	0	30	1	41	0	57	1	80	0	48	1	73	0	32	0	50	1	98	0	65	1	68	0	86	0	55	0	67	1	101	0	84	0	71	0.9875	80
Chr. I	139311	0	72	0	53	0	57	0	72	0	77	0	56	0	35	1	37	0	63	1	74	0	50	1	68	0	44	0	59	1	97	0	68	1	69	0	91	0	63	0	69	1	93	0	90	0	71	1	82
Chr. I	139374	0	82	0	71	0	71	0	77	0	89	0.0169492	59	0	46	1	51	0	68	1	91	0.0149254	67	1	78	0.0196078	51	0	69	1	91	0	80	1	68	0	95	0	76	0	74	1	107	0	93	0	66	1	86
Chr. I	140097	0	59	0	47	0	47	0	59	0	74	0	45	0	32	NA	NA	0	38	NA	NA	0	44	NA	NA	0	38	0	54	NA	NA	0	43	NA	NA	0	61	0	39	0	51	NA	NA	0	69	0	47	NA	NA
Chr. I	140112	0	70	0	52	0	51	0	71	0	85	0	52	0	46	NA	NA	0	48	NA	NA	0	56	NA	NA	0	52	0	65	NA	NA	0	57	NA	NA	0	75	0	49	0	63	NA	NA	0	76	0	52	NA	NA
Chr. I	140115	0	71	0	50	0	49	0	72	0	81	0	54	0	44	NA	NA	0	50	NA	NA	0	54	NA	NA	0	46	0	68	NA	NA	0	60	NA	NA	0	66	0	51	0	59	NA	NA	0	77	0	52	NA	NA
Chr. I	140142	0	98	0	71	0	58	0	94	0	104	0	63	0	58	NA	NA	0	70	NA	NA	0	70	NA	NA	0	57	0	91	NA	NA	0	79	NA	NA	0	92	0	69	0	79	NA	NA	0	92	0	58	NA	NA
Chr. I	140154	0	99	0	76	0	61	0	102	0	106	0	68	0	59	NA	NA	0	79	NA	NA	0	73	NA	NA	0	59	0	93	NA	NA	0	80	NA	NA	0	99	0	71	0	83	NA	NA	0	101	0	62	NA	NA
Chr. I	140157	0	103	0	79	0	62	0	107	0	110	0	69	0	62	NA	NA	0	82	NA	NA	0	74	NA	NA	0	64	0	97	NA	NA	0	82	NA	NA	0	102	0	75	0	86	NA	NA	0	101	0	66	NA	NA
Chr. I	140160	0	94	0	73	0	60	0	107	0	107	0	65	0	57	NA	NA	0	81	NA	NA	0	76	NA	NA	0	59	0	89	NA	NA	0	79	NA	NA	0	99	0	75	0	84	NA	NA	0	100	0	67	NA	NA
Chr. I	140162	0	99	0	76	0	62	0	107	0	114	0	69	0	60	NA	NA	0	85	NA	NA	0	77	NA	NA	0	62	0	91	NA	NA	0	79	NA	NA	0	98	0	79	0	85	NA	NA	0	105	0	67	NA	NA
Chr. I	140163	0	98	0	78	0	60	0	104	0	106	0	65	0	56	NA	NA	0	85	NA	NA	0	74	NA	NA	0	57	0	92	NA	NA	0	80	NA	NA	0	98	0	76	0	83	NA	NA	0	105	0	67	NA	NA
Chr. I	140169	0	92	0	69	0	56	0	100	0	103	0.0149254	67	0	60	NA	NA	0	83	NA	NA	0	71	NA	NA	0	53	0	87	NA	NA	0	77	NA	NA	0	94	0	73	0	72	NA	NA	0	103	0	61	NA	NA
Chr. I	140175	0	93	0	72	0	55	0	104	0	105	0	68	0	58	NA	NA	0	83	NA	NA	0	72	NA	NA	0	54	0	86	NA	NA	0	79	NA	NA	0	94	0	74	0	81	NA	NA	0	101	0	60	NA	NA
Chr. I	140286	0	20	0	16	0	6	0	22	0	21	0	13	0	8	NA	NA	0	28	NA	NA	0	11	NA	NA	0	12	0	13	NA	NA	0	9	NA	NA	0	14	0	15	0	12	NA	NA	0	22	0	14	NA	NA
Chr. I	140526	0	1	NA	NA	NA	NA	NA	NA	NA	NA	NA	NA	NA	NA	NA	NA	NA	NA	NA	NA	NA	NA	NA	NA	NA	NA	NA	NA	NA	NA	NA	NA	NA	NA	NA	NA	NA	NA	NA	NA	NA	NA	NA	NA	NA	NA	NA	NA
Chr. I	141180	0	63	0	68	0	36	0	82	0	93	0	52	0	41	1	30	0	69	1	56	0	53	1	38	0	39	0	62	1	54	0	71	1	43	0	80	0	66	0	59	1	44	0	74	0	45	1	47
Chr. I	141342	0	103	0	82	0	58	0	94	0	105	0	74	0	54	1	55	0	94	1	100	0	56	1	100	0	55	0	91	1	100	0	93	1	68	0	110	0	78	0	89	0.989796	98	0	87	0	79	1	78
Chr. I	141363	0	102	0	84	0	65	0	100	0	114	0	82	0	60	0.981818	55	0	98	1	102	0	62	1	98	0	65	0	101	1	100	0	99	1	74	0	113	0	91	0	85	0.989583	96	0	82	0	76	1	83
Chr. I	141564	0	112	0	82	0	49	0	111	0	88	0	64	0	60	1	61	0	102	1	98	0	60	1	73	0	42	0	82	1	84	0	88	1	74	0	90	0	85	0	66	0.979798	99	0	70	0	56	1	64
Chr. I	141802	0	100	0	68	0	32	0	94	0	96	0	72	0	46	1	44	0	70	1	115	0	45	1	83	0	49	0	85	1	94	0	78	1	72	0	107	0	73	0	63	1	92	0	68	0	70	1	65
Chr. I	141835	0	99	0	61	0	29	0	90	0	97	0	71	0	45	1	37	0	66	1	105	0	47	1	75	0	41	0	84	1	88	0	71	1	55	0	104	0	63	0	61	1	79	0	70	0	66	1	57
Chr. I	141913	0	72	0	53	0	21	0	69	0	83	0	69	0	26	1	22	0	59	1	69	0	38	1	71	0	27	0	51	1	73	0	62	1	45	0	85	0	34	0	51	1	65	0	53	0	44	1	50
Chr. I	142166	0	80	0	79	0	35	0	76	0	90	0	52	0	30	1	32	0	70	1	60	0	39	1	75	0	28	0	71	1	67	0	54	1	37	0	79	0	50	0	44	1	78	0	57	0	39	1	42
Chr. I	143622	0	80	0	66	0	33	0	82	0	116	0	62	0	46	1	46	0	75	1	79	0	55	0.987179	78	0	39	0	60	1	92	0	74	1	38	0	90	0	55	0	60	1	67	0	75	0	48	1	74
Chr. I	143766	0	105	0	98	0	43	0	102	0	120	0	87	0	62	1	53	0	82	1	89	0	57	1	103	0	48	0	90	1	86	0	79	1	64	0	99	0	89	0	90	1	79	0	79	0	55	1	79
Chr. I	143781	0	112	0	89	0	50	0	102	0	126	0	86	0	62	1	52	0	91	1	90	0	59	1	100	0	51	0	91	1	82	0	86	1	69	0	104	0	81	0	88	1	85	0	81	0	57	1	79
Chr. I	143806	0	106	0	92	0	51	0	111	0	128	0	89	0	69	1	58	0	91	1	92	0	67	1	104	0	55	0	93	1	75	0	82	0.986301	73	0	103	0	93	0	98	1	88	0	82	0	62	1	83
Chr. I	143848	0.00925926	108	0.020202	99	0	62	0.0105263	95	0.0172414	116	0	85	0	67	1	59	0.0319149	94	1	89	0	56	1	104	0	58	0.0116279	86	1	73	0.0128205	78	1	77	0	108	0	96	0.0116279	86	0.988636	88	0.0340909	88	0	67	1	87
Chr. I	144180	0	111	0	79	0	60	0	95	0	110	0	84	0	63	1	55	0	107	1	105	0	84	1	107	0	63	0	113	1	112	0	104	1	77	0	110	0	96	0	94	1	77	0	80	0	71	1	71
Chr. I	144684	0	92	0	85	0	48	0	88	0	118	0	82	0	49	1	57	0	98	1	108	0	76	1	83	0	67	0	105	1	85	0	98	1	64	0	101	0	97	0	72	0.979167	48	0	70	0	42	1	69
Chr. I	145627	0	108	0	85	0	66	0	88	0	118	0	74	0	58	1	60	0	94	1	131	0	75	1	77	0	68	0	75	1	114	0	100	1	79	0	121	0	113	0	75	1	61	0	51	0	59	1	83
Chr. I	145720	0	110	0	92	0	48	0	97	0	117	0	104	0	61	1	67	0	104	1	126	0	60	1	79	0	83	0	88	1	135	0	83	1	69	0	118	0	107	0	73	1	55	0	45	0	52	1	106
Chr. I	146242	0	95	0	74	0	47	0	96	0	109	0	76	0	38	1	56	0	86	1	91	0	62	1	72	0	67	0	101	1	103	0	103	1	79	0	96	0	78	0	63	0.982456	57	0	60	0	39	1	64
Chr. I	146738	0	112	0	94	0.0217391	46	0	103	0	130	0	76	0	71	1	59	0	96	1	127	0	76	1	85	0	75	0	102	1	135	0	110	1	77	0	105	0	128	0	88	1	46	0	49	0	58	1	88
Chr. I	146820	0	109	0	85	0	52	0	105	0	126	0	66	0	67	1	65	0	91	1	104	0	77	1	81	0	58	0	90	1	122	0	92	1	69	0	117	0	141	0	88	1	51	0	49	0	50	1	84
Chr. I	147051	0	102	0	75	0	62	0	86	0	117	0	81	0	55	1	55	0	83	1	113	0	82	1	96	0	61	0	105	1	99	0	86	1	68	0	103	0	93	0	74	1	48	0	44	0	35	1	80
Chr. I	147507	0	108	0	91	0.0166667	60	0	100	0	88	0	88	0	59	1	60	0	82	1	93	0	64	1	95	0	48	0	92	1	103	0	86	1	74	0	108	0	94	0	84	1	52	0	44	0	45	1	83
Chr. I	147607	0	99	0	81	0	51	0	90	0	93	0	73	0	52	1	70	0	93	1	91	0	77	1	83	0	49	0	90	1	107	0	89	1	74	0	94	0	83	0	70	1	49	0	36	0	51	1	86
Chr. I	147655	0	87	0	83	0	57	0	86	0	102	0	72	0	53	1	66	0	84	0.988764	89	0.0133333	75	1	76	0	52	0	95	1	104	0.0240964	83	1	75	0	101	0	88	0	61	1	46	0	42	0	53	1	76
Chr. I	147759	0	91	0	87	0	70	0	93	0	104	0	79	0	49	1	68	0	88	1	87	0	70	1	82	0	66	0	91	1	113	0	86	1	74	0	97	0	95	0	79	1	30	0	60	0	48	1	87
Chr. I	147785	0	95	0	86	0	64	0	90	0	102	0	85	0	48	1	69	0	86	1	88	0	66	0.988372	86	0	69	0	86	0.990291	103	0	84	1	65	0	83	0	94	0	69	1	24	0	59	0	49	1	84
Chr. I	147795	0	97	0	89	0	61	0	97	0	107	0.010989	91	0	49	1	75	0	96	1	96	0	72	1	92	0	69	0	90	1	105	0	93	1	76	0	89	0	93	0.0140845	71	1	28	0	62	0	46	1	86
Chr. I	147885	0	99	0	88	0	65	0	107	0	118	0	99	0	53	1	55	0	97	1	101	0	65	1	85	0	62	0	91	1	116	0	91	1	71	0	105	0	100	0	73	1	31	0	56	0	47	1	68
Chr. I	148146	0	121	0	85	0	49	0	107	0	145	0.0111111	90	0	66	1	64	0	103	1	93	0	82	1	99	0	70	0	102	1	140	0	115	1	77	0	127	0.0104167	96	0	64	1	50	0	46	0	46	1	82
Chr. I	148596	0	77	0	78	0	63	0	103	0	103	0	74	0	53	1	66	0	95	1	118	0	73	1	106	0	45	0	95	1	117	0	91	1	87	0	87	0	95	0	70	1	48	0	42	0	38	1	82
Chr. I	148818	0	104	0	58	0	59	0	85	0	97	0	65	0	71	1	50	0	71	1	111	0	66	1	92	0	60	0	109	1	106	0	87	1	86	0	86	0	97	0	84	1	47	0	44	0	47	1	75
Chr. I	148886	0	93	0	67	0	56	0	80	0	102	0	67	0	66	1	45	0	72	1	98	0	55	1	81	0	66	0	115	1	93	0	91	0.973333	75	0	84	0	87	0	92	1	44	0	48	0	44	1	56
Chr. I	149187	0	94	0	86	0	65	0	88	0	96	0	73	0	63	1	66	0	91	1	113	0	74	1	89	0	64	0	105	1	108	0	94	1	79	0	96	0	84	0	89	1	34	0	47	0	38	1	76
Chr. I	149467	0	99	0	98	0	53	0	105	0	95	0	76	0	55	1	66	0	83	1	116	0	61	1	122	0	58	0	100	1	117	0	87	1	71	0	114	0	97	0	79	1	44	0	49	0	38	1	79
Chr. I	149594	0	93	0	99	0	57	0	93	0	117	0	74	0	57	1	68	0	82	1	114	0	54	1	105	0.0185185	54	0	95	1	115	0	83	1	63	0	111	0	87	0	92	1	41	0	46	0	36	1	79
Chr. I	149913	0	79	0	91	0	56	0	75	0	83	0	53	0	48	1	45	0	90	1	116	0	69	1	101	0	52	0	95	1	105	0	95	0.986842	76	0	84	0	86	0	65	0.971429	35	0	46	0	33	1	76
Chr. I	149973	0	103	0	86	0	67	0	83	0	94	0	53	0	50	1	54	0	89	1	121	0	62	1	99	0	61	0.00970874	103	1	125	0	92	1	79	0	104	0	85	0	72	1	35	0	43	0	29	1	86
Chr. I	150753	0	89	0	90	0	61	0	124	0	80	0	86	0	66	1	61	0	77	1	109	0	68	1	86	0	55	0	95	1	116	0	109	1	82	0	106	0	88	0	85	1	30	0	39	0	31	1	90
Chr. I	151038	0	95	0	96	0	50	0	99	0	102	0	78	0	62	1	67	0	103	1	117	0	76	1	92	0	62	0	108	1	122	0	92	1	73	0	104	0	93	0	87	1	42	0	40	0	31	1	84
Chr. I	151122	0	90	0	96	0	48	0	100	0	109	0	74	0	64	1	70	0.00980392	102	1	118	0	80	1	89	0	54	0.00900901	111	1	125	0	82	1	72	0	108	0	98	0	71	1	32	0	43	0	23	1	85
Chr. I	151198	0	88	0	77	0	58	0	92	0	108	0	83	0	56	1	51	0	94	1	102	0	84	1	95	0	67	0	92	1	119	0	93	1	67	0	99	0	99	0	76	1	28	0	39	0	24	1	70
Chr. I	151314	0	88	0	92	0	36	0	76	0	95	0	69	0	50	1	49	0	87	1	92	0	75	1	83	0	55	0	95	1	92	0	88	1	68	0	86	0	65	0	55	1	23	0	22	0	31	1	66
Chr. I	151380	0	86	0	86	0	42	0	66	0	98	0	62	0	46	1	36	0	78	0.986842	76	0	67	1	72	0	58	0	76	0.988764	89	0	96	1	56	0	77	0	66	0	52	1	29	0	18	0	32	1	74
Chr. I	151415	0	93	0	81	0	36	0	69	0	95	0	64	0	40	1	40	0	84	1	72	0	63	1	78	0	50	0	67	1	88	0	100	1	63	0	84	0	69	0	49	1	28	0	18	0	25	1	73
Chr. I	151450	0.0107527	93	0	79	0	45	0	73	0	91	0	65	0	44	1	40	0	85	1	64	0	73	1	72	0	61	0	72	1	78	0	102	1	69	0	86	0	63	0	56	1	27	0	18	0	22	1	68
Chr. I	151453	0	90	0	73	0	39	0	75	0	88	0	59	0	39	1	40	0	81	1	64	0	73	1	73	0	58	0	69	1	77	0	96	1	66	0	81	0	58	0	52	1	28	0	18	0	22	1	67
Chr. I	151460	0	85	0	71	0	43	0	72	0	89	0	56	0	34	1	39	0	83	1	60	0	69	1	76	0	60	0	62	1	71	0	98	1	60	0	80	0	56	0	50	1	27	0	19	0	21	1	62
Chr. I	151465	0	91	0	73	0	43	0	72	0	86	0	62	0	39	1	37	0	88	1	65	0	67	1	77	0	59	0	62	1	76	0	94	1	68	0	78	0	57	0	56	1	28	0	19	0	20	1	69
Chr. I	151475	0	87	0	74	0	44	0	72	0	86	0	64	0	45	1	35	0	89	0.983333	60	0	69	1	71	0	64	0	60	1	64	0	94	1	68	0	78	0	58	0	54	1	24	0	17	0	17	1	58
Chr. I	151478	0	87	0	69	0	47	0	73	0	86	0	63	0	43	1	36	0	89	1	61	0	64	1	70	0	63	0	61	1	59	0	94	1	67	0	75	0	55	0	54	1	25	0	16	0	18	1	60
Chr. I	151501	0	88	0	73	0	44	0	66	0	84	0	62	0	42	1	27	0	82	1	53	0	63	1	56	0	57	0	57	1	53	0	87	1	55	0	62	0	60	0	53	1	23	0	16	0	19	1	50
Chr. I	151502	0	87	0	73	0	44	0	65	0	84	0	62	0	43	1	31	0	80	1	52	0	63	1	56	0	57	0	56	1	54	0	86	1	55	0	61	0	59	0	51	1	22	0	17	0	18	1	49
Chr. I	151503	0	86	0	71	0	43	0	65	0	85	0	61	0	42	1	32	0	81	1	53	0	64	1	56	0	57	0	53	1	56	0	89	1	55	0	62	0	56	0	53	1	22	0	17	0	18	1	50
Chr. I	151511	0	89	0	73	0	41	0	67	0	84	0	64	0	40	1	37	0	78	1	63	0	66	1	61	0	54	0	55	1	57	0	88	1	64	0	65	0	60	0	56	1	26	0	17	0	19	1	54
Chr. I	151526	0	89	0	74	0.025641	39	0	63	0	82	0	64	0	32	1	39	0	81	1	68	0	65	1	63	0	54	0	58	1	59	0	90	1	69	0	66	0	54	0	50	1	28	0	19	0	18	1	56
Chr. I	151577	0	88	0	71	0	45	0	67	0	80	0	56	0	42	1	38	0	72	1	71	0.0169492	59	1	77	0	58	0	74	1	75	0	79	1	68	0	77	0	48	0	50	1	31	0	24	0	20	1	72
Chr. I	151658	0.0126582	79	0	76	0	44	0	77	0	89	0	63	0	44	1	43	0	83	1	69	0	68	1	57	0	56	0	78	1	82	0	83	1	67	0	79	0	61	0	51	1	27	0	23	0	24	1	68
Chr. I	151763	0	93	0	87	0	60	0	76	0	114	0	70	0	62	1	45	0	86	1	94	0	62	1	77	0	64	0	99	1	98	0	85	1	57	0	82	0	80	0	61	1	20	0	25	0	19	1	70
Chr. I	151834	0	88	0	75	0	65	0	76	0	116	0	76	0	50	1	44	0	82	1	91	0	66	1	80	0	56	0	113	1	105	0	91	1	62	0	83	0	82	0	52	1	20	0	31	0	23	1	75
Chr. I	151847	0	92	0	68	0	64	0	81	0	110	0	75	0	48	1	39	0	78	1	91	0	65	1	78	0	56	0	100	1	106	0	89	1	58	0	79	0	79	0	50	1	20	0	33	0	23	1	73
Chr. I	151963	0	85	0	87	0	72	0	86	0	125	0	72	0	43	1	40	0	79	1	90	0	70	1	71	0	47	0	86	1	88	0	82	1	65	0	88	0	93	0	54	1	32	0	26	0	32	1	65
Chr. I	152045	0	93	0	76	0	45	0	84	0	111	0	68	0.0277778	36	1	31	0	72	1	96	0	70	1	54	0	38	0	67	1	79	0	70	1	58	0	82	0	63	0	55	1	34	0	24	0	30	1	63
Chr. I	152235	0	83	0	67	0	57	0	69	0	87	0	85	0	50	1	27	0	87	1	84	0	62	1	48	0	45	0	84	1	87	0.012987	77	1	56	0	83	0	67	0	62	1	27	0	22	0	17	1	62
Chr. I	152239	0	87	0	68	0	55	0	73	0	90	0	85	0	56	1	28	0	95	1	80	0	63	1	48	0	45	0	92	1	88	0	79	1	51	0	85	0	72	0	63	1	30	0	21	0	18	1	62
Chr. I	152285	0	94	0	63	0	54	0	71	0	92	0	83	0	64	1	25	0	93	1	91	0	55	1	56	0	52	0	86	1	90	0	81	1	66	0	80	0	74	0	59	1	33	0	22	0	13	1	66
Chr. I	152291	0	94	0	65	0	60	0	70	0	93	0	82	0	63	1	27	0	93	1	91	0	58	1	57	0	54	0	94	1	90	0	76	1	67	0	85	0	76	0	63	1	32	0	22	0	14	1	67
Chr. I	152709	0	130	0	89	0	53	0	79	0	102	0	71	0	62	1	46	0	91	1	121	0	71	1	105	0	68	0	77	1	113	0	89	1	68	0	110	0	98	0	83	1	33	0	25	0	32	1	73
Chr. I	152749	0.00877193	114	0	84	0	51	0	79	0	93	0	71	0	62	1	51	0	90	0.991071	112	0	68	1	96	0	58	0	80	1	99	0	77	1	68	0	99	0	98	0	83	1	32	0	28	0	33	0.986301	73
Chr. I	152970	0	99	0	70	0	45	0	106	0	106	0	72	0	60	1	62	0	90	1	117	0	96	1	85	0	66	0	111	1	132	0	68	1	71	0	107	0	68	0	81	0.974359	39	0	39	0	31	1	89
Chr. I	153110	0	110	0	98	0	63	0	95	0	126	0	98	0	63	1	61	0	117	1	102	0	85	1	73	0	65	0	114	1	119	0	88	1	86	0	107	0	85	0	84	1	37	0	29	0	33	1	84
Chr. I	153156	0	110	0	94	0	67	0	99	0	127	0	98	0	70	1	68	0	118	1	118	0	77	1	86	0	73	0	111	1	118	0	78	1	91	0	113	0	90	0	93	1	38	0	32	0	35	1	100
Chr. I	153235	0	105	0	82	0	61	0	106	0	118	0	86	0	62	1	84	0	97	1	129	0	77	1	95	0	67	0	112	1	111	0	93	1	89	0	111	0	98	0	79	1	37	0	36	0	32	1	109
Chr. I	153297	0	101	0	85	0	59	0.0119048	84	0	100	0	71	0	73	1	73	0	83	1	124	0	71	1	85	0	56	0	104	1	106	0	93	1	81	0	103	0	96	0	72	1	34	0	37	0	25	1	87
Chr. I	153399	0	108	0	90	0	54	0	92	0	115	0	83	0	68	1	80	0	87	1	108	0	75	1	93	0	56	0	100	1	118	0	91	1	79	0	94	0	88	0	75	1	28	0	33	0	33	1	93
Chr. I	153442	0	122	0	90	0.0169492	59	0	87	0	115	0	79	0	64	1	77	0	94	1	110	0	67	1	93	0	67	0	90	1	123	0	89	1	95	0	86	0	85	0	78	1	27	0	35	0	34	1	84
Chr. I	153564	0	141	0	78	0	67	0	86	0	121	0	84	0	63	1	71	0	94	1	105	0	60	1	94	0	80	0	88	1	114	0	111	1	83	0	110	0	102	0	65	1	39	0	26	0	26	1	84
Chr. I	153742	0	125	0	80	0	64	0	99	0	106	0	70	0	48	1	59	0	94	1	81	0	66	1	75	0	65	0	90	1	75	0	86	1	77	0	113	0	115	0	79	1	28	0	30	0	24	1	66
Chr. I	153762	0	118	0	74	0	63	0	92	0	96	0.0147059	68	0	49	1	58	0	92	1	88	0	62	1	74	0	59	0	100	1	78	0	86	1	85	0	107	0	106	0	83	1	32	0	30	0	25	1	76
Chr. I	153783	0	120	0	70	0	55	0	89	0	98	0	66	0	54	1	62	0	89	1	90	0	72	1	80	0	54	0	102	1	90	0	81	1	85	0	104	0	109	0	79	1	31	0	28	0	23	1	83
Chr. I	153913	0	104	0	74	0	53	0	101	0	92	0	62	0.0181818	55	1	45	0	73	1	93	0	66	1	85	0	53	0	99	1	86	0	64	1	90	0	92	0	70	0	81	1	33	0	22	0	26	1	89
Chr. I	154332	0.0114943	87	0	75	0	51	0	82	0	100	0	69	0	52	1	58	0	86	1	89	0	62	1	82	0	42	0	88	1	112	0	95	1	64	0	98	0	101	0	64	1	39	0	24	0	19	1	77
Chr. I	154746	0	85	0	75	0	55	0	84	0	84	0	76	0	47	1	57	0	76	1	85	0	58	1	87	0	60	0	97	1	80	0	92	1	81	0	87	0	84	0	66	0.972973	37	0	13	0	18	1	74
Chr. I	154766	0	98	0	74	0	57	0	94	0	90	0	75	0	55	1	52	0	81	1	82	0	59	1	91	0	65	0	103	1	69	0	102	1	70	0	90	0	94	0	70	1	39	0	16	0	18	1	64
Chr. I	154963	0	104	0.0123457	81	0	79	0	105	0	101	0	76	0	67	1	64	0	104	1	100	0	64	1	90	0	64	0	98	1	78	0	114	1	55	0	103	0	83	0	67	1	24	0	23	0	16	0.98913	92
Chr. I	155175	0	90	0	81	0	71	0	98	0	112	0	79	0	59	1	91	0	107	1	110	0	79	1	72	0	59	0	95	1	106	0	105	1	64	0	112	0	87	0	83	1	31	0	22	0	23	1	90
Chr. I	155428	0	94	0	103	0	55	0	89	0	105	0	86	0	75	1	49	0	83	1	96	0	68	1	86	0	57	0	95	1	120	0	86	1	71	0	98	0	98	0	74	1	41	0	19	0	14	1	76
Chr. I	155562	0	97	0	104	0	54	0	103	0	78	0	74	0	74	1	63	0	95	1	95	0	80	1	93	0	57	0	106	1	110	0	100	1	70	0	104	0	119	0	73	1	31	0	18	0	20	1	61
Chr. I	155835	0	107	0	78	0	47	0	112	0	130	0	82	0	72	1	58	0	87	1	100	0	66	1	115	0	60	0	106	1	116	0	109	1	57	0	113	0	109	0	68	0.978723	47	0	23	0	24	1	70
Chr. I	156174	0	92	0	89	0	59	0	92	0	94	0	73	0	59	1	64	0	79	1	106	0	65	1	88	0	71	0	103	1	96	0	106	1	73	0	96	0	103	0	80	1	53	0	25	0	29	1	82
Chr. I	156293	0	98	0	90	0	46	0	100	0	112	0	75	0	61	1	76	0	69	1	91	0	66	1	101	0	54	0	84	1	109	0	91	1	76	0	94	0	104	0	62	1	45	0	26	0	32	1	92
Chr. I	156315	0	98	0	91	0	41	0	99	0	118	0	77	0	66	1	72	0	63	1	78	0	68	1	96	0	59	0	77	1	103	0	87	1	78	0	99	0	95	0	63	1	42	0	21	0	32	1	71
Chr. I	156355	0	95	0	88	0	40	0.0102041	98	0	112	0	74	0	57	1	68	0	68	1	95	0	58	1	104	0	51	0	74	1	114	0	85	1	85	0	84	0	86	0	60	1	36	0	19	0	27	1	86
Chr. I	156383	0	106	0	85	0	41	0	100	0	112	0	76	0	58	1	64	0	72	1	89	0	63	1	93	0	47	0	88	1	105	0	84	1	82	0	95	0	90	0	78	1	34	0	20	0	27	1	75
Chr. I	156393	0	97	0.0121951	82	0	41	0.0113636	88	0.00900901	111	0.0138889	72	0	60	1	55	0	71	1	94	0.046875	64	1	94	0	49	0.0238095	84	1	108	0.0512821	78	1	79	0	90	0	86	0.0294118	68	1	29	0	19	0.04	25	1	78
Chr. I	156394	0	99	0	79	0	42	0	89	0	113	0	71	0	57	1	53	0	70	1	96	0	58	1	96	0	43	0	82	1	105	0	79	1	79	0	87	0	90	0	67	1	29	0	19	0	24	1	79
Chr. I	156403	0	106	0	85	0	42	0	95	0	119	0	73	0	63	1	57	0	76	1	105	0	68	1	103	0	48	0	85	1	106	0	91	1	89	0	89	0	93	0	75	1	32	0	19	0	24	1	83
Chr. I	156453	0.019802	101	0	92	0	48	0	95	0.00813008	123	0	74	0	52	1	62	0	73	1	104	0	66	1	92	0.0178571	56	0	92	1	92	0	94	1	89	0.0116279	86	0	81	0.0142857	70	1	35	0.0555556	18	0.0416667	24	1	85
Chr. I	156469	0	112	0	97	0	53	0	98	0	125	0	76	0	59	1	71	0	78	1	106	0	71	1	96	0	58	0	92	1	103	0	89	1	94	0	88	0	88	0	76	1	40	0	17	0	22	1	85
Chr. I	156518	0	107	0	97	0	50	0	99	0	119	0	73	0	51	1	70	0	77	1	104	0	78	1	96	0	64	0	97	1	103	0	82	0.988764	89	0	107	0	98	0	74	1	47	0	15	0	21	1	84
Chr. I	156538	0	117	0	86	0	45	0	93	0	106	0	78	0	51	1	74	0	83	1	108	0	80	1	93	0	60	0	95	1	100	0	83	1	84	0	112	0	94	0	77	1	46	0	16	0	21	1	83
Chr. I	156552	0	113	0	88	0	47	0	88	0	99	0	73	0	49	1	70	0	79	1	118	0	71	1	89	0	62	0	82	1	113	0	80	1	78	0	110	0	99	0.0136986	73	1	48	0	15	0	21	1	86
Chr. I	156554	0	113	0	90	0	45	0	81	0	95	0	73	0	47	1	67	0	78	1	114	0	68	1	85	0	64	0	84	1	105	0	78	1	76	0	115	0	92	0	68	1	46	0	17	0	22	1	80
Chr. I	156584	0	112	0	92	0	51	0	87	0	96	0	68	0	52	1	61	0	83	1	104	0	73	1	81	0	71	0	92	1	103	0	89	1	70	0	112	0	106	0	80	1	48	0	17	0	21	1	81
Chr. I	156614	0	117	0.0102041	98	0	52	0	90	0	98	0	75	0	52	1	65	0	88	1	101	0	75	1	76	0	63	0	99	1	92	0	86	1	71	0	128	0	113	0	84	1	48	0	18	0	20	1	75
Chr. I	156615	0	115	0	99	0	48	0	88	0	99	0	75	0	49	1	64	0	87	1	102	0	74	1	76	0	64	0	98	1	90	0	84	1	69	0	126	0	109	0	85	1	48	0	20	0	19	1	77
Chr. I	156666	0	100	0	93	0	48	0	74	0	93	0	67	0.0208333	48	1	64	0	80	1	95	0	74	1	77	0	61	0	76	1	97	0	77	1	68	0	99	0	84	0	78	1	49	0	21	0	15	1	73
Chr. I	156676	0	101	0	95	0	47	0.0119048	84	0	101	0	75	0	55	1	61	0	82	1	105	0	77	1	76	0	65	0	84	1	101	0	80	1	66	0	107	0	86	0	75	1	46	0	23	0	15	1	78
Chr. I	156835	0	109	0	111	0	62	0	88	0	98	0	63	0	55	1	72	0	89	1	98	0	74	1	87	0	53	0	98	1	89	0	93	1	68	0	109	0	96	0	55	1	47	0	8	0	20	1	69
Chr. I	157174	0	103	0	94	0	60	0	89	0	107	0	75	0	56	1	59	0	81	1	127	0	58	1	102	0	50	0	103	1	111	0	94	1	95	0	105	0	104	0	71	1	50	0	9	0	23	1	94
Chr. I	157344	0	96	0	93	0	52	0	92	0	114	0	88	0	54	1	60	0	84	1	108	0	73	1	99	0	52	0	89	1	121	0	103	1	80	0	118	0	97	0	61	1	37	0	18	0	15	1	101
Chr. I	157504	0	86	0	79	0	52	0	92	0	104	0	73	0	52	1	63	0	86	1	85	0	68	1	107	0	62	0	101	1	96	0	81	1	78	0	94	0	98	0	55	0.979592	49	0	24	0	16	1	78
Chr. I	157672	0	83	0	77	0	47	0	91	0	116	0	66	0	56	1	62	0	76	1	100	0	61	1	92	0	50	0	108	1	111	0	80	1	76	0.0108696	92	0	95	0	47	0.977778	45	0	25	0	26	1	81
Chr. I	157675	0	93	0	80	0	52	0	103	0	113	0	66	0	61	1	62	0	78	1	101	0	63	1	94	0	55	0	114	1	113	0	82	1	75	0	95	0	104	0	52	0.979167	48	0	25	0	27	1	85
Chr. I	157927	0	107	0	84	0	54	0.0107527	93	0	117	0	69	0	53	1	49	0	99	1	122	0.0128205	78	1	92	0	60	0	97	1	102	0	88	1	82	0	87	0	100	0	58	1	47	0	18	0	19	1	101
Chr. I	157993	0	106	0	92	0	59	0	94	0	126	0	76	0	60	1	50	0	107	1	128	0	83	1	103	0	63	0	87	1	109	0	92	1	98	0	88	0	99	0	64	1	50	0	20	0	16	1	102
Chr. I	158200	0	113	0	100	0	67	0	80	0	133	0	78	0	64	1	59	0	102	1	81	0	84	1	87	0	66	0	90	1	123	0	97	0.987179	78	0	98	0	112	0	68	1	56	0	20	0	17	1	76
Chr. I	158341	0	121	0	91	0	66	0	90	0	132	0	83	0	53	1	63	0	109	1	82	0	76	1	91	0	76	0	112	1	122	0	98	1	74	0	110	0	97	0	64	1	60	0	16	0	23	1	75
Chr. I	158494	0	126	0	89	0	59	0	106	0	115	0	85	0	57	1	72	0	105	1	87	0	88	1	104	0	88	0	120	1	127	0	88	1	74	0	105	0	84	0	69	1	54	0	17	0	22	1	88
Chr. I	158503	0	130	0	87	0	59	0	103	0	116	0	82	0	51	1	72	0	102	1	88	0	82	1	105	0	83	0	120	1	134	0	84	1	83	0	110	0	82	0	62	1	54	0	16	0	20	1	89
Chr. I	158733	0	97	0	81	0	55	0	111	0	105	0	65	0	53	1	58	0	99	1	110	0.0131579	76	1	87	0	54	0	99	1	129	0	80	1	81	0	99	0	78	0	68	1	46	0	17	0	24	1	71
Chr. I	158824	0	109	0	79	0	45	0	101	0	97	0	58	0	60	1	53	0	83	1	112	0	71	1	91	0	54	0	105	1	122	0	80	1	67	0	91	0	84	0	62	1	59	0	22	0	24	1	62
Chr. I	158827	0	102	0	79	0	43	0	98	0	97	0	56	0	58	1	57	0	86	1	115	0	82	1	91	0	50	0	104	1	127	0	79	1	68	0	91	0	85	0	64	1	60	0	21	0	23	1	64
Chr. I	158843	0	109	0	79	0	44	0	98	0	89	0	57	0	62	1	53	0	84	1	115	0	72	1	93	0	55	0	102	1	125	0	80	1	67	0	92	0	90	0	60	1	58	0	22	0	20	1	66
Chr. I	159086	0	104	0	97	0	33	0	93	0	93	0	71	0	60	1	59	0	87	1	90	0	71	1	106	0	60	0	122	1	98	0	79	1	68	0	110	0	89	0	74	1	75	0	14	0	21	1	84
Chr. I	159100	0	115	0	97	0	37	0	92	0	96	0	80	0	60	1	58	0	90	1	92	0	76	1	107	0	62	0	125	1	96	0	78	1	71	0	114	0	96	0	75	1	69	0	15	0	22	1	78
Chr. I	159164	0	119	0	101	0	39	0	99	0	98	0	86	0	54	1	56	0	88	1	109	0	70	0.991525	118	0	61	0	116	1	98	0	88	1	63	0	127	0	83	0	73	1	72	0	15	0	28	1	80
Chr. I	159225	0	112	0	92	0	37	0	101	0	97	0	78	0	51	1	60	0	92	1	116	0	73	1	118	0	55	0	107	1	109	0	81	1	71	0	120	0	72	0	72	1	77	0	20	0	25	1	86
Chr. I	159467	0	124	0	91	0	67	0	105	0	111	0	62	0	68	1	53	0	115	1	109	0	74	1	107	0	61	0	104	1	122	0	86	1	74	0	113	0	87	0	67	1	74	0.0416667	24	0	21	1	73
Chr. I	159798	0	112	0	87	0	59	0	83	0	96	0	73	0	55	1	57	0	108	1	105	0	64	1	97	0.0175439	57	0	76	1	119	0	85	1	66	0	99	0	99	0	79	1	60	0	28	0	26	1	77
Chr. I	159842	0	103	0	77	0	54	0	81	0	97	0	89	0	53	1	82	0	113	1	121	0	68	1	96	0	48	0	82	1	124	0	84	1	79	0	97	0	104	0	68	1	59	0	22	0	28	1	91
Chr. I	160002	0	84	0	64	0	48	0	64	0	78	0	61	0	45	1	72	0	59	1	98	0	59	1	86	0	38	0	71	1	104	0	68	1	77	0	74	0	76	0	50	1	55	0	15	0	19	1	70
Chr. I	166164	0	3	0	2	0	1	0	2	NA	NA	NA	NA	NA	NA	1	12	NA	NA	1	30	0	1	1	29	NA	NA	0	2	1	37	0	1	1	22	0	2	0	2	NA	NA	1	19	NA	NA	NA	NA	1	23
Chr. I	166245	0	76	0	71	0	41	0	72	0	86	0	45	0	49	1	41	0	64	1	61	0	37	1	56	0	42	0	67	1	70	0	70	1	46	0	76	0	79	0	46	1	48	0	49	0	36	1	55
Chr. I	166369	0	81	0	87	0	43	0	84	0	104	0	65	0	55	1	51	0	85	1	85	0	63	1	76	0	41	0	62	1	95	0	86	1	65	0	100	0	101	0	58	1	70	0	61	0	63	1	87
Chr. I	166429	0	97	0	90	0	50	0	98	0	121	0	74	0	57	1	68	0	99	1	91	0	73	1	88	0	52	0	86	1	108	0	104	1	65	0	109	0	102	0	62	0.988235	85	0	61	0	60	1	98
Chr. I	166443	0	97	0	90	0	53	0	101	0	123	0	76	0	62	1	65	0	90	0.989011	91	0	71	1	91	0	57	0	78	1	101	0	104	0.984375	64	0	112	0	112	0	68	0.988095	84	0	63	0	61	1	90
Chr. I	166571	0	110	0	100	0	68	0	96	0	135	0	84	0	73	1	61	0	84	1	99	0	85	1	91	0	65	0	102	1	116	0	103	1	78	0	105	0	116	0	85	0.987342	79	0	53	0	68	1	79
Chr. I	166733	0	105	0	93	0	63	0	88	0	126	0	72	0	57	1	62	0	85	1	105	0	81	1	98	0	70	0	104	1	126	0	89	1	102	0	127	0	102	0	72	0.986111	72	0	55	0	59	1	88
Chr. I	166767	0	104	0	98	0	58	0	87	0	127	0	78	0	67	1	73	0	79	1	99	0	76	1	97	0	69	0	113	1	125	0	90	1	99	0	120	0	109	0	74	0.985507	69	0	63	0	60	1	86
Chr. I	166820	0	124	0	101	0	68	0	100	0	131	0	83	0	78	1	69	0	83	1	99	0	77	1	94	0	76	0	136	1	126	0	87	1	97	0	134	0	108	0	89	1	69	0	69	0	57	1	78
Chr. I	166848	0	116	0	93	0	64	0	101	0	120	0	81	0	67	1	64	0	92	1	99	0	74	1	83	0	64	0.00819672	122	1	127	0	75	1	100	0	129	0	105	0	87	0.985915	71	0	72	0	56	1	78
Chr. I	166865	0	123	0	102	0	77	0	111	0	120	0	81	0	69	1	61	0	97	1	101	0	76	1	86	0	70	0	131	1	132	0	82	1	97	0	129	0	108	0	87	0.986301	73	0	72	0	61	1	87
Chr. I	166931	0	116	0	92	0	74	0	110	0	107	0	70	0	63	1	50	0	86	1	101	0	77	1	86	0	67	0	115	1	133	0	86	1	105	0	127	0	111	0	89	0.9875	80	0	81	0	57	1	87
Chr. I	167064	0	96	0	70	0	71	0	104	0	109	0	87	0	73	1	51	0	71	1	94	0	84	1	95	0	68	0	107	0.990741	108	0	111	0.988636	88	0	118	0	87	0	92	1	64	0	81	0	59	1	80
Chr. I	167070	0	93	0	66	0	68	0	100	0	107	0	82	0	63	1	52	0	67	1	100	0	79	1	91	0	64	0	107	1	111	0	106	1	91	0	114	0	78	0	86	1	71	0	76	0	54	1	78
Chr. I	167179	0	108	0.012987	77	0	64	0.00980392	102	0	110	0	76	0	48	1	70	0	78	1	106	0	79	1	89	0.0185185	54	0	105	1	123	0	84	1	93	0	93	0	76	0	83	1	64	0	72	0	55	1	90
Chr. I	168203	0	90	0	70	0	77	0	96	0	135	0	75	0	46	1	56	0	85	1	101	0	71	1	100	0	61	0	96	1	105	0	76	1	67	0	87	0	99	0	73	1	60	0	79	0	54	1	81
Chr. I	168413	0	87	0	90	0	85	0	113	0	103	0	83	0	45	1	49	0	88	1	97	0	79	1	96	0	53	0	107	1	113	0	85	1	72	0	101	0	104	0	95	1	66	0	77	0	51	1	85
Chr. I	168686	0	121	0	100	0	72	0	106	0	113	0	76	0	69	1	71	0	103	1	119	0	90	1	99	0	76	0	97	1	134	0	114	1	74	0	116	0	113	0	92	1	84	0	81	0	53	1	84
Chr. I	168767	0	143	0	103	0	80	0	97	0	99	0	79	0	84	1	71	0	104	1	138	0	86	1	103	0	86	0	101	1	142	0	119	1	79	0	108	0	137	0	83	1	75	0	96	0	63	1	78
Chr. I	168772	0	140	0	98	0	81	0.0105263	95	0	98	0	78	0	87	1	67	0	109	1	142	0	84	1	102	0	84	0	103	1	140	0	112	1	78	0	105	0	129	0	80	1	78	0	99	0	64	1	80
Chr. I	168787	0	141	0	93	0	86	0	98	0	102	0	77	0	86	1	65	0	109	1	153	0.010989	91	1	105	0	85	0	108	1	142	0	119	1	79	0	99	0	128	0	86	1	79	0	98	0	65	1	81
Chr. I	168836	0	131	0	101	0	70	0	93	0	118	0	66	0	81	1	68	0	91	1	138	0	95	1	103	0	67	0	105	1	140	0	115	1	73	0	107	0	115	0	86	1	84	0	87	0	67	1	75
Chr. I	169205	0.00877193	114	0	74	0	58	0	105	0	105	0	74	0	62	1	59	0	91	1	120	0	71	1	78	0	49	0	77	1	118	0	64	1	81	0	108	0	98	0	82	0.986667	75	0	70	0	67	1	62
Chr. I	169217	0	123	0	82	0	73	0	116	0	122	0	80	0	67	1	62	0	102	1	119	0	82	1	72	0	66	0	85	1	112	0	75	1	75	0	120	0	124	0	90	0.986111	72	0	72	0	66	1	62
Chr. I	169245	0	112	0	78	0	68	0	118	0	115	0	84	0	70	1	54	0	109	1	99	0	80	1	59	0	72	0	88	NA	NA	0	71	1	74	0	119	0	128	0	88	0.969231	65	0	70	0	62	1	64
Chr. I	169269	0	119	0	85	0	73	0	116	0	124	0	80	0	68	1	62	0	108	1	112	0	80	1	59	0	67	0	92	1	101	0	75	1	72	0	119	0	132	0	87	0.986301	73	0	75	0	68	1	66
Chr. I	169422	0	121	0	98	0	64	0	123	0	120	0	72	0	66	1	62	0	83	1	108	0	65	1	77	0	51	0	98	1	104	0	98	1	84	0	112	0	117	0	88	1	77	0	81	0	53	1	61
Chr. I	169830	0	98	0	78	0	57	0	101	0	117	0	75	0	67	1	65	0	103	1	97	0	64	1	94	0	69	0	97	1	97	0	108	1	63	0	95	0	82	0	65	0.989011	91	0	81	0	59	1	73
Chr. I	169887	0	93	0	77	0	51	0	103	0	121	0	73	0	59	1	66	0.00917431	109	1	105	0	59	1	94	0	68	0	91	1	116	0	108	1	88	0	93	0	87	0	74	0.972973	74	0	78	0	54	1	91
Chr. I	169992	0	106	0	81	0	56	0	97	0	120	0	78	0	60	1	62	0	90	1	120	0	64	1	98	0	72	0	110	1	124	0	101	1	67	0	95	0	99	0	90	0.975309	81	0	71	0	61	1	91
Chr. I	170022	0	114	0	82	0	53	0	108	0	113	0	78	0	63	1	61	0	86	0.991935	124	0	71	1	103	0	66	0	104	1	120	0	110	1	69	0	112	0	101	0	87	0.987013	77	0	69	0	64	1	81
Chr. I	170321	0	96	0	72	0	43	0	91	0	121	0	92	0	69	1	61	0	97	1	107	0	68	1	69	0	67	0	112	1	98	0	84	1	80	0	102	0	118	0	83	0.986301	73	0	67	0	63	1	84
Chr. I	170564	0	91	0	92	0	41	0	82	0	111	0	69	0	70	1	66	0	75	1	105	0	67	1	83	0	63	0	89	1	108	0	84	1	82	0	102	0	104	0	83	1	73	0	66	0	54	1	76
Chr. I	170726	0	104	0	82	0	53	0	101	0	132	0	66	0	68	1	50	0	76	1	116	0	69	1	87	0	59	0	104	1	117	0	115	1	94	0	113	0	110	0	89	1	78	0	66	0	63	1	82
Chr. I	170945	0	95	0	92	0	55	0	97	0	114	0	92	0	54	1	64	0.0107527	93	1	112	0	64	1	78	0	65	0	116	1	117	0	108	1	72	0.0114943	87	0	92	0	69	0.987952	83	0	85	0	51	1	71
Chr. I	171254	0	102	0	97	0	50	0	111	0	132	0	85	0	64	1	56	0	93	0.990385	104	0	70	1	85	0	68	0	102	1	121	0	97	1	61	0	98	0	102	0	82	0.978495	93	0	72	0	66	1	93
Chr. I	171431	0	93	0	78	0	41	0	94	0	107	0	72	0	62	1	68	0	74	1	94	0	65	1	97	0	72	0	88	1	116	0	97	1	84	0	89	0	105	0	68	0.984848	66	0.0128205	78	0	81	1	77
Chr. I	171640	0	102	0	73	0	55	0	90	0	103	0	73	0	69	1	62	0	82	1	95	0	58	1	86	0	70	0	102	1	95	0	96	1	78	0	106	0	97	0	74	0.987342	79	0	88	0	80	1	66
Chr. I	172431	0	99	0	78	0	55	0	99	0	115	0.0140845	71	0	55	1	60	0	97	1	112	0	64	1	80	0	62	0	104	1	94	0	80	1	87	0	111	0	90	0	67	1	77	0	79	0	62	1	85
Chr. I	173245	0	108	0	77	0	60	0	101	0	132	0	63	0	49	1	39	0	81	1	103	0	76	1	71	0	59	0	89	1	107	0	79	1	73	0	93	0	84	0	67	0.98913	92	0	78	0	85	1	75
Chr. I	173375	0	88	0	70	0	51	0	80	0	120	0	76	0	59	1	54	0	87	1	95	0	83	1	83	0	51	0	92	1	111	0	86	1	60	0	79	0	85	0.0117647	85	0.978261	92	0	77	0	86	1	73
Chr. I	173405	0	86	0	73	0	61	0	91	0	117	0	79	0	57	1	56	0	87	1	86	0	88	1	84	0	65	0	96	1	115	0	78	1	62	0	77	0	92	0	84	0.988235	85	0	92	0	81	1	71
Chr. I	173438	0	97	0	70	0	53	0	86	0	108	0	79	0	48	1	64	0	75	1	90	0	73	1	81	0	61	0	76	1	115	0	63	1	67	0	74	0	78	0	80	0.989474	95	0	78	0	83	1	76
Chr. I	173441	0	103	0	77	0	58	0	80	0	105	0	81	0	56	1	57	0	87	1	90	0	76	1	78	0	62	0	86	1	103	0	72	1	65	0	86	0	81	0	83	0.989583	96	0	80	0	82	1	73
Chr. I	173447	0	103	0	82	0	59	0	87	0	117	0	88	0	56	1	62	0	86	1	95	0	76	1	83	0	65	0	89	1	110	0	74	1	69	0	87	0	86	0	89	0.989899	99	0	82	0	84	1	74
Chr. I	173462	0	104	0	81	0	62	0	89	0	122	0	81	0	56	1	61	0	88	1	94	0	73	1	80	0	63	0	90	1	99	0	72	1	65	0	87	0	88	0	83	0.989583	96	0	77	0	76	1	73
Chr. I	173498	0	95	0	70	0	56	0	81	0	123	0	67	0.0163934	61	1	66	0	86	1	106	0	74	1	71	0	54	0	86	1	101	0	62	1	72	0	89	0	84	0	79	0.989474	95	0	84	0	70	1	81
Chr. I	173528	0	96	0	76	0	64	0	79	0	124	0	72	0	70	1	61	0	105	1	105	0	77	1	77	0	57	0	90	1	96	0	81	1	67	0	93	0	87	0	90	1	92	0	83	0	68	1	78
Chr. I	173642	0	107	0	86	0	48	0	97	0	116	0	56	0	78	1	60	0	95	1	92	0	76	1	94	0	56	0	77	0.988372	86	0	90	1	59	0	90	0	99	0	82	0.988764	89	0	68	0	77	1	81
Chr. I	173942	0	109	0	101	0	64	0	90	0	109	0	74	0	65	1	71	0	105	1	99	0	68	1	87	0	66	0	111	1	103	0	97	1	86	0	134	0	102	0	102	1	88	0	82	0	86	1	85
Chr. I	174118	0	110	0	99	0	64	0	83	0	105	0	76	0	60	1	67	0	98	1	105	0	67	1	83	0.0140845	71	0	97	1	97	0	82	1	89	0	116	0	103	0	91	0.987654	81	0	96	0	71	1	94
Chr. I	174484	0	89	0	83	0	43	0	86	0	117	0	69	0	53	1	70	0	76	1	93	0	60	1	93	0	53	0	88	1	100	0	100	1	59	0	109	0.0121951	82	0	77	0.989011	91	0	80	0	60	1	89
Chr. I	174727	0	81	0	67	0	58	0	96	0	112	0	88	0	49	1	60	0	86	1	117	0	67	1	90	0	50	0	89	1	102	0	100	1	69	0	102	0	83	0	82	1	110	0	89	0.0117647	85	1	71
Chr. I	174827	0	93	0	79	0	56	0	89	0	105	0	87	0	45	1	55	0	95	1	123	0	68	1	102	0	45	0	89	1	107	0	97	1	79	0	94	0	99	0	71	1	110	0	92	0	82	1	84
Chr. I	174919	0	100	0	80	0	77	0	87	0	116	0	90	0	78	1	58	0	105	1	118	0	69	1	92	0	66	0	102	1	103	0	94	1	72	0	111	0	97	0	74	1	109	0	91	0	71	1	78
Chr. I	174938	0	106	0	81	0	77	0	94	0	115	0	84	0	77	1	64	0	112	1	121	0	73	1	91	0	64	0	96	1	106	0	85	1	77	0	112	0	91	0	76	1	114	0	94	0	60	1	84
Chr. I	175203	0	126	0	67	0	56	0	88	0	117	0	89	0	77	1	50	0	113	0.98913	92	0	62	1	95	0	69	0	104	1	88	0	70	1	59	0	116	0	108	0	78	1	96	0	87	0	76	1	86
Chr. I	175281	0	106	0	75	0.0181818	55	0	84	0	114	0	94	0	69	1	56	0	115	1	117	0	68	1	99	0	56	0	90	1	90	0	69	1	79	0	114	0	96	0	78	0.989362	94	0	97	0	73	1	87
Chr. I	175318	0	86	0	67	0	51	0	88	0	125	0	76	0	54	1	54	0	103	1	105	0	66	1	99	0	48	0	92	1	80	0	70	1	79	0	115	0	93	0	89	0.989691	97	0	95	0	69	1	79
Chr. I	175444	0	96	0	95	0	57	0	96	0	139	0	84	0	61	1	66	0	89	1	111	0	64	1	95	0	69	0	119	1	106	0	60	1	74	0	120	0	112	0	77	0.989796	98	0	102	0	71	1	67
Chr. I	175523	0	106	0	103	0	55	0	80	0	132	0	81	0	51	1	59	0	84	1	111	0.0135135	74	1	110	0	61	0	97	1	120	0	67	1	74	0	106	0	98	0	79	1	101	0	81	0	81	1	70
Chr. I	175532	0	117	0	106	0	58	0	79	0	141	0	82	0	50	1	60	0	90	1	106	0	74	0.991228	114	0	60	0.00925926	108	1	114	0	66	1	77	0	107	0	98	0	84	1	99	0	85	0	79	1	72
Chr. I	175573	0	119	0	105	0	63	0	83	0	135	0	70	0	56	1	62	0	87	1	97	0	78	0.99	100	0	63	0	100	1	109	0	71	1	79	0	109	0	95	0	86	1	104	0	83	0	73	1	77
Chr. I	175876	0	110	0	86	0	62	0	106	0	118	0	87	0	49	1	51	0	80	1	82	0	61	0.98913	92	0	62	0	104	1	94	0	92	1	53	0	122	0	99	0	74	1	92	0	70	0	61	1	70
Chr. I	175963	0	100	0	77	0	54	0	96	0	121	0	80	0	58	1	61	0	82	1	90	0	63	1	83	0	52	0	103	1	98	0	90	1	73	0	108	0	90	0	69	1	102	0	88	0	59	1	81
Chr. I	176001	0	87	0	71	0	53	0	101	0	111	0	75	0	62	1	61	0	80	1	96	0	70	1	82	0	50	0	94	1	88	0	84	1	85	0	106	0	92	0	68	1	106	0	88	0	64	1	82
Chr. I	176015	0	80	0	72	0	46	0	93	0	106	0	70	0.0172414	58	1	57	0	75	1	103	0	76	1	86	0	45	0	81	1	96	0.0126582	79	1	88	0	103	0	90	0	64	1	106	0	91	0	64	1	77
Chr. I	176061	0	90	0	78	0	52	0	104	0	107	0	69	0	76	1	54	0	71	1	117	0	79	1	81	0	50	0	86	1	94	0	94	1	84	0	107	0	97	0	69	1	115	0	98	0	70	1	88
Chr. I	176220	0	91	0	74	0	62	0	82	0	124	0	76	0	62	1	41	0	86	1	105	0	77	1	85	0	51	0	88	1	92	0	106	1	85	0	102	0	102	0	75	1	118	0	76	0	76	1	90
Chr. I	176230	0	102	0	77	0	61	0	89	0	117	0	79	0	63	1	36	0	88	1	97	0	78	0.987654	81	0	53	0	94	1	86	0	100	1	75	0	105	0	97	0	76	1	112	0	80	0	76	1	87
Chr. I	176272	0	102	0	71	0	68	0	78	0	117	0	74	0	60	0.978261	46	0	90	1	108	0	72	1	83	0	56	0	86	1	95	0	105	1	66	0	94	0	86	0	79	1	100	0	72	0	70	1	85
Chr. I	176274	0	99	0	70	0	68	0	78	0	114	0	75	0	58	1	47	0	91	1	109	0	73	1	82	0	54	0	90	1	96	0	106	1	66	0	94	0	88	0	78	1	103	0	71	0	71	1	86
Chr. I	176290	0	103	0	69	0	64	0	73	0	112	0	71	0	70	1	49	0	89	1	97	0	67	1	76	0	55	0	85	1	91	0	110	1	70	0	99	0	87	0	75	0.989691	97	0	78	0	71	1	75
Chr. I	176291	0	103	0	72	0	63	0	74	0	115	0	71	0	67	1	47	0	90	1	95	0	67	1	77	0	55	0	84	1	92	0	108	1	66	0	98	0	88	0	79	0.989474	95	0	77	0	71	1	74
Chr. I	176431	0.0113636	88	0	56	0	45	0	78	0	84	0	56	0	50	1	36	0	71	1	62	0	57	1	90	0	47	0	76	1	71	0	78	1	56	0	98	0	82	0	58	0.988889	90	0	61	0	47	1	58
Chr. I	176512	0	79	0.0232558	43	0	33	0	62	0	92	0	55	0	46	1	37	0	60	1	44	0	42	1	64	0	40	0	71	1	66	0	70	1	40	0	76	0	57	0	44	0.988095	84	0	58	0	37	1	52
Chr. I	176650	0	70	0	62	0	31	0	67	0	78	0	48	0	45	1	35	0	64	1	64	0	37	1	68	0	41	0	62	1	74	0	65	1	37	0	64	0	76	0	61	1	97	0	71	0	47	1	49
Chr. I	176721	0	41	0	33	0	14	0	38	0	53	0	30	0	25	1	23	0	37	1	46	0	24	1	46	0	29	0	36	1	49	0	45	1	29	0	42	0	43	0	44	1	72	0	40	0	32	1	35
Chr. I	176847	0	33	0	28	0	10	0	26	0	40	0	26	0	18	1	34	0	27	1	47	0	19	1	34	0	27	0	34	1	35	0	38	1	30	0	35	0	38	0	39	1	50	0	41	0	25	1	36
Chr. I	177137	0	130	0	80	0	60	0.0104167	96	0.0078125	128	0	96	0	54	1	75	0	119	1	99	0	62	1	87	0	89	0	87	1	108	0	105	1	76	0	117	0	92	0	104	0.990741	108	0	120	0	85	1	83
Chr. I	177140	0	137	0	80	0	64	0	100	0	131	0	98	0	54	1	70	0	121	1	98	0	68	1	84	0	93	0	93	1	108	0	108	1	74	0	114	0	105	0	111	0.990909	110	0	118	0	85	1	81
Chr. I	177196	0	123	0	72	0	55	0.00990099	101	0	123	0	80	0.0163934	61	1	83	0	111	1	115	0	71	1	79	0	87	0	95	1	116	0	111	1	80	0	116	0.01	100	0	99	0.992063	126	0	120	0	94	1	77
Chr. I	177206	0	126	0	77	0	55	0	98	0	118	0	81	0	64	1	81	0	101	1	115	0	78	1	82	0	89	0	94	1	119	0	111	1	78	0	121	0	97	0	100	0.992188	128	0	128	0	93	1	77
Chr. I	177217	0	114	0	74	0	54	0	91	0	120	0	89	0.016129	62	1	78	0	90	1	118	0	69	1	93	0	80	0	85	1	115	0	101	1	80	0	111	0	94	0	90	0.991525	118	0	123	0	86	1	72
Chr. I	177241	0	113	0	72	0	54	0	101	0	124	0	80	0	62	1	77	0	90	1	119	0	71	1	93	0	82	0	97	1	124	0	95	1	78	0	114	0.0192308	104	0	92	0.992063	126	0	125	0	88	1	76
Chr. I	177270	0	113	0	67	0	58	0	114	0	135	0	85	0	66	1	74	0	91	1	124	0	74	1	100	0	76	0	101	1	130	0	93	1	73	0	118	0	98	0	88	1	126	0	122	0	89	1	76
Chr. I	177285	0	115	0	78	0	63	0	125	0	137	0	82	0	73	1	74	0	94	1	118	0	73	1	89	0	75	0	105	1	130	0	95	1	72	0	118	0	104	0	94	1	119	0	117	0	87	1	72
Chr. I	177450	0	125	0	118	0	62	0	106	0	135	0	84	0	69	1	63	0	96	1	109	0	83	1	112	0	71	0	82	1	109	0	83	1	81	0	124	0	105	0	86	1	112	0	103	0	75	1	68
Chr. I	177692	0	97	0	89	0	58	0	106	0	129	0	90	0	71	1	61	0	94	1	93	0	86	1	106	0	65	0	107	1	102	0	100	1	83	0	109	0	109	0	78	1	93	0	108	0	72	1	90
Chr. I	177875	0	103	0	89	0	71	0	109	0	118	0	88	0	63	1	45	0	92	1	88	0	77	1	91	0	51	0	106	1	112	0	104	1	63	0	104	0	125	0	76	0.991071	112	0	85	0	66	1	69
Chr. I	178009	0	94	0	88	0	60	0	95	0	115	0	76	0	45	1	59	0	87	1	97	0	67	1	70	0	49	0	107	1	106	0	95	1	44	0	101	0	108	0	73	1	102	0	58	0	60	1	73
Chr. I	178028	0	92	0	85	0	58	0	92	0	106	0	70	0	48	0.982759	58	0	87	1	90	0	60	1	73	0	46	0	105	1	95	0	95	1	42	0	97	0	106	0	69	1	108	0	58	0	63	1	72
Chr. I	178204	0	104	0	93	0	76	0	83	0	127	0	76	0	43	1	36	0	93	1	104	0	57	1	86	0.0166667	60	0	82	1	114	0	100	1	52	0	105	0	100	0	75	1	93	0	72	0	42	1	86
Chr. I	178270	0	92	0	99	0	71	0	93	0	109	0	91	0	44	1	52	0	101	1	105	0	50	1	98	0	54	0	81	1	108	0	102	1	60	0	113	0	113	0	81	0.989011	91	0	66	0	48	1	93
Chr. I	178358	0	118	0	93	0	72	0	91	0	117	0	86	0	48	0.980392	51	0	87	1	92	0	57	1	106	0	52	0	93	1	85	0	92	1	57	0	105	0	114	0	93	0.973684	76	0	83	0	53	1	64
Chr. I	178448	0	102	0	104	0	54	0	106	0	121	0	78	0	58	1	59	0	82	1	91	0	67	1	115	0	56	0	100	1	102	0	89	1	62	0	108	0	113	0	90	0.977778	90	0	80	0	55	1	64
Chr. I	178541	0	103	0	79	0	55	0	104	0	104	0	74	0	46	1	62	0	75	1	103	0	75	1	96	0	54	0	119	1	118	0	96	1	88	0	117	0	101	0	79	1	98	0	88	0	61	1	70
Chr. I	178563	0	116	0	87	0	59	0	110	0	106	0	79	0	55	1	66	0	85	1	103	0	78	1	92	0	64	0	122	1	114	0	91	1	91	0	110	0	105	0	89	1	104	0	82	0	63	1	74
Chr. I	178602	0	121	0	84	0.0185185	54	0	111	0	111	0	82	0	57	1	54	0	83	1	113	0	77	1	90	0	59	0	123	1	120	0	86	1	82	0	100	0	121	0	93	1	103	0	80	0	59	1	66
Chr. I	178654	0	118	0	91	0	54	0	100	0	108	0	90	0	54	1	65	0	80	1	113	0	72	1	103	0	63	0	109	1	106	0	92	1	81	0	84	0	104	0.0135135	74	0.990099	101	0	78	0	59	1	66
Chr. I	178674	0	111	0	95	0	48	0	101	0	101	0	86	0	62	1	64	0	78	1	107	0	74	1	107	0	69	0	111	1	99	0	85	1	77	0	90	0	103	0	80	0.990566	106	0	78	0	66	1	73
Chr. I	178682	0	119	0	98	0	48	0	107	0	104	0	84	0	61	1	64	0	79	1	110	0	78	1	108	0	71	0	107	1	101	0	82	1	76	0	101	0.00925926	108	0	92	0.990566	106	0	79	0	62	1	72
Chr. I	178846	0	99	0	96	0	56	0	101	0	104	0	82	0	55	1	72	0	85	1	110	0	63	1	101	0	68	0	103	1	128	0	86	1	89	0	88	0	122	0	91	1	81	0	76	0	53	1	73
Chr. I	178875	0	102	0	94	0	59	0.00961538	104	0	107	0	86	0	63	1	70	0	86	1	110	0	66	1	95	0	66	0	109	1	118	0	93	1	90	0	92	0	133	0.010101	99	1	83	0	72	0	52	1	72
Chr. I	178905	0	105	0	103	0	65	0	103	0	103	0	84	0	57	1	76	0	86	1	121	0	64	1	92	0	68	0	113	1	127	0	97	1	86	0	94	0	125	0	107	0.98913	92	0	69	0	53	1	83
Chr. I	178960	0	114	0	98	0	68	0	94	0	112	0	80	0	51	1	61	0	83	1	104	0	77	1	76	0	68	0	100	1	100	0	100	1	79	0	95	0	127	0	99	0.979592	98	0	66	0	68	1	83
Chr. I	178989	0	106	0	94	0	67	0	99	0	118	0	76	0	49	1	62	0	82	1	101	0	72	1	76	0	76	0	100	1	97	0	115	1	84	0	97	0	118	0	94	0.989362	94	0	66	0	63	1	80
Chr. I	179055	0	90	0.0135135	74	0	53	0	70	0	78	0	62	0	40	1	63	0	60	1	95	0	63	1	66	0	60	0	89	1	98	0	93	1	73	0	79	0	103	0	62	1	94	0	51	0	64	1	72
Chr. I	179397	0	92	0	90	0	55	0	85	0	108	0	66	0	48	1	50	0	97	1	108	0	64	1	84	0	44	0	94	1	90	0	76	1	63	0	122	0	86	0	80	1	81	0	71	0	48	1	59
Chr. I	179402	0	88	0	85	0	53	0	80	0	107	0	65	0	43	1	55	0	92	1	115	0	61	1	92	0	37	0	97	1	92	0	72	1	67	0	112	0	80	0	77	1	87	0	71	0	49	1	60
Chr. I	179554	0	100	0	99	0	56	0	92	0	119	0	58	0	62	1	66	0	87	1	94	0	72	1	84	0	57	NA	NA	1	95	0	84	1	72	0	130	0	98	0	68	1	94	0	58	0	40	1	68
Chr. I	179588	0	103	0	96	0	58	0	94	0	116	0	60	0	51	1	70	0	97	1	101	0	70	1	94	0	55	0	114	1	102	0	92	1	78	0	127	0	95	0	79	1	104	0	66	0	48	1	71
Chr. I	179610	0	107	0	104	0	61	0	93	0	109	0	58	0	60	1	74	0	98	1	95	0	72	1	86	0	56	0	125	1	105	0	99	1	64	0	128	0	94	0	86	1	102	0	75	0	43	1	65
Chr. I	179706	0	108	0	92	0	62	0	90	0	111	0	66	0	66	1	62	0	89	1	91	0	62	1	84	0	49	0	124	1	103	0	99	1	71	0	137	0	103	0	73	1	92	0	70	0	55	1	45
Chr. I	179772	0	108	0	90	0	75	0	96	0	128	0	69	0	63	1	62	0	102	1	83	0	70	1	85	0	45	0	117	1	104	0	86	1	85	0	130	0	103	0	63	1	88	0	70	0	56	1	52
Chr. I	179823	0	105	0	87	0	76	0	93	0	126	0	68	0	48	1	65	0	107	1	96	0	59	1	91	0	51	0	106	1	101	0	80	1	81	0	113	0	94	0	72	1	77	0	61	0	57	1	69
Chr. I	179877	0	104	0	89	0	71	0	99	0	128	0	68	0	53	1	66	0	99	1	93	0	64	1	86	0	64	0	121	1	96	0	85	1	84	0	116	0	109	0	80	1	84	0	62	0	60	1	83
Chr. I	179951	0	86	0	86	0	66	0.0107527	93	0	115	0	65	0	51	1	60	0	88	1	89	0	61	1	84	0	57	0	107	0.991071	112	0	80	1	81	0	110	0	94	0	78	1	92	0	61	0	53	1	83
Chr. I	179972	0	81	0	96	0	72	0	101	0	114	0	62	0	57	1	59	0	83	1	85	0	63	1	90	0	57	0	114	1	112	0	82	1	73	0	113	0	106	0	75	1	101	0	67	0	50	1	89
Chr. I	180013	0	74	0	86	0	73	0	91	0	106	0	57	0	55	1	61	0	82	1	94	0	61	1	94	0	58	0	90	1	127	0.0120482	83	1	72	0	107	0	96	0	81	1	88	0	60	0	65	1	81
Chr. I	180072	0	87	0	88	0	67	0	94	0	107	0	61	0	64	1	55	0	98	0.99	100	0	65	1	100	0	61	0	93	1	121	0	102	1	72	0	106	0	97	0	79	1	76	0	57	0	62	1	84
Chr. I	180103	0	93	0	86	0	65	0	98	0	101	0	59	0	65	1	56	0	98	1	97	0	76	1	101	0	63	0	93	1	121	0	107	1	66	0	112	0	92	0	75	1	76	0	64	0	55	1	73
Chr. I	180134	0.0117647	85	0	76	0	52	0	98	0	84	0	66	0	62	1	55	0	86	1	83	0	82	1	90	0	50	0	91	1	124	0.0105263	95	1	70	0	113	0	88	0	68	1	69	0	62	0	56	1	70
Chr. I	180231	0	101	0	75	0	65	0	109	0	79	0	71	0	72	1	56	0	98	1	100	0	74	1	91	0	47	0	97	1	119	0	86	1	82	0	114	0	80	0	74	1	88	0	71	0	45	1	79
Chr. I	180256	0	99	0	84	0	78	0	116	0	88	0	80	0	74	1	52	0	109	1	96	0	74	1	85	0	51	0	102	0.991304	115	0	89	1	72	0	109	0	85	0	82	1	85	0	68	0	43	1	79
Chr. I	180264	0	100	0	80	0	73	0	117	0	87	0	79	0	66	1	56	0	99	1	104	0	75	1	88	0	49	0	104	1	119	0	94	1	72	0	107	0	87	0	78	1	85	0	68	0	44	1	84
Chr. I	180277	0.141304	92	0.158537	82	0.104478	67	0.11215	107	0.202247	89	0.0857143	70	0.123288	73	1	7	0.104762	105	1	7	0.217949	78	1	9	0.152174	46	0.153061	98	1	5	0.132653	98	1	5	0.0873786	103	0.170455	88	0.0675676	74	1	7	0.19697	66	0.177778	45	1	4
Chr. I	180278	0	98	0	87	0	68	0	113	0	91	0	74	0	74	0.84	50	0	111	0.96	100	0	78	0.894118	85	0	53	0	102	0.963303	109	0	97	0.941176	68	0	113	0	95	0	79	0.926829	82	0	68	0	43	0.9375	80
Chr. I	180286	0.0107527	93	0.0123457	81	0.0151515	66	0	111	0.025	80	0	75	0	65	1	47	0	109	1	104	0	72	1	81	0	46	0.029703	101	1	129	0	93	1	68	0.00900901	111	0	87	0	76	0.987952	83	0.016129	62	0	41	1	86
Chr. I	180327	0	109	0	94	0	73	0	107	0	102	0	79	0	80	1	55	0	102	0.990654	107	0	79	1	81	0	64	0	109	1	131	0	105	1	66	0	127	0	99	0	81	0.986301	73	0	66	0	53	1	80
Chr. I	180393	0	108	0	92	0	67	0	95	0	109	0	78	0	74	1	60	0	91	1	102	0	76	1	84	0	49	0	114	1	115	0	96	1	63	0	124	0	97	0	83	0.987013	77	0	67	0	65	1	88
Chr. I	180431	0	120	0	99	0	82	0	105	0	117	0	78	0	71	1	59	0	86	1	96	0	66	1	84	0	57	0	111	1	102	0	92	1	67	0	122	0	94	0	83	0.9875	80	0	68	0	62	1	71
Chr. I	180456	0	112	0	90	0	77	0	96	0	117	0	80	0	65	1	54	0	94	1	100	0	59	1	90	0	57	0	92	1	94	0	96	1	74	0	106	0	93	0	77	0.987179	78	0	62	0	59	1	87
Chr. I	180509	0	121	0	78	0	85	0	107	0	120	0	73	0	63	1	55	0	95	1	83	0	61	1	89	0	67	0	74	1	107	0	89	1	64	0	107	0	88	0	72	0.985915	71	0	59	0	52	1	90
Chr. I	180583	0	118	0	77	0	61	0	103	0	121	0	74	0	67	1	47	0	96	1	84	0	57	1	88	0	77	0	73	1	113	0	89	1	64	0	111	0	88	0	63	1	61	0	57	0	50	1	100
Chr. I	180603	0	110	0	77	0	68	0	114	0	122	0	73	0	60	1	46	0	90	1	87	0	60	1	95	0	81	0	80	1	109	0	91	1	66	0	109	0	99	0	70	1	65	0	60	0	53	1	108
Chr. I	180644	0	103	0	71	0	61	0	97	0	129	0	64	0	66	1	43	0	97	1	93	0	57	1	93	0	75	0	77	1	112	0	78	1	71	0	104	0	93	0	78	1	65	0	60	0	51	1	103
Chr. I	180726	0	114	0	77	0	54	0	98	0.00819672	122	0	62	0	61	1	55	0	91	1	84	0	52	1	97	0	75	0	94	1	95	0	71	1	69	0	106	0	91	0	76	1	76	0	64	0	52	0.98913	92
Chr. I	180787	0	118	0	96	0	57	0	85	0	116	0	63	0	73	1	57	0	98	1	95	0	52	1	93	0	76	0	101	1	104	0	88	1	79	0.0107527	93	0.00900901	111	0.0140845	71	1	76	0	66	0	61	1	90
Chr. I	180794	0	123	0	103	0	62	0	96	0	118	0	71	0	79	1	61	0	100	1	94	0	52	1	93	0	85	0	106	1	103	0	97	1	82	0	107	0	118	0	76	1	80	0	68	0	63	1	92
Chr. I	180898	0	107	0	105	0	67	0	99	0	124	0	68	0	56	1	45	0	92	1	89	0	57	1	75	0	67	0	101	0.979167	96	0	91	1	74	0	112	0	115	0	87	1	76	0	60	0	63	1	82
Chr. I	180906	0	103	0	94	0	63	0	98	0	115	0	62	0	53	1	48	0	88	1	91	0	56	1	71	0	62	0	97	0.988636	88	0	86	1	75	0	101	0	100	0	81	1	77	0	55	0	58	1	81
Chr. I	180907	0	100	0	91	0	60	0	94	0	115	0	58	0	51	1	48	0	87	1	93	0	55	1	72	0	58	0	93	0.988889	90	0	79	1	76	0	94	0	91	0	78	1	78	0	54	0	58	1	82
Chr. I	180908	0	101	0	92	0	62	0	96	0	114	0	60	0	55	1	48	0	89	1	94	0	55	1	70	0	62	0	98	0.988764	89	0	83	1	71	0	103	0	98	0	83	1	80	0	55	0	59	1	79
Chr. I	180913	0	103	0	101	0	65	0	99	0	117	0	66	0	57	1	44	0	93	1	92	0	58	1	68	0	66	0	100	1	84	0	82	1	69	0	110	0	103	0	80	1	73	0	57	0	62	1	78
Chr. I	180922	0	100	0	94	0	57	0	103	0	122	0	59	0	58	1	45	0	86	1	92	0	61	1	71	0	62	0	92	0.988764	89	0	81	1	71	0	104	0	94	0	70	1	77	0	50	0	59	1	81
Chr. I	180982	0	99	0	99	0	68	0	108	0	114	0	79	0	61	1	39	0	90	1	75	0	70	1	56	0	75	0	105	1	74	0	89	1	57	0	109	0	105	0	73	1	83	0	56	0	57	1	61
Chr. I	180988	0	99	0	103	0	66	0	106	0	109	0	77	0	59	1	41	0	94	1	79	0	66	1	56	0	70	0	100	1	81	0	90	1	62	0	110	0	102	0	73	1	87	0	54	0	60	1	68
Chr. I	181013	0	95	0	94	0	61	0	100	0	112	0	80	0	57	1	38	0	91	1	74	0	60	1	51	0	72	0	98	1	73	0	81	1	60	0	100	0	101	0	77	1	78	0	53	0	59	1	60
Chr. I	181107	0	82	0	67	0	52	0	75	0	74	0	70	0	36	1	16	0	84	1	30	0.0178571	56	1	25	0	52	0.0113636	88	1	36	0.0144928	69	1	33	0	80	0	74	0.0149254	67	1	41	0	53	0	35	1	28
Chr. I	181117	0	75	0	63	0	43	0	67	0	72	0	67	0	28	1	14	0	73	1	25	0	51	1	23	0	52	0	75	1	35	0	60	1	26	0	69	0	68	0	59	1	35	0	50	0	33	1	23
Chr. I	181118	0	70	0	62	0	42	0	66	0	72	0	63	0	27	1	14	0	70	1	27	0	47	1	23	0	52	0	73	1	35	0	59	1	26	0	64	0	68	0	55	1	35	0	50	0	33	1	21
Chr. I	181119	0	75	0	63	0	43	0	67	0	71	0	66	0	26	1	14	0	73	1	25	0	52	1	20	0	51	0	74	1	35	0	60	1	26	0	65	0	66	0	56	1	32	0	48	0	34	1	22
Chr. I	181384	1	45	1	30	1	22	1	48	1	46	1	21	1	14	1	59	1	25	1	102	1	25	1	89	1	39	1	40	1	121	1	23	1	72	1	38	1	35	1	29	1	65	1	17	1	16	1	91
Chr. I	181385	1	45	1	31	1	22	1	48	1	45	1	20	1	16	1	58	1	23	1	95	1	25	1	87	1	36	1	39	1	119	1	23	1	71	1	37	1	35	1	28	1	66	1	17	1	16	1	90
Chr. I	181396	1	51	1	35	1	23	1	50	1	49	1	23	1	21	1	64	1	31	0.990099	101	1	32	1	90	1	41	1	46	1	123	1	28	1	76	1	45	1	39	1	35	1	70	1	21	1	16	1	93
Chr. I	181399	1	50	1	32	1	23	1	50	1	51	1	23	1	18	1	63	1	31	1	99	1	34	0.98913	92	1	38	1	47	1	117	1	29	1	72	1	46	1	39	1	34	1	71	1	22	1	17	1	93
Chr. I	181402	1	51	1	35	1	24	1	53	1	54	1	24	1	19	1	63	1	30	1	101	1	34	1	92	1	39	1	47	1	123	1	30	1	75	1	49	1	38	1	37	1	70	1	23	1	18	1	97
Chr. I	181403	1	49	1	34	1	25	1	50	1	53	1	25	1	17	1	56	1	30	1	95	1	34	0.988636	88	1	39	1	45	1	114	1	30	1	72	1	46	1	40	1	36	1	67	1	23	1	18	1	90
Chr. I	181404	1	49	1	31	1	25	1	54	1	54	1	25	1	20	1	61	1	28	1	97	1	33	1	90	1	37	1	44	1	119	1	30	1	73	1	50	1	38	1	34	1	68	1	23	1	18	1	91
Chr. I	181406	1	49	1	34	1	25	1	53	1	55	1	25	1	22	1	61	1	32	1	93	1	34	1	90	1	41	1	46	1	118	1	31	1	73	1	50	1	42	1	37	1	71	1	22	1	17	1	91
Chr. I	181408	1	52	1	35	1	26	1	55	1	58	1	27	1	23	1	66	1	35	1	101	1	35	1	94	1	41	1	47	1	123	1	32	1	77	1	52	1	41	1	41	1	73	1	25	1	19	1	95
Chr. I	181412	1	52	1	34	1	29	1	55	1	59	1	31	1	25	1	68	1	38	1	101	1	36	1	96	1	44	1	49	1	124	1	34	1	79	1	56	1	43	1	43	1	74	1	25	1	19	1	98
Chr. I	181426	1	60	1	40	1	30	1	62	1	62	1	34	1	26	1	66	1	39	1	91	1	41	1	91	1	46	1	55	1	124	1	42	1	70	1	59	1	44	1	49	1	72	1	32	1	22	1	93
Chr. I	181429	1	62	1	39	1	34	1	63	1	67	1	36	1	30	1	70	1	44	1	95	1	42	1	96	1	51	1	58	1	122	1	45	1	70	1	60	1	50	1	50	1	72	1	32	1	22	0.990099	101
Chr. I	181430	1	62	1	40	1	34	1	64	1	65	1	36	1	28	1	71	1	44	1	94	1	42	1	96	1	51	1	59	1	121	1	46	1	70	1	60	1	50	1	50	1	71	1	32	1	22	1	98
Chr. I	181437	1	63	1	39	1	35	1	67	1	66	1	41	1	31	1	69	1	46	1	98	1	43	1	90	1	53	1	59	1	125	1	50	1	67	1	63	1	52	1	50	1	72	1	35	1	23	1	102
Chr. I	181441	1	63	1	42	1	36	1	64	1	67	1	42	1	28	0.985294	68	1	45	1	94	1	39	1	92	1	53	1	56	1	121	1	47	1	63	1	62	1	50	1	49	1	73	1	36	1	24	1	97
Chr. I	181442	1	62	1	44	1	36	1	71	1	66	1	43	1	32	1	68	1	47	1	101	1	42	1	92	1	58	1	59	1	129	1	48	1	66	1	63	1	55	1	49	1	72	1	36	1	24	1	100
Chr. I	181444	1	60	1	41	1	34	1	69	1	65	1	43	1	31	1	63	1	47	1	91	1	40	1	92	1	53	1	56	0.991667	120	1	49	1	64	1	62	1	54	1	52	1	75	1	34	1	24	1	92
Chr. I	181460	1	63	1	38	1	39	1	67	1	72	1	50	1	34	1	66	1	51	1	102	1	38	1	97	1	60	1	57	0.991736	121	1	47	1	62	1	70	1	59	1	56	1	76	1	39	1	26	1	101
Chr. I	181461	1	65	1	40	1	39	1	70	1	76	1	52	1	35	1	69	1	54	1	102	1	40	1	97	1	68	1	59	1	127	1	51	1	64	1	73	1	62	1	57	1	76	1	40	1	26	1	100
Chr. I	181464	0	62	0	37	0	37	0	69	0	75	0	50	0	32	1	71	0	53	1	102	0	38	1	97	0	64	0	61	1	127	0	48	1	66	0	69	0	57	0	57	1	75	0	39	0	26	1	100
Chr. I	181466	1	62	1	39	1	38	1	70	1	75	1	54	1	35	1	68	1	52	1	99	1	37	1	97	1	59	1	57	1	120	1	50	1	60	1	67	1	57	1	59	1	71	1	39	1	25	1	98
Chr. I	181467	1	63	1	40	1	38	1	71	1	76	1	54	1	36	1	69	1	54	1	106	1	42	1	98	1	63	1	61	1	127	1	47	1	60	1	69	1	59	1	57	1	73	1	39	1	26	1	99
Chr. I	181478	1	65	1	41	1	37	1	71	1	81	1	57	1	35	1	62	1	56	1	108	1	36	1	98	1	59	1	63	1	121	1	51	1	60	1	78	1	62	1	59	1	71	1	38	1	28	1	99
Chr. I	181491	0	65	0	41	0	36	0	72	0	84	0	61	0	35	1	71	0	52	1	105	0	45	1	99	0	52	0	66	1	124	0	55	1	62	0	74	0	65	0.0181818	55	1	76	0	36	0	28	1	101
Chr. I	181497	1	69	1	44	1	39	1	71	1	88	1	63	1	41	1	68	1	56	1	99	1	47	1	97	1	56	1	70	1	117	1	55	1	62	1	69	1	70	1	59	1	71	1	40	1	28	1	93
Chr. I	181515	1	69	1	46	1	44	1	82	1	93	1	73	1	42	1	73	1	70	1	102	1	59	1	102	1	62	1	76	1	117	1	66	1	63	1	78	1	79	1	67	1	73	1	42	1	25	1	96
Chr. I	181516	1	68	1	47	1	43	1	82	1	87	1	73	1	38	1	69	1	67	1	105	1	54	1	100	1	60	1	78	1	118	1	65	1	63	1	73	1	75	1	59	1	72	1	42	1	23	1	97
Chr. I	181524	1	71	1	49	1	41	1	73	1	89	1	67	1	41	1	70	1	66	1	94	1	55	1	99	1	60	1	72	1	106	1	68	1	51	1	79	1	79	1	59	1	74	1	44	1	22	1	82
Chr. I	181526	1	75	1	50	1	43	1	86	1	98	1	74	1	46	1	76	1	73	1	107	1	64	1	107	1	68	1	83	1	121	1	75	1	66	1	83	1	86	1	66	1	76	1	46	1	25	1	100
Chr. I	181528	1	74	1	49	1	45	1	87	1	97	1	73	1	45	1	72	1	70	1	105	1	63	1	108	1	69	1	83	1	123	1	73	1	63	1	81	1	88	1	63	1	76	1	45	1	26	1	94
Chr. I	181554	1	80	1	61	1	51	1	94	1	103	1	78	1	51	1	71	1	78	1	104	1	62	1	109	1	72	1	91	1	124	1	76	1	69	1	89	1	93	1	68	1	76	1	46	1	31	1	104
Chr. I	181589	0.010989	91	0	63	0	54	0	96	0	99	0	83	0	47	1	69	0	90	1	103	0	63	1	107	0	72	0	95	1	119	0.0125	80	1	80	0	94	0	90	0	70	1	79	0	44	0	34	1	103
Chr. I	181593	1	96	1	73	1	57	1	103	1	106	1	87	1	54	1	68	1	94	1	104	1	70	1	109	1	79	1	102	1	117	1	84	1	82	1	102	1	100	1	77	1	80	1	46	1	37	1	100
Chr. I	181612	1	99	1	77	1	61	1	101	1	110	1	86	1	57	1	67	1	95	1	101	1	71	1	106	1	70	1	110	1	110	1	91	1	83	1	95	0.989362	94	1	76	1	77	1	48	1	37	1	97
Chr. I	181632	1	104	1	77	1	59	1	105	1	111	1	84	1	54	1	67	1	102	1	95	1	63	1	106	1	76	1	100	1	112	1	92	1	82	1	95	1	102	1	74	1	70	1	54	1	36	1	90
Chr. I	181641	1	105	1	78	1	58	1	112	1	123	1	76	1	58	1	67	1	102	1	99	1	65	1	105	1	78	1	110	1	110	1	94	1	84	1	97	1	101	1	78	1	72	1	52	1	40	1	90
Chr. I	181644	1	103	1	74	1	59	1	104	1	117	1	74	1	55	1	65	1	100	1	96	1	60	1	105	1	75	1	111	1	107	1	88	1	80	1	93	1	95	1	72	1	67	1	50	1	40	1	88
Chr. I	181647	1	104	1	77	1	57	1	111	1	117	1	78	1	57	1	67	1	99	1	98	1	69	1	103	1	80	1	109	1	112	1	88	1	79	1	97	1	92	1	81	1	71	1	52	1	42	1	90
Chr. I	181657	1	105	1	74	1	50	1	94	1	107	1	79	1	50	1	56	1	100	1	97	1	63	1	102	1	69	1	106	1	108	1	94	1	74	0.989247	93	1	84	1	76	1	62	1	48	1	45	1	84
Chr. I	181662	1	107	1	79	1	55	1	110	1	114	1	81	1	57	1	62	1	101	1	100	1	67	1	106	1	72	1	106	1	113	1	97	1	82	1	86	1	95	1	75	1	68	1	48	1	48	1	86
Chr. I	181664	1	112	1	83	1	57	1	120	1	113	1	83	1	64	1	64	1	104	1	103	1	68	1	105	1	77	1	108	1	119	1	100	1	82	1	96	1	98	1	79	1	68	1	49	1	50	1	93
Chr. I	181665	1	111	1	84	1	57	1	120	1	115	1	84	1	64	1	64	1	103	1	98	1	66	1	106	1	74	1	102	1	117	1	97	1	84	1	92	1	97	1	75	1	69	1	47	1	51	1	89
Chr. I	181666	1	111	1	83	1	58	1	115	1	116	1	82	1	60	1	62	1	104	1	99	1	68	1	100	1	74	1	104	1	117	1	98	1	84	1	92	1	96	1	72	1	68	1	50	1	50	1	94
Chr. I	181670	1	105	1	75	1	54	1	113	1	108	1	83	1	58	1	62	1	100	1	100	1	62	1	101	1	69	1	100	1	108	1	95	1	78	1	87	1	89	1	74	1	65	1	50	1	49	1	94
Chr. I	181671	1	110	1	81	1	59	1	118	1	112	1	85	1	59	1	64	1	104	1	104	1	64	1	101	1	70	1	104	1	113	1	96	1	85	1	91	1	95	1	75	1	65	1	50	1	50	1	97
Chr. I	181679	1	109	1	83	1	65	1	114	1	116	1	86	1	55	1	63	1	103	1	103	1	67	1	104	1	72	1	105	1	118	1	92	1	82	1	92	1	94	1	75	1	59	1	49	1	56	1	96
Chr. I	181687	1	112	1	81	1	64	1	113	1	121	1	87	1	57	1	64	1	106	1	98	1	67	1	106	1	72	1	105	1	115	1	97	1	81	1	83	1	93	1	73	1	61	1	45	1	56	1	91
Chr. I	181689	1	111	1	79	1	61	1	114	1	120	1	87	1	57	1	65	1	106	1	102	1	67	1	107	1	73	1	109	1	115	1	99	1	82	1	83	1	95	1	73	1	60	1	45	1	57	1	90
Chr. I	181700	1	110	1	81	1	63	1	108	1	116	1	80	1	51	1	68	1	101	1	107	1	72	1	99	1	68	1	111	1	110	1	96	1	78	1	84	1	96	1	74	1	53	1	49	1	54	1	91
Chr. I	181704	1	104	1	80	1	65	1	111	1	114	1	91	1	55	1	67	1	104	1	106	1	71	1	103	1	73	1	117	1	118	1	101	1	77	1	82	1	94	1	70	1	51	1	48	1	56	1	90
Chr. I	181719	1	103	1	84	1	60	1	107	1	121	1	95	1	57	1	68	1	104	1	104	1	81	1	109	1	72	1	111	1	122	1	105	1	82	1	85	1	104	1	72	1	55	1	51	1	59	1	103
Chr. I	181739	1	93	1	94	1	66	1	108	0.991453	117	1	94	1	58	1	72	1	105	1	107	1	80	1	111	1	73	1	119	1	121	1	109	1	87	1	78	1	110	1	77	1	50	1	52	1	57	1	103
Chr. I	181741	1	91	1	90	1	63	1	108	1	112	1	91	1	58	1	67	1	102	1	102	1	78	1	108	1	70	1	115	1	114	1	99	1	83	1	77	1	106	1	70	1	49	1	53	1	55	1	98
Chr. I	181746	1	93	1	90	1	61	1	106	1	114	1	92	1	53	1	73	1	95	1	100	1	74	1	103	1	70	1	108	1	120	1	101	1	79	1	83	1	107	1	76	1	53	1	51	1	55	1	97
Chr. I	181752	1	92	1	91	1	57	1	106	1	116	1	96	1	59	1	68	0.989691	97	1	98	1	75	1	96	1	67	1	108	1	117	1	98	0.987179	78	1	78	1	105	1	77	1	55	1	53	1	54	1	94
Chr. I	181762	1	97	1	92	1	63	1	109	1	117	1	95	1	67	1	75	1	102	1	105	1	79	1	101	1	73	1	114	1	122	1	105	1	84	1	82	1	109	1	84	1	59	1	55	1	58	1	98
Chr. I	181763	1	94	1	90	1	63	1	114	1	118	1	98	1	67	1	77	1	104	1	107	1	83	1	103	1	74	1	115	1	123	1	106	1	86	1	83	1	113	1	84	1	59	1	55	1	59	1	95
Chr. I	181764	1	93	1	89	1	60	1	110	1	113	1	96	1	63	1	75	1	96	1	104	1	79	1	101	1	73	1	114	1	111	1	101	1	82	1	85	1	107	1	83	1	58	1	56	1	59	1	92
Chr. I	181768	1	97	1	91	1	64	1	113	1	111	1	100	1	68	1	79	1	102	1	105	1	81	1	104	1	74	1	118	1	119	1	105	1	85	1	86	1	113	1	84	1	59	1	56	1	57	1	101
Chr. I	181794	1	93	1	95	1	56	1	92	1	105	1	92	1	56	1	67	1	108	1	95	1	73	1	102	1	60	1	108	1	110	1	95	1	71	1	81	1	99	1	67	1	59	1	58	1	52	1	90
Chr. I	181795	1	96	1	99	1	57	1	106	1	108	1	97	1	57	1	74	1	105	1	99	0.987013	77	1	110	1	63	1	120	1	114	1	98	1	79	1	90	1	109	1	73	1	60	1	58	1	55	1	97
Chr. I	181796	1	103	1	102	1	58	1	107	1	109	1	97	1	63	1	76	1	110	1	111	1	78	1	111	1	72	0.992	125	1	125	1	99	1	80	1	95	1	112	1	74	1	63	1	59	1	54	1	106
Chr. I	181808	1	99	1	98	1	61	1	102	1	113	1	93	1	56	1	74	1	99	0.990476	105	1	79	1	109	1	69	1	123	1	120	1	91	1	75	1	100	1	107	1	69	1	68	1	55	1	53	1	99
Chr. I	181814	1	101	1	102	1	61	1	102	1	116	1	88	1	53	1	76	1	102	1	110	1	76	1	108	1	73	1	127	1	113	1	91	1	76	1	100	1	108	1	72	1	70	1	53	1	51	1	102
Chr. I	181815	1	99	1	92	1	61	1	97	1	117	1	86	1	50	1	73	1	94	1	107	1	74	1	106	1	68	1	123	1	113	1	90	1	74	1	95	1	101	1	71	1	66	1	56	1	50	1	97
Chr. I	181816	1	95	1	90	1	55	1	91	1	108	1	82	0.979592	49	1	73	1	96	0.990196	102	1	69	1	102	0.985075	67	0.991304	115	1	110	1	87	1	70	1	97	1	99	1	68	1	69	1	54	1	49	0.988506	87
Chr. I	181818	1	102	1	98	1	65	1	101	1	119	1	91	1	56	1	77	1	98	1	111	1	79	1	108	1	71	1	127	1	118	1	89	1	76	1	104	1	109	1	75	1	70	1	57	1	52	1	102
Chr. I	181820	1	102	1	97	1	64	1	96	1	118	1	88	1	53	1	75	1	96	1	109	1	78	1	108	1	72	1	126	0.991453	117	1	86	1	76	1	102	1	107	1	71	1	71	1	56	1	53	1	98
Chr. I	181824	1	98	1	91	1	55	1	95	1	108	1	85	1	52	1	68	1	92	1	101	1	73	1	101	1	65	1	122	1	109	1	88	1	70	1	103	1	100	1	69	1	68	1	57	1	48	1	92
Chr. I	181825	1	97	1	97	1	61	1	97	1	113	1	88	1	53	1	71	1	96	1	96	1	77	1	104	1	66	1	127	0.991667	120	1	88	1	72	1	105	1	101	1	70	1	73	1	57	1	50	1	98
Chr. I	181830	1	103	1	94	1	56	1	96	1	111	1	83	1	56	0.986111	72	1	95	1	100	1	72	1	105	1	65	1	120	1	118	1	88	1	68	1	105	1	100	1	69	1	69	1	57	1	47	1	93
Chr. I	181832	1	101	1	95	1	60	1	96	1	116	1	84	1	60	1	68	1	100	1	99	1	75	1	104	1	69	1	122	1	122	1	88	1	67	1	110	1	101	1	70	1	66	1	59	1	50	1	94
Chr. I	181841	1	98	1	88	1	58	1	102	1	112	1	84	1	61	1	63	1	99	1	103	1	75	1	107	1	65	1	115	1	117	1	87	1	70	1	113	1	102	1	72	1	66	1	54	1	48	1	99
Chr. I	181853	1	101	1	98	1	62	1	112	1	116	1	89	1	60	1	64	1	102	1	108	1	76	1	106	1	67	1	117	1	121	1	85	1	76	1	118	1	115	1	75	1	70	1	57	1	49	1	102
Chr. I	181859	1	99	1	94	1	62	1	101	1	105	1	84	1	54	1	61	1	96	0.989796	98	1	74	1	99	1	62	1	114	1	114	1	82	1	77	0.990991	111	1	105	1	71	1	69	1	51	1	48	1	86
Chr. I	181861	1	102	1	100	1	63	1	109	1	112	1	86	1	60	1	62	1	102	1	102	1	79	1	101	1	66	1	117	1	118	1	84	1	78	1	120	1	112	1	76	1	69	1	52	1	48	1	93
Chr. I	181864	1	105	1	102	1	64	1	112	1	113	1	84	1	61	1	61	1	105	1	105	1	78	1	103	1	66	1	115	1	124	1	85	1	76	1	117	1	112	1	77	1	67	1	53	1	48	1	93
Chr. I	181865	1	107	1	96	1	63	1	112	1	112	1	84	1	61	1	58	1	103	1	102	1	81	1	104	1	65	1	115	1	124	1	86	1	75	1	116	1	112	1	77	1	66	1	53	1	47	1	91
Chr. I	181870	1	107	1	95	1	61	1	113	1	114	1	85	1	64	1	58	1	100	1	104	1	82	1	99	1	66	1	121	1	119	1	87	1	74	1	118	1	111	1	77	1	67	1	53	1	48	1	93
Chr. I	181875	1	106	1	96	1	59	1	114	0.99115	113	1	86	1	60	1	61	1	99	1	101	1	80	1	96	1	63	1	119	1	118	1	86	1	71	1	114	1	107	1	75	1	68	1	50	1	47	1	94
Chr. I	181891	1	107	1	92	1	57	1	115	1	121	1	90	1	63	1	59	1	105	1	103	1	86	1	101	1	64	1	122	1	126	1	91	1	73	1	113	1	102	1	82	1	68	1	53	1	48	1	97
Chr. I	181894	1	106	1	92	1	56	1	110	1	119	1	89	1	61	1	57	1	106	1	104	1	84	1	101	1	62	1	120	1	130	1	91	1	74	1	113	1	95	1	75	1	64	1	54	1	50	1	99
Chr. I	181905	1	113	1	91	1	58	1	111	1	121	1	89	1	64	1	56	1	109	1	105	1	89	1	104	1	64	1	121	1	126	1	93	1	71	1	117	1	103	1	77	1	67	1	51	1	51	1	99
Chr. I	181914	1	111	1	95	1	63	1	106	1	122	1	91	1	66	1	58	1	104	1	99	1	88	1	105	1	66	1	120	1	131	1	94	1	72	1	113	1	105	1	78	1	66	1	53	1	52	1	98
Chr. I	181923	1	113	1	101	1	63	1	104	1	123	1	90	1	63	1	60	1	110	1	99	1	85	1	104	1	65	1	120	1	125	1	95	1	70	1	115	1	99	1	84	1	66	1	51	1	51	1	95
Chr. I	181924	1	107	1	92	1	61	1	100	1	116	1	87	1	60	1	58	1	100	1	96	1	79	1	105	1	62	1	115	1	126	1	94	1	69	1	110	1	93	1	78	1	66	1	50	1	52	1	91
Chr. I	181940	1	118	1	104	1	64	1	108	1	116	0.988636	88	1	63	1	55	1	112	1	97	1	86	1	95	1	61	1	116	1	129	1	94	1	72	1	116	1	109	1	87	1	64	1	52	1	54	1	93
Chr. I	181941	1	119	1	104	1	64	0.990566	106	1	113	1	88	1	61	1	55	1	114	1	94	1	89	1	98	1	62	1	118	1	124	1	93	1	71	1	118	1	111	1	87	1	67	1	49	1	54	1	91
Chr. I	181943	1	121	1	107	1	64	1	108	1	117	1	91	1	63	1	58	1	114	1	99	0.988636	88	1	100	1	61	1	119	1	129	1	94	1	71	1	120	1	112	1	87	1	66	1	51	1	53	NA	NA
Chr. I	181944	1	115	1	97	1	60	1	106	1	105	1	84	1	58	1	53	1	109	1	92	1	79	1	93	1	56	1	111	1	119	1	89	1	69	1	112	1	105	1	80	1	60	1	50	1	53	1	88
Chr. I	181945	1	119	1	104	1	63	1	109	1	116	1	93	1	62	1	59	1	111	1	94	1	89	1	98	1	59	1	120	1	125	1	93	1	69	1	114	1	113	1	86	1	64	1	51	1	52	1	92
Chr. I	181948	1	111	1	96	1	52	1	100	1	111	1	85	1	59	1	59	1	106	NA	NA	1	82	1	94	1	56	1	115	1	119	1	89	1	65	1	112	1	99	1	81	1	59	1	51	1	51	1	86
Chr. I	181952	1	114	1	96	1	59	1	106	1	116	1	90	1	64	1	60	1	110	1	97	1	89	1	99	1	57	1	112	1	124	1	92	1	67	1	113	1	111	1	89	1	61	1	52	1	51	1	90
Chr. I	181956	1	118	1	100	1	57	1	107	1	114	1	91	1	67	1	60	1	108	1	97	1	86	1	97	1	54	1	115	1	123	1	95	1	66	1	117	1	110	1	89	1	62	1	49	1	50	1	90
Chr. I	181958	1	17	1	5	1	5	1	3	1	8	1	5	1	4	1	6	1	7	1	8	1	10	1	5	1	4	1	9	1	11	1	10	1	3	1	10	1	6	1	5	1	6	1	6	1	9	1	8
Chr. I	181981	1	125	1	103	1	60	1	118	1	114	1	102	1	63	1	61	1	102	1	94	1	83	1	102	1	56	1	119	1	119	1	97	1	73	1	117	1	115	1	89	1	56	1	48	1	44	1	97
Chr. I	181982	1	116	1	94	1	58	1	114	1	112	1	97	1	60	1	59	1	103	1	94	1	84	1	99	1	52	1	116	1	114	1	98	1	69	1	117	1	114	1	90	1	59	1	48	1	44	1	95
Chr. I	181997	1	123	1	100	1	55	1	112	1	110	1	96	1	56	1	59	1	104	1	93	1	84	1	105	1	49	1	118	1	119	1	96	1	72	1	117	1	112	1	90	1	62	1	48	1	42	1	92
Chr. I	182016	1	118	1	95	1	55	1	104	1	109	1	91	1	54	1	64	1	94	1	99	1	78	1	96	1	50	1	114	1	114	1	98	1	71	1	117	1	112	1	81	1	65	1	47	1	42	1	91
Chr. I	182018	1	120	1	96	1	57	1	103	1	106	1	91	1	54	1	61	1	97	1	96	1	75	1	95	1	51	1	110	1	117	1	96	1	73	1	117	1	113	1	82	1	64	1	46	1	41	1	92
Chr. I	182031	1	117	1	96	1	57	1	100	1	102	1	86	1	48	1	65	1	95	1	98	1	76	1	96	1	54	1	114	1	117	1	93	1	67	1	121	1	127	1	81	1	71	1	50	1	40	1	86
Chr. I	182032	1	120	1	98	1	57	1	102	1	102	1	90	1	48	1	66	1	96	1	96	1	78	1	94	1	55	1	115	1	120	1	92	1	70	1	124	1	130	1	85	1	70	1	48	1	40	1	85
Chr. I	182035	1	119	1	99	1	55	1	105	1	104	1	89	1	52	1	66	1	94	1	96	1	77	1	97	1	54	1	117	1	121	1	96	1	67	1	126	1	129	1	86	1	69	1	45	1	40	1	86
Chr. I	182037	1	120	1	101	1	57	1	107	1	103	1	89	1	51	1	69	1	94	1	95	1	77	1	97	1	55	1	117	1	122	1	94	1	68	1	129	1	130	1	81	1	71	1	45	1	41	1	89
Chr. I	182044	1	112	1	97	1	53	1	105	1	95	1	88	1	48	1	60	1	90	1	89	1	68	1	89	1	50	1	114	1	119	1	92	1	71	1	125	1	125	1	79	1	71	1	50	1	41	1	83
Chr. I	182045	1	110	1	91	1	51	1	101	1	93	1	87	1	43	1	61	1	80	1	88	1	66	1	89	1	47	0.990826	109	1	115	1	88	1	67	1	120	0.991453	117	1	74	1	70	1	50	1	40	1	79
Chr. I	182046	1	107	1	95	1	49	1	104	1	87	1	88	1	46	1	63	1	80	1	88	1	62	1	91	1	44	1	110	1	116	1	86	1	69	1	120	1	117	1	74	1	71	1	50	1	40	1	81
Chr. I	182063	1	115	1	101	1	57	1	105	1	102	1	89	1	45	1	63	1	89	1	96	1	69	1	101	1	49	1	116	1	129	1	86	1	69	1	131	1	133	1	89	1	76	1	52	1	40	1	93
Chr. I	182067	1	109	1	89	1	54	1	101	1	98	1	86	1	41	1	58	1	87	1	95	1	68	1	101	1	48	1	112	1	119	1	85	1	68	1	121	1	127	1	84	1	77	1	52	1	40	1	87
Chr. I	182068	1	115	1	96	1	56	1	104	1	102	1	89	1	46	1	61	1	87	1	98	1	72	1	103	1	50	1	116	1	127	1	85	1	72	1	125	1	129	1	87	1	81	1	54	1	41	1	89
Chr. I	182070	1	117	1	99	1	54	1	102	1	102	1	90	1	46	1	61	1	85	1	100	1	72	1	99	1	51	1	117	1	127	1	86	1	70	1	127	1	127	1	89	1	82	1	51	1	42	1	90
Chr. I	182073	1	115	1	98	1	55	1	100	1	102	1	87	1	47	1	62	1	84	1	98	1	76	1	99	1	49	1	116	1	126	1	89	1	72	1	127	1	127	1	84	1	81	1	53	1	41	1	87
Chr. I	182074	1	116	1	96	1	53	1	102	1	103	1	91	1	47	1	63	1	85	1	99	1	76	1	98	1	48	1	116	1	126	1	89	1	73	1	127	1	128	1	86	1	80	1	52	1	41	1	90
Chr. I	182080	1	118	1	98	1	55	1	105	1	103	1	89	1	45	1	62	1	85	1	95	1	76	1	98	1	49	1	117	1	123	1	88	1	75	1	122	1	123	1	86	1	82	1	50	1	40	1	93
Chr. I	182084	1	117	1	101	1	58	1	106	1	103	1	90	1	47	1	65	1	82	1	96	1	76	1	97	1	48	1	109	1	124	1	85	1	75	1	125	1	124	1	84	1	83	1	48	1	38	1	87
Chr. I	182086	1	110	1	97	1	56	1	105	1	103	1	89	1	48	1	65	1	82	1	94	1	73	1	96	1	48	1	108	1	121	1	82	1	73	1	125	1	119	1	84	1	81	1	47	1	38	1	89
Chr. I	182093	0	112	0.0106383	94	0	54	0	102	0	100	0	86	0	45	1	65	0	81	1	91	0	68	1	101	0	48	0	113	1	123	0	88	1	74	0	119	0	117	0	78	1	82	0	46	0	38	1	93
Chr. I	182111	1	112	1	95	1	52	1	98	1	98	1	84	1	40	1	63	1	85	1	84	1	77	1	101	1	51	1	104	1	111	1	90	1	77	1	124	1	114	1	73	0.988095	84	1	45	1	34	1	88
Chr. I	182113	1	116	1	94	1	59	1	102	1	108	1	87	1	46	1	61	1	84	1	87	1	80	1	103	1	52	1	111	1	118	1	89	1	77	1	124	1	122	1	81	1	84	1	46	1	35	0.989011	91
Chr. I	182114	1	116	1	98	1	61	1	105	1	111	1	87	1	46	1	66	1	89	1	89	1	80	1	104	1	55	1	110	1	123	1	85	1	79	1	128	1	124	1	83	1	84	1	46	1	35	1	93
Chr. I	182118	1	113	1	95	1	60	1	98	1	106	1	89	1	45	1	62	1	91	1	90	1	76	1	103	1	56	1	110	1	119	1	87	1	77	1	128	1	122	1	83	1	81	1	47	1	36	1	90
Chr. I	182122	1	104	1	90	1	51	1	93	1	99	1	85	1	42	0.983333	60	1	87	1	89	1	73	1	102	1	50	1	105	1	109	1	87	1	69	1	115	1	116	1	75	1	77	1	44	1	35	1	88
Chr. I	182132	1	112	1	98	1	58	1	95	1	103	1	90	1	49	1	62	1	94	1	88	1	82	1	106	1	54	1	113	1	118	1	96	1	77	1	126	1	124	1	80	1	77	1	49	1	34	1	88
Chr. I	182136	1	111	1	99	1	56	1	95	1	101	1	90	1	53	1	63	1	93	1	90	1	84	1	104	1	55	1	115	1	121	1	96	0.987179	78	1	126	1	124	1	80	1	78	1	47	1	34	1	91
Chr. I	182141	1	104	1	97	1	53	1	94	1	97	1	89	1	53	1	62	1	90	1	89	1	79	1	105	1	57	1	115	1	117	1	93	1	76	1	124	1	123	1	81	1	76	1	47	1	33	1	92
Chr. I	182149	1	102	1	102	1	59	1	95	1	101	1	90	1	55	1	62	1	92	1	91	1	79	1	105	1	59	1	113	1	119	1	98	1	79	1	123	1	126	1	85	1	74	1	45	1	36	1	92
Chr. I	182151	1	101	1	103	1	58	1	93	1	99	1	86	1	55	1	61	1	95	1	88	1	78	1	108	1	56	1	109	1	116	1	97	1	77	1	123	1	122	1	80	1	74	1	43	1	36	1	91
Chr. I	182160	1	98	1	99	1	50	1	88	1	94	1	90	1	52	1	54	1	96	1	83	1	79	1	104	1	57	1	100	1	108	1	95	1	74	1	120	1	116	1	80	1	76	1	43	1	36	1	88
Chr. I	182161	1	101	0.99	100	1	57	1	88	1	94	1	92	1	53	1	57	1	98	1	86	1	79	1	108	1	59	1	103	1	110	1	92	1	73	1	119	1	118	1	81	1	76	1	41	1	35	1	91
Chr. I	182163	1	95	1	102	1	56	1	91	1	94	1	95	1	53	1	56	1	99	1	86	1	77	1	108	1	58	1	107	1	109	1	92	1	77	1	117	1	119	1	80	1	76	1	42	1	32	1	87
Chr. I	182168	1	95	0.989362	94	1	50	1	85	1	94	0.989474	95	1	48	1	53	0.989362	94	1	88	1	78	1	109	1	55	1	99	1	98	1	90	1	72	1	110	1	109	1	77	1	69	0.97619	42	1	35	1	86
Chr. I	182169	1	101	1	98	1	55	1	90	1	99	1	101	1	51	1	58	1	97	1	88	1	76	1	107	1	58	1	106	1	108	1	92	1	76	1	120	1	111	1	83	1	74	1	42	1	36	1	93
Chr. I	182170	1	100	1	91	1	53	1	88	1	96	1	100	1	50	1	52	1	97	1	83	1	76	1	98	1	58	1	102	1	100	1	91	1	75	1	117	1	114	1	82	1	72	1	41	1	37	1	89
Chr. I	182174	1	98	1	96	1	60	1	92	1	104	1	101	1	54	1	61	1	99	1	86	1	79	1	104	1	61	1	102	1	109	1	92	1	76	1	123	1	118	1	85	1	73	1	43	1	38	1	95
Chr. I	182185	1	101	1	88	1	55	1	89	1	102	1	93	1	52	1	51	1	95	1	81	1	81	1	99	1	56	1	100	1	107	1	93	1	68	1	112	1	105	1	80	1	70	1	47	1	41	1	88
Chr. I	182187	1	105	1	97	1	61	1	92	1	104	1	102	1	54	1	56	1	98	1	86	1	81	1	102	1	62	0.99	100	1	113	1	97	1	73	1	123	1	109	1	87	1	72	1	49	1	40	1	90
Chr. I	182188	1	101	1	92	1	57	1	92	1	97	0.99	100	1	56	1	55	1	95	1	85	1	78	1	99	1	61	1	98	1	111	1	93	1	71	1	120	1	108	1	87	1	70	1	48	1	39	1	92
Chr. I	182201	1	103	1	93	1	55	1	90	1	102	1	94	1	51	1	58	1	94	1	94	1	78	1	103	1	62	1	95	1	111	1	105	1	74	1	112	1	110	1	83	1	65	1	48	1	36	1	84
Chr. I	182205	1	112	1	97	1	56	1	89	1	107	1	101	1	55	1	58	1	90	1	92	1	83	1	101	1	63	1	97	1	115	1	106	1	73	1	108	1	112	1	84	1	66	1	48	1	39	1	91
Chr. I	182206	1	108	1	98	1	59	1	90	1	111	1	101	1	53	1	57	1	92	1	93	1	83	1	99	1	66	1	98	1	115	1	104	1	77	1	111	1	110	1	85	1	67	1	48	1	39	1	90
Chr. I	182209	1	110	1	98	1	57	1	90	1	108	1	101	1	54	1	55	1	92	1	99	1	84	1	101	1	65	1	97	1	117	1	105	1	78	1	112	1	110	1	83	1	65	1	49	1	40	1	87
Chr. I	182210	1	111	1	98	1	55	1	90	1	107	1	99	1	54	1	56	1	89	1	98	1	84	1	104	1	64	1	99	1	119	1	104	1	76	1	111	1	109	1	84	1	65	1	49	1	40	1	89
Chr. I	182212	1	111	1	99	1	54	1	87	1	107	1	100	1	57	1	51	1	91	1	94	1	83	1	106	1	64	1	98	1	116	1	105	1	75	1	110	1	108	1	82	1	64	1	47	1	41	1	86
Chr. I	182217	1	105	1	96	1	58	1	88	1	106	1	97	1	57	1	51	1	94	1	95	1	83	1	100	1	64	1	98	1	113	1	100	1	77	1	108	1	109	1	83	1	68	1	48	1	40	1	90
Chr. I	182218	1	108	1	96	1	58	1	86	1	105	1	97	1	58	1	52	1	94	1	96	1	82	1	101	1	66	0.989796	98	1	114	1	103	1	76	1	110	1	111	1	81	1	69	1	47	1	40	1	88
Chr. I	182230	1	101	1	101	1	55	1	89	1	108	1	91	1	55	1	49	1	94	1	99	1	79	1	104	1	62	1	96	1	115	1	100	1	79	1	106	1	112	1	86	1	69	1	47	1	39	1	84
Chr. I	182237	1	97	1	91	1	50	1	82	1	104	1	90	1	53	1	39	1	94	1	94	1	75	1	97	1	56	1	97	1	106	1	91	1	72	1	99	1	107	1	82	1	67	1	46	1	39	1	81
Chr. I	182241	1	95	1	90	1	50	1	83	1	104	1	88	1	46	1	40	1	82	1	98	1	76	1	100	1	61	1	91	0.991379	116	1	98	1	74	1	97	0.990654	107	1	85	1	66	1	45	1	41	1	84
Chr. I	182245	1	102	1	103	1	53	1	82	1	103	1	89	1	53	1	46	1	84	1	101	1	75	1	104	1	64	1	91	1	112	1	97	1	73	1	103	1	115	1	94	1	67	1	46	1	42	1	82
Chr. I	182246	1	101	1	104	1	51	1	84	1	106	1	90	1	53	1	45	1	87	1	99	1	75	1	103	1	62	1	88	1	110	1	93	1	70	1	98	1	110	1	92	1	68	1	44	1	42	1	81
Chr. I	182251	1	98	1	96	1	53	1	80	1	105	1	88	1	57	1	45	1	91	1	98	1	73	1	105	1	58	1	85	1	105	1	95	1	70	1	105	1	106	1	87	1	65	1	44	1	43	1	84
Chr. I	182259	0	1	NA	NA	NA	NA	0	1	NA	NA	NA	NA	NA	NA	1	46	NA	NA	1	101	NA	NA	1	105	NA	NA	0	1	1	109	NA	NA	1	74	NA	NA	NA	NA	NA	NA	1	67	NA	NA	NA	NA	1	81
Chr. I	182261	1	91	1	87	1	50	1	73	1	102	1	86	1	52	1	45	1	87	1	99	1	68	1	99	1	55	0.98913	92	1	106	1	82	1	72	1	101	1	105	1	87	1	64	1	45	1	42	1	78
Chr. I	182266	1	97	1	98	1	55	1	84	1	107	1	90	1	55	1	46	1	92	1	100	1	76	1	106	1	60	1	96	1	113	1	85	1	75	1	102	1	113	1	87	1	68	1	43	1	41	1	80
Chr. I	182268	1	96	1	94	1	56	1	87	1	107	1	87	1	54	1	45	1	87	1	97	1	77	1	103	1	61	1	92	1	112	1	85	1	75	1	101	1	109	1	90	1	70	1	43	1	41	1	80
Chr. I	182271	1	94	1	96	1	54	1	84	1	107	1	89	1	53	1	46	0.988636	88	1	98	1	80	1	102	1	62	1	91	1	111	1	83	0.986667	75	1	98	1	110	1	93	1	69	1	43	1	41	1	80
Chr. I	182273	1	92	0.989362	94	1	49	1	85	1	109	1	89	1	51	1	45	1	88	1	98	1	79	1	101	1	58	1	94	1	107	1	85	1	74	1	98	1	105	1	86	1	68	1	45	1	40	1	81
Chr. I	182274	1	89	1	92	1	52	1	86	1	103	1	86	1	51	1	44	1	87	1	92	1	76	1	93	1	56	1	88	1	102	1	82	1	67	1	92	1	107	1	88	1	70	1	44	1	41	1	82
Chr. I	182283	1	95	1	98	1	49	1	90	1	106	1	80	1	50	0.979592	49	1	89	1	100	1	82	1	98	1	60	0.988506	87	1	110	1	79	1	77	1	93	1	111	1	85	1	65	1	44	1	42	1	80
Chr. I	182290	1	98	1	97	1	60	1	87	1	116	1	83	1	50	1	48	1	91	1	106	1	81	1	99	1	62	1	92	1	112	1	82	1	78	1	91	1	109	1	85	1	69	1	43	1	45	1	79
Chr. I	182317	1	107	1	92	1	59	1	89	1	116	1	76	1	62	1	48	1	82	1	98	1	75	1	106	1	56	1	97	1	110	1	81	1	73	1	96	1	102	1	85	1	68	1	41	1	47	1	78
Chr. I	182354	1	95	1	88	1	51	1	77	1	103	1	66	1	60	1	51	1	83	1	87	1	65	1	89	1	64	1	97	1	108	1	73	1	65	1	91	1	87	1	77	1	63	1	34	1	52	1	76
Chr. I	182394	1	83	1	74	1	49	1	82	1	111	1	61	1	57	1	44	1	86	1	82	1	64	1	78	1	61	1	88	1	103	1	74	1	65	1	80	1	82	1	72	1	53	1	34	1	49	1	68
Chr. I	182406	1	75	1	74	1	42	1	75	1	101	1	58	1	46	1	44	1	74	1	80	1	60	1	74	1	57	1	79	1	97	1	82	0.981481	54	1	77	1	80	1	65	1	52	1	36	1	49	1	63
Chr. I	182407	1	77	1	74	1	39	1	71	1	105	1	58	1	47	1	40	1	73	1	73	1	58	1	71	1	59	1	78	1	93	1	77	1	54	1	80	1	76	1	64	1	50	1	35	1	50	1	60
Chr. I	182412	1	79	1	80	1	45	1	79	1	107	1	59	1	49	1	42	1	74	1	81	1	63	1	76	1	62	1	82	1	101	1	85	1	64	1	81	1	82	1	67	1	54	1	32	1	50	1	62
Chr. I	182416	1	80	1	82	1	43	1	77	1	106	1	60	1	49	1	40	1	76	1	79	1	65	1	75	1	57	1	81	1	100	1	84	1	66	1	82	1	79	1	71	1	54	1	35	1	49	1	60
Chr. I	182431	1	76	1	79	1	42	1	76	1	99	1	59	1	43	1	42	1	79	1	77	1	59	1	71	1	58	1	81	1	97	1	79	1	65	1	81	1	79	1	69	1	55	1	28	1	48	1	57
Chr. I	182447	0	76	0	74	0	37	0	80	0	92	0	60	0	42	1	40	0	76	1	71	0	64	1	62	0	58	0	73	1	105	0	75	0.984127	63	0	85	0	79	0	74	1	52	0	33	0	46	1	58
Chr. I	182453	1	76	1	73	1	34	1	82	1	88	1	59	1	41	1	38	1	77	1	75	1	63	1	61	1	59	1	76	1	103	1	79	1	61	1	80	1	79	1	73	1	51	1	34	1	47	1	58
Chr. I	182454	1	71	1	67	1	30	1	79	1	81	1	58	1	37	1	34	0.985714	70	1	71	1	59	1	56	1	55	1	69	1	100	1	74	1	60	1	79	1	73	1	66	1	49	1	34	1	47	1	56
Chr. I	182458	1	74	1	71	1	34	1	79	1	90	1	60	1	40	1	39	1	79	1	74	1	61	1	57	1	59	1	75	1	104	1	78	1	62	1	72	1	79	1	73	1	52	1	35	1	43	1	56
Chr. I	182462	1	76	1	70	1	36	1	78	1	89	1	58	1	38	1	37	1	75	1	76	1	60	1	58	1	56	1	77	1	107	1	79	1	67	1	74	1	77	1	68	1	52	1	33	1	44	1	57
Chr. I	182466	1	73	1	66	1	33	1	70	1	88	1	58	1	36	1	38	0.986842	76	1	72	1	59	1	55	1	58	1	69	1	103	1	74	1	62	1	73	1	79	1	67	1	51	1	34	1	41	1	57
Chr. I	182474	1	71	1	68	1	33	1	65	1	86	1	51	1	33	1	40	1	71	1	68	1	57	1	55	1	49	1	66	1	101	1	67	1	57	1	74	1	78	1	61	1	47	1	31	1	41	1	56
Chr. I	182479	1	74	1	67	1	32	1	66	1	89	1	54	1	33	1	40	1	79	1	73	1	57	1	53	1	51	1	64	1	99	1	68	1	55	1	74	1	80	1	66	1	50	1	32	1	39	1	54
Chr. I	182482	1	74	1	69	1	34	1	70	1	90	1	55	1	33	1	42	1	77	1	76	1	56	1	50	1	52	1	69	1	102	1	75	1	56	1	75	1	80	1	68	1	51	1	31	1	37	1	56
Chr. I	182484	1	71	1	63	1	30	1	65	1	86	1	52	1	28	1	38	1	75	0.985714	70	1	53	1	49	1	49	1	60	1	99	1	68	1	51	1	73	1	76	1	64	1	50	1	31	1	37	1	48
Chr. I	182485	1	70	1	70	1	31	1	67	1	86	1	56	1	30	1	39	1	77	1	76	1	55	1	50	1	53	1	66	1	99	1	70	1	55	1	73	1	80	1	66	1	51	1	32	1	36	1	50
Chr. I	182496	0	66	0	69	0	27	0	64	0	78	0	52	0	31	1	37	0	75	1	80	0	53	1	53	0	50	0	60	1	100	0	71	1	52	0	70	0	73	0	63	1	50	0	31	0	35	1	52
Chr. I	182527	1	57	1	58	1	22	1	49	1	62	1	46	1	24	1	31	1	66	1	68	1	46	1	40	1	48	1	54	1	82	1	54	1	41	1	59	1	59	1	49	1	40	1	29	1	28	1	38
Chr. I	182528	0.982456	57	1	56	1	21	1	46	1	63	1	46	1	23	1	30	1	64	1	69	1	45	1	36	1	47	1	50	1	76	1	52	1	41	1	61	1	57	1	47	1	38	1	29	1	26	1	34
Chr. I	182531	1	52	1	57	1	21	1	49	1	59	1	41	1	20	1	29	1	62	1	65	1	37	1	39	1	43	1	48	1	81	1	52	1	38	1	58	1	53	1	49	1	38	1	28	1	24	1	34
Chr. I	182558	1	41	1	40	1	13	1	41	1	48	1	31	1	17	1	26	1	55	1	52	1	33	1	25	1	37	1	37	1	61	1	30	1	32	1	38	1	37	1	40	1	30	1	26	1	15	1	23
Chr. I	182560	1	41	1	41	1	15	1	39	1	48	1	33	1	18	1	26	1	58	1	50	1	33	1	30	1	37	1	42	1	60	1	34	1	31	1	39	1	39	1	41	1	32	1	26	1	15	1	25
Chr. I	182563	1	39	1	37	1	14	1	37	1	44	1	31	1	18	1	26	1	58	1	48	1	33	1	29	1	36	1	40	1	53	1	35	1	28	1	39	1	39	1	39	1	31	1	26	1	14	1	25
Chr. I	182566	1	37	1	36	1	15	1	36	1	45	1	30	1	17	1	25	1	56	1	45	1	31	1	29	1	35	1	38	1	51	1	34	1	25	1	37	1	39	1	35	1	29	1	26	1	13	1	26
Chr. I	182570	1	38	1	36	1	13	1	35	1	44	1	27	1	17	1	23	1	52	1	43	1	30	1	29	1	35	1	36	1	50	1	33	1	23	1	37	1	37	1	34	1	31	1	26	1	13	1	25
Chr. I	182586	1	29	1	27	1	10	1	25	1	36	1	20	1	15	1	20	1	37	1	34	1	19	1	21	1	26	1	27	1	36	1	28	1	20	1	30	1	27	1	27	1	25	1	23	1	12	1	16
Chr. I	182602	1	18	1	19	1	8	1	17	1	27	1	14	1	9	1	16	1	27	1	26	1	12	1	18	1	17	1	19	1	26	1	20	1	17	1	20	1	15	1	17	1	16	1	16	1	10	1	11
Chr. I	182603	1	20	1	18	1	8	1	18	1	25	1	14	1	10	1	16	1	28	1	27	1	12	1	19	1	18	1	17	1	27	0.952381	21	1	15	1	23	NA	NA	NA	NA	1	15	1	16	1	10	1	12
Chr. I	182605	1	19	1	19	1	9	1	17	1	27	1	14	1	8	1	17	1	24	1	27	1	11	1	18	1	18	1	16	1	27	1	20	1	15	1	23	1	15	1	16	1	17	1	16	1	8	1	12
Chr. I	182611	1	14	1	13	1	8	1	13	1	19	1	12	1	7	1	15	1	17	1	21	1	7	1	15	1	15	1	13	1	21	1	14	1	12	1	20	1	11	1	15	1	13	1	12	1	6	1	10
Chr. I	182613	1	14	1	12	1	6	1	12	1	20	1	11	1	7	1	15	1	17	1	21	1	7	1	14	1	15	1	13	1	20	1	13	1	12	1	18	1	10	1	13	1	12	1	12	1	6	1	10
Chr. I	182616	0	13	0	11	0	6	0	10	0	17	0	11	0	6	NA	NA	0	14	NA	NA	0	7	NA	NA	0	12	0	11	NA	NA	0	11	NA	NA	0	18	0.142857	7	0.0769231	13	NA	NA	0	12	0	6	NA	NA
Chr. I	182618	0	11	0	10	0	5	0	9	0	16	0	9	0	5	0	1	0	14	0	2	0	7	NA	NA	0	11	0	11	0	1	0	10	0	3	0	16	0.166667	6	0.0909091	11	0	1	0	11	0	6	0	2
Chr. I	182990	0	17	0	6	0	6	0	15	0	13	0	17	0	10	1	24	0	12	1	54	0	13	1	46	0	15	0	20	1	60	0	13	1	48	0	18	0	16	0	11	0.972973	37	0	5	0	3	1	57
Chr. I	183662	0	2	NA	NA	0	1	0	3	0	1	NA	NA	0	2	1	5	0	1	1	7	0	2	1	4	NA	NA	0	2	1	3	NA	NA	1	3	0	1	NA	NA	NA	NA	1	4	0	1	0	2	1	2
Chr. I	183675	0	11	0	9	0	3	0	7	0	6	0	3	0	5	1	8	0	4	1	13	0	6	1	9	0	3	0	7	1	8	0	4	1	10	0	9	0	7	0	5	1	10	0	2	0	5	1	7
Chr. I	183689	0	24	0	11	0	5	0	12	0	14	0	10	0	10	1	12	0	10	1	19	0	12	1	18	0	4	0	13	1	15	0	7	1	15	0	14	0	15	0	14	1	12	0	9	0	11	1	17
Chr. I	183774	0	69	0	45	0	25	0	53	0	61	0	36	0	36	1	47	0	53	1	68	0	36	1	63	0	26	0	61	1	52	0	47	1	65	0	54	0	55	0	49	1	39	0	44	0	29	1	65
Chr. I	183867	0	90	0	69	0	51	0	94	0	102	0	60	0	62	1	64	0	97	1	87	0	53	1	83	0	48	0	92	1	86	0	79	1	87	0	85	0	78	0	65	1	54	0	71	0	39	1	77
Chr. I	183881	0	99	0	71	0	53	0	96	0	104	0	65	0	63	1	61	0	99	1	91	0	59	1	80	0	53	0	97	1	88	0	80	1	81	0	92	0	80	0	71	1	58	0	73	0	44	1	73
Chr. I	184073	0	96	0	79	0	51	0	105	0	109	0	81	0	60	1	59	0	110	1	114	0	72	1	108	0	65	0	114	1	123	0	94	1	85	0	97	0	108	0	65	1	70	0	68	0	55	1	79
Chr. I	184331	0	85	0	59	0	54	0	100	0	99	0	65	0	43	1	46	0	77	1	90	0	69	1	77	0	57	0	88	1	116	0	86	1	63	0	103	0	70	0	75	1	69	0	64	0	51	1	81
Chr. I	184397	0	96	0	70	0	49	0	107	0	122	0	81	0	50	1	55	0	77	1	83	0	71	1	75	0	68	0	95	1	101	0	84	1	66	0	112	0	82	0	88	0.983607	61	0	71	0	69	1	68
Chr. I	184537	0	107	0	73	0	47	0.00970874	103	0	124	0	62	0	49	1	54	0	86	1	103	0	74	0.987179	78	0	55	0	97	1	113	0	77	1	81	0	118	0	105	0	88	0.986667	75	0	72	0	65	1	66
Chr. I	184683	0	105	0	85	0	57	0	97	0	102	0	70	0	64	1	64	0	103	1	98	0	78	1	82	0	82	0	112	1	117	0	103	1	84	0	106	0	94	0	82	1	78	0	75	0	66	1	67
Chr. I	184723	0	117	0	85	0	59	0	106	0	100	0	64	0	67	1	64	0	106	1	108	0	75	1	85	0	81	0	120	1	131	0	108	1	84	0	106	0	103	0	98	1	76	0	83	0	68	1	86
Chr. I	184831	0	138	0	96	0	59	0	109	0	107	0	77	0	60	1	69	0	99	1	100	0	73	1	107	0	72	0	112	1	146	0	108	1	103	0	88	0	105	0	100	1	77	0	73	0	59	1	88
Chr. I	184846	0	125	0	93	0	61	0	97	0	108	0	70	0	54	1	66	0	93	1	91	0	69	1	105	0	73	0	107	1	139	0	103	1	93	0	89	0	96	0	94	1	78	0	70	0	55	1	80
Chr. I	184847	0	125	0	95	0	60	0	97	0	109	0	69	0	54	1	67	0	91	1	85	0	70	1	106	0	72	0	109	1	129	0	102	1	88	0	88	0	94	0	94	1	77	0	69	0	54	1	75
Chr. I	184865	0	129	0	105	0	77	0	107	0	113	0	70	0	66	1	67	0	93	1	89	0	70	1	102	0	73	0	116	1	137	0	108	1	90	0	97	0	107	0	92	1	76	0	78	0	56	1	88
Chr. I	184878	0	126	0	98	0	79	0	105	0	109	0	65	0	67	1	63	0	91	1	85	0	70	1	104	0	69	0	107	1	135	0	103	0.988636	88	0	96	0	103	0	94	1	73	0	78	0	51	1	85
Chr. I	184890	0	113	0	95	0	71	0	98	0	101	0	69	0	59	1	64	0	86	1	90	0	62	0.990826	109	0	66	0	102	1	127	0	95	1	92	0	93	0	100	0	90	1	71	0	74	0	50	1	80
Chr. I	184906	0	120	0	97	0	77	0	104	0	114	0	74	0	64	1	67	0	89	1	99	0	68	1	111	0	68	0	111	1	138	0	88	1	86	0	92	0	105	0	90	1	73	0	70	0	49	1	79
Chr. I	184909	0	123	0	94	0	69	0	95	0	106	0	72	0	60	1	71	0	82	1	99	0	62	1	103	0	62	0	105	1	129	0	86	1	88	0	90	0	100	0	84	1	76	0	69	0	50	1	80
Chr. I	184918	0	121	0	98	0	73	0	101	0	112	0	69	0	65	1	67	0	82	1	96	0	64	1	110	0	66	0	100	1	128	0	91	1	84	0	95	0	104	0	88	1	68	0	70	0	53	1	74
Chr. I	184921	0	114	0	96	0	72	0	100	0	106	0	68	0	64	1	62	0	80	1	106	0	61	1	107	0	63	0	104	1	122	0	86	1	89	0	95	0.01	100	0	88	1	72	0	69	0	52	1	79
Chr. I	185012	0	101	0	81	0	64	0	112	0	114	0	86	0	88	1	63	0	80	1	99	0	73	1	113	0	71	0	108	1	106	0	94	1	80	0	101	0	99	0	77	1	71	0	70	0	58	1	69
Chr. I	185014	0	99	0	72	0	58	0	104	0	111	0	83	0	77	1	66	0	74	1	99	0.030303	66	1	111	0	66	0	100	1	107	0	90	1	80	0	91	0	91	0	74	1	75	0	68	0	58	1	69
Chr. I	185108	0	96	0	85	0	62	0	107	0	96	0	80	0	65	1	61	0	75	1	98	0	87	1	95	0	54	0	115	1	93	0	84	1	78	0	92	0	97	0	82	1	74	0	72	0	63	1	75
Chr. I	185126	0	99	0	80	0	67	0	108	0	104	0	89	0	72	1	68	0	75	1	98	0	91	1	103	0	57	0	111	1	105	0	85	1	84	0	97	0	93	0	85	1	69	0	72	0	67	1	76
Chr. I	185179	0	98	0	85	0	53	0	99	0	101	0	83	0	63	1	76	0	76	1	109	0	81	1	112	0	65	0	106	1	115	0	85	1	86	0	97	0	88	0	78	1	74	0	72	0	70	1	80
Chr. I	185194	0	105	0	88	0	55	0	99	0	110	0	85	0	58	1	71	0	75	1	107	0	87	1	114	0	73	0	119	1	113	0	87	1	83	0	98	0	90	0	75	1	69	0	73	0	73	1	74
Chr. I	185303	0	118	0	93	0	40	0	96	0	107	0	90	0	60	1	68	0	89	0.990991	111	0	88	1	90	0	71	0	126	1	105	0	84	1	71	0	89	0	100	0	73	1	60	0	73	0	61	1	74
Chr. I	185314	0	116	0	87	0	41	0.011236	89	0	109	0	84	0	52	1	70	0	82	1	115	0	88	1	94	0	68	0	116	1	119	0	82	1	76	0	83	0	90	0	69	1	72	0	72	0	59	1	75
Chr. I	185379	0	113	0	83	0	48	0	78	0	101	0	81	0	57	1	73	0	83	1	115	0	78	1	103	0	51	0	106	1	120	0	76	1	80	0	99	0	82	0	77	1	85	0	74	0	65	1	78
Chr. I	185407	0.00806452	124	0	90	0	55	0	85	0	96	0	89	0	65	1	67	0	84	1	114	0	77	1	109	0	56	0	96	1	112	0	82	1	82	0	100	0	84	0	81	1	80	0	86	0	65	1	77
Chr. I	185431	0	121	0	99	0	55	0	87	0	97	0	80	0	67	1	62	0	82	1	110	0	77	1	105	0	57	0	100	1	123	0	80	1	85	0	87	0	88	0	81	1	83	0	85	0	66	1	70
Chr. I	185438	0	116	0	99	0	59	0	95	0	99	0	87	0	71	1	64	0	83	1	104	0	75	1	109	0	56	0	97	1	123	0	84	1	84	0	95	0	85	0	91	1	85	0	82	0	68	1	73
Chr. I	185503	0	120	0	112	0	61	0	109	0	98	0	94	0	83	1	61	0	94	1	108	0	81	1	107	0	72	0	102	1	118	0	107	1	86	0	105	0	100	0	84	1	82	0	83	0	84	1	75
Chr. I	185646	0	111	0	90	0	44	0	98	0	114	0	71	0	57	1	69	0	91	1	108	0	75	1	89	0	63	0	107	1	111	0	85	1	78	0	114	0	89	0	74	1	79	0	67	0	64	1	83
Chr. I	185705	0	108	0	85	0	45	0	106	0	105	0	74	0	64	1	61	0	96	1	103	0	65	1	93	0	53	0	101	1	122	0	87	1	69	0	121	0	84	0	82	1	62	0	74	0	57	1	79
Chr. I	185749	0	104	0	82	0	47	0	96	0	106	0	76	0	72	NA	NA	0	98	1	108	0	68	1	83	0	51	0	95	1	118	0	89	1	65	0	114	0	85	0	84	1	71	0	68	0	52	1	84
Chr. I	185780	0	102	0	81	0	40	0	92	0	95	0	76	0	66	1	59	0	96	1	102	0	60	1	76	0	48	0	77	1	111	0	81	1	69	0	107	0	83	0	83	1	77	0	64	0	52	1	80
Chr. I	185827	0	110	0	74	0	38	0	79	0	97	0	65	0	63	1	59	0	94	1	106	0	49	1	73	0	46	0	86	1	106	0	82	1	62	0	102	0	79	0	74	1	86	0	56	0	48	1	82
Chr. I	185844	0	106	0	75	0	32	0	79	0	94	0	61	0	58	1	60	0	76	1	104	0	50	1	75	0	43	0	76	1	105	0	80	1	63	0	98	0	73	0	66	1	83	0	58	0	48	1	78
Chr. I	185896	0	89	0	85	0	24	0	84	0	96	0	57	0	58	1	56	0	70	1	101	0	55	1	80	0	51	0	93	1	116	0	75	1	63	0	101	0	74	0	60	1	71	0	54	0	48	1	79
Chr. I	185916	0	81	0	83	0	24	0	84	0	92	0	57	0	53	1	51	0	65	1	103	0	55	1	87	0	41	0	75	1	111	0	66	1	62	0	93	0	62	0	49	1	70	0	56	0	45	1	77
Chr. I	185941	0	85	0	84	0	31	0	75	0	97	0	53	0	49	1	56	0	68	1	109	0	73	1	85	0	48	0	93	1	112	0	66	1	63	0	94	0	66	0	57	1	70	0	61	0	48	1	81
Chr. I	185954	0	91	0	94	0	35	0	84	0	98	0	56	0	56	1	55	0	73	1	102	0	76	1	81	0	56	0	92	1	108	0	67	1	60	0	104	0	77	0	62	1	71	0	62	0	52	1	80
Chr. I	186055	0	94	0	76	0	46	0	91	0	101	0	53	0	55	1	54	0	80	1	123	0	75	1	97	0	53	0	95	1	104	0	78	1	71	0	98	0	89	0	68	1	81	0	59	0	43	1	68
Chr. I	186098	0	96	0	86	0	50	0	113	0	100	0	65	0	52	1	50	0	79	1	122	0	77	1	96	0	64	0	97	1	106	0	87	1	67	0	114	0	80	0	68	1	78	0	64	0	43	1	62
Chr. I	186099	0	93	0	85	0	47	0	114	0	101	0	63	0	51	1	50	0	77	1	119	0	76	1	97	0	61	0	98	1	104	0	88	1	67	0	108	0	81	0	66	1	78	0	64	0	43	1	61
Chr. I	186131	0	104	0	72	0	48	0	114	0	101	0	71	0	50	1	43	0	81	1	124	0	79	1	94	0	64	0	100	1	102	0	81	1	71	0	114	0	85	0	67	1	82	0	68	0	49	1	69
Chr. I	186139	0	92	0	73	0	48	0	115	0	95	0	70	0	47	1	48	0	78	1	123	0	75	1	93	0	61	0	91	1	111	0	81	1	76	0	113	0	80	0	71	1	83	0	67	0	51	1	72
Chr. I	186146	0	102	0	78	0	48	0	119	0	101	0	76	0	47	1	48	0	75	1	112	0	80	1	90	0	66	0	102	1	100	0	86	1	73	0	112	0	85	0	72	1	82	0	67	0	50	1	66
Chr. I	186256	0	99	0	81	0	46	0	101	0	103	0	79	0	57	1	66	0	81	1	113	0	76	1	81	0	68	0	99	1	114	0	91	1	92	0	137	0	100	0	80	1	78	0	75	0	48	1	79
Chr. I	186276	0	89	0	80	0	49	0	98	0	102	0	77	0	57	1	67	0	80	1	115	0	73	1	84	0	57	0	100	1	111	0	86	1	91	0	126	0	89	0	79	0.987952	83	0	75	0	49	1	80
Chr. I	186279	0	92	0	82	0	51	0	103	0	102	0	78	0	56	1	71	0	79	1	115	0	71	1	85	0	58	0	102	1	113	0	89	1	97	0	123	0	90	0	81	0.987342	79	0	73	0	49	0.987179	78
Chr. I	186283	0	94	0	73	0	53	0	98	0.0104167	96	0	79	0	54	1	68	0	75	1	115	0	70	1	82	0	59	0	98	1	114	0	82	1	95	0	121	0.0113636	88	0	76	0.987013	77	0	74	0	49	1	78
Chr. I	186291	0	98	0	90	0	55	0	105	0	115	0	78	0	64	1	68	0	79	1	119	0	81	1	82	0	70	0	116	1	116	0	95	1	98	0	133	0	94	0	87	0.9875	80	0	77	0	53	1	79
Chr. I	186304	0	99	0	83	0	44	0	100	0	101	0	74	0	60	1	72	0	72	1	108	0	79	1	84	0	59	0	108	1	112	0	93	1	98	0	126	0	83	0	85	0.988636	88	0	66	0	49	1	85
Chr. I	186330	0	100	0	86	0	43	0	112	0	107	0	71	0	55	1	70	0	83	0.990291	103	0	77	1	92	0	69	0	111	1	122	0	97	1	101	0	123	0	84	0	97	0.988235	85	0	74	0	56	1	93
Chr. I	186440	0	120	0	81	0	57	0	112	0	114	0	75	0	53	1	83	0	85	1	105	0	72	1	109	0	74	0	130	1	119	0	118	1	85	0	128	0	95	0	96	0.988095	84	0	72	0	59	1	79
Chr. I	186479	0	119	0	85	0	62	0	103	0	109	0	79	0	59	0.984615	65	0	95	1	96	0	77	1	95	0	67	0	132	1	117	0	101	1	87	0	114	0	85	0	88	0.9875	80	0	74	0	58	1	60
Chr. I	186499	0	114	0	87	0	64	0	94	0	107	0	70	0	62	1	67	0.0117647	85	1	92	0	82	1	92	0	67	0	124	1	108	0	97	1	90	0	112	0	73	0	89	0.9875	80	0	79	0	61	1	57
Chr. I	186504	0	111	0	88	0	59	0	87	0	105	0	69	0	59	1	62	0	78	1	82	0	79	1	89	0	60	0	116	1	103	0	99	0.988506	87	0	110	0	74	0	87	0.986842	76	0	78	0	62	1	58
Chr. I	186554	0	129	0	88	0	53	0	101	0	118	0	76	0	73	1	65	0	94	1	119	0	84	1	114	0	77	0	126	1	125	0	110	1	94	0	111	0	98	0	92	0.988506	87	0	80	0	70	1	76
Chr. I	186577	0	115	0	86	0	50	0	88	0	99	0	74	0	58	1	70	0	79	1	124	0	80	1	116	0	60	0	110	1	125	0	93	1	90	0	104	0	87	0	94	1	86	0	70	0	69	1	80
Chr. I	186579	0	118	0	86	0	53	0	97	0	102	0	77	0	65	1	65	0	84	1	113	0	77	1	108	0	66	0	112	1	116	0	95	1	82	0	114	0	93	0	93	1	83	0	71	0	67	1	73
Chr. I	186583	0	118	0	85	0	51	0	94	0	104	0	80	0	57	1	68	0	85	1	122	0	74	1	116	0	60	0	106	1	124	0	97	1	89	0	114	0	93	0	92	1	81	0	70	0	69	1	78
Chr. I	186596	0	117	0	95	0	58	0	96	0	108	0	80	0	64	1	70	0	89	1	127	0	74	1	113	0	73	0	116	1	114	0	95	1	92	0	125	0	101	0	101	1	83	0	75	0	67	1	81
Chr. I	186619	0	115	0	92	0	58	0	104	0	112	0	73	0	58	1	72	0	94	1	128	0	78	1	116	0	75	0	116	1	114	0	105	1	88	0	129	0	110	0	106	1	82	0	65	0	63	1	82
Chr. I	186648	0	115	0	95	0	67	0	104	0	120	0	78	0	61	1	70	0	98	1	126	0	82	1	111	0	75	0	118	1	124	0	106	1	78	0	129	0	122	0	105	1	86	0	74	0	67	1	79
Chr. I	186714	0	122	0	95	0	65	0	103	0	111	0	77	0	50	1	65	0	85	1	121	0	73	1	113	0	67	0	117	1	105	0	91	1	91	0	121	0	109	0	98	1	100	0	80	0	70	1	91
Chr. I	186788	0	97	0	105	0	52	0	103	0	102	0	80	0	59	1	69	0	87	1	156	0	80	1	121	0.0322581	62	0	112	1	111	0	80	1	85	0	100	0	100	0	91	1	97	0	82	0	76	1	90
Chr. I	186807	0	100	0	106	0	53	0	106	0	89	0	86	0	61	1	74	0	87	1	156	0	79	1	118	0	63	0	114	1	115	0	90	1	84	0	104	0	99	0	94	1	92	0	80	0	76	1	88
Chr. I	186819	0	102	0	112	0	54	0	107	0	100	0	89	0	65	1	72	0	90	1	149	0	82	1	115	0	69	0	112	1	110	0	89	0.987952	83	0	110	0	105	0	99	1	95	0	84	0	78	1	85
Chr. I	186841	0	95	0	93	0	49	0	104	0	91	0	84	0	65	1	76	0	83	1	145	0	73	1	105	0	63	0	103	1	114	0	85	0.986667	75	0	98	0.01	100	0	81	1	86	0	77	0	73	1	81
Chr. I	186907	0	92	0	92	0	61	0	99	0	94	0	78	0	54	1	84	0	81	1	125	0	67	1	114	0	60	0	91	1	114	0	85	1	79	0	104	0	96	0	90	1	92	0	89	0	60	1	88
Chr. I	186936	0	82	0	83	0	57	0	91	0	88	0	69	0	48	1	92	0	67	1	128	0	63	1	115	0	55	0	86	1	112	0	78	1	82	0	91	0	84	0	88	1	93	0	73	0	61	1	92
Chr. I	186963	0	70	0	78	0	54	0	83	0	81	0	61	0	44	1	84	0	66	1	126	0	56	1	118	0	47	0	73	1	108	0	73	1	79	0	79	0	79	0	72	1	91	0	67	0	58	1	94
Chr. I	186974	0	70	0	79	0	54	0	81	0	82	0	57	0	44	1	80	0	67	1	128	0	56	1	114	0	46	0	67	1	102	0	73	1	75	0	74	0	79	0	69	1	90	0	63	0	57	1	98
Chr. I	186987	0	60	0	74	0	47	0	82	0	80	0	52	0.025	40	1	77	0	61	1	124	0	55	1	105	0	41	0	66	1	107	0	59	1	76	0	69	0	75	0	72	1	94	0	62	0	61	1	98
Chr. I	186990	0	64	0	77	0	44	0	80	0	79	0	57	0	40	1	72	0	58	1	123	0	55	1	104	0	40	0	73	1	97	0.0181818	55	1	76	0	66	0	74	0.0144928	69	1	95	0	60	0	61	1	95
Chr. I	187135	0	12	0	19	0	12	0	15	0	15	0	16	0	9	1	76	0	18	1	123	0	20	1	83	0	14	0	16	1	106	0	20	1	76	0	19	0	22	0	20	1	74	0	24	0	21	1	94
Chr. I	187663	0	17	0	8	0	11	0	15	0	21	0	13	0	10	1	15	0	8	1	25	0	8	1	30	0	7	0	9	1	34	0	18	1	21	0	16	0	12	0	13	1	16	0	17	0	15	1	17
Chr. I	187681	0	26	0	21	0	14	0	23	0	34	0	22	0	12	1	16	0	16	1	32	0	16	1	33	0	11	0	18	1	39	0	26	1	25	0	23	0	18	0	18	1	20	0	31	0	20	1	23
Chr. I	187687	0	26	0	22	0	16	0	28	0	36	0	22	0	13	1	14	0	20	1	32	0	22	1	32	0	13	0	21	1	44	0	27	1	26	0	26	0	18	0	20	1	22	0	30	0	20	1	22
Chr. I	187750	0	66	0	51	0	37	0	63	0	71	0	53	0	32	1	36	0	51	1	61	0	50	1	65	0	29	0	54	1	79	0	56	1	59	0	63	0	53	0	33	1	45	0	61	0.0172414	58	1	53
Chr. I	187795	0	76	0	66	0	42	0	72	0	81	0	64	0	44	1	40	0	63	1	67	0	57	1	80	0	43	0	73	1	84	0	69	1	66	0	83	0	76	0	41	1	56	0	66	0	59	1	56
Chr. I	187869	0	56	0	47	0	26	0	43	0	58	0	37	0	40	1	58	0	50	1	85	0	41	1	97	0	31	0	46	1	104	0	51	1	63	0	60	0	56	0	28	1	80	0	44	0	42	1	66
Chr. I	187900	0	33	0	34	0	18	0	30	0	36	0	27	0	30	1	65	0	38	1	91	0	23	1	106	0	25	0	36	1	117	0	37	1	66	0	40	0	42	0	21	1	86	0	31	0	29	1	70
Chr. I	187914	0	23	0	27	0	16	0	27	0	29	0	21	0	25	1	64	0	34	1	89	0	21	1	107	0	21	0	26	1	117	0	26	1	60	0	28	0	32	0	14	1	87	0	23	0	20	1	68
Chr. I	187952	0	4	0	3	0	2	0	1	0	2	NA	NA	0	3	1	62	0	5	1	92	0	2	1	109	0	3	0	3	1	96	0	4	1	65	0	3	0	5	NA	NA	1	87	0	2	0	3	1	66
Chr. I	187955	0	2	0	1	NA	NA	NA	NA	0	2	NA	NA	0	3	1	64	0	1	1	96	NA	NA	1	111	0	1	0	1	1	106	NA	NA	1	64	NA	NA	0	1	NA	NA	1	87	0	1	NA	NA	1	70
Chr. I	187957	0	2	0	1	NA	NA	NA	NA	0	2	NA	NA	0	3	1	60	0	1	1	92	NA	NA	1	109	0	1	0	1	1	99	NA	NA	1	64	NA	NA	0	1	NA	NA	1	83	0	1	NA	NA	1	73
Chr. I	187963	0	3	0	2	0	1	0	2	0	3	0	2	NA	NA	1	61	0	3	0.989691	97	0	2	1	109	0	1	0	5	1	97	0	3	1	67	0	2	0	3	0	1	1	83	0	4	0	1	1	74
Chr. I	187969	0	4	0	5	0	1	0	5	0	6	0	3	0	1	1	63	0	5	1	106	0	4	1	104	0	4	0	7	1	101	0	4	1	72	0	5	0	6	0	2	1	91	0	8	0	4	1	82
Chr. I	187974	0	9	0	16	0	5	0	6	0	11	0	8	0	3	1	62	0	10	1	102	0	7	1	103	0	8	0	12	1	98	0	6	1	72	0	9	0	11	0	9	1	86	0	9	0	8	1	86
Chr. I	187992	0	14	0	31	0	10	0	16	0	24	0	14	0	11	0.979592	49	0	18	1	103	0	17	1	97	0	19	0	25	1	98	0	16	1	70	0	23	0	17	0	17	1	89	0	23	0	16	1	80
Chr. I	188057	0	56	0	63	0	26	0	54	0	57	0	43	0	37	1	54	0	54	1	93	0	37	1	95	0	40	0	69	1	108	0	54	1	78	0	57	0	61	0	47	1	85	0	62	0	44	1	77
Chr. I	188063	0	54	0	67	0	28	0	56	0	60	0	44	0	43	0.981818	55	0	52	1	93	0	39	1	97	0	40	0	73	1	107	0	52	1	81	0	62	0	63	0	49	1	83	0	65	0	45	1	87
Chr. I	188086	0	68	0	74	0	33	0	71	0	78	0	53	0	50	1	44	0	61	1	96	0	45	1	88	0	45	0	79	1	95	0	74	1	69	0	80	0	76	0	60	1	75	0	70	0	52	1	81
Chr. I	188148	0	42	0.0243902	41	0	16	0	41	0	48	0	33	0	29	1	35	0	35	1	60	0	23	1	50	0	21	0	41	1	59	0	46	1	47	0	51	0	39	0	34	1	46	0	47	0	37	1	41
Chr. I	188209	0	8	0	10	0	6	0	12	0	15	0	9	0	8	1	5	0	8	1	21	0	5	1	17	0	4	0	8	1	6	0	19	0.928571	14	0	15	0	11	0	9	1	10	0	10	0	11	1	16
Chr. I	188210	0	7	0	9	0	6	0	11	0	15	0	9	0	8	1	5	0	7	1	21	0	5	1	15	0	3	0	7	1	6	0	20	1	13	0	14	0	11	0	9	1	11	0	10	0	11	1	14
Chr. I	188219	0	6	0	6	0	3	0	8	0	11	0	6	0	7	1	9	0	5	1	24	0	5	1	15	0	2	0	6	1	5	0	12	1	14	0	11	0	10	0	7	1	20	0	8	0	10	1	14
Chr. I	188913	0	8	0	16	0	3	0	5	0	13	0	4	0	6	1	7	0	8	1	28	0	10	1	17	0	8	0	9	1	27	0	6	1	18	0	4	0	4	0	6	1	29	0	12	0	5	1	19
Chr. I	189284	0	10	0	10	0	11	0	21	0	25	0	17	0	11	1	23	0	6	1	33	0	13	1	34	0.1	10	0	13	1	36	0	14	1	34	0	10	0	12	0	7	1	69	0	18	0	12	1	44
Chr. I	189287	0	9	0	9	0	11	0	22	0	25	0	16	0	11	1	25	0	4	1	33	0	13	1	34	0	9	0	13	1	39	0	14	1	35	0	10	0	12	0	7	1	69	0	17	0	12	1	45
Chr. I	189414	0	61	0	60	0	43	0	60	0	94	0	72	0	50	1	24	0	72	1	54	0	63	1	45	0	37	0	72	1	61	0	69	1	33	0	63	0	77	0	58	1	81	0	57	0	83	1	58
Chr. I	189418	0	60	0	59	0	43	0	59	0	94	0	69	0	48	1	25	0	64	1	56	0	60	1	45	0	38	0	71	1	63	0	68	1	34	0	64	0	73	0	55	1	80	0	56	0	84	1	56
Chr. I	189492	0	58	0	51	0	34	0	63	0	80	0	65	0	43	1	12	0	49	1	21	0	53	1	29	0	30	0	65	1	24	0	60	1	16	0	66	0	71	0	55	1	43	0	53	0	76	1	24
Chr. I	189539	0	55	0	39	0	28	0	55	0	62	0	47	0	29	NA	NA	0	34	1	1	0	43	1	2	0	19	0	44	NA	NA	0	50	1	1	0	51	0	57	0	48	1	4	0	46	0	60	1	5
Chr. I	189549	0	51	0	29	0	22	0	42	0	55	0	43	0	26	NA	NA	0	34	NA	NA	0	40	NA	NA	0	17	0	43	NA	NA	0	49	NA	NA	0	44	0	49	0	42	NA	NA	0	42	0	52	1	1
Chr. I	189551	0	49	0	28	0	24	0	47	0	55	0	39	0	27	NA	NA	0	34	NA	NA	0	39	NA	NA	0	18	0	45	NA	NA	0	51	NA	NA	0	44	0	53	0	40	NA	NA	0	44	0	53	NA	NA
Chr. I	189552	0	52	0	29	0	24	0	50	0	54	0	40	0	27	NA	NA	0	35	NA	NA	0	37	NA	NA	0	19	0	44	NA	NA	0	50	NA	NA	0	45	0	53	0	41	NA	NA	0	44	0	53	NA	NA
Chr. I	189609	0	17	0	14	0	11	0	12	0	12	0	12	0	5	1	1	0	13	NA	NA	0	18	NA	NA	0	5	0	13	NA	NA	0	14	NA	NA	0	16	0	20	0	10	NA	NA	0	14	0	13	NA	NA
Chr. I	189633	0	5	0	6	0	4	0	3	0	5	0	2	0	3	NA	NA	0	8	NA	NA	0	5	NA	NA	0	2	0	3	NA	NA	0	5	NA	NA	0	5	0	5	0	6	NA	NA	0	4	0	6	NA	NA
Chr. I	189636	0	5	0	4	0	3	0	1	0	3	0	1	0	3	1	1	0	5	NA	NA	0	4	NA	NA	0	1	0	3	NA	NA	0	4	NA	NA	0	4	0	4	0	4	NA	NA	0	2	0	3	NA	NA
Chr. I	189665	0	14	0	14	0	5	0	6	0	12	0	4	0	7	NA	NA	0	9	NA	NA	0	6	NA	NA	0	2	0	6	NA	NA	0	10	NA	NA	0	9	0	11	0	9	NA	NA	0	6	0	8	NA	NA
Chr. I	189688	0	25	0	21	0	15	0	16	0	23	0	17	0	6	NA	NA	0	22	NA	NA	0	18	NA	NA	0	7	0	25	NA	NA	0	21	NA	NA	0	20	0	28	0	20	NA	NA	0	22	0	14	NA	NA
Chr. I	189689	0	25	0	21	0	15	0	16	0	24	0	18	0	6	NA	NA	0	20	NA	NA	0	19	NA	NA	0	6	0	26	NA	NA	0	22	NA	NA	0	21	0	29	0	20	NA	NA	0	21	0	16	NA	NA
Chr. I	189690	0	27	0	20	0	12	0	17	0	24	0	17	0	6	NA	NA	0	22	NA	NA	0	19	NA	NA	0	7	0	23	NA	NA	0	22	NA	NA	0	21	0	31	0	21	NA	NA	0	23	0	17	NA	NA
Chr. I	189704	0	34	0	29	0	21	0	28	0	32	0	26	0	11	NA	NA	0	30	NA	NA	0	26	NA	NA	0	10	0	40	NA	NA	0	33	NA	NA	0	34	0	38	0	28	NA	NA	0	31	0	26	NA	NA
Chr. I	189712	0	43	0	33	0	23	0	32	0	39	0	27	0	13	NA	NA	0	34	NA	NA	0	33	NA	NA	0	10	0	45	NA	NA	0	35	NA	NA	0	34	0	42	0	32	NA	NA	0	37	0	30	NA	NA
Chr. I	189715	0	42	0	32	0	23	0	32	0	39	0	27	0	13	NA	NA	0	34	NA	NA	0	32	NA	NA	0	10	0	44	NA	NA	0	35	NA	NA	0	35	0	42	0	31	NA	NA	0	37	0	30	NA	NA
Chr. I	189717	0	43	0	33	0	23	0	31	0	39	0	26	0	13	NA	NA	0	33	NA	NA	0	30	NA	NA	0	10	0	44	NA	NA	0	34	NA	NA	0	35	0	41	0	32	NA	NA	0	36	0	30	NA	NA
Chr. I	189735	0	44	0	33	0	23	0	32	0	37	0	28	0	14	NA	NA	0	34	NA	NA	0	32	NA	NA	0	10	0	47	NA	NA	0	35	NA	NA	0	36	0	41	0	34	NA	NA	0	39	0	34	NA	NA
Chr. I	189748	0	41	0	31	0	20	0	31	0	37	0	27	0	13	NA	NA	0	36	NA	NA	0	33	NA	NA	0	9	0	44	NA	NA	0	35	NA	NA	0	35	0	38	0	34	NA	NA	0	39	0	37	NA	NA
Chr. I	189751	0	68	0	55	0	35	0	51	0	65	0	48	0	25	NA	NA	0	60	NA	NA	0	50	NA	NA	0	27	0	70	NA	NA	0	65	NA	NA	0	74	0	73	0	51	NA	NA	0	61	0	52	NA	NA
Chr. I	189757	0	71	0	58	0	39	0	58	0	68	0	50	0	26	1	1	0	67	NA	NA	0	50	1	2	0	31	0	75	1	1	0	75	NA	NA	0.0128205	78	0	74	0	53	1	2	0	63	0	54	1	1
Chr. I	189851	0	94	0	89	0	53	0	90	0	105	0	87	0	63	1	38	0	91	1	61	0	79	1	67	0	57	0	96	1	67	0	101	1	43	0	119	0	102	0	77	1	81	0	110	0	71	1	47
Chr. I	189855	0	97	0	89	0	56	0	88	0	110	0	86	0	66	1	41	0	89	1	60	0	76	1	68	0	56	0	98	1	67	0	105	1	46	0	121	0	100	0	79	1	80	0	111	0	71	1	52
Chr. I	189876	0	98	0	94	0	58	0	85	0	111	0	90	0	65	1	49	0	89	1	71	0	77	1	81	0	57	0	104	1	77	0	100	1	56	0	121	0	105	0	87	1	88	0	114	0	70	0.983871	62
Chr. I	189877	0	95	0	92	0	58	0	79	0	107	0	89	0	63	1	47	0	85	1	74	0	71	1	79	0	55	0	101	1	75	0.0105263	95	1	59	0	118	0	99	0	83	1	90	0	112	0	69	1	63
Chr. I	189909	0	93	0	91	0	54	0	80	0	113	0	87	0	61	1	50	0	87	1	78	0	67	1	86	0	54	0	99	1	76	0	90	1	54	0	111	0	92	0	93	1	95	0	109	0	74	1	66
Chr. I	189931	0	89	0	80	0	48	0	75	0	107	0	83	0	57	1	44	0	92	1	67	0	72	0.986486	74	0	50	0	99	1	69	0	88	1	42	0	100	0	84	0	94	1	86	0	107	0	78	0.983051	59
Chr. I	189932	0	84	0	81	0	45	0	76	0	106	0	81	0	52	1	43	0	90	1	62	0	70	NA	NA	0	51	0	95	1	69	0	85	1	41	0	93	0	82	0	92	1	82	0	105	0	78	NA	NA
Chr. I	190009	0	78	0	64	0	29	0	74	0	101	0	65	0	38	1	44	0	86	1	75	0	51	1	86	0	39	0	80	1	94	0	69	1	47	0	74	0	65	0	63	1	89	0	78	0	66	1	68
Chr. I	190025	0	78	0	64	0	25	0	78	0	104	0.0166667	60	0	38	1	52	0	89	1	76	0	54	1	90	0	44	0	86	1	94	0	73	1	49	0	79	0	65	0	60	1	87	0	84	0	69	1	65
Chr. I	190031	0	77	0	64	0	27	0	78	0	102	0	65	0.0232558	43	1	51	0	89	1	83	0	56	1	86	0	43	0	84	1	95	0	75	1	48	0	81	0	69	0	57	1	89	0	90	0	68	1	67
Chr. I	190081	0	72	0	64	0	32	0	81	0	99	0	65	0	45	1	40	0	91	1	69	0	62	1	77	0	42	0	74	1	97	0	84	1	48	0	81	0	71	0	54	1	72	0	90	0	69	1	59
Chr. I	190109	0	72	0	60	0	27	0	78	0	98	0	67	0	43	1	42	0	93	1	79	0	58	1	68	0	42	0	71	1	87	0	68	1	44	0	85	0	65	0	55	1	69	0	82	0	66	1	61
Chr. I	190132	0	67	0	52	0	28	0	74	0	94	0	59	0	40	1	40	0	83	1	69	0	56	1	60	0	47	0	66	1	63	0	67	1	38	0	87	0	57	NA	NA	1	59	0	73	0	58	1	46
Chr. I	190402	0	83	0	59	0	43	0	65	0	100	0	56	0	42	1	40	0	63	1	67	0	68	1	83	0	46	0	63	1	77	0	66	1	62	0	92	0	73	0	43	0.988095	84	0	87	0	77	1	43
Chr. I	190429	0	88	0	67	0	47	0	67	0	98	0	56	0	44	1	39	0	63	1	65	0	69	1	82	0	52	0	72	1	80	0	69	1	68	0	91	0	80	0	44	0.989011	91	0	89	0	73	1	46
Chr. I	190558	0	88	0	68	0	39	0	62	0	89	0	56	0	46	1	50	0	70	1	89	0	64	1	78	0	47	0	78	1	95	0	58	1	68	0	79	0	86	0	34	1	91	0	84	0	67	1	61
Chr. I	190588	0	87	0	64	0	36	0	61	0	87	0	51	0	48	1	54	0	71	1	82	0	57	1	71	0	44	0	74	1	90	0	61	1	68	0	75	0	83	0	38	1	90	0	83	0	70	1	69
Chr. I	190621	0	88	0	65	0	42	0	60	0	81	0	51	0	52	1	48	0	72	1	69	0	44	1	83	0	45	0	73	1	80	0	55	1	62	0	70	0	79	0	38	1	81	0	88	0	70	1	57
Chr. I	190636	0	83	0	63	0	37	0	66	0	86	0	52	0	49	1	43	0	73	1	74	0	46	1	87	0	46	0	73	1	85	0	60	1	65	0	73	0	76	0.027027	37	1	83	0	91	0	69	1	65
Chr. I	190880	0	84	0	53	0	24	0	66	0	70	0	61	0	32	1	30	0	69	0.988372	86	0	54	1	75	0	31	0	77	1	78	0	59	1	57	0	70	0	66	0	32	1	66	0	90	0	51	1	67
Chr. I	191026	0	74	0	57	0	41	0	60	0	77	0	63	0	38	1	31	0	66	1	64	0	53	1	83	0	50	0	84	1	94	0	46	1	49	0	82	0	63	0	56	1	97	0	92	0	60	1	74
Chr. I	191472	0	100	0	72	0	51	0	63	0	109	0	79	0	50	1	50	0	78	1	114	0	48	1	100	0	49	0	74	1	87	0	73	1	48	0	77	0	65	0	76	1	91	0	98	0	72	1	64
Chr. I	191755	0	73	0	64	0	40	0	76	0	102	0	47	0	35	1	42	0.0131579	76	1	82	0	41	1	92	0	41	0	80	1	89	0	70	1	58	0	65	0	65	0	52	1	86	0	100	0	68	1	60
Chr. I	191818	0	82	0	61	0	42	0	67	0	98	0	48	0	29	1	39	0	69	1	82	0	42	1	85	0	51	0	87	1	85	0	53	1	69	0	59	0	74	0	49	1	81	0	87	0	62	1	63
Chr. I	192073	0	86	0	52	0	28	0	65	0	93	0	60	0	49	1	36	0	65	1	68	0	57	1	66	0	48	0	82	1	84	0	60	1	58	0	62	0	64	0	59	1	104	0	97	0	86	1	72
Chr. I	192139	0	89	0	55	0	33	0	61	0	91	0	56	0	48	1	34	0	68	1	68	0	51	1	78	0	47	0	79	1	80	0	53	1	56	0	73	0	62	0	59	1	109	0	99	0	79	1	64
Chr. I	192169	0	90	0	53	0	34	0	63	0	90	0	53	0	52	1	36	0	68	1	66	0	48	1	77	0	46	0	82	1	72	0	59	1	47	0	63	0	59	0	57	1	106	0	94	0	80	1	68
Chr. I	192309	0	53	0	43	0	32	0	59	0	72	0	36	0	34	0.826087	23	0	39	0.924242	66	0	29	0.867647	68	0	28	0	53	0.954545	66	0	46	0.795455	44	0	51	0	51	0	54	0.853333	75	0	70	0	69	0.827586	58
Chr. I	192427	0	46	0	41	0	26	0	53	0	61	0	36	0	27	1	19	0	58	1	57	0	30	1	43	0	24	0	64	1	50	0	43	1	23	0	35	0	43	0	49	1	61	0	64	0	45	1	41
[truncated: 59,980 more rows]
[truncated: 174 more columns]
