# Supplementary material for: Rapid evolution driven by translocation-associated selection during meiosis
Source: EMBO Rep. 2026 Jun 16;27(14):4011–28. doi: 10.1038/s44319-026-00820-6 (PMC13400751; doi:10.1038/s44319-026-00820-6)
Supplement: Supplementary file 6 — Dataset EV4 [file 44319_2026_820_MOESM6_ESM.xlsx]

## Sheet: Dataset EV4
Dataset EV4 Allele frequency and coverage of 101 random selected spores of hybrid DBVPG1373 X Y55
Chromosome	Position	Spore-1_AF	Spore-1_DP	Spore-2_AF	Spore-2_DP	Spore-3_AF	Spore-3_DP	Spore-4_AF	Spore-4_DP	Spore-5_AF	Spore-5_DP	Spore-6_AF	Spore-6_DP	Spore-7_AF	Spore-7_DP	Spore-8_AF	Spore-8_DP	Spore-9_AF	Spore-9_DP	Spore-10_AF	Spore-10_DP	Spore-11_AF	Spore-11_DP	Spore-12_AF	Spore-12_DP	Spore-13_AF	Spore-13_DP	Spore-14_AF	Spore-14_DP	Spore-15_AF	Spore-15_DP	Spore-16_AF	Spore-16_DP	Spore-17_AF	Spore-17_DP	Spore-18_AF	Spore-18_DP	Spore-19_AF	Spore-19_DP	Spore-20_AF	Spore-20_DP	Spore-21_AF	Spore-21_DP	Spore-22_AF	Spore-22_DP	Spore-23_AF	Spore-23_DP	Spore-24_AF	Spore-24_DP
Chr. I	136	0	3	0	13	0	1	NA	NA	NA	NA	0	1	NA	NA	NA	NA	NA	NA	NA	NA	0	5	0	11	NA	NA	0	1	NA	NA	0	11	NA	NA	NA	NA	0	4	NA	NA	NA	NA	NA	NA	NA	NA	NA	NA
Chr. I	141	1	3	0.846154	13	1	1	NA	NA	NA	NA	0	1	NA	NA	NA	NA	NA	NA	NA	NA	1	5	0.642857	14	NA	NA	1	1	NA	NA	1	12	NA	NA	NA	NA	1	6	NA	NA	NA	NA	NA	NA	NA	NA	NA	NA
Chr. I	1334	0	55	0.0340909	88	0.2	10	0.75	4	0	42	0.0344828	29	0.0357143	28	0.010101	99	0.0285714	35	0.0740741	27	0.025641	39	0	69	0	36	0	23	0	26	0	21	NA	NA	0.1	40	0.0232558	43	0	22	0.0425532	47	0.0333333	30	0.333333	6	0	5
Chr. I	1358	0	30	0.0444444	45	0.4	5	0.75	4	0	27	0.0625	16	0.0555556	18	0	60	0.0588235	17	0.0952381	21	0.047619	21	0	32	0	17	0	14	0	14	0	9	NA	NA	0.190476	21	0.05	20	0	10	0.0666667	30	0.0454545	22	1	2	0	2
Chr. I	1364	0	24	0.0769231	39	0.4	5	0.75	4	0	20	0.0833333	12	0.0666667	15	0	48	0.0625	16	0.133333	15	0.05	20	0	28	0	13	0	11	0	9	0	6	NA	NA	0.25	16	0.0588235	17	0	9	0.0714286	28	0.0588235	17	1	2	0	2
Chr. I	1377	0	16	0.136364	22	1	2	1	3	0	10	0.166667	6	0.0909091	11	0	24	0.166667	6	0.166667	12	0.0833333	12	0	9	0	7	0	9	0	4	0	1	NA	NA	0.363636	11	0.166667	6	0	4	0.105263	19	0.166667	6	1	2	NA	NA
Chr. I	1379	1	12	1	19	1	2	1	3	1	9	1	5	1	8	1	18	1	6	1	11	1	12	1	7	1	5	1	6	1	4	NA	NA	NA	NA	1	9	1	4	1	3	1	15	1	5	1	1	NA	NA
Chr. I	1382	1	11	1	15	1	2	1	3	1	8	1	5	1	9	1	14	1	4	1	12	1	11	1	6	1	5	1	2	1	5	NA	NA	NA	NA	1	10	1	4	1	2	1	13	1	4	1	2	NA	NA
Chr. I	1408	1	7	1	16	1	19	1	25	0.933333	15	1	10	1	16	1	11	1	6	1	9	1	16	1	10	1	10	1	14	0.956522	23	1	31	1	10	1	28	1	9	1	13	1	37	1	8	1	22	1	12
Chr. I	1414	1	14	1	21	1	32	1	34	0.909091	22	1	15	1	22	0.894737	19	1	6	1	13	1	18	1	11	1	14	1	14	1	33	1	37	1	15	1	37	1	12	1	17	1	44	1	11	1	28	1	13
Chr. I	1505	1	62	1	68	1	94	1	95	1	65	1	61	1	58	1	41	1	25	1	50	1	47	1	30	1	41	1	56	1	115	1	84	1	71	1	120	1	39	1	58	1	128	1	44	1	90	1	53
Chr. I	1526	1	63	1	65	1	93	1	89	1	63	1	61	1	56	1	38	1	24	1	48	1	44	1	33	1	39	1	54	1	115	1	83	1	65	1	117	1	39	1	58	1	126	1	43	1	89	1	49
Chr. I	1528	1	60	1	62	1	88	1	95	1	65	1	55	1	54	1	41	1	23	1	49	1	45	1	31	1	39	1	52	1	114	1	83	1	70	1	115	1	37	1	58	1	124	1	43	1	86	1	51
Chr. I	1529	1	63	1	68	1	96	1	94	1	65	1	63	1	57	1	42	1	24	1	49	1	47	1	32	1	41	1	55	1	115	1	84	1	71	1	121	1	39	1	59	1	127	1	44	1	88	1	53
Chr. I	1532	1	63	1	67	1	95	1	96	1	65	1	62	1	57	1	41	1	25	1	50	1	47	1	33	1	41	1	56	1	115	1	84	1	70	1	121	1	39	1	58	1	127	1	43	1	90	1	52
Chr. I	1533	1	63	1	67	1	96	1	96	1	64	1	62	1	57	1	42	1	26	1	50	1	47	1	33	1	39	1	56	1	114	1	84	1	69	1	120	1	39	1	58	1	126	1	45	1	90	1	53
Chr. I	1547	1	60	0.983871	62	1	87	1	88	1	61	1	59	1	56	0.95	40	1	25	1	47	1	45	1	31	1	39	1	52	1	104	1	74	1	69	1	113	1	38	1	52	1	120	1	39	1	83	1	45
Chr. I	1558	1	57	0.982456	57	1	75	1	74	1	51	1	52	1	42	0.939394	33	1	22	1	42	1	37	1	27	1	34	1	42	1	91	1	67	1	60	1	101	1	30	1	43	1	104	1	36	1	71	1	38
Chr. I	1568	1	1	0.666667	3	NA	NA	NA	NA	1	1	NA	NA	1	1	0	2	NA	NA	1	2	1	2	1	2	1	1	1	6	1	2	1	3	1	2	NA	NA	NA	NA	1	1	1	3	NA	NA	1	2	1	2
Chr. I	1570	1	1	1	2	NA	NA	NA	NA	1	1	NA	NA	1	1	0	2	NA	NA	1	2	1	2	1	2	1	1	1	6	1	2	1	3	1	2	NA	NA	NA	NA	1	1	1	3	NA	NA	1	1	1	2
Chr. I	1628	0	8	0	24	0	3	NA	NA	0	5	0	2	0	2	0	8	0	3	0	3	0	7	0	5	0	13	0	6	0	1	NA	NA	NA	NA	0	2	NA	NA	0	4	0	4	0	2	NA	NA	NA	NA
Chr. I	1632	0	8	0	26	0	3	NA	NA	0	3	0	1	0	2	0	11	0	3	0	3	0	7	0	5	0	17	0	7	0	1	NA	NA	NA	NA	0	1	NA	NA	0	5	0	4	0	2	NA	NA	NA	NA
Chr. I	1657	0.571429	7	0.414634	41	0.153846	13	1	5	1	5	1	2	1	2	0.294118	17	1	3	1	3	1	8	1	5	0.28	25	0.2	15	1	1	1	3	NA	NA	1	2	NA	NA	0.0769231	13	1	4	1	2	NA	NA	1	2
Chr. I	1707	0	12	0	66	0	23	0	14	0	6	0	2	0.25	4	0	27	0	3	0	4	0	8	0	6	0	32	0.0344828	29	0	2	0.0833333	12	NA	NA	0.333333	3	NA	NA	0	19	0	4	0	2	0	3	0.2	5
Chr. I	1747	0	17	0	93	0	37	0	18	0	6	0	7	0.142857	7	0	39	0	3	0	5	0	11	0	6	0	42	0	35	0.25	4	0	22	NA	NA	0	5	NA	NA	0	25	0	8	0	2	0	7	0	6
Chr. I	1757	0	16	0	99	0	42	0	17	0	5	0	8	0	6	0	43	0	3	0	5	0	13	0	6	0	43	0	41	0	6	0	26	NA	NA	0	6	NA	NA	0	26	0	11	0	2	0	10	0	6
Chr. I	1761	0	18	0	102	0	42	0	18	0	6	0	8	0	5	0	43	0	2	0	3	0	11	0	6	0	42	0	43	0	7	0	27	NA	NA	0	6	NA	NA	0	28	0	9	0	2	0	10	0	6
Chr. I	1768	0	14	0	96	0	45	0	18	0	1	0	6	0	5	0	41	0	2	0	2	0	9	0	4	0	42	0	41	0	7	0	27	NA	NA	0	5	NA	NA	0	28	0	9	0	2	0	10	0	7
Chr. I	1770	0.0666667	15	0.0215054	93	0	47	0	18	1	1	0.166667	6	0.2	5	0	39	1	2	0	2	0.125	8	1	3	0.047619	42	0	40	0	6	0	27	NA	NA	0	5	NA	NA	0	28	0.222222	9	1	1	0	10	0	7
Chr. I	1774	0.307692	13	0.422222	90	0.489362	47	1	18	NA	NA	1	6	1	4	0.162162	37	NA	NA	1	2	1	7	NA	NA	0.275	40	0.2	40	1	6	1	27	NA	NA	1	5	NA	NA	0.107143	28	1	7	NA	NA	1	10	1	7
Chr. I	1779	0	12	0	87	0	46	0	17	NA	NA	0	6	0	4	0	35	NA	NA	0	2	0	7	NA	NA	0	39	0	39	0	6	0	27	NA	NA	0	5	NA	NA	0	27	0	7	NA	NA	0	10	0	7
Chr. I	1780	0	12	0	86	0	45	0	18	NA	NA	0	6	0	4	0	35	NA	NA	0	2	0	7	NA	NA	0	38	0	38	0	6	0	26	NA	NA	0	5	NA	NA	0	24	0	7	NA	NA	0	10	0	7
Chr. I	1781	0	12	0	85	0	45	0	16	NA	NA	0	5	0	4	0	34	NA	NA	0	2	0	7	NA	NA	0	38	0	38	0	6	0	26	NA	NA	0	5	NA	NA	0	25	0	7	NA	NA	0	10	0	7
Chr. I	1782	0	12	0	85	0	43	0	17	NA	NA	0	6	0	4	0	35	NA	NA	0	1	0	7	NA	NA	0	37	0	39	0	6	0	26	NA	NA	0	5	NA	NA	0	22	0	7	NA	NA	0	10	0	5
Chr. I	1784	0	11	0	86	0	44	0	18	NA	NA	0	6	0	4	0	33	NA	NA	0	1	0	7	NA	NA	0	37	0	37	0	6	0	26	NA	NA	0	5	NA	NA	0	25	0	6	NA	NA	0	9	0	7
Chr. I	1799	0	12	0	83	0	42	0	17	NA	NA	0	5	0	4	0	33	NA	NA	0	2	0	7	NA	NA	0	36	0	36	0	6	0	27	NA	NA	0	4	NA	NA	0	19	0	7	NA	NA	0	10	0	6
Chr. I	1801	0	12	0	84	0	42	0	17	NA	NA	0	6	0	4	0	33	NA	NA	0	1	0	7	NA	NA	0	34	0	36	0	5	0	26	NA	NA	0	5	NA	NA	0	18	0	7	NA	NA	0	8	0	6
Chr. I	1802	0	9	0	47	0	20	NA	NA	NA	NA	NA	NA	NA	NA	0	25	NA	NA	NA	NA	NA	NA	NA	NA	0	24	0	28	NA	NA	NA	NA	NA	NA	NA	NA	NA	NA	0	17	NA	NA	NA	NA	NA	NA	NA	NA
Chr. I	1803	0	12	0	83	0	39	0	17	NA	NA	0	6	0	4	0	31	NA	NA	0	1	0	7	NA	NA	0	36	0	36	0	6	0	27	NA	NA	0	5	NA	NA	0	19	0	7	NA	NA	0	10	0	6
Chr. I	1806	0	12	0	83	0	43	0	17	NA	NA	0	5	0	4	0	33	NA	NA	0	1	0	7	NA	NA	0	35	0	35	0	6	0	26	NA	NA	0	5	NA	NA	0	19	0	7	NA	NA	0	10	0	6
Chr. I	2113	0	9	0	34	0	13	0	2	NA	NA	NA	NA	NA	NA	0	19	NA	NA	NA	NA	NA	NA	0	5	0	11	0	15	NA	NA	NA	NA	NA	NA	NA	NA	0	1	0	15	0	6	NA	NA	0	1	NA	NA
Chr. I	2134	0	10	0	44	0	24	0	2	NA	NA	NA	NA	NA	NA	0	28	NA	NA	NA	NA	NA	NA	0	5	0	21	0	20	NA	NA	NA	NA	NA	NA	NA	NA	0	1	0	16	0	6	NA	NA	0	1	NA	NA
Chr. I	2137	0	10	0	45	0	24	0	2	NA	NA	NA	NA	NA	NA	0	27	NA	NA	NA	NA	NA	NA	0	5	0	21	0	19	NA	NA	NA	NA	NA	NA	NA	NA	0	1	0	18	0	6	NA	NA	0	1	NA	NA
Chr. I	2207	0.0588235	34	0.0625	112	0.0769231	52	1	16	1	2	1	8	0.666667	3	0.0416667	72	1	3	1	1	1	15	1	15	0.15942	69	0.181818	55	1	10	0.875	8	1	3	1	12	1	6	0	40	1	9	1	2	1	7	1	2
Chr. I	2216	0.0555556	36	0.0648148	108	0.0769231	52	1	16	1	2	1	9	1	3	0.0394737	76	1	3	1	1	1	15	1	17	0.148649	74	0.181818	55	1	11	0.875	8	1	3	1	12	1	6	0	44	1	9	1	2	1	7	1	2
Chr. I	2219	0.0526316	38	0.059322	118	0.0784314	51	1	16	1	2	1	9	1	3	0.0405405	74	1	3	1	1	1	15	1	17	0.146667	75	0.178571	56	1	11	0.875	8	1	3	1	12	1	5	0	43	1	9	1	2	1	7	1	2
Chr. I	2220	0.0540541	37	0.0598291	117	0.0754717	53	1	16	1	2	1	9	1	3	0.0405405	74	1	3	1	1	1	15	1	17	0.146667	75	0.181818	55	1	11	0.875	8	1	3	1	12	1	6	0	44	1	9	1	2	1	7	1	2
Chr. I	2223	0.05	40	0.059322	118	0.0740741	54	1	16	1	2	1	9	1	3	0.04	75	1	3	1	1	1	15	1	17	0.142857	77	0.181818	55	1	11	1	8	1	3	1	12	1	6	0	46	1	9	1	2	1	7	1	2
Chr. I	2241	0	39	0	107	0	52	0	16	0	2	0	9	0	3	0	75	0	3	0	1	0	15	0	16	0	76	0	62	0	11	0	8	0	3	0	12	0	6	0	45	0	9	0	2	0	7	0	2
Chr. I	2247	0.0487805	41	0.0608696	115	0.0727273	55	1	15	1	2	1	8	1	3	0.0375	80	1	3	1	1	1	15	1	16	0.123457	81	0.15625	64	1	10	0.875	8	1	3	1	12	1	5	0	47	1	9	1	2	1	7	1	2
Chr. I	2273	0	78	0	158	0	62	0	74	0	34	0	49	0	43	0	139	0	9	0	39	0	97	0	93	0	133	0	106	0	55	0	48	0	32	0	85	0	33	0	55	0	57	0	36	0	40	0	24
Chr. I	2278	0	79	0	148	0	61	0	73	0	32	0	49	0	42	0	134	0	11	0	39	0	100	0	94	0	129	0	100	0	55	0	44	0	32	0	85	0	36	0	54	0	56	0	34	0	40	0	24
Chr. I	2279	0	81	0	157	0	64	0	78	0	32	0	52	0	44	0	139	0	11	0	41	0	99	0	97	0	130	0	103	0	54	0	48	0	33	0	84	0	36	0	59	0	60	0	36	0	41	0	24
Chr. I	2283	0	79	0	155	0	65	0	80	0	35	0	50	0	44	0	137	0	11	0	40	0	100	0	95	0	131	0	98	0	52	0	48	0	33	0	84	0	35	0	55	0	57	0	34	0	42	0	23
Chr. I	2284	0	75	0	151	0	65	0	78	0	34	0	47	0	44	0	134	0	11	0	38	0	100	0	94	0	131	0	99	0	53	0	46	0	32	0	84	0	36	0	53	0	61	0	33	0	41	0	23
Chr. I	2287	0	85	0	158	0	68	0	82	0	35	0	52	0	44	0	141	0	11	0	42	0	103	0	97	0	131	0	102	0	55	0	48	0	33	0	87	0	36	0	60	0	61	0	36	0	42	0	25
Chr. I	2288	0	82	0	157	0	67	0	81	0	35	0	52	0	44	0	136	0	10	0	39	0	101	0	95	0	131	0	102	0	54	0	48	0	31	0	88	0	37	0	58	0	56	0	32	0	41	0	23
Chr. I	2290	0	84	0	157	0	68	0	81	0	35	0	51	0	44	0	139	0	11	0	43	0	103	0	97	0	130	0	104	0	56	0	48	0	33	0	87	0	36	0	59	0	60	0	36	0	42	0	25
Chr. I	2291	0	82	0	155	0	63	0	81	0	33	0	50	0	42	0	136	0	11	0	40	0	102	0	96	0	128	0	103	0	51	0	46	0	31	0	85	0	36	0	55	0	61	0	36	0	40	0	23
Chr. I	2295	0	84	0	154	0	69	0	81	0	35	0	51	0	44	0	141	0	11	0	42	0	100	0	97	0	128	0	105	0	56	0	48	0	32	0	86	0	37	0	57	0	60	0	36	0	42	0	25
Chr. I	2309	0	84	0	146	0	66	0	80	0	35	0	49	0	43	0	132	0	11	0	40	0	101	0	97	0	123	0	98	0	51	0	47	0	31	0	84	0	34	0	57	0	60	0	36	0	39	0	24
Chr. I	2311	0	87	0	143	0	65	0	80	0	35	0	50	0	44	0	135	0	11	0	42	0	99	0	97	0	120	0	99	0	49	0	47	0	31	0	86	0	36	0	56	0	59	0	36	0	42	0	24
Chr. I	2313	0	85	0	144	0	67	0	76	0	34	0	46	0	43	0	131	0	11	0	43	0	100	0	95	0	120	0	96	0	48	0	44	0	31	0	83	0	33	0	56	0	55	0	33	0	40	0	22
Chr. I	2331	0.415584	77	0.385827	127	0.224138	58	1	72	1	34	1	41	1	41	0.462185	119	1	10	1	40	1	95	1	89	0.5	114	0.561798	89	1	43	1	45	1	29	1	78	1	30	0	52	1	56	1	34	1	39	1	23
Chr. I	2340	0.422535	71	0.389831	118	0.220339	59	1	70	1	33	1	41	1	39	0.429825	114	1	9	1	39	1	88	1	82	0.5	108	0.555556	81	1	40	1	41	1	29	1	69	1	29	0	50	1	53	1	33	1	38	1	20
Chr. I	2371	0.283019	53	0.348315	89	0	42	0.632653	49	1	17	0.615385	26	0.62963	27	0.381579	76	0	6	0.551724	29	0.359375	64	0.508475	59	0.219178	73	0.327586	58	0.88	25	1	30	1	16	0.761905	42	1	17	0	44	1	33	0.611111	18	0.566667	30	0.636364	11
Chr. I	2373	0.411765	51	0.365591	93	0.275	40	1	52	1	17	1	28	1	27	0.394737	76	1	6	1	27	1	62	1	59	0.479452	73	0.559322	59	1	26	1	31	1	18	1	42	1	17	0.0434783	46	1	35	1	22	1	30	1	10
Chr. I	2377	0	47	0	91	0	41	0	56	0	18	0	27	0	27	0	69	0	7	0	27	0	57	0	58	0	72	0	58	0	25	0	29	0	16	0	39	0	14	0	44	0	37	0	15	0	30	0	7
Chr. I	2383	0	35	0	61	0	39	0	28	0	6	0	12	0	12	0.025	40	0	8	0	10	0	32	0	38	0	56	0	40	0	3	0	7	0	5	0	12	NA	NA	0	39	0	9	0	10	0	14	0	3
Chr. I	2413	0	25	0	66	0	23	0.0322581	31	0	14	0	11	0	11	0	36	0	7	0	14	0	22	0	32	0	43	0.030303	33	0.1	10	0.111111	18	0.25	8	0	13	0	8	0	25	0.142857	21	0	10	0	10	0	2
Chr. I	2447	0.333333	12	0.829268	41	0.75	4	1	21	1	11	1	6	1	7	0.916667	12	1	4	1	1	1	4	1	17	0.916667	12	1	24	1	3	1	26	1	13	1	13	1	6	0.6	10	1	27	1	5	1	5	1	6
Chr. I	2450	0.666667	6	0.894737	38	0.75	4	1	23	1	11	1	5	1	7	1	12	1	4	1	1	1	5	1	19	0.916667	12	1	24	1	5	1	27	1	13	1	13	1	7	0.777778	9	1	28	1	5	1	5	1	6
Chr. I	2468	1	4	1	31	1	3	1	22	1	11	1	6	1	7	1	11	1	4	1	1	1	4	1	19	1	11	1	23	1	5	1	27	1	13	1	14	1	7	1	7	1	28	1	5	1	5	1	5
Chr. I	2482	0	6	0	35	0.5	4	0.26087	23	0	12	0	6	0.571429	7	0.230769	13	0	4	1	1	1	5	0	20	0	11	0.538462	26	1	4	0.666667	27	0.615385	13	0.357143	14	0.571429	7	0.444444	9	0.566667	30	0	5	0.6	5	0.833333	6
Chr. I	2485	0	7	0	39	0.6	5	0.26087	23	0	12	0	5	0.571429	7	0.2	15	0	4	1	1	1	5	0	20	0	13	0.538462	26	1	4	0.666667	27	0.615385	13	0.357143	14	0.571429	7	0.4	10	0.566667	30	0	5	0.6	5	0.833333	6
Chr. I	2512	0	16	0	50	0.25	12	0.272727	22	0	12	0	6	0.571429	7	0.0909091	33	0	4	NA	NA	1	5	0	20	0	18	0.382353	34	1	4	0.666667	27	0.583333	12	0.333333	12	0.571429	7	0.222222	18	0.586207	29	0	6	0.75	4	0.833333	6
Chr. I	2577	0	33	0	51	0.0322581	31	1	2	NA	NA	NA	NA	NA	NA	0	62	NA	NA	NA	NA	NA	NA	NA	NA	0	39	0.0697674	43	1	1	0.333333	6	1	1	1	1	1	3	0.0810811	37	0.333333	6	NA	NA	1	2	NA	NA
Chr. I	2578	0	32	0	50	0.0344828	29	1	2	NA	NA	NA	NA	NA	NA	0	60	NA	NA	NA	NA	NA	NA	NA	NA	0	36	0.047619	42	NA	NA	0.333333	6	1	1	1	1	1	3	0.0571429	35	0.25	4	NA	NA	1	2	NA	NA
Chr. I	2588	0	34	0	59	0.0285714	35	1	1	NA	NA	NA	NA	NA	NA	0	67	NA	NA	NA	NA	NA	NA	NA	NA	0	42	0.0232558	43	NA	NA	1	1	NA	NA	1	1	1	1	0.0555556	36	0	1	NA	NA	1	1	NA	NA
Chr. I	2610	0	41	0	69	0	39	NA	NA	NA	NA	NA	NA	NA	NA	0	81	NA	NA	NA	NA	NA	NA	NA	NA	0	46	0	50	NA	NA	NA	NA	NA	NA	NA	NA	NA	NA	0	46	NA	NA	NA	NA	NA	NA	NA	NA
Chr. I	2611	0	40	0	68	0	38	NA	NA	NA	NA	NA	NA	NA	NA	0	77	NA	NA	NA	NA	NA	NA	NA	NA	0	45	0	49	NA	NA	NA	NA	NA	NA	NA	NA	NA	NA	0	46	NA	NA	NA	NA	NA	NA	NA	NA
Chr. I	2612	0	40	0.0147059	68	0	37	NA	NA	NA	NA	NA	NA	NA	NA	0	80	NA	NA	NA	NA	NA	NA	NA	NA	0	46	0	51	NA	NA	NA	NA	NA	NA	NA	NA	NA	NA	0	46	NA	NA	NA	NA	NA	NA	NA	NA
Chr. I	2625	0	47	0	72	0	43	NA	NA	NA	NA	NA	NA	NA	NA	0	92	NA	NA	NA	NA	NA	NA	NA	NA	0	57	0	53	NA	NA	NA	NA	NA	NA	NA	NA	NA	NA	0	51	NA	NA	NA	NA	NA	NA	NA	NA
Chr. I	2638	0	45	0.0136986	73	0	44	NA	NA	NA	NA	NA	NA	NA	NA	0	93	NA	NA	NA	NA	NA	NA	NA	NA	0	55	0	47	NA	NA	NA	NA	NA	NA	NA	NA	NA	NA	0	50	NA	NA	NA	NA	NA	NA	NA	NA
Chr. I	2639	0	41	0	71	0	42	NA	NA	NA	NA	NA	NA	NA	NA	0	93	NA	NA	NA	NA	NA	NA	NA	NA	0	57	0	49	NA	NA	NA	NA	NA	NA	NA	NA	NA	NA	0	51	NA	NA	NA	NA	NA	NA	NA	NA
Chr. I	2643	0	44	0	79	0	46	NA	NA	NA	NA	NA	NA	NA	NA	0	101	NA	NA	NA	NA	NA	NA	NA	NA	0	57	0	53	NA	NA	NA	NA	NA	NA	NA	NA	NA	NA	0	53	NA	NA	NA	NA	NA	NA	NA	NA
Chr. I	2645	0	49	0	81	0	45	NA	NA	NA	NA	NA	NA	NA	NA	0	102	NA	NA	1	1	1	2	NA	NA	0	56	0	53	NA	NA	1	1	NA	NA	1	1	1	1	0.0188679	53	NA	NA	NA	NA	NA	NA	NA	NA
Chr. I	2654	0	48	0	82	0.0212766	47	1	4	NA	NA	NA	NA	1	1	0	97	NA	NA	1	3	1	2	NA	NA	0	61	0.0666667	60	1	3	1	3	1	3	1	2	1	1	0.0576923	52	1	2	NA	NA	NA	NA	1	2
Chr. I	2666	0	50	0	82	0.02	50	1	4	NA	NA	NA	NA	1	1	0	104	NA	NA	1	1	1	2	NA	NA	0	63	0.0677966	59	1	3	1	3	1	3	1	2	1	1	0.0491803	61	1	2	NA	NA	NA	NA	1	2
Chr. I	2674	0	48	0	88	0.0178571	56	1	5	NA	NA	NA	NA	1	3	0	104	NA	NA	1	5	1	2	NA	NA	0	60	0.0983607	61	1	4	1	5	1	5	1	3	1	1	0.0508475	59	1	2	NA	NA	NA	NA	1	3
Chr. I	2679	0	53	0	89	0.0181818	55	1	5	NA	NA	NA	NA	1	6	0	101	NA	NA	1	4	1	4	NA	NA	0	60	0.136364	66	1	4	1	8	1	9	1	5	1	1	0.0833333	60	1	4	NA	NA	1	2	1	4
Chr. I	2706	0	54	0	96	0.280488	82	1	25	NA	NA	NA	NA	1	24	0	113	NA	NA	1	23	1	23	NA	NA	0	65	0.275	80	1	29	1	32	1	31	1	27	1	22	0.25974	77	1	26	NA	NA	1	17	1	14
Chr. I	2709	0	53	0	97	0.265823	79	1	23	NA	NA	NA	NA	1	25	0	114	NA	NA	1	24	1	27	NA	NA	0	62	0.291139	79	1	32	1	30	1	30	1	27	1	22	0.246914	81	1	22	NA	NA	1	15	1	18
Chr. I	2748	0	61	0	112	0.371134	97	1	36	NA	NA	NA	NA	1	37	0	117	NA	NA	1	37	1	43	NA	NA	0	63	0.37931	87	1	41	1	44	1	49	1	52	1	42	0.349515	103	1	39	NA	NA	1	24	1	33
Chr. I	2790	0	64	0	118	0.405172	116	1	53	NA	NA	NA	NA	1	48	0	119	NA	NA	1	40	1	53	NA	NA	0	53	0.454545	99	1	48	1	53	1	61	1	64	1	47	0.381818	110	1	61	NA	NA	1	34	1	44
Chr. I	2796	0	62	0	121	0.391667	120	1	54	NA	NA	NA	NA	1	47	0	117	NA	NA	1	38	1	55	NA	NA	0	53	0.435644	101	1	43	1	52	1	54	1	64	1	49	0.367925	106	1	59	NA	NA	1	32	1	42
Chr. I	2797	0	61	0	118	0.364407	118	1	54	NA	NA	NA	NA	1	45	0	116	NA	NA	1	36	1	54	NA	NA	0	54	0.434343	99	1	43	1	51	1	53	1	61	1	46	0.358491	106	1	57	NA	NA	1	30	1	40
Chr. I	2823	0	66	0	121	0.382353	136	1	60	NA	NA	NA	NA	1	45	0	112	NA	NA	1	38	1	55	NA	NA	0	47	0.432692	104	1	42	1	55	1	52	0.985915	71	1	53	0.369369	111	1	63	NA	NA	1	29	1	37
Chr. I	2902	0	66	0	118	0.447205	161	1	87	NA	NA	NA	NA	1	52	0	112	NA	NA	1	52	1	55	NA	NA	0	39	0.495413	109	1	59	1	75	1	66	1	106	1	60	0.429688	128	1	76	NA	NA	1	49	1	48
Chr. I	2914	0	74	0	119	0.447853	163	1	87	NA	NA	NA	NA	1	48	0	107	NA	NA	1	45	1	54	NA	NA	0	36	0.485714	105	1	48	1	78	1	62	1	105	1	60	0.430657	137	1	79	NA	NA	1	55	1	51
Chr. I	3022	0	65	0	116	0.50289	173	1	97	NA	NA	NA	NA	1	64	0	95	NA	NA	1	66	1	56	NA	NA	0	46	0.535714	112	1	60	1	77	1	74	0.990476	105	1	56	0.546099	141	1	73	NA	NA	1	58	1	53
Chr. I	3049	0	69	0	114	0.494792	192	1	101	NA	NA	NA	NA	1	71	0	112	NA	NA	1	73	1	60	NA	NA	0	50	0.52381	105	1	67	1	83	1	79	1	101	1	59	0.503546	141	1	75	NA	NA	1	64	1	63
Chr. I	3056	0	59	0	110	0.502703	185	1	102	NA	NA	NA	NA	1	68	0	112	NA	NA	1	71	1	57	NA	NA	0	49	0.50495	101	1	70	1	77	1	80	1	94	1	60	0.5	136	1	73	NA	NA	1	58	1	61
Chr. I	3106	0	66	0	129	0.505435	184	1	104	NA	NA	NA	NA	1	75	0	123	NA	NA	1	76	1	55	NA	NA	0	51	0.592233	103	1	74	1	81	1	84	1	102	1	71	0.457364	129	1	76	NA	NA	1	67	1	67
Chr. I	3141	0	68	0.00813008	123	0.526596	188	1	101	NA	NA	NA	NA	1	69	0	100	NA	NA	1	73	1	51	NA	NA	0	54	0.539823	113	1	76	0.988764	89	1	84	1	97	1	71	0.45	120	1	76	NA	NA	1	69	1	75
Chr. I	3187	0	74	0	137	0.517241	174	1	99	NA	NA	NA	NA	1	60	0	121	NA	NA	1	60	1	59	NA	NA	0	61	0.509615	104	1	69	1	91	1	85	1	97	1	78	0.417391	115	1	77	NA	NA	1	65	1	59
Chr. I	3197	0	75	0	133	0.536145	166	1	102	NA	NA	NA	NA	1	81	0	122	NA	NA	1	67	1	59	NA	NA	0	66	0.481481	108	1	67	1	98	1	88	1	101	1	82	0.444444	126	1	78	NA	NA	1	68	1	59
Chr. I	3226	0	84	0	130	0.546012	163	1	100	NA	NA	NA	NA	1	75	0	120	NA	NA	1	70	1	65	NA	NA	0	65	0.514286	105	1	65	1	105	1	86	1	98	1	86	0.393939	132	1	80	NA	NA	1	74	1	65
Chr. I	3279	0	67	0.00735294	136	0.528571	140	1	103	NA	NA	NA	NA	1	71	0	103	NA	NA	1	71	1	65	NA	NA	0	63	0.533981	103	1	71	1	92	1	82	1	93	1	87	0.452991	117	1	79	NA	NA	1	76	1	74
Chr. I	3311	0	68	0	129	0.496183	131	0.988764	89	NA	NA	NA	NA	0.984375	64	0	91	NA	NA	1	66	0.982143	56	NA	NA	0	51	0.517857	112	1	56	0.986842	76	1	74	1	80	1	64	0.431034	116	0.957746	71	NA	NA	0.985075	67	1	60
Chr. I	3313	0	74	0	137	0.474074	135	0.988764	89	NA	NA	NA	NA	0.985294	68	0	93	NA	NA	1	65	0.982759	58	NA	NA	0	55	0.5	114	1	57	0.987654	81	1	77	1	77	0.985507	69	0.376068	117	0.944444	72	NA	NA	1	68	1	64
Chr. I	3328	0	68	0	125	0.472868	129	1	88	NA	NA	NA	NA	1	76	0	88	NA	NA	1	72	1	60	NA	NA	0	48	0.5	116	1	63	1	82	1	81	1	85	1	69	0.37931	116	1	70	NA	NA	1	69	1	69
Chr. I	3389	0	64	0	111	0.507042	142	1	90	NA	NA	NA	NA	1	83	0	102	NA	NA	1	67	1	63	NA	NA	0	42	0.495868	121	1	68	1	82	1	100	1	87	1	89	0.431193	109	1	68	NA	NA	1	60	1	72
Chr. I	3462	0	58	0	107	0.533784	148	1	80	NA	NA	NA	NA	1	86	0	113	NA	NA	1	56	1	60	NA	NA	0	57	0.473214	112	1	64	0.986842	76	1	92	1	83	1	99	0.447154	123	1	84	NA	NA	1	53	1	55
Chr. I	3518	0	49	0	114	0.55414	157	1	73	NA	NA	NA	NA	1	84	0	107	NA	NA	1	62	1	59	NA	NA	0.0185185	54	0.478632	117	1	77	1	66	1	88	1	69	1	89	0.515873	126	1	82	NA	NA	1	66	1	65
Chr. I	3522	0	53	0	114	0.530488	164	1	68	NA	NA	NA	NA	1	80	0	117	NA	NA	1	61	1	59	NA	NA	0	60	0.462185	119	0.987342	79	1	65	1	85	1	65	1	83	0.484127	126	1	79	NA	NA	1	64	1	66
Chr. I	3620	0	64	0	112	0.512195	164	1	74	NA	NA	NA	NA	1	58	0	107	NA	NA	1	68	1	60	NA	NA	0	46	0.441667	120	1	66	1	90	0.989691	97	1	77	1	75	0.544715	123	1	95	NA	NA	1	68	1	56
Chr. I	3747	0	64	0	112	0.445714	175	1	90	NA	NA	NA	NA	1	51	0	97	NA	NA	1	65	1	71	NA	NA	0	65	0.443548	124	1	73	1	92	1	76	1	63	1	77	0.547009	117	1	77	NA	NA	1	64	1	51
Chr. I	3785	0	61	0	106	0.472222	180	1	91	NA	NA	NA	NA	0.982456	57	0	96	NA	NA	1	62	1	69	NA	NA	0	57	0.437956	137	1	77	1	94	1	83	1	81	1	76	0.572581	124	1	69	NA	NA	1	64	1	53
Chr. I	3891	0	64	0	104	0.3875	160	0.987952	83	NA	NA	NA	NA	0.964912	57	0	126	NA	NA	0.962264	53	1	46	NA	NA	0	49	0.495868	121	1	76	0.988506	87	0.958333	72	1	91	1	54	0.514925	134	0.98	50	NA	NA	0.978723	47	0.981481	54
Chr. I	3990	0	64	0	105	0.458333	168	1	88	NA	NA	NA	NA	1	69	0	110	NA	NA	1	53	1	69	NA	NA	0	36	0.53913	115	1	84	1	97	1	79	1	91	1	76	0.562044	137	1	65	NA	NA	1	52	1	66
Chr. I	4022	0	67	0	101	0.475309	162	1	93	NA	NA	NA	NA	1	62	0	115	NA	NA	1	51	1	71	NA	NA	0	41	0.550847	118	1	86	1	103	1	78	1	93	1	79	0.544828	145	1	57	NA	NA	1	59	1	76
Chr. I	4067	0	71	0	108	0.473054	167	1	89	NA	NA	NA	NA	1	67	0	118	NA	NA	1	49	1	64	NA	NA	0	50	0.535088	114	1	85	1	100	1	77	1	82	1	73	0.562044	137	1	59	NA	NA	1	62	0.984615	65
Chr. I	4084	0	66	0	109	0.482759	174	1	85	NA	NA	NA	NA	1	74	0	118	NA	NA	1	57	1	73	NA	NA	0	48	0.552381	105	1	90	1	103	1	76	1	92	1	82	0.573529	136	1	66	NA	NA	1	55	1	73
Chr. I	4138	0	56	0	107	0.46875	160	1	82	NA	NA	NA	NA	1	66	0	126	NA	NA	1	58	1	75	NA	NA	0	47	0.538462	91	1	83	1	94	1	82	0.988095	84	1	77	0.5	132	1	69	NA	NA	0.982759	58	1	70
Chr. I	4162	0	50	0	112	0.477707	157	1	82	NA	NA	NA	NA	1	73	0	121	NA	NA	1	62	1	68	NA	NA	0	47	0.588889	90	1	82	1	92	1	76	1	82	1	82	0.533835	133	1	77	NA	NA	1	57	1	71
Chr. I	4331	0	76	0	108	0.488636	176	1	68	NA	NA	NA	NA	1	75	0	108	NA	NA	1	63	1	68	NA	NA	0	59	0.533333	120	1	83	1	70	1	98	1	94	1	84	0.484615	130	1	88	NA	NA	1	57	1	61
Chr. I	4399	0	87	0	100	0.475676	185	1	79	NA	NA	NA	NA	1	67	0	106	NA	NA	1	56	1	70	NA	NA	0	62	0.492063	126	1	70	1	71	1	90	1	91	1	74	0.45614	114	1	84	NA	NA	1	54	1	57
Chr. I	4508	0	74	0	114	0.494737	190	1	83	NA	NA	NA	NA	1	71	0	103	NA	NA	1	67	1	69	NA	NA	0	60	0.484375	128	1	80	1	69	1	87	1	105	0.988235	85	0.463415	123	1	93	NA	NA	1	54	1	75
Chr. I	4517	0	68	0	107	0.507853	191	1	85	NA	NA	NA	NA	1	66	0	92	NA	NA	1	67	1	69	NA	NA	0.016129	62	0.48	125	1	80	1	66	1	95	1	100	1	89	0.520325	123	1	98	NA	NA	1	61	1	79
Chr. I	4532	0	70	0	110	0.505319	188	1	81	NA	NA	NA	NA	1	66	0	99	NA	NA	1	66	1	65	NA	NA	0	63	0.492063	126	1	80	1	70	1	92	1	104	1	93	0.5	124	1	100	NA	NA	1	59	1	72
Chr. I	4597	0	70	0	99	0.509091	165	1	83	NA	NA	NA	NA	1	71	0	114	NA	NA	1	54	1	48	NA	NA	0	59	0.5	114	1	80	1	68	1	88	1	101	1	83	0.492063	126	1	86	NA	NA	1	58	1	75
Chr. I	4684	0	61	0	104	0.465517	174	1	78	NA	NA	NA	NA	1	80	0	116	NA	NA	1	57	1	60	NA	NA	0	54	0.504762	105	1	71	1	69	0.987952	83	1	100	1	76	0.46281	121	1	81	NA	NA	1	50	1	56
Chr. I	4696	0	52	0	100	0.518519	162	1	83	NA	NA	NA	NA	1	84	0	104	NA	NA	1	63	1	64	NA	NA	0	49	0.51	100	1	70	1	72	0.987805	82	1	103	1	69	0.526316	114	1	82	NA	NA	1	58	1	55
Chr. I	4738	0	57	0	99	0.535519	183	1	76	NA	NA	NA	NA	1	86	0	107	NA	NA	1	53	1	67	NA	NA	0	52	0.561224	98	1	79	1	75	0.988506	87	1	113	1	76	0.566667	120	1	93	NA	NA	1	58	1	56
Chr. I	4769	0	65	0	107	0.51269	197	1	87	NA	NA	NA	NA	1	87	0	115	NA	NA	1	56	1	64	NA	NA	0	54	0.5	100	1	76	1	91	0.988235	85	1	116	1	66	0.552239	134	1	93	NA	NA	1	53	1	55
Chr. I	4774	0	64	0	108	0.51269	197	1	79	NA	NA	NA	NA	1	84	0	119	NA	NA	1	51	1	59	NA	NA	0	55	0.470588	102	1	75	1	91	0.987952	83	1	113	1	62	0.51938	129	1	88	NA	NA	1	49	1	50
Chr. I	4907	0	67	0	104	0.585106	188	1	93	NA	NA	NA	NA	1	81	0	113	NA	NA	1	43	1	62	NA	NA	0	53	0.442308	104	1	75	1	91	0.988764	89	1	115	1	66	0.56338	142	1	86	NA	NA	1	49	1	53
Chr. I	5020	0	62	0	108	0.583333	180	1	87	NA	NA	NA	NA	1	71	0	110	NA	NA	1	48	1	52	NA	NA	0	58	0.510417	96	1	67	1	65	1	83	1	88	1	64	0.539823	113	1	81	NA	NA	1	48	1	55
Chr. I	5218	0	66	0	92	0.58	150	1	80	NA	NA	NA	NA	1	74	0	106	NA	NA	1	53	1	51	NA	NA	0.0196078	51	0.58427	89	1	69	1	74	1	98	1	68	1	62	0.5	126	1	69	NA	NA	1	44	1	65
Chr. I	5237	0	66	0	91	0.578231	147	1	78	NA	NA	NA	NA	1	69	0	117	NA	NA	1	54	1	54	NA	NA	0	50	0.554455	101	1	71	1	74	1	94	1	67	1	61	0.513043	115	1	74	NA	NA	1	48	1	54
Chr. I	5434	0	63	0	96	0.513514	185	1	66	NA	NA	NA	NA	1	64	0	107	NA	NA	1	62	1	82	NA	NA	0	44	0.48913	92	1	80	1	85	1	94	1	81	1	81	0.514925	134	1	82	NA	NA	1	51	1	57
Chr. I	5446	0	65	0	95	0.507937	189	1	68	NA	NA	NA	NA	1	60	0	109	NA	NA	1	59	1	88	NA	NA	0	45	0.455446	101	1	76	1	82	1	94	1	87	1	83	0.540146	137	1	83	NA	NA	1	54	1	58
Chr. I	5469	0	70	0	104	0.508108	185	1	67	NA	NA	NA	NA	1	58	0	108	NA	NA	1	56	1	89	NA	NA	0	50	0.473684	95	1	78	1	76	1	96	1	87	1	81	0.525547	137	1	89	NA	NA	1	46	1	52
Chr. I	5500	0	71	0	107	0.513228	189	1	74	NA	NA	NA	NA	1	58	0	108	NA	NA	1	57	1	87	NA	NA	0	54	0.466667	90	1	74	1	73	1	100	1	80	1	75	0.489051	137	1	78	NA	NA	1	53	1	54
Chr. I	5572	0	65	0	108	0.529101	189	1	85	NA	NA	NA	NA	1	49	0	113	NA	NA	1	52	1	75	NA	NA	0	51	0.5	98	1	72	1	97	1	94	1	79	1	79	0.487603	121	1	69	NA	NA	1	45	1	50
Chr. I	5582	0	65	0	112	0.552764	199	1	89	NA	NA	NA	NA	1	56	0	117	NA	NA	1	58	1	81	NA	NA	0	52	0.5	106	1	68	1	101	1	106	1	83	1	85	0.483607	122	1	72	NA	NA	1	49	1	50
Chr. I	5741	0	71	0	96	0.489655	145	1	85	NA	NA	NA	NA	1	62	0	110	NA	NA	1	50	1	59	NA	NA	0	46	0.547826	115	1	61	1	87	1	77	1	77	1	73	0.517241	116	1	75	NA	NA	1	50	1	48
Chr. I	5763	0	72	0	103	0.522059	136	1	81	NA	NA	NA	NA	1	49	0	116	NA	NA	1	48	1	57	NA	NA	0	46	0.527778	108	1	53	1	80	1	75	1	73	1	60	0.461538	117	1	64	NA	NA	1	49	1	47
Chr. I	5811	0	61	0	107	0.556391	133	1	86	NA	NA	NA	NA	1	46	0	103	NA	NA	1	44	1	53	NA	NA	0	40	0.563218	87	1	51	1	76	1	83	1	73	1	66	0.47	100	1	58	NA	NA	1	54	1	49
Chr. I	5814	0	51	0	104	0.573529	136	1	81	NA	NA	NA	NA	1	49	0	92	NA	NA	1	47	1	52	NA	NA	0	36	0.534884	86	1	52	1	74	1	83	1	77	1	68	0.505263	95	1	58	NA	NA	1	52	1	49
Chr. I	5889	0	60	0	102	0.604027	149	1	83	NA	NA	NA	NA	1	48	0	93	NA	NA	1	61	1	58	NA	NA	0	46	0.482353	85	1	54	1	69	1	97	1	75	1	67	0.49505	101	1	62	NA	NA	1	48	1	49
Chr. I	6001	0	60	0	83	0.578125	128	1	56	NA	NA	NA	NA	1	49	0	71	NA	NA	1	49	1	46	NA	NA	0	33	0.453125	64	1	49	1	55	1	88	1	56	1	64	0.474227	97	1	49	NA	NA	1	30	1	34
Chr. I	6091	0	40	0	75	0.176471	51	0.769231	13	NA	NA	NA	NA	0.714286	7	0	60	NA	NA	0.272727	11	0.125	8	NA	NA	0	32	0.129032	31	0.444444	9	0.5	12	0.666667	9	0.4	5	0.625	16	0.0851064	47	0.333333	12	NA	NA	0.5	6	1	4
Chr. I	6104	0	29	0	68	0.604651	86	1	47	NA	NA	NA	NA	1	36	0	52	NA	NA	1	46	1	41	NA	NA	0	30	0.446809	47	1	36	1	47	1	63	1	47	1	47	0.527778	72	1	55	NA	NA	1	15	1	26
Chr. I	6123	0	36	0	85	0.526882	93	1	47	NA	NA	NA	NA	1	42	0	68	NA	NA	1	42	1	45	NA	NA	0	33	0.396226	53	1	42	1	57	1	66	1	41	1	52	0.494118	85	1	53	NA	NA	1	10	1	30
Chr. I	6146	0	39	0	86	0.505263	95	1	52	NA	NA	NA	NA	1	47	0.0136986	73	NA	NA	1	40	1	45	NA	NA	0	39	0.448276	58	1	44	1	57	1	70	1	51	1	58	0.516854	89	1	60	NA	NA	1	20	1	35
Chr. I	6153	0	43	0	79	0.534884	86	1	54	NA	NA	NA	NA	1	39	0	69	NA	NA	1	37	1	39	NA	NA	0	40	0.413793	58	1	38	1	55	1	68	1	52	1	56	0.551724	87	1	54	NA	NA	1	15	1	35
Chr. I	6291	0	54	0	98	0.546763	139	1	66	NA	NA	NA	NA	1	50	0	65	NA	NA	1	68	1	73	NA	NA	0	65	0.443038	79	1	53	1	71	1	93	1	83	1	74	0.647059	102	1	78	NA	NA	1	34	1	45
Chr. I	6314	0	56	0	96	0.552	125	1	68	NA	NA	NA	NA	1	52	0	73	NA	NA	1	61	1	72	NA	NA	0	58	0.46988	83	0.982456	57	1	73	1	93	1	78	1	74	0.59434	106	1	75	NA	NA	1	37	1	46
Chr. I	6315	0	55	0	97	0.545455	121	1	70	NA	NA	NA	NA	1	51	0	72	NA	NA	1	60	1	74	NA	NA	0	56	0.46988	83	1	58	1	74	1	89	1	82	1	75	0.592233	103	1	72	NA	NA	1	36	1	44
Chr. I	6410	0	54	0	87	0.542254	142	1	78	NA	NA	NA	NA	1	53	0	88	NA	NA	1	54	1	75	NA	NA	0	64	0.471154	104	1	69	1	91	1	95	1	78	1	69	0.568966	116	1	74	NA	NA	1	51	1	44
Chr. I	6428	0	55	0	87	0.542857	140	1	77	NA	NA	NA	NA	1	57	0	84	NA	NA	1	57	1	71	NA	NA	0	62	0.431373	102	1	69	1	103	1	92	1	79	1	65	0.542056	107	1	71	NA	NA	1	57	1	43
Chr. I	6449	0	51	0	97	0.532847	137	1	83	NA	NA	NA	NA	1	55	0	82	NA	NA	1	52	1	62	NA	NA	0	65	0.45283	106	1	67	1	101	1	88	1	77	1	66	0.543103	116	0.983607	61	NA	NA	1	57	1	41
Chr. I	6470	0	53	0	93	0.549669	151	0.9875	80	NA	NA	NA	NA	1	60	0	78	NA	NA	1	56	1	69	NA	NA	0	68	0.490741	108	1	64	1	105	1	89	1	75	1	58	0.551402	107	1	71	NA	NA	1	58	1	44
Chr. I	6645	0	37	0	46	0.5	68	1	39	NA	NA	NA	NA	1	31	0	36	NA	NA	1	29	1	41	NA	NA	0	39	0.5	66	1	46	1	57	1	53	1	45	1	46	0.451613	62	1	50	NA	NA	1	39	1	31
Chr. I	6663	0	38	0	45	0.5	72	1	31	NA	NA	NA	NA	1	29	0	41	NA	NA	1	25	1	37	NA	NA	0	34	0.45	60	0.972973	37	1	49	1	43	1	41	1	44	0.41791	67	1	48	NA	NA	1	39	1	28
Chr. I	6694	0	38	0	48	0.444444	63	1	30	NA	NA	NA	NA	1	31	0	40	NA	NA	1	25	1	35	NA	NA	0	27	0.471698	53	1	33	1	47	1	38	1	27	1	46	0.480769	52	1	39	NA	NA	1	36	1	27
Chr. I	6730	0	31	0	36	0.434783	46	1	18	NA	NA	NA	NA	1	25	0	31	NA	NA	1	21	1	26	NA	NA	0	19	0.534884	43	1	23	1	36	1	25	1	16	1	37	0.46	50	1	34	NA	NA	1	20	1	18
Chr. I	6735	0	28	0	34	0.452381	42	1	15	NA	NA	NA	NA	1	23	0	27	NA	NA	0.944444	18	1	26	NA	NA	0	17	0.52381	42	1	23	1	33	1	22	1	15	1	35	0.444444	45	1	31	NA	NA	1	20	1	15
Chr. I	6796	0	37	0	63	0.475	80	1	32	NA	NA	NA	NA	1	37	0	36	NA	NA	1	21	1	25	NA	NA	0	19	0.534247	73	1	37	1	47	1	37	1	40	1	39	0.392857	56	1	38	NA	NA	1	31	1	31
Chr. I	6806	0	35	0	63	0.488889	90	1	33	NA	NA	NA	NA	1	39	0	36	NA	NA	1	20	1	27	NA	NA	0	22	0.532468	77	1	42	1	52	1	39	1	44	1	46	0.363636	55	1	39	NA	NA	1	34	1	34
Chr. I	6808	0	36	0	64	0.477273	88	1	34	NA	NA	NA	NA	1	33	0	34	NA	NA	1	16	1	27	NA	NA	0	21	0.527027	74	1	39	1	54	1	37	1	43	1	44	0.392857	56	1	38	NA	NA	1	32	1	31
Chr. I	6827	0	42	0	68	0.546392	97	1	37	NA	NA	NA	NA	1	46	0	42	NA	NA	1	22	1	26	NA	NA	0	21	0.511628	86	1	49	1	57	1	38	1	57	1	50	0.35	60	1	42	NA	NA	1	36	1	36
Chr. I	6837	0	43	0	72	0.518868	106	1	42	NA	NA	NA	NA	1	45	0	48	NA	NA	1	24	1	27	NA	NA	0	22	0.511111	90	1	53	1	59	1	39	1	59	1	50	0.342857	70	1	43	NA	NA	1	39	1	35
Chr. I	6843	0	44	0	71	0.509615	104	1	41	NA	NA	NA	NA	0.979167	48	0	45	NA	NA	1	23	1	28	NA	NA	0	22	0.5	90	1	49	1	58	1	41	1	56	1	47	0.352941	68	1	46	NA	NA	1	37	1	35
Chr. I	6936	0	69	0	94	0.551724	145	1	62	NA	NA	NA	NA	1	56	0	71	NA	NA	1	38	1	43	NA	NA	0	35	0.50495	101	1	73	1	70	0.983607	61	1	73	0.986301	73	0.454545	88	1	71	NA	NA	1	35	1	45
Chr. I	6942	0	63	0	84	0.606897	145	1	68	NA	NA	NA	NA	1	60	0	67	NA	NA	1	43	1	42	NA	NA	0	31	0.565657	99	1	78	1	70	0.984848	66	1	74	1	79	0.477273	88	1	73	NA	NA	1	42	1	46
Chr. I	6972	0	75	0	95	0.542254	142	1	65	NA	NA	NA	NA	1	54	0	78	NA	NA	1	37	1	45	NA	NA	0	42	0.548673	113	1	76	0.987013	77	0.985075	67	1	78	1	74	0.442308	104	1	67	NA	NA	1	43	1	51
Chr. I	7011	0	71	0	99	0.598684	152	1	73	NA	NA	NA	NA	1	65	0	80	NA	NA	1	47	1	53	NA	NA	0	45	0.578947	114	1	79	1	83	0.986667	75	1	84	1	77	0.518182	110	1	75	NA	NA	1	57	1	63
Chr. I	7014	0	75	0	97	0.590604	149	1	70	NA	NA	NA	NA	1	65	0	88	NA	NA	1	45	1	51	NA	NA	0	46	0.577982	109	1	74	1	80	0.986667	75	1	83	0.986301	73	0.5	108	1	66	NA	NA	1	51	1	59
Chr. I	7048	0	72	0	100	0.565217	161	1	85	NA	NA	NA	NA	1	73	0	100	NA	NA	1	42	1	62	NA	NA	0	49	0.546218	119	1	81	1	81	1	75	1	90	1	78	0.47619	126	1	81	NA	NA	1	57	1	59
Chr. I	7126	0	58	0	101	0.601266	158	1	84	NA	NA	NA	NA	1	72	0	99	NA	NA	1	59	1	59	NA	NA	0	59	0.581818	110	1	74	1	88	1	85	1	82	1	94	0.535211	142	1	84	NA	NA	1	63	1	66
Chr. I	7129	0	64	0	108	0.598726	157	1	82	NA	NA	NA	NA	0.985915	71	0	102	NA	NA	1	62	1	58	NA	NA	0	56	0.581197	117	1	79	1	94	1	87	1	82	1	97	0.513699	146	1	83	NA	NA	1	61	1	66
Chr. I	7139	0	63	0	102	0.567073	164	1	88	NA	NA	NA	NA	1	77	0	105	NA	NA	0.983333	60	1	58	NA	NA	0	61	0.589286	112	1	81	1	93	1	93	1	82	1	100	0.503311	151	1	83	NA	NA	1	61	1	70
Chr. I	7268	0	67	0	95	0.536145	166	1	88	NA	NA	NA	NA	1	72	0	118	NA	NA	1	58	1	55	NA	NA	0	54	0.614754	122	1	72	1	116	1	104	1	79	1	85	0.541096	146	1	90	NA	NA	1	70	1	61
Chr. I	7403	0	64	0	106	0.433333	150	1	83	NA	NA	NA	NA	1	68	0	102	NA	NA	1	54	1	56	NA	NA	0	73	0.518797	133	1	74	1	97	1	90	1	74	1	70	0.5	122	1	97	NA	NA	1	64	1	52
Chr. I	7416	0	57	0	106	0.427632	152	1	79	NA	NA	NA	NA	1	64	0	97	NA	NA	1	50	1	57	NA	NA	0	68	0.523077	130	1	78	1	91	1	82	1	73	1	73	0.528926	121	1	96	NA	NA	1	61	1	54
Chr. I	7418	0	60	0	108	0.416667	156	1	79	NA	NA	NA	NA	1	63	0	102	NA	NA	1	53	1	60	NA	NA	0	68	0.519084	131	1	76	1	96	1	78	1	71	1	74	0.532258	124	1	95	NA	NA	1	63	1	52
Chr. I	7556	0	76	0	123	0.488764	178	1	78	0	11	0	2	1	73	0	128	0	3	1	64	0.811765	85	NA	NA	0	57	0.472868	129	0.914634	82	0.86	100	1	84	1	90	1	69	0.511278	133	1	101	NA	NA	1	64	0.964912	57
Chr. I	7729	0	78	0	110	0.494949	198	1	82	NA	NA	NA	NA	1	59	0	115	NA	NA	1	57	1	56	NA	NA	0	55	0.471154	104	1	82	1	93	1	68	1	72	1	81	0.585526	152	1	79	NA	NA	1	64	1	52
Chr. I	7792	0	74	0	108	0.528409	176	1	67	NA	NA	NA	NA	1	62	0	113	NA	NA	1	68	1	65	NA	NA	0	57	0.477876	113	1	74	1	124	1	73	1	90	1	81	0.56	150	1	89	NA	NA	1	64	1	58
Chr. I	7823	0	67	0	114	0.5	178	1	67	NA	NA	NA	NA	1	64	0	111	NA	NA	1	71	1	60	NA	NA	0	57	0.418182	110	1	68	1	111	1	77	1	96	1	87	0.51145	131	0.989247	93	NA	NA	0.982759	58	1	59
Chr. I	8000	0	67	0.00833333	120	0.525714	175	1	84	NA	NA	NA	NA	1	68	0	109	NA	NA	1	70	1	70	NA	NA	0	68	0.53125	128	1	87	1	81	1	76	1	88	1	92	0.479339	121	1	86	NA	NA	1	61	1	81
Chr. I	8009	0	67	0	127	0.523256	172	1	79	NA	NA	NA	NA	1	63	0	121	NA	NA	1	67	1	67	NA	NA	0	70	0.488372	129	1	83	1	78	1	70	1	82	1	88	0.479675	123	1	81	NA	NA	1	57	1	74
Chr. I	8036	0	65	0	120	0.514451	173	1	86	NA	NA	NA	NA	1	67	0	113	NA	NA	1	62	1	71	NA	NA	0	75	0.52	125	1	86	1	79	1	77	1	88	1	93	0.475	120	1	82	NA	NA	1	56	1	75
Chr. I	8083	0	65	0	123	0.502646	189	1	83	NA	NA	NA	NA	1	70	0	96	NA	NA	1	60	1	67	NA	NA	0	77	0.46875	128	1	78	1	92	1	90	1	92	1	80	0.456	125	1	76	NA	NA	1	54	1	64
Chr. I	8321	0	77	0	128	0.551282	156	1	78	NA	NA	NA	NA	1	74	0	115	NA	NA	0.971429	35	1	64	NA	NA	0	63	0.438462	130	1	71	0.988235	85	1	87	1	98	1	81	0.468254	126	1	76	NA	NA	1	48	1	54
Chr. I	8323	0	74	0	119	0.572414	145	1	83	NA	NA	NA	NA	1	78	0	111	NA	NA	0.970588	34	1	64	NA	NA	0	61	0.480916	131	1	73	1	88	1	84	1	93	1	76	0.492188	128	1	76	NA	NA	1	51	1	57
Chr. I	8387	0	72	0	105	0.588957	163	1	90	NA	NA	NA	NA	1	68	0	111	NA	NA	1	46	1	63	NA	NA	0	58	0.480392	102	1	68	1	96	1	92	1	84	1	78	0.540146	137	1	83	NA	NA	1	56	1	63
Chr. I	8425	0	74	0	108	0.6	165	1	84	NA	NA	NA	NA	1	62	0	109	NA	NA	1	61	1	62	NA	NA	0	59	0.504505	111	1	64	1	95	1	91	1	89	1	86	0.557971	138	1	80	NA	NA	1	59	1	69
Chr. I	8464	0	71	0	111	0.572289	166	1	83	NA	NA	NA	NA	1	71	0	111	NA	NA	1	63	1	64	NA	NA	0.0151515	66	0.523364	107	1	66	1	95	1	86	1	84	1	84	0.587838	148	1	76	NA	NA	1	67	1	75
Chr. I	8563	0	72	0	104	0.594286	175	1	85	NA	NA	NA	NA	1	69	0	102	NA	NA	1	67	1	54	NA	NA	0	50	0.523438	128	1	76	1	84	1	99	1	95	1	71	0.526718	131	1	68	NA	NA	1	69	1	72
Chr. I	8570	0	75	0	99	0.587209	172	1	85	NA	NA	NA	NA	1	66	0	107	NA	NA	1	60	1	45	NA	NA	0	54	0.527559	127	1	70	1	77	0.989474	95	0.989362	94	1	67	0.514706	136	1	64	NA	NA	1	69	1	67
Chr. I	8639	0	74	0	93	0.564972	177	1	91	NA	NA	NA	NA	1	75	0	102	NA	NA	1	77	1	63	NA	NA	0	46	0.48062	129	1	70	1	94	1	101	1	101	1	73	0.533784	148	1	74	NA	NA	1	72	1	76
Chr. I	8776	0	71	0	110	0.480874	183	1	77	NA	NA	NA	NA	1	74	0	106	NA	NA	1	74	1	78	NA	NA	0	51	0.482759	116	1	85	1	92	1	97	1	87	1	72	0.538961	154	1	85	NA	NA	1	68	1	50
Chr. I	8811	0	64	0	111	0.47619	189	1	89	NA	NA	NA	NA	1	73	0	108	NA	NA	1	61	1	73	NA	NA	0	55	0.5	120	1	90	1	90	1	101	1	85	1	69	0.537037	162	1	93	NA	NA	1	58	1	53
Chr. I	8828	0	63	0	112	0.481707	164	1	88	NA	NA	NA	NA	0.986667	75	0	110	NA	NA	1	69	1	71	NA	NA	0	57	0.466102	118	1	88	1	91	1	96	1	84	1	69	0.529032	155	1	83	NA	NA	1	58	1	58
Chr. I	8899	0	65	0	118	0.497268	183	1	104	NA	NA	NA	NA	1	64	0	116	NA	NA	1	69	1	67	NA	NA	0	71	0.483871	124	1	97	1	91	1	102	1	92	1	83	0.537415	147	1	92	NA	NA	1	61	1	61
Chr. I	8902	0	67	0	121	0.482955	176	1	93	NA	NA	NA	NA	1	62	0	120	NA	NA	1	68	1	64	NA	NA	0	75	0.48	125	1	94	1	87	1	94	1	87	1	78	0.543624	149	1	88	NA	NA	1	57	1	57
Chr. I	8939	0	69	0	120	0.497354	189	1	102	NA	NA	NA	NA	1	64	0	110	NA	NA	1	71	1	65	NA	NA	0	64	0.496124	129	1	94	1	91	1	100	1	105	1	87	0.55102	147	1	90	NA	NA	1	60	1	57
Chr. I	9053	0	60	0	130	0.533333	180	1	84	NA	NA	NA	NA	1	84	0	126	NA	NA	0.982143	56	0.982143	56	NA	NA	0	72	0.467742	124	0.984615	65	1	78	1	81	1	91	1	59	0.456693	127	0.973333	75	NA	NA	1	46	0.962264	53
Chr. I	9064	0	63	0	136	0.552486	181	1	88	NA	NA	NA	NA	1	84	0	124	NA	NA	1	61	1	60	NA	NA	0	72	0.476923	130	1	65	1	84	1	80	1	94	1	61	0.485507	138	1	78	NA	NA	1	47	1	57
Chr. I	9086	0	58	0	120	0.568306	183	1	93	NA	NA	NA	NA	1	84	0	121	NA	NA	1	61	1	65	NA	NA	0	70	0.525926	135	1	76	1	84	1	83	1	95	1	64	0.469231	130	1	81	NA	NA	1	50	1	59
Chr. I	9146	0	66	0	121	0.494186	172	1	88	NA	NA	NA	NA	1	83	0.00775194	129	NA	NA	1	56	1	61	NA	NA	0	66	0.511111	135	1	73	1	91	1	96	1	103	1	71	0.46875	128	1	87	NA	NA	1	54	1	68
Chr. I	9180	0	62	0	114	0.488636	176	1	75	NA	NA	NA	NA	1	75	0.00884956	113	NA	NA	1	50	1	60	NA	NA	0	57	0.522124	113	1	76	1	91	1	100	1	97	1	66	0.491379	116	1	78	NA	NA	1	56	1	61
Chr. I	9350	0.0172414	58	0.00934579	107	0.497006	167	1	70	NA	NA	NA	NA	1	65	0	112	NA	NA	1	62	1	59	NA	NA	0	52	0.495652	115	1	73	1	87	1	90	1	100	1	57	0.504348	115	1	66	NA	NA	1	61	1	65
Chr. I	9422	0	62	0	106	0.456376	149	1	74	NA	NA	NA	NA	1	51	0	107	NA	NA	1	48	1	61	NA	NA	0	58	0.477876	113	0.985507	69	1	86	1	77	1	108	1	60	0.448	125	1	69	NA	NA	1	59	1	53
Chr. I	9430	0	63	0	102	0.503546	141	1	78	NA	NA	NA	NA	1	56	0	109	NA	NA	1	52	1	63	NA	NA	0	60	0.481481	108	1	69	1	84	1	83	1	112	1	63	0.47541	122	1	72	NA	NA	1	72	1	64
Chr. I	9538	0	58	0	98	0.491018	167	1	69	NA	NA	NA	NA	1	63	0	104	NA	NA	1	57	1	51	NA	NA	0	59	0.451327	113	1	69	1	75	1	100	1	101	1	63	0.456522	138	1	81	NA	NA	1	63	1	55
Chr. I	9661	0	71	0	105	0.530387	181	1	78	NA	NA	NA	NA	1	70	0	121	NA	NA	1	55	1	61	NA	NA	0	73	0.564103	117	1	58	1	71	1	82	1	89	1	64	0.453125	128	1	80	NA	NA	1	74	1	57
Chr. I	9700	0	67	0	100	0.482353	170	1	82	NA	NA	NA	NA	1	49	0	121	NA	NA	1	46	1	63	NA	NA	0	81	0.582609	115	1	52	1	83	1	74	0.987805	82	1	56	0.45	120	1	85	NA	NA	0.984375	64	1	49
Chr. I	9742	0	65	0	118	0.51087	184	1	79	NA	NA	NA	NA	1	52	0	118	NA	NA	1	43	1	65	NA	NA	0	81	0.569231	130	1	45	1	80	1	72	1	83	1	58	0.483871	124	1	70	NA	NA	1	60	1	56
Chr. I	9786	0	65	0	116	0.497268	183	1	72	NA	NA	NA	NA	1	60	0	114	NA	NA	1	52	1	66	NA	NA	0	77	0.566434	143	1	53	0.988095	84	1	79	1	91	1	64	0.476562	128	1	69	NA	NA	1	61	1	55
Chr. I	9873	0	72	0	125	0.515957	188	1	85	NA	NA	NA	NA	1	69	0	108	NA	NA	1	50	1	77	NA	NA	0	72	0.570423	142	1	74	1	100	1	95	1	86	1	64	0.533835	133	1	76	NA	NA	1	65	1	79
Chr. I	9882	0	68	0	127	0.502703	185	1	83	NA	NA	NA	NA	1	67	0	108	NA	NA	1	50	1	74	NA	NA	0	70	0.552448	143	1	68	1	94	1	94	1	85	1	63	0.514706	136	1	70	NA	NA	1	62	1	78
Chr. I	9913	0	65	0	127	0.506173	162	1	83	NA	NA	NA	NA	1	71	0	115	NA	NA	1	43	1	82	NA	NA	0	71	0.584615	130	1	62	1	87	1	88	1	74	1	64	0.507692	130	1	75	NA	NA	1	61	1	75
Chr. I	9930	0	63	0	125	0.508876	169	1	76	NA	NA	NA	NA	1	70	0	113	NA	NA	1	37	1	82	NA	NA	0	70	0.61157	121	1	65	1	85	1	92	1	71	1	62	0.512195	123	1	74	NA	NA	1	63	1	82
Chr. I	9931	0	58	0	127	0.523529	170	1	76	NA	NA	NA	NA	1	71	0	108	NA	NA	1	37	1	80	NA	NA	0	69	0.610169	118	1	64	1	85	1	92	1	72	1	60	0.512195	123	1	74	NA	NA	1	62	1	81
Chr. I	9971	0.0185185	54	0	131	0.578313	166	1	72	NA	NA	NA	NA	1	75	0	102	NA	NA	1	41	1	87	NA	NA	0	65	0.605634	142	1	71	1	97	1	82	1	85	1	70	0.526718	131	1	70	NA	NA	1	62	1	76
Chr. I	10025	0	67	0	119	0.517241	174	1	86	NA	NA	NA	NA	1	78	0	108	NA	NA	1	45	1	82	NA	NA	0	73	0.588652	141	1	79	1	94	1	82	1	109	1	81	0.493506	154	1	82	NA	NA	1	59	1	82
Chr. I	10064	0	55	0	132	0.511111	180	1	92	NA	NA	NA	NA	1	80	0	93	NA	NA	1	56	1	68	NA	NA	0	65	0.572464	138	1	84	1	100	1	85	1	115	1	88	0.473684	152	1	91	NA	NA	1	47	1	86
Chr. I	10088	0	67	0	140	0.440476	168	1	90	NA	NA	NA	NA	1	73	0	96	NA	NA	1	54	1	61	NA	NA	0	69	0.549296	142	1	89	1	96	1	88	1	117	1	90	0.490066	151	1	96	NA	NA	1	41	1	88
Chr. I	10103	0	62	0	129	0.458333	168	1	92	NA	NA	NA	NA	1	82	0	90	NA	NA	1	59	1	63	NA	NA	0	63	0.556338	142	1	90	1	108	1	87	1	117	1	92	0.509804	153	1	97	NA	NA	1	42	1	100
Chr. I	10108	0	67	0	138	0.445714	175	1	90	NA	NA	NA	NA	1	84	0	95	NA	NA	1	58	1	62	NA	NA	0	67	0.535211	142	1	89	0.990476	105	1	85	1	114	1	97	0.49375	160	1	101	NA	NA	1	43	1	100
Chr. I	10158	0	68	0	127	0.437126	167	1	109	NA	NA	NA	NA	1	72	0	106	NA	NA	1	47	1	56	NA	NA	0	77	0.558333	120	1	83	1	112	1	76	1	115	1	105	0.477707	157	1	101	NA	NA	1	46	1	99
Chr. I	10314	0	95	0	142	0.443787	169	1	104	NA	NA	NA	NA	1	64	0	109	NA	NA	0.970588	68	1	68	NA	NA	0	60	0.561983	121	0.989796	98	0.987952	83	0.989899	99	1	94	1	102	0.5625	144	0.989583	96	NA	NA	1	58	1	92
Chr. I	10317	0	89	0	137	0.458333	168	1	106	NA	NA	NA	NA	1	68	0	106	NA	NA	1	68	1	72	NA	NA	0	53	0.576271	118	0.989796	98	0.988506	87	0.990291	103	1	97	1	105	0.575342	146	0.989691	97	NA	NA	1	62	1	98
Chr. I	10325	0	85	0	132	0.482143	168	1	107	NA	NA	NA	NA	1	68	0	99	NA	NA	1	67	1	73	NA	NA	0	54	0.558333	120	1	99	1	84	1	101	1	96	1	111	0.57554	139	1	94	NA	NA	1	61	1	95
Chr. I	10417	0	70	0	118	0.454545	154	1	87	NA	NA	NA	NA	1	52	0	120	NA	NA	1	50	1	55	NA	NA	0	50	0.507937	126	1	85	0.986486	74	1	99	1	81	1	76	0.537879	132	1	81	NA	NA	1	49	1	63
Chr. I	10577	0	70	0	121	0.440252	159	1	82	NA	NA	NA	NA	1	71	0	139	NA	NA	1	53	1	60	NA	NA	0	63	0.342857	105	1	78	1	80	1	104	1	84	1	76	0.453125	128	1	74	NA	NA	1	59	1	53
Chr. I	10579	0	74	0	129	0.439024	164	1	82	NA	NA	NA	NA	1	68	0	147	NA	NA	1	48	1	57	NA	NA	0	69	0.349057	106	1	83	1	80	1	102	1	81	1	73	0.449612	129	1	71	NA	NA	1	53	1	51
Chr. I	10654	0	82	0	124	0.412791	172	1	83	NA	NA	NA	NA	1	57	0	140	NA	NA	1	50	1	61	NA	NA	0	61	0.378378	111	1	70	1	91	1	96	1	82	1	69	0.526316	133	1	64	NA	NA	1	54	1	47
Chr. I	10664	0	81	0	124	0.409357	171	1	82	NA	NA	NA	NA	1	58	0	133	NA	NA	1	54	1	57	NA	NA	0	62	0.396226	106	0.985075	67	1	99	1	89	1	84	1	74	0.487395	119	1	70	NA	NA	1	56	1	49
Chr. I	10745	0	74	0	119	0.48	175	1	82	NA	NA	NA	NA	1	63	0	112	NA	NA	1	58	1	62	NA	NA	0	64	0.486486	111	1	76	1	106	1	84	1	83	1	82	0.460938	128	1	74	NA	NA	1	52	1	44
Chr. I	10791	0	77	0	116	0.45509	167	1	75	NA	NA	NA	NA	1	59	0	110	NA	NA	1	54	1	58	NA	NA	0	79	0.583333	108	1	75	1	85	1	78	1	82	1	76	0.480315	127	1	69	NA	NA	1	54	1	43
Chr. I	10815	0	77	0.00900901	111	0.502924	171	1	74	NA	NA	NA	NA	1	70	0	114	NA	NA	1	61	1	58	NA	NA	0	85	0.598039	102	1	78	1	91	1	85	1	80	1	76	0.470149	134	1	70	NA	NA	1	59	1	46
Chr. I	10911	0	68	0	116	0.532967	182	1	83	NA	NA	NA	NA	1	67	0	89	NA	NA	1	59	1	63	NA	NA	0	78	0.514019	107	1	85	1	83	1	86	1	71	1	68	0.48227	141	1	69	NA	NA	1	53	1	62
Chr. I	11022	0	50	0	117	0.56051	157	1	90	NA	NA	NA	NA	1	72	0	83	NA	NA	1	50	1	58	NA	NA	0	67	0.513514	111	1	108	1	86	0.98913	92	1	103	1	88	0.583333	156	1	80	NA	NA	1	66	1	62
Chr. I	11041	0	51	0	121	0.538922	167	1	83	NA	NA	NA	NA	1	68	0	83	NA	NA	1	47	1	60	NA	NA	0	62	0.518182	110	1	107	1	82	0.989011	91	1	93	1	87	0.58	150	1	80	NA	NA	1	66	1	62
Chr. I	11044	0	58	0	121	0.565217	161	1	86	NA	NA	NA	NA	1	68	0	82	NA	NA	1	44	1	59	NA	NA	0	59	0.518182	110	1	107	1	82	0.98913	92	1	94	1	85	0.574324	148	1	80	NA	NA	1	70	1	66
Chr. I	11045	0	53	0	123	0.558824	170	1	86	NA	NA	NA	NA	1	72	0	79	NA	NA	1	47	1	62	NA	NA	0	56	0.523364	107	1	111	1	86	0.989362	94	1	96	1	88	0.582781	151	1	82	NA	NA	1	73	1	66
Chr. I	11102	0	59	0	115	0.536145	166	1	98	NA	NA	NA	NA	1	65	0	93	NA	NA	1	58	1	54	NA	NA	0	57	0.504587	109	1	106	1	92	0.987952	83	1	98	1	95	0.553459	159	1	90	NA	NA	1	64	1	73
Chr. I	11224	0	68	0	117	0.631579	152	1	98	NA	NA	NA	NA	1	57	0	93	NA	NA	1	55	1	65	NA	NA	0	51	0.480916	131	1	100	1	98	1	82	1	90	1	86	0.524476	143	1	108	NA	NA	1	57	1	79
Chr. I	11272	0	75	0	115	0.54386	171	1	99	NA	NA	NA	NA	1	64	0	97	NA	NA	0.979167	48	1	62	NA	NA	0	52	0.455285	123	1	95	1	104	1	85	1	85	1	87	0.4625	160	1	91	NA	NA	1	54	1	91
Chr. I	11370	0	64	0	113	0.520833	192	1	116	NA	NA	NA	NA	1	66	0	102	NA	NA	1	59	1	83	NA	NA	0	56	0.484615	130	1	109	1	90	1	69	1	89	1	95	0.470968	155	1	81	NA	NA	1	54	1	70
Chr. I	11447	0	71	0	107	0.553398	206	1	95	NA	NA	NA	NA	1	76	0	100	NA	NA	0.982143	56	1	85	NA	NA	0	55	0.542636	129	1	109	1	97	1	77	1	104	1	95	0.503106	161	1	73	NA	NA	1	60	1	71
Chr. I	11469	0	63	0	98	0.565	200	1	92	NA	NA	NA	NA	1	81	0	98	NA	NA	1	49	1	89	NA	NA	0	53	0.537313	134	1	114	1	97	1	79	1	98	1	84	0.503106	161	1	70	NA	NA	1	56	1	73
Chr. I	11504	0	66	0	105	NA	NA	1	79	NA	NA	NA	NA	1	87	0	107	NA	NA	1	50	1	85	NA	NA	0	54	0.504065	123	1	106	1	88	1	79	1	101	1	67	0.521739	161	1	70	NA	NA	1	60	1	66
Chr. I	11561	0	66	0	98	0.526012	173	1	75	NA	NA	NA	NA	1	67	0	116	NA	NA	1	52	1	69	NA	NA	0	46	0.526786	112	1	82	1	79	1	67	1	94	1	59	0.527397	146	1	72	NA	NA	1	54	1	51
Chr. I	11601	0	64	0	97	0.47486	179	1	61	NA	NA	NA	NA	1	52	0	100	NA	NA	1	45	1	65	NA	NA	0	47	0.534483	116	1	74	1	81	1	66	1	86	1	48	0.521739	138	1	62	NA	NA	1	47	1	39
Chr. I	11676	0	51	0	91	0.405594	143	1	53	NA	NA	NA	NA	1	48	0	107	NA	NA	1	31	1	58	NA	NA	0	44	0.458333	96	1	58	1	68	1	60	1	73	1	50	0.439024	123	1	49	NA	NA	1	42	1	29
Chr. I	11684	0	49	0	92	0.391304	138	1	48	NA	NA	NA	NA	1	42	0	111	NA	NA	1	24	1	50	NA	NA	0	46	0.460674	89	1	43	1	65	1	55	1	58	1	47	0.413793	116	1	42	NA	NA	1	35	1	24
Chr. I	11685	0	51	0	93	0.391304	138	1	53	NA	NA	NA	NA	1	40	0	110	NA	NA	1	23	1	51	NA	NA	0	45	0.460674	89	1	43	1	67	1	55	1	60	1	49	0.413793	116	1	43	NA	NA	1	36	1	26
Chr. I	11721	0	51	0	84	0.358779	131	1	47	NA	NA	NA	NA	1	44	0	103	NA	NA	1	23	1	51	NA	NA	0	42	0.414634	82	1	44	1	57	1	45	1	54	1	40	0.410714	112	1	47	NA	NA	1	28	1	22
Chr. I	11734	0	47	0	72	0.330579	121	1	42	NA	NA	NA	NA	1	41	0	102	NA	NA	1	18	1	44	NA	NA	0	39	0.388889	72	1	36	1	51	1	38	1	47	1	30	0.405941	101	1	45	NA	NA	1	24	1	21
Chr. I	11835	0	17	0	26	0.108108	37	1	9	NA	NA	NA	NA	1	6	0	34	NA	NA	1	6	1	14	NA	NA	0	16	0.117647	17	1	14	1	16	1	9	1	8	1	5	0.282051	39	1	13	NA	NA	1	4	1	3
Chr. I	11852	0	13	0	20	0.047619	21	1	2	NA	NA	NA	NA	1	2	0	20	NA	NA	1	4	1	9	NA	NA	0	10	0.0833333	12	1	7	1	9	1	4	1	6	1	4	0.208333	24	1	7	NA	NA	1	1	1	1
Chr. I	11866	0	10	0	16	0	18	NA	NA	NA	NA	NA	NA	1	1	0	19	NA	NA	1	1	1	3	NA	NA	0	10	0	10	1	3	1	5	1	1	1	2	NA	NA	0	15	1	1	NA	NA	NA	NA	NA	NA
Chr. I	11913	0	22	0	44	0	32	NA	NA	NA	NA	NA	NA	NA	NA	0	43	NA	NA	NA	NA	NA	NA	NA	NA	0	33	0	23	NA	NA	NA	NA	NA	NA	NA	NA	NA	NA	0	30	NA	NA	NA	NA	NA	NA	NA	NA
Chr. I	11925	0	23	0	51	0	40	NA	NA	NA	NA	NA	NA	NA	NA	0	51	NA	NA	NA	NA	NA	NA	NA	NA	0	36	0	26	NA	NA	NA	NA	NA	NA	NA	NA	NA	NA	0	35	NA	NA	NA	NA	NA	NA	NA	NA
Chr. I	11969	0	37	0	78	0	56	NA	NA	NA	NA	NA	NA	NA	NA	0	74	NA	NA	NA	NA	NA	NA	NA	NA	0	43	0	36	NA	NA	NA	NA	NA	NA	NA	NA	NA	NA	0	51	NA	NA	NA	NA	NA	NA	NA	NA
Chr. I	11997	0	44	0	95	0	61	NA	NA	NA	NA	NA	NA	NA	NA	0	83	NA	NA	NA	NA	NA	NA	NA	NA	0	51	0	42	NA	NA	NA	NA	NA	NA	NA	NA	NA	NA	0	65	NA	NA	NA	NA	NA	NA	NA	NA
Chr. I	12059	0	38	0	97	0	46	NA	NA	NA	NA	NA	NA	NA	NA	0	66	NA	NA	NA	NA	NA	NA	NA	NA	0	32	0	43	NA	NA	NA	NA	NA	NA	NA	NA	NA	NA	0	51	NA	NA	NA	NA	NA	NA	NA	NA
Chr. I	12118	0	30	0	71	0	43	NA	NA	NA	NA	NA	NA	NA	NA	0	49	NA	NA	NA	NA	NA	NA	NA	NA	0	34	0	30	NA	NA	NA	NA	NA	NA	NA	NA	NA	NA	0	43	NA	NA	NA	NA	NA	NA	NA	NA
Chr. I	12169	0	22	0	49	0	32	NA	NA	NA	NA	NA	NA	NA	NA	0	34	NA	NA	NA	NA	NA	NA	NA	NA	0	21	0	23	NA	NA	NA	NA	NA	NA	NA	NA	NA	NA	0	22	NA	NA	NA	NA	NA	NA	NA	NA
Chr. I	12195	0	16	0	34	0	26	NA	NA	NA	NA	NA	NA	NA	NA	0	20	NA	NA	NA	NA	NA	NA	NA	NA	0	18	0	19	NA	NA	NA	NA	NA	NA	NA	NA	NA	NA	0	18	NA	NA	NA	NA	NA	NA	NA	NA
Chr. I	12316	0	1	0	1	NA	NA	NA	NA	NA	NA	NA	NA	NA	NA	NA	NA	NA	NA	NA	NA	NA	NA	NA	NA	NA	NA	NA	NA	NA	NA	NA	NA	NA	NA	NA	NA	NA	NA	NA	NA	NA	NA	NA	NA	NA	NA	NA	NA
Chr. I	12342	0	1	NA	NA	NA	NA	NA	NA	NA	NA	NA	NA	NA	NA	NA	NA	NA	NA	NA	NA	NA	NA	NA	NA	NA	NA	NA	NA	NA	NA	NA	NA	NA	NA	NA	NA	NA	NA	NA	NA	NA	NA	NA	NA	NA	NA	NA	NA
Chr. I	12515	0	67	0	145	0	88	0	12	0	40	0	50	NA	NA	0	100	0	43	0	1	0	44	0	22	0	87	0	71	0	1	0	69	0	8	0	18	0	8	0	67	0	7	0	45	NA	NA	NA	NA
Chr. I	27117	0	105	0	162	0	66	0	25	0	53	0.0120482	83	NA	NA	0	124	0	78	0	14	0	27	0	70	0	99	0	57	0	11	0	57	0	32	0	55	0	1	0	65	0	20	0	52	0	16	NA	NA
Chr. I	27123	0	120	0	179	0	72	0	29	0	58	0	91	NA	NA	0	142	0	91	0	14	0	29	0	89	0	113	0	66	0	14	0	61	0	35	0	67	0	3	0	69	0	31	0	62	0	19	NA	NA
Chr. I	27124	0	119	0	181	0	74	0	29	0	56	0	92	NA	NA	0	138	0	90	0	15	0	29	0	86	0	112	0	63	0	15	0	64	0	35	0	66	0	3	0	70	0	32	0	61	0	20	NA	NA
Chr. I	27132	0	138	0	212	0	83	0	38	0	64	0	113	NA	NA	0	168	0	108	0	17	0	33	0	104	0	130	0	80	0	20	0	70	0	41	0	85	0	6	0	77	0	46	0	69	0	26	NA	NA
Chr. I	27142	0	149	0	244	0	91	0.02	50	0	79	0	125	NA	NA	0	184	0	128	0	23	0	33	0	122	0	144	0	91	0	22	0	86	0	60	0	106	0	20	0	84	0	60	0	86	0	28	NA	NA
Chr. I	27158	0	185	0	303	0	99	0	65	0	99	0	156	NA	NA	0	218	0	156	0	25	0	39	0	153	0	178	0	105	0	30	0	108	0	79	0	141	0	28	0	105	0	74	0	111	0	38	NA	NA
Chr. I	27159	0	187	0	306	0	101	0	66	0	99	0	160	NA	NA	0	217	0	156	0	25	0	39	0	154	0	182	0	104	0	31	0	109	0	77	0	143	0	29	0	104	0	77	0	113	0	38	NA	NA
Chr. I	27168	0	196	0.00309598	323	0	99	0	61	0	102	0	162	NA	NA	0	223	0.00625	160	0	26	0	40	0	160	0	184	0	108	0	30	0	109	0	79	0	148	0	29	0	107	0	80	0	114	0	41	NA	NA
Chr. I	27171	0	204	0	340	0	109	0	68	0	102	0	168	NA	NA	0	232	0	172	0	29	0	43	0	170	0	192	0	111	0	33	0	116	0	81	0	167	0	31	0	113	0.0121951	82	0	119	0	43	NA	NA
Chr. I	27174	0	210	0	347	0	107	0	68	0	105	0	166	NA	NA	0	239	0	177	0	28	0	43	0	174	0	198	0	114	0	32	0	117	0	80	0	168	0	30	0	114	0	81	0	124	0	46	NA	NA
Chr. I	27177	0	209	0	347	0	106	0	67	0	105	0	166	NA	NA	0	242	0	177	0	28	0	44	0	172	0	201	0	113	0	34	0	120	0	82	0	167	0	30	0	109	0	80	0	124	0	44	NA	NA
Chr. I	27192	0.0506912	217	0.0980926	367	0	108	0.294872	78	0.163462	104	0.0965909	176	NA	NA	0.0974576	236	0.0782123	179	0	35	0	48	0.174157	178	0.0900474	211	0.151786	112	0	39	0.236364	110	0.211111	90	0.173184	179	1	29	0.12037	108	0.314607	89	0.134454	119	0.0204082	49	NA	NA
Chr. I	27197	0	236	0	387	0	116	0	78	0	113	0	185	NA	NA	0	247	0	194	0	37	0.0192308	52	0	185	0	216	0	112	0	44	0	113	0	94	0	193	0	29	0	112	0	95	0	130	0	59	NA	NA
Chr. I	27200	0.0408163	245	0.0918114	403	0	122	0.277108	83	0.150442	113	0.0862944	197	NA	NA	0.0912548	263	0.0682927	205	0	37	0	54	0.160622	193	0.0844444	225	0.146552	116	0	48	0.224138	116	0.197917	96	0.154229	201	1	30	0.112069	116	0.28125	96	0.120301	133	0	62	NA	NA
Chr. I	27201	0.0443548	248	0.0902256	399	0	116	0.27381	84	0.157895	114	0.0885417	192	NA	NA	0.0926641	259	0.0746269	201	0	39	0	50	0.160622	193	0.0844444	225	0.150442	113	0	47	0.22807	114	0.191919	99	0.160804	199	1	30	0.113043	115	0.28866	97	0.122137	131	0	61	NA	NA
Chr. I	27203	0.0396825	252	0.0902439	410	0	120	0.270588	85	0.155172	116	0.0812183	197	NA	NA	0.0881226	261	0.0676329	207	0	39	0	54	0.15544	193	0.0789474	228	0.146552	116	0	47	0.224138	116	0.19	100	0.154589	207	0.967742	31	0.104348	115	0.268041	97	0.120301	133	0	61	NA	NA
Chr. I	27212	0.0661479	257	0.0872642	424	0	116	0.275862	87	0.152542	118	0.0917874	207	NA	NA	0.101124	267	0.0784314	204	0	42	0	55	0.160976	205	0.0808511	235	0.149123	114	0	52	0.241379	116	0.204082	98	0.159817	219	0.96875	32	0.118644	118	0.301887	106	0.120567	141	0	59	NA	NA
Chr. I	27213	0.0579151	259	0.0854503	433	0	121	0.261364	88	0.152542	118	0.0904762	210	NA	NA	0.101504	266	0.0673077	208	0	44	0	54	0.156098	205	0.0756303	238	0.150442	113	0	53	0.217391	115	0.194175	103	0.15	220	0.964286	28	0.117647	119	0.288288	111	0.110345	145	0	63	NA	NA
Chr. I	27216	0.0648855	262	0.0892449	437	0	122	0.277778	90	0.158333	120	0.0896226	212	NA	NA	0.107807	269	0.0790698	215	0	43	0	55	0.15534	206	0.0794979	239	0.165217	115	0	54	0.25	124	0.2	105	0.145455	220	0.967742	31	0.123967	121	0.307018	114	0.111111	144	0	62	NA	NA
Chr. I	27243	0	292	0	501	0	115	0	133	0	145	0	236	NA	NA	0	319	0	261	0	45	0	59	0	277	0	282	0	142	0.015873	63	0	160	0	154	0.0037037	270	0	67	0	141	0	144	0	183	0	61	NA	NA
Chr. I	27249	0	293	0	506	0	113	0.00746269	134	0	145	0	233	NA	NA	0	325	0.00377358	265	0	45	0	64	0	274	0	281	0	141	0	62	0	163	0	149	0	271	0	71	0	150	0	149	0	179	0	58	NA	NA
Chr. I	27255	0	308	0	527	0	120	0	140	0	154	0	243	NA	NA	0	343	0	283	0	47	0	62	0	289	0	293	0	151	0	70	0	166	0	158	0	288	0	76	0	152	0	156	0	188	0	62	NA	NA
Chr. I	27258	0	305	0	526	0	117	0	140	0	152	0	244	NA	NA	0	341	0	273	0	48	0	62	0	288	0	292	0	149	0	68	0	161	0	155	0	283	0	78	0	152	0	154	0	187	0	63	NA	NA
Chr. I	27260	0	299	0.00191939	521	0	112	0	140	0	152	0	245	NA	NA	0	331	0	269	0	44	0	62	0	283	0	292	0	147	0	69	0	163	0	152	0	285	0	75	0	150	0	154	0	184	0	62	NA	NA
Chr. I	27262	0	295	0	520	0	111	0	143	0	151	0	234	NA	NA	0	338	0	277	0	45	0	62	0	291	0	293	0	143	0	67	0	161	0	152	0	283	0	76	0	151	0	160	0	183	0	60	NA	NA
Chr. I	27263	0	300	0	517	0	114	0	141	0	154	0	235	NA	NA	0	333	0	267	0	41	0	63	0	283	0	294	0	147	0	64	0	164	0	156	0	285	0	80	0	154	0	154	0	184	0	61	NA	NA
Chr. I	27267	0	316	0	522	0	114	0	147	0	155	0	249	NA	NA	0	342	0	279	0	45	0	64	0	298	0	295	0	152	0	69	0	168	0	171	0	292	0	82	0	156	0	161	0	190	0	61	NA	NA
Chr. I	27279	0	319	0	521	0	104	0	144	0	154	0	248	NA	NA	0	344	0	281	0	45	0	63	0	298	0	297	0	153	0	71	0	174	0	170	0	285	0	82	0	156	0	151	0	184	0	57	NA	NA
Chr. I	27282	0	313	0	516	0	104	0	148	0	155	0	251	NA	NA	0	345	0	288	0	42	0	64	0	299	0	300	0	155	0	71	0	175	0	174	0	283	0	77	0	147	0	148	0	188	0	54	NA	NA
Chr. I	27300	0	319	0	493	0	94	0	152	0	151	0	255	NA	NA	0	354	0	283	0	43	0	64	0	296	0	305	0	149	0	71	0	167	0	177	0	286	0	72	0	158	0	148	0	188	0	57	NA	NA
Chr. I	27311	0	299	0	467	0	92	0	147	0	148	0	248	NA	NA	0	332	0	269	0	39	0	62	0	280	0	289	0	140	0	66	0	159	0	158	0	274	0	68	0	156	0	137	0	173	0	50	NA	NA
Chr. I	27317	0	294	0	458	0	90	0	145	0	144	0	248	NA	NA	0	334	0	263	0	38	0	57	0	274	0	287	0	142	0	65	0	154	0	160	0	264	0	68	0	152	0	135	0	169	0	50	NA	NA
Chr. I	27318	0	295	0	458	0	89	0	145	0	143	0	245	NA	NA	0	336	0	269	0	39	0	58	0	273	0	284	0	140	0	66	0	153	0	165	0	265	0	66	0	153	0	138	0	174	0	47	NA	NA
Chr. I	27328	0	271	0	429	0	85	0	137	0	135	0	245	NA	NA	0	313	0	246	0	35	0	60	0	256	0	271	0	139	0	55	0	148	0	154	0	247	0	67	0	150	0	130	0	154	0	37	NA	NA
Chr. I	27330	0	262	0	425	0	83	0	135	0	132	0	238	NA	NA	0	300	0	244	0	34	0	58	0	251	0	272	0	136	0	56	0	147	0	144	0	246	0	67	0	149	0	127	0	148	0	41	NA	NA
Chr. I	27333	0	261	0	430	0	83	0	137	0	131	0	234	NA	NA	0	299	0	249	0	33	0	57	0	257	0	273	0	135	0	56	0	145	0	147	0	245	0	71	0	150	0	134	0	154	0	40	NA	NA
Chr. I	27355	0.00487805	205	0	351	0	59	0	116	0	114	0	200	NA	NA	0	253	0	206	0	21	0	49	0	215	0	221	0	109	0	41	0	135	0	125	0	194	0	60	0	137	0	120	0	122	0	25	NA	NA
Chr. I	27360	0	177	0	296	0	57	0	107	0	112	0	175	NA	NA	0	233	0	185	0	12	0	49	0	176	0	209	0	110	0	28	0	131	0	113	0	156	0	65	0	128	0	109	0	107	0	18	NA	NA
Chr. I	27369	0	163	0	274	0	51	0	99	0	104	0	165	NA	NA	0	204	0	177	0	10	0	44	0	166	0	195	0	102	0	26	0	117	0	111	0	147	0.015873	63	0	111	0	100	0	95	0	17	NA	NA
Chr. I	27371	0	165	0	271	0	50	0	100	0	108	0	165	NA	NA	0	201	0	177	0	10	0	44	0	170	0	196	0	102	0	27	0	112	0	114	0	151	0	64	0	108	0	99	0	98	0	17	NA	NA
Chr. I	27378	0	158	0	273	0	45	0	104	0	112	0	168	NA	NA	0	206	0	182	0	10	0	42	0	170	0	190	0	103	0	28	0	117	0	115	0	156	0	63	0	113	0	105	0	108	0	17	NA	NA
Chr. I	27390	0	157	0	264	0	39	0	96	0	108	0	150	NA	NA	0	191	0	165	0	8	0	39	0	166	0	189	0	91	0	28	0	114	0	112	0	144	0	65	0	102	0	98	0	96	0	16	NA	NA
Chr. I	27405	0	153	0	248	0	33	0	97	0	98	0	141	NA	NA	0	184	0	153	0	11	0	37	0	162	0	162	0	81	0	27	0	101	0	114	0	146	0	63	0	90	0	85	0	89	0	23	NA	NA
Chr. I	27410	0	152	0	257	0	32	0	103	0	106	0	153	NA	NA	0	183	0	158	0	13	0	34	0	181	0	168	0	96	0	29	0	113	0	133	0	151	0	76	0	100	0	96	0	102	0	26	NA	NA
Chr. I	27411	0	154	0	255	0	32	0	105	0	109	0	156	NA	NA	0.00546448	183	0	157	0	13	0	32	0	182	0	165	0	94	0	31	0	115	0	137	0	150	0	73	0	101	0	97	0	103	0	25	NA	NA
Chr. I	27420	0	142	0	238	0	22	0	96	0	105	0	150	NA	NA	NA	NA	0	146	0	15	0	27	0	168	0	162	0	88	0	29	0	111	0	128	NA	NA	0	70	NA	NA	0	95	0	96	0	23	NA	NA
Chr. I	27423	0	123	NA	NA	0	22	0	98	0	106	0	143	NA	NA	0	164	0	144	0	14	0	25	0	161	0	160	0	87	0	27	0	112	0	125	NA	NA	0	73	0	92	0	93	0	96	0	23	NA	NA
Chr. I	27468	0	68	0	144	0	7	0	70	0	63	0	86	NA	NA	0	95	0	84	0	9	0	4	0	110	0	95	0	53	0	19	0	73	0	105	0	107	0	50	0	55	0	72	0	69	0	17	NA	NA
Chr. I	27471	0	67	0	145	0	4	0	74	0	64	0	89	NA	NA	0	96	0	83	0	9	0	1	0	114	0	92	0	49	0	20	0	72	0	106	0	112	0	51	0	53	0	72	0	73	0	17	NA	NA
Chr. I	27557	0	75	0	158	NA	NA	0	79	0	52	0.0102041	98	NA	NA	0	75	0	90	0	20	NA	NA	0	149	0	108	0	25	0	35	0	31	0	96	0	119	0	17	0	23	0	64	0	47	0	33	NA	NA
Chr. I	27882	0.0144928	69	0.0148148	135	0	73	1	68	1	51	1	55	1	54	0	105	1	59	0.977273	44	1	68	1	93	0	55	0	49	1	82	1	80	1	95	1	79	1	57	0.015873	63	1	81	1	51	1	61	1	49
Chr. I	27948	0	84	0	145	0	81	1	66	1	50	1	72	1	55	0	113	1	59	1	43	1	71	1	104	0	56	0	55	1	82	1	86	1	95	1	88	1	60	0	74	1	71	1	63	1	74	1	56
Chr. I	28083	0	70	0	131	0	90	1	62	1	61	1	60	1	59	0	118	1	60	1	49	1	71	1	111	0	60	0	52	1	60	1	91	1	83	1	111	1	71	0	74	1	83	1	65	0.985075	67	1	53
Chr. I	28117	0	74	0	127	0	81	1	61	1	55	1	52	1	61	0	116	1	65	1	56	1	63	1	105	0	57	0	51	1	75	0.987952	83	1	91	1	107	1	62	0.0140845	71	1	70	1	57	1	56	1	55
Chr. I	28127	0	83	0	137	0	88	1	65	1	56	1	61	1	59	0	121	1	65	1	51	1	62	1	106	0	60	0	50	1	76	1	88	1	84	1	102	1	61	0	77	1	66	1	56	1	61	1	56
Chr. I	28159	0	59	0	117	0	83	1	68	1	54	1	53	1	53	0	123	1	67	1	48	1	57	1	99	0	52	0	43	1	75	1	88	1	86	1	100	1	60	0	58	1	60	1	58	1	66	1	51
Chr. I	28161	0	60	0	125	0	86	1	69	1	53	1	55	1	50	0	128	1	65	1	50	1	62	1	102	0	57	0	46	1	76	1	82	1	87	1	101	1	60	0	63	1	60	1	58	1	63	1	50
Chr. I	28278	0	55	0	115	0	79	1	69	1	40	1	46	1	47	0	106	1	55	1	34	1	59	1	90	0	67	0	50	1	65	1	79	1	84	1	89	1	62	0	64	1	63	1	47	1	56	1	54
Chr. I	28321	0	60	0	114	0	68	1	70	1	40	1	45	1	44	0	106	1	56	1	40	1	54	1	88	0	69	0	48	1	62	1	71	1	88	1	86	1	57	0	50	1	49	1	43	1	56	1	56
Chr. I	28352	0	56	0	110	0	63	1	71	1	45	1	52	1	37	0	100	1	55	1	48	1	47	1	81	0	67	0	42	1	65	1	74	1	87	1	77	1	59	0	46	1	55	1	42	1	58	1	45
Chr. I	28384	0	64	0	109	0	75	0.984375	64	1	42	1	51	1	37	0	108	1	51	1	46	1	39	1	70	0	66	0	45	1	48	1	69	1	70	1	59	1	51	0	48	1	61	1	38	1	53	1	43
Chr. I	28385	0	62	0	109	0	80	1	64	1	39	1	53	0.971429	35	0	110	1	50	1	45	1	39	1	69	0	68	0	45	1	46	1	71	1	70	1	59	1	53	0	48	1	64	1	41	1	52	1	42
Chr. I	28433	0	58	0	106	0	72	1	65	1	47	1	62	1	38	0	101	1	45	1	45	1	41	1	82	0	66	0	43	1	59	1	77	1	69	1	65	1	54	0	48	1	69	1	45	1	51	1	50
Chr. I	28458	0	52	0	106	0	75	1	62	1	46	1	62	1	30	0	97	1	40	1	41	1	37	1	84	0	60	0	43	1	57	1	76	1	73	1	66	1	51	0	43	1	69	1	42	1	50	1	47
Chr. I	28556	0	46	0	102	0	73	1	69	NA	NA	1	56	NA	NA	0	90	1	47	1	37	1	56	1	90	0	41	0	46	NA	NA	1	86	1	69	1	67	1	69	0	40	1	79	1	41	1	42	1	51
Chr. I	28650	0	48	0	95	0	67	1	73	1	36	1	59	1	47	0.0111111	90	1	55	1	39	1	58	1	94	0	35	0	46	1	53	1	69	1	69	1	64	1	63	0	49	1	72	1	58	1	41	1	48
Chr. I	28666	0	51	0	101	0	68	1	70	1	37	1	59	1	46	0	90	1	53	0.973684	38	1	51	1	88	0	45	0	48	1	51	1	58	1	63	0.983871	62	1	59	0	57	1	62	1	53	1	39	1	41
Chr. I	28672	0.0192308	52	0	97	0	65	1	74	1	37	1	67	1	50	0	90	1	63	1	43	1	60	1	97	0	39	0.0204082	49	1	59	1	61	1	75	1	70	1	66	0	54	1	68	1	61	1	43	1	48
Chr. I	28684	0	2	0	11	0	3	1	72	1	35	0.985294	68	1	52	0	4	1	65	1	39	1	59	1	90	0	4	0	5	1	55	1	58	1	71	0.985075	67	1	73	0	4	0.984615	65	1	52	1	40	1	43
Chr. I	28696	0	60	0	84	0	74	1	71	1	38	1	67	1	55	0	94	1	72	1	42	1	61	1	89	0	50	0	48	1	54	1	61	1	75	1	68	1	73	0	57	1	64	1	61	1	43	1	46
Chr. I	28844	0	58	0	100	0	68	1	68	1	56	1	64	1	65	0	88	1	60	1	54	1	62	1	94	0	58	0	52	1	63	1	73	1	81	1	75	1	69	0	62	1	69	1	64	1	51	1	49
Chr. I	28926	0	76	0	96	0	84	1	64	1	64	1	75	1	69	0	100	1	83	1	54	1	69	1	106	0	67	0	54	1	51	1	74	1	74	1	90	1	72	0.0149254	67	1	70	1	63	1	57	1	50
Chr. I	29009	0	68	0	107	0	90	1	61	1	54	1	62	1	62	0	112	1	71	1	48	1	55	1	85	0	63	0	54	1	54	1	64	1	61	1	73	1	63	0.0131579	76	1	76	1	58	1	51	1	56
Chr. I	29056	0	67	0	115	0	87	1	71	1	66	1	83	1	66	0.016129	124	1	83	1	58	1	64	1	86	0	58	0	52	1	72	1	78	1	71	1	91	1	85	0.0126582	79	1	86	1	63	1	53	1	57
Chr. I	29093	0	73	0	127	0	90	1	72	1	53	1	83	1	60	0	118	1	74	1	54	1	63	1	82	0	54	0	57	1	69	1	84	1	65	1	78	1	83	0	77	1	86	1	58	1	52	1	47
Chr. I	29109	0	68	0	131	0	88	1	77	1	51	1	75	0.982759	58	0	120	1	67	1	50	1	60	1	81	0	56	0	61	0.984375	64	1	77	1	67	1	81	1	75	0	75	1	89	1	48	1	51	1	47
Chr. I	29118	0	66	0	128	0.0113636	88	1	79	0.979592	49	1	76	1	63	0	116	1	75	1	52	1	62	1	87	0	57	0	61	1	62	1	78	1	70	1	83	1	79	0	69	1	87	1	49	1	46	1	45
Chr. I	29126	0	69	0	131	0	89	1	72	1	46	1	70	1	55	0	123	1	76	0.98	50	1	58	1	79	0	62	0	64	1	58	1	78	1	65	1	78	1	75	0	69	1	87	1	41	1	44	1	40
Chr. I	29131	0	71	0	128	0.0117647	85	0.985714	70	1	43	1	65	1	53	0	126	1	71	1	46	1	57	1	81	0	62	0	63	1	55	1	76	1	65	1	75	1	68	0	65	1	80	1	44	0.977273	44	1	34
Chr. I	29154	0	74	0	122	0	82	1	80	1	46	1	71	1	51	0	120	1	82	1	58	1	56	1	76	0	55	0	60	1	58	1	83	1	72	1	80	1	78	0	68	1	93	1	40	1	44	1	34
Chr. I	29180	0	74	0	114	0	84	1	79	1	39	1	63	1	49	0	121	1	74	1	51	1	50	1	64	0	56	0	59	1	50	1	81	1	54	1	81	1	64	0	67	1	90	1	37	1	37	1	27
Chr. I	29209	0	74	0	124	0.0120482	83	1	64	1	25	1	43	1	40	0	118	1	58	1	39	1	34	1	54	0	61	0	59	1	48	1	65	1	57	1	68	1	45	0.015873	63	1	66	1	24	1	24	1	24
Chr. I	29226	0	72	0	119	0	82	1	64	1	27	1	46	1	40	0	120	1	56	1	37	1	36	1	55	0	62	0	55	1	51	1	68	1	57	1	71	1	49	0	62	1	69	1	27	1	22	1	27
Chr. I	29227	0	73	0	124	0	82	1	63	1	27	1	44	1	39	0	123	1	55	1	34	1	36	1	56	0	62	0	58	1	49	1	68	1	56	1	69	1	46	0.015625	64	1	65	1	25	1	20	1	26
Chr. I	29245	0	67	0	121	0	82	1	72	1	31	1	55	1	47	0	123	1	61	1	47	1	43	1	63	0	58	0	58	1	63	1	76	1	72	1	87	1	57	0	59	1	75	1	38	1	26	1	35
Chr. I	29282	0	57	0	114	0	78	1	68	1	21	1	52	1	46	0	103	1	46	1	52	1	31	1	51	0	54	0	59	1	65	1	63	1	70	1	75	1	51	0	62	1	54	1	36	1	27	1	34
Chr. I	29322	0	59	0	111	0	76	1	70	1	25	1	53	1	48	0	104	1	52	1	40	1	34	1	55	0	58	0	59	1	54	1	68	0.985294	68	1	88	1	67	0.0151515	66	1	53	1	39	1	35	1	38
Chr. I	29352	0	59	0	118	0	77	1	75	1	25	1	48	1	46	0	117	0.982759	58	1	46	1	27	1	56	0	58	0	61	1	48	1	68	1	64	1	83	1	69	0	66	1	53	1	32	1	31	1	38
Chr. I	29354	0	58	0	117	0	78	1	78	1	25	1	47	1	47	0	115	1	60	1	48	1	28	1	56	0	59	0	60	1	50	1	67	1	64	1	84	1	71	0	66	1	53	1	33	1	35	1	38
Chr. I	29374	0	58	0	112	0	83	1	84	1	29	1	58	1	46	0	109	1	66	1	46	1	32	1	63	0	55	0	63	1	53	1	79	1	69	1	87	1	74	0	64	1	57	1	36	1	38	1	44
Chr. I	29397	0	57	0	118	0	84	1	70	1	27	1	51	1	35	0	117	0.983333	60	1	43	1	34	1	54	0	53	0	66	1	47	1	68	1	58	1	70	1	65	0	59	1	51	1	30	1	34	1	40
Chr. I	29400	0	54	0	115	0	78	1	68	1	31	1	52	1	37	0	117	1	64	1	44	1	35	1	56	0	56	0	64	1	49	1	71	1	60	1	75	1	68	0	56	1	52	1	32	1	36	1	40
Chr. I	29402	0	56	0	115	0	82	1	68	1	32	1	56	1	37	0	124	1	61	1	45	1	34	1	57	0	55	0	69	1	49	1	70	0.983871	62	1	71	1	70	0	57	1	52	1	32	1	39	1	42
Chr. I	29440	0	53	0	119	0	82	1	38	1	22	1	46	1	27	0	111	1	37	1	36	1	42	1	56	0	46	0	56	1	42	1	63	0.978261	46	1	53	1	46	0	62	1	34	1	22	1	32	1	29
Chr. I	29441	0	51	0	115	0	81	1	37	1	21	1	47	1	28	0	109	1	37	1	38	1	42	1	56	0	47	0	56	1	43	1	62	0.978723	47	1	55	1	48	0	66	1	34	1	21	1	32	1	29
Chr. I	29449	0	53	0	117	0	86	1	37	0.952381	21	1	46	1	27	0	113	1	36	1	35	1	40	1	55	0	49	0	58	1	40	1	63	0.978261	46	1	54	1	46	0	64	1	32	1	22	1	31	1	27
Chr. I	29459	0	55	0	116	0	87	1	37	1	21	0.978723	47	0.962963	27	0	106	1	38	1	37	1	41	1	56	0	47	0	56	0.97561	41	1	62	0.978261	46	1	55	1	48	0	66	1	34	1	21	1	32	1	28
Chr. I	29476	0	55	0	114	0	95	1	59	1	25	1	61	1	43	0	109	1	64	1	46	1	52	1	72	0	53	0	62	1	71	1	78	0.986111	72	1	75	1	62	0	69	1	57	1	41	1	51	1	41
Chr. I	29508	0	55	0	107	0	84	1	67	1	30	1	69	1	54	0	123	1	72	1	47	1	62	1	84	0	56	0	64	1	86	1	90	0.986301	73	1	82	1	65	0	69	1	65	1	50	1	55	1	58
Chr. I	29522	0	58	0	107	0	85	1	68	0.969697	33	1	63	1	54	0	116	1	75	1	53	1	66	1	81	0	58	0	64	1	85	1	87	0.987342	79	1	87	1	67	0	78	1	67	1	47	1	58	1	58
Chr. I	29530	0	51	0	100	0	85	1	70	1	35	1	61	1	57	0	112	1	73	1	54	1	64	1	81	0	52	0	58	1	84	1	89	0.987654	81	1	82	1	63	0.0135135	74	1	75	1	47	1	59	1	52
Chr. I	29554	0	55	0	102	0.0123457	81	1	69	1	39	1	60	1	52	0.00943396	106	1	64	1	47	1	59	1	66	0	54	0	61	1	70	1	78	0.986486	74	1	76	1	57	0	68	1	67	1	44	1	48	1	48
Chr. I	29564	0	63	0	105	0	92	1	73	1	46	1	62	1	52	0	122	1	66	1	47	1	59	1	78	0	53	0	65	1	76	1	85	0.986301	73	1	80	1	65	0	67	1	70	1	52	1	52	1	53
Chr. I	29666	0	62	0	101	0	87	1	78	1	48	1	80	1	42	0	112	1	71	1	48	1	55	1	85	0	63	0	55	1	78	1	73	1	75	1	70	1	80	0	64	1	62	1	63	1	59	1	54
Chr. I	29693	0	59	0	101	0	80	1	77	1	45	1	76	1	38	0	109	1	73	1	48	1	56	1	82	0	60	0	54	1	73	1	77	1	72	1	78	1	75	0	63	1	58	1	63	1	59	1	60
Chr. I	29713	0	63	0	97	0	84	1	72	1	44	1	70	1	43	0	109	1	79	1	47	1	58	1	80	0	61	0	52	0.986486	74	1	77	1	70	1	77	1	72	0	64	1	65	1	59	1	60	1	61
Chr. I	29746	0	60	0	108	0	88	1	69	1	42	1	64	1	41	0	111	1	69	1	42	1	52	1	70	0	58	0	47	1	65	1	62	1	62	1	73	1	64	0	62	1	56	1	58	1	56	0.984127	63
Chr. I	29778	0	70	0	105	0	75	1	60	1	44	1	55	1	43	0	102	1	59	1	38	1	55	1	68	0.0169492	59	0	37	1	57	1	65	1	62	1	67	1	60	0	55	1	64	1	52	1	51	1	56
Chr. I	29782	0	73	0	104	0	86	1	60	1	42	1	55	1	41	0	113	1	62	1	39	1	54	1	64	0	56	0	35	1	58	1	65	1	62	1	63	1	61	0	57	1	63	1	51	1	51	1	58
Chr. I	29787	0	67	0	101	0	80	1	61	1	41	1	56	1	39	0	108	1	61	1	40	1	55	1	66	0	57	0	35	1	60	1	66	1	61	1	66	1	61	0	56	1	64	1	52	1	50	1	60
Chr. I	29817	0	67	0	100	0	83	1	68	1	43	1	57	1	42	0	103	1	60	1	39	1	49	1	78	0	49	0	38	1	57	1	69	1	72	1	72	1	68	0	44	1	62	1	58	1	52	1	61
Chr. I	29849	0	55	0	97	0	79	1	56	1	39	1	49	1	34	0	93	1	44	1	34	1	46	1	61	0	47	0	34	1	51	1	61	1	61	1	65	1	60	0	45	1	52	1	48	1	35	1	47
Chr. I	29875	0	58	0	93	0	86	1	47	1	34	1	41	1	34	0	86	1	48	1	31	1	42	1	54	0	44	0	35	1	42	1	58	1	54	1	61	1	54	0	44	1	42	1	39	1	29	1	39
Chr. I	29883	0	61	0	97	0	85	0.978723	47	1	33	1	38	1	34	0	88	1	49	1	30	1	40	1	51	0	39	0	33	1	42	1	54	1	51	1	62	1	49	0	48	0.97619	42	1	35	1	28	0.973684	38
Chr. I	29908	0	64	0	90	0	82	1	58	1	37	1	39	1	33	0	92	1	54	1	27	1	42	1	51	0	37	0	31	1	38	1	52	1	56	1	64	1	60	0	49	1	52	1	38	1	32	1	41
Chr. I	29911	0	64	0	90	0	88	1	54	1	35	1	36	1	31	0	91	1	45	1	24	1	39	1	50	0	36	0	36	1	36	1	48	1	49	1	59	1	55	0	45	1	43	1	35	1	27	1	39
Chr. I	29929	0	58	0	88	0	85	1	46	1	27	1	31	1	29	0	90	1	45	1	20	1	35	1	45	0	38	0	38	1	27	1	44	1	45	1	58	1	50	0	52	1	43	1	31	1	23	1	30
Chr. I	29931	0	59	0	89	0	83	1	48	1	27	1	33	1	27	0	85	1	46	1	19	1	34	1	43	0	38	0	38	1	29	1	45	1	47	1	58	1	53	0	50	1	41	1	30	1	24	1	33
Chr. I	29970	0	52	0	84	0	77	NA	NA	NA	NA	NA	NA	NA	NA	0	75	NA	NA	NA	NA	NA	NA	NA	NA	0	36	0	36	NA	NA	NA	NA	NA	NA	NA	NA	NA	NA	0	59	NA	NA	NA	NA	NA	NA	NA	NA
Chr. I	29985	0	44	NA	NA	NA	NA	1	20	1	9	1	9	1	13	NA	NA	1	13	1	6	1	15	1	19	0	30	0	28	1	7	1	18	1	18	1	17	1	23	NA	NA	1	19	1	9	1	11	1	19
Chr. I	29987	0	45	0.0294118	68	0	68	NA	NA	NA	NA	0	2	0	2	0	68	1	1	NA	NA	NA	NA	NA	NA	0	31	0	30	NA	NA	NA	NA	0	2	1	1	NA	NA	0	50	0	1	0	1	NA	NA	NA	NA
Chr. I	29996	0	52	0	82	0	78	1	41	1	23	1	31	1	27	0	84	1	35	1	27	1	36	1	49	0	41	0	39	1	42	1	46	1	53	1	47	1	41	0	68	1	40	1	23	1	28	1	36
Chr. I	30006	0	60	0	87	0	73	1	47	1	32	1	34	1	27	0	90	1	38	1	28	1	35	1	57	0	45	0	44	1	38	1	50	1	53	1	51	1	45	0	66	1	44	1	26	1	28	1	40
Chr. I	30011	0	63	0	87	0	73	1	50	1	34	1	40	1	33	0	90	1	45	1	31	1	38	1	58	0	46	0	46	1	50	1	56	1	59	1	58	1	50	0	68	1	52	1	30	1	32	1	49
Chr. I	30018	0	61	0	88	0	70	1	50	1	34	1	40	0.970588	34	0	88	0.977778	45	1	33	1	39	1	58	0	45	0	44	1	57	1	58	1	63	1	59	1	53	0	68	1	54	1	29	1	32	1	50
Chr. I	30036	0	58	0	95	0	70	1	55	1	38	1	41	1	40	0	95	1	50	1	35	1	38	1	63	0	50	0	46	1	58	1	64	0.986111	72	1	66	1	55	0	66	1	59	1	36	1	37	1	49
Chr. I	30044	0	60	0	99	0	74	1	58	1	40	1	42	1	47	0	93	1	59	1	38	1	45	1	68	0	53	0	44	1	71	1	68	1	73	1	71	1	63	0	64	1	62	1	38	1	41	1	54
Chr. I	30055	0	55	0	100	0	77	1	53	1	36	1	39	1	41	0	93	1	49	1	37	1	41	1	67	0	53	0	47	1	70	1	66	1	65	1	67	1	49	0	64	1	56	1	42	1	40	1	44
Chr. I	30066	0	55	0	95	0	73	1	54	1	32	1	42	1	43	0	95	1	54	1	40	1	43	1	70	0	53	0	48	1	78	1	66	1	69	1	69	1	56	0	66	1	60	1	45	1	46	1	45
Chr. I	30071	0	54	0	83	0	68	1	49	1	28	1	43	1	42	0	81	1	51	1	39	1	42	1	67	0	48	0	45	1	74	0.984848	66	1	70	1	70	1	59	0	63	1	57	1	46	1	42	1	44
Chr. I	30091	0	50	0	95	0	71	1	52	1	24	1	38	1	36	0	92	1	47	1	40	1	43	1	57	0	57	0	47	1	74	1	58	0.984127	63	0.985075	67	1	60	0	63	1	56	1	39	1	37	1	38
Chr. I	30125	0	63	0	104	0	77	1	58	1	24	1	47	1	39	0	92	1	47	1	42	1	46	1	68	0	65	0	49	1	74	1	68	1	73	0.986301	73	1	61	0	62	1	57	1	48	1	40	1	31
Chr. I	30164	0	65	0	85	0	72	1	57	1	38	1	56	1	38	0	100	1	47	1	51	1	53	1	74	0	66	0	40	1	79	1	75	1	75	1	78	1	73	0	65	1	64	1	54	1	48	0.974359	39
Chr. I	30190	0	69	0	94	0	63	1	61	1	42	1	61	1	41	0	99	1	49	1	58	1	60	1	87	0	72	0	45	1	85	1	79	1	81	1	81	1	78	0	68	1	77	1	59	1	52	1	43
Chr. I	30198	0	72	0	96	0	62	1	63	1	45	1	63	1	41	0	102	1	53	1	58	1	60	1	90	0	71	0	46	1	86	1	82	1	83	1	81	1	75	0	65	1	75	1	57	1	49	1	46
Chr. I	30202	0	77	0	99	0	62	1	61	1	43	1	60	1	40	0	104	1	46	1	56	1	53	1	82	0	75	0	49	1	89	1	79	1	78	0.987952	83	1	68	0	71	1	73	1	57	1	45	1	41
Chr. I	30204	0	76	0	96	0	61	1	59	1	43	1	61	1	44	0	104	1	43	1	53	1	56	1	89	0	76	0	50	1	87	1	83	1	76	1	82	1	64	0	70	1	73	1	52	1	44	1	41
Chr. I	30209	0	76	0	102	0	63	1	60	1	44	1	63	1	45	0	108	1	48	1	62	1	62	1	93	0	79	0	53	1	86	1	86	1	82	1	84	1	68	0.0135135	74	1	75	0.982456	57	1	52	1	49
Chr. I	30220	0	69	0	101	0	59	1	59	1	49	1	66	1	47	0	106	1	50	1	61	1	65	1	93	0	77	0	54	1	84	1	89	1	80	1	86	1	67	0.0149254	67	1	75	1	56	1	47	1	47
Chr. I	30226	0	74	0	103	0	59	1	61	1	46	1	60	1	42	0	103	1	47	1	57	1	63	1	83	0	76	0	53	1	79	0.988506	87	1	74	1	78	0.983333	60	0.0140845	71	1	73	1	55	1	48	1	41
Chr. I	30239	0	73	0	109	0	61	1	59	1	50	1	64	1	48	0	106	1	48	1	61	1	62	1	86	0	78	0	55	1	83	1	88	1	81	1	85	1	67	0.0125	80	1	80	1	53	1	49	1	43
Chr. I	30265	0	72	0	105	0	60	1	33	1	26	1	33	1	28	0	106	1	22	1	25	1	41	1	45	0	78	0	57	0.977273	44	1	55	0.975	40	1	42	1	37	0.0131579	76	1	50	1	28	1	27	1	21
Chr. I	30268	0	69	0	101	0	55	1	30	1	25	1	29	1	25	0	101	1	22	1	23	1	42	1	42	0	73	0	55	1	40	1	53	0.972222	36	1	42	0.969697	33	0.0138889	72	1	48	0.96	25	1	25	1	24
Chr. I	30274	0	72	0	98	0	54	1	32	1	26	1	28	1	26	0	100	1	21	1	24	1	41	1	41	0	75	0	56	1	38	1	54	0.972973	37	1	42	1	34	0.0140845	71	1	46	1	23	1	26	1	24
Chr. I	30275	0	72	0	102	0	57	1	32	1	26	1	29	1	26	0	103	1	22	1	24	1	42	1	39	0	79	0	56	1	37	1	52	0.972973	37	1	41	1	33	0.012987	77	1	45	1	22	1	24	1	24
Chr. I	30277	0	74	0	105	0	56	1	31	1	26	1	28	1	26	0	103	1	23	1	24	1	41	1	41	0	79	0	57	1	35	1	54	0.972973	37	1	41	1	32	0.0133333	75	1	45	1	24	1	26	1	24
Chr. I	30290	0	66	0	100	0	53	1	33	1	28	1	31	1	29	0.00961538	104	1	26	1	26	1	44	1	46	0	69	0	57	1	41	1	56	0.975	40	1	46	1	35	0.0133333	75	1	47	1	25	1	28	1	27
Chr. I	30300	0	69	0	105	0	62	1	33	1	30	1	32	1	29	0	104	1	26	1	24	1	46	1	48	0	74	0	60	1	42	1	57	0.975	40	1	44	1	36	0.0133333	75	1	47	1	27	1	29	1	28
Chr. I	30307	0	72	0	108	0	66	1	30	1	29	1	31	1	30	0	107	1	25	1	26	1	43	1	48	0	73	0	59	1	40	1	56	0.973684	38	1	44	1	36	0.012987	77	1	48	1	29	1	27	1	28
Chr. I	30313	0	73	0	109	0	69	1	33	1	30	1	34	1	30	0	103	1	26	1	26	1	45	1	48	0	71	0	61	1	41	1	59	0.973684	38	1	46	1	37	0.0133333	75	1	49	1	25	1	29	1	26
Chr. I	30351	0	65	0	110	0	84	1	54	1	42	1	60	1	52	0	89	1	58	1	44	1	54	1	76	0	64	0	55	1	63	1	77	0.982456	57	1	81	1	67	0.0253165	79	1	73	1	53	1	51	1	47
Chr. I	30352	0	64	0	113	0	82	1	60	1	42	1	59	1	54	0	91	1	59	1	45	1	59	1	79	0	66	0	56	1	66	1	79	0.984127	63	1	83	1	71	0.0125	80	1	73	1	53	1	55	1	47
Chr. I	30356	0	67	0	109	0	86	1	59	1	44	0.983333	60	1	52	0.0106383	94	1	61	1	46	1	59	1	78	0	66	0	53	1	67	1	76	0.982759	58	1	80	0.985507	69	0.012987	77	1	72	1	57	1	53	1	48
Chr. I	30381	0	68	0	114	0	93	1	68	1	48	1	73	1	62	0	101	1	64	1	53	1	64	1	92	0	62	0	59	1	65	1	91	0.986301	73	1	85	1	76	0.0126582	79	0.986301	73	0.983871	62	1	66	1	57
Chr. I	30382	0	68	0	112	0	93	1	70	1	47	1	74	1	61	0	101	1	66	1	53	1	64	1	92	0	64	0	58	1	65	1	88	0.986486	74	1	88	1	72	0.0128205	78	1	69	1	63	1	69	1	61
Chr. I	30388	0	69	0	114	0	85	1	73	1	50	1	73	1	60	0	96	1	65	1	53	1	63	1	85	0	66	0	54	1	62	1	91	0.986111	72	1	93	1	74	0.0133333	75	1	73	1	63	1	65	1	61
Chr. I	30413	0	69	0	125	0.0135135	74	1	75	1	55	1	79	1	70	NA	NA	1	69	1	60	1	59	1	96	0.0169492	59	0	55	1	69	1	87	1	78	1	110	1	79	0.0243902	82	1	69	1	72	1	72	1	73
Chr. I	30422	0.0178571	56	0.0176991	113	0	58	1	68	1	51	1	78	1	63	0.0215054	93	1	66	1	53	1	53	1	95	0.0454545	44	0	46	1	59	1	85	1	74	1	100	1	67	0.0298507	67	1	60	1	64	1	68	1	61
Chr. I	30432	0.0151515	66	0	126	0	71	1	66	1	48	1	79	1	61	0	107	1	67	1	48	1	51	1	93	0	50	0	49	1	64	1	86	1	75	1	98	1	77	0.028169	71	1	58	1	63	1	65	1	60
Chr. I	30434	0	65	0	119	0	74	1	65	1	47	1	78	1	62	0	108	1	69	1	49	1	51	1	95	0	48	0	51	1	64	1	86	1	77	1	100	1	73	0.025974	77	1	52	1	64	1	67	1	64
Chr. I	30435	0	67	0	125	0	77	1	69	1	51	1	79	1	60	0	111	1	72	1	48	1	52	1	99	0	52	0	50	1	65	1	83	1	78	1	103	1	80	0.025641	78	1	63	1	68	1	68	1	67
Chr. I	30468	0	70	0	110	0	79	1	71	1	53	1	79	1	61	0	106	1	78	1	48	1	57	1	106	0	50	0	50	1	75	1	87	0.987805	82	1	108	1	75	0.025974	77	1	67	1	67	1	65	1	74
Chr. I	30481	0	65	0	112	0	78	1	69	1	50	1	78	1	48	0	112	1	71	1	40	1	50	1	95	0	49	0	52	1	67	1	75	0.986667	75	0.989247	93	1	65	0.025974	77	1	61	1	62	1	51	1	62
Chr. I	30490	0	62	0	108	0	76	1	81	1	54	1	87	1	57	0	109	1	83	1	53	1	55	1	109	0	47	0	52	1	79	1	85	0.988095	84	1	107	1	74	0.0277778	72	1	75	1	73	1	59	1	70
Chr. I	30493	0	67	0	106	0	78	1	82	1	55	1	88	1	57	0	113	1	85	1	55	1	56	1	104	0	50	0	51	1	79	1	84	0.988506	87	1	103	1	78	0.0394737	76	1	76	1	73	1	60	1	73
Chr. I	30516	0	59	0	104	0	71	1	87	1	60	1	87	1	65	0	105	1	89	1	56	1	61	1	117	0	55	0	46	1	82	1	80	0.988636	88	1	109	1	86	0.025974	77	1	71	1	74	1	61	1	78
Chr. I	30548	0	62	0	96	0	80	1	89	1	51	1	73	1	60	0	101	1	87	0.981132	53	1	50	1	110	0	54	0	45	1	80	1	76	0.987805	82	1	95	1	79	0.0123457	81	1	75	1	64	1	56	1	71
Chr. I	30551	0	63	0	96	0	79	1	92	1	51	1	78	1	67	0	101	1	88	1	54	1	54	1	116	0	53	0	45	1	83	1	82	0.988372	86	1	99	1	82	0.0121951	82	1	79	1	68	1	61	1	76
Chr. I	30558	0	59	0	99	0	77	1	92	1	53	1	79	1	67	0	94	1	91	1	57	1	57	1	116	0	54	0	46	1	82	1	82	0.989011	91	1	97	1	88	0.0140845	71	1	78	1	68	1	62	1	78
Chr. I	30583	0	70	0	112	0	77	1	83	1	56	1	57	1	59	0	112	1	80	1	58	1	55	1	106	0	60	0	56	1	73	1	77	0.987179	78	1	85	1	84	0	74	1	76	1	61	1	58	1	69
Chr. I	30585	0	70	0.00877193	114	0	74	0.987805	82	1	52	1	58	1	63	0	114	1	71	1	57	1	48	1	102	0	57	0	56	1	67	1	76	0.986842	76	1	84	1	81	0	76	1	75	1	54	1	56	1	68
Chr. I	30602	0	66	0	114	0	75	1	78	1	54	1	70	1	61	0	102	1	75	1	56	1	58	1	99	0	60	0	55	1	66	1	76	1	75	1	95	1	77	0	72	1	76	1	56	1	65	1	73
Chr. I	30605	0	70	0	116	0	72	1	77	1	53	1	72	1	59	0	104	1	74	1	57	1	60	1	102	0	66	0	56	1	67	1	76	1	77	1	98	1	77	0	76	1	74	1	59	1	66	1	71
Chr. I	30613	0	64	0	119	0	73	1	76	1	54	1	72	0.983333	60	0	109	1	77	1	55	1	57	1	102	0	65	0	57	1	62	1	73	1	73	1	97	1	77	0	70	1	77	1	57	1	63	1	73
Chr. I	30614	0	70	0	121	0	75	1	77	1	53	1	68	1	62	0	111	1	71	1	55	1	57	1	103	0	68	0	59	1	60	1	74	1	67	1	99	1	80	0	71	1	75	1	55	1	62	1	72
Chr. I	30624	0	69	0	126	0	74	1	79	1	59	1	79	1	67	0	116	1	79	1	55	1	63	1	114	0	67	0	59	1	68	1	81	1	77	1	103	1	85	0.0138889	72	1	81	1	59	1	69	1	72
Chr. I	30661	0.0163934	61	0	110	0	62	1	77	1	67	1	80	1	64	0	104	1	80	1	55	1	72	1	117	0	67	0	54	1	71	1	83	1	81	1	96	1	82	0.0151515	66	1	78	0.983871	62	1	66	1	69
Chr. I	30693	0	61	0	121	0	70	1	72	1	66	1	74	1	54	0	109	1	76	1	50	1	72	1	108	0	74	0	64	1	64	1	89	1	75	1	77	1	80	0	73	1	80	1	61	1	63	1	71
Chr. I	30755	0	69	0	109	0	80	1	73	1	54	1	54	1	52	0	115	1	68	1	58	1	77	1	107	0	78	0	63	1	71	1	79	1	77	1	77	1	96	0.0166667	60	1	87	1	58	1	63	1	70
Chr. I	30782	0	67	0	114	0	87	1	74	1	52	1	49	1	55	0	110	1	63	1	61	1	74	1	114	0	85	0	61	1	67	1	83	1	73	1	72	1	95	0.0151515	66	1	93	1	58	1	62	1	71
Chr. I	30787	0	68	0	114	0	88	1	70	1	51	1	53	1	51	0	110	1	64	1	60	1	71	1	110	0	85	0	62	1	69	1	88	1	75	1	77	1	94	0.03125	64	1	93	1	53	1	64	1	71
Chr. I	30832	0	63	0	120	0	75	1	70	1	51	1	64	1	55	0	100	1	66	1	57	1	65	1	110	0	76	0	64	1	71	1	107	1	77	1	84	1	95	0.0333333	60	1	91	1	45	1	57	1	71
Chr. I	30840	0	65	0	118	0	75	1	72	1	50	1	67	1	60	0	111	1	66	1	62	1	74	1	112	0	85	0	68	1	76	1	103	1	78	1	83	1	96	0.03125	64	1	92	1	46	1	60	1	76
Chr. I	30852	0	71	0	124	0	83	1	71	1	51	1	62	0.983333	60	0	109	1	59	1	58	1	72	1	111	0	89	0	69	1	67	1	101	1	67	1	75	1	87	0.0285714	70	1	85	1	44	1	58	1	70
Chr. I	30930	0	61	0	116	0	73	1	62	1	47	1	70	1	74	0	99	1	72	1	47	1	69	1	115	0	74	0	57	1	62	1	92	1	64	1	77	1	74	0.015625	64	1	90	1	42	1	61	1	75
Chr. I	30980	0	51	0	108	0	77	1	62	1	50	1	69	1	77	0	92	1	66	1	45	1	69	1	109	0	62	0	55	1	64	1	95	0.985075	67	1	76	1	72	0	66	1	80	1	61	1	55	1	68
Chr. I	30997	0	49	0	104	0	73	1	59	1	47	1	68	1	66	0	97	1	60	1	41	1	62	1	100	0	57	0	56	1	56	1	91	0.983333	60	1	76	1	65	0	67	1	82	1	61	1	59	1	59
Chr. I	31019	0	49	0	101	0	67	1	61	1	42	1	60	1	65	0	92	1	58	1	35	1	62	1	90	0	49	0	54	1	66	1	91	0.984127	63	1	74	1	63	0	71	1	83	1	56	1	52	1	53
Chr. I	31026	0	52	0	101	0	73	1	64	1	47	1	66	1	66	0	89	1	54	1	35	1	61	1	87	0	52	0	54	1	67	1	91	0.983333	60	1	79	1	69	0	74	1	88	1	57	1	59	1	59
Chr. I	31058	0	51	0	100	0	72	1	61	1	50	1	70	1	71	0	103	1	60	1	40	1	53	1	91	0	60	0	50	1	78	1	90	0.985915	71	1	74	1	63	0	69	1	78	1	71	1	53	1	63
Chr. I	31107	0	52	0	96	0	76	1	57	1	46	1	50	1	50	0	106	0.985507	69	1	39	1	38	0.9875	80	0	71	0	50	1	65	1	84	0.982143	56	1	68	1	56	0	65	1	62	1	53	1	39	1	46
Chr. I	31152	0	43	0	90	0	72	1	55	1	39	1	53	1	51	0.0102041	98	1	66	1	33	1	40	1	78	0	66	0	39	1	55	1	61	1	50	1	62	1	54	0	59	1	68	1	52	1	36	1	37
Chr. I	31154	0	53	0	92	0	73	1	61	1	39	1	55	1	55	0	109	1	68	1	34	1	42	1	78	0	72	0	41	1	57	1	63	1	50	1	65	1	57	0	64	1	70	1	53	1	39	1	40
Chr. I	31168	0	49	0	90	0	79	1	65	1	41	1	60	1	54	0	114	1	70	1	40	1	44	0.987805	82	0	76	0	43	0.984127	63	1	71	1	52	1	67	1	61	0	71	1	79	1	56	1	39	1	42
Chr. I	31176	0	49	0	93	0	76	1	66	1	38	1	66	1	54	0	108	1	74	1	39	1	50	1	79	0	76	0	44	0.983871	62	1	76	1	49	0.985915	71	1	62	0	73	1	81	1	62	1	47	1	42
Chr. I	31212	0	38	0	89	0	69	1	77	1	38	1	70	1	63	0	90	1	78	1	39	1	63	1	85	0	69	0	43	1	60	1	88	1	56	1	86	1	65	0	67	1	90	1	61	1	57	1	42
Chr. I	31391	0	39	0	66	0	48	1	65	1	33	1	49	1	42	0	68	1	49	1	32	1	47	1	54	0	37	0	38	1	47	1	66	0.966667	60	1	71	1	64	0	40	1	50	1	58	1	45	1	41
Chr. I	31403	0	36	0	65	0	45	1	65	0.972973	37	1	56	1	43	0	70	1	52	1	37	1	54	1	57	0	37	0	38	1	58	1	61	0.983871	62	1	73	1	65	0	40	1	55	1	57	1	48	1	44
Chr. I	31506	0.111111	9	0	23	0	10	1	39	1	35	1	38	1	35	0	22	0.971429	35	1	29	1	40	1	56	0	11	0	13	1	39	1	47	0.965517	58	1	44	1	58	0	5	1	49	1	38	1	42	1	37
Chr. I	31508	0.1	10	0	25	0	9	1	39	1	35	1	38	1	36	0	24	1	34	1	31	1	40	1	57	0	12	0	14	1	39	1	47	1	59	1	46	1	58	0	7	1	49	1	38	1	41	1	37
Chr. I	31539	0	27	0	42	0	21	1	47	1	33	1	49	1	41	0	41	1	28	1	39	1	44	1	67	0	22	0	24	1	45	1	63	1	70	1	55	1	70	0	16	1	59	1	44	1	51	1	45
Chr. I	31635	0	48	0	86	0	60	1	57	1	36	1	66	1	49	0	91	1	41	1	42	1	46	1	80	0	34	0	40	1	54	1	80	1	67	1	69	1	62	0	59	1	56	1	54	1	55	1	42
Chr. I	31755	0	61	0	105	0	71	1	76	1	41	1	86	1	49	0	109	1	58	1	46	1	72	1	104	0	48	0	43	1	59	1	94	1	81	1	99	1	76	0.0133333	75	1	82	1	56	1	63	1	52
Chr. I	31821	0	64	0	89	0	72	1	67	1	44	1	73	1	55	0	102	1	48	1	47	1	66	1	104	0	55	0	38	1	63	1	92	1	75	1	89	1	72	0.012987	77	1	87	1	64	1	58	1	54
Chr. I	31848	0	64	0	97	0	78	1	73	1	49	1	63	1	53	0	105	1	52	1	45	1	64	1	102	0	62	0	39	1	61	1	92	1	71	1	93	1	71	0.0126582	79	1	90	1	64	1	57	1	56
Chr. I	31975	0	74	0	113	0	60	1	79	1	58	1	63	1	66	0	101	1	60	1	45	1	61	1	97	0	72	0	42	1	59	1	84	1	86	1	89	1	74	0	70	1	83	1	63	1	55	1	62
Chr. I	31989	0	78	0	122	0	68	1	76	1	56	1	57	1	62	0	112	1	57	1	44	1	54	1	91	0	71	0	43	1	58	1	78	1	87	1	84	1	66	0	68	1	82	1	63	1	60	1	56
Chr. I	32145	0	59	0	119	0	64	1	64	1	71	1	64	1	56	0	103	1	51	1	46	1	63	1	100	0	68	0	51	1	58	1	85	1	73	1	87	1	68	0	65	1	65	1	73	1	57	1	46
Chr. I	32158	0	60	0	120	0	62	1	73	1	69	1	67	1	55	0	103	1	47	1	41	1	64	1	95	0	67	0	51	1	55	1	87	1	72	1	80	1	65	0	67	1	71	1	73	1	51	1	43
Chr. I	32271	0	58	0	124	0	49	1	82	1	53	1	66	1	51	0	110	1	51	1	44	1	59	1	89	0	60	0	42	1	61	1	95	1	70	1	87	1	70	0.0153846	65	1	76	1	63	1	61	1	44
Chr. I	32493	0	53	0	102	0	62	1	71	1	57	1	67	1	64	0	87	1	60	1	39	1	59	1	86	0	54	0	46	1	46	1	82	1	66	1	81	1	59	0.0178571	56	1	84	1	54	1	59	1	55
Chr. I	32511	0	53	0	100	0	65	1	66	1	56	1	60	1	64	0	91	1	57	1	45	1	55	1	90	0	53	0	47	1	50	1	81	1	66	1	81	1	63	0.0178571	56	1	80	1	58	1	66	1	55
Chr. I	32556	0	54	0	94	0	74	1	49	1	60	1	60	1	66	0	81	1	56	1	44	1	56	1	86	0	55	0	41	1	53	1	91	1	69	1	79	1	75	0	58	1	74	1	58	1	61	1	43
Chr. I	32574	0	49	0	94	0	67	1	54	1	64	1	56	1	65	0	83	1	56	1	40	1	54	1	79	0	50	0	42	1	50	1	89	1	74	1	70	1	74	0	58	1	72	1	50	1	67	1	51
Chr. I	32595	0	39	0	94	0	69	1	55	1	59	1	50	1	57	0	71	1	56	1	34	1	50	1	78	0	49	0	40	1	48	1	88	1	68	1	68	1	72	0	56	0.984375	64	1	53	1	61	1	50
Chr. I	32650	0	51	0	97	0	73	1	62	1	56	1	63	1	60	0	79	1	62	1	43	1	58	1	82	0	47	0	41	1	67	1	90	1	59	1	73	1	73	0	62	1	65	1	54	1	74	1	45
Chr. I	32682	0	52	0	106	0	78	1	69	1	50	1	59	1	60	0	81	1	63	1	49	1	62	1	84	0	48	0	43	1	60	1	85	1	61	1	67	1	67	0	62	1	69	1	56	1	73	1	40
Chr. I	32766	0	58	0	101	0	90	1	73	1	40	1	66	1	59	0	90	1	63	1	46	1	60	1	90	0	56	0	51	1	60	1	84	1	85	1	73	1	58	0	57	1	78	1	74	1	67	1	28
Chr. I	32880	0	63	0	93	0	88	1	65	1	39	1	63	1	59	0	110	1	58	1	53	1	64	1	104	0	64	0	57	1	65	1	80	1	75	1	86	1	75	0	73	1	89	1	71	1	61	1	37
Chr. I	32883	0	61	0	92	0	84	1	67	1	41	1	63	1	60	0	112	1	58	1	55	1	64	1	108	0	64	0	57	1	66	1	82	1	77	1	90	1	74	0	74	1	91	1	74	1	61	1	37
Chr. I	32947	0	65	0	100	0	82	1	60	1	35	1	57	1	60	0	97	1	68	1	48	1	62	1	96	0	61	0	64	1	65	1	74	1	75	1	90	1	89	0	59	1	70	1	63	1	59	1	35
Chr. I	32986	0	67	0	101	0	75	1	63	1	34	1	71	1	64	0	100	1	73	1	56	1	65	1	108	0	61	0	71	1	67	1	75	1	83	1	87	1	86	0	61	1	77	1	72	1	61	1	44
Chr. I	32989	0	66	0	105	0	75	1	65	1	35	1	68	1	64	0	103	1	74	1	53	1	67	1	111	0	63	0	70	1	68	1	73	1	83	1	86	1	85	0	57	1	78	1	73	1	58	1	43
Chr. I	33040	0	66	0	107	0	90	1	53	1	41	1	59	1	49	0	104	1	64	1	52	0.984848	66	1	96	0	58	0	79	1	63	1	77	1	79	1	75	1	85	0	66	1	80	1	94	1	66	1	44
Chr. I	33048	0	61	0	111	0	89	1	52	1	41	1	62	1	51	0	98	1	68	1	53	1	65	1	101	0	56	0	78	1	61	1	76	1	81	1	77	1	92	0	65	1	83	1	87	1	67	1	46
Chr. I	33070	0	61	0	114	0	88	1	52	1	43	1	62	1	50	0	98	1	62	1	55	1	65	1	112	0	59	0	76	1	61	1	84	1	76	1	84	1	87	0	69	1	87	1	87	1	71	1	49
Chr. I	33077	0	56	0	105	0	82	1	53	1	43	1	56	1	47	0	98	1	58	1	49	1	62	1	105	0	56	0	71	1	58	1	78	1	77	1	81	1	74	0	65	1	87	1	81	1	67	1	49
Chr. I	33152	0	66	0	127	0	80	1	55	1	55	1	54	1	38	0	104	1	58	1	47	1	58	1	95	0	63	0	74	1	62	1	70	1	74	1	81	1	68	0	56	1	86	1	55	1	64	1	47
Chr. I	33200	0.0153846	65	0	130	0	74	1	67	1	53	1	58	1	45	0	111	1	64	1	47	1	55	1	101	0	64	0	67	1	69	1	71	1	78	1	81	1	65	0	62	1	83	1	63	1	57	1	48
Chr. I	33293	0	62	0	134	0	93	1	76	1	50	1	71	1	56	0	132	0.987342	79	1	48	1	65	1	112	0	69	0	64	1	67	1	84	1	81	1	81	1	93	0	78	1	79	1	78	1	74	1	49
Chr. I	33328	0	65	0	133	0	93	1	79	1	56	1	77	1	50	0	124	1	80	1	55	1	71	1	111	0	61	0	67	1	73	1	86	1	81	1	80	1	107	0	82	1	82	1	72	1	75	1	49
Chr. I	33348	0	65	0	124	0	95	1	85	1	46	1	70	1	46	0	124	1	77	1	53	1	71	1	105	0	69	0	64	1	70	0.988235	85	1	81	1	77	1	96	0	85	1	79	1	58	1	70	1	48
Chr. I	33502	0	75	0	126	0	90	1	83	1	50	1	70	1	59	0	117	1	86	1	54	0.985075	67	1	100	0	67	0	73	1	89	1	89	1	100	1	82	1	77	0	91	0.988235	85	1	71	1	59	1	39
Chr. I	33512	0	71	0	118	0	85	1	88	1	55	1	74	1	58	0	116	1	91	1	59	1	68	1	106	0	62	0	73	1	89	1	95	1	102	1	87	1	85	0	85	1	87	1	74	1	62	1	41
Chr. I	33756	0	53	0	104	0	69	1	64	1	41	1	61	1	53	0	90	1	81	1	46	1	66	1	100	0	54	0	55	1	65	1	109	0.985915	71	1	76	1	74	0	62	1	55	1	54	1	59	1	53
Chr. I	33864	0	50	0	95	0	66	1	60	1	45	1	52	1	40	0.0119048	84	1	67	1	41	1	77	1	63	0	58	0	52	1	49	1	108	1	61	1	79	1	64	0	42	1	59	1	63	1	43	1	56
Chr. I	33867	0	52	0	96	0	63	1	59	1	46	1	54	1	43	0	84	1	65	1	38	1	79	1	63	0	58	0	49	1	50	1	103	1	59	1	79	1	63	0	42	1	58	1	64	1	41	1	55
Chr. I	33892	0	52	0	101	0	67	1	61	1	48	1	53	0.978261	46	0	83	1	63	1	33	1	71	1	67	0	55	0	53	1	49	1	94	1	68	1	80	1	67	0	45	1	61	1	67	1	38	1	62
Chr. I	33996	0	61	0	107	0	55	1	63	1	49	1	48	1	45	0	77	1	50	1	35	1	58	0.9875	80	0	59	0	56	1	47	1	80	0.971429	70	1	86	1	64	0	53	1	65	1	56	1	38	1	56
Chr. I	34170	0	70	0	103	0	70	1	76	1	64	1	58	1	75	0	103	1	58	1	32	1	67	1	90	0	59	0	70	1	52	1	80	1	89	1	86	1	80	0	62	1	71	1	67	1	48	1	51
Chr. I	34245	0	67	0	108	0	71	1	78	1	58	1	79	1	67	0	100	1	61	1	45	1	71	1	85	0	60	0	56	1	55	1	81	1	78	1	93	1	77	0	74	1	74	1	72	1	55	1	50
Chr. I	34314	0	62	0	117	0	74	1	69	1	52	1	78	1	61	0	120	1	65	1	41	1	66	1	102	0	69	0	61	1	50	1	85	0.97619	84	1	87	1	61	0	79	1	91	1	66	1	60	1	57
Chr. I	34515	0	87	0	120	0	81	1	79	1	47	1	77	1	62	0	137	1	61	1	51	1	61	0.990476	105	0	60	0	72	1	54	1	74	0.985714	70	1	82	1	49	0	79	1	68	1	71	1	48	1	61
Chr. I	34554	0	81	0	122	0	82	1	83	1	46	1	73	1	59	0	138	1	56	1	51	1	64	1	105	0	59	0	79	1	62	1	75	0.972973	74	1	95	1	45	0	86	1	60	1	63	1	55	1	58
Chr. I	34573	0	73	0	119	0	88	1	88	1	47	0.986486	74	1	63	0	134	1	54	1	52	1	74	1	103	0	58	0	77	1	66	1	76	0.987179	78	1	85	1	54	0	83	1	55	1	65	1	45	1	53
Chr. I	34727	0	75	0	111	0	73	1	83	1	47	1	73	1	68	0.00740741	135	1	69	1	54	1	67	1	100	0	50	0	62	1	69	1	69	0.986667	75	1	91	1	61	0	75	1	96	1	77	1	58	1	57
Chr. I	34991	0	54	0	100	0	63	0.977273	44	0.96	25	1	63	1	36	0	88	1	53	1	40	1	50	1	61	0	42	0	39	1	48	1	60	1	54	1	66	1	51	0	58	1	62	1	44	1	33	1	28
Chr. I	35223	0	50	0	94	0	66	1	69	1	38	0.980769	52	1	53	0	68	1	61	1	41	1	43	1	74	0	42	0	38	1	49	1	87	1	63	1	59	1	61	0	52	1	61	1	73	1	46	1	35
Chr. I	35343	0	58	0	101	0	78	1	95	1	50	1	54	1	52	0	89	1	62	1	47	1	51	1	84	0	46	0	43	1	62	1	88	1	67	1	69	1	69	0.015873	63	1	80	1	72	1	65	1	44
Chr. I	35419	0	69	0	120	0	90	1	90	1	53	1	55	1	56	0	95	1	59	1	44	0.980769	52	1	107	0	56	0	48	1	65	1	100	1	76	1	76	1	75	0.0151515	66	1	90	1	76	1	64	1	54
Chr. I	35514	0	67	0	123	0	82	1	70	1	49	1	62	1	53	0	91	1	64	1	54	1	57	1	96	0	54	0	61	1	65	1	90	1	75	1	83	1	73	0.03125	64	1	95	1	77	1	58	1	55
Chr. I	35607	0	57	0	125	0	83	1	70	1	47	1	76	1	56	0	100	1	61	1	57	1	53	1	86	0	62	0	53	1	61	1	93	1	77	1	84	1	74	0.028169	71	1	98	1	86	1	56	1	65
Chr. I	35631	0	57	0	121	0	87	1	72	1	51	1	75	1	61	0	98	1	56	1	52	1	54	1	86	0	63	0	44	1	62	1	96	1	65	0.986301	73	1	68	0.0285714	70	1	98	1	76	1	52	1	62
Chr. I	35668	0	49	0	120	0	78	1	75	1	43	1	74	1	64	0	90	1	58	1	52	1	57	1	95	0	65	0	46	1	65	1	93	1	72	1	77	1	74	0.0289855	69	1	96	1	83	1	64	1	60
Chr. I	35736	0	43	0	113	0	77	1	79	1	42	1	80	1	59	0	96	1	59	1	49	1	60	1	94	0	73	0	51	1	77	1	100	1	85	1	73	1	73	0	79	1	95	1	81	1	73	1	63
Chr. I	35796	0	60	0	106	0	71	1	86	1	37	1	86	1	63	0	109	1	55	1	43	1	67	1	95	0	59	0	59	1	67	1	100	0.987342	79	1	71	1	74	0.011236	89	1	89	1	75	1	68	1	59
Chr. I	35818	0	58	0	107	0	66	1	95	1	42	1	77	1	68	0	119	1	53	1	50	1	68	1	101	0	57	0	59	1	66	1	104	0.987342	79	1	74	1	77	0.0119048	84	1	87	1	74	1	66	1	54
Chr. I	35970	0	61	0	105	0	65	1	79	1	45	1	77	1	50	0	130	1	68	0.981132	53	1	66	1	103	0	48	0	60	1	65	1	102	0.9875	80	1	74	1	74	0.0243902	82	1	91	1	59	1	74	1	51
Chr. I	36005	0	66	0	103	0	59	1	78	1	40	1	72	1	48	0	133	1	64	1	51	1	62	1	104	0	51	0	59	1	60	1	90	0.986486	74	1	70	1	77	0.0229885	87	1	70	1	47	1	70	0.982759	58
Chr. I	36048	0	71	0	103	0	72	1	76	1	41	1	73	1	55	0	125	1	61	1	47	1	58	1	99	0	53	0	62	1	54	1	79	0.986842	76	1	76	1	69	0.0240964	83	1	76	1	48	1	76	1	56
Chr. I	36123	0	78	0	101	0	77	1	93	1	52	1	68	1	62	0	121	1	82	1	53	1	57	1	95	0	66	0	68	1	63	1	80	1	76	1	78	1	78	0.0361446	83	1	71	1	53	1	68	1	59
Chr. I	36898	0	64	0	102	0	77	1	79	1	53	1	76	1	70	0	129	1	81	1	45	1	60	1	100	0	69	0	41	1	65	1	86	1	88	1	96	1	77	0	53	1	71	1	63	1	59	0	69
Chr. I	37008	0	68	0	103	0	72	1	73	1	48	1	78	1	64	0	106	1	72	1	49	1	48	1	86	0	53	0	40	1	62	1	75	1	90	1	75	1	73	0.0163934	61	1	80	1	66	1	50	0	71
Chr. I	37019	0	67	0	108	0	75	1	65	1	48	1	77	1	64	0	117	0.985075	67	1	44	1	42	1	81	0	59	0	41	1	60	1	70	1	88	1	74	1	66	0.0147059	68	1	77	1	65	1	54	0	72
Chr. I	37069	0	66	0	108	0.0144928	69	1	69	1	50	1	78	1	52	0	115	1	70	1	38	1	52	1	95	0	56	0	51	1	58	1	80	1	89	1	71	1	72	0.012987	77	1	74	1	61	1	54	0.0169492	59
Chr. I	37255	0	54	0	115	0	65	1	73	1	52	1	57	0.985075	67	0	96	0.978261	46	1	37	1	64	1	90	0	51	0	55	1	68	1	66	1	72	1	68	1	65	0	57	1	98	0.963636	55	1	44	0	47
Chr. I	37281	0	49	0.00943396	106	0	65	1	81	1	62	1	60	1	66	0	87	1	46	1	43	1	65	1	95	0	48	0.0185185	54	1	67	1	76	1	68	1	79	1	59	0	55	1	95	1	53	1	54	0	47
Chr. I	37294	0	52	0	112	0	72	1	80	1	58	1	64	1	65	0	91	1	43	1	43	1	65	1	90	0	49	0	54	1	65	1	73	1	64	1	75	1	60	0.0169492	59	1	90	1	54	1	50	0	54
Chr. I	37315	0	49	0	107	0	70	1	80	1	62	1	62	1	59	0	97	1	50	1	44	1	73	1	88	0	46	0	57	1	70	1	78	1	62	1	80	1	69	0.0163934	61	1	90	1	58	1	58	0	58
Chr. I	37330	0	51	0	98	0	73	1	80	1	55	1	53	1	55	0	93	1	44	1	42	1	74	1	86	0	49	0	51	1	72	1	85	1	61	1	70	1	63	0	59	1	85	1	53	1	56	0	54
Chr. I	37595	0	48	0	92	0	67	1	77	1	50	1	60	1	66	0	89	1	57	1	34	1	63	1	61	0	50	0	42	1	67	1	92	1	83	1	94	1	65	0.015873	63	1	58	1	62	1	55	0	47
Chr. I	37862	0	67	0	125	0	86	1	91	1	50	1	72	1	57	0	121	1	61	1	53	1	62	1	102	0	56	0	50	1	73	1	87	0.989011	91	1	98	1	76	0.0138889	72	1	78	1	74	1	68	0	43
Chr. I	37885	0	57	0	121	0	89	1	90	1	54	1	79	1	56	0	111	1	67	1	61	1	67	1	109	0	50	0	47	1	83	1	96	0.990385	104	1	94	1	83	0.0142857	70	1	84	1	76	1	68	0	46
Chr. I	37893	0	65	0	123	0	89	1	89	1	55	1	69	1	58	0	118	1	69	1	60	1	67	1	111	0	59	0	52	1	81	1	95	0.989899	99	1	95	1	83	0.0133333	75	1	81	1	73	1	64	0	47
Chr. I	37913	0	62	0	121	0	89	1	88	1	52	1	73	1	50	0	119	1	66	1	58	1	59	1	115	0	61	0	52	1	77	1	96	0.989474	95	1	91	1	78	0.0131579	76	1	82	1	67	1	61	0	49
Chr. I	37922	0	61	0	118	0	87	1	83	1	56	1	76	1	50	0	114	1	67	1	59	1	58	1	108	0	61	0	56	1	76	1	89	0.989474	95	1	94	1	81	0.0138889	72	1	84	1	67	1	62	0	47
Chr. I	37976	0	62	0	130	0	78	1	79	1	57	1	84	1	59	0	112	1	69	1	68	1	63	1	115	0	56	0	58	1	82	1	93	0.988889	90	1	90	1	85	0.0163934	61	1	82	1	73	1	61	0	53
Chr. I	38036	0	70	0	125	0	76	1	81	1	52	1	63	1	51	0	123	1	64	1	63	1	69	1	99	0	62	0	66	1	67	1	89	1	82	1	69	1	82	0	78	1	79	1	64	1	56	0	60
Chr. I	38108	0	56	0	119	0	84	1	82	1	61	1	60	1	63	0	118	1	76	1	60	1	83	1	107	0	51	0	54	1	77	1	91	1	97	1	79	1	83	0	66	1	81	1	73	1	76	0	55
Chr. I	38148	0	65	0	115	0	81	1	73	1	59	1	59	1	61	0	110	1	65	1	55	1	89	1	105	0	51	0	60	1	80	1	91	0.987013	77	1	69	1	76	0	64	1	81	1	75	1	74	0	46
Chr. I	38236	0	59	0	111	0	78	1	76	1	51	1	57	1	56	0	119	1	56	1	43	1	66	1	92	0	49	0	58	1	70	1	81	0.9875	80	1	68	1	68	0	79	1	77	1	76	1	65	0	51
Chr. I	38338	0	63	0	97	0	67	1	69	1	51	1	56	1	55	0	112	1	66	1	50	1	50	1	85	0	54	0	54	1	66	1	97	1	92	1	66	1	59	0	78	0.986301	73	1	67	1	66	0	55
Chr. I	38408	0	77	0	98	0	66	1	71	1	52	1	59	1	62	0	113	1	56	1	50	1	50	1	90	0	61	0	58	1	71	1	96	1	98	1	72	1	66	0	87	1	74	1	67	1	63	0	50
Chr. I	38490	0	66	0	108	0	63	1	60	1	53	1	58	1	62	0	103	1	63	1	42	1	55	1	82	0	62	0	59	1	76	1	92	0.990909	110	1	73	1	65	0.025	80	0.987342	79	1	69	1	53	0	56
Chr. I	38504	0	61	0	110	0	72	1	61	1	52	1	57	1	60	0	114	1	62	1	39	1	57	1	85	0	65	0	64	1	73	1	86	1	106	1	67	1	64	0.0117647	85	1	74	1	65	1	54	0	55
Chr. I	38508	0	60	0	110	0	72	1	64	1	56	1	58	1	59	0	111	1	61	1	45	1	57	1	82	0	62	0	60	1	71	1	83	1	109	1	69	1	63	0.0125	80	1	78	1	71	1	56	0	52
Chr. I	38514	0	63	0	107	0	70	1	63	1	59	1	60	1	67	0	114	1	62	1	51	1	61	1	87	0	59	0	58	1	74	1	80	1	114	1	76	1	64	0.0117647	85	1	80	0.986842	76	1	55	0	53
Chr. I	38524	0	69	0	112	0	68	1	71	1	54	1	58	1	61	0	111	1	61	1	51	1	62	1	89	0	60	0	62	1	73	1	80	1	109	1	75	1	61	0.0119048	84	1	79	1	79	1	62	0	54
Chr. I	38533	0	65	0	106	0	70	1	66	1	49	1	59	1	53	0	112	1	53	1	46	1	59	1	82	0	58	0	64	1	65	1	72	1	101	1	71	1	54	0.0131579	76	0.985714	70	0.984848	66	1	59	0	50
Chr. I	38657	0	87	0	111	0	82	1	84	1	60	1	70	1	48	0	120	1	85	1	45	1	59	1	95	0	75	0	59	1	70	1	76	1	95	1	92	1	67	0.0140845	71	1	80	1	68	1	56	0	61
Chr. I	38689	0	72	0	116	0	86	1	84	0.983051	59	1	62	1	50	0	126	1	85	1	47	1	65	1	91	0	76	0.0185185	54	1	75	1	76	0.989583	96	1	97	1	75	0.0142857	70	1	75	1	58	1	55	0	62
Chr. I	38762	0	78	0	116	0	90	1	82	1	64	1	74	1	74	0	120	1	70	1	52	1	72	1	85	0	72	0	55	1	72	1	87	1	100	1	102	1	73	0	69	1	80	1	62	1	69	0	53
Chr. I	38888	0	68	0	122	0	81	1	86	1	69	1	82	1	66	0	101	1	79	1	49	1	64	1	98	0	68	0	62	1	62	1	86	1	93	1	91	1	84	0	85	1	77	1	64	1	68	0	55
Chr. I	38980	0	58	0	124	0	79	1	86	1	63	1	82	1	70	0	105	1	82	1	67	1	57	1	97	0	64	0	60	1	63	1	89	1	101	1	93	1	93	0	64	1	83	1	67	1	74	0	53
Chr. I	39009	0	63	0	133	0	77	1	79	1	53	1	76	1	66	0	112	1	75	1	68	1	61	0.98913	92	0	64	0	63	1	59	1	91	1	100	1	97	1	102	0	59	1	77	1	74	1	73	0	59
Chr. I	39066	0	59	0	121	0	80	1	84	1	51	1	68	1	58	0.00877193	114	1	72	1	65	1	58	1	99	0	64	0.0185185	54	1	59	1	100	1	95	1	94	1	109	0	60	1	76	1	71	1	60	0	53
Chr. I	39105	0	74	0	138	0	102	1	74	1	49	1	67	1	64	0	117	1	70	1	65	1	63	1	102	0	66	0	69	1	67	0.990099	101	0.990196	102	1	88	1	103	0	67	1	70	1	67	1	59	0	59
Chr. I	39123	0	69	0	127	0	94	1	76	1	53	1	73	1	74	0	113	1	71	1	61	1	67	1	110	0	64	0	62	1	67	1	98	0.990476	105	1	90	1	105	0	62	1	70	1	64	1	62	0	58
Chr. I	39403	0	62	0	115	0	81	1	98	1	58	1	72	1	74	0	131	1	83	1	48	1	60	1	85	0	73	0	75	1	61	1	89	1	90	1	76	1	94	0	69	1	72	1	55	1	50	0	55
Chr. I	39708	0	55	0	106	0	89	1	96	1	61	1	69	1	64	0	102	1	76	1	57	1	64	1	110	0	55	0	48	1	90	1	83	1	80	1	86	1	97	0.0128205	78	1	83	1	58	1	66	0	66
Chr. I	39723	0	56	0	105	0	85	1	99	1	57	1	68	1	58	0	101	1	77	1	54	1	63	1	106	0	56	0	50	1	88	1	82	1	82	1	88	1	88	0	77	1	84	1	58	1	67	0	61
Chr. I	39901	0	63	0	131	0	86	1	73	1	64	1	57	1	44	0	97	1	70	1	62	1	64	1	91	0	56	0	66	1	82	1	100	0.988235	85	1	78	1	78	0	95	1	89	1	67	1	60	0	56
Chr. I	39919	0	61	0	137	0	90	1	66	1	67	1	56	1	44	0	99	1	58	1	52	1	62	1	86	0	60	0	65	1	69	1	95	0.988095	84	1	77	1	75	0	92	0.987654	81	1	61	1	54	0	62
Chr. I	39920	0	61	0	138	0	92	1	72	1	68	1	60	1	44	0	97	1	62	1	58	1	63	1	87	0	61	0	63	1	74	1	95	0.988372	86	1	75	1	79	0	92	1	80	1	61	1	54	0	61
Chr. I	39963	0	60	0	123	0	87	1	83	1	64	1	69	1	58	0	117	1	79	1	60	1	61	1	94	0	57	0	63	1	75	1	90	0.988235	85	1	83	1	85	0	83	1	91	1	68	1	64	0	59
Chr. I	40064	0	56	0	119	0	101	1	87	1	59	1	74	1	63	0	131	1	75	1	53	1	74	1	89	0	59	0	59	1	73	1	90	0.988889	90	1	92	1	93	0	87	1	97	1	76	1	71	0	61
Chr. I	40141	0	61	0	124	0	99	1	81	1	60	1	71	1	55	0	130	1	75	1	63	0.986667	75	1	93	0	44	0	62	1	59	1	100	0.986842	76	1	93	1	92	0	79	1	94	1	83	1	65	0	86
Chr. I	40523	0	85	0	142	0	74	1	88	1	62	1	67	1	80	0	116	1	75	1	59	1	73	1	94	0	76	0	74	1	83	1	93	0.952941	85	1	108	1	81	0.011236	89	1	79	1	82	1	80	0	64
Chr. I	40860	0	68	0	114	0	85	1	81	1	70	1	73	1	48	0	119	1	68	1	60	1	82	1	105	0	62	0	68	1	83	1	103	1	86	1	79	1	71	0.0263158	76	1	91	1	63	1	75	0	59
Chr. I	41271	0	76	0	120	0	92	1	71	1	37	1	64	1	51	0	110	1	76	1	49	1	65	1	95	0	65	0	63	1	90	1	91	1	104	1	93	1	68	0	61	1	89	1	79	1	52	0	45
Chr. I	41278	0	73	0	125	0	90	1	70	1	37	1	65	1	54	0.00854701	117	1	78	1	53	1	63	1	97	0	66	0.0172414	58	1	93	1	91	1	103	1	94	1	71	0	66	1	86	1	79	1	51	0	53
Chr. I	41499	0	58	0	108	0	75	1	91	1	39	1	58	1	53	0	119	1	73	1	50	1	68	1	102	0	63	0	53	1	87	1	94	1	80	1	95	1	63	0	63	1	93	1	78	1	62	0	57
Chr. I	41587	0.0178571	56	0.00961538	104	0	74	1	95	1	47	1	66	1	46	0	115	1	65	0.98	50	1	61	1	104	0	58	0	48	1	70	1	102	1	89	1	116	1	71	0	68	1	82	1	78	1	57	0.0178571	56
Chr. I	41736	0	61	0	86	0	85	1	87	1	59	1	49	1	56	0	153	1	64	1	53	1	64	1	100	0	47	0	49	1	78	1	79	1	70	1	92	1	65	0	67	1	74	1	66	1	57	0	58
Chr. I	41739	0	62	0	87	0	84	1	87	1	57	1	47	1	55	0	151	1	67	1	51	1	63	1	96	0	49	0	49	1	76	1	77	1	70	1	95	1	66	0	70	1	73	1	68	0.983051	59	0	61
Chr. I	41802	0	62	0	84	0	73	1	96	1	56	1	64	1	60	0	140	1	60	1	48	1	68	1	105	0	42	0	42	1	74	1	81	1	70	1	91	1	75	0	64	1	62	1	76	1	65	0	56
Chr. I	41906	0	62	0.0107527	93	0	56	1	98	1	53	1	69	1	61	0	103	1	56	1	59	1	64	1	88	0	47	0	45	1	70	1	82	1	62	1	91	1	89	0	47	1	68	1	71	1	59	0	44
Chr. I	42019	0	52	0	87	0	46	1	78	1	27	1	67	1	49	0	82	1	49	1	51	1	50	1	65	0	42	0	35	1	81	1	60	1	60	1	86	1	98	0	36	1	88	1	66	1	43	0	46
Chr. I	42119	0	26	0	86	0	38	1	56	1	24	0.983051	59	1	49	0	63	0.978261	46	1	35	1	40	1	43	0	29	0	36	1	62	1	75	1	58	1	79	0.987342	79	0	39	1	72	1	59	1	38	0	42
Chr. I	42181	0	40	0	84	0	54	1	52	1	35	1	49	1	54	0	55	1	59	1	35	1	59	1	64	0	36	0	34	1	67	1	74	1	56	1	89	1	87	0	48	1	74	1	50	1	39	0	54
Chr. I	42186	0	44	0	89	0	57	1	48	1	33	1	50	1	54	0	64	1	47	1	32	1	58	1	63	0	37	0	35	1	63	1	69	1	55	1	80	1	79	0	49	1	66	1	53	1	35	0	54
Chr. I	42290	0	47	0	99	0	69	1	67	1	45	1	53	1	52	0	81	1	55	1	51	1	79	1	89	0	49	0	42	1	77	1	79	0.9875	80	1	83	1	63	0	64	1	80	1	55	1	51	0	62
Chr. I	42306	0	41	0	101	0	71	1	67	1	50	1	50	1	48	0	84	1	52	0.978261	46	1	76	1	88	0	51	0	40	1	74	1	74	0.9875	80	1	86	1	59	0.0142857	70	1	75	1	55	1	52	0	58
Chr. I	42315	0	43	0	98	0	71	1	69	1	53	1	49	1	52	0	87	1	55	1	44	1	76	1	89	0	50	0	42	1	70	1	74	0.987013	77	1	87	1	57	0.0144928	69	1	78	1	57	1	52	0	65
Chr. I	42527	0	68	0	110	0	71	1	77	1	48	1	71	1	52	0	116	1	71	1	64	1	60	1	102	0	59	0	53	1	64	1	88	0.990385	104	1	84	1	70	0.0169492	59	1	98	1	69	1	46	0	62
Chr. I	42554	0	64	0	105	0	82	1	69	1	47	1	65	1	57	0	126	1	75	1	61	1	60	1	103	0	60	0	54	1	60	1	83	0.990385	104	1	84	1	68	0.0149254	67	1	101	1	62	1	55	0	61
Chr. I	42562	0	57	0	102	0	80	1	67	1	50	1	63	1	53	0	119	1	77	1	61	1	58	1	94	0.0188679	53	0	53	1	53	1	84	0.99	100	1	84	1	65	0.015873	63	1	100	1	64	1	53	0	51
Chr. I	42590	0	63	0	108	0	85	1	72	1	49	1	72	1	58	0	118	1	72	1	62	1	56	1	89	0	58	0	48	1	56	1	84	1	103	1	79	1	76	0.0153846	65	1	106	1	68	1	58	0	59
Chr. I	42629	0	68	0	100	0	88	0.986667	75	1	49	1	70	1	57	0	123	1	70	1	51	1	44	0.987654	81	0	57	0	49	1	55	1	84	1	97	1	82	1	69	0.0175439	57	1	102	1	62	1	55	0	49
Chr. I	42635	0	63	0	92	0	88	1	79	1	48	1	69	1	59	0	115	1	69	1	54	1	48	1	81	0	51	0	50	1	60	1	83	1	95	1	84	1	69	0.0169492	59	1	100	1	66	1	58	0	46
Chr. I	42684	0	59	0	93	0	88	1	81	1	45	1	76	1	64	0	96	1	69	1	57	1	53	1	79	0	42	0	49	1	65	1	82	1	89	1	88	1	76	0	52	1	88	1	73	1	48	0	37
Chr. I	43004	0	71	0	106	0	96	1	72	1	60	1	69	1	76	0	131	1	87	1	51	1	64	1	89	0	65	0	49	1	75	1	80	1	88	1	85	1	100	0	65	1	74	1	82	1	52	0	69
Chr. I	43137	0	61	0	108	0	90	1	77	1	63	1	83	1	74	0	128	1	81	1	53	1	53	1	95	0	64	0	61	1	70	1	92	1	76	1	86	1	108	0	57	1	87	1	77	1	54	0	56
Chr. I	43478	0	71	0	108	0	75	1	75	1	57	1	68	1	54	0	136	1	77	1	57	1	68	1	93	1	51	0	64	1	57	1	101	1	80	1	87	1	78	0.0119048	84	1	82	1	59	1	61	0	59
Chr. I	43565	0	68	0	112	0	64	1	80	1	52	1	53	1	49	0	121	1	76	1	46	1	66	1	100	1	44	0	61	1	56	1	102	1	85	1	82	1	81	0.0113636	88	1	76	1	75	1	52	0	67
Chr. I	43691	0	67	0	122	0	85	1	69	1	57	1	58	1	63	0	119	1	67	1	42	1	73	1	103	1	60	0	60	1	60	1	85	1	82	1	89	1	90	0.0232558	86	1	73	1	77	1	58	0	64
Chr. I	43784	0	55	0	93	0	70	1	60	1	50	1	49	1	58	0	107	1	69	1	43	1	71	1	102	1	51	0	42	1	53	1	93	1	79	1	79	1	84	0.028169	71	1	76	1	66	1	62	0	51
Chr. I	44384	0	44	0	107	0	67	1	86	1	26	1	73	0.983333	60	0	112	1	49	1	38	1	61	1	80	1	59	0	43	1	54	1	96	1	71	1	67	1	74	0.0192308	52	1	49	1	59	1	52	0	39
Chr. I	44588	0	56	0	128	0	79	1	84	1	45	1	59	1	48	0	85	1	51	1	32	1	51	1	87	0	52	1	47	1	59	1	95	1	74	1	76	1	74	0.0169492	59	1	71	1	59	1	43	0	41
Chr. I	44675	0	59	0	122	0	81	1	75	1	54	1	66	1	49	0	96	1	51	1	35	1	54	1	83	0	46	1	50	1	54	1	88	1	88	1	78	1	70	0	65	1	77	1	58	1	59	0	56
Chr. I	44891	0	74	0	118	0	81	1	74	1	58	1	68	1	43	0	121	1	54	0.976744	43	1	62	1	101	0	54	1	70	1	65	1	93	1	91	1	78	1	93	0.0147059	68	1	74	1	56	1	69	0	61
Chr. I	44935	0	74	0	124	0	81	1	80	1	60	1	77	1	53	0	108	1	56	1	52	1	67	1	109	0	63	1	70	1	69	1	102	1	95	1	74	1	92	0.0144928	69	1	66	1	58	1	76	0	47
Chr. I	44992	0	76	0	130	0	83	1	79	1	58	1	79	1	54	0	121	1	71	1	51	1	61	1	100	0	67	1	67	1	62	1	103	1	90	1	70	1	82	0	74	1	75	1	51	1	72	0	52
Chr. I	45024	0	78	0	137	0	82	1	79	1	53	1	73	1	60	0	110	1	61	1	59	1	77	1	109	0	60	1	69	1	72	1	100	1	88	1	69	1	84	0	80	1	77	1	53	1	73	0	51
Chr. I	45198	0	49	0	108	0	62	1	51	1	46	1	57	1	41	0	89	1	51	1	33	1	65	1	85	0	46	1	45	1	41	1	75	1	58	1	45	1	68	0	71	1	56	1	47	1	43	0	39
Chr. I	45431	0	32	0	91	0	38	1	42	1	19	1	27	1	15	0	60	1	26	1	16	1	28	1	45	0	43	1	20	1	26	1	45	1	28	1	39	1	41	0	36	1	42	1	32	1	24	0	31
Chr. I	45546	0	34	0	99	0	53	1	41	0.966667	30	1	25	1	31	0	58	1	28	1	22	1	39	1	43	1	45	1	34	1	37	1	53	1	42	1	42	1	52	0.0212766	47	1	52	1	37	1	25	0	24
Chr. I	45686	0	47	0	94	0	61	1	48	1	32	1	40	1	36	0	74	1	38	1	30	1	44	1	59	1	27	1	45	1	43	1	63	1	54	1	57	1	69	0.0208333	48	1	52	1	60	1	35	0	28
Chr. I	45831	0	73	0	86	0	85	1	84	1	49	1	49	1	61	0	108	1	50	0.977778	45	1	54	1	112	1	49	1	55	1	68	1	83	1	78	1	96	1	85	0.0294118	68	1	77	1	57	1	49	0	45
Chr. I	46030	0	65	0	111	0	84	1	96	1	52	1	77	1	57	0	119	1	65	1	42	1	59	1	108	1	58	1	59	1	57	1	99	1	67	1	79	1	95	0.0136986	73	1	89	1	62	1	59	0.0131579	76
Chr. I	46372	0	54	0	103	0	91	1	84	1	52	1	59	1	55	0	105	1	63	1	43	1	77	1	81	1	63	1	41	1	63	1	72	1	72	1	87	1	65	0.0166667	60	1	73	1	63	1	64	0	63
Chr. I	46375	0	50	0	100	0	90	1	84	1	49	1	59	1	52	0	109	1	62	1	41	1	78	1	86	1	62	1	41	1	65	1	73	1	75	0.988235	85	1	64	0.0172414	58	1	72	1	58	1	66	0	64
Chr. I	46723	0	66	0	132	0	95	1	71	1	60	1	56	1	60	0	93	1	60	1	47	1	57	1	95	1	58	1	52	1	73	1	83	1	72	1	81	1	75	0.0175439	57	1	77	1	66	1	44	0	44
Chr. I	46837	0	49	0	142	0	85	1	92	1	61	1	69	1	49	0	96	1	62	1	48	1	65	1	111	1	67	1	61	1	76	1	88	0.987805	82	1	96	1	94	0.0169492	59	1	83	1	67	1	48	0	46
Chr. I	46846	0	50	0	138	0	89	1	88	1	56	1	62	1	55	0	97	1	61	1	45	1	65	1	109	1	65	1	64	1	73	1	91	0.987654	81	1	94	1	92	0.015625	64	1	77	1	71	1	43	0	48
Chr. I	46894	0	46	0	122	0	90	1	94	1	54	1	64	1	47	0	95	1	67	1	51	1	67	1	106	1	66	1	53	1	70	0.989247	93	0.985714	70	1	82	1	89	0.0153846	65	1	74	1	53	1	49	0	46
Chr. I	46912	0	55	0	127	0	86	1	95	1	55	1	71	1	52	0	88	0.987654	81	1	50	0.985294	68	1	115	1	64	1	59	1	80	1	91	0.987179	78	1	84	1	87	0.0169492	59	1	69	1	55	1	45	0	46
Chr. I	46966	0	69	0	127	0	82	1	89	1	51	0.983871	62	1	63	0	85	0.986667	75	1	49	1	66	1	105	1	55	1	48	0.987013	77	1	104	0.986842	76	1	81	1	86	0	66	1	75	1	61	0.956522	46	0	57
Chr. I	47015	0	63	0	107	0	80	1	97	1	42	1	63	1	61	0	92	1	88	1	51	1	64	1	115	1	51	1	46	1	80	1	102	1	81	1	80	1	81	0.0131579	76	1	83	1	65	1	55	0	64
Chr. I	47044	0	70	0	115	0	71	1	87	1	47	1	59	1	55	0	100	1	80	1	51	1	68	1	115	1	53	1	40	1	82	1	97	1	85	1	76	1	78	0	80	1	86	1	74	1	51	0	72
Chr. I	47206	0	71	0	99	0	75	1	77	1	49	1	72	1	57	0	93	1	76	1	46	1	69	1	97	0.981481	54	1	58	1	79	1	98	1	65	1	85	1	67	0	68	1	79	1	62	1	67	0	65
Chr. I	47518	0	73	0	135	0	101	1	87	1	62	1	87	1	53	0	110	1	90	1	63	1	71	1	93	1	71	1	67	1	73	1	88	1	81	1	91	1	88	0	88	1	87	1	70	1	76	0	55
Chr. I	47660	0	83	0	102	0	105	1	100	1	67	1	91	1	66	0	119	0.988095	84	1	58	1	71	1	87	1	70	1	73	1	64	1	92	1	102	1	91	1	89	0.0217391	92	1	87	1	74	1	65	0	70
Chr. I	47690	0	79	0	104	0	96	1	94	1	70	0.988506	87	1	72	0	120	1	76	1	56	1	72	1	97	1	69	1	68	1	67	1	97	1	94	1	92	0.989247	93	0	83	1	89	0.987952	83	1	67	0	68
Chr. I	47896	0	76	0	115	0	102	1	65	1	67	1	89	1	57	0	124	1	70	1	50	1	83	1	111	1	56	1	69	1	69	1	114	1	95	1	104	1	99	0	80	1	76	1	81	1	71	0	63
Chr. I	48054	0	58	0	116	0	84	1	65	1	64	1	70	1	61	0	125	1	54	1	49	1	71	1	97	1	53	1	53	1	64	1	92	1	83	1	100	1	80	0	68	1	83	1	76	0.983333	60	0	61
Chr. I	48115	0	59	0	99	0	76	1	76	1	61	1	69	1	64	0	113	1	46	1	29	1	65	1	98	1	47	1	43	1	63	1	88	1	80	0.988889	90	1	76	0	63	1	72	1	68	1	56	0	48
Chr. I	48286	0	71	0	115	0	86	1	85	1	42	1	57	1	70	0	118	1	91	1	49	0.983871	62	1	83	1	59	1	44	1	75	1	93	1	83	1	91	1	91	0	68	1	83	1	69	1	65	0	58
Chr. I	48815	0	64	0	108	0	78	1	78	1	48	1	65	1	60	0	118	1	65	1	63	1	50	1	93	1	39	1	54	1	62	1	67	1	89	1	86	1	58	0	72	1	66	1	68	1	50	0	68
Chr. I	48822	0	61	0	115	0	81	1	88	1	55	1	77	1	65	0	114	1	68	1	66	1	56	1	101	1	43	1	56	1	70	1	73	1	95	1	98	1	69	0	68	1	75	1	81	1	59	0	72
Chr. I	48890	0	67	0	109	0	84	1	78	1	43	1	69	1	73	0	112	1	76	1	58	1	55	1	109	1	61	1	61	1	69	1	80	1	92	1	92	1	79	0	60	1	90	1	79	1	54	0	71
Chr. I	49103	0	64	0	100	0	92	1	78	1	48	1	96	1	67	0	125	1	78	1	55	1	58	1	126	1	77	1	72	1	72	1	77	0.98913	92	1	81	1	71	0	71	1	102	1	78	1	47	0	67
Chr. I	49114	0	65	0	102	0	98	1	79	1	51	0.988764	89	1	64	0	126	1	74	1	55	1	55	1	114	1	69	1	75	1	68	1	74	0.98913	92	1	74	1	70	0	74	1	98	1	69	1	48	0	68
Chr. I	49247	0	66	0	114	0	82	1	81	1	57	1	86	1	49	0.00980392	102	1	74	1	54	1	64	1	103	1	63	1	71	1	74	1	93	1	97	1	85	1	69	0.0246914	81	1	81	1	78	1	51	0	61
Chr. I	49403	0	68	0	98	0	95	1	60	1	61	1	83	1	48	0	98	1	67	1	48	1	57	1	99	1	55	1	58	1	68	1	99	0.988636	88	1	88	1	61	0.0138889	72	1	73	1	82	1	53	0	70
Chr. I	49505	0	75	0	99	0	87	1	60	1	40	0.983871	62	1	52	0	95	1	60	1	45	1	50	1	79	1	57	1	56	1	52	1	80	0	81	1	80	1	81	0	75	1	70	1	70	1	61	0	75
Chr. I	49614	0	65	0	109	0	83	1	74	1	55	1	76	1	72	0	110	1	67	1	40	1	59	1	93	1	75	1	62	1	58	1	91	0	85	1	84	1	84	0	82	1	74	1	72	1	66	0	57
Chr. I	49871	0	61	0	105	0	89	1	80	1	50	1	82	1	56	0	117	1	92	1	44	1	68	1	87	1	58	1	61	1	68	1	93	0	87	1	84	1	89	0	66	1	86	1	77	1	66	0	50
Chr. I	50024	0	71	0	98	0	65	1	77	1	51	1	61	1	68	0	130	1	73	1	56	1	62	1	104	1	54	1	62	1	71	1	78	0	83	1	92	1	72	0	70	1	88	1	67	1	71	0.0192308	52
Chr. I	50204	0	70	0	144	0	63	1	68	1	52	1	58	1	58	0	113	1	67	1	60	1	65	0.989474	95	1	53	1	50	1	81	1	84	0	90	1	122	1	87	0.0136986	73	1	88	1	76	1	61	0	64
Chr. I	50354	0	63	0	129	0	70	1	74	1	54	1	66	1	62	0	106	1	68	1	66	1	54	1	80	1	51	1	53	1	72	1	94	0	70	1	94	1	71	0	61	1	73	1	63	1	72	0	63
Chr. I	50384	0	66	0	111	0	66	1	81	1	62	1	56	1	58	0	92	1	64	1	61	1	61	1	75	1	50	1	52	1	64	1	91	0	76	1	93	1	65	0	66	1	77	1	67	1	70	0	59
Chr. I	50432	0	68	0	122	0	80	1	79	1	58	1	57	1	55	0	96	1	56	1	61	1	63	1	82	1	57	1	51	1	53	1	86	0	73	0.987654	81	1	73	0	72	1	77	1	54	1	73	0	59
Chr. I	50456	0	65	0	119	0	75	1	75	1	68	1	69	1	50	0	97	1	60	1	58	1	66	1	83	1	62	1	54	1	57	1	84	0	70	1	76	1	76	0	75	1	77	1	56	1	74	0	53
Chr. I	50498	0	67	0	116	0	78	1	78	1	68	1	68	1	55	0	95	1	61	1	49	1	60	1	81	1	62	1	55	1	60	1	91	0	64	1	94	1	79	0	69	1	73	1	56	1	71	0	55
Chr. I	50547	0	64	0	106	0	81	1	78	1	59	1	71	1	67	0	84	1	64	1	52	1	65	1	87	1	69	1	56	1	59	1	85	0	63	1	97	1	81	0	67	1	76	1	59	1	77	0	53
Chr. I	50660	0	72	0	115	0	79	1	74	1	44	1	72	1	67	0	119	1	61	1	64	1	70	1	85	1	54	1	69	1	72	1	80	0	82	1	81	1	84	0	79	0.987805	82	1	62	1	65	0.0149254	67
Chr. I	50663	0	74	0	108	0	72	1	75	1	42	1	71	1	66	0	118	1	62	1	65	1	70	1	85	1	56	1	65	1	72	1	79	0	81	1	79	1	82	0	75	1	82	1	63	1	68	0	64
Chr. I	50840	0	78	0	97	0	84	1	66	1	41	1	74	1	69	0	140	1	72	1	55	1	62	1	97	1	42	1	69	1	81	1	79	0	80	1	76	1	85	0	70	1	102	1	45	1	69	0	51
Chr. I	51095	0	75	0	108	0	65	1	95	1	71	1	61	1	66	0	106	1	88	1	64	1	75	1	102	1	66	1	72	1	81	1	86	0	100	1	74	1	89	0.0222222	90	1	79	1	61	1	68	0	39
Chr. I	51287	0	67	0	100	0	79	1	79	1	52	1	66	1	45	0	113	1	73	1	52	1	59	1	86	1	54	1	59	1	68	1	79	0	85	1	68	1	65	0.0273973	73	1	71	1	62	1	60	0	44
Chr. I	51321	0	77	0	102	0	81	1	77	1	41	1	80	1	45	0	120	1	82	1	54	1	59	1	94	1	62	1	65	1	55	0.9875	80	0	98	1	72	1	72	0	62	1	79	1	60	1	70	0	48
Chr. I	51371	0	69	0	104	0	81	1	80	1	46	1	77	1	43	0	115	1	81	1	51	1	68	1	91	1	66	1	67	1	66	1	85	0.00884956	113	1	76	1	70	0	68	1	83	1	56	1	79	0	51
Chr. I	51434	0	64	0	110	0	91	1	79	1	43	1	70	1	51	0	125	1	86	1	47	1	78	0.987013	77	1	59	1	60	1	59	1	86	0	109	1	69	1	67	0	74	1	77	0.982143	56	1	70	0	53
Chr. I	51514	0	66	0	97	0	88	1	75	1	40	1	70	1	42	0	132	1	71	1	48	1	65	1	86	1	53	1	63	1	55	1	97	0	91	1	77	1	80	0	71	1	79	1	55	1	54	0	57
Chr. I	51951	0	55	0	108	0	70	1	76	1	47	1	51	1	55	0	104	1	53	1	36	1	56	1	83	1	64	1	50	1	67	1	82	0	64	1	74	1	64	0	66	1	73	1	69	1	57	0	47
Chr. I	52164	0	55	0	120	0	77	1	67	1	44	1	79	1	60	0	104	1	64	1	40	1	49	1	85	1	60	1	54	1	58	1	73	0	65	1	84	1	71	0.0128205	78	1	70	1	64	1	66	0	48
Chr. I	52310	0	57	0	122	0	84	1	73	1	40	1	78	1	62	0	106	0.986111	72	1	51	1	65	1	84	1	66	1	61	1	71	1	84	0	74	1	74	1	73	0.0140845	71	1	77	1	64	1	69	0	51
Chr. I	52603	0	61	0	131	0	80	1	91	1	59	1	75	1	78	0	113	1	82	1	47	1	53	1	99	0	51	1	57	1	81	1	81	0	80	1	100	1	71	0.0123457	81	1	89	1	68	1	67	0	66
Chr. I	52623	0	67	0	126	0	78	1	83	1	54	1	77	1	73	0	112	1	89	1	50	1	57	1	98	0	54	1	56	1	69	1	77	0	87	1	103	1	72	0.0107527	93	1	86	1	67	1	66	0	68
Chr. I	52635	0	60	0	114	0	73	1	95	1	56	1	74	1	69	0	98	1	85	1	49	1	58	1	102	0	54	1	58	1	73	1	72	0	76	1	100	1	71	0.0126582	79	1	87	1	67	1	62	0	58
Chr. I	52733	0	62	0	108	0	83	1	76	1	44	1	58	1	69	0	90	1	48	0.945946	37	0.962264	53	1	67	0	59	1	48	1	48	1	49	0	74	1	84	1	61	0.0133333	75	1	59	1	52	0.979167	48	0	68
Chr. I	52816	0	75	0	124	0	86	1	81	1	43	1	81	1	61	0	125	1	62	0.980769	52	1	59	1	86	0	57	1	57	1	60	1	76	0	76	1	86	1	77	0	79	1	57	1	57	1	46	0	77
Chr. I	52846	0	77	0	127	0	93	1	82	1	44	1	89	1	72	0	120	1	63	1	57	1	64	1	87	0	55	1	55	1	66	1	82	0	81	1	87	1	80	0	70	1	70	1	61	1	53	0	70
Chr. I	52849	0	81	0	135	0	95	1	75	1	44	1	80	1	63	0	125	1	60	1	47	1	56	1	85	0	59	1	58	1	59	1	77	0	83	1	74	1	72	0	73	1	64	0.981818	55	1	46	0	72
Chr. I	52858	0	81	0	135	0	97	1	80	1	48	1	89	1	75	0	122	1	61	1	53	1	65	0.988372	86	0	61	1	62	1	66	1	80	0	79	1	82	1	75	0	74	1	72	1	49	1	52	0	68
Chr. I	52939	0	71	0	116	0	82	1	83	1	51	1	84	1	75	0	106	1	67	1	54	1	55	1	91	0	67	1	58	1	88	1	83	0	70	1	83	1	72	0	70	1	83	1	49	1	45	0	77
Chr. I	52951	0	68	0	117	0	85	1	77	1	46	1	79	1	71	0	108	1	68	1	58	1	56	1	90	0	70	1	61	1	88	1	80	0	71	1	80	1	71	0	68	1	79	1	46	1	48	0	78
Chr. I	52984	0	70	0	115	0	87	1	73	1	42	1	86	1	69	0	132	1	66	1	55	1	58	1	93	0	85	1	60	1	78	1	78	0	64	1	69	1	71	0	73	1	81	1	47	1	50	0	70
Chr. I	52996	0	72	0	109	0	96	1	72	1	43	1	89	1	78	0	127	1	59	1	52	1	58	0.978495	93	0	80	1	57	1	90	1	76	0	61	1	65	1	74	0.0133333	75	1	85	1	43	1	52	0	66
Chr. I	53076	0	80	0	117	0	80	1	70	1	43	1	84	1	77	0	126	1	52	1	65	1	67	1	97	0	72	1	45	1	92	1	76	0	78	1	68	1	79	0.0153846	65	1	90	1	47	0.985507	69	0	52
Chr. I	53146	0	73	0	122	0	85	1	79	1	51	1	71	1	60	0	125	1	58	1	49	1	54	1	92	0	70	1	56	1	73	1	79	0	85	1	73	1	77	0.0273973	73	1	80	0.982143	56	1	72	0	61
Chr. I	53167	0	71	0	118	0	84	1	79	0.983871	62	1	76	1	66	0	119	1	65	1	55	1	55	1	100	0	64	1	60	1	83	1	88	0	93	1	79	1	80	0.0294118	68	1	83	1	63	1	69	0	62
Chr. I	53266	0	63	0	108	0	84	1	80	1	69	1	88	1	79	0	125	1	72	1	49	1	64	1	105	0	66	1	57	1	66	1	94	0	87	1	99	1	102	0.0169492	59	1	84	1	58	1	62	0	60
Chr. I	53542	0	71	0	130	0	90	1	86	1	50	1	78	1	78	0	117	1	75	1	49	1	79	1	109	0	52	1	57	1	73	1	106	0	84	1	86	1	83	0	79	1	68	1	97	1	81	0	58
Chr. I	53836	0	95	0	119	0	77	1	59	0.980392	51	1	63	1	62	0	105	1	70	0.982759	58	1	61	1	107	0	60	1	63	1	76	1	94	0	73	1	81	1	91	0.028169	71	1	95	1	58	1	60	0	70
Chr. I	53843	0	95	0	115	0	76	1	61	1	55	1	61	1	69	0	104	1	74	1	59	1	59	1	105	0	58	1	64	1	79	1	98	0	72	1	84	1	90	0.0298507	67	1	103	1	65	1	65	0	66
Chr. I	53851	0	82	0	111	0	77	1	62	1	54	1	60	1	66	0.00980392	102	1	86	1	61	1	58	1	102	0	55	1	67	1	78	1	100	0	71	1	82	1	89	0.030303	66	1	100	1	59	1	61	0	63
Chr. I	53935	0	84	0	115	0	76	1	66	1	65	1	61	1	63	0	107	1	76	1	49	1	73	1	86	0	65	1	68	1	60	1	104	0	73	1	89	1	97	0	67	1	90	1	58	1	56	0	54
Chr. I	54175	0	67	0	120	0	95	1	70	1	50	1	75	1	54	0	115	0	80	1	58	1	57	1	83	0	71	1	64	1	74	1	89	0	85	1	88	1	87	0.0136986	73	1	89	1	67	1	64	0	71
Chr. I	54198	0	71	0	109	0	96	1	76	1	54	1	79	1	51	0	111	0	76	1	61	1	63	1	82	0	67	1	65	1	77	1	98	0	95	1	89	1	91	0.0263158	76	1	94	1	67	1	67	0	66
Chr. I	54244	0	71	0	100	0	102	1	81	1	57	1	77	1	60	0	114	0	73	1	55	1	65	1	94	0	66	1	70	1	68	1	96	0	93	1	89	1	81	0.0144928	69	1	82	1	66	1	68	0	62
Chr. I	54319	0	70	0	100	0	105	1	83	1	56	1	76	1	71	0	128	0	66	1	47	1	71	1	88	0	64	1	70	1	69	1	105	0	89	1	96	1	86	0.0126582	79	1	82	1	88	1	69	0	57
Chr. I	54478	0	60	0	115	0	98	1	83	1	55	1	73	1	63	0	96	0	72	1	51	1	65	1	89	0	63	1	69	1	74	1	75	0	86	1	89	1	70	0.015625	64	1	83	1	63	1	56	0	54
Chr. I	54481	0	60	0	121	0	101	1	80	1	53	1	68	1	62	0	104	0	74	1	50	1	66	0.988506	87	0	66	1	66	1	72	1	74	0	86	1	83	1	74	0.0149254	67	1	78	1	57	1	55	0	55
Chr. I	54508	0	60	0	118	0	102	1	78	1	59	1	70	1	75	0	95	0	71	1	51	1	77	1	98	0	63	1	70	1	82	1	70	0	81	1	90	0.988235	85	0.0151515	66	1	82	1	64	1	63	0	56
Chr. I	54661	0	58	0	118	0	81	1	75	1	49	1	85	1	73	0	114	0.015873	63	1	54	1	68	1	119	0	66	1	64	1	68	1	75	0	79	1	80	1	79	0	64	1	69	1	68	1	53	0	56
Chr. I	54679	0	61	0	121	0	84	1	68	1	51	1	80	1	65	0	110	0	56	1	53	1	65	1	112	0	71	1	65	1	71	1	67	0	78	1	73	1	80	0	69	1	75	1	78	1	51	0	57
Chr. I	54742	0	65	0	111	0	88	1	66	1	54	1	88	1	60	0	106	0	70	1	55	1	58	1	114	0	73	1	60	1	74	1	64	0	81	0.985507	69	1	89	0	68	1	80	1	72	1	57	0	55
Chr. I	54784	0	66	0	114	0	79	1	72	1	55	1	78	1	52	0	100	0	73	1	50	1	57	1	115	0	73	1	65	1	81	1	71	0	68	1	63	1	97	0	69	1	78	1	59	1	53	0	59
Chr. I	55145	0	70	0	107	0	80	1	57	1	60	1	76	1	79	0	152	0	84	1	47	1	64	1	99	0	64	1	55	1	78	1	57	0	86	1	82	1	74	0	76	1	83	1	77	1	65	0	70
Chr. I	55171	0	77	0	97	0	75	1	58	1	56	1	75	1	75	0	144	0	83	1	46	1	56	1	90	0	62	1	49	1	74	1	53	0	84	1	86	1	71	0	86	1	82	1	77	1	55	0	69
Chr. I	55213	0	68	0	109	0	73	1	63	1	48	0.989011	91	1	82	0	137	0	71	1	53	1	56	1	88	0	68	1	55	1	73	1	68	0	88	1	87	1	86	0.0227273	88	1	77	1	75	1	62	0	64
Chr. I	55256	0	53	0	110	0	74	1	68	1	51	1	92	1	74	0	141	0	76	1	42	1	52	1	95	0	62	1	64	1	67	1	72	0	97	1	87	1	80	0.0229885	87	1	79	1	70	1	62	0	65
Chr. I	55327	0	57	0	123	0	78	1	68	1	57	1	92	1	84	0	122	0	73	1	43	1	61	1	103	0	62	1	58	1	54	1	86	0	80	1	87	1	95	0.0285714	70	1	96	1	82	1	66	0	60
Chr. I	55426	0	69	0	126	0	81	1	82	1	57	1	79	1	66	0	109	0	71	1	47	1	70	1	98	0	76	1	47	1	72	1	79	0	89	0.989362	94	1	103	0	71	1	85	1	68	1	59	0	93
Chr. I	55508	0	64	0	101	0	87	1	83	1	51	1	87	1	71	0	128	0	72	1	56	1	83	1	93	0	78	1	54	1	69	1	71	0	93	1	82	1	94	0.0140845	71	1	82	1	74	1	61	0	85
Chr. I	55688	0	67	0	117	0	99	1	79	1	67	1	74	1	53	0	113	0	81	1	55	1	65	1	98	0	68	1	50	1	78	1	66	0	95	1	93	1	76	0.0153846	65	1	70	1	64	1	69	0	74
Chr. I	55793	0	79	0	120	0	105	1	77	1	68	1	70	1	52	0	127	0	82	1	53	1	55	1	85	0	77	1	47	1	73	1	63	0	90	0.988636	88	1	73	0.0135135	74	1	80	1	63	1	65	0	66
Chr. I	55899	0	67	0	120	0	81	1	85	1	61	1	67	1	66	0.010101	99	0	71	1	65	1	69	1	89	0	66	1	55	1	77	1	80	0	78	1	88	1	66	0.0151515	66	1	92	1	74	1	72	0	59
Chr. I	56007	0	71	0	114	0	73	1	74	1	52	0.955224	67	1	59	0	109	0	76	1	48	1	60	1	87	0	70	1	60	1	78	1	75	0	82	1	92	1	69	0.0136986	73	1	71	1	61	1	54	0	68
Chr. I	56129	0	61	0	134	0	75	1	72	1	56	1	64	1	51	0	117	0	81	1	55	1	50	1	93	0	66	1	51	1	65	1	77	0	75	1	71	1	75	0.027027	74	1	72	1	65	1	60	0	57
Chr. I	56144	0	64	0	136	0	74	1	69	1	53	1	58	1	45	0	127	0	83	1	56	1	50	1	91	0	56	1	51	1	71	1	66	0	73	1	68	1	75	0.0379747	79	1	73	0.986111	72	1	66	0	53
Chr. I	56195	0	61	0	131	0	79	1	70	1	49	1	60	1	55	0	125	0	72	1	52	1	63	1	87	0	56	1	52	1	77	1	79	0	88	1	66	1	78	0.012987	77	1	73	1	59	1	57	0	56
Chr. I	56351	0	56	0	117	0	105	1	61	1	51	1	68	1	66	0.008	125	0	83	1	47	1	78	1	102	0	50	1	47	1	71	1	99	0	82	1	81	1	91	0.025974	77	1	81	1	73	1	68	0	63
Chr. I	56786	0	74	0	103	0	85	1	90	1	56	1	69	1	64	0	103	0	83	1	43	1	68	1	84	0	64	1	59	1	65	1	80	0	94	1	87	1	87	0.0121951	82	1	86	1	80	1	70	0	53
Chr. I	56871	0	80	0	109	0	86	1	92	1	53	1	72	1	77	0	109	0	73	1	46	1	61	1	80	0	61	1	61	1	72	1	82	0	88	1	101	1	76	0.012987	77	1	88	1	71	1	71	0	57
Chr. I	56878	0	75	0	117	0	93	1	88	1	50	1	67	1	69	0	116	0	86	1	41	1	56	1	78	0	63	1	56	1	67	1	70	0	95	1	102	1	66	0.0123457	81	1	85	1	65	1	70	0	62
Chr. I	56904	0	70	0	118	0	87	1	82	1	51	1	65	1	74	0	111	0	79	0.978261	46	1	66	1	81	0	64	1	56	1	64	1	66	0	86	1	109	1	67	0.0125	80	1	100	1	69	1	69	0	59
Chr. I	57041	0	67	0	115	0	78	1	97	1	71	1	84	1	66	0	117	0	74	1	42	1	69	1	117	0	49	1	56	1	79	1	93	0	87	1	95	1	75	0	62	1	107	1	67	1	69	0	56
Chr. I	57155	0	84	0	121	0	95	1	71	1	59	1	67	1	72	0	126	0	77	1	53	1	92	1	96	0	46	1	65	1	90	1	101	0	92	1	96	1	86	0	76	1	105	1	78	1	59	0	64
Chr. I	57320	0.0140845	71	0	128	0	82	1	81	1	63	1	59	1	63	0	122	0	62	1	43	1	75	1	106	0	68	1	72	1	83	1	91	0	91	1	83	1	89	0.0128205	78	1	85	1	60	1	57	0	56
Chr. I	57351	0	68	0	131	0	83	1	76	1	56	1	55	1	60	0	141	0	66	1	46	1	73	1	107	0	79	1	68	1	81	1	90	0	90	1	91	1	72	0.0128205	78	1	77	1	57	1	60	0	58
Chr. I	57625	0	72	0	131	0	76	1	71	1	53	1	57	1	70	0	132	0	84	1	48	1	62	1	99	0	71	1	59	1	63	1	93	0	84	1	97	1	81	0.0384615	78	1	81	1	66	1	61	0	59
Chr. I	57669	0	67	0	117	0	79	1	75	1	49	1	47	1	68	0	123	0	77	1	49	1	62	1	99	0	72	1	53	1	55	1	98	0	81	1	95	1	70	0.0263158	76	1	87	1	57	1	58	0	65
Chr. I	58073	0	42	0	100	0	82	1	77	1	43	1	57	1	61	0	96	0	50	1	43	1	64	1	104	0	57	1	62	1	69	1	92	0	56	1	88	1	77	0	59	1	60	1	67	1	57	0	47
Chr. I	58079	0	43	0	100	0	87	1	82	1	41	1	54	1	58	0	92	0	55	1	36	1	61	1	104	0	56	1	59	1	72	1	89	0	54	1	85	1	77	0	63	1	56	1	62	1	54	0	51
Chr. I	58487	0	79	0	102	0	92	1	70	1	77	1	65	1	70	0	118	0	62	1	43	1	67	1	86	0	68	1	65	1	85	1	81	0	99	1	95	1	78	0	63	1	87	1	76	1	74	0	56
Chr. I	58490	0	77	0	96	0	87	1	72	1	78	1	66	1	77	0	114	0	68	1	44	1	74	0.988506	87	0	73	1	65	1	85	1	85	0	94	1	98	0.9875	80	0	60	1	88	1	75	1	74	0	56
Chr. I	58494	0.0142857	70	0	95	0	86	NA	NA	1	77	1	66	1	76	0	115	0.0149254	67	1	42	1	73	1	86	0	64	1	69	1	91	1	85	0	88	1	101	1	80	0	59	1	91	1	79	1	73	0	51
Chr. I	58522	0.0133333	75	0	107	0	88	1	74	1	67	1	66	1	75	0	111	0	67	1	48	1	74	1	92	0	63	1	66	1	99	1	86	0	90	1	104	1	71	0	58	1	99	1	72	1	70	0	49
Chr. I	58539	0	83	0	112	0.0107527	93	1	79	1	73	1	67	1	78	0	127	0	71	1	47	1	69	1	97	0	67	1	68	1	88	1	90	0	90	1	106	1	80	0	63	1	102	1	72	1	64	0	53
Chr. I	58600	0	76	0	100	0	92	1	81	1	63	1	71	1	70	0	123	0	71	1	51	1	68	1	117	0	60	1	73	1	86	1	88	0	77	1	103	1	86	0	57	1	92	1	73	1	77	0	58
Chr. I	58644	0	81	0	111	0	90	1	1	1	2	1	4	1	3	0	133	0	69	1	2	1	1	1	4	0	70	1	3	1	1	1	2	0	83	1	1	NA	NA	0	79	1	5	NA	NA	1	2	0	70
Chr. I	58827	0	79	0	113	0	75	1	82	1	60	1	69	1	55	0	128	0	57	1	52	1	70	1	101	0	62	1	77	1	74	1	97	0	81	1	83	1	79	0	66	1	95	1	61	1	53	0	59
Chr. I	59265	0	65	0	93	0	65	1	63	1	52	1	61	1	39	0	104	0	56	1	37	1	55	1	80	0	58	1	46	1	40	1	77	0	62	1	94	1	63	0	67	1	81	1	62	1	45	0	45
Chr. I	59475	0	75	0	116	0	80	1	89	1	71	1	67	1	70	0	130	0	75	1	52	1	62	1	90	0	59	1	62	1	78	1	77	0	82	1	104	1	76	0	77	1	88	1	73	1	53	0	65
Chr. I	59496	0	75	0	128	0	79	1	88	1	64	1	64	1	73	0	130	0	70	1	53	1	67	1	84	0	57	1	56	1	74	1	77	0	79	1	101	1	74	0	87	1	87	1	78	1	51	0	65
Chr. I	59859	0	75	0	113	0	77	1	87	1	45	1	77	1	58	0	118	0	62	1	45	1	56	1	95	0	64	1	73	1	71	1	82	0	85	1	89	1	79	0	87	1	76	1	59	1	67	0	50
Chr. I	60108	0	65	0	120	0	62	1	75	1	51	1	52	1	50	0	103	0	68	1	42	1	77	1	117	0	65	1	62	1	61	1	75	0	75	1	85	1	85	0	75	1	78	1	76	1	56	0	58
Chr. I	60165	0	68	0	117	0	67	1	75	0.980392	51	0.985507	69	1	53	0	110	0	70	1	51	1	79	1	108	0	59	1	60	1	69	1	81	0	82	1	84	1	80	0	66	1	87	1	70	1	55	0	66
Chr. I	60246	0	72	0	110	0	73	1	77	1	57	1	72	1	57	0	114	0	70	1	52	1	67	1	113	0	53	1	62	1	80	1	107	0	81	1	90	1	81	0	86	1	81	1	68	1	65	0	70
Chr. I	60384	0	78	0	114	0	78	1	71	1	53	1	58	1	61	0	117	0	71	1	49	1	57	1	100	0	53	1	54	1	70	1	81	0	72	1	89	1	80	0	89	1	80	1	71	1	59	0	65
Chr. I	60526	0	67	0	106	0	75	0.985294	68	1	49	1	67	1	59	0	114	0	65	1	42	1	54	1	91	0	72	1	58	1	63	1	113	0	77	1	59	1	64	0.0117647	85	1	73	1	60	0.983051	59	0	56
Chr. I	60774	0	55	0	113	0	62	1	57	1	52	1	62	1	57	0	107	0	73	1	49	1	52	1	86	0	64	1	47	1	66	1	88	0	83	1	66	1	73	0	76	1	88	1	59	1	75	0	51
Chr. I	60876	0	69	0	120	0	67	1	63	1	54	1	58	0.985075	67	0	105	0	57	1	39	1	51	1	99	0	55	1	51	1	63	1	92	0	71	1	81	1	63	0	72	1	84	1	52	1	85	0	48
Chr. I	60912	0	64	0	108	0	75	1	66	1	60	1	52	1	65	0	98	0	55	1	46	1	53	1	99	0	55	1	50	1	63	1	86	0	66	1	77	1	62	0	73	1	83	NA	NA	1	71	0	44
Chr. I	61032	0	62	0	96	0	79	1	76	1	56	1	44	1	63	0	112	0	70	1	38	1	62	1	105	0	64	1	49	1	49	1	77	0	81	1	83	1	66	0	71	1	81	1	54	1	70	0	49
Chr. I	61451	0	55	0.00961538	104	0	79	1	56	1	38	1	66	1	58	0	110	0	71	1	43	1	48	1	75	0	50	1	38	1	61	1	79	0	80	1	75	1	68	0	58	1	67	1	57	1	57	0	45
Chr. I	61585	0	67	1	118	0	71	1	57	1	36	1	66	1	53	0	91	0	68	1	48	1	58	1	74	0	71	1	55	1	61	1	77	0	70	1	78	1	84	0	87	1	65	1	62	1	57	0	59
Chr. I	61900	0	65	1	103	0	83	1	67	1	67	1	58	1	55	0	87	0	53	1	41	1	50	1	77	0	66	1	62	1	61	1	73	0	75	1	80	1	73	0	66	1	72	1	68	1	55	0	67
Chr. I	62110	0	51	1	94	0	80	1	77	1	51	1	54	0.983871	62	0	124	0	70	1	46	1	64	1	101	0	48	1	61	1	66	1	81	0	93	1	77	1	77	0	53	1	67	1	64	1	67	0	73
Chr. I	62308	0	42	1	107	0	72	1	72	1	58	1	58	1	52	0	113	0	66	1	63	1	67	1	84	0	43	1	37	1	60	1	87	1	83	1	89	1	82	0	65	1	69	1	71	1	72	0	67
Chr. I	62565	0	62	1	111	0	79	1	77	1	66	1	66	1	63	0	107	0	56	1	57	1	71	0.988235	85	0	60	1	48	1	54	1	96	1	87	1	80	1	71	0	74	1	73	1	63	1	66	0	66
Chr. I	62726	0	48	1	125	0	87	1	74	1	62	1	68	1	74	0	126	0	66	1	52	1	58	1	78	0	69	1	54	1	55	1	101	0.975904	83	1	85	1	71	0	77	1	90	1	60	1	58	0	71
Chr. I	62893	0	51	1	96	0	77	1	78	1	58	1	75	1	57	0	106	0	81	1	49	1	69	1	94	0	64	1	48	1	60	1	95	1	75	1	97	1	57	0	58	1	79	1	63	1	66	0	61
Chr. I	63025	0	58	1	112	0	78	1	85	1	59	1	74	1	54	0.0104167	96	0	48	1	58	1	61	1	95	0	59	1	63	1	55	1	94	0.989011	91	1	86	1	77	0	67	1	82	1	68	1	73	0	43
Chr. I	63115	0.0163934	61	1	103	0	76	1	102	1	53	1	71	1	60	0	97	0	74	1	52	1	60	1	94	0	53	1	60	1	52	1	90	1	95	1	92	1	84	0	76	1	66	1	61	1	55	0	42
Chr. I	63385	0	69	1	129	0	79	1	92	1	52	1	79	1	74	0	118	0	63	1	60	1	67	1	87	0	54	1	70	1	69	1	92	1	80	1	97	1	72	0	89	1	76	1	77	1	61	0.015625	64
Chr. I	63646	0	77	1	108	0	65	1	90	1	41	1	67	1	64	0	117	0	76	1	43	1	81	1	95	0	65	1	52	1	79	1	94	1	82	1	97	1	64	0	70	1	83	1	75	1	75	0	53
Chr. I	63658	0	86	1	102	0	80	1	90	1	40	1	64	1	68	0	134	0	78	1	40	1	82	1	98	0	70	1	52	1	75	1	95	1	80	1	97	1	65	0	73	1	79	1	70	1	69	0	66
Chr. I	63728	0	68	1	108	0	91	1	71	1	44	1	74	1	66	0	128	0	72	1	41	1	58	1	97	0	66	1	56	1	80	1	98	1	72	1	85	1	89	0	63	1	74	1	62	1	74	0	56
Chr. I	63869	0	59	1	112	0	79	1	76	1	48	1	74	1	52	0	118	0	74	1	50	1	57	1	111	0	61	1	63	1	79	1	92	0.989474	95	1	91	1	83	0.0185185	54	1	84	1	69	1	69	0	69
Chr. I	64258	0	68	1	99	0	89	1	75	1	53	1	80	1	62	0	116	0	65	1	53	1	69	1	77	0	55	1	53	1	74	1	82	1	103	0.986486	74	1	85	0.0128205	78	1	71	1	66	1	69	0	61
Chr. I	64483	0	63	1	112	0	90	1	84	1	58	1	89	1	61	0	97	0	60	1	62	1	67	1	103	0	58	1	51	1	74	1	75	1	92	1	90	1	99	0	75	1	81	1	95	1	63	0	63
Chr. I	64663	0	56	1	131	0	83	1	85	1	55	1	83	1	70	0	120	0	53	1	58	1	76	1	113	0	59	1	59	0.988372	86	1	83	1	90	1	81	1	97	0	74	1	87	1	74	1	59	0	57
Chr. I	64676	0	58	1	122	0	91	1	85	1	57	1	84	1	66	0	117	0	49	1	55	1	75	1	108	0	58	1	57	1	80	1	84	1	88	1	77	1	89	0	79	1	87	1	79	1	56	0	64
Chr. I	64781	0	55	1	125	0	87	1	99	1	50	1	82	1	71	0	104	0	60	1	64	1	69	1	103	0	70	1	66	1	91	1	93	1	89	1	82	1	103	0.0140845	71	1	82	1	88	1	75	0	67
Chr. I	64915	0	62	1	122	0	78	1	100	1	45	1	65	1	52	0	97	0	68	1	47	1	70	1	92	0	67	1	56	1	80	1	79	1	86	1	92	1	68	0	67	1	77	1	73	1	68	0.015873	63
Chr. I	65031	0	76	1	120	0	88	1	90	1	38	1	64	1	46	0	102	0	61	1	41	1	65	0.988889	90	0	65	1	53	0.983607	61	1	89	1	73	1	94	1	71	0.0151515	66	0.983607	61	1	85	1	52	0	53
Chr. I	65134	0	81	1	117	0	84	1	72	1	62	1	75	0.981481	54	0	102	0	56	1	44	1	69	0.989796	98	0	78	1	61	1	62	1	84	1	89	1	90	1	75	0.0131579	76	1	60	1	65	1	57	0	57
Chr. I	65172	0	81	1	117	0	79	1	65	1	62	1	67	1	48	0	108	0	60	1	48	1	64	1	93	0	70	1	64	1	67	1	91	1	93	1	89	1	80	0.0136986	73	1	61	1	65	1	55	0	59
Chr. I	65453	0	75	1	88	0	80	1	68	1	52	1	56	1	43	0	99	0	72	1	42	0.980392	51	0.988372	86	0	63	0.982456	57	1	65	1	76	0.987342	79	1	58	1	58	0	69	1	69	1	50	1	52	0	64
Chr. I	65506	0	77	1	96	0	76	1	63	1	47	1	52	1	40	0	101	0	69	1	36	1	44	1	82	0	64	1	54	1	52	1	73	0.985507	69	1	68	1	77	0.0142857	70	0.969231	65	0.980769	52	1	51	0	69
Chr. I	65514	0	79	1	96	0	76	1	71	0.978723	47	1	53	1	42	0	101	0	69	1	43	1	43	1	86	0	65	1	61	1	60	1	74	0.986486	74	1	70	1	79	0.0136986	73	1	74	1	52	1	56	0	68
Chr. I	65557	0	70	1	92	0	74	1	73	1	47	1	56	1	46	0	85	0	63	1	36	1	42	1	89	0	62	1	61	1	62	1	63	0.985507	69	1	67	1	86	0.0169492	59	1	80	1	39	1	55	0	62
Chr. I	65570	0	72	1	86	0	75	0.985507	69	1	47	1	54	1	44	0	93	0	69	1	29	1	37	1	82	0	60	1	61	0.982759	58	1	59	0.983871	62	1	65	0.987654	81	0.0163934	61	1	72	1	39	1	45	0	63
Chr. I	65590	0	66	1	88	0	74	1	69	1	39	1	54	1	45	0	92	0	75	1	32	1	41	1	78	0	60	1	55	1	58	1	62	1	58	1	62	1	70	0.0163934	61	1	65	0.976744	43	1	46	0	61
Chr. I	65719	0	60	1	103	0	73	1	69	1	39	1	72	1	70	0	88	0	71	1	42	1	47	1	80	0	51	1	63	1	64	0.986842	76	1	84	1	83	1	70	0	65	1	72	1	58	1	60	0	67
Chr. I	65768	0.0392157	51	1	98	0.0153846	65	1	71	1	43	NA	NA	1	84	0.0111111	90	0	69	1	49	1	41	1	69	0.0434783	46	1	53	1	66	1	84	1	86	NA	NA	NA	NA	0.0754717	53	1	74	1	56	1	60	0	59
Chr. I	65871	0	43	1	89	0	55	1	63	1	58	1	57	1	69	0	82	0	59	1	34	1	41	1	61	0	50	1	38	1	55	1	85	1	71	1	67	1	63	0.02	50	1	68	1	47	1	40	0	48
Chr. I	65892	0	43	1	84	0	50	1	64	0.982456	57	1	58	1	63	0	86	0	63	1	36	1	43	1	68	0	55	1	37	1	58	1	81	1	79	1	74	1	72	0.0169492	59	1	62	1	49	1	38	0	51
Chr. I	65910	0	43	1	89	0	51	1	56	1	53	1	57	1	60	0	85	0	58	1	33	1	45	1	66	0	54	1	36	1	59	1	70	0.987654	81	1	70	1	67	0.0169492	59	1	60	1	49	1	36	0	49
Chr. I	65991	0	40	1	89	0	52	1	55	1	56	1	61	1	55	0	77	0	41	1	44	1	50	1	76	0	53	1	47	1	53	1	60	0.987179	78	1	78	1	61	0	56	1	56	1	59	1	43	0	52
Chr. I	66033	0	43	1	88	0	52	1	58	1	52	1	60	1	51	0	72	0	42	1	43	1	49	1	74	0	51	1	43	1	50	1	59	1	75	1	77	1	62	0	58	1	59	1	68	1	50	0	57
Chr. I	66129	0	43	1	98	0	37	1	73	1	42	1	55	1	59	0	64	0	44	1	40	1	67	1	85	0	55	1	47	1	67	1	65	1	87	1	71	1	61	0	42	1	67	1	67	1	54	0	55
Chr. I	66168	0	47	1	103	0	43	1	72	1	45	1	58	1	48	1	81	0	51	1	38	1	65	1	89	0	51	1	46	1	74	1	63	1	89	1	79	1	60	0	52	1	68	1	68	1	56	0	62
Chr. I	66575	0	82	1	115	0	78	1	68	1	53	1	77	1	62	1	112	0	56	1	48	1	58	1	99	0	64	1	57	1	65	1	86	0.987805	82	1	78	0.985915	71	0	77	1	85	1	50	1	60	0	63
Chr. I	66948	0	66	1	111	0	79	1	88	1	48	1	63	1	66	1	120	0	64	1	65	1	60	1	95	0	72	1	56	1	67	1	92	1	85	1	88	1	95	0.0289855	69	1	73	1	79	1	75	0	70
Chr. I	67032	0.0188679	53	1	143	0	72	1	83	1	58	1	71	1	55	1	131	0	68	1	49	1	54	1	101	0	65	1	53	1	67	1	78	1	99	1	93	1	94	0.0322581	62	1	82	1	84	1	63	0	82
Chr. I	67262	0	73	1	121	0	79	1	76	1	63	1	75	1	62	1	129	0.0294118	68	1	61	1	75	1	81	0	74	1	66	1	73	1	96	1	83	1	110	1	90	0.0111111	90	1	106	1	90	1	84	0	58
Chr. I	67373	0	87	1	115	0	103	1	78	1	72	1	75	1	80	1	137	0	73	1	63	1	75	1	100	0	74	1	56	1	60	1	89	1	74	1	96	1	75	0.0243902	82	1	86	1	92	1	91	0	66
Chr. I	67421	0	85	1	109	0	94	1	69	1	54	1	75	1	66	1	133	0	59	1	58	1	74	1	96	0	68	1	49	1	66	1	89	1	68	1	88	1	60	0.0375	80	1	82	1	77	1	90	0	58
Chr. I	67437	0	87	1	108	0	91	1	67	1	59	1	84	1	67	1	130	0	58	1	61	1	72	1	90	0	65	1	55	1	68	1	93	1	66	1	94	1	71	0.0379747	79	1	85	1	78	1	86	0	61
Chr. I	67441	0	84	1	103	0	91	1	68	1	55	1	82	1	67	1	120	0	59	1	63	1	72	1	98	0	64	1	55	1	74	1	98	1	66	1	98	1	71	0.0481928	83	1	81	1	78	1	92	0	58
Chr. I	67473	0	73	1	106	0	94	1	65	1	49	1	78	1	71	1	134	0	59	1	61	1	71	1	93	0	60	1	47	1	75	1	100	1	60	1	86	1	69	0.05	80	1	80	1	73	1	85	0	56
Chr. I	67506	0	72	1	101	0	89	1	66	1	47	1	70	1	67	0.991803	122	0	62	1	67	1	63	1	91	0	58	1	45	1	78	1	90	1	60	1	85	1	73	0.0449438	89	1	81	1	66	1	84	0	54
Chr. I	67566	0	51	1	104	0	84	1	67	1	48	1	70	1	67	1	98	0	60	1	56	1	58	1	86	0	50	1	45	1	69	1	87	1	58	1	66	1	70	0.0365854	82	1	83	1	58	1	76	0	45
Chr. I	67715	0	44	1	126	0	50	1	61	1	44	1	62	1	49	1	78	0	43	1	30	1	47	1	72	0	49	1	41	1	50	1	79	1	61	1	52	1	59	0.0196078	51	1	79	1	40	1	52	0	39
Chr. I	68155	0	59	1	100	0	74	1	61	1	40	1	68	1	41	1	78	0	45	1	41	1	43	1	53	0	50	1	33	1	49	1	64	1	71	1	54	1	63	0.0188679	53	1	65	1	44	1	45	0	57
Chr. I	68278	0	54	1	109	0	63	1	55	1	47	1	64	1	37	1	74	0	46	1	36	1	41	1	67	0	53	1	32	1	48	1	71	1	64	1	71	1	60	0	60	1	63	1	60	1	47	0	48
Chr. I	68284	0	52	1	113	0	62	1	57	1	51	1	69	1	38	1	79	0	48	1	38	1	44	1	71	0	56	1	32	1	51	1	69	1	68	1	76	1	66	0	59	1	65	1	63	1	49	0	50
Chr. I	68725	0	53	1	92	0	75	1	93	1	59	1	82	1	51	1	110	0	62	1	59	1	75	1	84	0	56	1	68	1	73	1	101	1	84	1	87	1	67	0.0140845	71	1	84	1	57	1	63	0	62
Chr. I	68739	0	53	1	84	0	70	1	87	1	60	1	77	1	55	0.991304	115	0	55	1	58	1	67	1	84	0	58	1	67	1	69	1	99	1	79	1	82	1	68	0.0138889	72	1	81	1	52	1	61	0	57
Chr. I	68869	0	48	1	85	0	68	1	68	1	46	1	60	1	62	1	106	0	51	1	50	1	62	1	75	0	55	1	52	1	59	1	91	1	79	1	86	1	66	0.015873	63	1	72	1	59	1	57	0	57
Chr. I	68875	0	50	1	81	0	71	1	72	1	48	1	58	1	57	1	98	0	51	1	49	1	57	1	70	0	55	1	45	1	57	1	88	1	77	1	84	1	64	0.0140845	71	1	72	1	58	0.981132	53	0	57
Chr. I	69005	0	49	1	75	0	50	1	70	1	46	1	55	1	49	1	99	0	43	1	46	1	58	1	65	0	45	1	43	1	54	1	88	1	79	1	78	1	61	0	50	1	83	1	64	1	44	0	46
Chr. I	69009	0	48	1	75	0	51	1	68	1	46	1	51	1	47	1	96	0	45	1	45	1	56	1	66	0	46	1	44	1	57	1	94	1	79	1	74	1	63	0	45	1	85	1	66	1	42	0	48
Chr. I	69289	0	45	1	102	0	69	1	89	1	52	1	69	1	56	1	102	0	47	1	43	1	58	1	71	0	57	1	49	1	69	1	88	1	74	1	75	1	76	0	68	1	82	1	66	1	52	0	38
Chr. I	69526	0	58	1	112	0	82	1	84	1	44	1	74	1	70	1	91	0	63	1	36	1	60	1	85	0	51	1	52	1	61	1	69	1	78	1	78	1	74	0	60	1	76	1	76	1	60	0	50
Chr. I	69555	0	68	1	94	0	94	1	70	1	38	1	65	1	62	1	92	0	64	1	35	1	55	0.988889	90	0	51	1	44	1	53	1	65	1	78	1	79	1	65	0	64	1	64	1	80	1	44	0	57
Chr. I	69587	0	64	NA	NA	0	89	1	79	1	40	1	62	1	64	1	85	0	63	1	35	1	58	1	95	0	47	1	49	1	42	1	72	0.986111	72	1	77	1	74	0.0175439	57	1	69	0.987342	79	1	46	0	50
Chr. I	69588	0	64	1	92	0	88	1	82	1	40	1	60	1	64	1	89	0	61	1	36	1	58	1	97	0	47	1	53	1	43	1	75	1	79	1	79	1	77	0.0172414	58	1	75	1	81	1	48	0	49
Chr. I	69669	0.2	65	1	87	0.135802	81	1	72	1	41	1	58	1	65	1	92	0.163934	61	1	37	1	50	1	89	0.272727	44	1	50	1	46	1	85	1	81	1	65	1	66	0.137931	58	1	64	1	62	1	51	0.314286	35
Chr. I	69845	0	28	1	57	0	33	1	29	0.954545	22	1	31	1	33	0.978723	47	0	39	1	25	1	17	1	45	0	32	1	33	0.967742	31	1	39	1	49	0.975	40	0.979592	49	0	40	1	48	1	31	1	25	0	31
Chr. I	70280	0	63	1	117	0	73	1	77	1	47	1	63	1	48	1	86	0	69	1	47	1	55	1	67	0	52	1	40	1	66	1	78	1	86	1	87	0.983051	59	0	74	1	72	1	45	1	46	0	50
Chr. I	70345	0	69	1	122	0	86	1	76	1	47	1	71	1	49	1	96	0	59	1	46	1	61	1	83	0	52	1	46	1	66	1	89	1	91	1	86	1	65	0.0138889	72	1	80	1	56	1	51	0	45
Chr. I	70416	0	56	1	122	0	85	1	83	1	41	1	87	1	51	1	93	0	51	1	43	1	58	1	81	0	52	1	52	1	64	1	96	1	78	1	97	1	65	0.0136986	73	1	82	1	55	1	51	0	46
Chr. I	70497	0	52	1	118	0	74	1	79	1	46	1	78	1	44	1	88	0	49	1	40	1	47	1	85	0	42	1	50	1	65	1	86	1	76	1	87	0.984615	65	0	68	1	69	1	39	1	47	0	43
Chr. I	70522	0	51	1	115	0	76	NA	NA	1	44	1	78	1	40	1	85	0	47	1	42	NA	NA	1	77	0	46	1	44	1	63	1	84	1	68	1	77	0.966667	60	0	62	1	62	1	39	1	38	0	47
Chr. I	70536	0	50	1	121	0	72	1	75	1	49	1	75	1	46	1	88	0	48	1	43	1	50	1	77	0	51	1	50	1	66	1	81	1	64	1	82	0.966667	60	0	64	1	62	1	41	1	45	0	42
Chr. I	70621	0	47	1	100	0.0140845	71	1	53	1	44	1	59	1	46	1	73	0	49	1	38	1	52	1	78	0	51	1	44	1	60	1	85	1	63	1	63	0.980392	51	0	58	1	59	1	49	1	48	0	44
Chr. I	70632	0	51	1	100	0	74	1	55	1	40	1	58	1	45	1	72	0	50	1	42	1	47	0.987952	83	0	52	1	43	1	57	1	90	1	61	1	59	1	50	0	65	1	58	1	47	1	50	0	50
Chr. I	70915	0.393939	33	1	67	0.441176	34	1	30	1	23	1	12	1	12	1	31	0.344828	29	1	17	1	21	1	43	0.323529	34	1	23	1	25	1	44	1	39	1	25	1	36	0.40625	32	1	34	1	14	1	17	0.307692	13
Chr. I	70979	0	41	1	71	0	36	1	29	1	22	1	17	1	23	1	37	0	45	1	14	1	19	1	40	0	40	1	26	1	24	1	51	1	47	1	27	1	43	0	41	1	42	1	11	1	18	0	20
Chr. I	71023	0	43	1	63	0	38	1	20	1	21	1	29	1	24	1	35	0	38	1	12	1	21	1	42	0	29	1	24	1	27	1	43	1	41	1	23	1	45	0	45	1	45	1	15	1	17	0	20
Chr. I	71038	0	41	1	59	0	44	1	20	1	22	1	28	1	26	1	34	0	46	1	12	1	22	1	39	0	32	1	23	1	23	1	40	1	42	1	22	0.976744	43	0	49	1	39	0.909091	11	1	14	0	23
Chr. I	71535	0.113208	53	1	126	0.0714286	70	1	82	1	43	1	59	1	51	1	94	0.09375	64	1	49	1	57	1	101	0.08	50	1	61	1	68	1	79	1	75	1	85	0.977273	88	0.0819672	61	1	92	1	61	1	55	0.113208	53
Chr. I	71616	0	61	0.990826	109	0	77	1	81	1	49	1	57	1	53	1	99	0	62	1	60	1	57	1	95	0	51	1	54	1	59	0.982143	56	1	75	0.988235	85	0.973684	76	0.0120482	83	1	79	1	62	1	55	0	61
Chr. I	71714	0	71	1	110	0	92	1	95	1	57	1	78	1	56	1	100	0	67	1	55	1	67	1	97	0	53	1	62	1	51	1	71	1	66	1	79	0.972973	74	0	84	1	86	1	68	1	61	0	68
Chr. I	71782	0	68	1	110	0	89	1	82	1	64	1	76	1	49	1	97	0	73	1	60	1	73	1	114	0	64	1	67	0.982456	57	1	80	1	68	1	91	0.97561	82	0	83	1	97	1	73	1	74	0	63
Chr. I	73478	0	57	1	119	0	82	1	71	1	46	1	75	1	47	1	89	0	64	1	49	1	74	1	110	0	65	1	64	1	68	1	84	1	69	1	67	0.985075	67	0.012987	77	1	85	1	65	1	61	0	52
Chr. I	73490	0	49	1	118	0	82	1	75	1	46	1	70	1	50	1	92	0	56	1	44	1	70	1	112	0	64	1	55	1	69	1	75	1	68	1	67	0.985075	67	0.027027	74	1	83	1	64	1	55	0	46
Chr. I	73529	0	57	1	107	0	82	1	80	1	49	1	64	1	51	1	95	0	58	1	44	1	53	1	105	0	65	1	56	1	68	1	82	1	72	1	66	0.96875	64	0.0117647	85	1	81	1	57	1	57	0	51
Chr. I	73542	0	62	1	112	0	85	1	84	1	50	1	68	1	58	1	98	0	62	1	44	1	54	1	110	0	58	1	62	1	72	1	83	1	78	1	73	0.949153	59	0.0125	80	1	79	1	57	1	56	0	54
Chr. I	73720	0	63	1	115	0.0138889	72	1	72	1	48	1	64	1	60	0.99	100	0	65	1	40	1	58	0.989899	99	0	50	1	51	1	63	1	64	1	87	0.988235	85	0.975309	81	0.0120482	83	1	83	1	60	1	57	0	55
Chr. I	73721	0	68	1	120	0	70	1	78	1	50	1	66	1	60	1	98	0	63	0.97619	42	1	58	1	97	0	53	1	51	1	64	1	65	1	85	1	79	0.976744	86	0.0116279	86	0.987179	78	1	59	1	58	0	54
Chr. I	73801	0	77	1	119	0	88	1	74	1	51	1	64	1	62	1	109	0	71	1	39	1	71	1	88	0	69	1	54	1	63	0	69	1	76	1	91	0.988764	89	0.010989	91	1	76	1	59	1	53	0	66
Chr. I	73871	0	73	1	115	0	98	1	78	1	54	1	68	1	62	1	118	0	74	1	53	1	76	1	105	0	77	1	52	1	61	0	72	1	82	1	92	1	87	0	78	1	87	1	72	1	69	0	66
Chr. I	73877	0	70	1	110	0	100	1	70	1	54	1	60	1	62	1	113	0	80	1	46	1	67	1	97	0	80	1	48	1	56	0	73	1	84	1	89	1	84	0	85	1	85	1	68	1	68	0	64
Chr. I	73882	0	70	1	123	0	94	1	67	1	51	1	68	1	61	1	111	0	77	1	51	1	75	1	102	0	80	1	48	1	59	0	71	1	85	1	92	1	85	0	79	1	93	1	65	1	72	0	62
Chr. I	73937	0	69	1	131	0	87	1	69	1	51	1	75	1	60	1	116	0	92	1	48	1	75	1	112	0	78	1	53	1	65	0	80	1	89	1	89	1	74	0	81	1	74	1	66	1	63	0	59
Chr. I	73976	0	77	1	125	0	86	1	77	1	48	1	88	1	59	1	118	0	78	1	46	1	74	1	121	0	73	1	61	1	72	0	90	1	93	1	89	1	86	0	79	1	73	1	71	1	67	0	56
Chr. I	73999	0	80	0.991597	119	0	82	1	77	1	46	1	82	1	51	1	120	0	87	1	42	1	71	1	118	0	69	1	63	0.972603	73	0	90	1	82	1	78	0.9875	80	0	76	1	74	0.969231	65	0.984127	63	0	59
Chr. I	74047	0	81	1	106	0	82	1	79	1	45	1	87	1	56	1	113	0	82	1	47	1	74	1	108	0	51	1	65	1	63	0	79	1	82	1	93	0.988889	90	0	63	1	77	1	64	1	62	0	53
Chr. I	74050	0	88	1	104	0	86	1	80	1	48	1	82	1	50	1	116	0	88	1	51	1	69	1	110	0	59	1	64	1	63	0	85	1	85	1	91	0.988506	87	0	71	1	78	1	64	1	58	0	57
Chr. I	74139	0	75	1	97	0	79	1	81	1	55	1	77	1	52	0.991736	121	0	84	1	54	1	70	1	96	0	62	1	61	1	72	0	100	1	94	1	100	0.987013	77	0	66	1	73	1	58	1	69	0	73
Chr. I	74156	0	71	1	96	0	77	1	74	1	60	1	73	1	51	1	115	0	80	1	51	1	71	1	98	0	60	1	61	1	66	0	101	0.988764	89	1	102	0.987179	78	0	64	1	79	1	60	1	67	0	70
Chr. I	74209	0	68	1	102	0	67	1	73	1	68	1	70	1	59	1	117	0	77	1	53	1	78	1	99	0	63	1	58	1	63	0	104	0.989247	93	1	92	0.975309	81	0	61	1	81	1	64	1	69	0	57
Chr. I	74227	0	65	1	103	0	74	1	81	1	68	1	70	1	59	1	120	0	83	1	54	1	72	1	97	0	62	1	60	1	54	0	115	0.989247	93	1	96	0.975904	83	0	61	1	76	1	68	1	65	0	65
Chr. I	74242	0	63	1	111	0	74	1	80	1	66	1	65	1	63	0.992188	128	0	78	1	58	1	69	1	105	0	57	1	65	1	55	0	111	0.988636	88	1	102	0.987179	78	0	56	1	81	1	72	1	70	0	62
Chr. I	74790	0	70	1	101	0	84	1	83	1	48	1	76	1	69	1	119	0	66	1	50	1	75	1	99	0	61	1	51	1	56	0	92	0.989474	95	1	84	0.985915	71	0	86	1	72	1	53	1	56	0	51
Chr. I	74826	0.0163934	61	1	102	0	78	1	77	1	45	1	68	1	69	1	120	0	73	1	43	1	72	1	105	0	58	1	45	1	58	0	82	0.988764	89	1	81	0.984848	66	0	76	1	75	1	47	1	40	0	49
Chr. I	74843	0	64	1	100	0	82	1	72	1	44	1	61	1	62	1	126	0	77	1	42	1	70	1	100	0	62	1	47	1	51	0	84	0.988372	86	0.987952	83	0.984848	66	0	85	1	69	1	48	1	41	0	56
Chr. I	74994	0	50	1	71	0	78	1	57	1	29	1	35	1	45	1	56	0	71	1	23	1	38	0.978261	46	0	35	1	30	1	47	0	81	1	59	1	43	1	41	0	64	0.981132	53	1	42	1	24	0	48
Chr. I	75211	0	65	1	86	0	87	1	76	1	52	1	52	1	54	1	91	0	64	1	39	1	57	1	74	0	53	1	50	1	63	0	76	1	75	1	49	0.985714	70	0.0149254	67	1	75	1	61	1	48	0	41
Chr. I	75388	0	66	1	95	0	94	1	68	1	59	1	63	1	66	1	121	0	66	1	64	1	70	1	115	0	45	1	61	1	69	0	97	1	82	1	76	1	85	0.0136986	73	1	81	1	79	1	81	0	61
Chr. I	75535	0	61	1	124	0	93	1	80	1	38	1	73	1	62	1	125	0	62	1	51	1	57	1	114	0	51	1	60	1	74	0	102	1	87	1	82	0.987654	81	0	84	1	88	1	62	1	67	0	63
Chr. I	75598	0	53	1	112	0	78	1	82	1	43	1	63	1	63	1	124	0	51	1	55	1	61	1	103	0	49	1	57	1	70	0	90	1	80	1	83	0.987013	77	0.0131579	76	1	92	1	62	1	73	0	51
Chr. I	75847	0	71	1	91	0	83	1	77	1	41	1	62	1	47	1	115	0	50	1	41	1	54	1	107	0	76	1	49	1	57	0	82	1	64	1	91	0.981818	55	0	66	1	82	1	63	1	51	0	60
Chr. I	76030	0	65	1	89	0	78	1	58	1	54	1	80	1	48	1	114	0	55	1	41	1	73	1	102	0	80	1	54	1	66	0	67	1	79	1	76	1	55	0	64	1	77	1	69	1	63	0	54
Chr. I	76051	0	71	1	86	0	78	1	62	1	42	1	83	1	48	1	119	0	59	1	39	1	74	1	100	0	78	1	54	1	59	0	68	1	70	1	83	1	68	0	68	1	83	1	66	1	61	0	56
Chr. I	76117	0	73	1	97	0	89	1	80	1	43	1	77	1	56	1	127	0	66	1	50	1	70	1	107	0	72	1	46	1	76	0	71	1	92	1	91	1	67	0	70	1	86	1	59	1	60	0	51
Chr. I	76297	0	59	1	94	0	76	1	91	1	58	0.9875	80	1	49	1	119	0	60	1	51	1	61	1	95	0	68	1	52	1	76	0	79	1	83	0.987805	82	0.955224	67	0	68	1	61	1	74	1	71	0	47
Chr. I	76368	0	53	1	119	0	72	1	82	1	44	1	66	1	54	1	101	0	60	1	53	1	54	1	96	0	52	1	57	1	74	0	69	1	72	1	72	0.983871	62	0	69	1	64	1	73	1	68	0.02	50
Chr. I	76386	0	47	1	117	0	72	1	84	1	46	1	68	1	57	1	97	0	63	1	57	1	50	1	97	0	47	1	58	1	76	0	66	1	79	1	73	0.969231	65	0	62	1	66	1	77	1	67	0	51
Chr. I	76456	0	39	1	122	0	70	1	73	1	41	1	51	1	53	1	87	0	62	1	50	1	53	1	86	0	40	1	50	1	59	0	70	1	75	1	68	0.973333	75	0	58	1	71	1	55	1	55	0	42
Chr. I	76528	0	41	1	105	0	57	1	60	1	47	1	42	1	54	1	80	0	57	1	38	1	47	1	79	0	36	1	43	1	60	0	74	1	65	1	59	0.970588	68	0	45	1	77	1	65	1	49	0	43
Chr. I	76693	0	24	1	86	0	39	1	37	1	26	1	22	1	31	1	45	0	24	1	20	1	39	1	62	0	32	1	25	1	35	0	58	1	59	1	32	0.974359	39	0	29	1	53	1	41	1	32	0	25
Chr. I	77073	0	25	1	72	0	31	1	46	1	28	1	20	1	20	1	38	1	30	1	20	1	37	1	66	0	40	1	24	1	27	0	73	1	47	1	42	0.974359	39	0	27	1	51	1	40	1	31	0.0322581	31
Chr. I	77433	0	54	1	94	0	72	1	67	1	34	1	54	1	33	1	83	1	72	1	45	1	59	1	90	0	51	1	41	1	62	0	70	1	66	1	76	1	61	0.031746	63	1	57	1	50	0.976744	43	0	50
Chr. I	77517	0.153846	52	1	86	0.205479	73	1	59	0.974359	39	1	53	1	41	1	83	1	54	1	35	1	48	1	90	0.15873	63	0.975	40	1	56	0.203125	64	1	62	1	74	1	81	0.180328	61	1	54	1	61	1	44	0.218182	55
Chr. I	77533	0.0588235	51	1	92	0.0684932	73	1	64	1	41	1	55	1	40	1	89	1	55	1	38	1	52	1	97	0.0625	64	1	47	1	61	0.0869565	69	1	72	1	78	1	87	0.109589	73	1	54	1	64	1	50	NA	NA
Chr. I	77554	0	55	1	99	0	73	1	74	1	48	1	55	1	49	0.990099	101	1	57	1	42	1	50	1	104	0	62	1	49	1	73	0	74	1	71	1	87	1	84	0.0136986	73	1	57	1	63	1	55	0	58
Chr. I	77581	0	63	1	103	0	82	1	74	1	50	1	59	1	53	1	103	1	54	1	39	1	51	1	114	0	55	1	53	1	72	0	67	1	72	1	86	1	83	0	75	1	62	1	65	1	52	0	61
Chr. I	77674	0	71	1	110	0	91	1	84	1	57	1	66	1	54	1	113	1	54	1	48	1	55	1	125	0	49	0.985294	68	1	84	0	78	1	80	1	92	1	66	0	83	1	84	1	56	1	60	0	57
Chr. I	77737	0	69	1	104	0	83	1	82	1	54	0.982143	56	1	53	1	107	1	47	1	41	1	54	1	125	0	57	1	61	1	72	0	82	1	88	0.989011	91	1	73	0.0121951	82	1	87	1	69	1	56	0	60
Chr. I	78461	0	61	1	148	0	85	1	76	1	56	1	63	1	62	1	112	1	64	1	47	1	64	1	103	0	71	1	58	1	72	0	92	1	73	1	121	0.913043	69	0	83	1	80	1	76	1	65	0	61
Chr. I	78560	0	45	1	131	0	66	1	75	1	56	1	53	1	55	1	103	1	69	1	55	1	69	1	109	0	59	1	44	1	58	0	84	1	82	1	100	0.942529	87	0	74	1	72	1	75	1	63	0	63
Chr. I	78787	0	60	1	139	0	88	1	61	1	58	1	66	1	68	1	116	1	68	1	46	1	57	1	110	0	64	1	60	1	70	0	83	1	84	1	116	0.958763	97	0	80	1	90	1	75	1	66	0	68
Chr. I	78883	0	70	1	143	0	94	1	71	1	63	1	85	1	90	1	131	1	84	1	52	1	56	1	118	0	72	1	60	1	90	0	92	1	86	1	120	0.990566	106	0	92	1	92	1	88	1	75	0	67
Chr. I	78910	0	66	1	131	0	100	1	81	1	54	1	88	1	84	1	128	1	88	1	53	1	59	1	116	0	75	1	63	1	84	0	99	1	86	1	116	0.990196	102	0	89	1	83	1	82	1	72	0	67
Chr. I	79177	0	69	1	110	0	98	1	74	1	51	1	83	1	81	1	109	1	64	1	51	1	58	1	76	0	55	1	56	1	54	0	93	1	82	1	94	0.978723	94	0	66	1	85	1	63	1	65	0	73
Chr. I	79449	0	79	1	108	0	83	1	101	1	48	1	95	1	77	1	133	1	72	1	58	1	70	1	102	0	75	1	68	1	65	0	106	0.988095	84	1	110	0.990196	102	0	75	1	86	1	75	1	57	0	71
Chr. I	79659	0	84	1	123	0	85	1	88	1	53	1	62	1	72	1	137	1	61	1	54	1	70	1	82	0	65	1	61	1	73	0	83	1	85	1	116	1	97	0	84	1	77	1	87	1	53	0	73
Chr. I	79680	0	83	1	131	0	79	1	80	1	48	1	61	1	67	1	125	1	56	1	59	1	66	1	80	0	66	1	58	1	71	0	79	1	87	1	108	1	95	0	85	1	74	1	81	1	60	0	66
Chr. I	79924	0	60	1	122	0	88	1	88	1	50	1	67	1	69	1	120	1	71	1	56	1	59	1	82	0	61	1	64	1	73	0	82	1	90	1	105	0.987952	83	0	61	1	111	1	70	1	69	0	63
Chr. I	80326	0	75	1	105	0	85	1	89	1	53	1	86	1	64	1	95	1	84	1	63	1	63	1	103	0	68	1	59	1	68	0.0114943	87	1	91	1	96	0.986667	75	0.0243902	82	1	74	1	79	1	65	0	69
Chr. I	80368	0	67	1	104	0	90	1	86	1	54	1	79	1	63	1	81	1	74	1	50	1	65	1	94	0	66	1	58	1	62	0	90	1	75	1	91	0.971831	71	0.0125	80	1	74	1	79	1	54	0	69
Chr. I	80554	0	63	1	104	0	90	1	66	1	47	1	63	1	68	1	82	1	66	1	46	1	63	1	82	0	53	1	62	1	59	0	80	1	84	1	68	0.985075	67	0.0151515	66	1	70	1	77	1	63	0	54
Chr. I	80931	0	71	1	120	0	71	1	62	1	54	1	65	1	68	1	96	1	66	1	63	1	59	1	93	0	74	1	67	1	77	0	78	1	98	1	90	1	84	0	79	1	79	1	72	1	58	0	49
Chr. I	80946	0	69	1	121	0	69	1	60	1	54	1	59	1	68	1	98	1	59	1	57	1	55	1	97	0	73	1	68	1	73	0	74	1	95	1	83	1	85	0	74	1	80	1	77	1	53	0	49
Chr. I	81327	0	74	1	114	0	96	1	68	1	57	1	78	1	60	1	114	1	75	1	62	1	65	1	113	0	64	1	63	1	83	0	89	1	64	1	126	0.989691	97	0.012987	77	1	86	1	81	1	62	0	76
Chr. I	81432	0	68	1	109	0	84	1	73	1	53	1	88	1	62	1	104	1	80	1	53	1	71	1	99	0	54	1	58	1	81	0	84	1	63	1	107	0.978022	91	0	72	1	80	1	78	1	63	0	85
Chr. I	81436	0	68	1	108	0	87	1	74	1	50	1	84	1	66	1	113	1	79	1	55	1	72	1	97	0	54	1	58	1	87	0	85	1	59	1	107	0.978022	91	0	72	1	80	1	78	1	65	0	90
Chr. I	81442	0	70	1	114	0	84	1	71	1	52	1	85	1	68	1	111	1	80	1	56	1	75	1	95	0	58	1	60	1	92	0	86	1	66	1	113	0.977011	87	0	73	1	81	1	84	1	65	0	87
Chr. I	81731	0	60	1	138	0	84	1	94	1	67	1	73	1	67	1	118	1	90	1	61	1	69	1	114	0	69	1	66	1	94	0	118	1	92	1	113	0.986667	75	0.0116279	86	1	88	1	84	1	76	0	66
Chr. I	82076	0	54	1	112	0	90	1	88	1	51	1	71	1	45	1	118	1	78	1	52	1	76	1	104	0	66	1	51	1	65	0	92	1	86	1	108	0.974026	77	0.0107527	93	1	76	1	81	1	52	0	63
Chr. I	82099	0	71	1	120	0	94	1	92	1	57	1	73	1	53	1	122	1	89	1	58	1	77	1	102	0	78	1	53	1	70	0	90	1	86	1	101	0.973684	76	0.0104167	96	1	70	1	86	1	57	0	71
Chr. I	82244	0	79	1	124	0	84	1	81	1	46	1	85	1	57	1	119	1	58	1	59	1	75	1	81	0	72	1	58	1	68	0	83	1	81	1	83	1	82	0	82	1	77	1	62	1	59	0	64
Chr. I	82323	0	76	1	130	0	82	1	77	1	42	1	77	1	51	1	116	1	63	1	57	1	73	1	83	0	63	1	44	1	68	0	84	1	83	1	70	0.971429	70	0	90	1	81	1	61	1	58	0	63
Chr. I	82662	0	77	1	144	0	72	1	77	1	40	1	83	1	69	1	134	1	73	1	53	1	53	1	116	0	66	1	48	1	65	0	86	0.989011	91	1	91	0.977273	88	0	82	1	83	1	49	1	58	0	59
Chr. I	82711	0	75	1	142	0	65	1	80	1	50	1	87	1	65	1	131	1	70	1	47	1	54	1	119	0	70	1	37	1	70	0	90	0.989011	91	1	93	0.988095	84	0.0133333	75	1	81	1	48	1	65	0	65
Chr. I	83029	0	71	1	109	0	85	1	85	1	35	1	67	1	54	1	118	1	73	1	54	1	53	1	74	0	62	1	43	1	83	0	79	0.988506	87	1	74	0.988506	87	0	63	1	87	1	71	1	62	0	62
Chr. I	83337	0	54	1	119	0	91	1	80	1	60	1	70	1	61	1	115	1	71	1	47	1	75	1	103	0	58	1	57	1	73	0	105	1	89	1	100	1	71	0	77	1	84	1	85	1	72	0	67
Chr. I	83452	0	61	1	127	0	89	1	65	1	59	1	65	1	58	1	118	1	60	1	51	1	65	1	100	0	60	1	53	1	76	0	105	1	99	1	84	1	81	0.0147059	68	1	83	1	91	1	70	0	66
Chr. I	83575	0	65	1	141	0	87	1	78	1	47	1	69	1	55	1	106	1	66	1	52	1	63	1	83	0	53	1	53	1	62	0	69	1	91	1	93	1	88	0.0253165	79	1	69	1	77	1	61	0	62
Chr. I	83604	0	69	1	129	0	88	1	75	1	43	1	71	1	64	1	101	1	54	1	53	1	64	1	74	0	48	1	48	1	56	0	73	1	84	1	94	1	79	0.0131579	76	1	72	1	73	1	58	0	67
Chr. I	83613	0	68	1	133	0	87	1	82	1	45	1	77	1	70	1	110	1	59	1	64	1	67	1	79	0	45	1	56	1	66	0	74	1	88	1	99	1	79	0.025641	78	1	70	1	74	1	63	0	63
Chr. I	83797	0	62	1	118	0	85	1	93	1	55	1	73	1	53	1	108	1	55	1	52	1	57	1	91	0	56	1	68	1	61	0	73	1	95	0.988636	88	1	80	0	76	1	83	1	69	1	68	0	60
Chr. I	83903	0	49	1	108	0	87	1	77	1	57	1	73	1	60	1	116	1	59	1	53	1	68	1	85	0	57	1	67	1	64	0	91	1	85	1	85	0.975904	83	0	76	1	77	1	88	1	53	0	59
Chr. I	84108	0	67	1	118	0	88	1	64	1	42	1	67	1	59	1	141	1	64	1	57	1	67	1	90	0	52	1	64	1	66	0	92	1	85	1	96	0.951807	83	0.0131579	76	1	91	1	75	1	59	0	48
Chr. I	84167	0	58	0.991071	112	0	81	1	64	1	37	1	64	1	58	1	136	1	64	1	49	1	67	1	77	0	48	1	51	1	58	0	102	1	86	1	87	0.9625	80	0.0121951	82	1	83	1	61	1	62	0	49
Chr. I	84349	0	70	1	115	0	65	1	89	1	51	1	71	1	57	1	130	1	58	1	51	1	66	1	105	0	46	1	50	1	77	0	78	1	93	1	63	0.985507	69	0	68	1	76	1	75	1	57	0	52
Chr. I	84438	0	70	1	131	0	81	1	98	1	66	1	77	1	59	1	128	1	56	1	39	1	64	1	95	0	45	1	50	1	87	0	82	1	85	1	83	1	50	0	67	1	72	1	61	1	50	0	51
Chr. I	84521	0	65	1	126	0	78	1	91	1	68	1	82	1	69	1	132	1	66	1	47	1	66	1	102	0	47	1	52	1	91	0	93	1	85	1	89	1	64	0.0149254	67	1	65	1	60	1	49	0	50
Chr. I	84810	0	62	1	104	0	75	1	78	1	38	1	77	1	53	1	98	1	63	1	44	1	69	1	90	0	51	1	48	1	85	0	94	1	81	1	88	0.949153	59	0	56	1	74	1	69	1	56	0	52
Chr. I	84858	0	73	1	108	0	76	1	80	1	40	1	69	1	62	1	109	1	74	1	44	1	59	1	82	0	49	1	49	1	78	0	89	1	88	1	97	0.966102	59	0.0172414	58	1	72	1	75	1	55	0	55
Chr. I	85103	0	74	1	118	0	66	1	89	1	46	1	77	1	52	1	106	1	59	1	47	1	50	1	87	0	58	1	61	1	86	0	69	1	87	1	87	1	67	0	66	1	86	1	82	1	78	0	36
Chr. I	85396	0	65	1	120	0	63	0	75	1	71	1	62	1	46	1	128	1	62	1	41	1	67	1	97	0	64	1	71	1	68	0	68	1	84	1	104	1	66	0	49	1	72	1	62	1	67	0	59
Chr. I	85436	0	69	1	124	0	68	0	83	1	75	1	67	1	55	1	120	1	77	1	49	1	70	1	98	0	74	1	67	1	85	0	70	1	95	1	100	1	76	0.0178571	56	1	74	1	63	1	75	0	57
Chr. I	85663	0	62	1	106	0	74	0	79	1	52	1	59	1	48	1	99	1	73	1	35	1	64	1	97	0	65	1	54	1	59	0	83	0.988506	87	1	75	0.986667	75	0.0188679	53	1	65	1	56	1	67	0	37
Chr. I	85751	0	61	1	100	0	66	0	83	1	55	1	76	1	68	1	121	1	79	1	50	1	61	1	84	0	60	1	63	1	77	0	87	1	72	1	80	0.987952	83	0.0172414	58	1	71	1	61	1	79	0	54
Chr. I	85944	0	76	1	113	0	75	0	81	1	43	1	84	1	69	1	112	1	59	1	41	1	60	1	86	0	53	1	66	1	75	0	67	0.986486	74	1	80	0.974359	78	0	74	1	72	1	54	1	62	0.0188679	53
Chr. I	85945	0	80	1	113	0	84	0	84	1	44	1	86	1	73	1	111	1	63	1	42	1	60	1	88	0	57	1	66	1	74	0	72	0.986842	76	1	83	0.974684	79	0	72	1	74	1	57	1	61	0	53
Chr. I	86018	0	93	1	110	0	91	0.0117647	85	1	49	1	89	1	71	1	122	1	67	1	43	1	55	1	79	0	48	1	56	1	70	0	78	0.9875	80	1	91	0.986111	72	0.015625	64	1	71	1	55	1	56	0	50
Chr. I	86324	0	59	1	118	0	81	0.0126582	79	1	52	1	77	1	61	1	121	1	70	1	54	1	75	1	91	0	51	1	54	1	68	0	83	1	94	1	89	1	81	0	60	1	72	1	57	1	57	0	40
Chr. I	86597	0	63	1	124	0	85	0	90	1	55	1	77	1	70	1	102	1	70	1	51	1	70	1	115	0	45	1	75	1	61	0	81	1	85	1	77	0.987342	79	0	60	1	79	1	65	1	71	0	45
Chr. I	86648	0	65	1	117	0	84	0	85	1	47	1	78	1	62	1	97	1	66	1	61	1	71	1	96	0	58	1	74	1	55	0	95	1	87	1	76	0.977273	88	0.0136986	73	1	74	1	83	1	63	0.0217391	46
Chr. I	86725	0	80	1	129	0	102	0	87	1	47	0.985075	67	1	68	1	87	1	61	1	69	1	73	1	97	0	68	1	62	0.981481	54	0	93	1	76	1	84	0.973684	76	0.0123457	81	1	66	1	83	1	52	0	48
Chr. I	86849	0	73	1	125	0	89	0	88	1	54	1	65	1	74	1	103	1	55	1	55	1	49	1	99	0	49	1	60	0.987013	77	0	86	1	77	0.988764	89	0.989362	94	0	71	1	68	1	81	1	55	0	61
Chr. I	86939	0	71	1	118	0	87	0	84	1	55	1	72	1	66	1	93	1	55	1	50	1	52	1	96	0	54	1	68	1	70	0	93	0.987654	81	1	87	1	68	0	83	1	82	1	71	1	61	0	65
Chr. I	86963	0	65	1	124	0	86	0	80	1	50	1	79	1	63	1	101	1	61	1	44	1	50	1	100	0	55	1	67	1	67	0	98	1	83	1	92	1	58	0	85	1	90	1	73	1	58	0	68
Chr. I	87005	0	70	1	127	0	88	0	75	1	49	0.9875	80	1	72	1	88	1	63	1	44	1	53	1	86	0	49	1	64	1	71	0	94	1	81	1	85	1	60	0	79	1	85	1	66	1	60	0	60
Chr. I	87097	0	72	1	109	0	81	0	65	1	40	1	84	1	64	1	97	1	70	1	54	1	64	1	82	0	58	1	63	1	72	0	84	1	78	1	93	0.985294	68	0	66	1	110	1	71	1	69	0	66
Chr. I	87114	0	73	1	114	0	81	0	62	1	47	1	79	1	62	0.989899	99	1	62	1	52	1	66	1	86	0	60	1	58	1	70	0	91	1	75	1	96	0.986111	72	0	60	1	101	1	67	1	72	0	64
Chr. I	87217	0	64	1	131	0	81	0	81	1	46	1	83	1	49	1	100	1	65	1	49	1	73	1	96	0	59	1	58	1	65	0	96	1	87	1	102	0.986842	76	0.0131579	76	1	95	1	68	1	82	0	63
Chr. I	87548	0	73	1	126	0	78	0	63	1	65	1	88	1	51	1	117	1	85	1	68	1	49	1	102	0	55	1	52	1	65	0	91	1	95	1	95	0.988506	87	0.0232558	86	1	88	1	68	1	81	0	55
Chr. I	87602	0	65	1	102	0	73	0	73	1	63	1	88	1	51	1	106	1	70	1	62	1	55	1	93	0	57	1	51	1	56	0	93	1	82	1	78	0.973684	76	0.025641	78	1	63	1	61	1	64	0	58
Chr. I	87608	0	67	1	109	0	75	0	72	1	62	1	87	1	50	1	109	1	75	1	62	0.981481	54	1	95	0	59	1	50	1	58	0	94	1	87	1	86	0.965517	87	0.0263158	76	1	68	1	65	1	65	0	56
Chr. I	87859	0	66	1	115	0	81	0	61	1	54	1	93	1	61	1	92	1	73	1	61	1	61	1	100	0	62	1	49	1	70	0	65	0.984127	63	1	98	0.934426	61	0	53	1	66	1	71	1	48	0	48
Chr. I	88008	0.012987	77	1	114	0	69	0	72	1	45	1	78	1	48	1	97	1	61	1	44	1	67	1	98	0	58	1	64	1	63	0	68	0.988235	85	1	91	1	61	0	58	1	66	1	73	1	59	0	51
Chr. I	88173	0	78	1	109	0	80	0	95	1	44	1	80	1	60	1	91	1	63	1	56	1	58	1	82	0	58	1	52	1	83	0	87	1	78	1	94	0.972973	74	0.0238095	84	1	71	1	75	1	66	0	54
Chr. I	88782	0	74	1	142	0	59	0	86	1	61	1	71	1	65	1	97	1	73	1	50	1	59	1	92	0	49	1	61	1	77	0	83	1	89	1	87	0.966667	60	0.0166667	60	1	81	1	68	1	61	0	55
Chr. I	88812	0	69	1	132	0	65	0	80	1	61	1	72	1	59	1	105	1	69	1	38	1	56	1	84	0	54	0.983607	61	1	67	0	97	1	90	1	82	0.945946	74	0.0135135	74	1	74	1	60	0.984375	64	0	57
Chr. I	88833	0	62	1	141	0	63	0	77	1	59	1	78	1	64	1	117	1	67	1	46	1	61	1	84	0	55	1	69	1	72	0	92	1	92	1	82	0.976744	86	0.0142857	70	1	73	1	66	1	57	0	57
Chr. I	89010	0	76	0.991667	120	0	74	0	73	1	43	1	75	1	54	1	105	1	72	1	50	1	58	1	92	0	70	1	60	1	73	0	88	1	90	1	79	1	75	0.0277778	72	1	74	1	56	1	59	0	58
Chr. I	89060	0	66	1	120	0	75	0	67	1	43	1	79	1	58	1	111	1	80	1	59	1	66	1	91	0	56	1	62	1	70	0	94	1	81	1	72	0.988889	90	0.0140845	71	1	75	1	53	1	68	0	66
Chr. I	89266	0	70	1	108	0	90	0	88	1	55	1	87	1	57	1	111	1	77	1	59	1	70	1	99	0	56	1	54	1	69	0	77	1	81	1	86	0.972973	74	0	73	1	64	1	63	1	52	0	75
Chr. I	89268	0	72	0.990566	106	0	93	0	87	1	54	1	84	1	59	1	125	1	86	1	64	1	70	1	101	0	56	1	55	1	75	0	79	1	88	1	86	0.972222	72	0	74	1	66	1	64	1	56	0	78
Chr. I	89334	0	82	1	116	0	95	0	81	1	61	1	82	0.982759	58	1	105	1	89	1	64	1	71	1	97	0	64	1	69	1	79	0	72	1	85	1	82	0.975	80	0	63	1	77	1	68	1	56	0	70
Chr. I	89433	0	71	1	101	0	84	0	79	1	55	1	97	1	57	1	100	1	89	1	43	1	71	1	107	0	56	1	50	1	75	0	82	1	73	1	83	0.985507	69	0.0119048	84	1	82	1	82	1	50	0	68
Chr. I	89472	0	65	1	92	0	80	0	78	1	49	1	98	1	57	1	108	1	88	1	56	1	75	1	102	0	55	1	45	1	72	0	85	1	72	1	91	0.971014	69	0	78	1	90	1	84	1	58	0	70
Chr. I	89484	0	64	1	93	0	79	0	78	1	51	1	100	1	57	1	111	1	89	1	56	1	75	1	107	0	49	1	48	1	77	0	80	1	67	1	94	0.984848	66	0.0135135	74	1	89	1	78	1	63	0.0153846	65
Chr. I	89494	0	69	1	90	0	79	0	84	1	52	1	92	1	58	1	112	1	86	1	59	1	69	1	103	0	52	1	46	1	79	0	79	1	70	1	86	0.985507	69	0.0136986	73	1	83	1	76	1	59	0	69
Chr. I	89517	0	72	1	86	0	86	0	84	1	56	1	89	1	66	1	118	1	87	1	61	1	69	1	104	0	55	1	50	1	86	0	80	0.983607	61	1	89	0.984615	65	0.0136986	73	1	88	1	66	1	56	0	68
Chr. I	89561	0	80	1	95	0	91	0	88	1	47	0.988636	88	1	65	1	119	1	81	1	57	1	73	1	103	0	60	1	59	1	82	0	71	0.971014	69	1	86	0.97619	84	0	69	1	87	1	68	1	59	0	62
Chr. I	89679	0	73	1	118	0	69	0	103	1	49	1	98	1	75	1	114	0.988095	84	1	65	1	75	1	106	0	71	1	70	1	71	0	82	0.976471	85	1	98	0.975	80	0	74	1	91	1	76	1	71	0	60
Chr. I	89705	0	82	1	125	0	81	0	95	1	52	1	82	1	76	1	110	1	85	1	65	1	70	0.990385	104	0	73	1	66	1	73	0	91	0.976744	86	1	98	0.986842	76	0	75	0.988889	90	1	64	1	67	0	61
Chr. I	89762	0	86	1	139	0	88	0	79	1	58	1	85	1	70	1	125	1	97	1	65	1	64	1	98	0	62	1	72	1	81	0	95	0.972603	73	1	90	0.972603	73	0.0144928	69	1	83	1	71	1	68	0	52
Chr. I	89979	0	68	1	150	0	104	0	70	1	56	1	68	1	49	1	108	1	77	1	53	1	66	1	99	0	57	1	62	1	66	0	102	1	81	1	81	1	58	0	83	1	81	1	83	1	51	0	76
Chr. I	90064	0	66	1	120	0	88	0	64	1	55	1	76	1	59	1	107	1	67	1	52	1	63	1	93	0	68	1	67	1	70	0	104	1	82	1	93	0.985075	67	0	86	1	74	1	71	1	65	0	77
Chr. I	90070	0	65	1	117	0	82	0	67	1	55	1	77	1	58	1	104	1	65	1	49	1	60	1	93	0	68	1	64	1	71	0	102	1	81	1	92	0.983871	62	0	87	1	74	1	73	1	69	0	77
Chr. I	90106	0	67	1	111	0	74	0	65	1	46	1	81	1	60	1	108	1	69	1	59	1	62	1	86	0	61	1	56	1	67	0	89	1	86	1	98	0.985714	70	0	98	1	81	1	70	1	72	0	78
Chr. I	90138	0	64	1	102	0.0126582	79	0	68	1	43	1	81	1	49	1	104	1	60	1	60	1	58	1	87	0	53	1	58	1	61	0	87	1	89	1	97	0.987013	77	0	102	1	79	1	62	1	67	0	70
Chr. I	90168	0	59	1	109	0	79	0	73	1	46	1	76	1	50	1	111	1	68	1	53	1	49	1	90	0	56	1	62	1	63	0.0128205	78	1	97	1	102	0.986301	73	0	93	1	80	1	62	1	73	0	60
Chr. I	90330	0	83	1	101	0	83	0	80	1	52	1	73	1	56	1	127	1	57	1	46	1	68	1	75	0	61	1	51	1	69	0	92	1	73	1	75	0.987654	81	0	89	1	69	1	62	1	64	0	77
Chr. I	90387	0	77	1	92	0	75	0	91	1	53	1	68	1	51	1	104	1	66	1	49	1	66	1	81	0.0153846	65	1	37	1	70	0	90	1	86	1	88	0.985915	71	0	81	1	69	1	64	1	56	0	63
Chr. I	90665	0	58	1	118	0	77	0	86	1	46	1	51	0.982456	57	1	109	1	64	1	40	1	51	1	94	0	56	1	48	1	56	0	99	1	81	1	89	0.940299	67	0	72	1	81	1	51	1	37	0	60
Chr. I	90924	0	63	1	94	0	87	0	88	1	52	1	73	1	74	1	112	1	74	1	64	1	63	1	112	0	44	1	61	1	86	0	83	1	90	1	90	0.985714	70	0	64	1	75	1	64	1	68	0	55
Chr. I	91173	0	57	1	110	0	97	0	83	1	47	1	83	1	65	1	106	1	61	1	50	1	63	1	96	0	51	1	60	1	66	0	75	0.976471	85	1	80	0.983607	61	0	65	1	77	1	60	1	61	0	67
Chr. I	91614	0	67	1	121	0	60	0	76	1	43	1	62	1	64	1	106	1	63	1	33	1	61	1	116	0	48	1	40	1	63	0	81	1	88	1	94	0.988095	84	0.0153846	65	1	71	1	65	1	69	0	46
Chr. I	91665	0	53	1	111	0	67	0	76	1	46	1	60	1	62	1	100	1	62	1	32	1	56	1	114	0	53	1	32	1	56	0	77	1	71	1	92	0.987952	83	0.0266667	75	1	76	1	56	1	63	0	53
Chr. I	91791	0	68	1	119	0	64	0	75	1	54	1	89	1	69	1	117	1	58	1	50	1	78	1	125	0	47	1	42	1	62	0	79	0.989691	97	1	89	0.977273	88	0.0285714	70	1	87	1	72	1	63	0	56
Chr. I	91938	0	69	1	116	0	92	0	88	1	62	1	81	1	67	1	129	1	67	1	59	1	68	1	126	0	80	1	54	1	73	0	104	0.989011	91	1	96	0.9875	80	0.0107527	93	1	110	1	68	1	57	0	62
Chr. I	92037	0	57	1	118	0	83	0	77	1	40	1	66	1	57	1	88	1	50	1	39	1	70	1	108	0	80	1	52	1	55	0	82	0.988889	90	1	83	1	81	0	75	1	101	1	72	1	47	0	56
Chr. I	92115	0	61	1	114	0	89	0	72	1	36	1	54	1	60	1	99	1	50	1	38	1	60	1	91	0	77	1	50	1	62	0	77	0.988506	87	1	89	1	69	0	84	1	91	1	72	1	50	0	64
Chr. I	92310	0	66	1	108	0	94	0	69	1	43	1	58	1	45	0.988764	89	1	69	1	40	1	57	1	83	0	65	1	48	1	78	0	71	0.986111	72	1	76	0.9875	80	0.0307692	65	1	85	1	55	1	55	0	42
Chr. I	92368	0	54	1	104	0	89	0	72	1	49	1	65	1	55	0.989247	93	1	69	1	43	1	59	1	89	0	61	1	43	1	70	0	76	0.986667	75	1	83	0.988235	85	0.0136986	73	1	81	1	64	1	63	0	62
Chr. I	92532	0	53	1	126	0	65	0	64	1	41	1	75	1	52	1	98	1	54	1	34	1	56	1	77	0	49	1	43	1	56	0	72	1	76	1	73	1	68	0.0144928	69	1	65	1	69	1	50	0	45
Chr. I	92657	0	58	1	118	0	67	0	70	1	43	1	72	1	59	1	112	1	78	1	43	1	59	1	78	0	46	1	54	1	63	0	78	1	83	1	92	0.974026	77	0	73	1	53	1	68	1	56	0	71
Chr. I	92679	0	68	1	125	0	76	0	76	1	48	1	75	1	77	1	120	1	85	1	52	1	61	1	89	0.0227273	44	1	54	1	67	0	76	1	86	1	97	0.975309	81	0	70	1	57	1	75	1	56	0	68
Chr. I	92703	0	70	1	113	0	87	0	81	1	43	1	62	1	73	1	101	1	72	1	41	1	55	1	88	0	47	1	49	1	60	0	74	1	69	1	85	0.972222	72	0	64	1	58	1	66	1	53	0	71
Chr. I	92722	0	74	1	116	0	88	0	84	1	44	1	79	1	80	1	102	1	78	1	45	1	70	1	100	0	51	1	55	1	67	0	80	1	76	1	104	0.973684	76	0	71	1	57	1	64	1	62	0	70
Chr. I	92769	0	68	1	113	0	85	0	78	1	44	1	90	1	80	1	111	1	66	1	46	1	68	1	107	0	52	1	61	1	49	0	98	1	88	1	98	0.9875	80	0	72	1	72	1	74	1	60	0	59
Chr. I	92934	0	63	1	125	0	90	0	93	1	47	0.986301	73	1	57	0.990826	109	1	61	1	48	1	62	1	108	0	48	1	51	1	67	0	91	1	78	1	88	0.983333	60	0.0131579	76	1	75	1	65	0.981481	54	0	59
Chr. I	92941	0	60	1	132	0	91	0	88	1	47	1	74	1	67	1	116	1	65	1	57	1	67	1	112	0	46	1	53	1	73	0	94	1	76	1	93	1	66	0.0135135	74	1	88	1	74	1	58	0	54
Chr. I	92955	0	50	1	134	0	92	0	85	1	52	1	76	1	68	1	112	1	70	1	58	1	68	1	111	0	47	1	55	1	71	0	102	1	79	1	92	1	70	0.0144928	69	1	89	1	70	1	63	0	53
Chr. I	92983	0	54	1	124	0	88	0	89	1	41	1	73	1	62	1	110	1	62	1	53	1	62	1	108	0	49	1	47	1	65	0	102	1	80	1	88	0.985714	70	0.0121951	82	1	77	1	74	1	60	0	47
Chr. I	93184	0	57	1	108	0	66	0	56	1	55	1	58	1	59	1	115	1	58	1	51	1	55	1	96	0	67	1	37	1	65	0	94	1	80	1	96	0.964912	57	0	66	1	64	1	63	1	55	0	43
Chr. I	93322	0	56	1	107	0	61	0	57	1	53	1	51	1	56	1	105	1	61	1	39	1	61	1	82	0	65	1	37	1	61	0	73	1	79	1	81	0.953125	64	0.0138889	72	1	85	1	73	1	68	0	46
Chr. I	93403	0	62	1	99	0	75	0	76	1	46	1	66	1	45	1	115	1	64	1	40	1	54	1	78	0	66	1	43	1	58	0	78	1	69	1	84	0.981818	55	0.0289855	69	1	82	0.979592	49	1	66	0	52
Chr. I	93407	0	57	1	102	0.0136986	73	0	70	1	51	1	66	1	46	1	117	1	62	1	44	1	55	1	78	0	62	1	41	1	55	0	80	1	73	1	89	0.982759	58	0.0298507	67	1	83	1	55	1	66	0	50
Chr. I	93466	0	63	1	104	0	91	0	69	1	54	1	59	1	49	1	111	1	64	1	46	1	49	1	102	0	72	1	53	1	59	0.0123457	81	1	69	1	88	1	63	0.03125	64	1	86	1	58	1	52	0	54
Chr. I	93733	0	68	1	112	0	79	0	75	1	47	1	54	1	46	1	104	1	51	0.983333	60	1	60	1	103	0	63	1	66	1	58	0	80	1	82	1	89	0.987179	78	0.0163934	61	1	76	1	51	1	50	0	52
Chr. I	93745	0	72	1	109	0	77	0	81	1	47	1	53	1	38	1	97	1	51	1	59	1	61	1	94	0	57	1	64	1	54	0	80	1	82	1	84	1	72	0.0166667	60	1	73	1	49	1	54	0	54
Chr. I	93789	0	75	1	119	0	80	0	83	1	52	1	63	1	50	1	110	1	63	1	49	1	65	1	91	0	60	1	56	1	57	0	88	1	81	1	87	0.988095	84	0.0140845	71	1	72	1	47	1	57	0	50
Chr. I	93865	0	77	1	112	0	91	0	99	1	58	0.984375	64	1	44	1	111	0.986111	72	1	53	1	63	1	88	0	63	1	49	1	69	0	95	1	75	1	78	0.978947	95	0.0128205	78	0.985507	69	1	61	1	68	0	59
Chr. I	93917	0	69	1	124	0	78	0	85	1	62	1	73	1	45	1	115	1	65	1	65	1	82	1	104	0.0149254	67	1	50	1	72	0	92	0.987342	79	1	90	0.979798	99	0	79	1	79	1	63	1	79	0	55
Chr. I	94235	0	55	1	117	0	71	0	63	1	38	1	74	1	65	1	79	1	77	1	56	1	60	1	84	0	61	1	57	1	66	0	81	1	85	1	83	1	76	0	78	1	66	1	58	1	76	0	48
Chr. I	94386	0	61	1	101	0	74	0	86	1	48	1	82	1	69	1	102	1	72	1	53	1	62	1	87	0	66	1	57	1	81	0	94	1	89	1	92	0.987654	81	0.0133333	75	1	80	1	66	1	75	0	48
Chr. I	94496	0	50	1	108	0	72	0	86	1	52	1	88	1	60	1	104	1	70	1	47	1	71	1	88	0	54	1	64	1	96	0	100	1	95	1	104	1	101	0.0243902	82	1	78	1	61	1	57	0	55
Chr. I	94550	0	60	1	111	0	75	0	82	1	45	1	75	1	54	1	99	1	80	1	48	1	76	1	84	0	68	1	70	1	92	0	100	1	91	1	107	0.989362	94	0	80	1	72	1	60	1	60	0	60
Chr. I	94611	0	54	1	102	0	86	0	79	1	45	1	69	1	61	1	103	1	87	1	52	1	67	1	86	0	59	1	76	1	80	0	98	1	111	1	110	1	89	0.0117647	85	1	84	1	75	1	62	0	57
Chr. I	94787	0	67	1	128	0	103	0	85	1	47	1	92	1	64	1	112	1	67	1	57	1	83	1	94	0	69	1	81	0.9875	80	0	99	1	92	1	106	0.990291	103	0	70	1	81	1	72	1	67	0	57
Chr. I	94863	0	62	1	126	0	95	0	71	1	53	1	83	1	61	1	116	1	85	1	59	1	70	1	95	0.0149254	67	1	71	1	70	0	96	0.990654	107	1	97	1	95	0	70	1	87	1	83	1	66	0	51
Chr. I	94915	0	64	1	123	0	103	0	76	1	51	1	91	1	56	1	118	1	81	1	53	1	64	1	97	0	64	1	69	1	68	0	97	0.989474	95	1	95	1	101	0	65	1	83	1	78	1	60	0	54
Chr. I	95018	0	61	1	127	0	84	0	77	1	50	1	73	1	64	1	127	1	69	1	51	1	60	1	95	0	69	1	72	1	65	0	90	1	88	1	78	0.990291	103	0	63	1	81	1	69	1	50	0	49
Chr. I	95043	0	66	1	122	0	83	0	82	1	51	1	73	1	61	1	126	1	77	1	50	1	66	1	98	0	69	1	70	1	65	0	101	1	88	1	83	0.990385	104	0	61	1	89	1	70	1	42	0	50
Chr. I	95055	0	69	1	116	0	82	0	82	1	53	1	65	1	62	1	130	1	68	1	52	1	65	1	92	0	68	1	66	1	61	0	99	1	84	1	70	0.989011	91	0	65	1	82	1	68	1	46	0	46
Chr. I	95073	0	72	1	120	0	85	0	79	1	53	1	76	1	59	1	137	1	77	1	55	1	67	1	95	0	62	1	70	1	60	0	94	1	82	1	79	1	98	0	63	1	88	1	81	1	45	0	48
Chr. I	95116	0	75	1	118	0	76	0	74	1	60	1	80	1	58	1	135	1	72	1	54	1	73	1	91	0	64	1	70	1	55	0	94	1	89	1	77	1	83	0.015873	63	1	94	1	88	1	61	0	54
Chr. I	95139	0	75	1	120	0	79	0	69	1	60	0.986842	76	1	57	1	130	1	69	1	59	1	67	1	81	0	61	1	62	1	53	0	102	1	81	1	75	1	80	0.015625	64	0.988506	87	1	88	1	66	0	53
Chr. I	95155	0	73	1	126	0	75	0	64	1	65	1	77	1	61	1	149	1	72	1	63	1	75	1	87	0	57	1	68	1	57	0	93	1	90	1	79	1	82	0.0169492	59	1	88	1	98	1	73	0	51
Chr. I	95169	0	75	1	125	0	75	0	65	1	62	1	76	1	63	1	133	1	68	1	66	0.974026	77	1	87	0	60	1	67	1	55	0	99	1	94	1	75	1	76	0.0172414	58	1	88	1	94	1	68	0	58
Chr. I	95190	0	79	1	125	0	81	0	70	1	64	1	85	1	62	1	144	1	71	1	67	1	77	1	95	0	62	1	69	1	60	0	97	1	90	1	81	1	78	0.0181818	55	1	90	1	105	1	72	0	55
Chr. I	95238	0	78	1	137	0	90	0	74	1	61	1	83	1	65	1	135	1	63	0.984615	65	1	68	0.989474	95	0	58	1	67	1	69	0	104	1	93	1	86	1	81	0	45	1	81	1	85	1	74	0	41
Chr. I	95305	0	72	1	140	0	91	0	94	1	56	1	88	1	73	1	131	1	67	1	55	1	72	1	102	0	62	1	64	1	74	0	103	1	78	1	93	1	79	0.0175439	57	1	80	1	86	1	63	0	45
Chr. I	95327	0	78	1	147	0	90	0	85	1	56	1	89	1	73	1	127	1	71	1	52	1	75	1	105	0	62	1	63	1	72	0	95	1	86	0.989362	94	1	78	0.015873	63	1	74	1	87	1	67	0	38
Chr. I	95373	0	67	1	143	0	76	0	87	1	58	1	83	1	72	1	104	1	68	0.98	50	1	75	1	105	0	59	1	60	1	58	0	78	1	79	1	89	1	67	0.0163934	61	1	73	1	89	1	63	0	43
Chr. I	95376	0	61	1	146	0	76	0	81	1	61	1	85	1	79	1	119	1	76	1	56	1	77	1	111	0	62	1	66	1	67	0	74	1	90	1	95	1	75	0.0307692	65	1	76	1	96	1	73	0	44
Chr. I	95388	0	60	1	144	0	77	0	81	1	59	1	89	1	76	1	114	1	76	1	51	1	74	1	114	0	60	1	65	1	64	0	79	1	91	1	92	1	72	0.0307692	65	1	75	1	100	1	74	0	47
Chr. I	95391	0.0172414	58	1	147	0	69	0	79	1	60	1	89	1	71	1	108	1	74	1	53	1	74	1	114	0.016129	62	1	67	1	61	0	77	1	87	1	90	1	72	0.031746	63	1	74	1	100	1	74	0	45
Chr. I	95412	0	65	1	153	0	77	0	85	1	55	1	87	1	65	1	111	1	68	1	44	1	69	1	118	0	68	1	62	1	66	0	81	1	87	1	86	1	70	0.0151515	66	1	72	1	92	1	70	0	50
Chr. I	95448	0	72	1	149	0	81	0	91	1	56	1	82	1	65	1	119	1	77	1	43	1	69	1	104	0	67	1	62	1	68	0	70	1	92	1	81	1	75	0.0135135	74	1	74	1	94	1	71	0	52
Chr. I	95552	0	67	1	116	0	81	0	70	1	40	1	75	1	65	1	104	1	74	1	61	0.981818	55	1	97	0	64	1	45	1	57	0	75	1	68	1	84	1	67	0.0144928	69	1	81	1	66	1	55	0	60
Chr. I	95596	0	60	1	103	0	75	0	65	1	44	1	77	1	57	1	98	1	55	1	50	1	49	1	90	0	58	1	47	1	55	0	67	1	79	1	78	0.982456	57	0.0151515	66	1	76	1	63	1	58	0	60
Chr. I	96197	0	67	1	113	0	92	0	80	1	51	1	83	1	51	1	124	1	72	1	54	1	84	1	99	0.0196078	51	1	57	1	69	0	99	1	82	1	89	0.985507	69	0.0140845	71	1	91	1	82	0.982143	56	0	40
Chr. I	96598	0	62	1	94	0	70	0	81	0.983607	61	1	66	1	59	1	110	1	71	1	47	1	65	1	98	0	67	1	62	1	52	0	97	1	81	1	89	0.963855	83	0	87	1	72	1	72	1	61	0	58
Chr. I	97709	0	73	1	131	0	106	0	80	1	44	1	61	1	68	1	108	1	78	1	49	1	56	1	112	0	57	1	70	1	72	0	100	1	90	1	89	0.977528	89	0	76	1	74	1	75	1	65	0	78
Chr. I	98419	0	56	1	76	0	94	0	87	1	59	1	75	1	76	1	121	1	64	1	45	1	89	1	109	0	72	1	61	1	71	0	93	1	90	1	75	0.986667	75	0.0238095	84	1	78	1	56	1	61	0	59
Chr. I	98885	0	71	1	124	0	82	0	65	1	66	1	62	1	67	1	130	1	72	1	50	1	70	1	90	0	64	1	60	1	85	0	102	1	75	1	87	0.988235	85	0	65	1	75	1	75	1	69	0	72
Chr. I	99440	0	51	1	97	0	84	0	77	1	56	1	59	1	65	1	114	1	53	1	44	1	63	1	80	0	58	1	46	1	48	0	77	1	78	1	80	0.988506	87	0	83	1	72	1	53	1	63	0	68
Chr. I	99606	0	43	1	75	0	84	0	68	1	48	1	62	1	53	1	107	1	57	1	50	1	60	1	99	0	82	1	54	1	45	0	91	1	78	0.989796	98	1	68	0	56	1	68	1	65	1	70	0	67
Chr. I	99916	0	63	1	114	0	62	0	72	1	48	1	57	1	57	1	100	1	74	1	49	1	50	1	104	0	50	1	52	1	60	0.012987	77	1	70	1	73	1	70	0	70	1	71	1	51	1	71	0	39
Chr. I	99929	0	62	1	117	0	59	0	73	1	47	1	58	1	57	1	93	1	76	1	46	1	51	1	98	0.02	50	1	50	1	65	0	77	1	72	1	71	0.985714	70	0	65	1	69	1	52	1	67	0	39
Chr. I	100063	0	87	1	138	0	78	0	68	1	43	1	55	1	72	1	101	1	73	1	38	1	66	1	105	0	61	1	60	1	74	0	54	1	71	1	69	1	76	0	67	1	78	1	67	1	60	0	47
Chr. I	100687	0	50	1	106	0	59	0	68	1	48	1	54	1	61	1	67	1	50	1	57	1	51	1	103	0	62	1	52	1	65	0	98	1	82	1	78	0.983607	61	0.0135135	74	1	76	1	60	1	51	0	58
Chr. I	100840	0	74	1	114	0	69	0	70	1	44	1	78	1	57	1	85	1	70	1	55	1	73	1	112	0	59	1	47	1	75	0	90	1	83	1	87	1	77	0	84	1	74	1	79	1	64	0	70
Chr. I	101177	0	56	1	84	0	75	0	74	1	46	1	68	1	54	1	89	1	53	1	48	1	46	1	65	0	46	1	27	1	61	0	72	1	63	1	69	1	76	0	60	1	59	1	44	1	36	0	56
Chr. I	101193	0	55	1	88	0	68	0	68	1	41	1	72	1	57	1	94	1	52	1	50	1	43	1	60	0	44	1	28	1	60	0	59	1	64	1	65	1	70	0	58	1	62	1	42	1	31	0	49
Chr. I	101198	0	54	1	86	0	62	0	68	1	40	1	68	1	55	1	95	1	52	1	43	1	39	1	61	0	46	1	29	1	58	0	57	1	64	1	62	1	68	0	60	1	62	1	41	1	31	0	45
Chr. I	101202	0	53	1	88	0	60	0	65	1	40	1	74	1	52	1	90	1	51	1	45	1	41	1	58	0	42	1	26	1	55	0	55	1	61	1	64	1	70	0	59	1	58	1	39	1	30	0	44
Chr. I	101230	0	52	1	71	0	66	0	73	1	31	1	62	1	53	1	74	1	49	1	44	1	30	1	49	0	50	1	24	1	57	0	49	1	53	1	62	1	59	0	60	1	55	1	32	1	24	0	41
Chr. I	101336	0	60	1	67	0	71	0	77	1	35	1	50	1	41	1	63	1	48	1	34	1	47	1	55	0	38	1	37	1	54	0	49	1	73	1	53	1	75	0	67	1	54	1	47	1	31	0	45
Chr. I	101371	0	60	1	71	0	72	0	90	1	36	1	56	1	44	1	65	1	53	1	49	1	54	1	59	0	44	1	45	1	55	0	54	1	81	1	59	1	83	0	67	1	66	1	57	1	35	0	50
Chr. I	101423	0	71	1	81	0	69	0	90	1	34	1	61	1	56	1	89	1	56	1	51	1	60	1	70	0	53	1	57	1	64	0	67	1	78	1	69	1	69	0	67	1	77	1	59	1	42	0	60
Chr. I	101452	0.0724638	69	1	86	0.0491803	61	0.10989	91	1	39	1	66	1	64	1	104	1	63	1	54	1	69	1	69	0.0847458	59	1	53	1	68	0.0298507	67	1	83	1	78	1	81	0.2	70	1	73	1	64	1	53	0.111111	54
Chr. I	101453	0.253731	67	1	87	0.0967742	62	0.193182	88	1	40	1	67	1	65	NA	NA	1	64	1	55	1	69	1	69	0.132075	53	1	54	1	67	0.104478	67	1	80	1	77	1	83	0.318841	69	1	74	1	62	1	56	0.185185	54
Chr. I	101479	0	57	1	90	0	59	0	89	1	37	1	63	1	63	1	88	1	58	1	47	1	66	1	70	0	51	1	55	1	64	0	74	1	74	1	78	1	79	0	59	1	78	1	53	1	48	0	59
Chr. I	101482	0	63	1	89	0	65	0	87	1	37	1	63	1	63	1	86	1	57	1	46	1	64	1	67	0	52	1	58	0.984375	64	0	75	1	73	1	84	1	83	0	62	1	74	0.982143	56	1	49	0	58
Chr. I	101563	0	77	0.988889	90	0	78	0	96	1	37	1	60	1	56	1	86	1	60	1	34	1	75	1	69	0	52	1	60	0.985075	67	0	82	1	81	1	73	1	85	0	69	0.987179	78	1	47	1	55	0	59
Chr. I	101607	0	80	1	97	0	75	0	88	1	40	1	67	1	62	1	102	1	72	1	38	1	79	1	90	0	52	1	58	1	70	0	86	1	93	1	82	1	93	0.0140845	71	1	88	1	58	1	64	0	63
Chr. I	101619	0	77	1	102	0	76	0	85	0.97561	41	1	68	1	61	1	106	1	69	1	40	1	82	1	96	0	51	1	59	1	72	0	99	1	88	1	83	1	90	0.0136986	73	1	92	1	57	1	61	0	60
Chr. I	101712	0	79	1	105	0	76	0	73	1	41	1	69	1	62	1	121	1	65	1	54	1	79	1	112	0	59	1	48	1	71	0	96	1	87	1	75	1	92	0.0121951	82	1	74	0.984375	64	1	53	0	57
Chr. I	101991	0	62	1	104	0	77	0	81	1	41	1	74	1	70	1	123	1	75	1	53	1	78	1	86	0	57	1	63	1	69	0	91	1	82	1	74	0.988235	85	0.0116279	86	0.987179	78	1	64	1	67	0	67
Chr. I	102345	0	73	1	112	0	89	0	82	1	48	1	50	1	53	1	109	1	98	1	59	1	71	1	102	0	69	1	59	1	80	0	89	1	96	0.988095	84	1	84	0	65	1	82	1	72	1	63	0	57
Chr. I	102420	0	78	1	105	0	87	0	80	1	50	1	61	1	63	1	116	1	80	1	51	1	62	1	103	0	61	1	47	1	74	0	81	1	88	1	78	0.987952	83	0.031746	63	1	78	1	70	1	59	0	56
Chr. I	102483	0	79	1	96	0	57	0	72	1	44	1	58	1	64	1	112	1	65	1	49	1	60	0.988889	90	0	52	1	41	1	76	0	81	1	90	1	88	0.988764	89	0.0131579	76	1	79	1	70	1	54	0	62
Chr. I	102486	0	78	1	92	0	59	0	71	1	45	1	59	1	60	1	103	1	61	1	46	1	58	1	90	0	51	1	42	1	71	0	80	1	83	1	90	0.988095	84	0.0135135	74	1	78	1	69	1	53	0	61
Chr. I	102606	0	66	1	110	0	81	0	62	1	49	1	60	1	65	1	115	1	64	1	48	1	63	1	84	0	55	1	48	1	62	0	81	0.987179	78	1	75	0.988764	89	0.0361446	83	1	64	1	53	1	55	0	55
Chr. I	102864	0	66	1	123	0	85	0	60	1	63	1	81	1	78	1	123	1	83	1	47	1	65	1	106	0.0149254	67	1	51	1	69	0	82	1	82	1	95	0.988506	87	0.0140845	71	1	68	1	77	1	66	0	63
Chr. I	103068	0	85	1	106	0	76	0	59	1	54	1	81	1	53	1	113	1	70	1	52	1	67	1	108	0	78	1	72	1	79	0	81	1	91	1	91	0.9875	80	0.0136986	73	1	75	1	61	1	57	0	50
Chr. I	103110	0	77	1	105	0	85	0	64	1	56	1	75	1	52	1	120	1	75	1	52	1	67	1	95	0	82	1	71	1	82	0	86	1	87	1	93	0.986842	76	0	74	1	77	1	63	1	56	0	56
Chr. I	103141	0	67	1	107	0	86	0	59	1	51	1	75	1	58	1	127	1	69	1	52	1	71	1	110	0	77	1	71	1	77	0	89	1	95	1	91	0.9875	80	0	75	1	79	1	74	1	61	0	50
Chr. I	103146	0	65	1	113	0	81	0	57	1	49	1	76	1	54	1	128	1	67	1	56	1	71	1	106	0	76	1	70	1	77	0	89	1	91	1	93	1	79	0	72	1	80	1	73	1	58	0	45
Chr. I	103307	0	69	1	123	0	88	0	69	1	49	1	57	1	65	1	139	1	76	1	55	1	74	1	103	0	71	1	56	1	81	0	85	1	83	1	100	1	74	0.0131579	76	1	84	1	61	1	50	0	62
Chr. I	103578	0	71	1	118	0	82	0	85	1	65	0.987654	81	1	80	1	113	1	84	1	62	1	58	1	100	0	65	1	57	1	83	0	98	1	72	1	107	1	89	0	70	1	99	1	65	1	72	0	78
Chr. I	103632	0	70	1	120	0	89	0	85	1	51	1	73	1	70	1	111	1	75	1	60	1	62	1	94	0	61	1	56	1	81	0	85	1	66	1	102	0.9875	80	0.0128205	78	1	88	1	65	1	79	0	66
Chr. I	103724	0	57	1	120	0	70	0	73	1	58	1	65	1	59	1	105	1	75	1	71	1	63	1	98	0	59	1	65	1	82	0	95	1	73	1	100	0.972603	73	0.0136986	73	1	74	1	69	1	69	0	65
Chr. I	103782	0	64	1	103	0	74	0.0140845	71	1	50	1	80	1	65	1	104	1	66	1	56	1	73	1	93	0	57	1	65	1	87	0	102	1	89	1	92	0.985915	71	0	73	1	69	1	77	1	65	0.0172414	58
Chr. I	103867	0	58	1	103	0	86	0	75	1	56	1	74	1	68	1	105	1	65	1	56	1	64	1	77	0	65	1	59	1	68	0	93	0.988636	88	0.978261	92	0.975309	81	0.011236	89	1	72	1	68	1	50	0	57
Chr. I	103899	0	60	1	109	0.0120482	83	0	66	1	61	1	76	1	70	1	113	1	76	1	59	1	69	1	88	0	55	1	64	1	64	0	93	1	97	1	99	0.976471	85	0.012987	77	1	73	1	69	1	66	0	58
Chr. I	104042	0	77	1	116	0	89	0	80	1	67	1	67	1	57	1	124	1	78	1	58	1	82	1	101	0	59	1	59	1	81	0	88	1	96	1	91	0.986301	73	0	59	1	83	1	84	1	58	0	58
Chr. I	104343	0	66	1	116	0	94	0	78	1	47	1	64	1	55	1	131	1	92	1	46	1	75	1	95	0	77	1	66	1	72	0	107	1	119	1	85	0.973333	75	0.0135135	74	1	97	1	84	1	78	0	58
Chr. I	104460	0	72	1	108	0	78	0	72	1	48	1	82	1	60	1	114	1	86	1	53	1	64	1	105	0	70	1	69	1	66	0	103	0.990654	107	1	100	1	79	0.0140845	71	1	89	1	71	1	68	0	61
Chr. I	104505	0	71	1	107	0	72	0	73	1	46	1	68	1	49	1	117	1	79	1	42	1	69	1	108	0	65	1	68	0.985075	67	0	108	0.980198	101	1	91	1	76	0.0144928	69	1	85	1	75	1	71	0	62
Chr. I	105800	0	70	1	98	0	87	0	89	1	46	1	79	1	47	1	129	1	90	1	45	1	76	1	97	0	57	1	54	1	64	0	90	0.98913	92	1	91	1	62	0.015625	64	1	86	1	66	1	71	0	69
Chr. I	106581	0	66	1	131	0	69	0	79	1	41	1	71	1	58	1	124	1	68	1	38	1	79	1	96	0	58	1	68	1	66	0	77	1	87	1	83	1	75	0	65	1	85	1	61	1	75	0	48
Chr. I	106953	0	56	1	130	0	87	0	71	1	47	1	56	1	59	1	121	1	69	1	51	1	66	1	86	0	57	1	53	1	67	0	88	1	76	1	71	1	61	0.0348837	86	1	62	1	70	1	71	0	46
Chr. I	107001	0	51	1	128	0	78	0	65	1	48	1	62	1	66	1	111	1	65	1	52	1	61	1	88	0	54	1	52	1	64	0	84	1	86	1	72	0.984127	63	0.0340909	88	1	66	1	69	1	81	0	44
Chr. I	107028	0	58	1	123	0	75	0	66	1	51	1	67	1	67	1	105	1	62	1	42	1	55	1	88	0	53	1	59	1	59	0	82	1	84	1	74	0.983607	61	0.0357143	84	1	56	1	67	1	70	0	48
Chr. I	107505	0	72	1	117	0	94	0	94	1	53	1	71	1	62	1	123	1	82	1	48	1	74	1	120	0	73	1	51	1	94	0	100	1	72	1	88	0.986301	73	0.0153846	65	1	97	1	77	1	81	0	55
Chr. I	107850	0	77	1	107	0	97	0	85	1	50	1	68	1	55	0.991304	115	1	86	1	38	1	76	1	112	0.0163934	61	0.983051	59	1	67	0.00892857	112	1	108	1	99	0.988889	90	0	67	1	84	1	61	1	66	0	64
Chr. I	107970	0	65	1	117	0	83	0	91	1	60	1	81	1	70	1	121	1	100	1	57	1	85	1	121	0	70	1	67	1	83	0	90	1	95	1	100	0.988636	88	0	74	1	63	1	60	1	69	0	68
Chr. I	108108	0	72	1	131	0	81	0	79	1	62	1	67	1	64	1	101	1	73	1	40	1	65	1	98	0	61	1	46	1	75	0	100	1	92	1	83	0.987952	83	0	57	1	73	1	69	1	53	0	57
Chr. I	108391	0	56	1	105	0	79	0	62	1	46	1	43	1	51	1	79	1	56	1	38	1	56	1	72	0	49	1	55	1	48	0	75	1	74	1	73	0.966102	59	0.0416667	48	1	81	1	51	1	59	0	43
Chr. I	108501	0	61	1	101	0	77	0	69	1	45	1	58	1	57	1	91	1	55	1	41	1	53	1	82	0	61	1	53	1	64	0	95	1	77	1	90	1	54	0.0166667	60	1	69	1	78	1	58	0	41
Chr. I	108943	0	81	1	117	0	87	0	63	1	39	1	54	1	74	1	103	1	74	1	43	1	69	1	96	0	55	1	51	1	62	0	75	1	89	1	82	1	70	0	65	1	93	1	58	1	59	0	45
Chr. I	108967	0	72	1	120	0	84	0	61	1	43	1	57	1	75	1	103	1	72	1	42	1	69	1	100	0	55	1	55	1	53	0	78	1	89	1	82	1	75	0	58	1	93	1	63	1	51	0	43
Chr. I	109720	0	72	1	105	0	92	0	73	1	48	1	82	1	56	1	118	1	72	1	36	1	60	1	114	0	71	1	55	1	68	0	95	1	92	1	74	1	77	0	68	1	85	1	61	1	77	0	55
Chr. I	109795	0	77	1	116	0	88	0	79	1	46	1	78	1	60	1	123	1	70	1	38	1	56	1	105	0.0128205	78	1	56	1	74	0	89	1	89	1	72	1	78	0	62	1	87	1	52	1	75	0	59
Chr. I	109887	0	67	1	121	0	117	0	80	1	63	1	85	1	77	1	119	1	79	1	51	1	71	1	98	0	72	1	69	1	71	0	98	1	83	1	84	0.986842	76	0	65	1	91	1	67	1	77	0	52
Chr. I	109984	0	62	1	118	0	117	0	81	1	77	0.986486	74	1	53	1	112	1	69	1	49	1	70	1	116	0	72	0.983871	62	1	78	0	104	1	86	1	98	0.9875	80	0.0277778	72	1	84	1	60	1	68	0	48
Chr. I	110014	0	53	1	122	0	96	0	75	1	67	1	68	1	56	1	111	1	73	1	47	1	71	1	110	0	62	1	60	1	77	0	97	1	81	1	92	0.989247	93	0.0266667	75	1	85	1	52	1	56	0	48
Chr. I	110101	0	69	1	113	0	108	0	76	1	56	1	58	1	52	1	105	0.985075	67	1	52	1	63	1	112	0	59	1	43	1	78	0	84	1	77	1	98	0.9875	80	0.0204082	98	1	94	1	54	1	60	0	56
Chr. I	110131	0	65	1	112	0	93	0	79	1	47	1	68	1	48	1	108	1	65	1	54	1	66	1	108	0	65	1	49	1	83	0	78	1	91	1	106	0.986842	76	0.020202	99	1	86	1	57	1	61	0	56
Chr. I	110146	0	64	1	103	0	105	0	86	1	41	1	64	1	49	1	100	1	67	1	55	1	62	1	106	0	71	1	50	1	71	0	77	1	91	1	97	0.986301	73	0.01	100	1	83	1	58	1	57	0	54
Chr. I	110200	0	62	1	116	0	94	0	79	1	42	1	81	1	53	1	97	1	70	1	57	1	72	1	104	0	61	1	57	1	76	0	78	1	100	1	97	1	73	0.020202	99	1	80	1	55	1	57	0	39
Chr. I	110595	0	61	1	85	0	80	0	68	1	31	1	63	1	47	1	80	1	48	1	50	1	51	1	79	0	62	1	42	1	57	0	69	1	63	1	45	0.971429	70	0.0142857	70	1	56	1	38	1	38	0	38
Chr. I	110796	0	47	1	86	0	52	0	43	1	25	1	41	1	36	1	78	1	52	1	38	1	34	1	58	0	47	1	37	1	42	0	55	1	50	1	47	0.97619	42	0	42	1	74	1	50	1	34	0	48
Chr. I	110856	0	48	1	98	0	56	0	60	1	33	1	44	1	39	1	79	1	56	1	32	1	44	1	79	0	56	1	44	1	41	0	60	1	56	1	62	0.972973	37	0	32	1	69	1	56	1	39	0	44
Chr. I	110981	0	44	1	100	0	62	0	81	1	33	1	56	1	48	0.988764	89	0.983607	61	1	38	1	57	1	79	0	50	1	44	1	50	0	78	1	64	1	74	0.978261	46	0	42	1	80	1	43	1	51	0	46
Chr. I	111180	0	50	1	115	0	76	0	81	1	48	1	75	1	60	1	124	1	76	1	40	1	59	1	101	0	64	1	56	1	71	0	86	0.990196	102	1	80	0.975	80	0	65	1	70	0	51	1	61	0	43
Chr. I	111245	0	55	1	105	0	78	0	77	1	49	1	85	1	56	1	118	1	63	1	42	1	53	1	109	0	57	1	53	1	67	0	72	1	98	1	73	0.987013	77	0.0147059	68	1	71	0	59	1	70	0	43
Chr. I	111401	0.0140845	71	1	121	0	69	0	83	1	55	1	68	1	64	1	121	1	72	1	49	1	70	1	92	0	81	1	64	1	81	0	89	0.988636	88	1	80	0.987179	78	0.025641	78	1	66	0	57	1	75	0	47
Chr. I	111623	0	58	1	114	0	97	0	85	1	54	1	55	1	61	1	106	1	71	1	58	1	62	1	82	0	69	1	61	1	77	0	90	1	77	1	98	0.988235	85	0	77	1	92	0	43	1	56	0	52
Chr. I	111655	0	52	0.990991	111	0	94	0	77	1	55	1	63	1	72	1	118	1	78	1	58	1	62	1	82	0	64	1	57	1	81	0	95	1	91	1	96	0.975904	83	0	78	1	86	0	55	1	49	0	65
Chr. I	111719	0	55	1	105	0	87	0	82	1	55	1	69	1	62	1	133	1	75	1	59	1	71	1	85	0	59	1	60	1	80	0	89	1	81	1	91	0.977273	88	0.011236	89	1	76	0	61	1	46	0	63
Chr. I	111983	0	54	0.99	100	0	94	0	82	1	57	1	70	1	45	0.990909	110	1	70	1	51	1	57	1	88	0	53	1	44	1	70	0	87	1	88	1	84	1	56	0.0136986	73	1	72	0	80	0.979167	48	0	52
Chr. I	112049	0	73	1	106	0	89	0	74	1	61	1	64	1	41	1	101	1	66	1	49	1	57	1	86	0	56	1	48	1	82	0	75	1	93	1	80	0.985075	67	0.0131579	76	1	82	0	64	1	45	0	45
Chr. I	112232	0	69	1	111	0	68	0	66	1	57	1	57	1	40	1	111	1	68	1	49	1	66	1	101	0	54	1	42	1	59	0	87	1	81	1	77	0.970588	68	0.0240964	83	1	73	0	60	1	67	0	47
Chr. I	112339	0	51	1	110	0	70	0	69	1	53	1	55	1	51	1	107	1	57	1	43	1	56	1	93	0	65	1	41	1	59	0	79	1	89	1	94	0.984127	63	0.0135135	74	1	74	0	67	1	66	0	41
Chr. I	112373	0	60	1	104	0	80	0	62	1	50	1	63	1	54	1	106	1	62	1	44	1	57	1	93	0	65	1	42	1	59	0	72	1	84	1	96	0.984375	64	0.0123457	81	1	73	0	68	1	61	0	38
Chr. I	112433	0	55	1	107	0	70	0	67	1	44	1	67	1	55	1	120	1	65	1	44	1	50	1	88	0	55	1	42	1	54	0	79	1	77	1	85	0.962963	54	0	76	1	81	0	74	1	67	0	43
Chr. I	112684	0	69	1	117	0	83	0	71	1	51	1	71	1	61	1	102	1	53	1	38	1	67	1	103	0	48	1	53	1	60	0	61	1	77	1	99	0.974026	77	0.0106383	94	1	69	0	88	1	62	0	54
Chr. I	112808	0	57	1	119	0	76	0	85	1	43	1	63	1	60	1	114	1	65	1	52	1	53	1	110	0	57	1	62	1	80	0	76	1	85	1	96	0.978495	93	0.0107527	93	1	87	0	75	1	74	0	61
Chr. I	113132	0	51	1	80	0	51	0	48	1	47	1	52	1	48	1	94	1	51	1	30	1	53	1	85	0	49	1	55	1	57	0	58	1	65	1	66	1	69	0	48	1	74	0	55	1	65	0	56
Chr. I	113789	0	58	1	102	0	94	0	75	1	49	1	69	1	54	1	118	1	55	1	43	1	58	1	87	0	66	1	56	1	56	0	84	1	76	1	84	1	57	0	61	1	69	0	56	1	62	0	46
Chr. I	113812	0	57	1	97	0	89	0	69	1	46	1	65	1	57	1	121	1	62	1	41	1	62	1	96	0	61	1	51	1	50	0	89	1	72	1	87	0.983051	59	0	67	1	63	0	62	1	63	0	56
Chr. I	113857	0	51	1	99	0	80	0	65	1	45	1	58	1	53	1	105	1	64	1	36	1	64	1	93	0	58	1	49	1	58	0	83	1	79	1	95	0.984375	64	0	66	1	68	0	54	1	61	0	60
Chr. I	114070	0	50	1	115	0	67	0.0138889	72	1	45	1	47	1	58	1	89	1	57	1	37	1	44	1	82	0	64	1	49	1	47	0	72	1	62	1	76	1	75	0	58	1	55	0	59	1	45	0	48
Chr. I	114102	0	44	1	104	0	67	0	76	1	51	1	50	1	57	1	95	1	51	1	32	1	45	1	86	0	59	1	48	1	40	0	68	1	64	1	67	1	70	0	58	1	52	0	62	1	46	0	48
Chr. I	114133	0	45	1	107	0	67	0	82	1	53	1	50	1	56	1	109	1	49	1	34	1	51	1	94	0	48	1	50	1	41	0	69	1	65	1	67	0.9875	80	0.0153846	65	1	51	0	54	1	52	0	44
Chr. I	114148	0	47	1	103	0	71	0	86	1	54	1	54	1	52	1	112	1	49	1	38	1	52	1	99	0	46	1	52	1	41	0	68	1	69	1	76	0.987952	83	0.015625	64	1	53	0	61	1	57	0	46
Chr. I	114227	0	50	1	97	0	61	0	89	1	50	1	55	1	56	1	103	1	49	1	41	1	52	1	92	0	42	1	52	1	51	0	74	1	73	1	77	0.965909	88	0.0185185	54	1	61	0	62	1	48	0	55
Chr. I	114258	0	50	1	102	0	69	0	98	1	51	1	52	1	44	1	98	1	50	1	37	1	48	1	82	0	48	1	43	1	59	0	71	1	84	1	84	0.961039	77	0.0166667	60	1	65	0	67	1	48	0	57
Chr. I	114628	0	54	1	100	0	84	0	78	1	55	1	74	1	54	1	91	1	60	1	44	1	79	1	96	0	48	1	55	1	56	0	79	1	83	1	77	0.986842	76	0.0147059	68	1	90	0	54	1	64	0	58
Chr. I	114884	0	70	1	129	0	97	0	72	1	52	1	71	1	56	1	118	1	75	1	45	1	57	1	77	0	46	1	66	1	71	0	86	1	78	1	91	0.987654	81	0	83	1	76	0	57	1	62	0	54
Chr. I	114928	0	62	1	118	0	83	0	67	1	49	1	74	1	48	1	104	1	63	1	46	1	59	1	89	0	42	1	61	1	70	0	79	1	90	1	82	0.986667	75	0	68	1	84	0	56	1	58	0.04	50
Chr. I	115167	0	63	1	98	0	67	0	73	1	48	1	59	1	62	1	104	1	77	1	43	1	50	1	87	0	67	1	45	1	49	0	71	1	82	1	79	0.987179	78	0.015873	63	1	75	0	81	1	57	0	68
Chr. I	115335	0	64	1	102	0	78	0	79	1	52	1	69	1	69	1	111	1	62	1	50	1	71	1	88	0	71	1	57	1	69	0	98	1	87	1	102	0.989362	94	0.0149254	67	1	78	0	74	1	79	0	74
Chr. I	115494	0	67	1	114	0	86	0	91	1	48	1	85	1	77	1	118	1	77	1	44	1	54	1	99	0	56	1	58	1	92	0	93	1	79	1	99	0.979798	99	0.0246914	81	1	106	0	78	1	75	0	75
Chr. I	115512	0	58	1	112	0	82	0	90	1	42	1	77	1	64	1	118	1	73	1	48	1	56	1	95	0	56	1	52	1	85	0	95	1	77	1	103	0.965909	88	0.0240964	83	1	96	0	77	1	74	0	76
Chr. I	115590	0	72	1	117	0	80	0	77	1	52	1	80	1	60	1	111	1	77	1	37	1	74	1	88	0	59	1	51	1	87	0	96	1	70	1	87	0.987805	82	0.0147059	68	1	92	0	64	1	68	0	66
Chr. I	115606	0	70	1	119	0	78	0	82	1	48	1	83	1	66	1	118	1	78	1	41	1	71	1	92	0.016129	62	1	48	1	81	0	97	1	76	1	80	0.97561	82	0.015873	63	1	90	0	59	1	70	0	63
Chr. I	115659	0	77	1	114	0	87	0	82	1	47	1	73	1	70	1	116	1	81	1	46	1	78	1	98	0	67	1	53	1	83	0	95	1	85	1	96	0.967391	92	0.0149254	67	1	88	0	66	1	69	0	62
Chr. I	115785	0	62	1	111	0	78	0	96	1	48	1	71	1	62	1	98	1	57	1	48	1	66	1	105	0	62	1	58	1	67	0	104	1	91	1	92	0.986667	75	0	90	1	69	0	73	1	54	0	73
Chr. I	115906	0	76	1	107	0	92	0	94	1	45	1	73	1	62	1	122	1	74	1	55	1	88	1	91	0	60	1	64	1	74	0	106	1	74	0.990654	107	0.986667	75	0	80	1	70	0	72	1	57	0	82
Chr. I	115921	0	74	1	113	0	91	0	97	1	45	1	76	1	68	1	118	1	73	1	64	0.988764	89	1	89	0	58	1	61	1	65	0	105	1	80	1	112	0.986667	75	0	80	1	70	0	67	1	55	0	84
Chr. I	116178	0	68	1	117	0	90	0	89	1	46	1	79	1	58	1	116	1	88	1	73	1	83	1	125	0	54	1	56	1	74	0	64	1	92	1	109	1	77	0.0151515	66	1	80	0	70	1	72	0	83
Chr. I	116334	0	50	1	108	0	76	0	61	1	50	1	60	1	37	0.979167	96	1	66	1	61	1	58	1	83	0	62	1	61	1	61	0	74	1	74	1	86	0.9875	80	0.0136986	73	1	52	0	78	1	55	0	70
Chr. I	116457	0	57	1	82	0	95	0	73	1	40	1	61	1	37	1	91	0.983333	60	1	53	1	31	0.9875	80	0	60	1	60	1	50	0	75	1	72	1	66	0.982759	58	0.016129	62	0.983333	60	0	84	1	58	0	62
Chr. I	116526	0	63	1	100	0	82	0	75	1	54	1	60	1	40	1	106	1	60	1	42	1	38	1	105	0	56	1	67	1	70	0	68	1	70	1	68	0.983871	62	0.015625	64	1	58	0	83	1	72	0	56
Chr. I	116548	0	67	1	102	0	83	0	72	1	55	1	58	1	42	1	109	1	59	1	49	1	42	1	109	0	54	1	65	1	71	0	75	1	68	1	65	0.985075	67	0	68	1	59	0	78	1	70	0	57
Chr. I	117393	0	65	1	118	0	82	0	72	1	55	1	70	1	54	1	101	1	74	1	68	1	72	1	88	0.0175439	57	1	53	1	65	0	85	1	85	1	86	1	81	0	77	1	67	0	71	1	62	0	67
Chr. I	117504	0	60	1	114	0	70	0	77	1	62	1	88	1	56	1	128	1	78	1	56	1	61	1	96	0	69	1	64	1	58	0	104	1	105	1	95	1	81	0.0125	80	1	70	0	75	1	67	0	68
Chr. I	117528	0	63	1	118	0	74	0	92	1	68	1	89	1	58	1	128	1	82	1	61	1	65	1	95	0	69	1	66	1	58	0	99	1	100	1	98	0.987654	81	0.0116279	86	1	73	0.0135135	74	1	71	0	64
Chr. I	117940	0	73	1	109	0	80	0	82	1	40	1	59	1	66	1	113	1	64	1	44	1	74	1	108	0	61	1	51	1	65	0	82	1	95	1	80	1	77	0.0120482	83	1	72	0	67	1	67	0	60
Chr. I	118092	0	62	1	115	0	80	0	74	1	50	1	60	1	62	1	100	1	50	1	44	1	66	1	98	0	80	1	37	0.985714	70	0	88	1	75	1	80	1	70	0.0119048	84	1	67	0	62	1	66	0	70
Chr. I	118122	0	57	1	122	0	85	0	77	1	57	1	60	1	59	1	101	1	61	1	47	1	66	1	103	0	74	1	42	1	74	0	87	1	76	1	83	1	74	0.0238095	84	1	71	0	60	1	58	0	61
Chr. I	118143	0	51	1	116	0	77	0	80	1	55	1	59	1	54	1	104	1	57	1	48	1	62	1	102	0	66	1	37	1	67	0	81	1	66	1	82	1	73	0.0240964	83	1	68	0	51	1	57	0	60
Chr. I	118606	0	58	1	86	0.0125	80	0	83	1	43	1	67	1	73	0.992188	128	1	57	1	53	1	69	1	83	0	38	1	56	1	71	0	77	1	78	1	65	0.968254	63	0.0138889	72	1	65	0	61	1	68	0	54
Chr. I	118653	0	72	1	90	0	83	0	93	1	46	1	68	1	73	0.983871	124	1	66	1	52	1	69	1	85	0	40	1	57	1	67	0	97	1	84	1	78	0.961538	52	0.0138889	72	1	80	0	59	1	67	0	55
Chr. I	118822	0	69	1	102	0	72	0	84	1	42	1	83	1	77	1	128	1	82	1	51	1	57	1	97	0	44	1	52	1	82	0	101	1	88	1	86	1	64	0.0140845	71	1	83	0	62	1	70	0	56
Chr. I	118997	0	69	1	123	0	75	0	79	1	44	1	89	0.984848	66	1	124	1	80	0.983607	61	1	55	1	107	0	70	1	58	1	83	0	91	1	90	1	96	0.986486	74	0	68	1	74	0	66	0.983333	60	0	64
Chr. I	119149	0	72	1	110	0	87	0	89	1	50	1	69	1	61	1	118	1	93	1	48	1	65	1	105	0	61	1	51	1	73	0	95	1	89	1	98	1	72	0.0144928	69	1	75	0	73	1	55	0	70
Chr. I	119344	0	78	1	108	0	95	0	72	1	42	1	71	1	71	1	112	1	93	1	55	1	68	1	92	0	62	1	54	1	71	0	99	1	108	1	91	0.968085	94	0.0126582	79	1	70	0	72	1	52	0	70
Chr. I	119381	0	82	1	97	0	94	0	67	1	40	1	72	1	61	1	102	1	83	0.982759	58	1	66	1	90	0	63	1	49	1	75	0	94	1	100	1	87	0.957447	94	0.0263158	76	1	59	0	70	1	45	0	70
Chr. I	119441	0	58	1	108	0	73	0	57	1	37	1	76	1	60	1	93	1	79	1	52	1	68	1	100	0	65	1	52	1	85	0	87	0.989362	94	1	77	0.948718	78	0.0153846	65	1	64	0	52	1	56	0	58
Chr. I	119460	0	59	1	102	0	68	0	56	1	40	1	70	1	60	1	98	1	76	1	47	1	72	1	96	0	63	1	63	1	84	0	89	0.988636	88	1	81	0.973684	76	0.0298507	67	1	61	0	53	1	61	0	57
Chr. I	119642	0	74	1	97	0	90	0	69	1	45	1	62	1	54	1	99	1	72	1	55	1	65	1	77	0	73	1	65	1	75	0	94	0.988764	89	0.986842	76	0.9625	80	0.0266667	75	1	73	0	64	1	49	0	74
Chr. I	119659	0	70	1	102	0	81	0	65	1	55	1	56	1	45	1	92	1	81	1	49	1	63	1	71	0	66	1	68	0.985075	67	0	91	0.989474	95	0.985075	67	0.97561	82	0.0273973	73	1	75	0	65	1	54	0	63
Chr. I	119762	0	73	1	117	0	89	0	69	1	52	1	75	1	47	1	99	1	80	1	39	1	58	1	71	0	68	1	66	1	63	0	90	1	92	1	83	0.986486	74	0.0361446	83	1	66	0	77	1	58	0	65
Chr. I	119777	0	65	1	121	0	84	0	69	1	51	1	80	1	57	1	110	1	89	1	39	1	66	1	75	0	65	1	61	1	66	0.0116279	86	1	91	1	90	1	79	0.0375	80	1	71	0	70	1	64	0	59
Chr. I	119842	0	70	1	110	0	77	0	80	1	50	1	62	1	49	1	116	1	81	1	40	1	52	1	88	0	60	1	53	1	58	0	79	1	83	1	85	1	65	0.0215054	93	1	79	0	72	1	60	0	52
Chr. I	119951	0	56	1	102	0	74	0	69	1	33	1	49	1	45	1	115	1	69	1	50	1	48	1	102	0	55	1	58	1	51	0	80	1	81	1	71	1	64	0.012987	77	1	73	0	51	1	57	0	48
Chr. I	120061	0	46	1	112	0	62	0	74	1	35	1	45	1	35	1	118	1	67	1	36	1	54	1	96	0	54	1	59	0.979167	48	0	81	1	81	1	86	1	73	0	60	1	86	0	63	1	59	0	52
Chr. I	120085	0	50	1	120	0	66	0	72	1	36	1	45	1	37	1	109	1	66	1	31	1	53	1	99	0	54	1	55	1	52	0	80	1	79	1	87	1	67	0	52	1	86	0	60	1	58	0	49
Chr. I	120115	0	48	1	118	0	59	0	74	1	39	1	37	1	42	1	110	1	59	1	27	1	47	1	96	0.0545455	55	1	55	0.98	50	0.0123457	81	1	75	1	83	1	65	0	54	1	81	0	59	1	50	0	44
Chr. I	120118	0	41	1	120	0	52	0	72	1	41	1	40	1	50	1	114	1	69	1	31	1	54	1	103	0	48	1	58	1	55	0.012987	77	1	79	1	88	1	69	0	46	1	85	0	52	1	57	0	41
Chr. I	120277	0	50	1	113	0.0142857	70	0	73	1	51	1	63	1	52	1	90	1	60	1	41	1	56	1	105	0.0212766	47	1	51	1	59	0	75	1	90	1	97	1	64	0	76	1	75	0	47	1	65	0	71
Chr. I	120281	0	51	1	109	0	67	0	73	0.980769	52	1	60	1	47	1	85	1	58	1	38	1	56	1	103	0	51	1	52	1	57	0	76	1	90	1	97	1	63	0	77	1	74	0	47	1	61	0	73
Chr. I	120405	0	64	1	102	0	88	0	71	1	50	1	56	1	51	1	97	1	65	0.97561	41	1	71	1	102	0	71	1	62	1	61	0	84	1	88	1	94	1	70	0	75	1	88	0	63	1	44	0	77
Chr. I	120485	0	61	1	113	0	90	0	83	1	54	1	55	1	52	1	106	1	56	1	41	1	87	1	87	0	46	1	50	1	68	0	91	1	83	1	88	1	60	0	60	1	80	0	46	1	51	0	54
Chr. I	120740	0	64	1	143	0	95	0	74	1	45	1	78	1	62	1	114	1	59	1	40	1	75	1	94	0	47	1	60	1	57	0	106	1	84	1	72	0.987952	83	0	63	1	70	0	60	1	72	0	61
Chr. I	120818	0	68	1	149	0	96	0	86	1	50	1	70	1	64	1	120	1	57	1	48	1	64	1	93	0	60	1	62	1	65	0	115	1	73	1	75	0.987342	79	0	74	1	60	0	78	1	62	0	72
Chr. I	120895	0	70	1	148	0	106	0	78	1	45	1	70	1	63	1	113	1	58	1	49	1	74	1	88	0	57	1	54	1	70	0	106	1	72	1	91	0.970588	68	0	73	1	68	0	78	1	71	0	62
Chr. I	120925	0	72	1	135	0	105	0	81	1	38	1	67	1	66	1	129	1	53	1	49	1	76	1	80	0	60	1	62	1	76	0	105	0.9875	80	1	84	0.973333	75	0	81	1	72	0	82	1	75	0	68
Chr. I	121322	0	74	1	102	0	88	0	102	1	52	1	63	1	62	1	109	1	71	1	45	1	65	1	71	0	55	1	49	1	66	0	84	1	78	1	85	0.97561	82	0	70	1	69	0	87	1	63	0	50
Chr. I	121421	0	77	1	114	0	86	0	85	1	53	1	85	1	63	1	113	1	66	1	55	1	64	1	84	0	57	1	57	1	65	0	71	1	72	1	89	1	102	0	66	1	72	0	90	1	60	0	50
Chr. I	121453	0	76	0.990476	105	0	85	0	84	1	48	1	70	1	67	1	105	1	65	1	47	1	65	1	82	0	60	1	56	1	55	0	75	0.985075	67	1	86	0.988889	90	0	70	1	70	0	83	1	52	0	50
Chr. I	121589	0	69	1	135	0	84	0	83	1	48	1	58	1	48	1	125	1	56	1	39	1	75	1	84	0	57	1	59	1	65	0	84	0.987179	78	1	88	0.92	75	0	76	1	74	0	69	1	60	0	55
Chr. I	121730	0	70	1	141	0	79	0	78	1	44	1	61	1	63	1	114	1	54	1	57	1	77	1	94	0	64	1	53	1	61	0	87	0.986301	73	1	76	0.967742	93	0	80	1	81	0	69	1	61	0	53
Chr. I	121824	0	58	1	123	0	92	0	85	1	48	1	71	1	62	1	113	1	67	1	58	1	56	1	98	0	53	1	65	1	63	0	84	0.986111	72	1	77	0.948718	78	0.0151515	66	1	79	0	64	1	46	0	49
Chr. I	121832	0	62	1	117	0	92	0	81	1	49	1	69	1	61	1	116	1	65	1	56	1	54	1	95	0	51	1	64	1	64	0	87	0.986486	74	1	78	0.948718	78	0.0138889	72	1	76	0	63	1	51	0	51
Chr. I	121901	0	67	1	109	0	92	0	92	1	51	1	60	1	50	1	100	1	58	1	51	1	53	1	76	0	55	1	62	1	57	0	93	1	61	1	71	0.942029	69	0.0153846	65	1	72	0	80	1	46	0	65
Chr. I	121907	0	72	1	103	0	84	0.0114943	87	1	54	1	55	1	46	1	108	1	59	1	51	1	48	1	79	0	58	1	63	1	55	0	92	1	67	1	80	0.947368	76	0	64	1	76	0	78	1	45	0	64
Chr. I	121957	0	67	1	101	0	75	0	85	1	50	1	60	1	45	1	95	1	70	1	54	1	57	0.988235	85	0	56	1	67	1	50	0	93	1	72	1	78	0.943662	71	0.016129	62	1	72	0	75	1	49	0	67
Chr. I	122033	0	64	1	98	0	81	0	76	1	56	1	77	1	68	1	110	1	82	1	75	1	64	1	93	0	53	1	69	1	60	0	84	1	94	1	93	0.985294	68	0.0116279	86	1	71	0	83	1	66	0	64
Chr. I	122045	0.0151515	66	1	98	0	76	0	73	1	53	1	80	1	60	1	116	1	80	1	73	1	66	1	93	0	54	1	61	1	65	0	85	1	91	1	96	0.984127	63	0.0120482	83	1	71	0	88	1	70	0	62
Chr. I	122147	0	60	1	100	0	77	0	67	1	53	1	76	1	60	1	97	1	77	1	56	1	66	1	82	0	53	1	66	1	65	0	98	1	103	1	91	0.956522	69	0	77	1	72	0	90	1	57	0	56
Chr. I	122159	0	60	1	102	0.0140845	71	0	69	1	55	1	73	1	67	1	102	1	78	1	60	1	68	1	88	0	54	1	68	1	66	0	93	1	101	1	91	0.958333	72	0	74	1	77	0	88	1	50	0	52
Chr. I	122191	0	65	1	102	0	82	0	73	1	58	1	72	1	65	1	96	1	74	1	66	1	67	0.98913	92	0	65	1	65	1	66	0	104	1	100	1	94	0.957746	71	0	84	1	69	0	88	1	49	0	71
Chr. I	122202	0	64	1	101	0	82	0	73	1	55	1	71	1	70	1	89	1	69	0.984127	63	1	64	1	98	0	61	1	62	1	64	0	107	1	97	1	92	0.955224	67	0	76	1	75	0	84	1	43	0	74
Chr. I	122298	0	74	1	108	0	84	0	90	1	58	1	70	1	63	1	111	1	81	1	66	1	72	1	100	0	82	1	67	1	87	0	116	1	77	1	84	0.985294	68	0	88	1	87	0	78	1	67	0	68
Chr. I	122390	0	73	1	107	0.0120482	83	0	89	1	58	1	67	1	71	1	111	1	95	1	59	1	60	1	98	0	73	1	65	1	74	0	112	1	92	1	97	0.984615	65	0	70	1	98	0	80	1	58	0	48
Chr. I	122451	0	75	1	104	0	81	0	87	1	64	1	67	1	74	1	102	1	79	1	51	1	58	1	97	0	76	1	63	1	70	0	106	1	88	1	89	0.984615	65	0	77	1	91	0	83	1	63	0	49
Chr. I	122846	0	67	1	116	0	77	0	77	1	59	1	77	1	66	1	137	1	67	1	58	1	55	1	118	0	64	1	55	1	68	0	87	1	83	1	106	0.963855	83	0.0126582	79	1	83	0	70	1	74	0	58
Chr. I	123074	0	53	1	104	0	72	0	66	1	59	1	71	1	52	1	120	1	64	1	63	1	60	1	102	0	69	1	53	1	65	0	84	1	89	1	86	0.932432	74	0	77	1	95	0	68	1	68	0	67
Chr. I	123140	0	62	1	112	0	70	0	72	1	50	1	70	1	59	1	119	1	59	1	53	1	51	1	88	0	66	1	46	1	64	0	85	1	93	1	81	0.954545	66	0	87	1	100	0	70	1	77	0	70
Chr. I	123368	0	59	1	121	0	64	0	74	1	47	1	85	1	72	1	115	1	68	1	49	1	55	1	98	0	47	1	52	1	65	0.0107527	93	1	89	1	87	0.988764	89	0.0136986	73	1	73	0	56	1	81	0	47
Chr. I	123374	0	54	0.99115	113	0	66	0	73	1	43	1	76	1	68	1	109	1	63	1	46	1	52	1	95	0	49	1	50	1	59	0	95	1	85	1	82	0.987952	83	0	74	1	71	0	59	1	69	0	49
Chr. I	123380	0	51	1	117	0	64	0	74	1	47	1	85	1	65	1	112	1	68	1	47	1	54	1	95	0	48	1	54	1	61	0	94	1	90	1	90	1	87	0	71	1	70	0	59	1	72	0	45
Chr. I	123428	0	45	1	107	0	74	0	73	1	47	1	78	1	59	1	119	1	57	1	50	1	64	1	99	0	50	1	55	1	60	0	97	1	88	1	91	0.988506	87	0	65	1	68	0	61	1	65	0	54
Chr. I	123785	0	47	1	108	0	95	0	94	1	59	1	74	1	61	1	102	1	81	1	49	1	61	1	111	0	51	1	60	1	60	0	88	1	91	1	89	1	85	0	71	1	89	0	69	1	57	0	48
Chr. I	123842	0	60	1	106	0.0107527	93	0	89	1	55	1	88	1	67	1	111	1	87	1	56	1	61	1	107	0	48	1	57	1	70	0	83	1	84	1	80	1	80	0	86	1	80	0	67	1	61	0	43
Chr. I	123890	0	75	1	107	0	98	0	86	1	51	1	68	1	60	1	98	1	77	1	57	1	64	1	113	0	58	1	64	1	68	0	97	1	77	1	83	1	84	0	93	1	74	0	76	1	49	0	50
Chr. I	124001	0	59	1	124	0	87	0	72	1	56	1	77	1	57	1	89	1	83	1	54	1	53	1	93	0	61	1	59	1	71	0	88	0.986842	76	1	80	1	74	0	72	1	81	0	67	1	48	0	56
Chr. I	124034	0	60	1	117	0	87	0	76	1	53	1	78	1	58	1	92	1	81	1	64	1	51	1	84	0	62	1	57	1	70	0	86	0.985294	68	1	81	0.987179	78	0	73	1	87	0	65	1	48	0	55
Chr. I	124181	0	60	1	95	0	95	0	80	1	56	1	83	1	63	1	120	1	79	1	48	1	71	1	110	0	60	1	62	1	72	0	68	0.987179	78	1	72	1	75	0.0117647	85	1	95	0	71	1	35	0	42
Chr. I	124362	0	64	0.991304	115	0	95	0	85	1	54	1	87	1	72	1	121	1	62	1	57	1	71	1	134	0	75	1	67	1	87	0	91	0.985915	71	1	98	0.989796	98	0.010989	91	1	87	0	52	1	44	0	69
Chr. I	124373	0	57	1	126	0	91	0	85	1	63	1	110	1	75	1	125	1	69	1	60	1	78	1	148	0.0138889	72	1	81	1	94	0	88	0.987342	79	1	107	1	102	0.0108696	92	1	95	0	56	1	53	0	69
Chr. I	124424	0	68	1	145	0	97	0	87	1	78	1	112	1	69	1	114	1	78	1	67	1	80	1	156	0	86	1	78	1	98	0	99	0.987805	82	1	114	0.978723	94	0.0103093	97	1	101	0	47	1	66	0	73
Chr. I	124539	0	63	1	142	0	100	0	97	1	77	0.988636	88	1	55	1	116	1	76	1	54	1	72	0.992424	132	0	98	1	92	1	77	0	97	0.984615	65	1	98	0.988095	84	0	74	1	105	0	59	1	60	0	85
Chr. I	124567	0	67	1	143	0	99	0	95	1	79	1	81	1	58	1	127	1	86	1	60	1	80	1	125	0	93	1	91	1	79	0	86	0.986486	74	1	117	0.988636	88	0	76	1	101	0	61	1	66	0	79
Chr. I	124583	0	68	1	138	0	95	0	92	1	76	1	87	1	60	1	122	1	89	1	61	1	73	1	119	0.0107527	93	1	87	1	76	0	84	0.987179	78	1	119	0.977528	89	0	68	1	92	0	64	1	71	0	77
Chr. I	124629	0	74	1	122	0	104	0	94	1	67	1	70	1	49	1	115	1	84	1	63	1	65	1	110	0	87	1	66	1	66	0	83	0.987013	77	1	89	0.973333	75	0	71	1	78	0	61	1	63	0	71
Chr. I	124665	0	65	1	126	0	90	0	78	1	69	1	63	1	48	1	112	1	95	1	69	1	73	1	105	0	69	1	57	1	66	0	89	0.989583	96	1	84	0.970588	68	0	67	1	79	0	54	1	69	0	55
Chr. I	124668	0	66	1	123	0	90	0	79	1	67	1	64	1	49	1	112	1	97	1	68	1	72	1	105	0	71	1	57	1	66	0	89	0.989899	99	1	85	0.971831	71	0	68	1	80	0	56	1	69	0	59
Chr. I	124671	0	61	1	126	0	87	0	76	1	65	1	64	1	46	1	112	1	97	1	67	1	72	1	104	0	71	1	58	1	69	0	86	0.989583	96	1	87	0.969697	66	0	67	1	82	0	54	1	68	0	57
Chr. I	124719	0	60	1	127	0.0111111	90	0	71	1	58	1	62	1	54	1	108	1	94	1	60	1	76	1	101	0	77	1	59	1	60	0	96	1	91	1	76	1	61	0	74	1	81	0	54	1	83	0	57
Chr. I	124872	0	73	1	101	0	84	0	86	1	44	1	78	1	69	1	109	1	63	1	56	1	60	0.989474	95	0	79	1	49	1	69	0	99	1	90	1	93	0.986842	76	0	71	1	81	0	76	1	77	0	56
Chr. I	124972	0	71	1	118	0	76	0	96	1	57	1	70	1	69	1	106	1	73	1	57	1	68	1	110	0	58	1	60	1	75	0	101	1	85	1	103	0.986301	73	0	66	1	75	0	73	1	88	0	51
Chr. I	125133	0	73	1	112	0	69	0	95	1	55	1	63	1	62	0.990909	110	1	70	1	58	1	72	1	94	0	56	1	58	1	80	0	83	1	76	1	101	0.986111	72	0.0121951	82	1	74	0	66	1	70	0	51
Chr. I	125158	0	70	1	112	0	68	0	96	1	53	1	57	1	61	0.990909	110	1	71	1	61	1	71	1	87	0	58	1	63	1	82	0	81	1	72	1	101	0.985507	69	0.0126582	79	1	78	0	72	1	70	0	47
Chr. I	125277	0	53	1	124	0	89	0	68	1	49	1	63	1	62	0.991736	121	1	79	1	57	1	73	1	96	0	48	1	63	1	71	0	94	1	71	1	105	0.974359	78	0	75	1	83	0	78	1	80	0.0208333	48
Chr. I	125286	0	57	1	121	0	88	0	73	1	49	1	64	1	63	0.991667	120	1	83	1	59	1	74	1	100	0	55	1	65	1	73	0	94	1	73	1	100	0.986486	74	0	71	1	82	0	83	1	74	0	40
Chr. I	125419	0	79	1	119	0	91	0	86	1	39	1	72	1	54	0.990385	104	1	80	1	60	1	60	1	104	0	62	1	67	1	68	0	88	1	73	1	92	0.985294	68	0.028169	71	1	83	0	63	1	59	0	66
Chr. I	125610	0	91	1	105	0	82	0	72	1	43	1	93	1	56	1	111	1	87	1	57	1	71	1	91	0	66	1	48	1	77	0	81	0.987952	83	1	64	0.983333	60	0.0172414	58	1	85	0	59	1	58	0	60
Chr. I	125616	0	90	1	100	0	77	0	71	1	43	1	92	1	59	1	120	1	94	1	54	1	72	1	99	0	62	1	47	1	78	0	78	0.987952	83	1	67	0.983607	61	0.015873	63	1	84	0	60	1	64	0	64
Chr. I	125619	0	86	1	114	0	72	0	69	1	44	1	96	1	57	1	124	1	98	1	56	1	76	1	101	0	62	1	48	1	79	0	77	0.988372	86	1	69	0.983607	61	0	62	1	87	0	57	1	66	0.015873	63
Chr. I	125793	0	96	1	111	0	106	0	79	1	47	1	80	1	74	1	122	1	102	1	52	1	61	1	112	0	60	1	79	1	68	0	95	1	115	1	72	0.977273	88	0	79	1	79	0	63	1	81	0	63
Chr. I	125895	0	86	1	121	0	94	0	68	1	47	1	81	1	68	1	111	1	97	1	49	1	61	1	103	0	52	1	76	1	62	0	82	1	105	1	91	0.986301	73	0	80	1	82	0	67	1	67	0	54
Chr. I	126258	0	83	1	128	0	80	0	93	1	52	1	82	1	56	1	113	1	84	1	51	1	61	1	103	0	60	1	66	1	76	0	106	1	73	1	85	0.972222	72	0.0114943	87	1	82	0	82	1	64	0	65
Chr. I	126267	0	82	1	131	0	83	0	93	1	56	1	83	1	58	1	121	1	87	1	54	1	56	1	110	0	63	1	66	1	79	0	108	1	77	1	84	0.972973	74	0.0119048	84	1	88	0	81	1	67	0	68
Chr. I	126462	0	67	1	141	0	73	0	71	1	39	1	71	1	66	1	119	1	79	1	70	1	60	1	91	0	57	1	72	1	79	0.0121951	82	1	81	1	85	0.978022	91	0.0131579	76	1	83	0	71	1	68	0	64
Chr. I	126468	0	65	1	146	0	70	0	73	1	42	1	67	1	62	1	123	1	76	1	70	1	59	1	93	0	54	1	71	1	76	0	80	1	83	1	83	0.976471	85	0.0138889	72	1	88	0	67	1	64	0	61
Chr. I	126483	0	76	1	147	0	74	0	76	1	42	1	68	1	63	1	111	1	70	1	66	1	58	1	91	0	56	1	65	1	74	0	90	1	69	0.987013	77	0.976744	86	0.0123457	81	1	83	0	71	0.983607	61	0	58
Chr. I	126501	0	71	1	146	0	69	0	75	1	43	1	71	1	65	1	117	1	76	1	66	1	67	1	104	0	51	1	65	1	81	0	80	1	81	1	80	0.976744	86	0.0138889	72	1	85	0	66	1	68	0	54
Chr. I	126553	0	64	1	138	0	69	0	76	1	45	1	66	1	74	1	115	1	76	1	68	1	68	1	97	0	60	1	61	1	78	0	76	1	82	1	84	0.971014	69	0.0133333	75	1	77	0	72	1	71	0	51
Chr. I	126600	0	63	1	129	0	77	0	83	1	46	1	63	1	71	1	107	1	73	1	60	1	66	1	95	0	67	1	46	1	65	0	76	1	79	1	82	1	64	0.0136986	73	1	85	0	65	0.985714	70	0	57
Chr. I	126880	0	19	NA	NA	0	23	0	32	NA	NA	NA	NA	NA	NA	NA	NA	NA	NA	NA	NA	NA	NA	NA	NA	0	20	NA	NA	NA	NA	0	50	NA	NA	NA	NA	NA	NA	0	21	NA	NA	0	21	NA	NA	0	19
Chr. I	126897	0	20	1	59	0	35	0	34	1	18	1	32	1	20	1	38	1	30	1	22	1	27	1	53	0	29	1	19	1	28	0	57	1	48	1	41	0.981481	54	0	31	1	44	0.037037	27	1	24	0	21
Chr. I	126902	0	15	1	58	0	38	0	30	1	24	1	36	1	24	1	35	1	30	1	22	1	28	1	54	0	30	1	22	1	30	0	49	1	48	1	41	0.962963	54	0	32	1	49	0	27	1	31	0	22
Chr. I	127038	0	58	1	92	0	63	0	51	1	39	1	57	1	41	1	61	1	32	1	41	1	43	1	69	0	39	1	36	1	58	0	81	1	60	1	65	0.973684	76	0	62	1	52	0	54	1	55	0	41
Chr. I	127062	0	60	1	89	0	61	0	55	1	36	1	46	1	37	1	48	1	29	1	34	1	40	1	70	0	42	1	38	1	54	0	91	1	54	1	56	0.971831	71	0	57	1	51	0	58	1	53	0	38
Chr. I	127101	0	55	1	86	0	57	0	58	0.975	40	1	54	1	38	1	65	1	40	1	32	1	49	1	79	0	40	1	41	1	48	0	94	1	53	1	65	0.973684	76	0	59	1	55	0	61	1	55	0	35
Chr. I	127227	0	62	1	108	0	71	0	75	1	61	1	81	1	52	1	109	1	74	1	47	1	64	1	93	0	43	1	71	1	56	0	81	1	73	1	92	0.988636	88	0	87	1	70	0	59	1	66	0	55
Chr. I	127274	0	77	1	102	0	67	0	72	1	58	1	79	1	40	1	94	0.987179	78	1	52	1	56	1	100	0	41	1	69	1	68	0	91	1	73	1	105	0.988764	89	0	75	1	65	0	58	0.984375	64	0	59
Chr. I	127533	0	74	1	119	0	87	0	74	1	52	1	79	1	52	1	106	1	66	1	52	1	58	1	88	0	62	1	46	1	67	0	94	1	84	1	85	0.969697	66	0.0136986	73	1	63	0	73	1	61	0	55
Chr. I	127572	0	70	1	115	0	81	0	75	1	52	1	83	1	56	1	110	1	66	1	52	1	54	1	88	0	63	1	52	1	62	0	97	1	91	1	74	0.967742	62	0.0151515	66	1	63	0	63	1	66	0	56
Chr. I	127610	0	67	1	117	0	84	0	66	1	54	1	70	1	68	1	108	1	61	1	39	1	54	1	95	0.0169492	59	1	57	1	63	0	97	1	83	1	70	0.95	60	0.016129	62	1	71	0	56	1	65	0	54
Chr. I	127764	0	65	1	115	0	70	0	83	1	41	1	55	1	51	1	111	1	53	1	47	1	51	1	90	0	46	1	37	1	57	0	109	0.985915	71	1	77	1	69	0.0285714	70	1	78	0	53	1	55	0	43
Chr. I	127854	0	69	1	129	0	75	0	69	1	38	1	53	1	54	1	121	1	51	1	55	1	48	1	88	0	48	1	44	1	71	0	95	0.985294	68	1	87	0.984615	65	0	79	1	79	0	57	1	72	0	46
Chr. I	127861	0	71	1	131	0	73	0	64	1	39	1	52	1	56	1	125	1	53	1	54	1	54	1	88	0	51	1	44	1	72	0	90	0.985075	67	1	86	0.984615	65	0.012987	77	1	82	0	54	1	72	0	46
Chr. I	127871	0	69	1	130	0	77	0	66	1	39	1	52	1	55	1	124	1	53	1	50	1	54	1	90	0	50	1	43	1	70	0	90	0.984127	63	1	88	0.985915	71	0	82	1	85	0	56	1	73	0	42
Chr. I	127875	0	68	1	127	0	76	0	64	1	45	1	54	1	56	1	127	1	51	1	50	1	53	1	90	0	51	1	44	1	73	0	89	0.984848	66	1	89	0.985075	67	0	82	1	89	0	55	1	73	0	44
Chr. I	128137	0	56	0.989362	94	0	66	0	66	1	41	0.982759	58	1	53	1	85	1	54	1	51	1	50	1	86	0	52	1	45	1	62	0	75	1	84	1	77	1	69	0.0307692	65	1	54	0	55	1	34	0	47
Chr. I	128270	0	73	1	104	0	55	0	46	1	42	1	60	1	62	1	76	1	52	1	48	1	57	1	71	0	50	1	50	1	64	0	72	1	80	1	82	0.987013	77	0	52	1	50	0	61	1	43	0	64
Chr. I	128423	0	51	1	104	0	61	0	68	1	55	1	70	1	52	1	100	1	61	1	54	1	76	1	82	0	68	1	53	1	60	0	72	1	78	1	84	1	64	0.0126582	79	1	52	0	71	1	65	0	62
Chr. I	128455	0	70	1	110	0	65	0	71	1	56	1	67	1	55	1	101	1	68	1	51	1	66	1	85	0	70	1	57	1	64	0	70	1	78	1	83	0.984375	64	0.0133333	75	1	46	0	79	1	65	0	61
Chr. I	128697	0	55	1	121	0	75	0	60	1	57	1	62	1	58	1	99	1	66	1	39	1	67	1	80	0	79	1	65	1	71	0	103	1	62	1	81	0.986111	72	0	67	1	68	0	64	1	49	0	44
Chr. I	128704	0	60	1	116	0	78	0	59	1	60	1	70	1	55	1	98	1	66	1	44	1	67	1	76	0	84	1	65	1	71	0	103	1	62	1	83	0.987179	78	0	68	1	73	0	67	1	57	0	53
Chr. I	128756	0	59	1	117	0	77	0	64	1	64	1	67	1	64	1	107	1	61	1	43	1	70	1	76	0	76	1	63	1	84	0	94	1	55	1	89	0.974359	78	0	70	1	67	0	65	1	59	0	60
Chr. I	128774	0	58	1	117	0	78	0	67	1	58	1	65	1	64	1	96	1	57	1	42	1	69	1	74	0	77	1	55	1	80	0	89	1	55	1	83	0.986842	76	0	71	1	65	0	70	1	55	0	59
Chr. I	128843	0	60	1	134	0	76	0	67	1	55	1	67	1	76	1	104	1	69	1	42	1	70	1	89	0	75	1	46	1	73	0	97	1	65	1	86	0.987654	81	0	79	1	74	0	66	1	67	0	67
Chr. I	129075	0	69	1	126	0	62	0.0120482	83	1	52	1	91	1	81	1	132	1	96	1	50	1	56	1	119	0	67	1	73	1	83	0	94	1	103	1	101	0.989011	91	0.0215054	93	1	80	0	69	1	66	0	64
Chr. I	129471	0	71	1	101	0	68	0	67	1	49	1	69	1	62	1	95	1	62	1	46	1	67	1	95	0	67	1	46	1	60	0	91	1	89	1	85	0.980769	52	0	72	1	80	0.0151515	66	1	57	0	55
Chr. I	129629	0.0263158	38	1	86	0	50	0	55	1	42	1	58	1	46	1	87	1	46	1	39	1	41	1	87	0	60	1	40	1	54	0	70	1	76	1	72	1	49	0	62	1	68	0	58	1	49	0	41
Chr. I	129656	0	43	1	91	0	55	0	61	1	42	1	64	1	47	1	79	1	47	1	39	1	44	1	82	0	66	1	39	1	56	0	76	1	84	1	72	0.983607	61	0	68	1	76	0	61	1	43	0	52
Chr. I	129661	0	38	1	98	0	56	0	55	1	45	1	68	1	51	1	90	1	50	1	43	1	45	1	82	0	62	1	44	1	59	0.0142857	70	1	90	1	72	1	62	0	67	1	77	0	65	1	48	0	44
Chr. I	129693	0	45	1	94	0	54	0	70	1	45	1	63	1	49	1	85	1	42	1	39	1	42	1	79	0	57	1	42	1	47	0	71	1	87	1	69	1	60	0.015625	64	1	72	0	66	1	40	0	45
Chr. I	129731	0	40	1	94	0	59	0	67	1	50	1	66	1	54	1	86	1	50	1	40	1	48	1	85	0	62	1	45	1	51	0	78	1	88	1	75	0.984848	66	0.0166667	60	1	76	0	66	1	40	0	55
Chr. I	130292	0	70	1	122	0	74	0	68	1	48	1	75	1	61	1	117	1	65	1	46	1	49	1	81	0	44	1	49	1	73	0	88	1	86	1	111	0.975	80	0.0135135	74	1	67	0	75	1	70	0	58
Chr. I	130362	0	57	1	119	0	63	0	63	1	38	1	72	1	63	1	114	1	49	1	58	1	41	1	71	0	40	1	51	1	66	0	91	1	71	1	93	0.985714	70	0.016129	62	1	64	0	70	1	60	0	44
Chr. I	130454	0	63	1	116	0	76	0	77	1	48	1	76	1	75	1	130	1	58	1	57	1	40	1	88	0	47	1	45	1	77	0	86	1	76	1	97	0.974684	79	0	69	1	72	0	73	1	74	0	62
Chr. I	130639	0	79	1	131	0	86	0	84	1	53	1	82	1	69	1	126	1	79	1	51	1	57	1	115	0	45	1	50	1	90	0	87	1	84	1	67	0.979381	97	0	86	1	92	0	65	1	72	0	72
Chr. I	130691	0	76	1	111	0	94	0	76	1	49	1	66	1	58	1	115	1	81	1	44	1	50	1	118	0	62	1	50	1	78	0	87	1	90	1	70	0.978495	93	0	81	1	95	0	68	1	82	0	72
Chr. I	130776	0	78	1	123	0	79	0	72	1	52	0.982456	57	1	65	1	111	1	75	0.979592	49	1	53	1	108	0	58	1	69	0.986667	75	0	81	1	96	1	83	0.988764	89	0.0138889	72	1	89	0	77	1	76	0	70
Chr. I	130918	0	59	1	106	0	86	0	69	1	56	1	71	1	64	1	130	1	78	1	48	1	57	1	86	0	69	1	64	1	70	0	95	1	103	1	74	0.988372	86	0.027027	74	1	80	0	81	1	76	0	56
Chr. I	130951	0	60	1	104	0	85	0	70	1	52	1	59	1	58	1	134	1	72	1	51	1	57	1	92	0	79	1	67	1	65	0	89	1	98	1	73	0.988636	88	0.0113636	88	1	79	0	85	1	64	0	54
Chr. I	130975	0	60	1	103	0	79	0	62	1	59	1	53	1	58	1	119	1	78	1	44	1	60	1	101	0	75	1	59	1	60	0	96	1	101	1	70	0.987805	82	0.0121951	82	1	76	0	75	1	66	0	38
Chr. I	131539	0	57	1	117	0	70	0	60	1	39	1	54	1	38	1	98	1	52	1	40	1	43	1	99	0	54	1	40	1	62	0	81	1	64	1	69	0.981481	54	0	68	1	88	0	53	1	57	0	67
Chr. I	131590	0	59	1	108	0	85	0	57	1	36	1	46	1	43	1	86	1	48	1	34	1	48	1	81	0	54	1	39	1	56	0	88	1	61	1	71	0.960784	51	0	70	1	87	0	63	1	59	0	55
Chr. I	131595	0	57	1	114	0	79	0	56	1	37	1	43	1	41	1	88	1	52	1	34	1	46	1	80	0	52	1	43	1	59	0.0113636	88	1	59	1	70	0.964912	57	0	68	1	88	0	61	1	60	0	54
Chr. I	131980	0	70	1	111	0	81	0	89	1	53	1	82	1	46	1	127	1	57	1	41	1	78	1	83	0	53	1	68	1	68	0	65	1	73	1	94	0.987952	83	0	93	1	90	0	71	1	68	0	61
Chr. I	132005	0	73	1	104	0	88	0	83	1	54	1	78	1	46	1	126	1	55	1	44	1	70	1	80	0	53	1	64	1	77	0	71	1	77	1	92	0.97561	82	0	91	1	89	0	73	1	66	0	68
Chr. I	132189	0	62	1	119	0	72	0	90	1	55	1	50	1	44	1	101	1	55	1	36	1	73	1	91	0	49	1	62	0.985075	67	0	79	1	64	1	97	1	58	0	82	1	71	0	72	1	60	0	64
Chr. I	132337	0	67	1	130	0	60	0	62	1	50	1	62	1	70	1	132	1	52	1	50	1	64	1	87	0	54	1	70	1	83	0	90	1	93	1	96	1	72	0.0138889	72	1	95	0	84	1	61	0	69
Chr. I	132423	0	69	1	115	0	60	0	64	1	39	1	67	1	53	1	117	1	37	1	49	1	58	1	94	0	49	1	57	0.986111	72	0	83	1	83	1	84	0.986842	76	0	62	1	77	0	81	0.977778	45	0	73
Chr. I	132426	0	66	1	119	0	60	0	66	1	43	0.986301	73	1	53	1	121	1	50	1	55	1	61	1	99	0	50	1	63	1	77	0	84	1	81	1	91	0.987179	78	0.015873	63	1	79	0	85	0.983051	59	0	75
Chr. I	132552	0	57	1	107	0	84	0	69	1	45	1	56	1	56	1	105	1	51	1	49	1	65	1	94	0	56	1	53	1	76	0	77	1	81	1	81	0.986842	76	0	66	1	76	0	73	1	59	0	66
Chr. I	132618	0	59	1	94	0	77	0	74	1	45	1	55	1	51	1	101	1	43	1	61	1	60	1	103	0	59	1	49	1	68	0	94	1	78	1	64	0.983051	59	0	77	1	83	0	75	1	59	0	82
Chr. I	132714	0	51	1	99	0	64	0	58	1	41	1	48	1	50	1	87	1	47	1	44	1	61	1	102	0	60	1	39	1	54	0	86	1	67	1	55	0.970149	67	0	64	1	89	0	68	1	55	0	64
Chr. I	133083	0	46	1	97	0	72	0	72	0.980769	52	1	51	1	56	1	105	1	62	1	39	1	50	1	77	0	53	1	46	1	56	0	91	1	71	1	80	1	71	0	51	1	75	0	50	1	56	0	44
Chr. I	133174	0	46	1	98	0	70	0	82	1	44	1	66	1	58	1	128	1	74	1	42	1	48	1	88	0	58	1	36	1	54	0	85	1	76	1	91	0.985294	68	0	65	1	74	0	63	1	62	0	45
Chr. I	133346	0	47	1	81	0	50	0	67	1	31	1	54	1	50	1	95	1	53	1	37	1	44	1	90	0	52	1	29	0.981132	53	0	64	1	62	1	56	0.983607	61	0	59	1	80	0	63	1	49	0	32
Chr. I	133347	0	49	1	81	0	53	0	73	1	30	1	53	1	52	1	89	1	50	1	40	1	43	1	88	0	53	1	29	1	52	0	70	1	62	1	58	0.984127	63	0	60	1	79	0	60	1	52	0	34
Chr. I	133374	0	48	1	85	0	48	0	66	1	29	1	58	1	50	1	101	1	63	1	45	1	46	1	88	0	53	1	28	1	57	0	69	1	69	1	55	0.984375	64	0	56	1	76	0	71	1	50	0	40
Chr. I	133425	0	43	1	86	0	48	0	60	1	33	1	55	1	36	1	84	1	54	1	41	1	50	1	75	0	48	1	23	1	52	0	68	1	60	1	54	0.980392	51	0	54	1	66	0	72	1	44	0	35
Chr. I	133429	0	41	1	84	0	50	0	61	1	32	1	53	1	38	1	77	1	57	1	39	1	52	1	70	0	50	1	24	1	45	0	67	1	59	1	49	0.981132	53	0	53	1	60	0	76	1	46	0	37
Chr. I	133615	0	62	1	112	0	64	0	63	1	41	1	56	1	62	1	119	1	75	1	57	1	61	1	96	0	58	1	56	1	61	0	82	1	52	1	73	1	63	0.0273973	73	1	76	0	65	1	61	0	47
Chr. I	134089	0	72	1	136	0	77	0	82	1	55	1	81	1	71	1	103	1	80	1	45	1	60	1	90	0	65	1	46	1	76	0	82	0.989796	98	1	97	0.966667	90	0.0125	80	1	78	0	67	1	72	0	70
Chr. I	134185	0	80	1	126	0	76	0	82	1	57	1	79	1	55	1	128	1	75	1	51	1	64	1	86	0	60	1	51	1	83	0	95	0.989247	93	1	91	0.968085	94	0.0235294	85	1	81	0	71	1	61	0	70
Chr. I	134219	0	69	1	135	0	82	0	72	1	55	1	76	1	63	1	123	1	71	1	54	1	68	1	79	0	55	1	55	1	67	0	86	1	89	1	82	0.988889	90	0.0277778	72	1	81	0	64	1	56	0	55
Chr. I	134414	0	75	1	116	0	86	0	70	1	59	1	66	1	67	1	113	1	73	1	54	1	70	1	93	0	60	1	62	1	64	0	85	1	90	1	92	0.953488	86	0	79	1	86	0	66	1	75	0	49
Chr. I	134520	0	74	1	110	0	79	0	77	1	60	1	70	1	78	1	140	1	83	1	56	1	67	1	87	0	69	1	53	1	70	0	82	1	86	1	101	0.975904	83	0	82	1	62	0.0136986	73	1	70	0	63
Chr. I	134531	0	71	1	105	0	80	0	77	1	58	1	68	1	76	1	139	1	82	1	56	1	74	1	91	0	72	1	53	1	72	0	81	1	82	1	96	0.987952	83	0	80	1	66	0	69	1	66	0	62
Chr. I	134639	0	81	1	112	0	82	0	67	1	55	1	67	1	64	0.991228	114	1	74	1	46	1	65	1	117	0	59	1	62	1	65	0	87	0.988235	85	1	96	0.986667	75	0	91	1	74	0	61	1	67	0	44
Chr. I	134661	0	79	1	103	0	91	0	62	1	57	1	76	1	63	1	110	1	75	1	53	1	63	1	116	0	60	1	59	1	68	0	94	0.988889	90	1	95	1	78	0	91	1	75	0	66	1	71	0	53
Chr. I	135156	0	68	1	109	0	79	0	94	1	43	1	57	1	65	1	89	1	61	1	56	1	69	1	81	0	75	1	59	0.986842	76	0	84	0.985714	70	1	83	0.96875	64	0.0121951	82	1	78	0	60	1	52	0	54
Chr. I	135181	0.016129	62	1	112	0	68	0	90	1	48	1	63	1	64	1	90	1	71	1	58	1	65	1	90	0	68	1	60	1	77	0	79	0.987179	78	1	86	0.970588	68	0.0136986	73	1	86	0	55	1	50	0	47
Chr. I	136041	0	64	1	126	0	73	0	67	1	59	1	71	1	53	1	129	1	80	1	56	1	82	1	102	0	68	1	65	1	72	0	86	1	81	1	91	0.988506	87	0	73	1	88	0	61	1	64	0	63
Chr. I	136057	0	65	1	120	0	75	0	73	1	57	1	67	1	51	1	131	1	75	1	53	1	79	1	103	0	71	1	64	1	67	0	94	1	89	1	87	0.974359	78	0	71	1	91	0	66	1	59	0	65
Chr. I	136153	0	66	0.990826	109	0.0125	80	0	71	1	37	1	60	1	49	1	118	1	61	1	64	1	61	1	104	0	69	1	74	1	74	0	90	1	88	0.987654	81	0.957746	71	0	69	1	90	0	58	1	66	0	57
Chr. I	136195	0	65	1	108	0	81	0	69	1	37	1	64	1	56	1	120	1	82	1	62	1	69	1	118	0	73	1	72	1	79	0	90	1	87	1	93	0.963855	83	0	80	1	81	0	60	1	57	0	52
Chr. I	136576	0	67	1	125	0	89	0	82	1	50	1	87	1	69	1	116	1	65	1	61	1	61	1	97	0	62	0.983607	61	1	66	0	89	1	107	0.987952	83	0.976471	85	0	78	1	76	0	84	1	50	0	51
Chr. I	136667	0	67	1	114	0	100	0	81	1	43	1	81	1	80	1	117	1	76	1	63	1	59	1	94	0	65	1	55	1	73	0	101	1	97	1	96	0.97561	82	0.012987	77	1	79	0	75	1	64	0	57
Chr. I	136814	0	80	1	112	0	90	0	90	1	43	1	59	1	67	1	116	1	69	1	50	1	69	1	84	0	70	1	44	1	71	0	95	1	88	1	87	0.988372	86	0	66	1	76	0	64	1	63	0	47
Chr. I	137148	0	55	1	99	0	76	0	62	1	46	0.983333	60	1	55	1	100	1	71	1	59	1	65	1	96	0	77	1	52	1	56	0	77	1	76	1	88	1	80	0.0120482	83	0.988636	88	0	76	1	68	0	48
Chr. I	137794	0	64	1	117	0	89	0	66	1	53	1	58	1	65	1	112	1	69	1	49	1	61	1	99	0	61	1	50	1	65	0	81	0.977528	89	1	111	0.986667	75	0.0140845	71	1	86	0	66	1	56	0.0222222	45
Chr. I	138075	0	87	1	109	0	55	0	80	1	56	1	62	1	55	1	100	1	79	1	56	1	63	1	100	0	39	1	60	1	64	0	95	1	83	1	91	0.985294	68	0.0126582	79	1	65	0	67	1	52	0	63
Chr. I	138340	0	69	1	106	0	73	0	83	1	73	1	84	1	73	1	102	1	80	1	70	1	58	1	83	0	57	1	62	1	79	0	86	1	68	1	88	0.973333	75	0.0348837	86	1	79	0	71	1	60	0	62
Chr. I	138422	0	63	1	121	0	74	0	97	1	59	1	82	1	71	1	105	1	86	1	56	1	59	1	91	0	68	1	61	1	85	0	83	1	80	1	87	0.985915	71	0.0365854	82	1	85	0	61	1	54	0	66
Chr. I	138542	0	67	1	105	0	86	0	105	1	49	1	67	1	66	1	130	1	82	1	45	1	58	1	110	0	65	1	56	1	80	0	87	1	94	1	98	0.987179	78	0	92	1	67	0	63	1	53	0	54
Chr. I	138711	0	64	1	132	0	82	0	75	1	44	1	79	1	70	1	138	1	84	1	55	1	63	1	98	0	70	1	64	1	69	0	101	1	100	1	105	0.987342	79	0.0138889	72	1	73	0	66	1	65	0	58
Chr. I	138741	0	69	1	133	0	86	0	65	1	47	1	76	1	71	1	147	1	87	1	53	1	69	1	96	0	69	1	55	1	74	0.0105263	95	1	104	1	107	0.988095	84	0.0138889	72	1	78	0	70	1	62	0	59
Chr. I	138823	0	67	1	112	0	87	0	74	1	32	1	66	1	57	1	109	1	79	1	37	1	61	0.988506	87	0	58	1	56	1	57	0	91	1	85	1	88	1	77	0	79	1	76	0	63	1	51	0	53
Chr. I	138946	0	66	1	124	0	69	0	71	1	47	1	70	1	64	1	112	1	85	1	82	1	57	1	107	0	57	1	78	1	80	0	74	1	103	1	90	1	92	0.015873	63	1	86	0	58	1	75	0	42
Chr. I	139049	0	47	1	110	0	43	0	38	1	60	1	63	1	81	1	107	1	77	1	70	1	65	1	113	0	42	1	68	1	83	0	57	1	92	1	95	1	83	0.027027	37	1	85	0	38	1	73	0	24
Chr. I	139055	0	51	1	112	0	43	0	39	1	61	1	68	1	75	1	95	1	76	1	70	1	61	1	110	0	48	1	66	1	90	0	56	1	94	1	91	1	77	0.025	40	1	88	0	42	1	71	0	28
Chr. I	139073	0	43	1	110	0	41	0	32	1	58	1	73	1	80	1	102	1	73	1	68	1	64	1	121	0	42	1	61	1	92	0	54	1	102	1	89	1	82	0.027027	37	1	87	0	35	1	75	0	25
Chr. I	139199	0	21	1	96	0	25	0	20	1	48	1	64	1	71	1	98	1	49	1	49	1	59	1	87	0	36	1	45	1	78	0	36	1	87	1	77	1	63	0	28	1	86	0	21	1	59	0	20
Chr. I	139293	0	46	1	99	0	44	0	48	0.977273	44	0.982456	57	0.983051	59	1	81	1	53	1	45	1	44	1	82	0	65	1	49	1	72	0	67	1	76	1	76	1	60	0	42	1	74	0	44	1	53	0	42
Chr. I	139311	0	50	1	101	0	48	0	53	1	45	1	57	1	55	1	80	1	60	1	49	1	43	1	81	0	67	1	52	1	70	0	82	1	73	1	76	0.982456	57	0	49	1	73	0	47	1	56	0	49
Chr. I	139374	0	53	1	100	0	57	0	58	1	46	1	66	1	70	1	83	1	67	1	50	1	71	1	92	0	68	1	60	1	69	0	78	1	72	1	86	0.985915	71	0	60	1	82	0	61	1	59	0	44
Chr. I	140097	0	36	NA	NA	0	42	0	46	NA	NA	NA	NA	NA	NA	NA	NA	NA	NA	NA	NA	NA	NA	NA	NA	0	50	NA	NA	NA	NA	0	68	0	1	NA	NA	NA	NA	0	50	NA	NA	0	33	NA	NA	0	39
Chr. I	140112	0	44	NA	NA	0	60	0	53	NA	NA	NA	NA	NA	NA	NA	NA	NA	NA	NA	NA	NA	NA	NA	NA	0	57	NA	NA	NA	NA	0	77	0	1	NA	NA	NA	NA	0	52	NA	NA	0	39	NA	NA	0	52
Chr. I	140115	0	42	NA	NA	0	57	0	55	NA	NA	NA	NA	NA	NA	NA	NA	NA	NA	NA	NA	NA	NA	NA	NA	0	57	NA	NA	NA	NA	0	82	0	1	NA	NA	NA	NA	0	51	NA	NA	0	37	NA	NA	0	54
Chr. I	140142	0	64	NA	NA	0	76	0	69	NA	NA	NA	NA	NA	NA	NA	NA	NA	NA	NA	NA	NA	NA	NA	NA	0	74	NA	NA	NA	NA	0	96	0	1	NA	NA	0	1	0	68	NA	NA	0	58	NA	NA	0	70
Chr. I	140154	0	70	NA	NA	0	79	0	71	NA	NA	NA	NA	NA	NA	NA	NA	NA	NA	NA	NA	NA	NA	NA	NA	0	76	NA	NA	NA	NA	0	103	0	1	NA	NA	0	1	0	71	NA	NA	0	60	NA	NA	0	73
Chr. I	140157	0	72	NA	NA	0	84	0	72	NA	NA	NA	NA	NA	NA	NA	NA	NA	NA	NA	NA	NA	NA	NA	NA	0	82	NA	NA	NA	NA	0	103	0	1	NA	NA	0	1	0	72	NA	NA	0	62	NA	NA	0	73
Chr. I	140160	0	66	NA	NA	0	79	0	70	NA	NA	NA	NA	NA	NA	NA	NA	NA	NA	NA	NA	NA	NA	NA	NA	0	78	NA	NA	NA	NA	0	98	0	1	NA	NA	0	1	0	69	NA	NA	0	61	NA	NA	0	72
Chr. I	140162	0	72	NA	NA	0	85	0	72	NA	NA	NA	NA	NA	NA	NA	NA	NA	NA	NA	NA	NA	NA	NA	NA	0	81	NA	NA	NA	NA	0	102	0	1	NA	NA	0	1	0	70	NA	NA	0	62	NA	NA	0	76
Chr. I	140163	0	69	NA	NA	0	79	0	72	NA	NA	NA	NA	NA	NA	NA	NA	NA	NA	NA	NA	NA	NA	NA	NA	0	75	NA	NA	NA	NA	0	98	0	1	NA	NA	0	1	0	70	NA	NA	0	63	NA	NA	0	72
Chr. I	140169	0	69	NA	NA	0	75	0	70	NA	NA	NA	NA	NA	NA	NA	NA	NA	NA	NA	NA	NA	NA	NA	NA	0	78	NA	NA	NA	NA	0	97	0	1	NA	NA	0	1	0	61	NA	NA	0	60	NA	NA	0	69
Chr. I	140175	0	70	NA	NA	0	73	0	68	NA	NA	NA	NA	NA	NA	NA	NA	NA	NA	NA	NA	NA	NA	NA	NA	0	74	NA	NA	NA	NA	0	93	0	1	NA	NA	0	1	0	63	NA	NA	0	60	NA	NA	0	70
Chr. I	140286	0	12	NA	NA	0	17	0	13	NA	NA	NA	NA	NA	NA	NA	NA	NA	NA	NA	NA	NA	NA	NA	NA	0	25	NA	NA	NA	NA	0	18	NA	NA	NA	NA	NA	NA	0	9	NA	NA	0	15	NA	NA	0	12
Chr. I	141180	0	39	1	53	0	52	0	32	1	32	1	25	1	28	1	54	1	42	1	26	1	33	1	50	0	35	1	36	1	36	0	62	1	43	1	40	0.970588	34	0	47	1	47	0	38	1	32	0	32
Chr. I	141342	0	54	0.989362	94	0	74	0	73	1	52	1	59	1	52	1	109	1	74	1	36	1	57	1	95	0	61	1	62	1	45	0	88	1	71	1	72	0.970149	67	0.0149254	67	1	90	0	50	1	61	0	57
Chr. I	141363	0	62	1	94	0	81	0	71	1	53	1	61	1	61	1	108	1	77	1	35	1	55	1	93	0	61	1	58	1	52	0	86	1	61	1	74	0.970588	68	0.0142857	70	1	92	0	57	1	68	0	61
Chr. I	141564	0	66	1	112	0	58	0	82	1	52	1	51	1	53	1	112	1	65	1	36	1	72	1	110	0	64	1	77	1	52	0	87	1	76	1	73	0.985915	71	0	52	1	84	0	65	1	61	0	52
Chr. I	141802	0	58	1	92	0	66	0	63	1	41	1	61	1	56	1	110	1	51	1	58	1	56	1	100	0	53	1	46	1	62	0	78	1	66	1	66	0.953125	64	0.0181818	55	1	65	0	51	1	47	0	49
Chr. I	141835	0	51	1	89	0	71	0	68	1	35	1	57	1	46	1	103	1	49	1	48	1	48	1	87	0	50	1	40	1	49	0	72	1	52	1	60	0.96875	64	0.015625	64	1	60	0	56	1	39	0	43
Chr. I	141913	0	37	1	70	0	59	0	63	1	31	1	45	1	38	1	82	1	45	0.976744	43	1	33	1	67	0	34	1	37	1	47	0	53	1	43	1	58	0.972222	72	0	58	1	46	0	44	1	22	0	32
Chr. I	142166	0	45	1	105	0	70	0	52	1	34	1	46	1	45	1	80	1	49	1	42	1	38	1	53	0	34	1	31	1	67	0	88	1	54	1	54	0.969231	65	0	57	1	71	0	62	1	32	0	44
Chr. I	143622	0	50	1	88	0	83	0	77	0.973684	38	0.980392	51	1	50	1	107	1	63	1	42	1	54	1	85	0	42	1	46	1	67	0	75	1	82	1	85	0.983333	60	0.0298507	67	1	74	0	67	1	54	0	51
Chr. I	143766	0	62	1	110	0	81	0	76	1	37	1	72	1	62	1	114	1	63	1	50	1	55	1	112	0	61	1	53	1	70	0	95	1	87	1	103	0.951807	83	0	78	1	65	0	81	1	51	0	64
Chr. I	143781	0	59	1	116	0	82	0	76	1	39	1	68	1	64	1	110	1	53	1	44	1	53	1	117	0	57	1	53	1	64	0	98	1	85	1	104	0.962963	81	0	80	1	66	0	82	1	54	0	54
Chr. I	143806	0	58	1	123	0	80	0	81	1	41	1	69	1	61	1	113	1	53	0.978261	46	1	56	1	118	0	61	1	46	1	76	0	103	1	85	1	111	0.964706	85	0	74	1	77	0	75	1	66	0	57
Chr. I	143848	0.0188679	53	1	138	0	82	0	88	1	44	1	65	1	58	1	107	1	66	1	52	1	52	1	116	0.0149254	67	1	59	1	79	0.01	100	1	75	1	99	0.97619	84	0	64	1	81	0.015873	63	1	60	0.0172414	58
Chr. I	144180	0	56	1	125	0	81	0	91	1	62	1	62	0.982759	58	0.99115	113	1	51	1	51	1	78	1	89	0	63	1	53	1	65	0	104	1	72	1	82	1	78	0.0116279	86	1	77	0	66	1	74	0	45
Chr. I	144684	0	70	1	109	0	84	0	78	1	52	1	76	1	56	1	119	1	55	1	49	1	43	1	74	0	56	1	52	1	58	0	75	1	65	1	89	0.986667	75	0	61	1	68	0	75	1	53	0	67
Chr. I	145627	0	56	1	115	0	95	0	81	1	65	1	73	1	55	1	97	1	65	1	42	1	57	1	71	0	74	1	56	1	60	0	95	1	67	1	79	0.986667	75	0.04	75	1	83	0	58	1	63	0	51
Chr. I	145720	0	70	1	125	0	92	0	71	1	57	1	84	1	58	1	112	1	82	1	39	1	61	1	95	0	72	1	61	1	72	0	98	1	85	1	72	0.971014	69	0.0263158	76	1	79	0	58	1	76	0	44
Chr. I	146242	0	70	1	133	0	75	0	76	1	50	1	76	1	64	1	100	1	68	1	47	1	55	1	75	0	55	1	60	1	83	0	81	1	89	1	90	0.983607	61	0.0135135	74	1	74	0	58	1	56	0	60
Chr. I	146738	0	59	1	108	0	81	0	98	1	40	1	73	1	74	1	101	1	71	1	43	1	73	1	112	0	70	1	60	1	82	0	86	1	77	1	83	0.948052	77	0.0294118	68	1	77	0.015625	64	1	59	0	72
Chr. I	146820	0	76	1	117	0	86	0	90	1	46	1	67	1	77	1	106	0.985915	71	1	49	1	64	1	112	0	61	1	66	1	72	0	93	1	71	1	81	0.958904	73	0.0285714	70	1	78	0	68	1	64	0	61
Chr. I	147051	0	53	1	112	0	81	0	66	1	53	1	69	1	67	1	105	1	69	1	53	1	48	1	112	0	57	1	51	1	72	0	81	1	65	1	96	1	67	0	71	1	89	0	72	1	56	0	54
Chr. I	147507	0	71	1	108	0	80	0	78	1	47	1	79	1	56	1	111	1	59	1	60	1	60	0.988764	89	0	53	1	69	1	63	0	76	1	78	1	88	0.985714	70	0.0116279	86	1	78	0	79	1	68	0	65
Chr. I	147607	0	60	1	123	0	96	0.0121951	82	1	70	1	85	1	61	1	102	1	64	1	56	1	71	1	98	0	48	1	76	1	84	0	82	0.974026	77	1	75	0.974359	78	0	76	1	95	0	81	1	58	0	63
Chr. I	147655	0	65	1	128	0	82	0	77	1	64	1	80	1	45	1	102	1	63	1	51	1	67	1	96	0	58	1	73	1	72	0	82	0.96875	64	0.987952	83	0.957746	71	0	72	1	89	0	72	1	54	0	56
Chr. I	147759	0	80	1	134	0	79	0	84	1	46	1	71	1	44	1	112	1	67	1	52	1	63	1	98	0	74	1	67	1	62	0	83	0.972973	74	1	89	0.970149	67	0	64	1	93	0	63	1	65	0	65
Chr. I	147785	0	85	0.991736	121	0	80	0	84	1	47	1	62	1	47	1	108	1	64	1	47	1	60	1	97	0	59	1	67	1	58	0	82	0.968254	63	1	83	0.971014	69	0.0151515	66	0.988506	87	0	62	1	62	0	63
Chr. I	147795	0	87	1	119	0	83	0	87	1	50	1	68	1	50	1	120	1	70	1	47	1	58	1	100	0	67	1	69	1	68	0	86	0.974684	79	1	89	0.959459	74	0.0147059	68	1	88	0	67	1	63	0	64
Chr. I	147885	0	76	1	118	0	92	0	87	1	48	1	52	1	53	1	116	1	63	1	41	1	59	1	87	0	63	1	67	1	67	0	86	1	86	1	71	0.957143	70	0.0149254	67	1	74	0	59	1	64	0	70
Chr. I	148146	0	73	1	106	0	90	0	76	1	50	1	70	1	67	1	107	1	99	1	53	1	73	1	107	0	55	1	54	1	70	0	91	1	87	1	84	0.984848	66	0.0263158	76	1	92	0	56	1	68	0	65
Chr. I	148596	0	75	1	115	0	77	0	92	1	56	1	75	1	56	1	100	1	76	1	52	1	83	1	111	0	60	1	50	1	66	0	91	1	90	1	90	1	78	0	72	1	105	0.0136986	73	1	72	0	59
Chr. I	148818	0	68	1	115	0	78	0	94	1	51	1	67	1	76	1	117	1	69	1	47	1	70	1	107	0	73	1	54	1	67	0	99	1	79	1	84	1	83	0.0149254	67	1	76	0.0120482	83	1	64	0	59
Chr. I	148886	0	67	1	112	0	80	0	100	1	44	1	65	1	55	1	108	1	68	1	42	1	58	1	89	0	73	1	48	1	64	0	96	1	74	1	87	1	71	0	53	1	63	0	74	1	55	0	50
Chr. I	149187	0	78	1	114	0	78	0	82	1	40	1	73	1	71	1	82	1	80	1	49	1	67	1	96	0	56	1	65	1	78	0	87	1	85	1	104	1	88	0.0142857	70	1	60	0	69	1	53	0	49
Chr. I	149467	0	61	1	100	0	83	0	73	1	44	1	60	1	66	1	99	1	51	1	45	1	69	1	89	0	53	1	42	1	65	0	84	1	99	1	101	1	82	0.0125	80	1	73	0	66	1	62	0	57
Chr. I	149594	0	74	1	114	0	86	0	80	1	41	1	57	1	64	1	108	1	56	1	33	1	65	1	86	0	55	1	45	1	64	0	97	1	100	1	95	0.976744	86	0	64	1	73	0	72	1	64	0	52
Chr. I	149913	0	71	1	116	0	54	0	67	1	39	1	65	1	58	1	106	1	55	1	38	1	51	1	81	0	60	1	42	1	60	0	84	1	79	1	64	1	62	0	59	1	74	0	55	1	57	0	58
Chr. I	149973	0	66	1	112	0	67	0	68	1	49	1	67	1	63	1	115	1	62	1	40	1	48	1	88	0	51	1	46	1	75	0	82	1	80	1	77	1	81	0	67	1	69	0	63	1	58	0	62
Chr. I	150753	0	70	1	111	0	77	0	85	1	45	1	78	1	67	1	113	1	83	1	50	1	56	1	93	0	68	1	77	1	90	0	83	1	91	1	82	1	68	0	78	1	70	0	80	1	59	0	68
Chr. I	151038	0	83	1	122	0	76	0	75	1	47	1	75	1	62	1	120	1	95	1	51	1	69	1	104	0	75	1	58	1	69	0	98	1	82	1	99	1	75	0	88	1	83	0	70	1	67	0	52
Chr. I	151122	0	76	1	128	0	76	0	83	1	57	1	71	1	56	1	118	1	91	1	60	1	62	1	102	0	62	1	62	1	69	0	94	1	88	1	106	0.985714	70	0	76	1	74	0	67	1	77	0	51
Chr. I	151198	0	77	1	112	0	75	0	84	1	55	1	57	1	65	1	95	1	69	1	51	1	54	1	97	0	64	1	35	1	70	0	97	1	82	1	100	1	67	0	69	1	77	0	67	1	64	0	56
Chr. I	151314	0	63	1	75	0	74	0	69	1	50	1	64	1	46	1	84	1	72	1	45	1	44	1	101	0	60	1	43	1	68	0	82	1	80	1	84	0.982759	58	0	55	1	79	0	52	1	54	0	51
Chr. I	151380	0	53	1	88	0	68	0	62	1	47	1	60	1	46	1	90	1	76	1	48	1	54	1	93	0	50	1	49	1	63	0	63	1	70	1	77	0.970149	67	0	47	0.987013	77	0	48	1	46	0	58
Chr. I	151415	0	49	1	99	0	62	0	58	1	48	1	67	1	48	1	95	1	75	1	50	1	63	1	94	0	48	1	53	1	58	0	69	1	67	1	80	0.970588	68	0	46	1	80	0	45	1	47	0	59
Chr. I	151450	0	51	1	102	0	60	0	59	1	47	1	70	1	52	1	88	1	70	1	48	1	59	1	96	0	43	0.981132	53	1	61	0	75	1	66	1	74	0.971014	69	0	59	1	70	0	55	1	40	0	65
Chr. I	151453	0	47	1	100	0	56	0	56	1	48	1	69	1	53	1	89	1	70	1	50	1	57	1	96	0	39	1	49	1	60	0	72	1	67	1	76	0.970149	67	0	53	1	71	0	51	1	40	0	65
Chr. I	151460	0	43	1	98	0	55	0	55	1	43	1	68	1	48	1	93	1	66	1	46	1	56	1	95	0	39	1	50	1	62	0	71	1	61	1	72	0.969697	66	0	52	1	68	0	49	1	36	0	65
Chr. I	151465	0	43	1	98	0	56	0	51	1	46	1	68	1	57	1	100	1	67	1	50	1	58	1	98	0	41	1	52	1	63	0	76	1	66	1	76	0.972973	74	0	53	1	71	0	53	1	40	0	60
Chr. I	151475	0	45	0.989583	96	0	55	0	53	1	41	1	60	1	57	1	93	1	59	1	39	1	59	1	92	0	41	1	45	1	58	0	74	1	60	1	63	0.96875	64	0	50	1	64	0	57	0.970588	34	0	65
Chr. I	151478	0	45	1	96	0	57	0	54	1	40	1	63	0.981818	55	1	94	1	61	1	42	1	60	1	94	0	42	1	46	1	59	0	73	1	60	1	64	0.966667	60	0	53	1	66	0	54	1	38	0	62
Chr. I	151501	0	43	1	78	0	55	0	56	1	32	1	57	1	48	1	85	1	51	1	37	1	52	1	85	0	42	1	46	1	60	0	70	1	50	1	58	1	47	0	56	1	55	0	52	1	34	0	60
Chr. I	151502	0	43	1	79	0	55	0	56	0.96875	32	1	57	1	50	1	86	1	51	1	36	1	51	1	84	0	44	1	45	1	62	0	71	1	50	1	58	1	48	0.0178571	56	1	55	0	52	1	34	0	61
Chr. I	151503	0	43	0.987342	79	0	54	0	55	1	32	1	58	1	50	1	87	1	51	1	36	1	52	1	85	0	43	1	46	1	63	0	72	1	51	1	58	1	48	0	53	1	55	0	50	1	35	0.0163934	61
Chr. I	151511	0	44	1	95	0	53	0	56	0.972222	36	1	59	1	52	1	93	1	53	1	42	1	56	1	94	0	46	1	51	1	67	0	73	1	54	1	61	1	55	0	58	1	65	0	50	1	41	0	66
Chr. I	151526	0	50	1	111	0	60	0	54	1	38	1	65	1	52	1	101	1	53	1	38	1	60	1	97	0	48	1	56	1	67	0	77	1	57	1	69	1	61	0	52	1	63	0	49	1	36	0	57
Chr. I	151577	0	55	1	110	0.015625	64	0	65	1	42	1	76	1	58	1	104	1	62	1	51	1	54	1	90	0	37	1	54	1	57	0	72	1	66	1	73	0.984375	64	0	41	1	65	0	53	1	45	0	53
Chr. I	151658	0	59	1	118	0.0153846	65	0	54	1	44	1	79	1	58	1	101	1	62	1	53	1	52	1	82	0	52	1	52	1	50	0	68	1	76	1	62	0.970588	68	0	59	1	69	0	70	1	38	0	52
Chr. I	151763	0	68	1	116	0	70	0	68	1	47	1	59	1	64	1	118	1	68	1	54	1	66	1	89	0	50	1	63	1	57	0.0131579	76	1	83	1	78	0.964286	84	0	66	1	72	0	76	1	46	0	58
Chr. I	151834	0	63	1	120	0	78	0	72	1	48	1	70	1	67	1	110	1	70	1	53	1	69	1	102	0	59	1	62	1	61	0	87	1	78	1	84	0.961538	78	0	70	1	62	0	72	1	41	0	61
Chr. I	151847	0	57	1	124	0	77	0	74	1	51	1	72	1	61	1	109	1	72	1	46	1	70	1	94	0	63	1	61	1	55	0	88	1	78	1	78	0.958904	73	0	69	1	58	0	67	1	37	0	64
Chr. I	151963	0	72	1	94	0	92	0	85	1	45	1	68	1	80	1	107	1	74	1	52	1	40	0.988889	90	0	64	1	55	1	73	0	81	1	86	1	96	0.977528	89	0	79	1	74	0	73	1	36	0	65
Chr. I	152045	0	60	1	92	0	67	0	78	1	39	1	69	1	60	1	86	1	66	1	46	1	52	1	71	0	50	1	59	1	69	0	71	1	72	1	82	0.978947	95	0	78	1	66	0	61	1	35	0	53
Chr. I	152235	0	58	1	86	0	66	0	58	1	44	1	70	1	39	1	95	1	50	1	35	1	51	1	70	0	54	1	41	1	47	0	70	1	61	1	64	0.97561	82	0	53	1	53	0	54	1	42	0	55
Chr. I	152239	0	61	0.988506	87	0	66	0	60	1	41	1	66	1	36	1	94	1	49	1	36	1	46	1	68	0	56	1	43	1	48	0	77	1	58	1	58	0.973333	75	0	53	1	51	0	58	1	40	0	53
Chr. I	152285	0	59	1	95	0	66	0	59	1	48	1	58	1	38	1	110	1	56	1	31	1	58	1	77	0	61	1	49	1	51	0	78	1	64	1	64	0.970149	67	0	54	1	61	0	54	1	46	0	45
Chr. I	152291	0	57	1	101	0	70	0	62	1	48	1	59	1	38	1	112	1	57	1	31	1	58	1	82	0	63	1	46	1	53	0	78	1	63	1	66	0.96875	64	0	56	1	63	0	54	1	49	0	48
Chr. I	152709	0	61	1	94	0	92	0	74	1	51	1	74	1	55	1	119	1	77	1	52	1	52	1	102	0	50	1	61	1	64	0	86	1	88	1	90	0.975309	81	0.0227273	88	1	74	0	66	1	71	0	66
Chr. I	152749	0	68	1	101	0	83	0	82	1	56	1	75	1	57	1	113	1	72	1	52	1	56	1	109	0	53	1	68	1	60	0	97	1	84	1	91	0.974026	77	0.0253165	79	1	78	0	74	1	62	0	71
Chr. I	152970	0	65	1	99	0	76	0	76	1	52	1	77	1	59	1	127	1	77	1	49	1	49	1	93	0	63	1	53	1	62	0	76	1	92	1	88	0.948052	77	0	63	1	89	0	57	1	66	0	76
Chr. I	153110	0	65	1	108	0	85	0	74	1	44	1	85	1	69	1	119	1	71	1	52	1	64	1	100	0	56	1	60	1	71	0	79	1	84	1	98	0.958904	73	0	80	0.987342	79	0	59	1	70	0	95
Chr. I	153156	0	69	1	107	0	89	0	71	1	52	1	83	1	68	1	114	1	72	1	50	1	62	1	101	0	60	1	59	1	74	0.0131579	76	1	87	1	110	0.944444	72	0.0144928	69	0.985294	68	0	58	1	81	0	90
Chr. I	153235	0	68	1	105	0	74	0	78	1	52	1	73	1	70	1	97	1	81	1	50	1	65	1	98	0	46	1	62	1	82	0	72	1	86	1	113	0.984615	65	0.0131579	76	0.981818	55	0	61	1	82	0.0169492	59
Chr. I	153297	0	62	1	99	0	78	0	79	1	46	1	69	1	59	1	93	1	79	1	52	1	66	1	81	0	52	1	61	1	76	0	90	1	83	1	105	0.972603	73	0.0147059	68	0.983607	61	0	57	1	71	0	65
Chr. I	153399	0	80	1	98	0	82	0	83	1	48	1	70	1	60	1	96	1	75	1	47	1	42	1	75	0	62	1	58	1	68	0	95	1	90	1	97	0.975309	81	0	75	1	69	0	71	1	78	0	67
Chr. I	153442	0	75	1	106	0	79	0.0135135	74	1	48	1	77	1	50	1	103	1	74	1	40	1	48	1	75	0	59	1	56	1	69	0	85	1	111	1	97	0.986667	75	0	70	1	67	0	67	1	75	0	69
Chr. I	153564	0	61	1	113	0	89	0	65	1	52	1	72	1	57	1	94	1	85	1	51	1	77	1	95	0	72	1	66	1	70	0	91	0.989583	96	1	88	0.961538	78	0	69	1	65	0	64	1	57	0	69
Chr. I	153742	0	53	1	94	0	90	0	58	1	43	1	69	1	58	1	107	1	82	1	53	1	68	1	107	0	67	1	56	1	69	0	93	0.9875	80	1	68	0.986111	72	0	70	1	79	0	58	1	43	0.0175439	57
Chr. I	153762	0	54	1	95	0	91	0	54	1	40	1	66	1	62	1	107	1	79	1	49	1	66	1	102	0	60	1	59	1	71	0	90	0.985507	69	1	75	1	62	0	72	1	84	0	44	1	48	0	51
Chr. I	153783	0	62	1	109	0	86	0	55	1	39	1	67	1	58	1	106	1	88	1	49	1	69	1	105	0	59	1	67	1	69	0	89	0.986842	76	1	79	0.984848	66	0	72	1	90	0	44	1	46	0	56
Chr. I	153913	0	49	1	109	0	87	0	59	1	38	1	63	1	56	1	101	1	74	1	51	1	59	1	95	0	57	1	66	1	64	0	107	1	80	1	85	1	74	0	57	1	75	0	48	1	54	0	55
Chr. I	154332	0	57	1	79	0	66	0	66	1	52	1	58	1	57	1	95	1	79	NA	NA	1	52	1	95	0	55	1	60	1	81	0	83	1	76	1	90	1	72	0	64	1	80	0.015625	64	1	65	0	52
Chr. I	154746	0	60	1	106	0	79	0	74	1	46	1	75	1	46	1	107	1	62	1	54	1	51	1	79	0	49	1	59	1	83	0	65	1	80	1	80	0.972973	74	0	74	1	61	0	72	1	51	0	49
Chr. I	154766	0	62	1	98	0	82	0	75	1	44	1	73	1	36	1	101	1	56	1	45	1	48	1	79	0	60	1	52	0.986842	76	0	77	1	78	1	77	0.972603	73	0	78	0.983607	61	0	75	0.977778	45	0	54
Chr. I	154963	0	73	1	118	0	101	0	75	1	38	1	64	1	43	1	96	1	59	1	59	1	77	1	83	0	80	1	44	1	78	0	92	1	91	0.98913	92	0.985294	68	0	69	1	84	0	65	1	66	0	73
Chr. I	155175	0	79	1	104	0	88	0	71	1	59	1	58	1	50	1	103	1	62	1	64	1	86	1	91	0	81	1	68	1	75	0	105	1	93	1	92	1	67	0.0172414	58	1	76	0	70	1	71	0	62
Chr. I	155428	0	76	1	103	0	79	0	75	1	49	1	72	1	64	1	109	1	77	1	37	1	53	1	103	0	60	1	66	1	73	0	106	0.989247	93	1	73	1	74	0	94	1	70	0	73	1	56	0	60
Chr. I	155562	0	60	1	108	0	91	0	81	1	59	1	62	1	60	1	103	1	71	1	51	1	50	1	110	0	52	1	50	1	81	0	99	0.986667	75	1	104	0.988235	85	0.0113636	88	1	73	0	73	0.982759	58	0	63
Chr. I	155835	0	86	1	135	0	76	0	94	1	60	1	59	1	51	1	119	0.987805	82	1	51	1	64	1	111	0	57	1	55	1	84	0	90	0.985915	71	1	112	0.986842	76	0	82	1	69	0	69	1	62	0	43
Chr. I	156174	0	63	1	117	0	75	0	80	1	52	1	55	1	55	1	106	1	72	1	54	1	70	1	104	0	75	1	50	1	72	0	88	1	91	1	114	1	56	0.025641	78	1	91	0	66	1	62	0	61
Chr. I	156293	0	72	1	117	0	81	0	78	1	53	1	66	1	54	1	119	1	75	1	49	1	89	1	106	0	67	1	57	1	77	0.0140845	71	1	89	1	100	0.987654	81	0.0121951	82	1	90	0	66	1	57	0	58
Chr. I	156315	0	72	1	111	0	81	0	74	1	44	1	59	1	47	1	109	1	72	NA	NA	1	77	1	93	0	70	1	53	1	69	0	67	1	78	1	93	0.986842	76	0.0131579	76	1	83	0	76	1	51	0	62
Chr. I	156355	0	65	1	130	0	78	0	65	1	48	1	63	1	52	1	119	1	77	1	47	1	80	1	106	0	64	1	56	1	74	0	67	1	77	1	98	0.961039	77	0	62	1	81	0	76	1	57	0	57
Chr. I	156383	0	73	1	134	0	89	0	83	1	47	1	59	1	51	1	117	0.986667	75	1	46	1	74	1	99	0	72	1	45	1	69	0	72	1	66	1	86	0.948718	78	0	66	1	78	0	73	1	52	0	58
Chr. I	156393	0.030303	66	1	125	0.0235294	85	0.0243902	82	1	47	1	56	1	51	1	116	1	74	1	49	1	68	1	100	0.0140845	71	1	47	1	69	0	70	1	64	1	86	0.935897	78	0.015625	64	1	79	0.057971	69	1	50	0	62
Chr. I	156394	0	65	1	121	0	82	0	81	1	45	1	56	1	50	1	113	1	73	1	47	1	67	1	98	0	70	1	46	1	70	0	70	1	64	1	87	0.936709	79	0	65	1	79	0	68	1	50	0	56
Chr. I	156403	0	68	1	129	0	87	0	87	1	45	1	65	1	55	1	113	1	77	1	49	1	69	1	107	0	75	1	51	1	74	0	72	1	64	1	96	0.9375	80	0	71	1	79	0	79	1	52	0	64
Chr. I	156453	0	67	1	118	0.0217391	92	0.0119048	84	1	48	1	58	1	55	1	105	1	83	1	51	1	62	1	92	0.0136986	73	1	47	1	71	0.0128205	78	1	67	1	89	0.932432	74	0	66	1	76	0.0322581	62	1	58	0	58
Chr. I	156469	0	70	1	131	0	92	0	87	1	49	1	70	1	59	1	110	1	92	1	52	1	66	1	96	0	72	1	46	1	73	0	83	1	73	1	97	0.929577	71	0	69	1	82	0	69	1	60	0	61
Chr. I	156518	0	70	1	130	0	98	0	93	1	47	1	66	1	58	0.990476	105	1	81	1	48	0.982143	56	1	95	0	66	1	49	0.987179	78	0	73	1	73	0.990385	104	0.964912	57	0	71	1	83	0	68	0.982456	57	0	56
Chr. I	156538	0	67	1	120	0	103	0	88	1	49	1	70	1	61	1	96	1	76	1	48	1	58	1	105	0	75	1	51	1	72	0	81	1	78	1	97	1	60	0	74	1	79	0	71	1	51	0	61
Chr. I	156552	0	61	1	124	0	101	0	84	1	55	1	74	1	62	1	106	1	75	1	49	1	65	1	103	0	72	1	54	1	75	0	80	1	86	1	95	1	67	0	71	1	82	0.015625	64	1	59	0	61
Chr. I	156554	0	62	1	123	0	95	0	84	1	56	1	74	1	61	1	105	1	73	1	46	1	65	1	98	0	71	1	50	1	73	0	78	1	86	1	91	1	65	0	70	1	85	0	65	1	58	0	60
Chr. I	156584	0	64	1	125	0	92	0	79	1	44	1	75	1	60	1	105	1	75	1	43	1	63	1	96	0	75	1	44	1	69	0	78	1	78	1	88	0.952381	63	0	79	1	84	0	72	1	57	0	56
Chr. I	156614	0	61	1	117	0	90	0	75	1	49	1	84	1	67	1	115	1	69	1	44	1	60	1	88	0	71	1	44	1	66	0	73	1	74	1	85	0.955882	68	0	79	1	82	0	73	1	57	0	50
Chr. I	156615	0	63	1	117	0	85	0	73	1	49	1	84	1	67	1	116	1	67	1	44	1	60	1	89	0	70	1	43	1	64	0	76	1	72	1	86	0.942029	69	0	80	1	84	0	74	1	58	0	49
Chr. I	156666	0	45	1	115	0	79	0	65	1	45	1	81	1	75	1	110	1	83	1	45	1	57	1	94	0.0289855	69	1	46	1	75	0	78	1	75	1	81	0.943662	71	0	67	1	77	0	66	1	55	0	44
Chr. I	156676	0	52	1	120	0	81	0	72	1	43	1	79	1	80	1	122	1	85	1	42	1	58	1	89	0	69	1	44	1	77	0	82	1	81	1	84	0.945205	73	0	69	1	82	0	79	1	57	0	50
Chr. I	156835	0	51	1	126	0	69	0	86	1	46	1	80	1	54	1	117	1	79	1	52	1	63	1	98	0	56	1	47	1	66	0	93	1	77	1	81	0.986486	74	0	79	1	76	0	63	1	63	0	55
Chr. I	157174	0	53	1	125	0	90	0	85	1	63	1	73	1	76	1	127	1	76	1	58	1	63	1	101	0	62	1	67	1	74	0	76	1	84	1	98	0.93617	94	0	67	1	73	0	63	1	70	0	60
Chr. I	157344	0	60	1	116	0	99	0	72	1	43	1	79	1	64	1	118	1	69	1	50	1	54	1	98	0	60	1	56	1	87	0	94	1	88	1	94	0.984848	66	0.0166667	60	1	80	0	70	1	63	0	73
Chr. I	157504	0	63	1	131	0	87	0	63	1	53	1	78	1	63	1	119	1	72	1	53	1	60	1	104	0	49	1	53	1	71	0	81	1	77	1	83	1	51	0.0126582	79	1	94	0	61	1	76	0	64
Chr. I	157672	0	64	1	123	0	83	0	72	1	50	1	62	1	64	1	115	1	74	1	49	1	66	1	78	0	44	1	64	1	60	0	98	0.987952	83	1	90	1	62	0	71	1	83	0	58	1	75	0	50
Chr. I	157675	0	65	1	125	0	85	0	75	1	49	1	64	1	65	1	117	1	73	1	52	1	70	1	83	0	49	1	66	1	61	0	104	0.988372	86	1	91	1	61	0	75	1	80	0	63	1	76	0	53
Chr. I	157927	0	65	1	112	0	79	0	71	1	56	1	65	1	56	1	108	1	79	1	54	1	59	1	82	0	59	1	50	1	72	0	98	1	84	1	79	0.985915	71	0	63	1	78	0	72	1	60	0	69
Chr. I	157993	0	63	1	120	0	77	0	59	1	47	1	61	1	61	1	112	1	74	1	51	1	59	1	82	0	64	1	47	1	72	0	89	1	89	1	77	0.987179	78	0	57	1	64	0	66	1	68	0	66
Chr. I	158200	0	78	1	93	0	94	0	64	1	45	1	74	1	63	1	99	1	72	1	52	1	55	1	112	0	66	1	48	0.984615	65	0	105	1	97	1	83	1	90	0	79	1	72	0	80	1	46	0	75
Chr. I	158341	0	62	1	114	0	73	0	61	1	52	0.983871	62	1	64	1	110	1	90	1	56	1	66	1	115	0	62	1	56	1	75	0	96	0.988889	90	1	81	1	71	0.0151515	66	1	69	0	77	1	70	0	70
Chr. I	158494	0	56	1	131	0	89	0	75	1	37	1	75	1	63	1	126	1	64	1	52	1	59	1	82	0	64	1	53	1	77	0	90	1	84	1	103	0.986486	74	0.030303	66	1	56	0	69	1	70	0	62
Chr. I	158503	0.0181818	55	1	143	0	86	0	67	1	37	1	79	1	64	1	126	1	70	1	50	1	60	1	82	0	58	1	56	1	79	0	86	1	85	1	105	0.987654	81	0.0327869	61	1	57	0	66	1	71	0	53
Chr. I	158733	0	74	1	121	0	76	0	68	1	45	1	78	1	65	1	146	1	73	1	57	1	65	1	91	0	63	1	53	1	85	0	82	1	101	1	95	0.965517	87	0.0294118	68	1	86	0	63	1	72	0	51
Chr. I	158824	0	75	1	120	0	76	0	78	0.979167	48	1	74	1	61	0.991736	121	1	60	1	58	1	64	1	100	0	57	1	50	1	95	0	75	1	104	1	87	0.975904	83	0	66	1	61	0	69	1	70	0	51
Chr. I	158827	0	71	1	121	0	78	0	78	1	47	1	74	1	61	0.991736	121	1	62	1	60	1	64	1	97	0	57	1	51	1	93	0	76	1	109	1	84	0.987342	79	0	66	1	62	0	73	1	77	0	49
Chr. I	158843	0	81	1	129	0	76	0	71	1	50	1	76	1	62	0.992806	139	1	67	1	61	1	66	1	100	0	52	1	56	1	96	0	79	1	105	1	83	0.975	80	0	60	1	66	0	73	1	73	0	55
Chr. I	159086	0	64	1	123	0	78	0	90	1	69	1	75	1	78	0.992647	136	1	67	1	55	1	68	1	106	0	66	1	57	1	95	0	89	1	89	1	83	0.963855	83	0	68	1	77	0	74	1	88	0	62
Chr. I	159100	0	65	1	127	0	78	0	89	1	71	1	80	1	75	0.992593	135	1	69	1	44	1	69	1	103	0	67	1	64	1	97	0	94	1	87	1	81	0.975309	81	0	74	1	75	0	76	1	80	0	62
Chr. I	159164	0	62	1	126	0	81	0	79	1	74	1	73	1	74	1	142	1	78	1	54	1	80	1	106	0	75	1	68	1	97	0	90	1	87	1	90	0.968085	94	0	74	1	85	0	75	1	82	0	64
Chr. I	159225	0	54	1	136	0.0125	80	0	72	1	68	1	74	1	76	1	144	1	75	1	46	1	78	1	98	0	74	1	67	1	99	0	89	1	89	1	99	0.966667	90	0	76	1	90	0	70	1	78	0	64
Chr. I	159467	0	65	1	109	0	78	0	77	1	62	1	71	1	63	1	117	1	81	1	57	1	79	1	111	0	63	1	65	1	75	0	101	1	82	1	109	1	80	0.0138889	72	1	82	0	77	1	66	0	58
Chr. I	159798	0	70	1	112	0	91	0	60	1	51	1	80	1	68	1	109	1	70	1	53	1	89	0.989362	94	0	72	1	75	1	71	0	87	1	73	1	96	1	68	0.0114943	87	1	89	0	62	1	57	0	75
Chr. I	159842	0	63	1	123	0	88	0	65	1	51	1	86	1	61	1	118	1	79	1	51	1	85	1	106	0	61	1	84	1	83	0	89	1	84	1	97	1	79	0.0125	80	1	82	0	61	1	71	0	72
Chr. I	160002	0	47	1	117	0	69	0	58	1	48	1	70	1	42	1	112	1	61	1	41	1	69	1	99	0	55	1	51	1	65	0	97	1	68	1	92	1	63	0	58	1	70	0	58	1	69	0	72
Chr. I	166245	0	49	1	96	0	52	0	72	1	41	1	57	1	37	1	66	1	42	1	31	1	43	1	76	0	41	1	39	1	50	0	67	0.972973	37	1	66	0.975	40	0	51	1	55	0	64	1	37	0	54
Chr. I	166369	0	55	1	119	0	80	0	80	1	44	1	72	1	49	1	95	1	53	1	38	1	56	1	79	0	54	1	50	1	67	0	85	0.961538	52	1	92	1	56	0.0333333	60	1	69	0	71	1	41	0	60
Chr. I	166429	0	65	1	137	0	88	0	91	1	61	1	82	1	64	1	114	1	75	1	48	1	63	1	94	0	58	1	52	1	82	0	97	0.964286	56	1	90	1	60	0.0138889	72	1	77	0	77	1	49	0	68
Chr. I	166443	0	72	1	133	0	85	0	95	1	62	1	82	1	66	1	110	1	75	1	48	1	65	1	94	0	56	1	54	1	83	0	100	0.945455	55	1	89	1	57	0.0135135	74	1	72	0	78	1	52	0	66
Chr. I	166571	0	71	1	128	0	99	0	86	1	80	1	96	1	74	1	121	1	84	1	51	1	72	1	114	0	71	1	76	1	82	0	115	0.977011	87	1	106	0.972973	74	0.0105263	95	1	97	0	84	1	68	0	65
Chr. I	166733	0	86	1	133	0.0114943	87	0.0111111	90	1	60	1	101	1	85	1	144	1	82	1	51	1	81	1	108	0	69	1	76	1	95	0	103	0.977528	89	1	109	0.990291	103	0.0114943	87	1	88	0	75	1	85	0	64
Chr. I	166767	0	78	1	122	0	91	0	87	1	62	1	97	1	74	1	152	1	81	1	54	1	87	1	101	0	74	1	68	1	98	0	102	0.988235	85	1	119	0.989362	94	0.0117647	85	1	81	0	82	1	89	0	67
Chr. I	166820	0	81	1	114	0	90	0	95	1	55	1	86	1	70	1	152	1	77	1	56	1	72	1	104	0	79	1	64	1	87	0	93	0.989474	95	1	122	0.988764	89	0.0113636	88	1	93	0	91	1	80	0	63
Chr. I	166848	0	83	1	113	0	87	0	95	1	60	1	72	1	71	1	138	1	75	1	56	1	71	1	97	0	72	1	60	1	94	0	91	0.988372	86	1	115	1	82	0.0119048	84	1	86	0	83	1	77	0	59
Chr. I	166865	0	88	1	117	0	101	0	97	1	57	1	73	1	67	1	143	1	73	1	56	1	69	1	103	0	83	1	61	1	100	0	94	0.988235	85	1	120	1	82	0.0111111	90	1	79	0	93	1	76	0	62
Chr. I	166931	0	74	1	119	0	88	0	85	1	50	1	67	1	66	1	131	1	81	1	48	1	61	1	98	0	80	1	62	1	97	0	83	1	78	1	116	1	89	0.021978	91	1	80	0	81	1	74	0	65
Chr. I	167064	0	63	1	121	0	86	0	91	1	46	1	74	1	53	1	133	1	68	1	51	1	69	1	90	0	74	1	55	1	86	0	79	1	81	1	104	0.969697	66	0.0121951	82	1	67	0	86	1	60	0	79
Chr. I	167070	0	61	1	127	0	87	0	87	1	50	1	70	1	58	1	123	1	68	1	51	1	61	1	98	0	72	1	55	1	92	0	82	1	84	0.980392	102	0.984375	64	0	83	0.984848	66	0	81	1	59	0	75
Chr. I	167179	0	62	1	117	0	106	0	82	1	51	1	84	1	65	1	124	1	93	1	52	1	69	1	113	0	67	1	55	1	74	0	94	1	83	0.991304	115	0.985714	70	0.0120482	83	1	84	0	72	1	61	0.0169492	59
Chr. I	168203	0	60	1	112	0	73	0	66	1	54	1	57	1	57	1	106	1	61	1	51	1	57	1	103	0	59	1	44	1	75	0	81	1	86	1	78	0.988095	84	0.0107527	93	1	78	0	79	1	71	0	67
Chr. I	168413	0	55	0.990196	102	0	86	0	75	1	54	1	78	1	66	1	102	1	67	1	63	1	75	1	95	0	67	1	51	1	63	0	96	1	81	1	91	1	67	0	73	1	85	0	86	1	57	0	68
Chr. I	168686	0	71	1	115	0	89	0	89	1	48	1	77	1	53	1	125	0.984848	66	1	63	1	75	1	119	0.0142857	70	1	54	1	79	0	87	0.989796	98	1	113	1	84	0.0206186	97	1	73	0	67	1	74	0	68
Chr. I	168767	0	72	1	123	0	96	0	102	1	61	1	73	1	48	1	120	1	61	1	72	1	70	1	149	0	86	1	66	1	79	0	93	1	101	1	125	0.978947	95	0.0108696	92	1	82	0	61	1	73	0	70
Chr. I	168772	0.0128205	78	1	121	0	93	0	100	1	61	1	73	1	47	1	121	1	64	1	70	1	67	1	145	0	82	1	64	1	76	0	87	1	100	1	125	0.979167	96	0.011236	89	1	83	0	59	1	74	0	67
Chr. I	168787	0	85	1	125	0	86	0	96	1	59	1	83	1	51	1	124	1	73	1	67	1	72	1	148	0	88	1	63	1	83	0	93	1	100	1	125	0.977273	88	0.0106383	94	1	88	0	62	1	75	0	73
Chr. I	168836	0.0131579	76	1	129	0	87	0	101	1	55	1	75	1	51	1	112	1	73	1	68	1	79	1	140	0	85	1	53	1	78	0	100	1	90	1	109	0.976744	86	0	88	1	98	0	69	1	67	0	69
Chr. I	169205	0	57	1	126	0	76	0	90	1	59	1	77	1	73	1	103	1	82	1	54	1	76	1	99	0	57	1	52	1	67	0	85	1	85	1	88	1	79	0.0253165	79	1	67	0	70	1	86	0	43
Chr. I	169217	0	71	1	120	0	87	0	90	1	53	0.987013	77	1	74	0.990385	104	1	80	1	53	1	72	1	96	0	60	1	51	1	62	0	84	1	82	1	87	1	82	0.0232558	86	1	63	0	74	1	85	0	60
Chr. I	169245	0	68	1	106	0	89	0	83	1	53	1	64	1	61	1	107	1	76	1	51	0.985714	70	1	84	0	55	1	51	1	63	0	80	1	78	1	77	1	75	0.0210526	95	1	56	0	70	1	80	0	52
Chr. I	169269	0	77	1	116	0	95	0	83	1	61	1	57	1	61	1	114	1	66	1	54	1	66	1	99	0	64	1	52	1	62	0	87	1	87	1	72	1	78	0.020202	99	1	56	0	73	0.987179	78	0	64
Chr. I	169422	0	66	1	132	0	96	0	94	1	54	1	75	1	77	1	125	1	97	1	46	1	72	1	100	0	68	1	54	1	79	0	82	1	96	1	80	1	75	0.0232558	86	1	71	0	71	1	65	0	74
Chr. I	169830	0	63	1	141	0	91	0	84	1	62	0.986842	76	1	51	1	114	1	64	1	48	1	52	1	94	0	62	1	57	1	64	0	87	1	85	1	85	0.986842	76	0.0119048	84	1	86	0	58	1	63	0	60
Chr. I	169887	0	61	1	120	0	87	0	85	1	65	1	73	1	53	1	111	1	50	1	51	1	57	1	75	0	58	1	63	1	72	0	87	1	90	1	83	0.973684	76	0.027027	74	1	81	0	63	1	76	0	57
Chr. I	169992	0	66	1	123	0	86	0	90	1	49	1	76	1	60	0.990741	108	1	54	1	52	0.985507	69	1	89	0	57	1	48	1	73	0	84	1	71	1	89	0.987179	78	0.0116279	86	1	68	0	64	1	64	0	64
Chr. I	170022	0	71	1	120	0.987654	81	0	88	1	46	1	87	1	60	1	112	1	60	1	53	1	63	1	96	0	63	0.981132	53	1	86	0	90	1	84	1	84	0.988506	87	0.0222222	90	1	62	0	57	1	66	0	68
Chr. I	170321	0	62	1	104	0	91	0	65	1	56	1	69	1	69	1	104	1	75	1	48	1	67	1	107	0	56	1	80	1	70	0	76	1	91	1	100	0.958333	72	0.0126582	79	1	61	0	74	1	62	0	67
Chr. I	170564	0	83	1	136	0	88	0	94	1	58	1	94	1	60	1	107	1	73	1	56	1	68	1	108	0	72	1	64	1	76	0	81	1	103	1	105	0.963415	82	0.00943396	106	1	62	0	83	1	71	0	43
Chr. I	170726	0	94	1	103	0	96	0	88	1	51	1	92	1	61	1	108	1	71	1	42	0	71	1	111	0	72	1	58	1	71	0	95	1	79	1	107	0.9625	80	0.0142857	70	1	67	0	90	1	68	0	61
Chr. I	170945	0	71	1	130	0	93	0	81	1	39	1	90	1	52	1	119	1	79	1	39	0	66	1	110	0.0120482	83	1	52	1	65	0	103	1	90	1	94	0.955882	68	0.0140845	71	1	80	0	73	1	78	0	58
Chr. I	171254	0	76	1	122	0	85	0	86	1	43	1	70	1	47	1	93	1	64	1	55	0	73	1	96	0	75	1	63	1	69	0	83	1	85	0.988095	84	1	65	0.025	80	1	84	0	78	1	63	0	55
Chr. I	171431	0	75	1	127	0	65	0	85	1	54	1	69	1	50	1	92	1	67	1	48	0	79	1	83	0	62	1	58	1	72	0	70	1	80	1	86	0.986486	74	0.0273973	73	1	83	0	83	1	73	0	76
Chr. I	171640	0	80	1	111	0	77	0	88	1	59	1	66	1	56	1	103	1	72	1	48	0	74	1	82	0	72	1	50	1	72	0	82	1	91	1	84	0.97561	82	0.0133333	75	1	83	0	70	1	60	0	60
Chr. I	172431	0	62	1	98	0	104	0	66	1	57	1	82	1	58	0.992754	138	1	73	1	50	0	57	1	115	0	56	1	57	1	69	0	91	1	85	1	91	1	81	0.028169	71	1	81	0	74	1	57	0	62
Chr. I	173245	0	57	1	123	0	72	0	71	1	48	1	85	1	69	1	100	1	72	1	43	0	59	1	90	0	64	0.983871	62	1	62	0	111	1	89	1	76	0.985075	67	0.0273973	73	1	91	0	74	1	57	0	70
Chr. I	173375	0	54	1	103	0	60	0	65	1	42	1	84	1	64	1	91	1	72	1	48	0	62	1	97	0	56	1	57	1	58	0	107	1	79	1	87	0.958904	73	0.016129	62	1	88	0	64	1	59	0	60
Chr. I	173405	0	51	1	92	0	66	0	75	1	43	1	85	1	58	1	82	1	61	1	42	0	61	1	95	0	61	1	59	1	59	0	113	1	77	1	80	0.936508	63	0.016129	62	1	79	0	71	1	60	0	59
Chr. I	173438	0	47	1	107	0	60	0	69	1	45	1	90	1	61	1	114	1	69	1	42	0	62	1	100	0	61	1	60	1	60	0	93	1	85	1	86	0.966667	60	0	52	1	82	0	61	1	63	0	60
Chr. I	173441	0	48	1	98	0	65	0	75	1	46	1	90	1	57	1	107	1	67	1	45	0	66	1	97	0	65	1	59	1	58	0	101	1	84	1	83	0.966102	59	0	60	1	81	0	61	1	59	0	64
Chr. I	173447	0	51	1	104	0	67	0	78	1	51	1	98	1	60	1	115	1	70	1	45	0	66	1	98	0	67	1	61	0.982143	56	0	106	1	89	1	89	0.96875	64	0	67	1	86	0	60	1	65	0	65
Chr. I	173462	0	52	1	103	0	69	0	78	1	48	1	86	1	54	1	107	1	63	1	43	0	69	1	92	0	72	1	59	1	52	0	105	1	81	1	73	0.966667	60	0	65	1	75	0	58	1	53	0	65
Chr. I	173498	0	51	1	111	0	62	0	77	1	50	1	80	1	49	1	113	1	75	1	41	0	63	1	88	0	62	1	63	1	64	0	91	1	88	1	83	1	65	0	59	1	78	0	52	1	63	0	60
Chr. I	173528	0	58	0.990654	107	0	69	0	84	1	43	1	79	1	51	1	117	1	68	1	44	0	63	1	88	0	66	1	61	1	61	0	100	1	87	1	86	1	63	0.0172414	58	1	73	0	60	1	57	0	65
Chr. I	173642	0	66	1	126	0	78	0	84	1	47	1	75	1	68	1	94	1	72	1	45	0	61	1	88	0	58	1	68	1	55	0	86	1	83	1	87	1	63	0.0163934	61	1	78	0	74	1	58	0	64
Chr. I	173942	0	69	1	134	0	83	0	71	1	54	1	74	1	53	1	106	1	67	1	52	0	66	1	106	0	56	1	55	1	67	0	106	1	84	1	86	0.986111	72	0	74	1	83	0	69	1	69	0	58
Chr. I	174118	0	80	1	121	0	79	0	77	1	65	1	72	1	67	1	94	1	57	1	52	0	54	1	104	0.02	50	1	41	1	69	0	107	0.988889	90	1	82	0.988095	84	0	77	1	83	0	67	1	82	0	57
Chr. I	174484	0	53	1	105	0	79	0	59	1	46	1	55	1	43	1	105	1	69	1	46	0	69	1	100	0	60	1	50	1	78	0	96	1	89	1	78	0.988095	84	0	65	1	92	0	49	1	68	0	46
Chr. I	174727	0	61	1	110	0	70	0	65	1	61	1	73	1	54	1	104	1	64	1	44	0	51	1	91	0	55	1	45	1	59	0	86	1	71	1	88	0.965517	58	0.0147059	68	1	70	0	69	1	59	0	45
Chr. I	174827	0	68	1	118	0	76	0	85	1	52	1	66	1	58	1	112	1	66	1	57	0	72	1	82	0	67	1	51	1	77	0	84	1	73	1	102	0.975309	81	0.0131579	76	1	77	0	76	1	69	0	65
Chr. I	174919	0	76	1	107	0	97	0	80	1	51	1	69	1	60	1	112	1	57	1	46	0	59	1	90	0	79	1	52	1	69	0	84	0.989796	98	1	100	0.947368	76	0	87	1	82	0	79	1	70	0	55
Chr. I	174938	0	71	1	106	0	96	0	83	1	52	1	83	1	61	1	116	1	71	1	50	0.0172414	58	1	100	0	75	1	56	1	73	0	85	0.989474	95	1	102	0.987179	78	0	85	1	80	0	71	1	71	0	58
Chr. I	175203	0	68	1	107	0	73	0	64	1	48	1	82	1	58	1	119	1	79	1	57	0	69	1	102	0	63	1	53	1	48	0	80	0.985294	68	1	81	0.988095	84	0	84	1	72	0	65	1	72	0	55
Chr. I	175281	0	64	1	109	0	70	0	65	1	52	1	70	1	57	0.99187	123	1	73	0.98	50	0	57	1	99	0	57	1	68	1	58	0	81	1	75	1	81	0.971831	71	0	93	1	83	0	60	1	64	0	47
Chr. I	175318	0	61	1	118	0	69	0	77	1	54	1	66	1	54	0.981818	110	1	66	1	45	0	50	1	92	0.02	50	1	59	1	62	0	81	1	72	1	81	0.959459	74	0	93	1	67	0	65	1	58	0	42
Chr. I	175444	0	66	1	121	0	92	0	81	1	48	1	64	1	62	1	82	1	68	1	64	0	64	1	72	0	57	1	66	1	62	0	96	1	70	1	77	0.979798	99	0	101	1	90	0	84	1	66	0	36
Chr. I	175523	0	56	1	122	0	72	0	84	1	51	1	70	1	62	1	100	1	71	1	74	0	64	1	91	0	64	1	73	1	72	0	97	1	83	1	90	1	99	0	91	1	88	0	66	1	70	0	43
Chr. I	175532	0	55	1	120	0	80	0	88	1	44	1	76	1	65	1	95	1	68	1	64	0	61	1	97	0	59	1	66	1	67	0	99	1	82	1	89	0.989583	96	0	97	1	87	0	72	1	63	0	47
Chr. I	175573	0	51	1	114	0	80	0	86	1	52	1	70	1	58	1	96	0.986842	76	1	58	0	61	1	102	0	61	1	56	1	67	0.0113636	88	1	78	1	85	1	83	0	97	1	83	0	63	1	63	0	51
Chr. I	175876	0	56	1	117	0	94	0	95	1	46	1	80	1	46	1	101	1	64	1	47	0	66	1	86	0	62	0.977273	44	1	63	0	91	0.976744	86	1	82	1	74	0.0117647	85	1	95	0	59	1	52	0	53
Chr. I	175963	0	62	1	120	0	86	0	83	1	53	1	96	1	51	1	100	1	72	1	55	0	64	1	93	0	55	1	52	1	67	0	108	0.988372	86	1	100	1	67	0.0266667	75	1	84	0	71	1	57	0	61
Chr. I	176001	0	60	1	114	0	87	0	66	1	51	1	85	1	50	1	99	1	76	1	55	0	67	1	96	0	51	1	48	1	68	0	110	0.985294	68	1	101	1	71	0.0266667	75	1	81	0	71	1	65	0	63
Chr. I	176015	0	58	1	114	0.0227273	88	0	72	1	53	1	81	1	53	1	99	0.987013	77	1	54	0	59	1	96	0	48	1	48	1	67	0	103	0.983333	60	1	102	1	74	0.0253165	79	1	83	0	71	1	62	0	63
Chr. I	176061	0	64	1	110	0	105	0	79	1	51	1	69	1	62	0.990099	101	1	70	1	55	0	77	1	115	0	49	1	52	1	62	0	95	0.986111	72	1	94	0.988095	84	0	83	1	90	0	72	1	54	0	54
Chr. I	176220	0	64	1	114	0	87	0	80	1	54	1	78	1	60	1	115	1	87	1	54	0	82	1	126	0	54	1	65	1	72	0	93	1	59	1	92	0.966292	89	0	76	1	92	0	69	1	61	0	68
Chr. I	176230	0	65	1	109	0	90	0	81	1	49	1	69	0.981132	53	1	114	1	78	1	50	0	86	1	114	0	60	1	60	1	66	0	88	1	56	0.987805	82	0.975309	81	0	78	1	81	0	71	1	52	0	64
Chr. I	176272	0	66	1	104	0	86	0	89	0.98	50	1	63	1	59	1	107	1	74	1	44	0	76	0.991304	115	0	62	1	58	1	71	0	79	1	62	1	89	0.962963	81	0	78	1	81	0	60	1	65	0	49
Chr. I	176274	0	67	1	102	0	85	0	90	1	54	1	65	1	63	1	107	1	76	1	42	0	74	1	113	0	62	1	61	1	73	0	78	1	62	1	93	0.965116	86	0	78	1	78	0	61	1	62	0	49
Chr. I	176290	0	70	1	94	0	87	0	88	1	51	1	57	1	63	1	103	1	73	1	43	0	70	1	114	0	58	0.980392	51	1	70	0	80	1	64	1	84	0.940476	84	0	82	1	74	0	61	1	61	0	51
Chr. I	176291	0	72	1	88	0	84	0	88	1	50	1	57	0.983051	59	0.989474	95	0.985915	71	1	35	0	70	1	114	0	58	1	49	1	66	0	81	1	55	1	82	0.936709	79	0	81	0.986486	74	0	61	1	55	0	51
Chr. I	176431	0	59	1	82	0	65	0	85	1	50	1	65	1	47	1	103	1	59	1	39	0	58	1	94	0	44	1	49	1	69	0	61	1	71	1	69	0.965517	87	0.0149254	67	1	55	0	54	1	52	0	38
Chr. I	176512	0	58	1	69	0	64	0	52	1	35	1	45	1	43	1	76	1	48	1	28	0	40	1	65	0	38	1	34	1	56	0	53	1	66	1	56	0.971429	70	0.015873	63	1	48	0	47	1	38	0	35
Chr. I	176650	0	46	1	88	0.0172414	58	0	50	1	25	1	48	1	45	1	72	1	49	0.965517	29	0	33	1	68	0	38	1	25	1	57	0	74	1	71	1	65	1	73	0	62	1	76	0	43	1	36	0	35
Chr. I	176721	0	29	1	55	0	36	0	35	1	24	1	25	1	22	1	51	1	27	1	18	0	23	1	52	0	25	1	18	1	37	0	45	1	45	1	44	1	43	0	33	1	54	0	17	1	15	0	20
Chr. I	176847	0	13	1	42	0	20	0	38	1	16	1	30	1	24	1	37	1	25	1	15	0	18	1	42	0	25	1	24	1	26	0	36	0.96875	32	1	42	0.969697	33	0.0384615	26	1	22	0	21	1	21	0	12
Chr. I	177137	0	66	1	124	0	90	0	76	1	45	1	92	1	67	1	113	1	64	1	47	0	61	1	98	0	71	1	62	1	80	0	87	0.987654	81	1	106	0.987013	77	0	78	1	76	0	84	1	79	0	72
Chr. I	177140	0	70	1	125	0	94	0	78	1	45	1	84	1	58	1	111	1	61	1	43	0	64	1	97	0	71	0.983607	61	1	82	0	91	0.987179	78	1	106	0.986667	75	0	84	1	77	0	89	1	76	0	76
Chr. I	177196	0	59	1	132	0	83	0	74	1	51	1	83	1	77	1	109	1	72	1	58	0	57	1	109	0	70	1	65	1	86	0	87	0.987654	81	1	97	0.988235	85	0	83	1	86	0	84	1	67	0	64
Chr. I	177206	0	63	1	134	0	84	0	70	1	51	1	78	1	78	1	111	1	71	1	53	0	56	1	108	0	63	1	67	1	83	0.0106383	94	0.987013	77	1	98	0.988235	85	0	84	1	84	0	78	1	64	0	68
Chr. I	177217	0	60	1	137	0	79	0	67	1	50	1	74	1	76	1	114	1	70	1	50	0	59	1	102	0	61	1	68	1	79	0	89	0.986842	76	1	91	1	86	0	83	1	86	0	76	1	65	0	61
Chr. I	177241	0	63	1	134	0	88	0	78	1	55	1	71	1	82	1	120	1	76	1	54	0	56	1	106	0	75	1	65	1	75	0	93	1	79	1	89	0.987952	83	0	86	1	88	0	70	1	59	0	67
Chr. I	177270	0	71	1	142	0	91	0	84	1	48	1	78	1	83	1	131	1	79	1	64	0	56	1	104	0	70	1	69	1	74	0	94	1	76	1	92	0.988235	85	0.0117647	85	1	83	0	76	1	63	0	70
Chr. I	177285	0	77	1	134	0	94	0	80	1	52	1	69	1	77	1	122	1	73	1	63	0	54	1	99	0	75	1	67	1	66	0	100	1	79	1	94	0.988636	88	0.0114943	87	1	85	0	75	0.983333	60	0	66
Chr. I	177450	0	74	1	116	0	91	0	91	1	57	1	69	1	75	1	139	1	70	1	59	0	66	1	99	0	66	1	65	1	79	0	96	1	100	1	105	1	109	0.0120482	83	1	92	0	67	1	77	0	80
Chr. I	177692	0	61	1	97	0	92	0	73	1	55	1	71	1	51	1	132	1	82	1	52	0	66	1	79	0	75	1	70	1	77	0	96	1	82	1	90	0.97561	82	0	85	1	71	0	82	1	63	0	57
Chr. I	177875	0	66	1	111	0	91	0	80	1	55	1	59	1	52	1	114	0.984848	66	1	52	0	82	1	97	0	75	1	65	1	78	0	87	1	90	1	98	1	74	0.0253165	79	1	67	0	78	1	55	0	58
Chr. I	178009	0	60	1	89	0	88	0	76	1	46	1	50	1	43	1	108	1	67	1	46	0	62	1	94	0	66	1	48	1	70	0	83	1	80	1	89	0.98913	92	0.0128205	78	1	61	0	66	1	56	0	70
Chr. I	178028	0	55	1	79	0.0114943	87	0	74	1	48	1	56	1	43	1	104	1	59	1	44	0	59	1	97	0	67	1	45	1	70	0	87	1	78	1	84	0.977778	90	0.0140845	71	1	62	0	62	1	57	0	65
Chr. I	178204	0	58	1	117	0	74	0	72	1	40	1	85	1	64	1	110	1	68	1	47	0	66	1	91	0	78	1	64	1	63	0	87	1	92	1	79	0.972973	74	0.0235294	85	1	70	0	72	1	66	0	58
Chr. I	178270	0	63	1	118	0	80	0	84	1	42	1	94	1	59	1	116	1	82	1	53	0	63	1	89	0	78	1	57	1	68	0	85	1	91	1	85	0.987952	83	0.0266667	75	1	72	0	69	1	66	0	70
Chr. I	178358	0	60	0.990099	101	0	73	0	88	1	38	1	80	1	63	1	117	1	63	1	46	0	58	1	89	0	76	1	49	1	62	0	82	1	82	1	81	0.984848	66	0.0240964	83	1	69	0	63	1	58	0	63
Chr. I	178448	0	62	1	107	0	60	0	90	1	46	1	73	1	71	1	112	1	69	1	59	0	60	1	95	0	65	1	53	1	61	0	85	1	89	1	85	0.971831	71	0.0277778	72	1	80	0	58	1	61	0	53
Chr. I	178541	0	62	1	118	0	66	0	72	1	55	1	77	1	81	1	111	1	76	1	55	0.0166667	60	1	98	0	61	1	63	1	82	0	89	1	89	1	90	0.988372	86	0.0238095	84	1	87	0.0151515	66	1	73	0	56
Chr. I	178563	0	59	1	116	0	76	0	78	1	53	1	77	1	79	1	115	1	82	1	58	0	61	1	96	0	72	1	70	1	82	0	95	1	91	1	96	0.989899	99	0.025	80	1	84	0	73	1	75	0	60
Chr. I	178602	0	64	1	122	0	78	0	81	1	49	1	74	1	68	1	120	1	73	1	57	0	59	1	83	0	72	1	59	1	83	0	100	1	87	1	95	0.989247	93	0.0116279	86	1	87	0	73	1	80	0	54
Chr. I	178654	0	63	1	124	0	70	0	87	1	57	1	81	1	64	1	119	1	69	1	60	0	69	1	86	0	64	1	68	1	77	0	97	1	81	1	97	0.989247	93	0.0116279	86	1	83	0	55	1	70	0	53
Chr. I	178674	0	65	1	122	0	71	0	81	1	57	1	75	1	63	1	113	1	63	1	60	0	73	1	93	0.0147059	68	1	74	1	72	0	95	1	79	1	94	0.989011	91	0.0119048	84	1	84	0	63	1	69	0	58
Chr. I	178682	0	65	1	122	0	76	0	83	1	59	1	74	1	65	1	117	1	63	1	57	0	77	1	98	0	71	1	71	1	83	0	93	1	83	1	92	1	82	0.0121951	82	1	87	0	68	1	67	0	59
Chr. I	178846	0	59	1	133	0.0149254	67	0	90	1	51	1	77	1	59	1	136	1	70	1	48	0	70	1	104	0	62	1	65	1	79	0	101	1	90	1	107	1	77	0	82	1	85	0	53	1	53	0	50
Chr. I	178875	0	68	1	125	0	67	0	82	1	52	1	74	1	61	1	132	1	66	1	44	0	62	1	94	0	68	1	65	1	81	0	99	1	83	0.990196	102	1	72	0	87	1	77	0	60	1	54	0	46
Chr. I	178905	0	68	1	125	0	70	0	91	1	48	1	79	1	63	1	136	1	78	1	40	0	69	1	98	0	59	1	65	1	85	0	83	1	79	1	113	1	68	0	83	1	82	0	67	1	46	0	54
Chr. I	178960	0	84	1	113	0	72	0	92	1	47	1	67	1	58	0.990654	107	1	71	1	36	0	60	1	98	0	63	1	68	1	75	0	80	1	82	1	89	1	63	0	87	1	82	0	71	1	39	0	42
Chr. I	178989	0	87	1	113	0	85	0	91	1	42	1	74	1	65	1	115	1	73	1	35	0	63	1	104	0	57	1	64	1	76	0	82	0.988372	86	1	90	1	66	0	87	1	81	0	82	1	45	0	46
Chr. I	179055	0	68	1	119	0	73	0	76	1	50	1	61	1	65	1	121	1	73	1	38	0	60	1	99	0	57	1	61	1	70	0	72	0.987952	83	1	87	1	68	0	62	1	87	0	72	1	41	0	37
Chr. I	179397	0	66	1	100	0	74	0	73	1	48	1	56	1	35	1	108	1	64	1	44	0	56	1	74	0	37	1	56	1	77	0	70	1	67	1	81	0.974026	77	0	81	1	83	0	56	1	50	0	54
Chr. I	179402	0	61	1	107	0	80	0	73	1	45	1	64	1	45	1	114	1	68	1	44	0	52	1	78	0	39	1	58	1	77	0	74	1	73	1	88	1	78	0	74	1	95	0	57	1	50	0	51
Chr. I	179554	0	73	1	103	0	88	0	100	0.97561	41	1	70	1	44	1	117	1	66	1	57	0	71	1	84	0	50	1	68	1	69	0	88	1	89	1	69	0.972603	73	0.0210526	95	1	75	0	63	1	64	0	44
Chr. I	179588	0	70	1	116	0	84	0	94	1	51	1	75	1	45	1	128	1	73	1	66	0	73	1	91	0	44	1	70	1	76	0	84	1	95	1	73	0.972973	74	0.0204082	98	1	78	0	56	1	72	0	44
Chr. I	179610	0	76	1	108	0	83	0	99	1	49	1	74	1	44	1	127	1	69	1	61	0	81	1	87	0	53	1	62	1	70	0	79	1	98	1	78	0.970588	68	0.0217391	92	1	78	0	59	1	64	0	48
Chr. I	179706	0	63	1	118	0	77	0	93	1	49	1	80	1	50	1	119	1	80	1	69	0	79	1	74	0	57	1	69	0.984615	65	0	82	1	91	1	86	0.969697	66	0.0111111	90	1	78	0	56	1	65	0.0192308	52
Chr. I	179772	0	65	1	111	0	95	0	87	1	55	1	80	1	51	1	104	1	69	1	63	0	69	1	76	0	54	1	69	1	68	0	94	1	97	1	77	0.966102	59	0.011236	89	1	82	0	55	1	63	0	51
Chr. I	179823	0	62	1	114	0	78	0	75	1	57	1	69	1	62	1	104	1	67	1	58	0	59	1	77	0	61	1	63	1	70	0	97	1	92	1	76	0.957746	71	0.0116279	86	1	88	0	56	1	66	0.0185185	54
Chr. I	179877	0	74	1	108	0	68	0	73	1	59	1	66	1	69	1	107	1	71	1	52	0	67	1	81	0	65	1	62	1	69	0	97	1	77	1	73	0.969697	66	0.0126582	79	1	84	0	62	1	55	0	60
Chr. I	179951	0	67	1	101	0	79	0	75	0.983051	59	1	60	1	68	1	114	1	67	1	52	0	75	1	84	0	61	1	54	1	61	0	81	1	79	1	70	0.970149	67	0.0169492	59	1	86	0	57	1	46	0	55
Chr. I	179972	0	73	1	101	0	81	0	78	1	58	1	56	1	67	1	110	1	64	1	51	0	80	1	79	0	57	1	59	1	62	0	83	1	78	1	66	1	62	0	66	0.987952	83	0	65	1	33	0	65
Chr. I	180013	0	71	1	111	0	88	0	74	1	51	1	66	1	67	1	111	1	75	1	54	0.0135135	74	1	87	0	63	1	66	1	79	0	92	1	92	1	71	1	69	0	68	1	81	0	63	1	58	0	57
Chr. I	180072	0	65	1	106	0	95	0	81	0.981481	54	1	71	1	69	1	102	1	60	1	40	0	71	1	93	0	70	1	64	1	76	0	84	1	82	1	67	0.985714	70	0.0133333	75	1	76	0	70	1	64	0	62
Chr. I	180103	0	73	1	109	0	101	0	87	1	58	1	66	1	69	1	102	0.984848	66	1	48	0	64	1	94	0	67	1	67	1	75	0	77	1	65	1	67	0.985075	67	0.012987	77	1	79	0	72	1	70	0	68
Chr. I	180134	0	75	1	108	0	84	0	82	1	50	1	58	1	70	1	98	1	66	1	49	0	63	1	99	0	63	1	62	1	72	0	81	1	59	1	70	0.985915	71	0.0131579	76	1	62	0	62	1	64	0	69
Chr. I	180231	0	67	1	111	0	91	0	88	1	57	1	81	1	79	1	107	1	81	1	59	0	58	1	114	0	70	1	60	1	81	0	85	1	79	1	94	1	79	0.0140845	71	1	80	0	75	1	67	0	72
Chr. I	180256	0	59	1	106	0	97	0	85	1	47	1	76	1	68	1	105	1	74	1	57	0	61	1	108	0	73	1	55	1	66	0	87	1	75	1	94	1	78	0.0121951	82	1	73	0	83	1	71	0	71
Chr. I	180264	0	61	1	105	0	91	0	83	1	51	1	80	1	73	1	109	1	76	1	58	0	59	1	111	0	77	1	56	1	66	0	79	1	77	1	98	1	76	0.0135135	74	1	76	0	77	1	73	0	67
Chr. I	180277	0.114754	61	1	13	0.113402	97	0.155844	77	1	5	1	5	1	6	1	10	1	8	1	5	0.114754	61	1	8	0.144737	76	1	3	1	5	0.0675676	74	1	8	1	4	1	7	0.142857	84	1	6	0.0675676	74	1	4	0.209677	62
Chr. I	180278	0	65	0.909091	99	0	100	0	80	0.918367	49	0.935065	77	0.9	60	0.909091	110	0.902778	72	0.916667	48	0	65	0.925234	107	0	81	0.925926	54	0.934426	61	0	75	0.959459	74	0.969072	97	0.878788	66	0.0114943	87	0.933333	75	0	79	0.944444	72	0	66
Chr. I	180286	0	60	1	108	0	100	0	73	1	52	1	76	1	65	1	116	1	77	1	52	0	58	1	110	0.0136986	73	1	60	1	71	0	79	1	82	1	101	1	65	0.025	80	1	79	0	75	1	80	0.0169492	59
Chr. I	180327	0	68	1	124	0	105	0	81	1	53	1	86	1	70	1	119	1	71	1	55	0	61	1	104	0	87	1	62	1	71	0	88	1	84	0.990654	107	1	79	0	90	1	84	0	90	1	72	0	68
Chr. I	180393	0	61	1	120	0	106	0	85	1	58	1	65	1	63	1	111	1	73	1	52	0	61	1	116	0	85	1	64	1	87	0	84	1	90	1	114	1	90	0	90	1	76	0	89	1	72	0	72
Chr. I	180431	0	56	1	121	0	98	0	81	1	55	1	76	1	57	0.990566	106	1	74	1	47	0	64	1	112	0	84	0.985294	68	1	77	0	86	1	90	1	111	1	87	0.0227273	88	0.987654	81	0	91	1	76	0	68
Chr. I	180456	0	54	1	120	0	90	0	81	1	58	1	77	1	60	1	127	1	79	1	51	0	63	1	104	0	78	1	66	1	72	0	87	1	86	1	114	1	76	0.0215054	93	1	87	0	75	1	83	0	70
Chr. I	180509	0	58	1	129	0	100	0	85	1	47	1	83	1	67	1	127	1	88	1	62	0	57	1	99	0	78	1	60	1	73	0	85	1	75	1	119	1	70	0.0238095	84	1	78	0	79	1	82	0	73
Chr. I	180583	0	55	1	117	0	91	0	92	1	39	1	76	1	64	1	99	1	73	1	65	0	56	1	73	0	54	1	52	1	75	0	87	1	88	1	108	1	81	0	85	1	81	0	78	1	75	0	68
Chr. I	180603	0	48	1	124	0	88	0	96	1	38	1	75	1	68	1	101	1	73	1	64	0	55	1	70	0	55	1	57	1	84	0	91	1	91	1	115	1	79	0	86	1	83	0	73	1	79	0	72
Chr. I	180644	0	40	1	124	0	82	0	82	1	36	1	78	1	65	1	105	1	66	1	64	0	56	1	76	0	60	1	48	0.987013	77	0	87	1	103	1	110	1	78	0	84	1	79	0	71	1	77	0	59
Chr. I	180726	0	47	0.992	125	0	85	0	70	1	39	1	66	1	64	1	111	1	57	1	58	0	67	1	82	0	58	1	54	1	74	0	97	0.989362	94	1	110	1	81	0.0140845	71	1	78	0	68	1	67	0	59
Chr. I	180787	0	57	1	123	0	83	0	67	1	43	1	86	1	68	1	116	1	49	1	59	0	69	1	95	0	58	1	50	1	78	0	92	1	91	1	106	1	72	0.0289855	69	1	80	0	62	1	60	0	58
Chr. I	180794	0	62	1	123	0	89	0	74	1	46	1	85	1	72	1	119	1	50	1	57	0	70	1	95	0	56	1	55	1	76	0	91	1	94	1	111	1	73	0.027027	74	1	79	0	68	1	60	0	63
Chr. I	180898	0	59	1	104	0	78	0	75	1	39	1	70	1	53	1	95	1	60	1	49	0	64	1	102	0	53	1	51	1	63	0	95	1	69	1	88	1	59	0.011236	89	1	70	0	75	1	59	0	48
Chr. I	180906	0	57	1	105	0	75	0	74	1	42	1	62	1	50	1	93	1	61	1	51	0	61	1	105	0	54	1	53	1	61	0	90	1	73	1	88	1	56	0.0123457	81	1	70	0	72	1	49	0	43
Chr. I	180907	0	56	1	109	0	75	0	72	1	42	1	67	1	50	1	90	1	61	1	50	0	60	1	105	0	53	1	52	1	61	0	89	1	76	1	88	1	58	0.012987	77	1	71	0	66	1	54	0	41
Chr. I	180908	0	60	1	109	0	76	0	70	1	43	1	61	1	46	1	85	1	57	1	46	0	61	1	102	0	56	1	54	1	62	0	90	1	75	1	88	1	57	0.0119048	84	1	71	0	69	1	54	0	43
Chr. I	180913	0	64	1	108	0	78	0	71	1	40	1	63	1	46	1	89	1	57	1	45	0	61	1	92	0	55	0.981481	54	1	56	0	91	1	73	1	82	1	56	0.0113636	88	1	66	0	76	1	50	0	48
Chr. I	180922	0	60	1	108	0	73	0	63	1	45	1	63	1	45	1	91	1	59	1	49	0	61	1	104	0	58	1	53	1	58	0	91	1	79	1	89	1	55	0.011236	89	1	62	0	75	1	50	0	42
Chr. I	180982	0	64	1	94	0	83	0	70	1	49	1	48	1	29	1	62	1	45	1	33	0	68	1	83	0	72	1	42	1	38	0	98	1	67	1	70	1	44	0	88	1	58	0	78	1	39	0	47
Chr. I	180988	0	61	1	96	0	78	0	67	1	52	1	50	1	31	1	67	1	51	1	32	0	68	1	85	0	68	1	41	1	39	0	93	1	70	1	68	1	41	0	88	1	60	0	74	1	46	0	45
Chr. I	181013	0.0147059	68	1	86	0	70	0	69	1	50	1	47	1	24	1	67	1	44	1	29	0	64	1	82	0	67	1	33	1	36	0	82	1	71	1	65	0.975	40	0	89	1	61	0	79	1	47	0	41
Chr. I	181107	0	64	1	44	0	70	0	65	1	20	1	22	1	13	1	33	1	24	1	17	0	57	1	43	0	48	1	20	1	17	0	78	1	32	1	26	0.954545	22	0	78	1	34	0.0151515	66	1	16	0	41
Chr. I	181117	0	59	1	34	0	63	0	61	1	18	1	21	1	12	1	28	1	21	1	15	0	54	1	37	0	48	1	18	1	14	0	75	1	29	1	21	0.95	20	0	77	1	33	0	63	1	14	0	39
Chr. I	181118	0	59	1	36	0	64	0	60	1	18	1	21	1	12	1	28	1	23	1	15	0	51	1	36	0	47	1	18	1	14	0	73	1	30	1	21	0.95	20	0	73	1	32	0.0163934	61	1	15	0	38
Chr. I	181119	0	59	1	34	0	63	0	61	1	18	1	21	1	11	1	26	1	19	1	15	0	52	1	34	0	46	1	17	1	14	0	73	1	30	1	21	0.95	20	0	76	1	30	0	62	1	14	0	38
Chr. I	181384	1	25	1	110	1	41	1	28	1	43	1	78	1	65	1	114	1	72	1	49	1	34	1	120	1	36	1	73	1	74	1	42	1	88	1	107	1	81	1	23	1	99	1	22	1	60	1	22
Chr. I	181385	1	22	1	110	1	38	1	29	1	41	1	77	1	63	1	107	1	69	1	45	1	34	1	116	1	36	1	73	1	73	1	42	1	86	1	104	1	83	1	22	1	93	1	22	1	57	1	22
Chr. I	181396	1	27	1	114	1	43	1	31	1	46	1	78	1	71	1	117	1	77	1	50	1	38	1	126	1	42	1	69	1	73	1	48	1	95	1	113	1	81	1	27	1	100	1	25	1	60	1	26
Chr. I	181399	1	25	1	111	1	44	1	33	1	42	1	75	1	64	1	117	1	75	1	51	1	39	1	126	1	42	1	64	1	69	1	50	1	92	1	111	1	79	1	26	1	98	1	24	1	60	1	26
Chr. I	181402	1	26	1	115	1	47	1	34	1	48	1	78	1	69	1	118	1	77	1	51	1	39	1	124	1	46	1	68	1	72	1	52	1	95	1	108	1	86	1	27	1	100	1	26	1	64	1	28
Chr. I	181403	1	24	1	112	1	45	1	33	1	46	1	72	1	63	1	108	1	73	1	52	1	39	1	115	1	46	1	66	1	66	1	49	1	92	1	109	1	83	1	27	1	92	1	26	1	57	1	24
Chr. I	181404	1	24	1	110	1	44	1	33	1	49	1	76	1	66	1	115	1	73	1	49	1	40	1	115	1	46	1	64	1	67	1	51	1	90	1	104	1	85	1	26	1	94	1	25	1	62	1	24
Chr. I	181406	1	25	1	112	1	43	1	33	1	48	1	77	1	70	1	114	1	72	1	50	1	41	1	115	1	47	1	66	1	66	1	51	1	92	1	103	1	85	1	30	1	100	1	25	1	60	1	29
Chr. I	181408	0.962963	27	1	115	1	48	1	35	1	49	1	79	1	73	1	118	1	81	1	53	1	41	1	122	1	47	1	68	1	72	1	52	1	95	1	111	1	89	1	31	1	102	1	26	1	61	1	30
Chr. I	181412	1	27	1	117	1	49	1	36	1	49	1	78	1	72	1	119	1	82	1	56	1	43	1	125	1	50	1	69	1	77	1	55	1	95	1	106	1	89	1	32	1	98	1	28	1	64	1	30
Chr. I	181426	1	29	1	124	1	45	1	39	1	50	1	72	1	69	1	114	1	81	1	49	1	51	1	119	1	52	1	70	1	65	1	62	1	90	1	101	1	84	1	36	1	101	1	33	1	59	1	29
Chr. I	181429	1	31	1	125	1	55	1	41	1	52	1	75	1	79	1	117	1	85	1	54	1	54	1	126	1	55	1	68	1	76	1	63	1	91	1	108	1	90	1	37	1	104	1	34	1	62	1	34
Chr. I	181430	1	32	1	122	1	55	1	42	1	50	1	77	1	81	1	117	1	86	1	54	1	54	1	127	1	56	1	68	1	75	1	64	1	90	1	106	1	96	1	37	1	104	1	35	1	64	1	34
Chr. I	181437	1	33	1	122	1	57	1	41	1	49	1	73	1	79	1	117	1	84	1	53	1	56	1	127	1	60	1	65	1	74	1	67	1	85	1	110	1	94	1	39	1	103	1	39	1	64	1	37
Chr. I	181441	1	30	1	127	1	58	1	42	1	48	0.986486	74	0.986842	76	1	116	1	84	1	48	1	54	1	121	1	61	1	64	0.987013	77	1	63	1	87	1	104	1	88	1	38	1	98	1	40	1	59	1	35
Chr. I	181442	1	31	1	128	1	59	1	41	1	51	1	77	1	78	1	118	1	85	1	54	1	55	1	127	1	63	1	63	1	74	1	66	1	90	1	111	1	94	1	38	1	101	1	40	1	64	1	38
Chr. I	181444	1	30	1	125	1	53	1	42	1	46	1	72	1	70	1	106	1	77	1	51	1	54	1	118	1	63	1	59	1	64	1	65	1	88	1	105	1	89	1	37	1	95	1	39	1	55	1	34
Chr. I	181460	1	27	1	127	1	57	1	49	1	49	1	73	1	71	1	115	1	83	1	53	1	60	1	111	1	64	1	61	1	73	1	65	1	84	1	103	1	93	1	37	1	95	1	36	1	60	1	39
Chr. I	181461	1	29	1	130	1	57	1	50	1	51	1	76	1	77	1	118	1	87	1	53	1	61	1	120	1	65	1	62	1	78	1	68	1	84	1	106	1	95	1	37	1	100	1	39	1	65	1	41
Chr. I	181464	0	27	1	127	0	58	0	49	1	53	1	77	1	74	1	113	1	85	1	55	0	60	1	121	0	67	1	61	1	78	0	69	1	83	1	107	0.979592	98	0	35	1	99	0	38	1	67	0	38
Chr. I	181466	1	27	1	130	1	58	1	47	1	50	1	70	1	69	1	109	1	85	1	53	1	62	1	114	1	64	1	57	1	77	1	69	1	82	1	104	1	96	1	36	1	96	1	39	1	58	1	39
Chr. I	181467	1	26	1	125	1	59	1	48	1	53	1	72	1	74	1	114	1	83	1	56	1	62	1	119	1	67	1	59	1	75	1	72	1	82	1	108	1	98	1	35	1	98	0.973684	38	1	63	1	42
Chr. I	181478	1	30	1	128	1	62	1	49	1	55	1	77	1	67	1	108	1	86	1	57	1	67	1	113	1	69	1	59	1	70	1	76	1	85	1	103	1	93	1	38	1	96	1	38	1	61	0.977778	45
Chr. I	181491	0.0344828	29	1	133	0	59	0	51	1	58	1	85	1	75	1	107	1	90	1	57	0	67	1	112	0	68	1	56	1	76	0	78	1	83	1	108	0.989583	96	0	34	1	91	0	37	1	64	0	39
Chr. I	181497	1	33	1	126	1	63	1	54	1	56	1	78	1	68	1	102	1	85	1	56	1	72	1	112	1	73	1	56	1	69	1	79	1	82	1	102	1	95	1	38	1	89	1	42	1	62	1	43
Chr. I	181515	1	41	1	131	1	74	1	61	1	65	1	84	1	67	1	102	1	86	1	57	1	74	1	123	1	74	1	57	1	74	1	81	1	83	1	107	1	99	1	42	1	90	1	47	1	60	1	53
Chr. I	181516	1	36	1	127	1	73	1	64	1	64	1	82	1	67	1	103	1	83	1	57	1	74	1	120	1	73	1	57	1	72	1	79	1	81	1	107	1	97	1	41	1	91	1	47	1	58	1	51
Chr. I	181524	1	37	1	124	1	72	1	60	1	60	1	75	1	61	1	95	1	82	1	56	1	71	1	116	1	67	1	57	0.985294	68	1	82	1	79	1	97	1	90	1	39	1	85	1	45	1	51	1	51
Chr. I	181526	1	39	1	130	1	75	1	63	1	65	1	83	1	69	1	106	1	90	1	60	1	75	1	127	1	74	1	62	1	73	1	86	1	91	1	108	1	100	1	44	1	89	1	50	1	56	1	56
Chr. I	181528	1	40	1	129	1	76	1	61	1	66	1	75	1	67	1	107	1	88	1	56	1	74	1	126	1	71	1	59	1	73	1	83	1	84	1	106	1	99	1	43	1	87	1	50	1	56	1	54
Chr. I	181554	1	45	1	130	1	79	1	64	1	59	1	73	1	74	1	117	1	81	1	62	1	74	1	124	1	71	1	62	1	73	1	79	1	83	1	104	1	97	1	51	1	85	1	54	1	56	1	56
Chr. I	181589	0	52	1	142	0	78	0	69	1	60	1	74	0.985507	69	1	123	1	87	1	64	0	73	1	129	0	66	1	62	1	78	0	76	1	94	1	90	0.968421	95	0	56	1	76	0	50	1	61	0	46
Chr. I	181593	1	56	1	147	1	85	1	67	1	64	1	76	1	69	1	133	1	91	1	65	1	75	1	126	1	69	1	64	1	75	1	82	1	92	1	89	1	96	1	64	1	78	1	55	1	60	1	54
Chr. I	181612	1	63	1	143	1	85	1	66	1	60	1	79	1	69	1	130	1	80	1	60	1	65	1	128	1	69	1	58	1	74	1	86	1	95	1	90	1	94	1	67	1	74	1	61	1	59	1	51
Chr. I	181632	1	60	1	140	1	83	1	64	1	56	1	73	1	68	1	127	1	79	1	53	1	73	1	121	1	64	1	62	1	81	1	85	1	87	1	97	0.988889	90	1	66	1	76	1	63	1	52	1	52
Chr. I	181641	1	62	1	140	1	91	1	68	1	56	1	73	1	68	1	123	1	80	1	54	1	76	1	126	1	62	1	66	1	81	1	90	1	85	1	94	1	87	1	69	1	80	1	64	1	56	1	59
Chr. I	181644	1	60	1	137	1	90	1	68	1	58	1	73	1	64	1	125	1	72	1	49	0.987179	78	1	117	1	57	1	63	1	78	1	88	1	82	1	87	1	86	1	69	1	78	1	62	1	55	1	58
Chr. I	181647	1	56	1	136	1	92	1	63	1	56	1	73	1	59	1	121	1	74	1	50	1	78	1	129	1	62	1	62	1	84	1	88	0.988764	89	1	91	1	89	1	72	1	73	1	64	1	53	1	59
Chr. I	181657	1	53	1	126	1	82	1	65	1	53	1	71	1	54	0.990991	111	1	68	1	45	1	75	1	123	1	56	1	58	1	74	1	89	1	85	1	80	1	90	1	72	1	81	1	60	1	52	1	56
Chr. I	181662	1	54	1	131	1	88	1	65	1	55	1	70	1	60	1	122	1	75	0.958333	48	1	75	1	129	1	59	1	63	1	81	1	96	1	83	1	85	1	94	1	70	1	80	1	64	1	58	1	61
Chr. I	181664	1	60	1	135	1	91	1	68	1	55	1	74	1	65	1	126	1	78	1	51	1	78	1	134	1	61	1	69	1	85	1	100	1	94	1	91	1	93	1	77	1	83	1	69	1	59	1	67
Chr. I	181665	1	58	1	134	1	86	1	66	1	56	1	72	1	64	1	125	1	75	1	50	1	73	1	130	1	61	1	68	1	85	1	99	1	93	1	90	1	93	1	77	1	82	1	69	1	58	1	65
Chr. I	181666	1	60	1	135	1	86	1	68	1	53	1	73	1	64	1	124	1	76	1	48	1	76	1	130	1	64	1	66	1	83	1	98	1	91	1	90	1	94	1	76	1	77	1	69	1	59	1	62
Chr. I	181670	1	57	1	126	1	83	1	67	1	53	0.985915	71	1	61	1	123	1	74	1	45	1	73	1	136	1	60	1	66	1	86	1	98	1	90	1	89	1	92	1	72	1	77	1	63	1	54	1	61
Chr. I	181671	1	60	1	137	1	88	1	70	1	52	1	76	1	66	1	130	1	76	1	51	1	75	1	139	1	62	1	69	1	86	1	100	1	94	1	89	1	94	1	75	1	79	1	71	1	59	1	65
Chr. I	181679	1	63	1	137	1	92	1	70	1	50	1	71	1	63	1	132	1	75	1	56	1	79	1	132	1	60	1	69	1	88	1	96	1	86	1	88	1	96	1	72	1	72	1	70	1	56	1	67
Chr. I	181687	1	62	1	144	1	91	1	76	1	50	1	76	1	59	1	129	1	81	1	55	1	82	1	134	1	64	1	72	1	86	1	97	1	97	1	86	1	96	1	71	1	75	1	69	1	54	1	61
Chr. I	181689	1	61	1	143	1	93	1	77	1	52	1	75	1	58	1	131	1	78	1	53	1	79	1	131	1	61	1	70	1	85	1	99	1	95	1	88	1	100	1	71	1	76	1	68	1	56	1	62
Chr. I	181700	1	63	1	137	1	89	1	73	1	52	1	77	1	54	1	117	1	74	1	51	1	73	1	117	0.981818	55	1	60	1	80	1	100	1	94	1	86	1	98	1	65	1	71	1	64	1	56	1	63
Chr. I	181704	1	67	1	142	1	95	1	77	1	53	1	77	1	58	1	118	1	73	1	51	1	69	1	118	1	60	1	65	1	80	1	101	1	94	1	87	1	103	1	69	1	73	1	69	1	56	1	68
Chr. I	181719	1	69	1	139	1	94	1	76	1	58	1	76	1	58	1	132	1	72	1	55	1	77	1	122	1	62	1	63	1	82	1	105	1	96	1	98	1	113	1	65	1	75	1	72	1	55	1	74
Chr. I	181739	1	58	1	142	1	88	1	79	1	53	1	80	1	57	1	129	1	74	1	57	1	77	1	127	1	71	1	62	1	76	1	109	1	91	1	104	1	110	1	67	1	73	1	75	1	61	1	76
Chr. I	181741	1	60	1	140	1	84	1	78	1	53	1	80	1	58	1	123	1	72	1	55	1	78	1	123	1	66	1	61	1	75	1	106	1	89	1	98	1	106	1	68	1	69	1	70	1	61	1	77
Chr. I	181746	1	57	1	142	1	86	1	78	1	54	1	79	1	56	1	123	1	71	1	51	1	75	1	126	1	63	0.983051	59	1	75	1	104	1	91	1	98	1	111	1	68	1	69	1	68	1	58	1	66
Chr. I	181752	1	53	1	136	0.98913	92	1	75	1	53	1	82	1	54	1	121	1	74	1	56	1	75	1	126	1	66	1	65	1	75	1	108	1	87	1	92	1	102	1	68	1	71	1	68	1	60	1	72
Chr. I	181762	1	60	1	139	1	91	1	78	1	55	1	80	1	59	1	127	1	79	1	62	1	76	1	129	1	70	1	68	1	79	1	114	1	90	1	96	1	104	1	68	1	74	1	71	1	65	1	72
Chr. I	181763	1	60	1	141	1	93	1	80	1	57	1	81	1	60	1	126	1	81	1	64	1	76	1	129	1	68	1	65	1	82	1	116	1	93	1	99	1	107	1	68	1	75	1	68	1	65	1	73
Chr. I	181764	1	58	1	138	1	91	1	78	1	56	1	79	1	60	1	126	1	78	1	61	1	74	1	127	1	64	1	65	1	82	1	116	1	93	1	97	1	105	1	68	1	73	1	71	1	59	1	70
Chr. I	181768	1	60	1	143	1	92	1	80	1	54	1	82	1	61	1	128	1	80	1	64	1	84	1	126	1	68	1	68	1	82	1	113	1	92	1	96	1	105	1	71	1	76	1	73	1	64	1	68
Chr. I	181794	1	59	1	128	1	85	1	75	1	53	1	77	1	55	1	123	1	71	1	53	0.987179	78	1	120	1	66	1	60	1	74	1	109	1	85	1	92	1	96	1	71	1	69	1	57	1	57	1	49
Chr. I	181795	1	65	1	133	1	92	1	79	1	53	1	81	1	62	1	129	1	72	1	59	1	85	1	124	1	68	1	60	1	80	1	109	1	93	1	93	1	100	1	74	1	76	1	68	1	57	1	51
Chr. I	181796	1	67	1	135	1	92	1	80	1	55	1	79	1	63	1	132	1	77	1	60	1	85	1	123	1	71	1	63	1	79	1	114	1	92	1	96	1	103	1	72	1	77	1	70	1	60	1	54
Chr. I	181808	1	69	1	125	1	93	1	73	1	51	1	78	0.983051	59	1	125	1	75	1	56	1	84	1	112	1	73	1	59	1	85	1	112	1	92	1	93	1	97	1	70	1	82	1	73	1	57	1	54
Chr. I	181814	1	71	1	124	1	91	1	78	1	47	1	79	1	64	1	128	1	79	1	64	1	81	1	118	1	78	1	60	1	85	1	108	1	97	1	89	1	96	1	71	1	84	1	76	1	61	1	53
Chr. I	181815	1	64	1	122	1	91	1	76	1	48	1	79	1	61	1	126	1	73	1	65	1	78	1	116	1	75	1	59	1	79	1	102	1	94	1	93	1	90	1	68	1	81	1	70	1	57	1	48
Chr. I	181816	1	68	1	116	1	84	1	76	1	46	1	72	1	56	1	119	1	71	1	62	1	77	1	109	0.972603	73	1	52	1	75	1	100	1	89	1	91	1	85	1	64	1	78	1	61	1	59	1	47
Chr. I	181818	1	72	1	123	1	94	1	81	1	50	1	80	1	61	1	128	1	73	1	66	1	82	1	122	1	78	1	59	1	84	1	107	1	99	1	94	1	95	1	73	1	83	1	76	1	59	1	52
Chr. I	181820	1	73	1	126	1	91	1	81	1	48	1	79	1	61	1	127	1	78	1	65	1	82	1	121	1	76	1	63	1	83	1	105	1	98	1	95	1	96	1	70	1	83	1	74	1	58	1	53
Chr. I	181824	1	69	1	115	1	93	1	80	1	47	1	71	0.982456	57	1	121	1	77	1	63	1	81	1	117	1	74	1	63	1	78	1	101	1	86	1	91	1	87	1	69	1	80	1	66	1	53	1	52
Chr. I	181825	1	70	1	118	1	89	1	82	1	49	1	72	1	59	1	120	1	79	1	64	1	83	1	119	1	77	1	64	1	81	1	105	1	92	0.989247	93	1	91	1	72	1	82	1	71	1	52	1	53
Chr. I	181830	1	69	1	121	1	86	1	84	1	47	1	76	1	60	1	114	1	77	1	64	1	78	1	116	1	79	1	66	1	82	1	109	1	96	1	91	1	99	1	75	1	81	1	66	1	51	1	49
Chr. I	181832	1	71	1	122	1	90	1	83	1	49	1	75	1	64	1	115	1	78	1	66	1	82	1	118	1	78	1	70	1	82	1	109	1	90	1	96	1	95	1	76	1	80	1	69	1	52	1	53
Chr. I	181841	1	73	1	124	1	87	1	73	1	45	1	74	1	62	1	118	1	78	1	67	1	83	1	114	1	81	1	65	1	82	1	102	1	83	1	94	1	95	1	73	1	80	1	70	1	52	1	54
Chr. I	181853	1	75	1	124	1	88	1	76	1	49	1	79	1	64	1	124	1	82	1	69	1	82	1	109	1	84	1	69	1	81	1	109	1	87	1	100	1	101	1	77	1	86	1	77	1	52	1	58
Chr. I	181859	1	67	1	117	1	77	1	73	1	46	1	73	1	57	1	127	1	77	1	69	1	75	1	99	1	83	1	63	1	79	1	102	1	81	1	94	1	95	1	75	1	78	1	71	0.979592	49	1	53
Chr. I	181861	1	71	1	127	1	82	1	75	1	49	1	76	1	62	1	125	1	78	1	68	1	80	1	103	1	82	1	67	1	83	1	103	1	85	1	93	1	96	1	77	1	86	1	77	1	48	1	58
Chr. I	181864	1	77	1	130	1	85	1	75	1	47	1	75	1	66	1	121	1	84	1	70	1	83	1	105	1	84	1	67	1	84	1	103	1	84	1	99	1	101	1	79	1	88	1	77	1	50	1	62
Chr. I	181865	1	74	1	129	1	82	1	76	1	47	1	76	1	64	1	123	1	82	1	71	1	82	1	102	1	84	1	70	1	82	1	102	1	85	1	98	1	101	1	78	0.988764	89	1	77	1	50	1	59
Chr. I	181870	1	78	1	132	1	83	1	76	1	48	1	77	1	64	1	115	1	81	1	70	1	83	1	103	1	84	1	69	1	83	1	101	1	84	1	95	1	99	1	81	1	89	1	75	1	51	1	59
Chr. I	181875	1	77	1	128	1	84	1	74	1	46	1	72	1	65	1	116	1	78	1	65	1	81	1	104	1	82	1	68	1	82	1	96	1	85	1	93	1	101	1	76	1	87	1	70	1	51	1	55
Chr. I	181891	1	79	1	125	1	95	1	81	1	47	1	75	1	59	1	114	1	82	1	63	1	82	1	104	1	84	1	68	1	84	1	98	1	83	1	87	1	93	1	81	1	90	1	68	1	46	1	59
Chr. I	181894	1	78	1	125	1	97	1	83	1	47	1	76	1	62	1	115	1	84	1	62	1	79	1	104	1	84	1	69	1	80	1	97	1	84	1	89	1	94	1	82	1	89	1	70	1	51	1	62
Chr. I	181905	1	81	1	130	1	95	1	82	1	53	1	73	1	61	1	118	1	80	1	63	1	80	1	104	1	83	1	71	1	75	1	98	1	84	1	93	1	97	1	83	1	86	1	67	1	53	1	59
Chr. I	181914	1	81	1	131	1	93	1	83	1	49	1	71	1	62	1	117	1	81	1	61	1	79	1	104	1	85	1	71	1	72	1	94	1	79	1	86	1	101	1	82	1	85	1	69	1	50	1	60
Chr. I	181923	1	83	1	134	1	91	1	82	1	47	1	74	1	63	1	125	1	92	1	66	1	79	1	101	1	89	1	71	1	74	1	94	1	85	1	88	1	105	1	80	1	87	1	69	1	55	1	61
Chr. I	181924	1	76	1	130	1	91	1	78	1	46	1	74	1	61	1	119	1	81	1	64	1	75	1	97	1	88	1	68	1	70	1	97	1	84	1	87	1	102	1	77	1	87	1	67	1	54	1	58
Chr. I	181940	1	76	1	130	1	93	1	76	1	53	1	77	1	62	1	115	1	92	1	68	1	77	1	98	1	82	1	68	1	73	1	95	1	82	1	93	1	111	1	73	1	90	1	71	1	56	0.983333	60
Chr. I	181941	1	74	1	129	1	91	1	76	1	53	1	78	1	61	1	115	1	93	1	69	1	75	1	98	1	83	1	67	1	71	1	93	1	83	1	91	1	111	1	71	1	86	1	71	1	58	1	62
Chr. I	181943	1	77	1	126	1	91	1	76	1	50	1	81	1	63	1	120	1	92	1	71	1	76	1	100	1	82	1	66	1	76	1	91	1	83	1	94	1	111	1	73	1	89	1	67	1	61	1	66
Chr. I	181944	1	74	1	118	1	87	1	72	1	44	1	73	1	61	1	117	1	83	1	67	1	75	1	97	1	80	1	63	1	74	1	89	1	84	1	87	1	103	1	70	1	85	1	60	1	60	0.983333	60
Chr. I	181945	1	78	1	126	1	88	1	73	1	48	1	79	1	62	1	117	1	91	1	69	1	74	1	100	1	77	1	65	1	74	1	89	1	84	1	91	1	109	1	70	1	85	1	65	1	58	1	65
Chr. I	181948	1	71	1	120	1	86	1	72	1	46	1	77	1	55	1	103	0.988636	88	1	68	1	72	1	99	1	76	1	61	1	70	1	82	1	79	1	85	1	102	1	65	1	83	1	60	1	55	1	60
Chr. I	181952	1	74	1	122	1	90	1	73	1	51	1	80	1	62	1	124	1	91	1	70	1	75	1	103	1	74	1	64	1	74	1	84	1	84	1	95	1	109	1	72	1	86	1	62	1	61	1	67
Chr. I	181956	1	73	1	125	1	88	1	73	1	53	1	82	1	61	1	124	1	92	1	72	1	74	1	102	1	74	1	64	1	74	1	83	1	84	1	95	1	106	1	71	1	82	1	61	1	58	1	65
Chr. I	181958	1	8	1	13	1	10	1	10	1	3	1	5	1	5	1	14	1	9	1	12	1	6	1	10	1	8	1	15	1	5	1	8	1	11	1	7	1	8	1	4	1	7	1	8	1	5	1	2
Chr. I	181981	1	72	1	119	1	82	1	78	1	52	1	87	1	67	1	136	1	87	1	63	1	78	1	100	1	77	1	62	1	75	1	95	1	83	1	93	1	107	1	76	1	86	1	66	1	64	1	63
Chr. I	181982	1	64	1	119	1	79	1	77	1	48	1	81	1	67	1	133	1	82	1	62	1	75	1	99	1	75	1	61	1	76	1	91	1	78	1	92	1	101	1	74	1	81	1	66	1	62	1	62
Chr. I	181997	1	69	1	123	1	86	1	79	1	49	1	87	1	70	1	131	1	89	1	59	1	79	1	108	1	76	1	61	1	76	1	100	1	79	1	95	1	100	1	72	1	95	1	70	1	62	1	61
Chr. I	182016	1	64	1	123	1	87	1	91	1	50	1	85	1	69	1	122	1	86	1	57	1	72	1	112	1	77	1	60	1	77	1	104	1	80	1	92	1	90	1	71	1	90	1	64	1	68	1	59
Chr. I	182018	1	63	1	124	1	84	1	93	1	50	1	85	1	73	0.991935	124	1	87	1	55	1	70	0.990741	108	1	77	1	61	1	81	1	104	1	79	1	94	1	91	1	72	1	87	1	67	1	66	1	59
Chr. I	182031	1	60	1	120	1	81	1	90	1	53	1	81	1	75	1	126	1	89	1	55	1	67	1	110	1	70	1	62	1	78	1	102	1	86	1	101	1	88	1	72	1	82	1	75	1	65	1	63
Chr. I	182032	1	59	1	119	1	81	1	93	1	53	1	80	1	76	1	133	1	86	1	57	1	66	1	108	1	71	1	62	1	76	1	105	1	88	1	97	1	92	1	71	1	82	1	77	1	68	1	64
Chr. I	182035	1	54	1	120	1	84	1	90	1	52	1	79	1	75	1	133	0.98913	92	1	59	1	66	1	110	1	71	1	63	1	77	1	106	1	92	1	101	1	92	1	72	1	82	1	76	1	66	1	62
Chr. I	182037	1	58	1	121	1	81	0.988764	89	1	51	1	78	1	76	1	131	1	90	1	60	1	66	1	115	1	73	1	63	1	80	1	108	1	89	1	99	1	93	1	71	1	81	1	77	1	66	1	64
Chr. I	182044	1	56	1	119	1	77	1	84	1	48	1	71	1	74	1	134	1	85	1	54	1	66	1	109	1	69	1	63	1	75	1	100	1	88	1	100	1	92	1	70	1	80	1	77	1	61	1	59
Chr. I	182045	1	53	1	113	1	71	1	80	1	44	1	65	1	65	1	127	1	75	0.980392	51	1	64	1	110	1	63	1	63	1	70	1	100	1	84	1	98	1	83	1	71	1	80	1	71	1	58	1	54
Chr. I	182046	1	53	1	117	1	73	1	84	1	45	1	61	1	67	1	122	1	83	1	52	1	61	0.990566	106	1	66	1	64	1	69	1	95	1	83	1	95	1	86	1	70	1	78	1	72	1	57	1	53
Chr. I	182063	1	61	1	117	1	81	1	89	1	46	1	76	1	68	1	133	1	90	1	52	1	68	1	114	1	69	1	71	1	75	1	100	1	95	1	91	1	89	1	75	1	87	1	84	1	61	1	65
Chr. I	182067	1	57	1	117	1	78	1	87	0.978261	46	1	69	1	64	1	122	1	84	1	54	1	60	1	112	1	65	1	66	1	76	1	99	1	92	1	85	1	79	1	70	1	86	1	85	1	59	0.983051	59
Chr. I	182068	1	58	1	118	1	79	1	90	1	47	1	71	1	66	1	127	1	87	1	55	1	62	1	113	1	63	1	67	1	78	1	100	1	95	1	88	1	83	1	70	1	88	1	86	1	62	1	62
Chr. I	182070	1	60	1	117	1	78	1	90	1	46	1	68	1	66	1	126	1	82	1	54	1	63	1	115	1	63	1	68	1	78	1	98	1	92	1	89	1	86	1	71	1	88	1	85	1	63	1	63
Chr. I	182073	1	62	1	117	1	81	1	91	1	46	1	71	1	67	1	125	1	83	1	53	1	64	1	117	1	60	1	68	1	76	1	100	1	93	1	88	1	83	1	68	1	90	1	85	1	60	1	64
Chr. I	182074	1	62	1	118	1	83	1	90	1	49	1	72	1	72	1	126	1	85	1	55	1	64	1	116	1	62	1	68	1	77	1	100	1	94	1	89	1	83	1	70	1	90	1	86	1	61	1	65
Chr. I	182080	1	63	1	117	1	85	1	92	1	48	1	67	1	70	1	128	1	84	1	57	1	61	1	119	1	64	1	69	1	77	1	102	1	96	1	84	1	76	1	68	1	90	1	78	1	58	1	66
Chr. I	182084	1	64	1	117	1	88	1	89	1	47	1	69	1	69	1	125	1	82	1	54	1	64	1	115	1	63	1	67	1	77	1	105	1	94	1	85	1	79	1	69	1	90	1	82	1	60	1	65
Chr. I	182086	1	60	1	114	1	88	1	86	1	49	1	68	1	70	1	128	1	85	1	51	1	61	1	113	1	61	1	63	1	75	1	102	1	96	1	83	1	75	1	69	1	87	1	79	1	60	1	65
Chr. I	182093	0	60	1	117	0	86	0	92	1	53	1	69	1	67	1	133	1	86	1	51	0	56	1	113	0	62	1	70	1	71	0	100	0.988889	90	1	82	0.987013	77	0.0138889	72	1	81	0	80	1	60	0	66
Chr. I	182111	1	63	1	116	1	82	1	85	1	45	1	73	1	61	1	124	1	82	1	53	1	59	1	107	1	62	1	64	1	70	1	102	1	81	1	80	1	76	1	75	1	85	1	83	1	59	1	65
Chr. I	182113	1	65	1	121	1	90	1	91	1	50	1	72	1	66	1	131	1	87	1	51	1	56	1	108	1	64	1	69	1	73	1	107	1	84	1	81	1	79	1	76	1	86	1	87	1	63	1	66
Chr. I	182114	1	66	1	122	1	91	1	91	1	52	1	75	1	67	1	132	1	89	1	55	1	59	1	113	1	66	1	69	1	74	1	106	1	85	1	84	1	83	1	77	1	86	1	87	1	63	1	68
Chr. I	182118	1	66	1	121	1	89	1	87	1	55	1	68	1	66	1	126	1	88	1	56	1	59	1	113	1	66	1	66	1	70	1	105	1	87	1	79	0.987654	81	1	76	1	82	1	82	1	63	1	68
Chr. I	182122	1	59	1	117	1	78	1	79	1	48	1	65	1	64	0.991304	115	1	85	1	55	1	57	1	106	1	61	1	65	1	68	1	97	1	80	1	78	1	75	1	72	0.987179	78	1	75	1	58	1	62
Chr. I	182132	1	61	1	111	1	90	1	85	1	54	1	74	1	67	1	120	1	85	1	57	1	61	1	108	1	66	1	67	1	76	1	101	1	90	1	78	1	83	1	81	1	85	1	81	1	60	1	76
Chr. I	182136	1	65	1	113	1	89	1	85	1	54	1	72	1	65	1	123	1	82	1	60	1	62	1	107	1	67	1	66	1	72	1	102	1	88	1	80	1	83	1	80	1	86	1	82	1	61	1	77
Chr. I	182141	0.984375	64	1	107	1	86	1	87	1	52	1	71	1	67	1	115	1	82	1	57	1	57	1	109	1	64	1	68	1	72	0.990196	102	1	89	1	78	1	80	1	79	1	84	1	77	1	63	1	70
Chr. I	182149	1	60	1	117	1	90	1	91	1	54	1	75	1	68	1	123	1	83	1	59	1	58	1	107	1	68	1	67	1	70	1	100	1	91	1	83	1	84	1	81	1	80	1	85	1	63	1	80
Chr. I	182151	1	61	1	115	1	89	1	89	1	53	1	70	1	70	1	121	1	80	1	58	1	59	1	102	1	68	1	65	1	69	1	96	1	88	1	78	1	80	1	81	1	80	1	84	1	62	1	79
Chr. I	182160	1	58	1	113	1	85	1	87	1	53	1	70	1	72	1	119	1	80	1	49	1	57	1	96	1	66	1	67	1	64	1	92	1	89	1	79	1	74	1	74	1	77	1	73	1	62	1	81
Chr. I	182161	1	61	1	117	1	85	1	87	1	54	1	66	1	71	1	117	1	80	1	55	1	57	1	99	1	70	1	66	1	62	1	89	1	87	1	75	1	74	1	73	1	79	1	72	1	63	1	80
Chr. I	182163	1	67	1	120	1	86	1	87	1	54	1	70	1	71	1	114	1	82	1	55	1	59	1	100	1	69	1	67	1	64	1	91	1	89	1	79	1	75	1	74	1	78	1	78	1	62	1	82
Chr. I	182168	1	59	1	118	1	83	1	80	1	51	1	66	0.986486	74	1	111	1	78	1	52	1	57	1	94	1	69	1	64	1	64	1	86	1	86	1	80	0.986486	74	1	72	1	75	1	71	0.983051	59	1	81
Chr. I	182169	1	65	1	122	1	86	1	83	1	57	1	66	1	73	1	118	1	82	1	58	1	61	1	100	1	70	1	66	1	64	1	92	1	92	1	82	1	77	1	74	1	79	1	78	1	63	1	82
Chr. I	182170	1	62	1	122	1	84	1	82	1	54	1	67	1	72	1	116	1	74	1	55	NA	NA	1	96	1	67	1	64	1	58	1	90	1	86	1	83	1	77	1	69	1	80	1	77	1	62	1	80
Chr. I	182174	1	68	1	128	1	88	1	86	1	54	1	69	1	75	1	116	1	77	1	59	1	63	1	102	1	70	1	63	1	68	1	89	1	93	1	84	1	79	1	76	1	77	1	81	1	65	1	78
Chr. I	182185	1	66	1	119	1	86	1	80	1	51	1	70	1	71	1	101	1	68	1	55	1	59	1	101	1	73	1	62	1	66	1	79	1	79	1	84	1	74	1	66	1	75	1	71	1	62	1	74
Chr. I	182187	1	69	1	124	1	90	1	86	1	53	1	73	1	72	1	114	1	75	1	58	1	60	1	101	1	74	1	63	1	65	1	84	1	89	1	88	1	75	1	73	1	81	1	71	1	67	1	77
Chr. I	182188	1	66	1	123	1	87	1	86	1	52	1	71	1	71	1	115	1	71	1	56	1	59	1	100	0.986486	74	1	62	1	65	1	83	1	89	1	84	1	72	1	68	1	80	1	77	1	64	1	76
Chr. I	182201	1	61	1	130	1	91	1	80	1	53	1	77	1	71	1	109	1	69	1	57	1	63	1	101	1	71	1	56	1	65	1	80	1	83	1	85	1	74	1	72	1	90	1	76	1	66	1	72
Chr. I	182205	1	59	1	132	1	94	1	85	1	56	1	81	1	71	1	106	1	67	1	55	1	62	1	100	1	71	1	57	1	62	1	78	1	88	1	89	1	72	1	74	1	90	1	78	1	68	1	72
Chr. I	182206	1	61	1	134	1	91	1	80	1	56	1	77	1	72	1	110	1	71	1	54	1	60	1	101	1	72	1	55	1	64	1	80	1	89	1	91	1	70	1	75	1	93	1	75	1	71	1	70
Chr. I	182209	1	60	1	138	1	92	1	84	1	57	1	80	1	71	1	113	1	70	1	53	1	61	1	99	1	70	1	55	1	65	1	78	1	91	1	91	1	71	0.987342	79	1	93	1	74	1	71	1	70
Chr. I	182210	1	57	1	139	1	90	1	83	1	56	1	80	1	69	1	112	1	69	1	50	1	60	1	101	1	69	1	56	1	65	1	77	1	89	1	89	1	68	0.987342	79	1	93	1	74	1	71	1	70
Chr. I	182212	1	59	1	137	1	92	1	80	1	55	1	82	1	69	1	112	1	69	1	49	1	58	1	97	1	69	1	54	1	67	1	77	1	88	1	89	1	66	1	80	1	91	1	71	1	68	1	70
Chr. I	182217	1	57	1	134	1	94	1	82	1	53	1	80	1	70	1	113	1	71	1	46	1	56	1	93	1	68	1	56	1	64	1	75	1	86	1	93	1	68	1	81	1	88	1	70	1	71	1	72
Chr. I	182218	1	59	1	136	1	94	1	77	1	53	1	80	1	70	1	114	1	71	1	47	1	58	1	92	1	67	1	57	1	65	1	76	1	84	1	91	1	66	1	80	1	87	1	69	1	64	1	71
Chr. I	182230	1	59	1	135	1	92	1	77	1	50	1	79	1	68	1	110	1	73	1	49	1	62	1	97	1	61	1	58	1	69	1	69	1	89	1	95	1	65	1	80	1	84	1	69	1	68	1	71
Chr. I	182237	1	56	1	135	1	83	1	78	1	47	1	75	1	66	1	111	1	69	1	50	1	60	1	90	1	55	1	54	1	69	1	64	1	82	1	94	1	67	1	80	1	81	1	65	1	63	1	70
Chr. I	182241	1	57	1	134	1	89	1	74	1	48	1	74	1	66	1	106	1	71	1	51	1	59	1	85	1	56	1	52	1	67	1	66	1	87	1	94	1	68	1	82	1	87	1	63	1	64	1	68
Chr. I	182245	1	59	1	137	1	89	1	76	1	48	1	74	1	68	1	107	1	74	1	50	1	61	1	95	1	59	1	53	1	68	1	67	1	92	1	98	1	66	1	82	1	88	1	69	1	64	1	71
Chr. I	182246	1	61	1	137	1	88	1	76	1	50	1	74	1	68	1	108	1	73	1	52	1	58	1	96	1	59	1	54	1	69	1	68	1	90	1	100	1	67	1	83	1	88	1	66	1	64	1	68
Chr. I	182251	0.984127	63	1	133	1	86	1	77	1	47	1	74	1	64	1	109	0.986486	74	1	50	1	57	1	95	1	59	1	49	1	68	1	67	1	91	1	98	1	61	1	80	1	85	1	67	1	61	1	67
Chr. I	182259	0	1	1	130	NA	NA	NA	NA	1	48	1	72	1	69	1	107	1	66	1	48	NA	NA	1	95	1	1	1	51	1	62	NA	NA	1	89	1	99	1	62	1	2	1	81	1	1	1	57	NA	NA
Chr. I	182261	1	61	1	130	1	88	1	79	1	47	1	67	1	66	1	105	1	64	1	48	1	51	1	93	1	53	1	51	1	64	1	67	1	87	1	98	1	56	1	74	1	80	1	65	1	58	1	63
Chr. I	182266	1	66	1	127	1	88	1	85	1	48	1	74	1	68	1	104	1	67	1	46	1	52	1	96	1	55	1	52	1	63	1	72	1	89	1	98	1	60	1	80	1	82	1	62	1	58	1	65
Chr. I	182268	1	67	1	131	1	88	1	81	1	46	1	69	1	68	1	108	1	65	1	46	1	52	1	97	1	55	1	51	1	65	1	72	1	87	1	94	1	56	1	82	1	84	1	61	1	59	1	64
Chr. I	182271	1	67	1	132	1	85	1	85	1	45	1	69	1	66	1	106	1	66	1	44	1	52	1	95	1	52	1	49	1	66	1	71	1	86	1	96	1	58	1	78	1	82	1	60	1	60	1	64
Chr. I	182273	1	70	1	128	1	86	0.988095	84	1	44	1	69	1	65	1	105	1	65	1	42	1	51	1	90	1	54	1	52	1	63	1	67	1	90	1	95	1	56	1	80	1	83	1	60	1	59	1	59
Chr. I	182274	1	64	1	125	1	88	1	80	1	46	1	69	1	67	1	100	1	59	1	45	1	50	1	92	1	54	1	48	1	65	1	68	1	88	1	98	1	51	1	77	1	83	1	59	1	54	1	57
Chr. I	182283	1	63	1	128	1	79	1	81	1	46	1	68	1	67	1	105	1	68	1	46	1	48	1	89	1	46	1	52	1	63	1	67	1	85	1	102	1	54	1	76	1	81	1	65	1	55	1	53
Chr. I	182290	1	67	1	135	1	78	1	85	1	46	1	70	1	67	1	112	1	71	1	44	1	52	1	98	1	51	1	53	1	65	1	64	1	82	1	108	1	53	1	75	1	80	1	68	1	58	1	60
Chr. I	182317	1	67	1	128	1	78	1	80	1	43	1	63	1	60	1	111	1	70	1	42	1	57	1	98	1	52	1	45	1	71	1	64	1	78	1	103	1	57	1	81	1	78	1	68	1	62	1	60
Chr. I	182354	1	59	1	125	1	71	1	70	1	47	1	53	1	58	1	107	1	64	1	48	1	54	1	82	1	56	1	39	1	61	1	58	1	77	1	107	1	50	1	71	1	73	1	53	1	53	1	55
Chr. I	182394	1	57	1	114	1	68	1	70	1	43	1	52	1	53	1	93	1	60	1	50	1	54	1	84	1	59	1	39	1	55	1	54	1	66	1	92	1	57	1	66	1	70	1	48	1	52	1	55
Chr. I	182406	1	56	1	114	1	60	1	65	1	41	1	48	1	48	1	92	1	55	1	47	1	56	1	80	1	53	1	35	1	46	1	50	1	66	1	80	1	54	1	70	1	69	0.977778	45	1	44	1	49
Chr. I	182407	1	58	1	110	1	60	1	66	1	39	1	50	1	46	1	87	1	57	1	45	1	57	1	79	0.980769	52	1	34	1	44	1	52	1	64	1	75	1	52	1	72	1	67	1	43	1	45	1	48
Chr. I	182412	1	54	1	115	1	64	1	67	1	46	1	48	1	48	1	91	1	56	1	47	1	60	1	83	1	54	1	37	1	47	1	51	1	67	1	84	1	52	1	71	1	67	1	46	1	48	1	56
Chr. I	182416	1	55	1	110	1	63	1	67	1	46	1	48	1	48	1	92	1	55	1	48	1	64	1	88	1	60	1	37	1	50	1	53	1	67	1	81	1	53	1	74	1	65	1	48	1	47	1	54
Chr. I	182431	1	55	1	111	1	70	1	62	1	46	1	47	1	41	1	89	1	57	1	46	1	66	1	79	1	59	1	39	1	45	1	54	1	69	1	75	1	52	1	72	1	70	1	42	1	42	1	57
Chr. I	182447	0	56	1	101	0	71	0	60	1	50	1	47	1	39	1	84	1	49	1	44	0	67	1	77	0	54	1	34	1	48	0	50	1	69	1	74	1	50	0	74	1	71	0	42	1	39	0	50
Chr. I	182453	1	57	1	100	1	70	1	62	1	49	1	48	1	37	1	79	1	50	1	44	1	67	1	68	1	54	1	29	1	47	1	49	1	67	1	70	1	52	1	74	1	71	1	44	1	40	0.979167	48
Chr. I	182454	1	55	1	101	1	68	1	59	1	50	1	46	1	36	1	79	1	49	1	42	1	65	1	64	1	51	1	30	1	47	1	49	1	66	1	66	1	53	1	68	1	72	1	40	1	36	1	46
Chr. I	182458	1	54	1	106	1	71	1	59	1	47	1	55	1	35	1	81	1	48	1	44	1	68	1	66	1	51	1	30	1	45	1	51	1	61	1	72	1	52	1	73	1	73	1	45	1	41	1	45
Chr. I	182462	1	52	1	106	1	68	1	59	1	44	1	51	1	36	1	78	1	47	1	46	1	68	1	66	1	51	1	30	1	46	1	51	1	59	1	71	1	52	1	72	1	73	1	44	1	38	1	46
Chr. I	182466	1	53	1	98	1	71	1	54	1	45	1	50	1	30	1	80	1	51	1	46	1	63	1	66	1	49	1	26	1	44	1	51	1	55	1	70	1	54	1	66	1	68	1	39	1	37	1	44
Chr. I	182474	1	47	1	99	0.985915	71	1	54	1	43	1	48	1	33	1	79	1	48	1	41	1	62	1	66	1	46	1	30	1	41	1	52	1	54	1	70	1	51	1	60	1	63	1	38	1	35	1	40
Chr. I	182479	1	50	1	96	1	74	1	56	1	44	1	51	1	38	1	77	1	49	1	45	1	63	1	69	1	50	1	32	1	43	1	53	1	59	1	69	1	53	1	66	1	66	1	34	1	36	1	48
Chr. I	182482	1	52	1	95	1	77	1	57	1	45	1	55	1	36	1	79	1	50	1	43	1	64	1	68	1	53	1	34	1	45	1	51	1	61	1	74	1	53	1	68	1	68	1	41	1	37	1	48
Chr. I	182484	1	47	1	92	1	72	1	56	1	45	1	50	1	35	1	70	1	49	1	37	1	60	1	63	1	53	1	32	1	43	1	51	1	56	1	66	1	51	1	62	1	64	1	38	1	34	1	46
Chr. I	182485	1	52	1	93	1	72	1	57	1	44	1	54	1	37	1	76	1	52	1	41	1	62	1	69	1	53	1	34	1	42	1	52	1	57	1	72	1	51	1	66	1	66	1	37	1	36	1	47
Chr. I	182496	0	50	1	90	0	70	0	56	1	41	1	54	1	35	1	74	1	55	1	45	0	63	1	67	0	52	1	34	1	46	0	48	1	60	1	75	1	51	0	62	1	63	0	34	1	34	0	43
Chr. I	182527	1	42	1	77	1	57	1	42	1	37	1	44	1	32	1	57	1	47	1	35	1	44	1	51	1	36	1	30	1	39	1	39	1	50	1	60	1	42	1	50	1	46	1	30	1	24	1	37
Chr. I	182528	1	39	1	73	1	58	1	41	1	34	1	45	1	29	1	56	1	45	1	31	1	45	1	50	1	33	1	30	1	40	1	37	1	47	0.982456	57	1	41	1	50	1	45	1	28	1	20	1	34
Chr. I	182531	1	39	1	70	1	57	1	40	1	35	1	44	1	31	1	52	1	43	1	31	1	43	1	47	1	33	1	30	1	39	1	39	1	47	1	53	1	40	1	48	1	46	1	25	1	22	1	34
Chr. I	182558	1	24	1	53	1	41	1	25	1	28	1	38	1	28	1	36	1	37	1	22	1	37	1	39	1	29	1	22	1	35	1	31	1	37	1	43	1	29	1	34	1	37	1	16	1	19	1	25
Chr. I	182560	1	26	1	53	1	43	1	27	1	29	1	37	1	29	1	33	1	38	1	24	1	35	1	41	1	28	1	24	1	30	1	32	1	36	1	44	1	32	1	35	1	39	1	16	1	18	1	28
Chr. I	182563	1	23	1	51	1	42	1	25	1	27	1	38	1	29	1	32	1	38	1	22	1	34	1	38	1	28	1	23	1	33	1	32	1	35	1	42	1	31	1	34	1	38	1	16	1	18	1	24
Chr. I	182566	1	23	1	52	1	40	1	25	1	26	1	38	1	28	1	29	1	35	1	20	1	33	1	39	1	26	1	22	1	28	1	30	1	35	1	40	1	30	1	34	1	37	1	15	1	17	1	24
Chr. I	182570	1	24	1	51	1	39	1	23	1	27	1	36	1	28	1	28	1	34	1	20	1	32	1	38	1	27	1	22	1	30	1	30	1	34	1	39	1	28	1	31	1	36	1	15	1	18	1	24
Chr. I	182586	1	18	1	37	1	26	1	16	1	20	1	26	1	19	1	25	1	23	1	16	1	25	1	36	1	20	1	19	1	23	1	23	1	25	1	32	1	22	1	25	1	23	1	11	1	14	1	15
Chr. I	182602	1	9	1	30	1	22	1	11	1	13	1	19	1	18	1	17	1	18	1	8	1	19	1	24	1	17	1	15	1	14	1	13	1	16	1	23	1	20	1	16	1	15	1	7	1	7	1	14
Chr. I	182603	1	10	1	29	1	21	1	13	1	13	1	18	1	17	1	17	1	20	1	11	1	18	1	25	1	20	1	15	1	14	1	15	1	12	1	24	1	20	1	17	NA	NA	1	7	1	7	NA	NA
Chr. I	182605	1	11	1	30	1	20	1	13	1	11	1	16	1	16	1	15	1	17	1	10	1	17	0.961538	26	1	20	1	13	1	14	1	13	1	15	1	22	1	18	1	16	1	15	1	6	1	7	1	13
Chr. I	182611	1	9	1	25	1	17	1	11	1	10	1	9	1	14	1	14	1	17	1	9	1	15	1	19	1	19	1	9	1	12	1	11	1	12	1	19	1	13	1	12	1	14	1	5	1	6	1	13
Chr. I	182613	1	9	1	24	1	16	1	11	1	9	1	9	1	13	1	13	1	14	1	9	1	15	1	20	1	17	1	8	1	11	1	11	1	13	1	19	1	12	1	12	1	14	1	4	1	6	1	11
Chr. I	182616	0	6	NA	NA	0	15	0	11	NA	NA	NA	NA	1	1	NA	NA	NA	NA	NA	NA	0	14	NA	NA	0	16	NA	NA	NA	NA	0	11	NA	NA	NA	NA	NA	NA	0	11	1	1	0	3	NA	NA	0.2	10
Chr. I	182618	0	6	0	4	0	14	0	10	0	1	0	1	0.25	4	0	1	0	1	0	1	0	14	0	2	0	14	0	2	NA	NA	0	10	0	1	0	4	0	1	0	11	0.333333	3	0	3	0	1	0.2	10
Chr. I	182990	0	13	1	82	0	18	0	4	1	34	1	43	1	31	1	56	1	40	1	31	0	9	1	51	0	17	1	40	1	31	0	27	1	42	1	38	1	46	0	7	1	46	0	12	1	21	0	10
Chr. I	183675	0	3	1	22	0	4	0	8	1	9	1	11	1	9	1	20	1	1	1	6	0	6	1	22	0	2	1	13	1	8	0	8	1	6	1	14	1	10	0	8	1	9	0	7	1	7	0	6
Chr. I	183689	0	7	1	33	0	8	0	12	1	14	1	21	1	15	1	29	1	5	1	14	0	10	1	32	0	8	1	16	1	14	0	18	1	15	1	24	1	18	0	14	1	14	0	13	1	13	0	13
Chr. I	183774	0	37	1	99	0	35	0	54	1	49	1	67	1	53	1	86	1	41	1	37	0	43	1	99	0	34	1	53	1	56	0	53	1	69	1	81	1	54	0.0212766	47	1	55	0	41	1	51	0	41
Chr. I	183867	0	66	1	122	0	69	0	79	1	64	1	78	1	64	1	109	1	57	1	49	0	63	1	111	0	59	1	67	1	76	0	63	1	90	1	97	1	64	0.0149254	67	1	75	0	54	1	60	0	59
Chr. I	183881	0	72	0.991736	121	0	69	0	77	1	70	1	81	1	58	1	110	1	61	1	45	0	63	1	105	0	58	1	65	1	69	0	65	1	83	1	96	1	68	0.0147059	68	1	78	0	56	1	57	0	63
Chr. I	184073	0	76	1	107	0	85	0	72	1	63	1	79	1	62	1	123	1	65	1	42	0	62	1	126	0	57	1	64	1	66	0	94	0.988636	88	1	117	1	75	0	71	1	83	0	76	1	66	0	57
Chr. I	184331	0	61	1	125	0	74	0	80	1	47	1	64	1	51	1	97	1	60	1	43	0	53	1	87	0	61	1	57	1	65	0	77	1	76	1	85	1	72	0	73	1	79	0	65	1	56	0	46
Chr. I	184397	0	55	1	108	0	84	0	88	1	56	1	73	1	54	1	82	1	76	1	28	0	62	1	80	0	55	0.982759	58	1	45	0	92	1	73	0.988889	90	1	72	0	75	1	72	0	67	0.982456	57	0	53
Chr. I	184537	0	61	1	105	0	81	0	90	1	46	0.986842	76	1	48	1	97	1	58	1	44	0	75	1	90	0	57	1	50	1	60	0	88	1	92	1	82	1	80	0	78	1	87	0	61	1	59	0	65
Chr. I	184683	0	65	1	91	0	89	0	80	1	53	1	77	1	55	0.990566	106	1	68	1	47	0	77	1	89	0	83	1	49	1	82	0	108	1	110	1	88	1	77	0.0208333	96	1	70	0	74	1	72	0	62
Chr. I	184723	0	65	0.989583	96	0	96	0	92	1	59	1	77	1	61	1	113	1	69	1	62	0	76	1	94	0	76	1	49	1	80	0	104	1	108	1	99	1	75	0.0212766	94	1	76	0	80	0.986842	76	0	72
Chr. I	184831	0	80	1	129	0	99	0	92	1	58	1	88	0.985714	70	1	110	1	62	1	51	0	86	1	111	0	71	1	58	1	78	0	97	1	96	1	95	1	75	0.0113636	88	1	92	0	74	1	76	0	72
Chr. I	184846	0	79	1	134	0	92	0	85	1	54	1	88	1	65	1	108	1	61	1	47	0	80	1	106	0	71	1	53	1	80	0	101	1	90	1	94	1	77	0.0120482	83	1	92	0	71	1	82	0	69
Chr. I	184847	0	80	1	128	0	91	0	84	1	50	1	82	1	61	0.990196	102	1	59	1	48	0	81	1	106	0	71	1	53	1	76	0	100	1	93	1	91	1	74	0.0119048	84	1	92	0	70	1	80	0	69
Chr. I	184865	0	84	1	135	0	93	0	97	1	51	1	85	1	65	0.990385	104	1	55	1	48	0	87	1	106	0	76	1	53	1	81	0	115	1	87	1	90	0.988889	90	0.0107527	93	1	91	0	72	1	81	0	68
Chr. I	184878	0	79	1	131	0	96	0	100	1	48	1	79	1	61	0.990909	110	1	59	1	49	0	87	1	110	0	74	1	56	1	93	0	114	1	88	1	97	1	81	0.0108696	92	1	87	0	70	1	75	0	64
Chr. I	184890	0	77	1	136	0	97	0	91	1	55	1	78	1	58	1	117	1	70	1	49	0	77	1	112	0	72	1	52	1	94	0	108	0.989011	91	1	101	1	84	0.0222222	90	1	80	0	69	1	75	0	60
Chr. I	184906	0	74	1	134	0.010101	99	0	86	1	59	1	75	1	59	1	122	1	74	1	58	0	78	1	117	0	79	1	52	1	98	0	115	1	89	1	111	1	90	0.0224719	89	1	84	0	67	1	77	0	59
Chr. I	184909	0	70	1	129	0.0105263	95	0	85	1	58	1	80	1	55	1	119	1	74	1	58	0	76	1	115	0	79	1	51	1	98	0	111	1	90	1	110	1	82	0.0238095	84	1	83	0	64	1	76	0	60
Chr. I	184918	0	72	1	125	0	96	0	82	1	54	1	78	1	53	1	113	1	70	1	54	0	74	1	113	0	74	1	54	1	92	0	116	1	81	1	101	1	84	0.0232558	86	1	85	0	67	1	73	0	60
Chr. I	184921	0	74	1	129	0	95	0	79	1	54	1	81	1	52	1	121	1	74	1	56	0	69	1	112	0	73	1	56	1	94	0	114	1	89	1	101	1	81	0.0232558	86	1	89	0.0153846	65	1	78	0	60
Chr. I	185012	0	63	1	123	0	90	0	78	1	60	1	79	1	59	1	115	1	77	1	57	0	72	1	118	0	61	1	69	1	110	0	95	1	94	1	103	1	81	0.0266667	75	1	74	0	73	1	81	0	67
Chr. I	185014	0	56	1	126	0	84	0	70	1	62	1	85	1	57	1	116	1	77	1	59	0	68	1	119	0	56	1	67	1	116	0	82	1	96	1	106	1	79	0.028169	71	1	72	0	66	1	83	0	60
Chr. I	185108	0	67	1	121	0	82	0	93	1	66	1	96	1	59	1	117	1	72	1	40	0	77	1	93	0	55	1	66	1	93	0	82	1	88	1	102	1	92	0.0125	80	1	82	0	75	1	72	0	51
Chr. I	185126	0	68	1	125	0	78	0	93	1	57	1	91	1	65	1	112	1	72	1	42	0	79	1	94	0	46	1	61	1	89	0	74	1	94	1	99	1	91	0.0131579	76	1	81	0	75	1	62	0	44
Chr. I	185179	0	61	1	120	0	71	0	95	1	59	1	89	1	64	1	104	1	84	1	39	0	79	1	94	0	46	1	61	1	80	0	68	1	101	1	96	1	96	0.0133333	75	1	72	0	76	1	73	0	47
Chr. I	185194	0	55	1	129	0	70	0	96	1	61	1	79	1	72	1	111	1	80	1	36	0	81	1	100	0	41	1	61	1	77	0	75	1	102	1	98	1	94	0.012987	77	1	69	0	74	1	71	0	46
Chr. I	185303	0	69	1	125	0	89	0	82	1	50	1	78	1	68	1	118	1	80	1	38	0	73	1	89	0	56	1	65	1	77	0	89	1	91	1	90	1	89	0	76	1	58	0	76	1	76	0	57
Chr. I	185314	0	62	1	127	0	82	0	84	1	54	1	79	1	70	1	132	1	82	1	37	0	76	1	98	0	60	1	72	1	82	0	88	1	98	1	87	1	88	0	72	1	59	0	66	1	82	0	55
Chr. I	185379	0	59	1	116	0	89	0.0114943	87	1	64	1	75	1	72	1	112	1	96	1	42	0	83	1	95	0	55	1	77	1	75	0	84	1	105	1	88	1	97	0	69	1	69	0	66	1	74	0	65
Chr. I	185407	0	66	1	120	0	91	0	90	1	61	1	79	1	71	1	114	1	90	1	48	0	75	1	95	0	62	1	79	1	80	0	94	0.990476	105	1	93	1	92	0	65	1	80	0	69	1	66	0	68
Chr. I	185431	0	61	1	122	0	79	0	89	1	66	1	81	1	70	1	111	1	79	1	46	0	72	1	91	0	57	1	74	1	73	0	101	0.989796	98	1	94	1	90	0	65	1	79	0	71	1	68	0	65
Chr. I	185438	0	63	1	116	0	83	0	90	1	63	1	80	1	73	1	109	1	75	1	47	0	73	1	92	0	61	1	71	1	72	0	102	0.989691	97	1	95	1	93	0	69	1	83	0	70	1	69	0	64
Chr. I	185503	0	76	1	108	0	82	0	88	1	67	1	61	1	64	1	114	1	74	1	48	0	53	1	107	0	62	1	59	1	66	0	102	0.977011	87	1	93	1	91	0	86	1	86	0	72	1	79	0	66
Chr. I	185646	0	69	1	135	0	79	0	88	1	72	1	69	1	71	1	122	1	76	1	45	0	59	1	112	0	60	1	55	1	59	0	81	1	106	1	104	1	77	0	67	1	82	0	62	1	69	0	41
Chr. I	185705	0	64	1	133	0	91	0	101	1	71	1	74	1	70	1	128	1	83	1	58	0	59	1	102	0	60	1	68	1	70	0	86	0.990291	103	1	104	1	75	0.0135135	74	1	86	0	66	1	70	0	44
Chr. I	185749	0	58	1	134	0	87	0	82	1	68	1	66	1	77	1	122	1	79	1	53	0	67	1	99	0	55	1	55	1	69	0	78	0.989247	93	1	111	1	76	0.0120482	83	NA	NA	0	70	1	65	0	50
Chr. I	185780	0	49	1	127	0	83	0	79	1	65	1	63	1	67	1	129	1	82	1	51	0	56	1	91	0	50	1	49	1	69	0	70	0.988095	84	1	101	1	71	0.0138889	72	1	79	0	73	1	61	0	39
Chr. I	185827	0	50	1	136	0	78	0	86	1	51	1	52	0.982759	58	1	129	1	84	1	58	0	52	1	86	0	45	1	39	1	75	0	64	1	80	1	92	1	70	0	62	1	86	0	77	1	51	0	36
Chr. I	185844	0	48	1	138	0	69	0	88	1	52	1	57	1	57	1	127	1	82	1	60	0	49	1	85	0	41	1	34	1	78	0	62	1	96	1	94	1	70	0	60	1	84	0	82	1	50	0	36
Chr. I	185896	0	61	1	134	0	65	0	89	1	45	1	61	1	59	1	124	1	78	1	51	0	50	1	70	0	40	1	45	1	72	0	58	0.990291	103	1	83	1	62	0	67	1	82	0	78	1	47	0	33
Chr. I	185916	0	54	1	132	0	57	0	76	1	45	1	58	1	68	1	110	1	72	1	51	0	49	1	71	0	38	1	46	1	77	0	55	0.99	100	1	84	1	59	0.0135135	74	1	83	0	69	1	50	0	35
Chr. I	185941	0	55	1	116	0	58	0	76	1	49	1	57	1	70	1	113	1	63	1	60	0	51	1	67	0	45	1	47	1	69	0	64	0.979798	99	1	94	1	65	0.0128205	78	1	78	0	74	1	50	0.0243902	41
Chr. I	185954	0	55	1	114	0	66	0	77	1	48	1	59	1	63	1	108	1	67	1	58	0	54	1	66	0	45	1	47	1	70	0	64	0.979798	99	1	92	1	68	0.025641	78	1	82	0	80	1	54	0	42
Chr. I	186055	0	56	1	115	0	67	0	74	1	49	1	60	1	59	1	121	1	58	1	58	0	63	1	84	0	40	1	53	1	71	0	93	0.969697	99	1	81	1	73	0.0294118	68	1	76	0	66	1	49	0	49
Chr. I	186098	0	61	1	101	0	74	0	82	1	44	1	56	1	66	1	106	1	59	1	47	0	71	1	87	0	49	1	57	1	68	0	103	0.980198	101	1	77	1	66	0.0142857	70	1	72	0	77	1	52	0	57
Chr. I	186099	0	61	1	102	0	76	0	81	1	45	1	56	1	66	1	109	1	60	1	45	0	69	1	86	0	51	1	56	1	71	0	103	0.979798	99	1	73	1	66	0.0298507	67	1	70	0	73	1	51	0	56
Chr. I	186131	0	64	1	118	0	72	0	85	1	42	1	57	1	53	0.990099	101	1	61	1	51	0	74	1	93	0	59	1	58	1	69	0	104	0.990385	104	1	85	1	75	0.0133333	75	1	78	0	75	1	56	0	62
Chr. I	186139	0	61	1	123	0	70	0	85	1	43	1	57	1	57	1	106	1	62	1	53	0	71	1	98	0	62	1	60	1	72	0	103	0.990476	105	1	84	1	76	0.0147059	68	1	80	0	73	1	59	0	56
Chr. I	186146	0	66	1	118	0	74	0	83	1	41	1	55	1	56	1	99	1	60	1	54	0	72	1	99	0	65	1	58	1	72	0	99	0.989691	97	1	85	1	76	0.0131579	76	1	81	0	75	1	55	0	61
Chr. I	186256	0	57	1	126	0	89	0	98	1	51	1	56	1	61	1	99	1	62	1	53	0	66	1	108	0	75	1	68	1	69	0	94	1	86	1	92	1	78	0.0273973	73	1	89	0	70	0.986667	75	0	61
Chr. I	186276	0	58	1	127	0	83	0	97	1	53	1	57	1	61	1	99	1	66	1	53	0	65	1	109	0	66	1	66	1	75	0	89	1	83	1	90	1	85	0.0416667	72	1	97	0	68	1	76	0	59
Chr. I	186279	0	57	1	127	0	84	0	94	1	50	1	60	1	66	1	103	1	67	1	54	0	65	1	106	0	65	1	66	1	75	0	88	1	85	1	85	1	85	0.0441176	68	1	99	0	66	1	77	0	60
Chr. I	186283	0	57	1	122	0	83	0	93	1	52	1	61	1	61	1	99	1	69	1	56	0	60	1	103	0	69	1	66	1	75	0	85	1	85	1	89	1	85	0.0422535	71	1	99	0	64	0.9875	80	0	59
Chr. I	186291	0	62	1	125	0	89	0	99	1	53	1	56	1	59	1	94	1	63	1	57	0	66	1	99	0	68	1	64	1	75	0	96	1	85	1	84	1	82	0.0394737	76	1	100	0	72	1	72	0	64
Chr. I	186304	0	59	1	131	0	82	0	95	1	58	1	60	1	57	1	103	1	71	1	56	0	63	1	106	0.0136986	73	1	64	1	81	0	90	1	88	1	90	1	81	0.0422535	71	1	101	0.0144928	69	1	75	0	58
Chr. I	186330	0	58	1	133	0	91	0	100	1	51	1	65	1	55	1	102	0.986111	72	1	55	0	63	1	98	0	69	1	60	1	75	0	85	1	88	1	90	1	82	0.0273973	73	1	97	0	72	1	73	0	58
Chr. I	186440	0	81	1	130	0	96	0	88	1	41	1	60	1	51	1	98	1	85	1	52	0	65	1	107	0	75	1	55	1	75	0	76	0.988372	86	1	101	1	79	0.0126582	79	1	76	0	90	1	57	0	61
Chr. I	186479	0	78	1	115	0	100	0	80	1	37	1	52	1	51	1	96	1	70	1	51	0	60	0.989691	97	0	78	1	52	0.983607	61	0	76	1	76	1	73	1	82	0	77	1	74	0	81	1	52	0	66
Chr. I	186499	0	84	1	114	0	93	0	78	1	37	1	62	1	55	1	97	0.985294	68	1	44	0	59	1	97	0	77	1	51	1	68	0	75	1	80	0.973333	75	1	82	0.0133333	75	1	67	0	84	1	51	0	67
Chr. I	186504	0	77	0.990566	106	0	87	0	77	1	40	1	57	1	55	1	92	1	58	1	48	0	55	1	89	0	76	1	47	1	62	0	72	1	71	1	70	1	79	0.0131579	76	1	64	0	86	1	48	0	65
Chr. I	186554	0	76	1	112	0	84	0	72	1	45	1	70	1	69	1	106	1	62	1	59	0	54	1	89	0	89	1	50	1	85	0	84	0.988764	89	1	90	1	90	0.0253165	79	1	66	0	94	1	71	0	75
Chr. I	186577	0	69	1	111	0	70	0	68	1	49	1	78	1	65	1	107	1	74	1	62	0	58	1	98	0	79	1	51	1	87	0	72	1	89	1	88	1	90	0.0243902	82	1	70	0	83	1	75	0	72
Chr. I	186579	0	70	1	107	0	68	0	68	1	45	1	68	1	64	1	101	1	66	1	54	0	54	1	87	0	82	1	50	1	82	0	72	1	85	1	89	1	84	0.025641	78	1	63	0	85	1	65	0	73
Chr. I	186583	0	72	1	110	0	75	0	70	1	51	1	79	1	67	1	110	1	70	1	62	0	54	1	98	0	82	1	54	1	91	0	71	1	85	1	94	1	90	0.0123457	81	1	70	0	84	1	76	0	68
Chr. I	186596	0	76	1	110	0	78	0	77	1	56	1	79	1	62	1	114	1	72	1	60	0	60	1	101	0	80	1	53	1	93	0	82	1	91	1	91	1	91	0.0117647	85	1	71	0	87	1	75	0	71
Chr. I	186619	0	84	1	114	0	79	0	76	1	57	1	85	1	72	1	121	1	78	1	62	0	62	1	102	0	78	1	54	1	99	0	78	1	99	1	95	1	87	0.0126582	79	1	68	0	94	1	65	0	71
Chr. I	186648	0	90	1	121	0	87	0	69	1	58	1	88	1	68	1	126	1	77	1	60	0	65	1	97	0	80	1	54	1	93	0	83	1	87	1	96	1	80	0.0125	80	1	72	0	92	1	58	0	76
Chr. I	186714	0	92	1	117	0	81	0	77	1	56	1	81	1	75	1	133	1	74	1	54	0	68	1	106	0	78	1	64	1	89	0	90	1	101	1	87	1	80	0	71	1	85	0	86	1	58	0	69
Chr. I	186788	0	80	1	131	0	77	0	69	1	58	1	88	1	65	1	145	1	69	1	50	0	66	1	106	0	74	1	60	1	86	0	104	1	95	1	103	1	74	0.0235294	85	1	75	0	59	1	64	0	66
Chr. I	186807	0	80	1	142	0	85	0	70	1	56	1	87	1	65	1	147	1	77	1	54	0	72	1	105	0	71	1	66	1	90	0	105	1	98	1	108	1	83	0.0238095	84	1	77	0	66	1	55	0	67
Chr. I	186819	0	80	1	133	0	83	0	74	1	54	1	79	1	63	0.992908	141	1	77	1	56	0	73	1	105	0	78	1	63	1	91	0	110	1	100	1	111	1	88	0.0117647	85	1	69	0	66	1	58	0	68
Chr. I	186841	0	74	1	128	0	77	0	74	1	64	1	79	1	62	1	127	1	76	NA	NA	0	70	0.990385	104	0	73	1	66	1	87	0	98	1	84	1	115	1	79	0.027027	74	1	71	0	56	1	60	0	60
Chr. I	186907	0	76	1	127	0	82	0	70	1	52	1	78	1	62	1	120	1	72	1	62	0	68	0.990741	108	0	68	1	66	1	96	0	103	1	86	0.990654	107	1	81	0.012987	77	1	80	0	63	1	65	0	56
Chr. I	186936	0	63	1	138	0	76	0	66	1	50	1	85	1	66	1	125	1	72	1	69	0	65	1	112	0	60	1	71	1	99	0	86	1	86	1	106	1	81	0.0144928	69	1	84	0	53	1	66	0	46
Chr. I	186963	0	57	1	131	0	70	0	60	1	44	1	91	1	71	1	120	1	71	1	64	0	55	1	113	0	60	1	63	1	94	0	88	1	88	1	100	1	79	0.0151515	66	1	87	0	48	1	62	0	41
Chr. I	186974	0	62	1	126	0	70	0	57	1	42	1	92	1	65	1	123	1	72	1	65	0	56	1	116	0	64	1	62	1	90	0	84	1	83	1	96	1	80	0.0140845	71	1	86	0	45	1	62	0	43
Chr. I	186987	0	60	1	126	0	66	0	51	1	49	1	94	1	68	1	127	1	71	1	61	0	61	1	119	0	63	1	57	1	83	0	77	1	81	1	98	1	81	0.016129	62	1	82	0	42	1	62	0	46
Chr. I	186990	0.0166667	60	1	124	0	62	0	51	1	46	1	88	1	65	1	123	1	68	1	58	0	61	1	116	0	59	1	58	1	88	0	82	1	81	1	96	1	77	0.0153846	65	1	80	0	42	1	62	0	44
Chr. I	187135	0	17	1	120	0	19	0	12	1	58	1	79	1	79	1	129	1	69	1	72	0	19	1	107	0	16	1	71	1	99	0	29	1	98	1	85	1	78	0.0588235	17	1	82	0	13	1	63	0	9
Chr. I	187663	0	7	1	26	0	8	0	13	1	12	1	11	1	15	1	30	1	17	1	16	0	12	1	25	0	12	1	16	1	26	0	20	1	36	1	23	1	26	0	13	1	21	0	7	1	16	0	7
Chr. I	187681	0	13	1	35	0	15	0	19	1	18	1	14	1	16	1	35	1	20	1	16	0	16	1	33	0	17	1	20	1	31	0	25	1	42	1	26	1	27	0	20	1	21	0	12	1	17	0	16
Chr. I	187687	0	14	1	35	0	16	0	22	1	21	1	15	1	15	1	38	1	19	1	20	0	18	1	35	0	18	1	20	1	29	0	28	1	47	1	29	1	28	0	22	1	25	0	15	1	19	0	17
Chr. I	187750	0	40	1	81	0	46	0	58	1	47	1	39	1	36	1	74	1	45	1	39	0	47	1	79	0	40	1	45	1	55	0	54	1	64	1	54	1	55	0	44	1	58	0	29	1	43	0	33
Chr. I	187795	0	53	1	95	0	57	0	66	1	47	1	38	0.97561	41	1	71	1	52	1	41	0	54	1	96	0	44	1	51	0.981818	55	0	74	0.984127	63	1	61	1	56	0	56	1	67	0	42	1	45	0	44
Chr. I	187869	0	30	1	116	0	41	0	46	1	42	1	55	1	46	1	93	1	53	1	35	0	39	0.988889	90	0	28	1	42	1	56	0	53	1	71	1	78	1	59	0	43	1	76	0	31	1	52	0	29
Chr. I	187900	0	25	1	116	0	31	0	34	1	40	1	57	1	47	0.989474	95	1	58	1	36	0	28	1	98	0	17	1	42	1	63	0	45	1	82	1	76	1	72	0	31	1	72	0	20	1	53	0	22
Chr. I	187914	0	24	1	117	0	26	0	33	1	43	1	51	1	45	1	95	1	51	1	39	0	21	1	95	0	15	1	44	1	71	0	35	1	89	1	80	1	71	0	26	1	76	0	15	1	54	0	16
Chr. I	187952	0	1	1	122	0	3	0	1	1	44	1	54	1	43	1	106	1	57	1	38	0	1	1	105	0	3	1	40	1	63	0	4	1	85	1	85	1	65	0	2	1	72	0	2	1	59	NA	NA
Chr. I	187955	0	1	1	126	NA	NA	NA	NA	1	41	1	56	1	39	1	109	1	62	1	40	NA	NA	1	107	NA	NA	1	42	1	67	0	2	1	84	1	81	1	72	0	2	1	69	NA	NA	1	58	NA	NA
Chr. I	187957	0	1	1	124	NA	NA	0	1	1	41	1	54	1	40	1	105	1	59	1	36	NA	NA	1	110	NA	NA	1	38	1	66	0	2	1	80	1	80	0.984127	63	0	2	1	72	NA	NA	1	54	NA	NA
Chr. I	187963	0	1	1	124	0	3	0	2	0.972973	37	1	50	1	35	1	101	1	59	1	36	0	1	1	110	0	1	1	40	1	68	0	1	1	81	1	73	1	62	0	3	1	66	NA	NA	1	59	NA	NA
Chr. I	187969	0	2	1	130	0	8	0	6	1	36	1	58	1	40	1	104	1	62	1	43	0	4	1	112	NA	NA	1	42	1	70	0	5	1	84	1	78	1	65	0	3	1	73	0	2	1	64	0	4
Chr. I	187974	0	2	1	125	0	10	0	7	1	34	1	53	1	40	1	103	1	60	1	40	0	10	1	119	0	4	1	44	1	69	0	6	1	80	1	79	1	61	0	8	1	73	0	4	1	59	0	5
Chr. I	187992	0	14	1	122	0	19	0	14	1	34	1	47	1	41	1	104	1	61	1	41	0	18	1	108	0	10	1	39	1	62	0	17	1	77	1	85	1	64	0	17	1	71	0	11	1	62	0	10
Chr. I	188057	0	49	1	121	0	55	0	41	1	41	1	56	1	44	1	109	1	60	1	38	0	43	1	104	0	40	1	47	1	72	0	51	0.985915	71	1	85	1	73	0	51	1	74	0	29	1	62	0	35
Chr. I	188063	0	49	1	121	0	56	0	39	1	41	1	53	1	43	1	110	1	64	1	38	0	44	1	98	0	42	1	44	1	71	0	56	1	73	1	87	1	71	0	48	1	71	0	29	1	58	0	36
Chr. I	188086	0	58	1	114	0	69	0	51	1	36	1	51	1	46	1	97	1	52	1	35	0	56	1	91	0	49	1	44	1	65	0	66	1	77	1	91	1	68	0	55	1	70	0	32	1	57	0	42
Chr. I	188148	0	31	1	78	0	42	0	33	1	19	1	35	1	37	1	61	1	28	1	22	0	38	1	69	0	38	1	31	1	47	0	48	1	48	1	64	1	39	0	33	1	42	0	19	1	38	0	25
Chr. I	188209	0	6	1	23	0	10	0	12	1	4	1	7	1	9	1	17	1	5	1	4	0	12	1	17	0	10	1	6	1	14	0	17	1	13	1	21	1	6	0	6	1	14	0	4	1	10	0	5
Chr. I	188210	0	6	1	22	0	10	0	12	1	4	1	6	1	9	1	14	1	5	1	4	0	11	1	19	0	10	1	7	1	15	0	16	1	13	1	19	1	5	0	5	1	11	0	4	1	10	0	5
Chr. I	188219	0	2	1	23	0	8	0	8	1	10	1	8	1	14	1	18	1	8	1	5	0	10	1	18	0	9	1	11	1	15	0	13	1	12	1	21	1	9	0	6	1	13	0	3	1	15	0	5
Chr. I	188913	0	7	1	28	0	5	1	22	1	15	1	17	1	18	1	19	1	22	1	13	0	4	1	29	0	7	1	15	1	18	0	15	1	14	1	22	1	15	0.142857	7	1	16	0	3	1	16	0	4
Chr. I	189123	0	1	NA	NA	NA	NA	NA	NA	NA	NA	1	1	NA	NA	NA	NA	NA	NA	NA	NA	NA	NA	NA	NA	NA	NA	1	1	1	1	NA	NA	NA	NA	NA	NA	NA	NA	NA	NA	NA	NA	NA	NA	1	1	NA	NA
Chr. I	189131	0	1	NA	NA	NA	NA	NA	NA	NA	NA	NA	NA	NA	NA	NA	NA	NA	NA	NA	NA	NA	NA	NA	NA	NA	NA	1	1	1	1	NA	NA	NA	NA	NA	NA	NA	NA	NA	NA	NA	NA	NA	NA	1	1	NA	NA
Chr. I	189284	0	16	1	44	0	15	1	35	1	9	1	14	1	25	1	38	1	36	1	21	0	17	1	41	0	12	1	24	1	28	0	22	1	29	1	27	1	33	0	12	1	41	0	6	1	24	0	19
Chr. I	189287	0	15	1	47	0	15	1	38	1	9	1	16	1	26	1	39	1	38	1	22	0	15	1	43	0	12	1	25	1	29	0	21	1	31	1	29	1	34	0	12	1	43	0	6	1	25	0	17
Chr. I	189414	0	51	1	73	0	68	1	42	0	62	1	39	1	28	1	46	1	26	1	24	0	57	1	62	0	63	1	28	1	41	0	67	1	47	1	43	1	31	0	56	1	61	0	44	1	21	0	47
Chr. I	189418	0	47	1	72	0	69	1	42	0	60	1	43	1	28	1	46	1	25	1	24	0	55	1	64	0	65	1	29	1	41	0	65	1	47	1	42	1	32	0	56	1	62	0	41	1	24	0	46
Chr. I	189492	0	38	1	35	0	48	1	18	0	49	1	19	1	13	1	15	1	8	1	6	0	51	1	25	0	50	1	14	1	18	0	62	1	17	1	15	1	16	0	52	1	27	0	40	1	9	0	40
Chr. I	189539	0.030303	33	1	8	0	28	1	2	0	38	1	2	1	2	1	4	1	1	1	1	0	38	1	8	0	38	1	2	1	3	0	55	1	2	1	3	1	2	0	38	1	3	0	27	1	1	0	34
Chr. I	189549	0	29	1	1	0	24	NA	NA	0	36	NA	NA	NA	NA	NA	NA	NA	NA	NA	NA	0	38	NA	NA	0	34	1	2	1	1	0	52	NA	NA	NA	NA	NA	NA	0	34	NA	NA	0	26	NA	NA	0	29
Chr. I	189551	0	30	NA	NA	0	25	NA	NA	0	38	NA	NA	NA	NA	NA	NA	NA	NA	NA	NA	0	37	NA	NA	0	35	NA	NA	NA	NA	0	51	NA	NA	NA	NA	NA	NA	0	35	NA	NA	0	26	NA	NA	0	30
Chr. I	189552	0	29	NA	NA	0	25	NA	NA	0	38	NA	NA	NA	NA	NA	NA	NA	NA	NA	NA	0	37	NA	NA	0	35	NA	NA	NA	NA	0	52	NA	NA	NA	NA	NA	NA	0	34	NA	NA	0	27	NA	NA	0	30
Chr. I	189609	0	10	NA	NA	0	8	NA	NA	0	18	NA	NA	NA	NA	NA	NA	NA	NA	NA	NA	0	14	NA	NA	0	11	NA	NA	NA	NA	0	22	NA	NA	NA	NA	NA	NA	0	16	NA	NA	0	10	NA	NA	0	8
Chr. I	189633	0	4	NA	NA	0	2	NA	NA	0	5	NA	NA	NA	NA	NA	NA	NA	NA	1	1	0	6	NA	NA	0	6	NA	NA	NA	NA	0	9	NA	NA	NA	NA	NA	NA	0	4	NA	NA	0	3	NA	NA	0	4
Chr. I	189636	0	2	NA	NA	0	2	NA	NA	0	4	NA	NA	NA	NA	NA	NA	NA	NA	NA	NA	0	5	NA	NA	0	2	NA	NA	NA	NA	0	9	NA	NA	NA	NA	NA	NA	0	4	NA	NA	0	3	NA	NA	0	3
Chr. I	189665	0	7	NA	NA	0	9	NA	NA	0	5	NA	NA	NA	NA	NA	NA	NA	NA	NA	NA	0	7	NA	NA	0	4	NA	NA	NA	NA	0	16	NA	NA	NA	NA	NA	NA	0	13	NA	NA	0	5	NA	NA	0	5
Chr. I	189688	0	15	NA	NA	0	11	NA	NA	0	9	NA	NA	NA	NA	NA	NA	NA	NA	NA	NA	0	18	NA	NA	0	15	NA	NA	NA	NA	0	22	NA	NA	NA	NA	NA	NA	0	17	NA	NA	0	12	NA	NA	0	12
Chr. I	189689	0	14	NA	NA	0	12	NA	NA	0	8	NA	NA	NA	NA	NA	NA	NA	NA	NA	NA	0	19	NA	NA	0	15	NA	NA	NA	NA	0	22	NA	NA	NA	NA	NA	NA	0	18	NA	NA	0	11	NA	NA	0	13
Chr. I	189690	0	17	NA	NA	0	13	NA	NA	0	8	NA	NA	NA	NA	NA	NA	NA	NA	NA	NA	0	20	NA	NA	0	15	NA	NA	NA	NA	0	22	NA	NA	NA	NA	NA	NA	0	18	NA	NA	0	11	NA	NA	0	14
Chr. I	189704	0	25	NA	NA	0	16	NA	NA	0	17	NA	NA	NA	NA	NA	NA	NA	NA	NA	NA	0	30	NA	NA	0	24	NA	NA	NA	NA	0	31	NA	NA	NA	NA	NA	NA	0	26	NA	NA	0	19	NA	NA	0	23
Chr. I	189712	0	28	NA	NA	0	19	NA	NA	0	19	NA	NA	NA	NA	NA	NA	NA	NA	NA	NA	0	31	NA	NA	0	27	NA	NA	NA	NA	0	34	NA	NA	NA	NA	NA	NA	0	29	NA	NA	0	20	NA	NA	0	26
Chr. I	189715	0	28	NA	NA	0	19	NA	NA	0	19	NA	NA	NA	NA	NA	NA	NA	NA	NA	NA	0	32	NA	NA	0	27	NA	NA	NA	NA	0	33	NA	NA	NA	NA	NA	NA	0	28	NA	NA	0	19	NA	NA	0	26
Chr. I	189717	0	26	NA	NA	0	19	NA	NA	0	19	NA	NA	NA	NA	NA	NA	NA	NA	NA	NA	0	32	NA	NA	0	26	NA	NA	NA	NA	0	34	NA	NA	NA	NA	NA	NA	0	28	NA	NA	0	20	NA	NA	0	25
Chr. I	189735	0	28	NA	NA	0	19	NA	NA	0	19	NA	NA	NA	NA	NA	NA	NA	NA	NA	NA	0	32	NA	NA	0	28	NA	NA	NA	NA	0	35	NA	NA	NA	NA	NA	NA	0	31	NA	NA	0	23	NA	NA	0	27
Chr. I	189748	0	26	NA	NA	0	18	NA	NA	0	18	NA	NA	NA	NA	NA	NA	NA	NA	NA	NA	0	29	NA	NA	0	28	NA	NA	NA	NA	0	32	NA	NA	NA	NA	NA	NA	0	30	NA	NA	0	21	NA	NA	0	27
Chr. I	189751	0	46	NA	NA	0	39	NA	NA	0	29	NA	NA	NA	NA	NA	NA	NA	NA	NA	NA	0	43	NA	NA	0	43	NA	NA	NA	NA	0	53	NA	NA	NA	NA	NA	NA	0	49	NA	NA	0	39	NA	NA	0	43
Chr. I	189757	0	45	1	1	0	43	1	1	0	29	NA	NA	1	2	NA	NA	NA	NA	NA	NA	0	45	1	2	0	45	NA	NA	NA	NA	0	57	NA	NA	NA	NA	1	1	0.0192308	52	1	3	0	44	NA	NA	0	45
Chr. I	189851	0	59	1	91	0	85	1	43	0	43	1	45	1	31	1	65	1	36	1	29	0	53	1	76	0	58	1	51	1	45	0	76	1	48	1	46	1	50	0	70	1	61	0	77	1	34	0	71
Chr. I	189855	0	59	1	91	0	85	1	43	0	42	1	46	1	34	1	67	1	35	1	30	0	56	1	76	0	55	1	50	1	45	0	76	1	53	1	52	1	53	0	74	1	62	0	77	1	36	0	69
Chr. I	189876	0	60	1	111	0	88	1	51	0	45	1	54	1	44	1	83	1	42	1	33	0	58	0.988506	87	0	63	1	60	1	50	0	84	0.983607	61	1	59	1	60	0.0149254	67	1	71	0	73	1	44	0	71
Chr. I	189877	0	57	1	112	0	86	1	54	0	43	1	55	1	44	1	88	1	41	1	35	0	55	1	87	0	59	1	62	1	54	0	80	0.983333	60	1	60	1	60	0.015873	63	1	74	0	73	1	46	0	70
Chr. I	189909	0	62	1	109	0	87	1	58	0	42	1	45	1	45	1	77	1	42	1	34	0	55	1	96	0	65	1	57	1	57	0	89	0.986301	73	1	61	1	56	0.0181818	55	1	71	0	68	1	49	0	58
Chr. I	189931	0	55	0.989247	93	0	80	1	56	0	36	1	42	1	44	1	77	0.972222	36	1	28	0	50	1	77	0	66	1	43	1	46	0	89	0.983333	60	1	61	1	44	0.0169492	59	1	59	0	60	1	47	0	59
Chr. I	189932	0	53	0.989474	95	0	78	1	57	0	36	1	42	1	46	0.973684	76	1	36	1	26	0	49	1	74	0	67	1	46	1	46	0	89	0.984848	66	1	61	1	46	0	57	1	59	0	59	1	42	0	55
Chr. I	190009	0	32	1	91	0	64	1	56	0	31	1	40	1	46	1	71	1	49	1	24	0	39	1	83	0	59	1	49	1	44	0	80	1	52	1	61	1	48	0	48	1	71	0	58	1	43	0	40
Chr. I	190025	0	36	1	88	0	65	1	59	0	34	1	41	1	43	1	71	1	49	1	29	0	39	1	94	0	58	1	51	1	47	0	77	1	55	1	57	1	43	0	52	1	73	0	61	1	40	0	40
Chr. I	190031	0	36	1	94	0	64	1	62	0	35	1	45	1	43	1	78	1	51	1	35	0	40	1	93	0	56	1	54	1	52	0	76	1	63	1	58	1	46	0	56	1	74	0	59	1	44	0	41
Chr. I	190081	0	41	1	97	0	50	1	56	0	34	1	52	1	41	1	70	1	50	1	32	0	45	1	77	0	53	1	51	1	45	0	73	1	64	1	50	1	44	0	51	1	68	0	51	1	35	0	45
Chr. I	190109	0	33	1	96	0	47	1	52	0	40	1	53	1	42	1	76	1	45	1	31	0	45	1	79	0	43	1	48	1	46	0	71	1	70	1	37	1	55	0	38	1	73	0	43	1	37	0	39
Chr. I	190132	0	37	1	87	0	40	1	41	0	36	1	51	1	35	1	64	1	36	1	28	0	42	1	70	0	37	1	44	1	46	0	65	1	63	1	34	1	52	0	36	1	64	0	36	1	34	0	36
Chr. I	190402	0	37	1	105	0	43	1	63	0	46	1	49	1	43	1	89	1	33	1	33	0	44	1	87	0	34	1	52	1	50	0	75	1	64	1	61	1	67	0	37	1	65	0	43	1	44	0	38
Chr. I	190429	0	48	1	112	0	50	1	57	0	46	1	57	1	51	1	89	1	37	1	33	0	49	1	92	0	36	1	43	1	50	0	83	1	59	1	62	1	68	0	43	1	65	0	54	1	38	0	37
Chr. I	190558	0	45	1	107	0	59	1	59	0	33	1	60	1	47	1	75	1	29	1	35	0	50	1	70	0	50	1	39	1	37	0	78	1	63	1	69	1	51	0	47	1	60	0	50	1	41	0	35
Chr. I	190588	0	43	1	109	0	61	1	60	0	28	1	56	1	36	1	63	1	35	1	38	0	45	1	69	0	45	1	48	1	39	0	75	1	65	1	64	0.981132	53	0.0227273	44	1	54	0	54	1	46	0	40
Chr. I	190621	0	47	1	103	0	62	1	57	0	27	1	47	1	45	1	65	1	29	1	30	0	40	1	73	0	41	1	53	1	32	0	74	1	59	1	60	1	52	0.0222222	45	1	50	0	50	1	44	0.0322581	31
Chr. I	190636	0	46	1	96	0	65	1	56	0	28	1	55	1	48	1	69	1	27	1	29	0.0222222	45	1	76	0	39	1	53	1	34	0	80	1	63	1	52	1	53	0.0222222	45	1	48	0	50	1	45	0	32
Chr. I	190880	0	43	1	94	0	46	1	55	0	36	1	47	1	43	1	66	0	27	1	33	0	44	1	71	0	40	1	56	1	39	0	78	0.985915	71	1	60	1	44	0	45	1	51	0	37	1	38	0	26
Chr. I	191026	0	36	1	101	0	53	1	47	0	49	1	46	1	50	1	72	0	37	1	33	0	42	1	72	0	44	1	45	1	54	0	80	1	63	1	56	1	48	0.0222222	45	1	60	0	42	1	49	0	33
Chr. I	191472	0	61	1	74	0	65	1	64	0	52	1	46	1	47	1	89	0	51	1	47	0	47	1	78	0	58	0	45	1	53	0	61	1	66	1	73	1	46	0.0163934	61	1	48	0	73	1	48	0	38
Chr. I	191755	0	38	1	86	0	51	1	59	0	33	1	50	1	50	1	68	0	37	1	39	0	43	1	75	0	46	0	44	1	47	0	62	1	42	1	79	1	59	0.0178571	56	1	62	0	48	1	46	0	43
Chr. I	191818	0	35	1	80	0	52	1	50	0	30	1	49	1	36	1	73	0	30	1	38	0	43	1	75	0	46	0	46	0.979592	49	0	65	0.982143	56	1	63	1	60	0.0172414	58	1	65	0	35	1	35	0	44
Chr. I	192073	0	39	1	83	0	53	1	49	0	32	1	53	1	53	0	76	0	53	1	23	0	40	1	63	0	33	0	48	1	41	0	67	1	66	1	70	1	57	0	51	1	49	0	47	1	58	0	30
Chr. I	192139	0	38	1	84	0	53	1	57	0	40	1	47	1	49	0	66	0	51	1	31	0	39	1	64	0	36	0	43	1	36	0	74	1	62	1	78	1	58	0	56	1	43	0	51	1	58	0	28
Chr. I	192169	0	39	1	87	0	51	1	51	0	36	0.37037	54	1	49	0	74	0	55	1	39	0	46	1	67	0	35	0.0243902	41	1	31	0	73	1	56	1	73	1	56	0	56	1	43	0	52	1	52	0	37
Chr. I	192309	0	23	0.8375	80	0	41	0.777778	45	0	28	0	46	0.882353	34	0	64	0	38	0.888889	36	0	43	0.828125	64	0	31	0	34	0.862069	29	0	50	0.816327	49	0.882353	51	0.882353	34	0	33	0.90566	53	0	24	0.777778	45	0	18
Chr. I	192427	0	20	1	57	0	26	1	23	0	17	0	24	1	21	0	45	0	28	1	22	0	34	1	45	0	27	0	23	1	19	0	37	1	38	1	27	1	24	0	25	1	39	0	17	1	32	0	17
Chr. I	193466	0	54	1	93	0	63	1	77	0	42	0	51	1	45	0	99	0	64	1	39	0	65	1	96	0	59	0	55	1	70	0	83	1	66	1	74	1	63	0	72	1	77	0	67	1	61	0	62
[truncated: 59,975 more rows]
[truncated: 154 more columns]
