# Supplementary material for: Rapid evolution driven by translocation-associated selection during meiosis
Source: EMBO Rep. 2026 Jun 16;27(14):4011–28. doi: 10.1038/s44319-026-00820-6 (PMC13400751; doi:10.1038/s44319-026-00820-6)
Supplement: Supplementary file 7 — Dataset EV5 [file 44319_2026_820_MOESM7_ESM.xlsx]

## Sheet: Dataset EV5
Dataset EV5 The gemome type and mating type of 212 random seleceted spores
Sample	GT	MAT locus
YSG-Y55xDBVPG1373-1	PT	MATa						Parental strains	Random selected spores
YSG-Y55xDBVPG1373-2	XVI-A	MATa							GT	MATa count	MATα count	P value
YSG-Y55xDBVPG1373-3	PT	MATα						Y55 (MATa) x DBVPG1373 (MATα)	PT	46	42	0.669815
YSG-Y55xDBVPG1373-4	PT	MATa							XVI-A	13	7	0.179712
YSG-Y55xDBVPG1373-5	PT	MATα							All spores	62	49	0.22
YSG-Y55xDBVPG1373-6	PT	MATα						DBVPG1373 (MATa) x Y55 (MATa)	PT	41	43	0.827259
YSG-Y55xDBVPG1373-7	PT	MATα							XVI-A	7	7	1
YSG-Y55xDBVPG1373-8	PT	MATa							All spores	49	52	0.76
YSG-Y55xDBVPG1373-9	PT	MATa
YSG-Y55xDBVPG1373-10	PT	MATa
YSG-Y55xDBVPG1373-11	PT	MATα
YSG-Y55xDBVPG1373-12	PT	MATa
YSG-Y55xDBVPG1373-13	PT	MATa
YSG-Y55xDBVPG1373-14	PT	MATa
YSG-Y55xDBVPG1373-15	PT	MATα
YSG-Y55xDBVPG1373-16	XVI-A	MATα
YSG-Y55xDBVPG1373-17	PT	MATa
YSG-Y55xDBVPG1373-18	PT	MATa
YSG-Y55xDBVPG1373-19	PT	MATa
YSG-Y55xDBVPG1373-20	PT	MATα
YSG-Y55xDBVPG1373-21	PT	MATa
YSG-Y55xDBVPG1373-22	PT	MATa
YSG-Y55xDBVPG1373-23	PT	MATα
YSG-Y55xDBVPG1373-24	PT	MATa
YSG-Y55xDBVPG1373-25	PT	MATa
YSG-Y55xDBVPG1373-26	PT	MATa
YSG-Y55xDBVPG1373-27	PT	MATa
YSG-Y55xDBVPG1373-28	PT	MATα
YSG-Y55xDBVPG1373-29	PT	MATa
YSG-Y55xDBVPG1373-30	PT	MATa
YSG-Y55xDBVPG1373-31	XVI-Aneu	MATa
YSG-Y55xDBVPG1373-32	PT	MATa
YSG-Y55xDBVPG1373-33	PT	MATα
YSG-Y55xDBVPG1373-34	PT	MATa
YSG-Y55xDBVPG1373-35	PT	MATa
YSG-Y55xDBVPG1373-36	PT	MATa
YSG-Y55xDBVPG1373-37	PT	MATa
YSG-Y55xDBVPG1373-38	PT	MATa
YSG-Y55xDBVPG1373-39	PT	MATα
YSG-Y55xDBVPG1373-40	PT	MATa
YSG-Y55xDBVPG1373-41	PT	MATα
YSG-Y55xDBVPG1373-42	PT	MATα
YSG-Y55xDBVPG1373-43	PT	MATα
YSG-Y55xDBVPG1373-44	PT	MATα
YSG-Y55xDBVPG1373-45	PT	MATa
YSG-Y55xDBVPG1373-46	PT	MATa
YSG-Y55xDBVPG1373-47	PT	MATα
YSG-Y55xDBVPG1373-48	PT	MATa
YSG-Y55xDBVPG1373-49	PT	MATa
YSG-Y55xDBVPG1373-50	PT	MATα
YSG-Y55xDBVPG1373-51	PT	MATa
YSG-Y55xDBVPG1373-52	XVI-A	MATα
YSG-Y55xDBVPG1373-53	PT	MATa
YSG-Y55xDBVPG1373-54	PT	MATα
YSG-Y55xDBVPG1373-55	XVI-A	MATa
YSG-Y55xDBVPG1373-56	PT	MATa
YSG-Y55xDBVPG1373-57	XVI-A	MATα
YSG-Y55xDBVPG1373-58	PT	MATa
YSG-Y55xDBVPG1373-59	PT	MATα
YSG-Y55xDBVPG1373-60	XVI-A	MATα
YSG-Y55xDBVPG1373-61	PT	MATa
YSG-Y55xDBVPG1373-62	PT	MATα
YSG-Y55xDBVPG1373-63	XVI-A	MATa
YSG-Y55xDBVPG1373-64	PT	MATα
YSG-Y55xDBVPG1373-65	PT	MATa
YSG-Y55xDBVPG1373-66	PT	MATα
YSG-Y55xDBVPG1373-67	PT	MATα
YSG-Y55xDBVPG1373-68	PT	MATa
YSG-Y55xDBVPG1373-69	XVI-A	MATa
YSG-Y55xDBVPG1373-70	PT	MATα
YSG-Y55xDBVPG1373-71	XVI-A	MATa
YSG-Y55xDBVPG1373-72	VIII-Aneu	MATa
YSG-Y55xDBVPG1373-73	XVI-A	MATα
YSG-Y55xDBVPG1373-74	PT	MATα
YSG-Y55xDBVPG1373-75	XVI-A	MATa
YSG-Y55xDBVPG1373-76	XVI-A	MATα
YSG-Y55xDBVPG1373-77	PT	MATα
YSG-Y55xDBVPG1373-78	PT	MATa
YSG-Y55xDBVPG1373-79	PT	MATα
YSG-Y55xDBVPG1373-80	XVI-Aneu	MATa
YSG-Y55xDBVPG1373-81	PT	MATα
YSG-Y55xDBVPG1373-82	XVI-A	MATa
YSG-Y55xDBVPG1373-83	XVI-A	MATa
YSG-Y55xDBVPG1373-84	PT	MATa
YSG-Y55xDBVPG1373-85	PT	MATα
YSG-Y55xDBVPG1373-86	PT	MATα
YSG-Y55xDBVPG1373-87	XVI-A	MATa
YSG-Y55xDBVPG1373-88	PT	MATa
YSG-Y55xDBVPG1373-89	PT	MATα
YSG-Y55xDBVPG1373-90	PT	MATa
YSG-Y55xDBVPG1373-91	PT	MATa
YSG-Y55xDBVPG1373-92	PT	MATα
YSG-Y55xDBVPG1373-93	PT	MATα
YSG-Y55xDBVPG1373-94	XVI-A	MATa
YSG-Y55xDBVPG1373-95	PT	MATα
YSG-Y55xDBVPG1373-96	PT	MATα
YSG-Y55xDBVPG1373-97	PT	MATa
YSG-Y55xDBVPG1373-98	PT	MATa
YSG-Y55xDBVPG1373-99	XVI-A	MATa
YSG-Y55xDBVPG1373-100	XVI-A	MATα
YSG-Y55xDBVPG1373-101	PT	MATα
YSG-Y55xDBVPG1373-102	PT	MATa
YSG-Y55xDBVPG1373-103	PT	MATα
YSG-Y55xDBVPG1373-104	PT	MATα
YSG-Y55xDBVPG1373-105	XVI-A	MATa
YSG-Y55xDBVPG1373-106	PT	MATα
YSG-Y55xDBVPG1373-107	XVI-A	MATa
YSG-Y55xDBVPG1373-108	PT	MATa
YSG-Y55xDBVPG1373-109	PT	MATα
YSG-Y55xDBVPG1373-110	PT	MATα
YSG-Y55xDBVPG1373-111	PT	MATα
YSG-DBVPG1373xY55-1	PT	MATa
YSG-DBVPG1373xY55-2	PT	MATα
YSG-DBVPG1373xY55-3	XVI-A	MATα
YSG-DBVPG1373xY55-4	PT	MATa
YSG-DBVPG1373xY55-5	PT	MATα
YSG-DBVPG1373xY55-6	PT	MATa
YSG-DBVPG1373xY55-7	PT	MATα
YSG-DBVPG1373xY55-8	PT	MATα
YSG-DBVPG1373xY55-9	XVI-A	MATα
YSG-DBVPG1373xY55-10	PT	MATa
YSG-DBVPG1373xY55-11	PT	MATa
YSG-DBVPG1373xY55-12	PT	MATα
YSG-DBVPG1373xY55-13	PT	MATa
YSG-DBVPG1373xY55-14	PT	MATα
YSG-DBVPG1373xY55-15	PT	MATa
YSG-DBVPG1373xY55-16	PT	MATa
YSG-DBVPG1373xY55-17	PT	MATα
YSG-DBVPG1373xY55-18	VIII-Aneu	MATα
YSG-DBVPG1373xY55-19	PT	MATa
YSG-DBVPG1373xY55-20	XVI-A	MATα
YSG-DBVPG1373xY55-21	PT	MATα
YSG-DBVPG1373xY55-22	PT	MATα
YSG-DBVPG1373xY55-23	PT	MATa
YSG-DBVPG1373xY55-24	PT	MATα
YSG-DBVPG1373xY55-25	PT	MATa
YSG-DBVPG1373xY55-26	PT	MATα
YSG-DBVPG1373xY55-27	PT	MATα
YSG-DBVPG1373xY55-28	PT	MATα
YSG-DBVPG1373xY55-29	PT	MATα
YSG-DBVPG1373xY55-30	PT	MATa
YSG-DBVPG1373xY55-31	PT	MATa
YSG-DBVPG1373xY55-32	PT	MATα
YSG-DBVPG1373xY55-33	PT	MATα
YSG-DBVPG1373xY55-34	PT	MATα
YSG-DBVPG1373xY55-35	XVI-A	MATa
YSG-DBVPG1373xY55-36	PT	MATa
YSG-DBVPG1373xY55-37	PT	MATα
YSG-DBVPG1373xY55-38	PT	MATα
YSG-DBVPG1373xY55-39	PT	MATα
YSG-DBVPG1373xY55-40	PT	MATα
YSG-DBVPG1373xY55-41	PT	MATα
YSG-DBVPG1373xY55-42	PT	MATa
YSG-DBVPG1373xY55-43	PT	MATa
YSG-DBVPG1373xY55-44	XVI-A	MATa
YSG-DBVPG1373xY55-45	XVI-A	MATα
YSG-DBVPG1373xY55-46	PT	MATa
YSG-DBVPG1373xY55-47	PT	MATa
YSG-DBVPG1373xY55-48	PT	MATα
YSG-DBVPG1373xY55-49	PT	MATa
YSG-DBVPG1373xY55-50	PT	MATα
YSG-DBVPG1373xY55-51	PT	MATa
YSG-DBVPG1373xY55-52	XVI-A	MATa
YSG-DBVPG1373xY55-53	VIII-Aneu	MATα
YSG-DBVPG1373xY55-54	PT	MATα
YSG-DBVPG1373xY55-55	PT	MATa
YSG-DBVPG1373xY55-56	PT	MATa
YSG-DBVPG1373xY55-57	XVI-Aneu	MATa
YSG-DBVPG1373xY55-58	PT	MATa
YSG-DBVPG1373xY55-59	PT	MATα
YSG-DBVPG1373xY55-60	PT	MATα
YSG-DBVPG1373xY55-61	PT	MATα
YSG-DBVPG1373xY55-62	PT	MATa
YSG-DBVPG1373xY55-63	PT	MATa
YSG-DBVPG1373xY55-64	PT	MATα
YSG-DBVPG1373xY55-65	PT	MATα
YSG-DBVPG1373xY55-66	PT	MATα
YSG-DBVPG1373xY55-67	PT	MATα
YSG-DBVPG1373xY55-68	PT	MATa
YSG-DBVPG1373xY55-69	PT	MATα
YSG-DBVPG1373xY55-70	PT	MATα
YSG-DBVPG1373xY55-71	PT	MATa
YSG-DBVPG1373xY55-72	XVI-A	MATa
YSG-DBVPG1373xY55-73	XVI-A	MATa
YSG-DBVPG1373xY55-74	PT	MATα
YSG-DBVPG1373xY55-75	PT	MATα
YSG-DBVPG1373xY55-76	XVI-A	MATα
YSG-DBVPG1373xY55-77	PT	MATα
YSG-DBVPG1373xY55-78	PT	MATa
YSG-DBVPG1373xY55-79	PT	MATa
YSG-DBVPG1373xY55-80	PT	MATα
YSG-DBVPG1373xY55-81	XVI-A	MATa
YSG-DBVPG1373xY55-82	PT	MATa
YSG-DBVPG1373xY55-83	PT	MATα
YSG-DBVPG1373xY55-84	PT	MATa
YSG-DBVPG1373xY55-85	PT	MATα
YSG-DBVPG1373xY55-86	PT	MATa
YSG-DBVPG1373xY55-87	PT	MATa
YSG-DBVPG1373xY55-88	PT	MATα
YSG-DBVPG1373xY55-89	PT	MATa
YSG-DBVPG1373xY55-90	XVI-A	MATα
YSG-DBVPG1373xY55-91	PT	MATa
YSG-DBVPG1373xY55-92	PT	MATa
YSG-DBVPG1373xY55-93	PT	MATα
YSG-DBVPG1373xY55-94	PT	MATa
YSG-DBVPG1373xY55-95	PT	MATa
YSG-DBVPG1373xY55-96	XVI-A	MATα
YSG-DBVPG1373xY55-97	PT	MATa
YSG-DBVPG1373xY55-98	PT	MATa
YSG-DBVPG1373xY55-99	XVI-A	MATa
YSG-DBVPG1373xY55-100	PT	MATα
YSG-DBVPG1373xY55-101	PT	MATa
