# Supplementary material for: Rapid evolution driven by translocation-associated selection during meiosis
Source: EMBO Rep. 2026 Jun 16;27(14):4011–28. doi: 10.1038/s44319-026-00820-6 (PMC13400751; doi:10.1038/s44319-026-00820-6)
Supplement: Supplementary file 8 — Dataset EV6 [file 44319_2026_820_MOESM8_ESM.xlsx]

## Sheet: Dataset EV6
Dataset EV6 Karyotype of meiotic products
Hybrids	Replicates	Tetrad number	Viability	Karyotype	Source	Segregation pattern
Y55 X DBVPG1373	1	1	0			2 PD
	1		1	PD	Y55
	1		1	PD	DBVPG1373
	1		0
	1	2	1	PD	Y55	4 PD
	1		1	PD	DBVPG1373
	1		1	PD	Y55
	1		1	PD	DBVPG1373
	1	3	0			1 PD
	1		0
	1		1	PD	Y55
	1		0
	1	4	1	PD	DBVPG1373	4 PD
	1		1	PD	DBVPG1373
	1		1	PD	Y55
	1		1	PD	Y55
	1	5	0			1 XVI-A
	1		0
	1		1	XVI-A
	1		0
	1	6	1	XVI-A		2 XVI-A
	1		0
	1		0
	1		1	XVI-A
	1	7	0			1 XVI-A
	1		1	XVI-A
	1		0
	1		0
	1	8	1	PD	Y55	2 PD + 1 XVI-A
	1		1	PD	DBVPG1373
	1		1	XVI-A
	1		0
	1	9	0			2 PD
	1		1	PD	Y55
	1		1	PD	DBVPG1373
	1		0
	1	10	1	PD	Y55	4 PD
	1		1	PD	Y55
	1		1	PD	DBVPG1373
	1		1	PD	DBVPG1373
	1	11	1	XVI-A		2 XVI-A
	1		0
	1		0
	1		1	XVI-A
	1	12	0			2 PD + 1 XVI-A
	1		1	XVI-A
	1		1	PD	DBVPG1373
	1		1	PD	Y55
	1	13	1	XVI-A		2 PD + 1 XVI-A
	1		1	PD	Y55
	1		1	PD	DBVPG1373
	1		0
	1	14	1	PD	Y55	2 PD
	1		0
	1		1	PD	DBVPG1373
	1		0
	1	15	1	PD	Y55	3 PD
	1		1	PD	DBVPG1373
	1		1	PD	DBVPG1373
	1		0
	1	16	1	PD	Y55	2 PD
	1		0
	1		1	PD	Y55
	1		0
	1	17	0			2 PD
	1		1	PD	DBVPG1373
	1		1	PD	Y55
	1		0
	1	18	0			2 PD + 1 XVI-A
	1		1	PD	Y55
	1		1	PD	DBVPG1373
	1		1	XVI-A
	1	19	1	XVI-A		2 PD + 1 XVI-A
	1		0
	1		1	PD	DBVPG1373
	1		1	PD	Y55
	1	20	0			2 PD
	1		1	PD	DBVPG1373
	1		1	PD	Y55
	1		0
	1	21	0			2 PD
	1		1	PD	Y55
	1		0
	1		1	PD	DBVPG1373
	1	22	1	PD	Y55	2 PD + 1 XVI-A
	1		1	PD	DBVPG1373
	1		1	XVI-A
	1		0
	1	23	0			2 PD
	1		1	PD	Y55
	1		1	PD	DBVPG1373
	1		0
	1	24	1	PD	Y55	2 PD
	1		0
	1		0
	1		1	PD	Y55
	1	25	1	XVI-A		1 PD + 1 XVI-A
	1		0
	1		0
	1		1	PD	DBVPG1373
	1	26	0			2 PD
	1		1	PD	Y55
	1		0
	1		1	PD	Y55
	1	27	0			1 PD
	1		0
	1		1	PD	Y55
	1		0
	1	28	0			2 PD
	1		0
	1		1	PD	Y55
	1		1	PD	DBVPG1373
	1	29	0			2 PD + 1 XVI-A
	1		1	PD	Y55
	1		1	XVI-A
	1		1	PD	DBVPG1373
	1	30	0			1 PD + 1 XVI-A
	1		0
	1		1	XVI-A
	1		1	PD	DBVPG1373
	1	31	1	PD	Y55	1 PD + 1 XVI-A
	1		0
	1		1	XVI-A
	1		0
	1	32	0			1 PD + 1 XVI-A
	1		0
	1		1	XVI-A
	1		1	PD	Y55
	1	33	1	PD	DBVPG1373	2 PD + 1 XVI-A
	1		1	XVI-A
	1		0
	1		1	PD	Y55
	1	34	0			2 PD + 1 XVI-A
	1		1	XVI-A
	1		1	PD	Y55
	1		1	PD	DBVPG1373
	1	35	1	PD	Y55	1 PD + 1 XVI-A
	1		0
	1		0
	1		1	XVI-A
	1	36	1	PD	DBVPG1373	1 PD + 1 XVI-A
	1		0
	1		0
	1		1	XVI-A
	1	37	1	PD	Y55	3 PD
	1		1	PD	DBVPG1373
	1		0
	1		1	PD	DBVPG1373
	1	38	1	PD	Y55	1 PD + 1 XVI-A
	1		1	XVI-A
	1		0
	1		0
	1	39	1	PD	Y55	2 PD + 1 XVI-A
	1		1	XVI-A
	1		0
	1		1	PD	DBVPG1373
	1	40	1	PD	DBVPG1373	3 PD
	1		1	PD	Y55
	1		1	PD	Y55
	1		0
	2	41	0			1 PD
	2		0
	2		1	PD	DBVPG1373
	2		0
	2	42	1	PD	DBVPG1373	2 PD + 1 XVI-A
	2		1	PD	Y55
	2		1	XVI-A
	2		0
	2	43	1	XVI-A		2 XVI-A
	2		1	XVI-A
	2		0
	2		0
	2	44	1	PD	DBVPG1373	2 PD + 1 XVI-A
	2		1	XVI-A
	2		0
	2		1	PD	Y55
	2	45	0			2 PD
	2		0
	2		1	PD	DBVPG1373
	2		1	PD	Y55
	2	46	1	PD	Y55	2 PD
	2		1	PD	DBVPG1373
	2		0
	2		0
	2	47	1	PD	Y55	4 PD
	2		1	PD	Y55
	2		1	PD	DBVPG1373
	2		1	PD	DBVPG1373
	2	48	1	PD	DBVPG1373	3 PD
	2		0
	2		1	PD	Y55
	2		1	PD	Y55
	2	49	0			2 PD
	2		1	PD	DBVPG1373
	2		0
	2		1	PD	Y55
	2	50	0			2 PD + 1 XVI-A
	2		1	PD	DBVPG1373
	2		1	XVI-A
	2		1	PD	Y55
	2	51	1	XVI-A		2 PD + 1 XVI-A
	2		0
	2		1	PD	DBVPG1373
	2		1	PD	Y55
	2	52	1	PD	Y55	4 PD
	2		1	PD	Y55
	2		1	PD	DBVPG1373
	2		1	PD	DBVPG1373
	2	53	1	PD	DBVPG1373	2 PD + 1 XVI-A
	2		1	PD	Y55
	2		0
	2		1	XVI-A
	2	54	1	PD	DBVPG1373	4 PD
	2		1	PD	Y55
	2		1	PD	DBVPG1373
	2		1	PD	Y55
	2	55	1	XVI-A		2 PD + 1 XVI-A
	2		1	PD	DBVPG1373
	2		1	PD	Y55
	2		0
	2	56	1	PD	DBVPG1373	4 PD
	2		1	PD	Y55
	2		1	PD	Y55
	2		1	PD	DBVPG1373
	2	57	0			2 PD + 1 XVI-A
	2		1	PD	Y55
	2		1	XVI-A
	2		1	PD	DBVPG1373
	2	58	1	PD	DBVPG1373	4 PD
	2		1	PD	Y55
	2		1	PD	Y55
	2		1	PD	DBVPG1373
	2	59	1	PD	DBVPG1373	4 PD
	2		1	PD	Y55
	2		1	PD	DBVPG1373
	2		1	PD	Y55
	2	60	0			1 XVI-A
	2		1	XVI-A
	2		0
	2		0
	2	61	0			3 PD
	2		1	PD	Y55
	2		1	PD	Y55
	2		1	PD	DBVPG1373
	2	62	1	XVI-A		1 PD + 1 XVI-A
	2		0
	2		1	PD	Y55
	2		0
	2	63	1	XVI-A		2 PD + 1 XVI-A
	2		1	PD	Y55
	2		0
	2		1	PD	DBVPG1373
	2	64	0			1 PD + 1 XVI-A
	2		1	XVI-A
	2		0
	2		1	PD	Y55
	2	65	1	PD	Y55	3 PD
	2		0
	2		1	PD	DBVPG1373
	2		1	PD	Y55
	2	66	1	PD	DBVPG1373	2 PD + 1 XVI-A
	2		0
	2		1	XVI-A
	2		1	PD	Y55
	3	67	0			2 PD
	3		1	PD	Y55
	3		0
	3		1	PD	DBVPG1373
	3	68	0			1 PD
	3		0
	3		1	PD	DBVPG1373
	3		0
	3	69	1	PD	Y55	2 PD
	3		0
	3		0
	3		1	PD	DBVPG1373
	3	70	1	PD	DBVPG1373	4 PD
	3		1	PD	Y55
	3		1	PD	Y55
	3		1	PD	DBVPG1373
	3	71	0			3 PD
	3		1	PD	Y55
	3		1	PD	DBVPG1373
	3		1	PD	Y55
	3	72	1	PD	DBVPG1373	4 PD
	3		1	PD	DBVPG1373
	3		1	PD	Y55
	3		1	PD	Y55
	3	73	1	PD	DBVPG1373	2 PD + 1 XVI-A
	3		1	PD	Y55
	3		1	XVI-A
	3		0
	3	74	1	XVI-A		1 XVI-A
	3		0
	3		0
	3		0
	3	75	0			2 PD + 1 XVI-A
	3		1	PD	DBVPG1373
	3		1	PD	Y55
	3		1	XVI-A
	3	76	0			1 XVI-A
	3		0
	3		0
	3		1	XVI-A
	3	77	1	PD	DBVPG1373	4 PD
	3		1	PD	Y55
	3		1	PD	DBVPG1373
	3		1	PD	Y55
	3	78	1	XVI-A		1 XVI-A
	3		0
	3		0
	3		0
	3	79	0			2 PD + 1 XVI-A
	3		1	XVI-A
	3		1	PD	DBVPG1373
	3		1	PD	Y55
	3	80	1	PD	DBVPG1373	2 PD
	3		0
	3		1	PD	Y55
	3		0
	3	81	1	PD	DBVPG1373	4 PD
	3		1	PD	Y55
	3		1	PD	DBVPG1373
	3		1	PD	Y55
	3	82	0			2 PD
	3		1	PD	DBVPG1373
	3		0
	3		1	PD	Y55
	3	83	1	PD	DBVPG1373	4 PD
	3		1	PD	Y55
	3		1	PD	Y55
	3		1	PD	DBVPG1373
	3	84	1	PD	Y55	2 PD + 1 XVI-A
	3		1	XVI-A
	3		1	PD	DBVPG1373
	3		0
	3	85	0			2 PD + 1 XVI-A
	3		1	PD	DBVPG1373
	3		1	PD	Y55
	3		1	XVI-A
	3	86	1	XVI-A		2 XVI-A
	3		1	XVI-A
	3		0
	3		0
	3	87	1	PD	Y55	2 PD + 1 XVI-A
	3		1	XVI-A
	3		0
	3		1	PD	DBVPG1373
	3	88	0			2 PD
	3		0
	3		1	PD	Y55
	3		1	PD	DBVPG1373
	3	89	0			1 PD
	3		1	PD	Y55
	3		0
	3		0
Y12 X DBVPG1373	1	1	1	PD	Y12	2 PD + 1 XVI-A
	1		1	PD	DBVPG1373
	1		1	XVI-A
	1		0
	1	2	0			3 PD
	1		1	PD	DBVPG1373
	1		1	PD	DBVPG1373
	1		1	PD	Y12
	1	3	0			2 PD + 1 XVI-A
	1		1	XVI-A
	1		1	PD	DBVPG1373
	1		1	PD	Y12
	1	4	0			1 PD + 1 XVI-A
	1		1	PD	DBVPG1373
	1		1	XVI-A
	1		0
	1	5	1	XVI-A		2 XVI-A
	1		1	XVI-A
	1		0
	1		0
	1	6	1	XVI-A		2 XVI-A
	1		0
	1		0
	1		1	XVI-A
	1	7	1	XVI-A		2 PD + 1 XVI-A
	1		0
	1		1	PD	DBVPG1373
	1		1	PD	Y12
	1	8	1	XVI-A		2 XVI-A
	1		0
	1		1	XVI-A
	1		0
	1	9	1	XVI-A		2 PD + 1 XVI-A
	1		1	PD	DBVPG1373
	1		0
	1		1	PD	Y12
	1	10	0			1 XVI-A
	1		0
	1		0
	1		1	XVI-A
	1	11	1	PD	DBVPG1373	4 PD
	1		1	PD	Y12
	1		1	PD	DBVPG1373
	1		1	PD	Y12
	1	12	1	PD	DBVPG1373	2 PD + 1 XVI-A
	1		1	PD	Y12
	1		0
	1		1	XVI-A
	2	13	1	PD	DBVPG1373	2 PD + 1 XVI-A
	2		1	PD	Y12
	2		0
	2		1	XVI-A
	2	14	1	XVI-A		2 XVI-A
	2		0
	2		0
	2		1	XVI-A
	2	15	0			2 XVI-A
	2		0
	2		1	XVI-A
	2		1	XVI-A
	2	16	1	PD	DBVPG1373	2 PD + 1 XVI-A
	2		0
	2		1	PD	Y12
	2		1	XVI-A
	2	17	1	XVI-A		2 PD + 1 XVI-A
	2		1	PD	DBVPG1373
	2		0
	2		1	PD	Y12
	2	18	1	XVI-A		2 XVI-A
	2		0
	2		0
	2		1	XVI-A
	2	19	1	XVI-A		1 PD + 1 XVI-A
	2		0
	2		1	PD	Y12
	2		0
	2	20	1	PD	DBVPG1373	2 PD + 1 XVI-A
	2		0
	2		1	XVI-A
	2		1	PD	Y12
	2	21	0			3 PD
	2		1	PD	Y12
	2		1	PD	Y12
	2		1	PD	DBVPG1373
	2	22	1	PD	Y12	2 PD + 1 XVI-A
	2		1	XVI-A
	2		0
	2		1	PD	DBVPG1373
	2	23	0			3 PD
	2		1	PD	DBVPG1373
	2		1	PD	Y12
	2		1	PD	Y12
	2	24	1	PD	DBVPG1373	1 PD + 1 XVI-A
	2		0
	2		0
	2		1	XVI-A
	2	25	1	PD	DBVPG1373	1 PD + 1 XVI-A
	2		0
	2		0
	2		1	XVI-A
	2	26	1	XVI-A		1 PD + 1 XVI-A
	2		0
	2		1	PD	Y12
	2		0
	2	27	1	XVI-A		2 XVI-A
	2		1	XVI-A
	2		0
	2		0
	3	28	1	PD	Y12	2 PD + 1 XVI-A
	3		0
	3		1	XVI-A
	3		1	PD	DBVPG1373
	3	29	1	PD	DBVPG1373	4 PD
	3		1	PD	DBVPG1373
	3		1	PD	Y12
	3		1	PD	Y12
	3	30	1	PD	DBVPG1373	2 PD + 1 XVI-A
	3		0
	3		1	XVI-A
	3		1	PD	Y12
	3	31	0			1 XVI-A
	3		1	XVI-A
	3		0
	3		0
	3	32	1	XVI-A		2 XVI-A
	3		1	XVI-A
	3		0
	3		0
	3	33	1	XVI-A		2 PD + 1 XVI-A
	3		1	PD	DBVPG1373
	3		1	PD	Y12
	3		0
	3	34	1	XVI-A		1 PD + 1 XVI-A
	3		0
	3		0
	3		1	PD	Y12
	3	35	0			2 PD + 1 XVI-A
	3		1	PD	DBVPG1373
	3		1	XVI-A
	3		1	PD	Y12
	3	36	1	PD	Y12	2 PD + 1 XVI-A
	3		0
	3		1	XVI-A
	3		1	PD	DBVPG1373
	3	37	1	PD	DBVPG1373	2 PD + 1 XVI-A
	3		0
	3		1	PD	Y12
	3		1	XVI-A
	3	38	1	XVI-A		2 PD + 1 XVI-A
	3		1	PD	Y12
	3		1	PD	DBVPG1373
	3		0
	3	39	1	XVI-A		2 PD + 1 XVI-A
	3		0
	3		1	PD	DBVPG1373
	3		1	PD	Y12
	3	40	1	PD	Y12	2 PD + 1 XVI-A
	3		1	XVI-A
	3		1	PD	DBVPG1373
	3		0
YJM978 X BY4742	1	1	1	XVI-A		2 PD + 1 XVI-A
	1		0
	1		1	PD	BY4742
	1		1	PD	YJM978
	1	2	1	PD	BY4742	2 PD + 1 XVI-A
	1		1	PD	YJM978
	1		1	XVI-A
	1		0
	1	3	1	PD	YJM978	3 PD
	1		1	PD	YJM978
	1		0
	1		1	PD	BY4742
	1	4	1	PD	BY4742	2 PD + 1 XVI-A
	1		0
	1		1	PD	YJM978
	1		1	XVI-A
	1	5	1	PD	BY4742	2 PD
	1		0
	1		1	PD	YJM978
	1		0
	1	6	1	PD	BY4742	2 PD
	1		0
	1		1	PD	BY4742
	1		0
	1	7	1	PD	BY4742	2 PD
	1		0
	1		1	PD	YJM978
	1		0
	1	8	0			2 PD + 1 XVI-A
	1		1	XVI-A
	1		1	PD	BY4742
	1		1	PD	YJM978
	1	9	0			2 XVI-A
	1		0
	1		1	XVI-A
	1		1	XVI-A
	1	10	0			1 PD + 1 XVI-A
	1		1	PD	YJM978
	1		0
	1		1	XVI-A
	1	11	0			2 XVI-A
	1		1	XVI-A
	1		0
	1		1	XVI-A
	1	12	1	PD	YJM978	2 PD
	1		0
	1		1	PD	BY4742
	1		0
	1	13	0			2 PD + 1 XVI-A
	1		1	XVI-A
	1		1	PD	BY4742
	1		1	PD	YJM978
	1	14	1	PD	YJM978	2 PD + 1 XVI-A
	1		1	XVI-A
	1		0
	1		1	PD	BY4742
	2	15	1	PD	BY4742	3 PD
	2		0
	2		1	PD	YJM978
	2		1	PD	YJM978
	2	16	1	PD	BY4742	2 PD + 1 XVI-A
	2		0
	2		1	XVI-A
	2		1	PD	YJM978
	2	17	1	PD	BY4742	2 PD + 1 XVI-A
	2		0
	2		1	XVI-A
	2		1	PD	YJM978
	2	18	1	XVI-A		1 PD + 1 XVI-A
	2		1	PD	BY4742
	2		0
	2		0
	2	19	0			3 PD
	2		1	PD	BY4742
	2		1	PD	YJM978
	2		1	PD	YJM978
	2	20	1	XVI-A		2 PD + 1 XVI-A
	2		0
	2		1	PD	YJM978
	2		1	PD	BY4742
	2	21	0			2 PD
	2		1	PD	YJM978
	2		1	PD	YJM978
	2		0
	2	22	0			1 PD
	2		0
	2		1	PD	BY4742
	2		0
	2	23	1	PD	BY4742	4 PD
	2		1	PD	YJM978
	2		1	PD	YJM978
	2		1	PD	BY4742
	2	24	1	PD	BY4742	2 PD + 1 XVI-A
	2		1	PD	YJM978
	2		0
	2		1	XVI-A
	2	25	1	PD	YJM978	3 PD
	2		1	PD	BY4742
	2		1	PD	BY4742
	2		0
	2	26	0			2 PD
	2		0
	2		1	PD	YJM978
	2		1	PD	BY4742
	2	27	1	PD	YJM978	4 PD
	2		1	PD	BY4742
	2		1	PD	BY4742
	2		1	PD	YJM978
	3	28	1	PD	YJM978	4 PD
	3		1	PD	BY4742
	3		1	PD	YJM978
	3		1	PD	BY4742
	3	29	1	PD	BY4742	2 PD + 1 XVI-A
	3		1	XVI-A
	3		1	PD	YJM978
	3		0
	3	30	1	PD	YJM978	2 PD + 1 XVI-A
	3		0
	3		1	XVI-A
	3		1	PD	BY4742
	3	31	1	PD	YJM978	3 PD
	3		1	PD	BY4742
	3		1	PD	BY4742
	3		0
	3	32	0			1 PD + 1 XVI-A
	3		1	XVI-A
	3		0
	3		1	PD	YJM978
	3	33	1	XVI-A		2 PD + 1 XVI-A
	3		1	PD	BY4742
	3		1	PD	YJM978
	3		0
	3	34	1	PD	BY4742	2 PD
	3		0
	3		1	PD	BY4742
	3		0
	3	35	1	PD	YJM978	2 PD + 1 XVI-A
	3		1	XVI-A
	3		0
	3		1	PD	BY4742
	3	36	0			2 PD + 1 XVI-A
	3		1	XVI-A
	3		1	PD	BY4742
	3		1	PD	YJM978
	3	37	0			1 PD + 1 XVI-A
	3		0
	3		1	XVI-A
	3		1	PD	BY4742
	3	38	1	PD	BY4742	3 PD
	3		1	PD	YJM978
	3		0
	3		1	PD	YJM978
	3	39	0			2 XVI-A
	3		1	XVI-A
	3		0
	3		1	XVI-A
YJM981 X BY4742	1	1	0			2 PD + 1 XVI-A
	1		1	PD	YJM981
	1		1	PD	BY4742
	1		1	XVI-A
	1	2	0			1 PD + 1 XVI-A
	1		1	PD	YJM981
	1		1	XVI-A
	1		0
	1	3	0			1 PD + 1 XVI-A
	1		1	PD	YJM981
	1		0
	1		1	XVI-A
	1	4	1	PD	BY4742	3 PD
	1		1	PD	YJM981
	1		1	PD	BY4742
	1		0
	1	5	1	XVI-A		1 PD + 1 XVI-A
	1		1	PD	BY4742
	1		0
	1		0
	1	6	0			2 XVI-A
	1		1	XVI-A
	1		0
	1		1	XVI-A
	1	7	0			1 PD
	1		1	PD	YJM981
	1		0
	1		0
	1	8	0			1 PD
	1		0
	1		0
	1		1	PD	BY4742
	1	9	1	XVI-A		2 PD + 1 XVI-A
	1		1	PD	BY4742
	1		1	PD	YJM981
	1		0
	1	10	0			2 PD
	1		1	PD	BY4742
	1		1	PD	BY4742
	1		0
	1	11	0			1 PD
	1		1	PD	YJM981
	1		0
	1		0
	1	12	0			2 XVI-A
	1		1	XVI-A
	1		1	XVI-A
	1		0
	1	13	1	PD	BY4742	4 PD
	1		1	PD	YJM981
	1		1	PD	BY4742
	1		1	PD	YJM981
	2	14	0			2 PD
	2		1	PD	YJM981
	2		1	PD	YJM981
	2		0
	2	15	0			1 PD + 1 XVI-A
	2		0
	2		1	XVI-A
	2		1	PD	YJM981
	2	16	1	PD	BY4742	2 PD + 1 XVI-A
	2		0
	2		1	PD	YJM981
	2		1	XVI-A
	2	17	1	PD	YJM981	4 PD
	2		1	PD	YJM981
	2		1	PD	BY4742
	2		1	PD	BY4742
	2	18	1	PD	BY4742	2 PD + 1 XVI-A
	2		0
	2		1	PD	YJM981
	2		1	XVI-A
	2	19	1	PD	YJM981	4 PD
	2		1	PD	BY4742
	2		1	PD	YJM981
	2		1	PD	BY4742
	2	20	1	XVI-A		2 PD + 1 XVI-A
	2		1	PD	YJM981
	2		1	PD	BY4742
	2		0
	2	21	0			2 PD
	2		1	PD	BY4742
	2		0
	2		1	PD	BY4742
	2	22	0			2 PD + 1 XVI-A
	2		1	PD	BY4742
	2		1	XVI-A
	2		1	PD	YJM981
	2	23	1	XVI-A		1 PD + 1 XVI-A
	2		0
	2		1	PD	YJM981
	2		0
	2	24	1	PD	BY4742	4 PD
	2		1	PD	YJM981
	2		1	PD	YJM981
	2		1	PD	BY4742
	2	25	1	PD	YJM981	1 PD + 1 XVI-A
	2		0
	2		0
	2		1	XVI-A
	2	26	0			2 PD + 1 XVI-A
	2		1	PD	BY4742
	2		1	PD	YJM981
	2		1	XVI-A
	3	27	1	PD	YJM981	2 PD + 1 XVI-A
	3		1	PD	BY4742
	3		1	XVI-A
	3		0
	3	28	0			1 PD + 1 XVI-A
	3		0
	3		1	XVI-A
	3		1	PD	BY4742
	3	29	1	PD	BY4742	2 PD
	3		0
	3		0
	3		1	PD	BY4742
	3	30	0			1 PD + 1 XVI-A
	3		1	XVI-A
	3		1	PD	YJM981
	3		0
	3	31	1	XVI-A		1 PD + 1 XVI-A
	3		0
	3		1	PD	YJM981
	3		0
	3	32	1	PD	BY4742	3 PD
	3		0
	3		1	PD	YJM981
	3		1	PD	YJM981
	3	33	0			1 PD
	3		0
	3		0
	3		1	PD	BY4742
	3	34	0			1 PD + 1 XVI-A
	3		1	XVI-A
	3		1	PD	BY4742
	3		0
	3	35	1	PD	BY4742	2 PD + 1 XVI-A
	3		1	PD	YJM981
	3		1	XVI-A
	3		0
	3	36	0			2 PD
	3		1	PD	BY4742
	3		1	PD	YJM981
	3		0
	3	37	1	XVI-A		2 PD + 1 XVI-A
	3		1	PD	YJM981
	3		1	PD	BY4742
	3		0
L1528 X BY4742	1	1	1	PD	BY4742	2 PD + 1 XVI-A
	1		1	PD	L1528
	1		1	XVI-A
	1		0
	1	2	1	PD	BY4742	3 PD
	1		1	PD	L1528
	1		0
	1		1	PD	BY4742
	1	3	1	XVI-A		2 PD + 1 XVI-A
	1		1	PD	BY4742
	1		0
	1		1	PD	L1528
	1	4	1	PD	L1528	2 PD
	1		0
	1		1	PD	BY4742
	1		0
	1	5	1	PD	L1528	2 PD
	1		0
	1		0
	1		1	PD	BY4742
	1	6	1	PD	L1528	2 PD + 1 XVI-A
	1		1	XVI-A
	1		1	PD	BY4742
	1		0
	1	7	1	PD	BY4742	2 PD + 1 XVI-A
	1		1	XVI-A
	1		0
	1		1	PD	L1528
	1	8	1	PD	BY4742	2 PD
	1		0
	1		0
	1		1	PD	L1528
	1	9	1	XVI-A		2 PD + 1 XVI-A
	1		1	PD	L1528
	1		1	PD	BY4742
	1		0
	1	10	0			2 PD + 1 XVI-A
	1		1	XVI-A
	1		1	PD	L1528
	1		1	PD	BY4742
	1	11	0			2 PD + 1 XVI-A
	1		1	PD	BY4742
	1		1	PD	L1528
	1		1	XVI-A
	1	12	1	PD	L1528	2 PD
	1		1	PD	BY4742
	1		0
	1		0
	1	13	1	PD	BY4742	4 PD
	1		1	PD	L1528
	1		1	PD	BY4742
	1		1	PD	L1528
	2	14	1	PD	BY4742	1 PD + 1 XVI-A
	2		0
	2		0
	2		1	XVI-A
	2	15	1	XVI-A		2 XVI-A
	2		1	XVI-A
	2		0
	2		0
	2	16	0			2 PD + 1 XVI-A
	2		1	XVI-A
	2		1	PD	BY4742
	2		1	PD	L1528
	2	17	0			2 PD + 1 XVI-A
	2		1	XVI-A
	2		1	PD	L1528
	2		1	PD	BY4742
	2	18	1	PD	L1528	2 PD + 1 XVI-A
	2		0
	2		1	PD	BY4742
	2		1	XVI-A
	2	19	1	XVI-A		2 PD + 1 XVI-A
	2		0
	2		1	PD	BY4742
	2		1	PD	L1528
	2	20	1	XVI-A		1 PD + 1 XVI-A
	2		1	PD	L1528
	2		0
	2		0
	2	21	1	PD	BY4742	2 PD + 1 XVI-A
	2		1	XVI-A
	2		1	PD	L1528
	2		0
	2	22	1	XVI-A		2 XVI-A
	2		1	XVI-A
	2		0
	2		0
	2	23	1	XVI-A		2 PD + 1 XVI-A
	2		1	PD	L1528
	2		0
	2		1	PD	BY4742
	2	24	0			1 PD
	2		0
	2		1	PD	L1528
	2		0
	2	25	0			2 XVI-A
	2		0
	2		1	XVI-A
	2		1	XVI-A
	2	26	1	PD	BY4742	2 PD + 1 XVI-A
	2		1	PD	L1528
	2		1	XVI-A
	2		0
	3	27	0			2 PD + 1 XVI-A
	3		1	PD	L1528
	3		1	PD	BY4742
	3		1	XVI-A
	3	28	1	XVI-A		2 XVI-A
	3		0
	3		1	XVI-A
	3		0
	3	29	1	PD	L1528	2 PD + 1 XVI-A
	3		0
	3		1	XVI-A
	3		1	PD	BY4742
	3	30	1	XVI-A		2 XVI-A
	3		0
	3		1	XVI-A
	3		0
	3	31	1	PD	BY4742	2 PD + 1 XVI-A
	3		1	XVI-A
	3		1	PD	L1528
	3		0
	3	32	1	PD	L1528	2 PD
	3		0
	3		1	PD	L1528
	3		0
	3	33	1	XVI-A		1 PD + 1 XVI-A
	3		0
	3		1	PD	BY4742
	3		0
