# Supplementary material for: Rapid evolution driven by translocation-associated selection during meiosis
Source: EMBO Rep. 2026 Jun 16;27(14):4011–28. doi: 10.1038/s44319-026-00820-6 (PMC13400751; doi:10.1038/s44319-026-00820-6)
Supplement: Supplementary file 9 — Dataset EV7 [file 44319_2026_820_MOESM9_ESM.xlsx]

## Sheet: Dataset EV7
Dataset EV7 S. cerevisiae strains used in this study
Strains information					Genomic similarity
Strains	lot numbers	Genotypes	Sources		Strains	Y55	DBVPG1373	Y12	YJM978	YJM981	L1528	BY4742
Y55 (MATa)	NCYC 3588	MATa ho::HygMX ura3::KanMX	purchased from NCYC		Y55	1	99.1869	98.9075	99.1648	99.1704	99.1648	99.0453
Y55 (MATα)	NCYC 3613	MATα ho::HygMX ura3::KanMX	purchased from NCYC		DBVPG1373		1	98.797	99.9494	99.9691	99.7445	99.3424
DBVPG1373 (MATa)	NCYC 3595	MATa ho::HygMX ura3::KanMX	purchased from NCYC		Y12			1	98.7839	98.7905	98.7839	99.1497
DBVPG1373 (MATα)	NCYC 3620	MATα ho::HygMX ura3::KanMX	purchased from NCYC		YJM978				1	99.9651	99.7255	99.3041
Y12 (MATa)	NCYC 3605	MATa ho::HygMX ura3::KanMX	purchased from NCYC		YJM981					1	99.7218	99.3061
Y12 (MATα)	NCYC 3630	MATα ho::HygMX ura3::KanMX	purchased from NCYC		L1528						1	99.3503
YJM978 (MATa)	NCYC 3592	MATa ho::HygMX ura3::KanMX	purchased from NCYC		BY4742							1
YJM978 (MATα)	NCYC 3617	MATα ho::HygMX ura3::KanMX	purchased from NCYC
YJM981 (MATa)	NCYC 3593	MATa ho::HygMX ura3::KanMX	purchased from NCYC
YJM981 (MATα)	NCYC 3618	MATα ho::HygMX ura3::KanMX	purchased from NCYC
L1528 (MATa)	NCYC 3599	MATa ho::HygMX ura3::KanMX	purchased from NCYC
L1528 (MATα)	NCYC 3624	MATα ho::HygMX ura3::KanMX	purchased from NCYC
BY4741	ATCC 201388TM	MATa his3Δ1 leu2Δ0 met15Δ0 ura3Δ0	purchased from ATCC
BY4742	ATCC 4010734TM	MATα his3Δ1 leu2Δ0 met15Δ0 ura3Δ0	purchased from ATCC
