# Supplementary material for: Rapid evolution driven by translocation-associated selection during meiosis
Source: EMBO Rep. 2026 Jun 16;27(14):4011–28. doi: 10.1038/s44319-026-00820-6 (PMC13400751; doi:10.1038/s44319-026-00820-6)
Supplement: Supplementary file 10 — Dataset EV8 [file 44319_2026_820_MOESM10_ESM.xlsx]

## Sheet: Dataset EV8
Dataset EV8 Meiotic segregation pattern of RT hybrid strains
Heterozygous RT hybrids	YJM978 X BY4742
Segregation patterns	4 PD	3 PD	2PD + 1XVI-A	2 PD	1 PD + 1XVI-A	2 XVI-A	1 PD	1 XVI-A	SUM
Replicate 1	0	1	6	4	1	2	0	0	14
Replicate 2	2	3	4	2	1	0	1	0	13
Replicate 3	1	2	5	1	2	1	0	0	12
Total	3	6	15	7	4	3	1	0	39
Segregation pattern	Alternate segregation		Adjacent -1 segregation with crossover			Adjacent -1 segregation	Others
Proportion	0.230769		0.666667			0.0769231	0.025641
Number of viable spores	Tetrads with four viable spores	Tetrads with three viable spores		Tetrads with two viable spores			Tetrads with one viable cell
	3	21		14			1
Adjusted viability	0.7793
Heterozygous RT hybrids	YJM981 X BY4742
Segregation patterns	4 PD	3 PD	2PD + 1XVI-A	2 PD	1 PD + 1XVI-A	2 XVI-A	1 PD	1 XVI-A	SUM
Replicate 1	1	1	2	1	3	2	3	0	13
Replicate 2	3	0	5	2	3	0	0	0	13
Replicate 3	0	1	3	2	4	0	1	0	11
Total	4	2	10	5	10	2	4	0	37
Segregation pattern	Alternate segregation		Adjacent -1 segregation with crossover			Adjacent -1 segregation	Others
Proportion	0.162162		0.675676			0.0540541	0.108108
Number of viable spores	Tetrads with four viable spores	Tetrads with three viable spores		Tetrads with two viable spores			Tetrads with one viable cell
	4	12		17			4
Adjusted viability	0.714448
Heterozygous RT hybrids	L1528 X BY4742
Segregation patterns	4 PD	3 PD	2PD + 1XVI-A	2 PD	1 PD + 1XVI-A	2 XVI-A	1 PD	1 XVI-A	SUM
Replicate 1	1	1	7	4	0	0	0	0	13
Replicate 2	0	0	7	0	2	3	1	0	13
Replicate 3	0	0	3	1	1	2	0	0	7
Total	1	1	17	5	3	5	1	0	33
Segregation pattern	Alternate segregation		Adjacent -1 segregation with crossover			Adjacent -1 segregation	Others
Proportion	0.0606061		0.757576			0.151515	0.030303
Number of viable spores	Tetrads with four viable spores	Tetrads with three viable spores		Tetrads with two viable spores			Tetrads with one viable cell
	1	18		13			1
Adjusted viability	0.752733
Heterozygous RT hybrids	Y55 X DBVPG1373
Segregation patterns	4 PD	3 PD	2PD + 1XVI-A	2 PD	1 PD + 1XVI-A	2 XVI-A	1 PD	1 XVI-A	SUM
Replicate 1	3	3	10	11	7	2	2	2	40
Replicate 2	6	3	9	3	2	1	1	1	26
Replicate 3	5	1	6	5	0	1	2	3	23
Total	14	7	25	19	9	4	5	6	89
Segregation pattern	Alternate segregation		Adjacent -1 segregation with crossover			Adjacent -1 segregation	Others
Proportion	0.235955		0.595506			0.0449438	0.123596
Number of viable spores	Tetrads with four viable spores	Tetrads with three viable spores		Tetrads with two viable spores			Tetrads with one viable cell
	14	32		32			11
Adjusted viability	0.677054
Heterozygous RT hybrids	Y12 X DBVPG1373
Segregation patterns	4 PD	3 PD	2PD + 1XVI-A	2 PD	1 PD + 1XVI-A	2 XVI-A	1 PD	1 XVI-A	SUM
Replicate 1	1	1	5	0	1	3	0	1	12
Replicate 2	0	2	5	0	4	4	0	0	15
Replicate 3	1	0	9	0	1	1	0	1	13
Total	2	3	19	0	6	8	0	2	40
Segregation pattern	Alternate segregation		Adjacent -1 segregation with crossover			Adjacent -1 segregation	Others
Proportion	0.125		0.625			0.2	0.05
Number of viable spores	Tetrads with four viable spores	Tetrads with three viable spores		Tetrads with two viable spores			Tetrads with one viable cell
	2	22		14			2
Adjusted viability	0.691221
