# Supplementary material for: Rapid evolution driven by translocation-associated selection during meiosis
Source: EMBO Rep. 2026 Jun 16;27(14):4011–28. doi: 10.1038/s44319-026-00820-6 (PMC13400751; doi:10.1038/s44319-026-00820-6)
Supplement: Supplementary file 11 — Dataset EV9 [file 44319_2026_820_MOESM11_ESM.xlsx]

## Sheet: Dataset EV9
Dataset EV9 Primer sequences used in this study
Primer names	Sequences	Usages
A-F	5'-ACTCCACTTCAAGTAAGAGTTTG-3'	Identification of mating type
ALPHA-F	5'-GCACGGAATATGGGACTACTTCG-3'	Identification of mating type
MAT-R	5'-AGTCACATCAAGATCGTTTATGG-3'	Identification of mating type
VIII-F	5'-TCCTCCAAGTTCAGCGCAGCGATTA-3'	PCR-based karyotype analysis
VIII-R	5'-GCCGTCCATGTTTGAGTCAGATGGT-3'	PCR-based karyotype analysis
XVI-F	5'-TTCATCCTTGTGCCGCGTCTGTAGC-3'	PCR-based karyotype analysis
XVI-R	5'-GCTCTTCGTCGTGTTCGCTTTCGAG-3'	PCR-based karyotype analysis
