# Supplementary material for: Rapid evolution driven by translocation-associated selection during meiosis
Source: EMBO Rep. 2026 Jun 16;27(14):4011–28. doi: 10.1038/s44319-026-00820-6 (PMC13400751; doi:10.1038/s44319-026-00820-6)
Supplement: Supplementary file 12 — Source data Fig. 1 [file 44319_2026_820_MOESM12_ESM.zip]

Archive with 8 entries (4 files):
- Figure 1 Source Data/
- Figure 1 Source Data/1B/
- Figure 1 Source Data/1B/Figure 1B Initial_and_Sixth_round_Variation.xlsx
- Figure 1 Source Data/1B/Readme.docx
- Figure 1 Source Data/1C/
- Figure 1 Source Data/1C/Figure 1C Chr_VIII_Frequency_Variation.xlsx
- Figure 1 Source Data/1D/
- Figure 1 Source Data/1D/Figure 1D Chr_XVI_Frequency_Variation.xlsx
