# Supplementary material for: Rapid evolution driven by translocation-associated selection during meiosis
Source: EMBO Rep. 2026 Jun 16;27(14):4011–28. doi: 10.1038/s44319-026-00820-6 (PMC13400751; doi:10.1038/s44319-026-00820-6)
Supplement: Supplementary file 12 — Source data Fig. 1 [file 44319_2026_820_MOESM12_ESM.zip › Figure 1 Source Data/1B/Figure 1B Initial_and_Sixth_round_Variation.xlsx]

## Sheet: summary_data_combined_draw
Chromosome	Position	AF_Initial_Rep1	AF_Sixth_round_Rep1	DP_Initial_Rep1	DP_Sixth_round_Rep1	AF_Initial_Rep2	AF_Sixth_round_Rep2	DP_Initial_Rep2	DP_Sixth_round_Rep2	AF_Initial_Rep3	AF_Sixth_round_Rep3	DP_Initial_Rep3	DP_Sixth_round_Rep3	P_Value
Chr. I	2290	0.23913	0.272727	73.8085	48.9787	0.0652174	0.0555556	76.193	72.6667	0.440556	0.346015	63.1944	62.0833	1
Chr. I	4246	0.489362	0.46	75.2115	58.9038	0.527881	0.538084	75.9038	87.6538	0.517241	0.550033	56.6923	56.25	1
Chr. I	7204	0.466477	0.442673	69.9615	54.7115	0.523077	0.516484	65.4211	74.5614	0.534483	0.5625	51.2308	43.1026	1
Chr. I	10371	0.493022	0.452941	67.3929	61.6429	0.516854	0.45	74.4035	82.5439	0.496032	0.514744	50.0714	54.3393	1
Chr. I	12515	0	0	68	53	0	0	46.5	51	0	0	55	44	1
Chr. I	28352	0.34375	0.36	107.595	75.6198	0.369538	0.341331	116.925	139.5	0.443376	0.340278	91.5	84.4333	1
Chr. I	30594	0.491225	0.481156	82.1327	59.4082	0.490566	0.516854	88.6238	90.7723	0.541667	0.492958	70.396	75.2772	0.482167
Chr. I	34245	0.518868	0.513158	89.2	73.2857	0.5	0.5	98.0571	119.143	0.518072	0.541667	88.2857	83.1714	1
Chr. I	37949	0.5	0.436259	96.3611	75.3333	0.507144	0.51193	96.5833	118.444	0.496914	0.524041	78.8611	87.6667	1
Chr. I	40064	0.478632	0.469136	91.1304	74.7391	0.494382	0.488722	92	119.478	0.51087	0.492537	82.4348	88.5652	1
Chr. I	42660	0.504464	0.532292	99.1923	64.0385	0.50213	0.543144	90.6154	101.885	0.53783	0.488029	75.5	72.8462	1
Chr. I	46846	0.512195	0.518072	95.8095	74.0476	0.475679	0.505915	91	115.227	0.531952	0.514062	83.1818	81.5909	1
Chr. I	49742	0.492857	0.455789	91.625	70.25	0.500808	0.475523	88.7917	103.708	0.478836	0.493392	76.75	80.7083	1
Chr. I	52848	0.5	0.461437	98.1667	73.6	0.490806	0.528099	101.733	121.2	0.485125	0.499815	89.4	89.4	1
Chr. I	55292	0.495	0.459555	93.4667	70.4667	0.529412	0.543931	94.7333	103.5	0.503968	0.497779	73.1667	79.6333	1
Chr. I	58492	0.526067	0.478889	105.45	78.8	0.4951	0.476943	102.95	122.35	0.514067	0.51661	86.15	92.25	1
Chr. I	61032	0.523438	0.469136	108	84.2353	0.469388	0.527559	105.059	129.647	0.517241	0.516484	90.5294	93.3529	1
Chr. I	65082	0.510003	0.515417	89.1071	61.1429	0.5	0.509938	86.75	102.036	0.456349	0.484162	66.3929	72.9286	1
Chr. I	67457	0.502044	0.527397	98.2727	66.8182	0.513829	0.455337	100.727	122.227	0.467687	0.537943	86.6818	88.5909	1
Chr. I	70497	0.531915	0.426667	79.16	56.92	0.517647	0.459184	83.04	91.4	0.493043	0.480611	67.9583	61.1667	1
Chr. I	73988	0.5	0.488038	74.4167	60	0.5	0.513481	83.0417	100.625	0.507011	0.540584	75.7917	72.25	1
Chr. I	76421	0.485968	0.463063	87.0909	66.7727	0.520254	0.503638	97.6364	112.636	0.522955	0.488012	80	77.8636	1
Chr. I	79659	0.516949	0.494118	99.6667	75.4667	0.509259	0.536082	88	112.867	0.504673	0.494845	88.4	88.6	1
Chr. I	82662	0.527473	0.516484	102.684	78.4737	0.504673	0.464912	103.895	135.789	0.505882	0.54023	90.1579	95.8947	1
Chr. I	85707	0.527084	0.49	96.4545	73.7273	0.511966	0.513368	88.8182	115.591	0.520857	0.516266	82.5	78.0455	1
Chr. I	89035	0.515175	0.516741	89.1429	64.7857	0.510916	0.518875	84.8571	105.214	0.491377	0.491069	64.8571	66.8571	1
Chr. I	91988	0.5	0.512508	87.5357	60.2857	0.505059	0.508944	95.7143	105.5	0.550862	0.484612	74.3214	74.9643	1
Chr. I	95030	0.480031	0.527864	95.1053	66.5263	0.494678	0.504545	92.0263	97.1579	0.489796	0.5493	79.9474	71.3158	1
Chr. I	97709	0.52381	0.478261	92	74.6	0.5	0.567308	92.4	113.8	0.493827	0.586667	67.4	70	1
Chr. I	101336	0.479452	0.444444	67.0435	50.2174	0.464177	0.51186	70.2917	82.2917	0.465856	0.528783	55.0417	54.25	1
Chr. I	103307	0.520833	0.5	90	70.1905	0.455696	0.485437	83	97.381	0.490566	0.523077	68.6667	61.3333	1
Chr. I	107014	0.47832	0.481917	103	79	0.499747	0.516094	109.625	131.75	0.507577	0.483516	91.125	91.875	1
Chr. I	109984	0.469565	0.506494	100.118	74.7647	0.458381	0.45642	108.444	116.611	0.511301	0.499662	84.1667	84.0556	1
Chr. I	112286	0.506734	0.512614	105.944	76.2778	0.464426	0.520331	105.444	126.556	0.510204	0.565201	92.8889	93.9444	1
Chr. I	115503	0.528763	0.522266	113.5	75.5	0.499902	0.508622	109.417	135.542	0.51125	0.505319	94.875	91.7917	1
Chr. I	119073	0.510766	0.495283	80.9545	64.9545	0.577652	0.545085	90.9091	97.7727	0.543561	0.586957	53.1364	53.4545	1
Chr. I	121660	0.514258	0.503333	91	68.5938	0.507617	0.536887	93.8125	111.656	0.49814	0.622236	51.9062	49.125	1
Chr. I	124583	0.51	0.5	82.5143	65.6857	0.505263	0.521368	84.2571	101.114	0.522388	0.537037	56.8182	55.697	1
Chr. I	127591	0.47848	0.513336	92.6333	70.3	0.502688	0.493833	94.3438	112.5	0.506411	0.526868	77.7333	77.4	1
Chr. I	130546	0.511474	0.467297	101	73.3	0.508065	0.531275	97.7	121.75	0.521286	0.526882	88.6	83.6	1
Chr. I	133360	0.501852	0.477348	89.7083	67.625	0.512261	0.500274	94.1667	107.583	0.489502	0.505814	81.4583	76.875	1
Chr. I	136195	0.488889	0.521127	84.2727	69.7273	0.534247	0.511111	89.3636	107	0.534091	0.5	74.8182	77.2727	1
Chr. I	139293	0.475	0.422535	67.76	57.32	0.479394	0.539142	70	80.6538	0.421875	0.535211	53.88	61.44	1
Chr. I	141913	0.520548	0.5	78.1538	56.1538	0.463918	0.451128	85.3846	99.6154	0.506024	0.454545	75.2308	67.0769	1
Chr. I	145720	0.525	0.5	88	64	0.471698	0.546392	87.2857	107.143	0.56383	0.55	68.5714	70.5714	1
Chr. I	148146	0.472973	0.5	84.9412	64.7647	0.485294	0.481928	79.3529	96.9412	0.530303	0.513889	63.1765	67.8824	1
Chr. I	151658	0.458333	0.505618	64.44	50.44	0.545019	0.47939	61	73.5625	0.571429	0.55102	46.6154	47	1
Chr. I	153783	0.5	0.5	92.4211	65.8947	0.494845	0.525862	88.7368	106.684	0.585366	0.542857	45.1176	42.8235	1
Chr. I	156666	0.506849	0.5	85.5143	72.1714	0.441371	0.493506	91.5882	111.5	0.66	0.637931	42.1143	54.8286	1
Chr. I	159346	0.496988	0.557792	80.125	71.75	0.464694	0.545979	86.125	110.875	0.671892	0.688525	52.125	61.5	1
Chr. I	166794	0.449438	0.513986	78.5714	65.5	0.508448	0.513167	94	110.429	0.45307	0.516239	71.5714	73.5714	1
Chr. I	169257	0.5	0.502809	101.65	75.35	0.485714	0.534781	100.9	125.1	0.511494	0.491071	83.45	89.85	1
Chr. I	173438	0.523364	0.52381	98.7333	67.1333	0.55102	0.53271	92.8667	104.133	0.477612	0.567568	74.1333	79.7333	1
Chr. I	175876	0.480769	0.5125	79.9259	61.963	0.52381	0.530435	86.5862	94.1724	0.540258	0.545455	67.5	74.5357	1
Chr. I	178628	0.526666	0.496667	100.275	76.55	0.494179	0.516888	99	113.475	0.506333	0.517143	77.575	75.05	1
Chr. I	181856	1	1	91.0463	65.3889	1	1	94.0225	108.604	1	1	63.6948	54.5962	1
Chr. I	185108	0.48913	0.58427	90.2927	73.878	0.49468	0.555412	91.2273	118.318	0.496835	0.508859	73.5	81.5238	0.00228184
Chr. I	187224	1	1	63.8491	48.3113	1	1	65.619	73.5556	1	0.930233	54.9406	55.1782	1
Chr. I	190120	0.516669	0.517602	92.0833	61.6667	0.535714	0.507794	86.6538	109.5	0.463738	0.50896	77.6667	86.7083	1
Chr. I	192368	0.497428	0.496377	87.625	57.75	0.563777	0.505042	95.625	114.5	0.452294	0.494755	80.375	76.375	1
Chr. I	195790	0.463415	0.555556	85	75.3333	0.57265	0.519685	120	136.333	0.5375	0.46875	78.6667	92.3333	1
Chr. I	203049	0.403846	0.4375	104	64	1	1	38.1333	38.8	1	1	38.3333	42.1111	1
Chr. I	206562	0	0	73	38.1667	0	0	44.7	50.7	1	1	36.2143	47.2857	1
Chr. I	222960	0.662651	0.609756	93.2	69	0.624204	0.59901	96.4	112	0.607037	0.679787	86.75	98.25	1
Chr. II	8322	0.706416	0.852778	52.8333	38.5	0.828298	0.843275	62	50.0714	0.866667	0.8125	58.7273	51.9091	1
Chr. II	10010	0.489306	0.547439	83	70.8333	0.504808	0.458754	85	113	0.51315	0.472687	68.5	71.5	1
Chr. II	13061	0.536842	0.515789	97.6	83	0.505747	0.460938	98.2	122	0.478723	0.557377	82.2	73	1
Chr. II	19836	0.51087	0.529412	89.8	72	0.505618	0.504274	93	107.6	0.608696	0.444444	76	71	1
Chr. II	23375	0.454545	0.451613	99	62	0.519608	0.522059	102	136	0.511111	0.493827	90	81	1
Chr. II	40882	0.39726	0.5	73	46	0.52381	0.511905	84	84	0.557377	0.48	61	50	1
Chr. II	42144	0.478632	0.527027	117	74	0.5	0.487395	96	119	0.462687	0.541176	67	85	1
Chr. II	46662	0.49218	0.538429	93.5	69	0.50524	0.514234	96.5	118	0.584091	0.492272	84	94.5	1
Chr. II	50716	0.458772	0.50641	97.5	75.875	0.537088	0.460192	88.625	115.375	0.5	0.506248	62.375	63.625	1
Chr. II	52217	0.485437	0.541176	92.4545	70	0.547619	0.494253	79.7273	86	0.510638	0.485714	52.5455	41.9091	1
Chr. II	54925	0.555556	0.478873	94.2353	69.5882	0.582278	0.513761	75.6471	83.3529	0.510603	0.436216	45.75	39.1667	1
Chr. II	58717	0.495536	0.487288	83	65.2778	0.483484	0.492857	83.5556	91.8333	0.476871	0.481125	56.1667	51.3333	1
Chr. II	61080	0.508776	0.5077	85.1786	69.3929	0.5122	0.481731	95.1071	103.571	0.461905	0.585236	81.1071	83.3571	1
Chr. II	63891	0.490196	0.513889	86.2632	67.3158	0.528302	0.5	97.8947	105.368	0.487179	0.460526	76	74.8947	1
Chr. II	66717	0.48913	0.45283	82.8462	59.5385	0.5375	0.46729	77.2308	101.615	0.495244	0.438889	66.25	72.8333	1
Chr. II	70706	0.490135	0.568392	92.15	76.8	0.495495	0.525424	101.952	122.952	0.525253	0.490196	83	87.8095	1
Chr. II	73337	0.5	0.487179	93.619	66	0.493808	0.478836	87.5	111.9	0.492281	0.485624	73.95	71.45	1
Chr. II	77054	0.510084	0.542094	98.8214	67.9286	0.502475	0.505682	92.6429	105.893	0.4875	0.499142	76.6429	69.6429	1
Chr. II	79692	0.481013	0.487179	73.7333	56.9333	0.513966	0.5	71.7778	77.3333	0.517241	0.488372	53.8	45.4	1
Chr. II	82330	0.515074	0.469508	100.1	77.4	0.442115	0.485192	94.7	114.8	0.502846	0.441711	67.7	67.1	1
Chr. II	85528	0.485437	0.457831	98.8696	74.5652	0.489796	0.504587	99.8261	122.478	0.506494	0.516854	85.4348	80.1304	1
Chr. II	87928	0.459255	0.499153	91.5	69.4167	0.470588	0.444444	89.0667	100.733	0.482143	0.475	75.2667	75.4667	1
Chr. II	92062	0.5	0.5	101.556	71.3333	0.525	0.456693	99.5556	121.889	0.552083	0.481928	79.3333	81.4444	1
Chr. II	93929	0.466667	0.487805	90.5238	66.1429	0.46875	0.50495	85.7619	107.905	0.5	0.447761	77.9048	75.3333	1
Chr. II	97574	0.494681	0.445195	89	67.35	0.499016	0.483902	89.8	118.65	0.530974	0.493972	73.4	84.2	1
Chr. II	101358	0.507039	0.417423	105.5	78.0556	0.447222	0.5	101.333	122.611	0.487173	0.543397	77.7222	86.2222	1
Chr. II	104459	0.522727	0.470588	79.8095	61.8571	0.542857	0.509804	85.8571	102.667	0.494118	0.493333	81.1429	76.1429	1
Chr. II	106372	0.520129	0.47607	93.2	67.6	0.490806	0.425786	100.55	114.6	0.524786	0.493091	78.5	78.8	1
Chr. II	108886	0.50885	0.481379	98.6538	78.2308	0.521528	0.501647	101.192	117.577	0.458824	0.478355	80.7692	72.2692	1
Chr. II	112492	0.490514	0.477532	102.545	71.1364	0.5	0.453237	104.478	122.261	0.530864	0.493151	83.3478	86.8696	1
Chr. II	115834	0.495	0.551724	87.65	69.3	0.485694	0.487896	97.9	117.3	0.528992	0.45877	79.45	74.85	1
Chr. II	119175	0.528529	0.469848	95.5625	64.1875	0.497059	0.474053	79.0625	101.875	0.51205	0.476835	77.625	71.375	1
Chr. II	121110	0.5	0.459459	80.9412	62.7647	0.51087	0.459184	92.8824	104.529	0.5	0.5	65.5294	67.1176	1
Chr. II	124806	0.491509	0.472377	97	65.8125	0.480176	0.477034	101.5	114.812	0.457983	0.488293	79.5625	75.8125	1
Chr. II	127652	0.486895	0.459444	96.3333	69.8889	0.513051	0.482978	87.4444	104.611	0.497191	0.412025	69.3333	66.0556	1
Chr. II	129668	0.474747	0.455882	105.077	73.6154	0.494845	0.518182	96.5385	122.769	0.463415	0.5	80.2308	82.4615	1
Chr. II	133173	0.495536	0.480266	102.875	73.0625	0.531609	0.485989	95	111.25	0.481926	0.482673	83.25	87.6875	1
Chr. II	136018	0.520204	0.437141	92.9091	61.5455	0.514718	0.498653	94.9545	124.5	0.476035	0.505882	87.3182	81.5909	1
Chr. II	138689	0.5	0.449275	88.2353	62.6471	0.443182	0.466667	94.6471	105	0.421053	0.494624	73	72.5294	1
Chr. II	143312	0.423641	0.50641	76.4	62.6	0.465277	0.485366	85.2	101.2	0.468085	0.594203	57.4444	58.8889	1
Chr. II	146085	0.49	0.442308	75.3077	57.3077	0.540984	0.517241	71	87.5385	0.54386	0.547619	56.3636	47.1818	1
Chr. II	148736	0.484211	0.492754	95.5385	72.3846	0.489796	0.432836	88.2308	121.615	0.490196	0.539683	62.8462	67.6923	1
Chr. II	151865	0.520833	0.529412	86.2222	66.8889	0.51	0.504854	92.9259	113.667	0.494845	0.505495	77.5556	72.5556	1
Chr. II	155018	0.51722	0.491071	84.3	57.7	0.445275	0.491062	79.3	97.9	0.472195	0.482583	61.8	69.6	1
Chr. II	158114	0.459459	0.535714	94.6364	76	0.51	0.475728	101.364	111.727	0.535211	0.490566	73.5455	87.1818	1
Chr. II	159931	0.513274	0.536232	99.6842	72.3158	0.531915	0.496124	97.6842	125.211	0.5	0.424658	80.5263	80.1579	1
Chr. II	163892	0.494737	0.487805	98.1765	71.8235	0.505376	0.480315	96.1176	103.882	0.48	0.510638	76.4706	83.7647	1
Chr. II	166547	0.506944	0.527047	82.1111	59.2778	0.479167	0.457627	79.8947	89.6842	0.496575	0.517508	72.6667	68	1
Chr. II	169818	0.518987	0.486842	88.2609	65.1739	0.506329	0.479592	93.087	106.739	0.517241	0.5	70.6087	69.1739	1
Chr. II	172304	0.43635	0.461696	85.5625	70.625	0.466716	0.480581	89.0625	106.188	0.510816	0.492423	75.6875	70.75	1
Chr. II	174881	0.521127	0.54717	85.7143	60.8095	0.508772	0.478261	84.3333	98.1429	0.46846	0.536967	64.4	60.65	1
Chr. II	179110	0.487805	0.494118	114.769	76.9231	0.504348	0.46087	107.308	119.846	0.5	0.508475	88.4615	90.0769	1
Chr. II	181440	0.515239	0.484091	98.5556	73.0556	0.533443	0.508856	106.611	121	0.539346	0.475996	81.5	84.3333	1
Chr. II	184380	0.497006	0.512792	84.3636	64.7273	0.52381	0.462614	83.9545	111	0.5	0.482738	66.2273	60.4091	1
Chr. II	186734	0.491872	0.536134	94.2857	72.5357	0.513051	0.492706	94.1429	111.571	0.516084	0.523965	59.9286	52.2143	1
Chr. II	191087	0.47561	0.45977	91.0566	77.6038	0.473684	0.496063	101.321	119.113	0.516129	0.5	71.3396	69.4906	1
Chr. II	192508	0.535165	0.474342	87.875	66.875	0.479494	0.470077	97.75	112.188	0.482456	0.465514	73.9375	74.625	1
Chr. II	196732	0.483516	0.485294	80.2857	62.4762	0.566265	0.512821	83.8261	88.7826	0.492537	0.512195	69.3333	69.2381	1
Chr. II	198608	0.508475	0.5	74.7308	65.2308	0.521286	0.473449	84.3077	107.808	0.551372	0.461032	66.6538	75.7692	1
Chr. II	201932	0.504587	0.485714	111.467	80.2	0.509804	0.468531	102.867	123	0.488372	0.484848	87.2	88.7333	1
Chr. II	205169	0.48732	0.477008	107.278	76.5556	0.503323	0.476184	100.5	119.722	0.5	0.460279	88.3333	80	1
Chr. II	208522	0.493802	0.503012	94.9167	71.4167	0.484848	0.481086	94.9167	112.208	0.471991	0.48962	78.5833	72.875	1
Chr. II	212014	0.5	0.463415	81.9231	69.6154	0.504587	0.508333	89.0769	106.231	0.473118	0.44	81.2308	73.4615	1
Chr. II	214378	0.481818	0.484848	107.294	75.2353	0.477064	0.460432	107	126.706	0.493333	0.488889	84.7059	86.6471	1
Chr. II	217498	0.505886	0.451147	99.6875	74.5	0.474997	0.48084	98.375	113.188	0.512709	0.486254	73.9375	80.0625	1
Chr. II	220404	0.516091	0.443578	91.625	65.125	0.503718	0.444311	80.1875	101	0.519697	0.517257	56.5	55.0714	1
Chr. II	227416	0.496575	0.499404	76.5	53.8333	0.543745	0.456124	77	83	0.641026	0.547619	39	42	1
Chr. II	229536	0.517101	0.462542	80.5833	66.75	0.47421	0.510488	64.4167	74.9167	0.475806	0.671171	30.5	33.5	1
Chr. II	232660	0.541392	0.467857	85.75	67.25	0.502206	0.502688	71.125	86.875	0.513158	0.545547	39.5	38.25	1
Chr. II	235882	0.489197	0.496392	83.6818	61	0.487688	0.451138	85.6364	91.7273	0.43875	0.432184	48.9545	52.6818	1
Chr. II	238553	0.502632	0.459993	69.4688	54.1562	0.480797	0.5	69.9333	89.8667	0.487805	0.485714	57.24	59.4	1
Chr. II	242018	0.528147	0.503086	91.3571	67.4286	0.541094	0.496231	99.7143	117	0.522978	0.543604	67.7857	75.1429	1
Chr. II	243928	0.465873	0.503333	85.3333	73.4167	0.533599	0.470375	87.4167	108	0.530606	0.459787	74.0833	80.1667	1
Chr. II	247399	0.495146	0.482353	99.7619	70.7143	0.508333	0.472222	99.2381	121.048	0.483516	0.52439	87.381	83.0476	1
Chr. II	250663	0.483949	0.521127	79.9167	66.9167	0.492424	0.453635	92.1667	98.5	0.521554	0.510191	72.75	76.5833	1
Chr. II	252680	0.488189	0.484848	82.3333	66.7037	0.506494	0.494253	94.037	103.37	0.5375	0.492537	71.5556	73.2222	1
Chr. II	256767	0.512821	0.459016	85.8889	67.7778	0.518868	0.447761	90.5556	109	0.5	0.546512	75.6667	68.2222	1
Chr. II	258593	0.556962	0.506024	71.4737	66.7895	0.53125	0.475728	68.9524	88.7619	0.534984	0.481453	57.3	59.4	1
Chr. II	265941	0.484413	0.477743	68.5909	50.4091	0.533333	0.520833	72.28	76.96	0.546537	0.51411	58.4	53	1
Chr. II	268925	0.454545	0.479452	99.0345	70	0.52381	0.485149	102.586	117.586	0.541176	0.471154	80	80.2069	0.668121
Chr. II	271755	0.525293	0.470608	104.167	70.5	0.497424	0.47383	96.6667	123.333	0.528331	0.504232	76.8333	89.1667	1
Chr. II	274298	0.521127	0.526316	73.4828	58.1379	0.454545	0.480315	73.5517	90.5862	0.416747	0.469207	60.7917	60.4583	1
Chr. II	277684	0.497573	0.436115	94.8333	69.7778	0.505173	0.474267	98.7222	118.333	0.543719	0.473389	79.3333	79.9444	1
Chr. II	280621	0.497059	0.508623	91.5	70.8125	0.512706	0.483056	98	114.812	0.543664	0.473377	78.375	79.1875	1
Chr. II	283654	0.504274	0.43662	91.7895	65.5789	0.542056	0.511905	97.8947	108	0.518519	0.493671	76.8421	78.4211	1
Chr. II	286879	0.45283	0.492308	97.2941	76.4706	0.477778	0.466165	96.8235	124.471	0.484536	0.494505	82.3529	84.2941	1
Chr. II	288809	0.5	0.490196	87.5161	64.8065	0.529412	0.470588	94.3226	112.484	0.5	0.472222	70.5484	70.5484	1
Chr. II	292755	0.474747	0.508475	88.8485	60.9091	0.476744	0.483871	85.697	106.636	0.535714	0.513514	52.2424	39.7273	1
Chr. II	295344	0.506736	0.503521	84.125	66.75	0.5	0.47	82.4444	94.1111	0.54902	0.477612	58	54.6667	1
Chr. II	298856	0.4861	0.515873	104.312	75.25	0.504425	0.482759	98.5882	119.882	0.5	0.510638	81.2353	88.9412	1
Chr. II	302134	0.531373	0.480929	99.5	81.8	0.490181	0.492581	105.433	116.033	0.522497	0.490763	78.9	85.8333	1
Chr. II	303494	0.508484	0.488341	85.1786	69.1071	0.46745	0.495442	87.6429	100	0.507814	0.465753	72.4643	77.1786	1
Chr. II	307854	0.47561	0.470588	82.6522	55.3478	0.518072	0.518072	83.7391	93.3043	0.457143	0.515625	65.1304	61.8696	1
Chr. II	310390	0.493506	0.525	101.4	79.92	0.52381	0.492188	102.56	122.68	0.5	0.458824	88.72	86.08	1
Chr. II	313427	0.516129	0.486486	96.8462	77.7692	0.478723	0.504587	95.6923	113.692	0.511628	0.454545	73.2308	84	1
Chr. II	316012	0.5125	0.474359	75.2667	62.2	0.5	0.470588	81.9412	87.7059	0.479452	0.481481	59.6154	55	1
Chr. II	319087	0.516129	0.507042	87.8421	64.6842	0.5	0.474747	91.7368	107.421	0.52	0.469388	65.5263	65.4211	1
Chr. II	322479	0.505263	0.480519	95.6	78.5333	0.486239	0.508197	100.467	119.533	0.5	0.5	80.4667	83.7333	1
Chr. II	326112	0.505051	0.5	95.7027	69.9189	0.488372	0.474747	91.2432	108.784	0.507692	0.525	74.8919	78.0541	1
Chr. II	328070	0.511688	0.495614	75.4062	58.4375	0.476266	0.482648	82.3125	94.0312	0.491883	0.515308	58.875	61.8438	1
Chr. II	331973	0.48	0.493671	86.6957	69.0435	0.481132	0.504202	87.5652	103.522	0.52459	0.493506	71.3043	69.6957	1
Chr. II	333742	0.488217	0.492031	95.5	69.4444	0.496753	0.481475	90.4444	110.667	0.516081	0.482869	68.3333	75	1
Chr. II	337320	0.5	0.45122	96.1053	76.1579	0.491554	0.508354	97.7778	122	0.5	0.492063	86	78.2105	1
Chr. II	340757	0.509259	0.493671	93.6129	72.3548	0.53012	0.513274	98.6774	122.323	0.547368	0.47191	86.1613	83.2903	1
Chr. II	342967	0.475801	0.507576	78.5714	58.3571	0.489362	0.459677	84.1333	96.7333	0.528122	0.489433	71.8333	74.75	1
Chr. II	347227	0.475	0.480769	89.3333	65.8095	0.494737	0.461538	94.5238	104.429	0.533333	0.486111	72.1429	66.619	1
Chr. II	350167	0.518981	0.569048	80.2353	63.3529	0.521739	0.520833	82.0303	96.5455	0.575758	0.590909	55.0909	55.4545	1
Chr. II	352358	0.470588	0.465753	84.0667	62.0667	0.488088	0.52381	72.7778	79.7778	0.542373	0.564103	54.2	50.3333	1
Chr. II	355748	0.493827	0.488636	86.4	62.8	0.529412	0.472441	86.1333	102.733	0.507692	0.536232	68.9333	70.0667	1
Chr. II	358277	0.565217	0.457143	99.1818	78	0.482456	0.465649	107.182	128.545	0.529412	0.488372	75.8182	96.7273	1
Chr. II	362051	0.494624	0.472222	87.8095	69.4762	0.482143	0.47191	90.1905	101.714	0.47619	0.52	55	61.4286	1
Chr. II	364205	0.529412	0.472973	93.3913	69.2174	0.480769	0.490385	93.3913	101.522	0.444444	0.5	47.8095	50.4286	1
Chr. II	368002	0.557636	0.528929	84.125	66.2917	0.502688	0.44447	88.7917	101.292	0.517324	0.470175	50.0455	45	1
Chr. II	370707	0.5	0.483333	100.571	65	0.48	0.508621	90.4762	107.619	0.506494	0.473684	62.2857	66.1429	1
Chr. II	373667	0.523065	0.470346	92	71.8125	0.507849	0.482575	104.812	115	0.496753	0.468334	84.5625	91.9375	1
Chr. II	376702	0.5	0.512821	97	72.5652	0.510638	0.515789	97.6522	118.348	0.5	0.477273	86.0435	85.087	1
Chr. II	379232	0.495327	0.457143	103.316	80.6842	0.504425	0.507246	105.263	114.368	0.494505	0.5	82.4737	87.4211	1
Chr. II	382930	0.497253	0.53836	101.5	68.2778	0.515896	0.46628	96.5	105.222	0.515377	0.469066	69.3333	72.0556	1
Chr. II	385403	0.553571	0.546512	90.1538	72.3846	0.485357	0.473672	73.5	93.7143	0.559601	0.484028	49.1	41.9	1
Chr. II	388384	0.452871	0.540733	100.5	65.5	0.494101	0.519943	84.5	93	0.565323	0.594949	61	44.5	1
Chr. II	390686	0.539157	0.49331	75.5	65.5	0.485013	0.477051	82.5	103	0.611111	0.560345	63	71	1
Chr. II	394844	0.504902	0.458683	86.5	55	0.505319	0.532983	78.5	95.25	0.535354	0.553191	80.6667	75.3333	1
Chr. II	396965	0.50898	0.438808	96	75	0.518817	0.45743	91.5	108	0.518524	0.553919	81.5	83	1
Chr. II	401281	0.465465	0.509774	100.5	82.5	0.485335	0.459082	91	105	0.471913	0.537519	61	53.5	1
Chr. II	407002	0.513445	0.45463	77	48.8333	0.5	0.45122	87	91.8571	0.5625	0.46875	69.4286	61	1
Chr. II	408838	0.490909	0.513889	100	83	0.494624	0.475728	94.3333	112.667	0.518519	0.47619	97.3333	86	1
Chr. II	415588	0.468085	0.445783	92.3333	70	0.509091	0.470149	106.333	111	0.567568	0.472527	84	89.3333	1
Chr. II	417588	0.459459	0.4	37	30	0.565217	0.493506	46	77	0.425532	0.47619	47	42	1
Chr. II	421130	0.517067	0.437157	67	71.5	0.484441	0.483333	76.5	91.5	0.596656	0.522727	55.5	68.5	1
Chr. II	425807	0.49733	0.446023	92.3333	64.3333	0.52238	0.457015	88.8333	97.3333	0.4845	0.5	74	64.6667	1
Chr. II	427545	0.491071	0.525	99.4444	68.5926	0.505376	0.475524	86.6296	115.148	0.53	0.506024	75.7407	77.5926	1
Chr. II	429555	0.525773	0.5	95.9412	62.8235	0.523256	0.484848	90.2941	107.235	0.538462	0.459459	65.4118	72.5882	1
Chr. II	433036	0.527402	0.5	86	72.25	0.528595	0.487616	77.15	102.65	0.53125	0.538462	57.3158	61.1053	1
Chr. II	436899	0.516974	0.421429	82.5556	65.0556	0.538275	0.466161	57.3333	76.2778	0.410256	0.419355	39	32.3333	1
Chr. II	444830	0.49089	0.487011	88.15	68.65	0.505505	0.507747	83.8	101.15	0.533333	0.425532	41.5882	44.4706	1
Chr. II	447940	0.474227	0.482353	94.1053	70.1053	0.494845	0.44	88.7895	98.3684	0.4625	0.453125	66.7895	67.3684	1
Chr. II	451478	0.470815	0.475973	106.1	64.6	0.5	0.491803	90.5455	113.545	0.512195	0.460526	82.4545	80.2727	1
Chr. II	454135	0.511628	0.460317	93.24	72.72	0.469936	0.467811	96.2308	115.077	0.512348	0.476559	86.1923	86.4615	1
Chr. II	456771	0.455446	0.459459	95.8966	76.4828	0.475806	0.464912	101.414	123	0.509804	0.5	84.4483	80.5172	1
Chr. II	460379	0.491934	0.447111	94.1538	72.4615	0.511022	0.477533	97.0385	112.154	0.56294	0.482195	75.5385	73.9615	1
Chr. II	463356	0.502577	0.436699	82.7143	62	0.473684	0.450704	83.1724	93.4138	0.515959	0.469508	77.1429	71.8571	1
Chr. II	466414	0.455556	0.470588	94.2857	67.1714	0.490888	0.422126	96.2647	110.735	0.495146	0.5	78.2286	77.7714	1
Chr. II	469656	0.542915	0.479522	98.3889	77.0556	0.5	0.505	105.611	114.722	0.51039	0.451282	82.5	76.8333	1
Chr. II	472731	0.5	0.469136	92.6667	84.4	0.475728	0.45614	101.2	114.6	0.542169	0.484848	84.5333	82.9333	1
Chr. II	475721	0.504673	0.475	92.9524	75.8095	0.473684	0.476923	99.6667	125.952	0.505495	0.488095	80.2381	88.6667	1
Chr. II	479267	0.492958	0.434783	74.9333	59.2	0.518519	0.480769	77.2353	94.1765	0.485609	0.524452	64.1875	62.875	1
Chr. II	481058	0.4898	0.489453	90.7	75.6	0.472812	0.464712	84.45	94.8	0.429119	0.456439	59	57.1	1
Chr. II	484596	0.524914	0.496377	95.6364	65.0909	0.470143	0.4679	87.4091	99.7727	0.544118	0.478095	67.5	52.5455	1
Chr. II	487482	0.523581	0.46502	85.9375	63.125	0.528274	0.476363	85.4375	100.812	0.529412	0.46988	68.2	70.8667	1
Chr. II	489758	0.478271	0.509912	107.75	78.6667	0.505102	0.467215	108.333	127.083	0.502874	0.478404	92.9167	96.5	1
Chr. II	493123	0.469388	0.482759	85	63.3529	0.515152	0.517857	83.1765	101.529	0.463415	0.462366	74.2353	77.2941	1
Chr. II	496014	0.512042	0.449026	91.6667	75.25	0.5	0.497393	97.3333	114.5	0.488511	0.443661	74.5	84.5833	1
Chr. II	499387	0.467742	0.44281	81.6875	71.1875	0.528595	0.483674	93.2857	110.929	0.519481	0.477273	72.4615	81.5385	1
Chr. II	501990	0.477064	0.45	103.333	75.3333	0.504132	0.459459	110.667	122.333	0.465753	0.465753	74.9333	86.0667	1
Chr. II	505294	0.485437	0.454545	90.3478	68.3043	0.448598	0.461538	91.913	106.043	0.492754	0.481132	70	75.8696	1
Chr. II	508784	0.438356	0.520833	80.7619	66.1905	0.538462	0.467532	77.6667	95.0476	0.5	0.4	42.7647	41.2941	1
Chr. II	512285	0.525253	0.476744	91	76.4545	0.485294	0.45045	74.7273	112	0.492888	0.443382	37.5	37	1
Chr. II	523146	0.5125	0.513514	83.4828	67.4828	0.463735	0.507636	77.3571	93.25	0.479435	0.513167	35.2222	42	1
Chr. II	526926	0.497423	0.5	98	71.4231	0.506106	0.476906	93.5769	117.385	0.521504	0.478806	60.3077	77.3077	1
Chr. II	529081	0.5	0.5	94.5185	73.6667	0.52	0.479452	94.2222	108.37	0.5	0.508475	67.1111	61.4074	1
Chr. II	533150	0.482759	0.491525	94.3171	64.1463	0.447917	0.463768	95.7317	118.22	0.468354	0.450704	65.3902	69.2439	1
Chr. II	535946	0.488636	0.464286	93.6129	74.871	0.519608	0.495327	97.8387	120.516	0.5	0.509091	70.7097	68.2258	1
Chr. II	538245	0.482105	0.507093	84.8947	64.7895	0.513723	0.448875	81.95	103.725	0.465517	0.4875	55.0769	63.0256	1
Chr. II	541574	0.5	0.486486	72.0968	60.7742	0.457831	0.456856	80.4688	97.5938	0.414634	0.377358	45.32	61.12	1
Chr. II	544288	0.526849	0.458616	88.7222	72.6389	0.495283	0.473402	95.1944	102.389	0.375122	0.355655	42.9412	56.4118	1
Chr. II	547403	0.483516	0.452381	90.4516	65.5806	0.478261	0.5	81.3871	107.129	0.333333	0.310096	38.1923	42.6538	1
Chr. II	550330	0.5	0.454545	91.2609	60.4348	0.470588	0.46	69.8696	88.5217	0.5	0.442242	43.2	41.8	1
Chr. II	553403	0.539823	0.483871	87.84	62.48	0.50495	0.5	84.48	94.68	0.440819	0.463601	54.75	56.9583	1
Chr. II	556110	0.481818	0.486486	93.3333	65.6667	0.462264	0.508065	95.5556	107.556	0.47541	0.510638	68.2963	72.6296	1
Chr. II	558940	0.476935	0.533363	86.2083	63.4583	0.495413	0.464286	85.92	99.52	0.509865	0.5	66.5417	66.4583	1
Chr. II	562763	0.520408	0.432432	72.2857	55.9048	0.504806	0.445015	70.9545	91.3182	0.481481	0.5	64.0952	65.619	1
Chr. II	565568	0.532029	0.468048	89.25	68.875	0.488347	0.482905	86.1562	100.312	0.51768	0.48051	59.25	55	1
Chr. II	568676	0.47541	0.412698	79.3043	62.9565	0.485714	0.479592	74.087	89.6957	0.5	0.454545	37.4615	37.7692	1
Chr. II	571334	0.488243	0.495614	85.2	64.75	0.458835	0.499463	78.5	97.65	0.5	0.4375	45.1176	40.7647	1
Chr. II	574422	0.495	0.487286	82.1818	64.9091	0.451231	0.486094	84.1818	108.182	0.519192	0.543879	51.9	61.25	1
Chr. II	576558	0.5125	0.5	79.3529	66.2353	0.44898	0.470588	87.1176	103.412	0.532258	0.491228	53.2353	64.1176	1
Chr. II	580532	0.46644	0.509826	90.1538	69.2692	0.5	0.47	92.1111	102.259	0.529168	0.475667	66.0714	67.7857	1
Chr. II	583066	0.437808	0.48857	101	82.8125	0.483232	0.446378	104.5	115.562	0.510466	0.478814	75.9375	81	1
Chr. II	586266	0.508886	0.471966	87.2	70.75	0.502874	0.475998	85.1	105.45	0.51137	0.440927	50.2	53.15	1
Chr. II	589487	0.471264	0.453333	90.5429	72.1143	0.52	0.443478	92.6	117.514	0.481436	0.438447	60.0588	55.6471	1
Chr. II	593029	0.506494	0.490566	80.2424	67.4545	0.467001	0.465463	82.1471	101.029	0.502809	0.444444	63.5	70.4412	1
Chr. II	595530	0.494382	0.481013	90.4348	69.9565	0.495726	0.476636	96.8696	115.348	0.494624	0.450704	76.2609	78.1739	1
Chr. II	598378	0.521127	0.452055	80.4118	62.5294	0.486486	0.469027	76.7059	99.8235	0.509091	0.5	63.3529	57.4118	1
Chr. II	601491	0.474359	0.431034	89	64.4348	0.5	0.495495	94.913	106.348	0.5	0.464789	74.2609	75.5652	1
Chr. II	604663	0.555556	0.507692	93.4667	72.8667	0.475248	0.495726	91.8	111.8	0.523077	0.47561	76.5333	83.4	1
Chr. II	607550	0.51	0.481372	87	71.25	0.495	0.468056	94.5417	116.042	0.472243	0.497423	74.75	82.1667	1
Chr. II	609878	0.483193	0.453793	80.1429	73.8571	0.494166	0.471066	94.0714	123.429	0.496269	0.471331	76.4286	83	1
Chr. II	613816	0.514569	0.494505	92.1364	80.8636	0.505208	0.489975	99.7727	123.818	0.46992	0.488366	84.5455	88.5	1
Chr. II	616343	0.477663	0.483598	106.542	77.7917	0.493396	0.492103	102.333	122.292	0.502747	0.442222	89.0833	90.4167	1
Chr. II	619379	0.493164	0.496667	88.5417	70.9583	0.467462	0.4591	100.542	107.625	0.53018	0.485508	77.3333	82.125	1
Chr. II	622999	0.503425	0.455582	69.0714	65.5714	0.512787	0.448267	82.4286	96	0.47561	0.432776	67.7857	65.5	1
Chr. II	625628	0.511364	0.482759	91.8966	65.3448	0.515789	0.469388	93.0345	114	0.477273	0.5	79.2759	86.6207	1
Chr. II	628345	0.518182	0.527778	89.9231	67.0769	0.51087	0.503497	92.2308	108.462	0.554217	0.465116	80.8462	80.2308	1
Chr. II	631768	0.519608	0.534247	95.9474	67.7895	0.5	0.490385	98.7895	116.684	0.493671	0.452055	74.7895	73.4737	1
Chr. II	633318	0.5	0.405797	109	73.8462	0.505263	0.535433	102.308	123.231	0.505155	0.465909	87	80.5385	1
Chr. II	637396	0.479091	0.450937	120	69.5	0.492319	0.460822	95.5	125	0.50224	0.525844	97	75.5	1
Chr. II	639756	0.581633	0.525	98	80	0.559524	0.470588	84	102	0.467532	0.464789	77	71	1
Chr. II	642667	0.426389	0.392972	89	79	0.482988	0.376154	106.5	127.5	0.47144	0.468596	80.5	85.5	1
Chr. II	646716	0.55	0.539326	80	89	0.52381	0.5	105	108	0.528571	0.576271	70	59	1
Chr. II	649361	0.508566	0.490676	102.5	83	0.5	0.511029	114.25	132	0.433207	0.440092	91	98.25	1
Chr. II	653269	0.563636	0.52381	70.3333	52	0.521127	0.5	78.3333	88	0.578947	0.507937	61.6667	63.3333	1
Chr. II	656147	0.563636	0.424658	110	73	0.56962	0.383721	79	86	0.533333	0.517857	75	56	1
Chr. II	657722	0.5	0.486842	85.3333	77.6667	0.47619	0.466667	94.6667	109	0.508197	0.37037	71.3333	67.6667	1
Chr. II	662792	0.368421	0.407407	76	54	0.545455	0.475248	88	101	0.527778	0.507042	72	71	1
Chr. II	666214	0.585586	0.428571	111	77	0.46789	0.491803	109	122	0.517241	0.505747	87	87	1
Chr. II	680413	0.52809	0.468627	88.5	49.5	0.487805	0.474576	85.8571	94.7143	0.48026	0.490444	74.125	63.75	1
Chr. II	682491	0.491071	0.525	97.3333	70.3333	0.510915	0.470344	78	93.25	0.490196	0.516667	71.6667	79	1
Chr. II	684214	0.56	0.477273	75	88	0.51	0.410853	100	129	0.616667	0.544118	60	68	1
Chr. II	688430	0.508606	0.496377	84.5	77.5	0.551277	0.447339	73.5	120	0.549784	0.503423	75	74.5	1
Chr. II	691711	0.505495	0.380952	91	63	0.520548	0.481818	73	110	0.483333	0.52381	60	63	1
Chr. II	699344	0.455208	0.520865	98	73	0.550669	0.499706	104.5	101	0.477632	0.426181	87.5	88	1
Chr. II	707079	0.526786	0.507042	105.667	74.3333	0.504854	0.539568	95	133	0.442308	0.507692	63.6667	68	1
Chr. II	708909	0.509615	0.47619	86.3333	67	0.541667	0.491379	88.3333	104	0.467742	0.462687	52.6667	55	1
Chr. II	711798	0.51875	0.473011	86.75	64.4167	0.495687	0.48602	81.9167	117.333	0.473279	0.554688	63.9167	59	1
Chr. II	715999	0.467391	0.53012	84	78	0.521739	0.483146	94.3333	98	0.473118	0.405063	79.3333	72.6667	1
Chr. II	718117	0.517857	0.45283	56	53	0.322034	0.439394	59	66	0.511628	0.483333	43	60	1
Chr. II	721863	0.490385	0.534091	97	75.6667	0.484211	0.515873	90.3333	119	0.549296	0.543103	70.6667	97	1
Chr. II	724346	0.472222	0.493151	82.6	63.8	0.482353	0.461538	83.4	107.6	0.493151	0.54023	76.8	73.8	1
Chr. II	728442	0.485714	0.485754	78	60.25	0.560958	0.505025	84	99	0.465	0.528571	50	38.75	1
Chr. II	730168	0.435484	0.4	62	60	0.5	0.51087	64	92	0.378378	0.473684	37	38	1
Chr. II	734463	0.490214	0.487494	108.25	76	0.448574	0.467411	91.75	121	0.487003	0.428545	94.75	73.5	1
Chr. II	737697	0.488636	0.539683	85.6667	59.6667	0.526882	0.471545	92.6667	113.667	0.462687	0.506849	82	88.3333	1
Chr. II	743080	0.480321	0.475893	79	67	0.500134	0.520643	106	128.5	0.480308	0.614819	84.5	79.5	1
Chr. II	744252	0.542056	0.478261	103	68.4286	0.457831	0.506944	92.1429	125	0.538462	0.546512	86.5714	84.7143	1
Chr. II	747062	0.614458	0.545455	83	77	0.493151	0.514851	73	101	0.513158	0.512195	76	82	1
Chr. II	752422	0.505396	0.560811	94	69.875	0.516545	0.52739	86.125	106.625	0.545455	0.480519	50.8571	64.8571	1
Chr. II	754001	0.451381	0.511674	65.75	62.25	0.483476	0.430089	76.75	88.5	0.46362	0.563492	43.25	50.5	1
Chr. II	757826	0.48325	0.496575	86.5	64.25	0.456554	0.537433	82.25	94.25	0.551489	0.51676	59.25	57.25	1
Chr. II	761036	0.503425	0.467204	78.4	65.5	0.430571	0.451342	78.7	102.6	0.492368	0.348222	62.4	76.7	1
Chr. II	763488	0.530719	0.470339	85	68.5	0.516941	0.446082	97.25	101	0.543922	0.486204	75.25	76.75	1
Chr. II	766873	0.45098	0.492958	87.4286	62.4286	0.435644	0.464646	89.2857	95.7143	0.482759	0.5	67.5714	59.2857	1
Chr. II	769972	0.534247	0.553846	87.3333	55	0.538462	0.510204	84.6667	101.667	0.5	0.513514	58	65	1
Chr. II	772302	0.481928	0.58209	69.6	63.6	0.551282	0.521008	78.6	103.4	0.487805	0.533333	70	72.4	1
Chr. II	775653	0.470588	0.5125	105	75.3333	0.536082	0.536765	93	123.667	0.483516	0.559322	79.3333	84.3333	1
Chr. II	779248	0.485305	0.483607	83	61	0.469277	0.548046	87.5	107	0.561717	0.492821	69	70	1
Chr. II	781776	0.483146	0.507246	81.3333	74.6667	0.509259	0.509434	94.6667	110.667	0.573171	0.451613	77	76	1
Chr. II	784931	0.504854	0.548387	88.3333	58.6667	0.478261	0.519608	84	104.333	0.612245	0.6	64	55.6667	1
Chr. II	787364	0.46926	0.539062	89	69	0.457447	0.457201	89	107.5	0.5	0.587121	39	52	1
Chr. II	789866	0.491624	0.483685	87.3333	69	0.476573	0.416365	89.1667	111	0.516129	0.544019	58.3333	65.8333	1
Chr. II	792980	0.544818	0.609812	72	61	0.53777	0.571959	77.5	105.5	0.541375	0.496169	52.5	66	1
Chr. II	796193	0.481132	0.475	95.6	77.8	0.537634	0.48855	95	120.8	0.520548	0.5	71.6	94.2	1
Chr. II	800903	0	0	56.5439	40.1053	0	0	48.3333	68.3333	0	0	38.4808	40.1731	1
Chr. II	801280	0	0	48.037	39.5617	0	0	49.092	68.9509	0	0	39.2078	40.1364	1
Chr. II	810161	0.591837	0.681159	98	69	0.685484	0.759615	124	104	0.62963	0.669811	81	106	1
Chr. III	794	1	1	77.6	41.3	0.795125	0.791722	68.8636	51.7727	1	1	45.1905	48.7143	1
Chr. III	4295	0.484255	0.464155	113.5	89.5	0.469435	0.521075	120	121	0.513876	0.551445	94	106.5	1
Chr. III	6371	0.504587	0.519481	75.6364	50.8182	0.431373	0.5	68	77.3636	0.552652	0.55592	53.875	59.625	1
Chr. III	11126	0.25	0.327273	79	57.6667	0.395604	0.326316	99	100	0.40625	0.453333	69.6667	69	1
Chr. III	16091	0.5	0.563636	95.3333	60	0.556522	0.439024	94.6667	106.333	0.541176	0.602151	83.6667	82	1
Chr. III	21452	0.512073	0.459722	99.5	76	0.497864	0.473972	101.5	118	0.453083	0.5129	77	76	1
Chr. III	36914	0.464434	0.436813	84.5	60	0.563038	0.520024	69.5	100	0.604762	0.531538	56	57.5	1
Chr. III	39540	0.632653	0.491228	49	57	0.552239	0.476923	67	65	0.565217	0.564103	46	39	1
Chr. III	43743	0.513889	0.612903	72	31	0.486111	0.457944	72	107	0.52381	0.55	63	60	1
Chr. III	47325	0.509833	0.520957	111.833	85	0.480197	0.46317	101.667	112.833	0.491416	0.522887	87	91.1667	1
Chr. III	48734	0.503373	0.429216	102.375	74.875	0.478095	0.495977	100	131.375	0.483806	0.476799	89.625	84.75	1
Chr. III	52712	0.537012	0.396561	105.5	73.5	0.520103	0.463734	97.5	114.5	0.489362	0.518019	94.75	88	1
Chr. III	56377	0.491018	0.50496	84.75	61	0.514315	0.453565	93.25	114	0.491553	0.529721	74	73.25	1
Chr. III	58739	0.556991	0.491146	96	62	0.463325	0.412029	91.5	108	0.487427	0.424258	92.5	82.5	1
Chr. III	62348	0.522791	0.445148	112.25	74	0.508446	0.439931	101.75	133	0.469675	0.521104	89	83	1
Chr. III	64454	0.448276	0.444444	95.3333	63	0.42	0.5	98.6667	104.333	0.536585	0.445545	93	72	1
Chr. III	68046	0.485149	0.522388	101	67	0.464567	0.405172	127	116	0.483516	0.47191	91	89	1
Chr. III	71280	0.490909	0.525424	110	59	0.46729	0.475	107	120	0.471264	0.579545	87	88	1
Chr. III	74146	0.512821	0.438202	85.4	72.2667	0.505155	0.424	92.3333	115.133	0.516484	0.47191	77.1333	84.2667	1
Chr. III	75503	0.470588	0.340909	72.6667	73.6667	0.416667	0.46875	88.6667	95.3333	0.471429	0.4875	66.6667	78	1
Chr. III	80173	0.518868	0.333333	86.2	58.4	0.448718	0.4	86.8	98	0.451613	0.383333	75	58	1
Chr. III	82423	0.526316	0.396226	85.2857	63.5714	0.516484	0.404494	78.5714	97.7143	0.517241	0.407895	64	67.5714	1
Chr. III	91695	0.511111	0.417424	89	57.5	0.461552	0.364171	92.5	108.5	0.512447	0.445863	77	79.5	1
Chr. III	96248	0.609756	0.29703	123	101	0.516129	0.389381	93	113	0.565657	0.535211	99	71	1
Chr. III	100569	0.51763	0.340909	100.333	74	0.5482	0.415406	77.1667	113	0.532757	0.439298	70.6667	55.3333	1
Chr. III	106364	0.488095	0.285714	84	63	0.524272	0.295238	103	105	0.581395	0.440476	86	84	1
Chr. III	112114	0.487568	0.313889	60.5	40.5	0.510758	0.266667	62.5	71.5	0.59839	0.478992	41	34.5	1
Chr. III	115196	0.483409	0.303941	56.5	44.75	0.472727	0.309091	52.4	58.8	0.552941	0.381818	34.5	31.5	1
Chr. III	118920	0.512531	0.365468	80	61	0.540891	0.411872	74.5	86	0.538574	0.397268	58.5	60.5	1
Chr. III	120341	0.545455	0.206897	88	58	0.486486	0.380952	74	84	0.387097	0.480769	62	52	1
Chr. III	123595	0.45625	0.345358	88	61.5	0.495771	0.39294	113	118	0.563864	0.353471	79	81	1
Chr. III	127437	0.481013	0.296875	79	64	0.439024	0.283186	82	113	0.509091	0.438596	55	57	1
Chr. III	134196	0.483449	0.305556	110	76.5	0.488829	0.338333	88	112	0.5731	0.323333	82	72.5	1
Chr. III	135753	0.460674	0.307692	89	78	0.462963	0.302521	108	119	0.52809	0.418919	89	74	1
Chr. III	138503	0.555556	0.369048	126	84	0.512195	0.325203	123	123	0.5	0.310924	110	119	1
Chr. III	141181	0.56962	0.258621	79	58	0.425	0.3	80	110	0.568966	0.426829	58	82	1
Chr. III	145276	0.514717	0.327375	101	74.5	0.529397	0.360257	99	121	0.58963	0.429276	64.5	60.5	1
Chr. III	148608	0.567977	0.249254	68.25	46.25	0.546296	0.399451	67	82.5	0.488889	0.4375	47.3333	60.3333	1
Chr. III	152393	0.496988	0.299119	75.6667	58.8333	0.569271	0.319109	82.1667	95.1667	0.439123	0.396203	50.8333	65.3333	1
Chr. III	155131	0.516854	0.237288	87.3333	58.3333	0.511905	0.376147	84	100.333	0.5375	0.448718	77	70.6667	1
Chr. III	156914	0.47898	0.358698	104.5	64	0.460961	0.301682	99	103	0.377923	0.465278	81.5	72	1
Chr. III	164651	0.511811	0.41791	121.333	66.3333	0.460177	0.28125	104.333	102	0.584158	0.343434	99.3333	87.6667	1
Chr. III	166470	0.528844	0.266667	88.5667	66.7	0.487755	0.298671	84.9333	94.5333	0.505102	0.438537	62	62.9333	5.94599e-14
Chr. III	170381	0.527473	0.3	87.0952	58.7143	0.520833	0.337349	88.8571	100.095	0.474576	0.381818	62.8571	61.1429	1.30198e-08
Chr. III	172441	0.483731	0.273735	94.7857	65.4286	0.510411	0.308054	92.1429	106.214	0.512821	0.41303	68.2857	78.7143	0.00478246
Chr. III	175464	0.521849	0.303689	96.1875	65.5625	0.489556	0.306154	87.75	104.938	0.512821	0.436508	75.5625	73.9375	0.000367977
Chr. III	178902	0.5	0.313433	76.3889	59.9444	0.497253	0.290368	87.1667	96.5	0.524568	0.38762	55.7222	62.3333	7.70016e-07
Chr. III	181419	0.497152	0.277778	72.2222	58.2222	0.536404	0.288714	70.9444	76.8333	0.544466	0.393447	48.2222	42.5	2.73715e-05
Chr. III	184949	0.523364	0.265625	86.7619	65.5238	0.482353	0.29703	78.6667	91.7143	0.534483	0.409836	58.2381	58.619	5.4371e-07
Chr. III	187483	0.544004	0.267136	94.35	70.75	0.521709	0.330602	94.9	106.05	0.521981	0.39985	75.95	73.75	2.01441e-06
Chr. III	189930	0.489362	0.272727	91.7647	74.9412	0.504673	0.285714	100.941	116.706	0.542169	0.410256	78.7647	80.7647	2.98851e-06
Chr. III	193675	0.516484	0.265823	90.7368	67.1579	0.505618	0.328	90.7895	99.3684	0.553571	0.410959	67.7368	68.4737	0.00163969
Chr. III	195587	0.525	0.302632	94.6667	69.7778	0.506849	0.290076	84.7778	103.889	0.514706	0.422222	65.8889	70.3333	0.137886
Chr. III	198416	0.479167	0.184615	94.3333	67	0.470252	0.277805	91.25	104.5	0.52381	0.372222	71.75	76.5	1
Chr. III	202412	0.482639	0.280649	83.4667	61.7	0.497191	0.272779	82.2	90.6667	0.516841	0.409737	57.3333	58.1	5.94599e-14
Chr. III	205687	0.495902	0.256777	61.8929	41	0.496835	0.289328	59.25	70.7857	0.51362	0.397674	44.1364	40.2727	9.1885e-13
Chr. III	208954	0.465753	0.284091	94.5862	73.5172	0.519608	0.278689	101	111.966	0.559524	0.405405	79.2414	79.5862	3.85607e-10
Chr. III	211573	0.482759	0.285714	89.913	73	0.46	0.306569	94.0435	110.522	0.514019	0.393258	83.913	85.7826	0.00767236
Chr. III	214233	0.51076	0.312987	101.321	73.5714	0.451024	0.354187	107.357	121.464	0.505507	0.409503	85.5357	95.5357	5.13531e-11
Chr. III	217557	0.532432	0.303993	94.8333	62.7778	0.487034	0.300794	88.2778	105.5	0.536585	0.508197	72.1765	76.0588	0.000478862
Chr. III	220312	0.554348	0.375	79.3158	59.8421	0.487179	0.360656	89.9474	106.105	0.515152	0.428571	70.1053	71.3684	0.00163969
Chr. III	224362	0.466259	0.363636	83.3333	61.9667	0.507246	0.375	90.1613	107.581	0.472691	0.400022	76.8667	75.1	0.000149582
Chr. III	225794	0.491805	0.395083	89.9286	64.0357	0.522131	0.397479	96.0357	106.429	0.496914	0.401031	80.6429	79.7143	0.000209762
Chr. III	229345	0.522727	0.363636	101.769	68.5385	0.543478	0.401869	101.692	115.077	0.509804	0.490196	78.8462	82.3846	0.016979
Chr. III	233617	0.520408	0.367647	102.613	73.5806	0.482143	0.360825	100.452	109.613	0.5	0.482353	80.5161	74.1613	7.78022e-09
Chr. III	234617	0.446602	0.370968	104.182	63.6364	0.478723	0.361446	94.8182	94.0909	0.471429	0.43617	74.1818	81.3636	1
Chr. III	238582	0.50974	0.382756	111.5	72.8333	0.49968	0.407926	107	123.667	0.474567	0.398739	95.8333	84.1667	1
Chr. III	241048	0.574263	0.454605	112	78	0.472849	0.382943	80.5	121.5	0.448779	0.402008	83.5	80.5	1
Chr. III	245185	0.486842	0.405063	83	66.3333	0.470588	0.396552	91.6667	102.333	0.5	0.387755	82.3333	82.3333	1
Chr. III	246687	0.510026	0.425898	103	80	0.563945	0.402308	93	138	0.471064	0.516783	91	100.5	1
Chr. III	250995	0.517334	0.439391	97	70.5	0.422194	0.476817	109	123.5	0.500847	0.488095	77	67.5	1
Chr. III	253109	0.494253	0.505376	105.8	83.6	0.509091	0.440559	109	122.2	0.514563	0.432099	96	88	1
Chr. III	255742	0.515432	0.47123	74.5	57	0.557099	0.432143	88.5	94.5	0.569319	0.439495	61	66	1
Chr. III	259040	0.461625	0.407578	63.5	47	0.525632	0.417381	68.5	71	0.487446	0.44197	53.5	48	1
Chr. III	264757	0.515789	0.519231	95	52	0.51087	0.464789	92	142	0.494737	0.471264	95	87	1
Chr. III	269376	0.533333	0.463415	94	78.3333	0.504132	0.495413	105	113.333	0.557143	0.470588	70.3333	92.3333	1
Chr. III	271376	0.485502	0.530303	87.5	68	0.468936	0.5	75.5	90	0.427128	0.439089	53.5	61.5	1
Chr. III	274721	0.560196	0.482822	102	77.5	0.527885	0.473027	118.5	136	0.528036	0.597195	70.5	68	1
Chr. III	277824	0.478271	0.517304	82.5	57.5	0.408461	0.468876	90	101	0.55364	0.486111	56	40.5	1
Chr. III	280946	0.512077	0.431677	79.5	62.5	0.462482	0.479377	88	84.5	0.531818	0.510495	51.5	52	1
Chr. III	283228	0.496781	0.509497	92.5	78.5	0.573828	0.471353	102	114.5	0.46757	0.456543	71	78	1
Chr. III	286750	0.511854	0.467199	65.5	55	0.541082	0.474826	72	91.5	0.511194	0.531098	59.5	50.5	1
Chr. III	289283	0.55914	0.457627	98.6667	62.3333	0.5625	0.47619	74.6667	91.6667	0.507937	0.474359	66.6667	70.6667	1
Chr. III	292592	0.496377	0.458365	65	51.75	0.519122	0.439338	68.5	75.5	0.390625	0.523339	43.1667	49.6667	1
Chr. III	295920	0.475643	0.505082	66	60.5	0.47619	0.459184	54.6	64.4	0.446003	0.47151	43	48.5	1
Chr. III	299222	0.479942	0.458709	88.6667	75	0.514821	0.45463	99.8333	111.833	0.455128	0.518952	71	72.8333	1
Chr. IV	17474	0.360877	0.389739	122.5	87.5	0.364708	0.444049	114.5	144	0.445931	0.333588	86.5	95.5	1
Chr. IV	19082	0.454545	0.511628	79.2	61	0.516484	0.516667	80	97.6	0.611111	0.558442	53	56.8	1
Chr. IV	25760	0.504365	0.522276	73	74.5	0.438375	0.489759	78.5	97.5	0.515385	0.47449	52	49.5	1
Chr. IV	28222	0.461735	0.435394	77	51.5	0.518519	0.409478	64.75	77.75	0.587798	0.542756	57	55.75	1
Chr. IV	35992	0.528302	0.434211	106	76	0.495146	0.533333	103	105	0.5	0.478261	90	69	1
Chr. IV	38160	0.527778	0.54321	75.3333	84	0.432692	0.488	110.333	127.667	0.577465	0.494253	74.3333	82.3333	1
Chr. IV	42469	0.553191	0.454545	94	66	0.5	0.484536	82	97	0.514706	0.493151	68	73	1
Chr. IV	45986	0.487338	0.53524	76.5	70.5	0.543901	0.530069	91.5	97	0.523222	0.558491	72.5	68	1
Chr. IV	49133	0.481928	0.5	84.4286	66.5714	0.489796	0.476562	90.8571	114.286	0.54321	0.592105	86	75.4286	1
Chr. IV	53471	0.51087	0.479452	86.3333	73.6667	0.505376	0.512605	96	122.333	0.493333	0.505747	78.3333	84	1
Chr. IV	54450	0.524002	0.486857	83.75	58.75	0.471348	0.542196	81.5	104.5	0.513514	0.491122	59.5	73.75	1
Chr. IV	57741	0.534653	0.55	103.333	77	0.5	0.541985	98.6667	120.667	0.453333	0.594595	77.3333	79.3333	1
Chr. IV	60750	0.519231	0.479633	79.6667	72.6667	0.513352	0.483486	85.6667	112.167	0.495112	0.494792	71.6667	73	1
Chr. IV	63541	0.531915	0.454545	97	82	0.466667	0.545455	104.667	124.667	0.46988	0.535714	81	81.6667	1
Chr. IV	66856	0.538462	0.440476	104	84	0.529915	0.589928	117	139	0.494949	0.592233	99	103	1
Chr. IV	70555	0.52	0.482759	77.3333	77	0.545455	0.509804	92	117.667	0.534247	0.518519	68.3333	67.6667	1
Chr. IV	74601	0.464646	0.528571	99	70	0.427184	0.465347	103	101	0.426471	0.482759	68	87	1
Chr. IV	77306	0.549737	0.525998	81.5	63.75	0.493721	0.468963	80.25	93.5	0.53012	0.583333	62	57.3333	1
Chr. IV	79304	0.48548	0.488426	92	64.5	0.468264	0.489681	75.75	98.25	0.506934	0.423668	51.25	55.25	1
Chr. IV	82530	0.490088	0.451158	92.5	66	0.489137	0.514259	81	118.5	0.535119	0.519312	71	75.5	1
Chr. IV	91630	0.48913	0.544554	92	101	0.555556	0.521277	108	94	0.473684	0.538462	76	78	1
Chr. IV	94806	0.504808	0.503086	105	64.25	0.545315	0.537027	88.5	106.25	0.478415	0.560676	76.25	77.5	1
Chr. IV	98225	0.54051	0.572475	92.25	73.75	0.507566	0.524702	82.25	110	0.545578	0.519915	70.25	74.5	1
Chr. IV	102795	0.462963	0.544118	108	68	0.543689	0.541667	103	120	0.618421	0.494382	76	89	1
Chr. IV	106763	0.535354	0.540541	99	69	0.463158	0.529412	96	112.333	0.481481	0.443038	83.3333	79.6667	1
Chr. IV	115541	0.511905	0.522388	84	67	0.552632	0.539216	76	102	0.530864	0.573034	81	89	1
Chr. IV	121955	0.554217	0.473684	85.6667	73.6667	0.56701	0.59292	94.3333	111.667	0.58209	0.554054	73	75	1
Chr. IV	125280	0.516579	0.647284	75.5	69.5	0.510215	0.585352	87.5	129	0.473689	0.591166	77.5	62.5	1
Chr. IV	128506	1	1	59.2642	59.1509	1	1	51.9423	109.269	1	1	44.0962	75.7115	1
Chr. IV	130577	0.513514	0.630769	75	62.6667	0.6	0.680672	77	120.667	0.482353	0.62	78.6667	88	1
Chr. IV	133631	0.981481	1	60.9091	46.0909	0.990741	1	60.0833	78.25	0.974359	1	44.3333	55.9167	1
Chr. IV	136972	0.448718	0.493506	84.2857	66.7143	0.5	0.544643	80.4286	103.429	0.571429	0.562894	69	63.625	1
Chr. IV	139213	0.472527	0.5625	89.6667	64.6667	0.555556	0.538462	89.3333	94	0.604938	0.573529	67.6667	65.6667	1
Chr. IV	143098	0.521095	0.582753	95.5	67	0.451462	0.512566	83	115.5	0.592123	0.513881	66.5	83.5	1
Chr. IV	145116	0.494814	0.456966	71.5	75.5	0.507839	0.559367	85	106.5	0.511739	0.488916	60.5	67.5	1
Chr. IV	149480	0.522523	0.472222	110.667	75	0.508547	0.467272	91.5	107.25	0.549199	0.515031	68	76.25	1
Chr. IV	150784	0.504505	0.597403	101.667	83.3333	0.538462	0.541284	99.6667	118.333	0.493827	0.551282	90.6667	75.3333	1
Chr. IV	154387	0.494505	0.5	98.6364	72.6364	0.505747	0.519685	88	114.091	0.515152	0.493827	78	76.3636	1
Chr. IV	157266	0.537736	0.553846	98.4	62.6	0.435294	0.567308	89.8	99	0.531915	0.511628	81.2	79.2	1
Chr. IV	160482	0.457753	0.563539	90.5	64	0.546946	0.53107	95	129	0.435177	0.518421	96.5	91.5	1
Chr. IV	163327	0.473684	0.481013	89.4286	73.1429	0.504274	0.509615	101.286	113.429	0.520833	0.494253	81.4286	82.7143	1
Chr. IV	166978	0.507119	0.554945	102.25	66.75	0.544637	0.478929	97	111.5	0.515904	0.490256	82	78	1
Chr. IV	169334	0.575342	0.509091	71.4	68.4	0.447125	0.469357	87.5	99	0.561038	0.5	68.5	73	1
Chr. IV	172218	0.575	0.44	87	66.6667	0.528571	0.428571	75	79.6667	0.555556	0.528571	61.6667	67	1
Chr. IV	175324	0.509615	0.515152	91.2	66.6	0.463415	0.47619	96.8	108.6	0.483871	0.547945	83.8	75.8	1
Chr. IV	178705	0.495327	0.52439	93	74.4348	0.468085	0.518519	87.2174	112.522	0.493976	0.457143	70.913	70.7826	1
Chr. IV	180121	0.506329	0.417582	77.8	77.4	0.454545	0.511364	89.6	93.8	0.458333	0.469697	70.4	68	1
Chr. IV	185108	0.484536	0.352273	97	88	0.615385	0.46789	91	109	0.480519	0.589744	77	78	1
Chr. IV	186093	0.443182	0.546667	88	75	0.52459	0.559524	61	84	0.5	0.538462	42	39	1
Chr. IV	194317	0.443182	0.4375	88	48	0.444444	0.541176	81	85	0.545455	0.52	55	50	1
Chr. IV	196790	0.53	0.514706	100	68	0.53125	0.428571	96	98	0.4875	0.566038	80	106	1
Chr. IV	199031	0.495146	0.39726	103	73	0.504202	0.546154	119	130	0.482759	0.526316	87	95	1
Chr. IV	201614	0.5	0.547945	92.3333	71	0.488636	0.529412	87.6667	119	0.483871	0.489362	82.6667	80.6667	1
Chr. IV	217732	0.536842	0.454545	82	59	0.591398	0.512821	86.6667	105.333	0.474359	0.516129	76	65.3333	1
Chr. IV	221662	0.445055	0.486027	54	54.5	0.395097	0.465332	83	90	0.452007	0.475	62.5	61	1
Chr. IV	223368	0.534921	0.49971	89.75	80	0.450571	0.496503	94.25	130.5	0.508193	0.500199	84.5	67.5	1
Chr. IV	227132	0.531699	0.527972	101.5	72	0.528021	0.465775	101.5	97.5	0.493894	0.476218	82	72.5	1
Chr. IV	232783	0.5	0.458333	87.8235	59.1765	0.539683	0.528926	94.7059	103.176	0.421053	0.511628	64.5882	72.9412	1
Chr. IV	234968	0.505882	0.525641	87.3684	67	0.484536	0.529412	87.6842	113.737	0.507246	0.508772	68.1053	69.3158	1
Chr. IV	239248	0.502101	0.478889	98.0769	72.8077	0.475238	0.538315	100.769	116.962	0.518824	0.524405	83.5	85.3077	1
Chr. IV	241671	0.481818	0.560606	100.6	70.12	0.5	0.513514	100.64	113.4	0.506329	0.489583	76.48	88.8	1
Chr. IV	244092	0.464386	0.5	94.625	70.0625	0.519007	0.527816	87.6875	105.25	0.514484	0.4661	57.375	63.75	1
Chr. IV	247782	0.5	0.504545	85.7222	68.7222	0.534903	0.516993	86.8333	107.667	0.484848	0.47619	41.4667	46.9333	1
Chr. IV	251106	0.520373	0.584495	98.3571	78.8571	0.488849	0.511023	91.5	115.071	0.396673	0.538293	34.7	46.5	1
Chr. IV	259115	0.482759	0.534884	96.5333	79.3333	0.540984	0.549451	76.3333	89.8667	0.545455	0.5	34.3333	34	1
Chr. IV	262534	0.541977	0.56734	91.0909	70.0909	0.530835	0.558067	76.5909	93.7727	0.491667	0.534524	51.4545	56.3182	1
Chr. IV	265986	0.477273	0.467742	95.64	71.08	0.522222	0.506757	98.48	129.56	0.506849	0.573171	73.08	76.4	1
Chr. IV	268724	0.468273	0.495614	86.6667	65.6111	0.497126	0.556586	79.6111	98.8333	0.5	0.514718	55.4444	51.3333	1
Chr. IV	271866	0.46891	0.505319	90.8333	60.8333	0.463667	0.521705	82.8333	103.25	0.46	0.451613	47.1818	45.0909	1
Chr. IV	275094	0.529018	0.502576	93.2273	69.3182	0.487284	0.527889	89.4545	108.773	0.483811	0.483315	49.5909	63.1818	1
Chr. IV	276615	0.522936	0.545455	101.867	75.1333	0.53211	0.530769	104.733	131.133	0.436364	0.56338	58.8667	73.8667	1
Chr. IV	280976	0.478261	0.563218	92.2	69.3333	0.523256	0.484127	90.4667	110.2	0.515152	0.541667	69.6667	69.2667	1
Chr. IV	283178	0.515952	0.544156	95.1111	61.6111	0.505994	0.529171	83.1111	97.6111	0.504545	0.521867	72.2222	74	1
Chr. IV	287409	0.504274	0.5625	109.778	73.7778	0.523364	0.51938	106.444	126.556	0.517857	0.488889	92.1111	86.7778	1
Chr. IV	289573	0.529496	0.528567	94.5714	74.8571	0.483806	0.530917	90.5714	123.286	0.477356	0.521164	68.9286	64.4286	1
Chr. IV	292317	0.526316	0.541176	88.1795	66.4872	0.492958	0.591667	81.6667	102.795	0.5	0.541667	48.5385	47.0513	1
Chr. IV	295601	0.52381	0.58427	102.471	80.2353	0.521277	0.53719	97.1176	109.059	0.583333	0.632653	58.5294	50.7647	1
Chr. IV	298206	0.510101	0.520123	79.6667	66.1667	0.502809	0.54372	80.3333	101.5	0.476166	0.587762	59.5833	67.0833	1
Chr. IV	301845	0.511628	0.517241	90.6957	74.7391	0.485981	0.491803	99.7826	106.391	0.466288	0.53615	81.4091	87.0455	1
Chr. IV	303806	0.483516	0.554217	97.2667	71.8667	0.450549	0.496063	110.133	115.4	0.566667	0.5	88.2667	86.4	1
Chr. IV	308238	0.494382	0.507463	82.931	66.4828	0.466019	0.5	95.4483	109.241	0.52381	0.55	77.7931	85.9655	1
Chr. IV	310384	0.461538	0.507246	86.1379	64.6207	0.506667	0.521277	91.6207	112.552	0.534884	0.507246	80.0345	84.3793	1
Chr. IV	313448	0.496377	0.556244	93.5	67.4545	0.510722	0.524981	101.409	115	0.514585	0.517241	88.1818	74.5455	1
Chr. IV	316862	0.526882	0.494253	95.6364	64.7273	0.505155	0.524752	89.4545	113.273	0.522222	0.44	81.4545	80.7273	1
Chr. IV	319562	0.494735	0.561268	91.05	61.95	0.497059	0.531746	88.4	109.85	0.503968	0.554374	74.2	66.25	1
Chr. IV	321960	0.488215	0.522821	81.575	60.85	0.519259	0.512918	86.925	92.25	0.483804	0.523965	67.425	67.4	1
Chr. IV	326340	0.496989	0.554688	79	65.9286	0.499955	0.541685	83.7143	92.5714	0.540333	0.549206	63.9286	57.1429	1
Chr. IV	328142	0.528302	0.52	70.68	54.6	0.5	0.548387	69.4	86.84	0.48	0.519231	58.88	53.92	1
Chr. IV	331943	0.510004	0.510967	86.1111	63.4444	0.454545	0.482759	91.0526	98.4211	0.573034	0.560976	70.1053	74.5263	1
Chr. IV	334761	0.493827	0.523077	80.0526	71.7368	0.544554	0.528302	96.0526	110.053	0.538526	0.526417	88.2222	89.8889	1
Chr. IV	338080	0.472917	0.533929	73.3333	63.5833	0.465347	0.504032	77.1667	96.0833	0.467252	0.566392	56	48.0833	1
Chr. IV	340889	0.550845	0.5	86.6667	62.3333	0.497014	0.507711	82.7	90.6	0.522045	0.580914	69	56.8333	1
Chr. IV	343351	0.487105	0.507143	104.667	70.5	0.489362	0.504274	98.4615	115.077	0.556818	0.577778	73.9231	78.6154	1
Chr. IV	346534	0.473829	0.533516	94.8929	68.5	0.5	0.540207	94.9643	111.25	0.5	0.513607	69.6786	70.3214	1
Chr. IV	349698	0.496534	0.572609	76.7	47.8	0.472485	0.525155	72.1	74.6	0.532429	0.531035	52.05	55.75	1
Chr. IV	352048	0.472727	0.522388	100	71.0952	0.526882	0.533981	96.1905	102.333	0.571429	0.549296	73.0952	77.4762	1
Chr. IV	355490	0.50642	0.527106	81.5417	59.8333	0.524394	0.527444	81.6667	95.5417	0.515911	0.526651	64.9167	67.8333	1
Chr. IV	358672	0.46988	0.529412	92.7111	71.6	0.495455	0.561944	101.795	110.727	0.488235	0.519799	87.3182	88.5	0.244231
Chr. IV	361162	0.485149	0.5	98.5556	66.6667	0.534653	0.492188	93	114.444	0.428571	0.558824	80.5556	78.7778	1
Chr. IV	365060	0.494737	0.493827	83.3333	65.6	0.505051	0.513889	85.3333	98.8667	0.522222	0.526316	74.8	75.4667	1
Chr. IV	367169	0.454545	0.525	92.2381	64.3333	0.483516	0.504065	89.4286	107.571	0.52381	0.541667	82.9524	76.0952	1
Chr. IV	371266	0.505376	0.47561	89.4737	66.6316	0.5	0.516669	92.05	101	0.544767	0.54669	67.7	70.85	1
Chr. IV	372540	0.490196	0.5	87.3636	71.1818	0.46875	0.546296	91.5152	102.455	0.518987	0.486842	69.5758	75.8485	1
Chr. IV	375538	0.474069	0.532796	85	66.5	0.490434	0.518401	90.3462	106.115	0.481663	0.5	69.5	70.5385	1
Chr. IV	379363	0.495455	0.518918	98.6111	79.6667	0.485281	0.512961	91.8889	118.667	0.494006	0.515308	79.0556	79	1
Chr. IV	383033	0.547368	0.538462	100.677	71.129	0.544554	0.607692	101.097	121.935	0.555556	0.569767	75.5161	80.8387	1
Chr. IV	385980	0.547109	0.563508	107.059	77.5882	0.552	0.531746	116.362	125.304	0.484034	0.525709	80.2794	82.6176	1
Chr. IV	388305	0.516949	0.507246	99.037	66.2963	0.470588	0.5	96.7037	109.926	0.512821	0.555556	67.1111	76.5926	1
Chr. IV	391128	0.5	0.532258	84.3333	62.9333	0.534091	0.554217	88	107.467	0.483516	0.533333	74.7333	81.8667	1
Chr. IV	394204	0.527047	0.542231	108	81.3333	0.489	0.531393	99.8889	126.056	0.527983	0.51564	92.0556	89.2222	1
Chr. IV	397411	0.523256	0.472727	101.286	60.2857	0.481928	0.557522	96.2857	101.143	0.5	0.513514	76.8571	73	1
Chr. IV	400395	0.5	0.539683	97.6154	67.6154	0.5	0.558824	93.6154	113	0.487805	0.5625	70.0769	70.7692	1
Chr. IV	403630	0.506757	0.482374	74.3636	59.2727	0.507523	0.545923	77.5909	87.2273	0.509434	0.454545	57.9474	46.3684	1
Chr. IV	406206	0.485667	0.525052	93.45	67.05	0.494885	0.486718	89.75	110.05	0.496753	0.482396	67.6	63.15	1
Chr. IV	408706	0.513889	0.513889	86.2353	66.8235	0.544554	0.552239	88.5882	110.941	0.529412	0.522222	71.2941	72.1765	1
Chr. IV	413375	0.513889	0.5	84.7895	68.1579	0.504762	0.510204	99.2632	106.684	0.478873	0.516129	77.3158	71.4211	1
Chr. IV	416396	0.5	0.508621	84.9444	65.3889	0.509981	0.502577	78.1667	97.6111	0.495917	0.471576	61.7222	66.2222	1
Chr. IV	417819	0.479452	0.517241	90.6364	73.0909	0.533333	0.514286	98.5455	111.727	0.546512	0.5125	77.5455	78	1
Chr. IV	421990	0.507463	0.490909	84.8276	61.6897	0.509804	0.535354	93.7931	112.862	0.493827	0.521127	79.0345	73.6552	1
Chr. IV	423858	0.524208	0.506411	101.227	76.9091	0.478753	0.485152	97.2273	115.818	0.521412	0.503165	80.0455	74.0909	1
Chr. IV	428700	0.485938	0.493538	88.1111	67.2778	0.516854	0.504065	88.0526	100.947	0.538462	0.569231	68.6316	71.1053	1
Chr. IV	430916	0.539428	0.48151	90.25	80.5	0.497826	0.469423	100.167	116	0.507705	0.468966	91.3333	87.25	1
Chr. IV	433233	0.489362	0.55102	77	60.3478	0.543406	0.55818	82.2	85.4667	0.545455	0.505747	69.6522	66.8261	1
Chr. IV	436011	0.493671	0.56	67.037	50.2593	0.654545	0.721311	54.8727	59.8727	0.530012	0.5	46.05	58.6	1
Chr. IV	439063	0.519608	0.505747	98.1111	71.1111	0.483871	0.513274	87.3333	103.556	0.555556	0.536232	56.8889	71.1111	1
Chr. IV	442638	0.520833	0.466667	75.7368	61.6842	0.462247	0.494837	78.8	98.9	0.525424	0.492754	49.6842	60.6316	1
Chr. IV	446258	0.50658	0.545002	82	59.1429	0.527496	0.514157	83.5	97.9286	0.558258	0.563646	54	59.4286	1
Chr. IV	449727	0.52381	0.555556	63.1429	45.2857	0.488636	0.560606	76	77.5714	0.510638	0.5	47	50.1429	1
Chr. IV	451486	0.510273	0.497556	92.8571	66.2857	0.46729	0.481217	91.4286	116.714	0.559174	0.508238	72.1429	78.6429	1
Chr. IV	454193	0.5	0.492754	83.1111	62.5556	0.460674	0.443396	89.1111	110.333	0.426966	0.472727	70.6667	76.3333	1
Chr. IV	457403	0.5	0.525424	87.0769	70	0.521986	0.543653	92.4286	106.286	0.491803	0.471264	81.4615	78.9231	1
Chr. IV	460470	0.473077	0.523254	95.3889	70.7222	0.479969	0.481508	105.833	123.389	0.508232	0.494011	83.8889	86.7778	1
Chr. IV	463038	0.449765	0.552668	93.6	76.5	0.442446	0.509486	107.9	123.3	0.464812	0.507144	80.6	81	1
Chr. IV	465518	0.490193	0.50625	97.7143	79.3571	0.496481	0.527493	97.9286	121.5	0.511867	0.479143	84.3571	90.5714	1
Chr. IV	469550	0.475098	0.509434	92.3	62.6	0.493506	0.490545	87.1	105.8	0.508623	0.484375	65.7	74	1
Chr. IV	471701	0.454545	0.527778	79.8	63.4	0.504902	0.548507	78.5	100	0.474359	0.446154	63.6	69.8	1
Chr. IV	475440	0.51038	0.502747	77.375	64.7083	0.504237	0.47502	79.7917	101.375	0.533333	0.520833	55.6957	56.6087	1
Chr. IV	478019	0.511364	0.493506	100.412	71.2941	0.513761	0.52381	89.7059	112.235	0.468085	0.5	52.9412	47.0588	1
Chr. IV	480866	0.458754	0.477241	95.7917	75.25	0.473626	0.504649	92.0417	113.625	0.5	0.449138	57.125	58	1
Chr. IV	483837	0.52439	0.505747	93.9259	73.963	0.524272	0.508621	103.296	120.222	0.505376	0.4625	74.037	82.5556	1
Chr. IV	488069	0.5	0.513889	90	63.9091	0.493671	0.512821	89.9091	108.909	0.607595	0.516129	75.6364	81.6364	1
Chr. IV	489550	0.475872	0.471825	79.4167	68.9167	0.470294	0.510784	84.5833	98.6667	0.47964	0.488636	67.0833	74.8333	1
Chr. IV	494038	0.5321	0.522848	95.2	69.8	0.508826	0.542453	84.1	108.2	0.541176	0.464428	61.6	64.1	1
Chr. IV	495870	0.478873	0.518072	85.5455	74.5455	0.459459	0.505882	78.6364	101.455	0.4375	0.511628	53	41.5556	1
Chr. IV	499185	0.462264	0.47619	104.824	81.1765	0.493506	0.518868	89.4118	109.235	0.479167	0.5	46.4667	38.5333	1
Chr. IV	503312	0.455177	0.475926	78.0625	63.875	0.4775	0.4625	88.875	96.625	0.5	0.462825	57.5625	57.125	1
Chr. IV	505808	0.452381	0.478873	80.08	67.84	0.44898	0.5	87.96	99.28	0.478261	0.4375	63.96	70.88	1
Chr. IV	507732	0.482079	0.514821	78.85	54.45	0.472973	0.495238	84.9474	95.7895	0.484375	0.485714	70.2105	68.4211	1
Chr. IV	512535	0.529412	0.490909	86.8919	58.6486	0.490385	0.521368	86.2703	98.7568	0.533333	0.470588	71.2703	75.9459	1
Chr. IV	513062	0.605808	0.539394	52	44.5	0.727273	0.644068	46.1111	59.3333	0.805556	0.594595	33.4286	38.4286	1
Chr. IV	520942	0.530331	0.510158	73.5312	49.25	0.567419	0.559334	66.38	69.14	0.490056	0.512529	53.9524	57.2143	1
Chr. IV	523632	0.569946	0.581522	81.1524	60.1	0.54902	0.559633	82.5512	102.946	0.602941	0.5625	64.2537	69.8756	1
Chr. IV	526135	0.534884	0.506329	88.9793	68.6552	0.5	0.514569	91.86	102.227	0.6	0.588889	65.2517	69.6853	1
Chr. IV	539096	0.504902	0.491667	85.6364	67.0909	0.527778	0.470306	83.8636	108.091	0.487805	0.482143	70.1429	83.1905	1
Chr. IV	541561	0.447611	0.496154	82.3214	65.6429	0.485357	0.443968	88.4643	105.714	0.517241	0.4758	69.5357	68.1071	1
Chr. IV	545002	0.47619	0.478261	92.5385	69	0.504854	0.477273	108.154	100.154	0.494737	0.4875	85.4615	79.8462	1
Chr. IV	547812	0.633971	0.412801	72.8182	54.0455	0.531646	0.486486	80.087	84.1739	0.572948	0.463591	61	66.1818	0.000445428
Chr. IV	550796	0.469496	0.522774	93.2222	66.4444	0.481307	0.514271	101.944	106.167	0.481705	0.50567	83.7222	80.5	1
Chr. IV	553608	0.545654	0.527906	99.7143	63	0.486565	0.482011	101.143	111.786	0.510768	0.468085	83	81.2857	1
Chr. IV	555957	0.5	0.509434	75.1739	62.6087	0.518987	0.554054	85.7391	98.9565	0.522388	0.475	70.1304	74.3478	1
Chr. IV	559236	0.511905	0.428571	99.1538	75	0.470588	0.512821	92.3077	114.615	0.494505	0.493976	84.4615	84.1538	1
Chr. IV	562973	0.525641	0.575	76	59	0.509434	0.527473	81.6471	92.4118	0.535211	0.504762	68.8824	66.8235	1
Chr. IV	565512	0.506667	0.5	84.4783	67.8261	0.5	0.5	93.4348	110.217	0.505618	0.444444	78.087	74.5652	1
Chr. IV	567994	0.457562	0.463189	89.05	64.35	0.50568	0.475863	86.85	108.4	0.5	0.482846	80.45	79.3	1
Chr. IV	571148	0.477823	0.54993	85.7308	72.2308	0.515789	0.518664	93.2308	110.038	0.54304	0.466194	65.4583	73.875	1
Chr. IV	574934	0.528846	0.480769	93	73.4	0.528302	0.5	97.6	115.133	0.563636	0.54717	64.7333	65.7333	1
Chr. IV	576722	0.493827	0.508197	80.7647	61.7059	0.506024	0.477064	86.1176	101.824	0.580588	0.579315	55.125	61.8125	1
Chr. IV	579756	0.449909	0.473243	82.6429	69	0.512202	0.467809	80.5	90.7143	0.666207	0.477767	47.0714	47	1
Chr. IV	582866	0.522222	0.486486	88.8261	67.5217	0.515464	0.517544	90.913	105.217	0.634921	0.57377	53.0435	56.1304	1
Chr. IV	586728	0.469651	0.493182	84.2273	63.7273	0.541118	0.47809	86.0455	103.955	0.606388	0.525155	59.3636	65.4091	1
Chr. IV	589105	0.489744	0.484204	87.8	67.1	0.524884	0.496222	89.6	107.2	0.517444	0.517626	65.25	75.2	1
Chr. IV	592814	0.507679	0.529066	91.9667	65.3333	0.455882	0.514286	90.4483	107.103	0.536419	0.494503	78.0333	83.2	1
Chr. IV	595418	0.522452	0.491914	90.7333	75.7	0.494764	0.477226	91.2667	119.733	0.540588	0.493243	70.5	67.9333	1
Chr. IV	598427	0.514286	0.509091	86.5152	61.697	0.466667	0.505001	88.3438	102.875	0.526316	0.5	64.9091	69.0909	1
Chr. IV	601230	0.484962	0.46575	88.1389	58.7222	0.471111	0.46295	81.75	94.3	0.496914	0.468793	69.125	73.025	1
Chr. IV	604730	0.483147	0.538725	80	60.625	0.502874	0.489473	83.25	93.125	0.476557	0.5	58.8333	60.0833	1
Chr. IV	608132	0.489362	0.5	85.5714	59.0476	0.512195	0.447368	81.0476	94.7143	0.518753	0.455134	60.4444	67.8889	1
Chr. IV	610950	0.529674	0.480816	91.6667	68.8611	0.494505	0.491228	96.0541	112.811	0.496575	0.465856	58.0556	63.7222	1
Chr. IV	614090	0.51087	0.47561	90.5152	64.6667	0.45977	0.445946	85.1143	107.371	0.519257	0.47197	35.9286	42.2857	1
Chr. IV	615966	0.5	0.488471	94.7941	65.3235	0.523364	0.474227	83.9091	102.848	0.470588	0.520833	44.4483	37.069	1
Chr. IV	619918	0.525641	0.576923	80.0769	61.4359	0.507042	0.478723	79.0769	83.8205	0.489796	0.442623	46.0256	55.4872	1
Chr. IV	622207	0.491232	0.503846	86.9583	61.625	0.476266	0.475645	85.0833	98.5833	0.461538	0.413316	43.8333	61.625	1
Chr. IV	624569	0.465333	0.486833	94.7143	75.7857	0.482143	0.469672	85.2143	99.5	0.391304	0.436364	41.5385	42.6154	1
Chr. IV	629477	0.492308	0.446154	76.0732	61.5366	0.497475	0.485464	92.1	97.2	0.442308	0.431034	52.122	59.5122	1
Chr. IV	631004	0.490741	0.4875	98.4211	66.3158	0.504854	0.4875	89.5263	108.368	0.509091	0.435897	64.7368	70.6842	1
Chr. IV	634140	0.474138	0.513514	109.294	76.2353	0.470588	0.452703	103.647	131.118	0.490566	0.483516	93.7059	90.2941	1
Chr. IV	637248	0.515014	0.524769	92.1	66.65	0.507577	0.478973	93.45	109.8	0.502577	0.475669	79.65	76.3	1
Chr. IV	640514	0.487472	0.472007	88.6875	69.9375	0.5	0.479158	85.375	97.625	0.517774	0.482874	70.8571	67.8571	1
Chr. IV	643256	0.521739	0.466667	99.5862	75.5862	0.493827	0.466019	88.069	102.069	0.535211	0.442623	66	51.3793	0.194141
Chr. IV	652205	0.508197	0.477273	72	53	0.58427	0.469565	77.4706	82.1765	0.526316	0.461538	46.8667	58.8667	1
Chr. IV	654808	0.518934	0.446754	82.75	64.65	0.456439	0.471853	94.45	105	0.544657	0.466645	60.55	62.25	1
Chr. IV	658662	0.470979	0.513514	94.6111	67.6111	0.522468	0.511265	87.7778	109.778	0.438235	0.442429	63.2778	73.3333	1
Chr. IV	660714	0.513528	0.487798	90.0909	77.1364	0.495048	0.478702	96.0909	106.682	0.486667	0.442457	69.9091	80.9091	1
Chr. IV	664416	0.532496	0.446657	93.5	72.4375	0.497267	0.446865	95.125	120.812	0.464789	0.494253	69.5333	78.3333	1
Chr. IV	667332	0.503247	0.485902	83.15	67.8	0.527273	0.45	91.4211	102.684	0.471019	0.409947	71.1111	73.5	1
Chr. IV	671060	0.502688	0.431506	90.1818	66.2727	0.536585	0.481132	87.2609	103.739	0.53012	0.466667	64.1739	66.7826	1
Chr. IV	673954	0.497826	0.495902	97.9643	75.7143	0.502874	0.5	102.464	115.286	0.50642	0.417125	78.6429	80.8214	1
Chr. IV	676621	0.478723	0.455696	88.5455	67.6364	0.525773	0.445455	93.3636	110.364	0.506667	0.416667	68.2727	86.3636	1
Chr. IV	680091	0.494624	0.48	88.8095	68.5238	0.487672	0.457221	87.7083	107.292	0.48	0.455446	80.5714	86.3333	1
Chr. IV	682121	0.491525	0.477612	84.4483	60.4828	0.530612	0.447761	86.931	107.931	0.470588	0.475	69.3793	66.6207	1
Chr. IV	685748	0.525684	0.484714	89.1818	77.1364	0.491571	0.453199	86.4545	111.773	0.531915	0.472679	53.5455	46.9545	1
Chr. IV	688502	0.532381	0.48123	97.625	70.95	0.480031	0.488849	88.075	115.675	0.535185	0.46204	49.975	42.275	1
Chr. IV	691960	0.510446	0.446198	93.8333	74.25	0.49029	0.530856	95.8333	120.042	0.463496	0.432266	63.5417	65.8333	1
Chr. IV	694473	0.46988	0.478723	86.5714	74	0.517241	0.47619	100.143	109.619	0.517241	0.494505	75.3333	85.1905	1
Chr. IV	697648	0.483478	0.48109	99.5357	73.3571	0.524151	0.497573	100	121.393	0.5089	0.490503	84.25	85.3929	1
Chr. IV	700614	0.54321	0.484848	90.1935	68.0323	0.489796	0.467213	104.161	113.032	0.481481	0.461538	77.2903	81.3226	1
Chr. IV	702996	0.536842	0.477778	97.1852	65.4444	0.531646	0.480392	88.7407	111.593	0.508197	0.478261	69.6296	74.8148	1
Chr. IV	707274	0.523435	0.467256	107.8	81.8	0.533497	0.46492	99.2	131.2	0.481705	0.483766	80.1	82.9	1
Chr. IV	709887	0.489362	0.475	96.08	79.56	0.47	0.448598	98.04	123.84	0.542169	0.473118	77.08	82.16	1
Chr. IV	712586	0.505209	0.465153	92.3571	68.2857	0.53796	0.466618	96.6071	115.5	0.50575	0.519037	77.1429	87.25	1
Chr. IV	715976	0.500284	0.470325	96.2667	81.0667	0.477628	0.476341	102.367	121.1	0.540984	0.476744	74.4516	83.1935	1
Chr. IV	718303	0.47561	0.482759	87.1277	71.7021	0.514019	0.514851	88.4468	109.66	0.487179	0.440476	67.766	73.4894	1
Chr. IV	722011	0.451613	0.487805	79.3913	61.0435	0.5	0.467564	78.375	102.208	0.511417	0.470833	67.2083	70.7917	1
Chr. IV	723910	0.462185	0.519608	101.412	78.5882	0.537736	0.485507	92.1176	118.118	0.493976	0.425	69.8235	65.7059	1
Chr. IV	727764	0.537634	0.47619	81.6667	71.6667	0.453333	0.504762	82.4667	102.867	0.492424	0.472222	39	42.3571	1
Chr. IV	730059	0.551724	0.439394	86.5882	71.1176	0.518519	0.504202	81.0588	103.588	0.516667	0.463095	31.625	39.75	1
Chr. IV	733147	0.525	0.5	91.0769	65.5385	0.484848	0.510638	83.0769	96	0.537433	0.340349	32.5	41.25	1
Chr. IV	736741	0.5	0.452273	89.5	69.4	0.471525	0.469215	82.5	104.4	0.5	0.365854	38.1429	39.5714	1
Chr. IV	740207	0.530612	0.481013	93.9091	77.7273	0.609756	0.488636	84	102.455	0.538462	0.444444	48.9091	55.7273	1
Chr. IV	742728	0.525773	0.535211	93.2727	72.5455	0.49505	0.473684	90	119	0.494624	0.46729	81.5455	83.5455	1
Chr. IV	744390	0.552311	0.487281	80.5667	59.7333	0.548537	0.5	78.8667	94.4	0.532258	0.522388	64.7586	78.2759	1
Chr. IV	748321	0.493151	0.519231	81.4211	55.0526	0.515009	0.502212	81.3182	92.1818	0.5	0.464662	56.2727	61.4545	1
Chr. IV	752042	0.494727	0.510142	86.75	67.5833	0.460654	0.470447	87.75	106.75	0.556466	0.453548	73.0833	81.75	1
Chr. IV	754974	0.451923	0.453125	93.9091	70.3636	0.553398	0.464286	100.182	110.182	0.518519	0.4375	87.0909	82.2727	1
Chr. IV	757320	0.48109	0.522882	62.6667	54	0.582456	0.619215	72.6667	83.5	0.668473	0.628947	50.5	51.3333	1
Chr. IV	760209	0.579463	0.523973	67.7692	62.8077	0.488889	0.548148	80.9048	97.619	0.575342	0.586207	53.1739	58.2174	1
Chr. IV	764279	0.516179	0.452832	89.6111	70.6667	0.512195	0.502335	89.3333	109.611	0.465517	0.428571	59.1765	70.4706	1
Chr. IV	766621	0.504673	0.441176	90.4706	64.4118	0.521326	0.464912	84.8125	103.25	0.439024	0.5	68.2353	74.5294	1
Chr. IV	769440	0.470639	0.463235	91.5	65.3125	0.489579	0.49554	92.5	104.25	0.489773	0.490961	76	74.25	1
Chr. IV	773532	0.47	0.481928	99.4615	67.5385	0.449438	0.484375	93.7692	117.385	0.541667	0.5125	59.3077	60.4615	1
Chr. IV	775941	0.481481	0.461538	89.4783	66.1739	0.5	0.460177	89.087	106.261	0.461538	0.45	49.7391	39.7826	1
Chr. IV	778463	0.475248	0.5	78.2353	59.7647	0.479637	0.451661	74.3333	93.9444	0.547009	0.462554	53.0833	49.1667	1
Chr. IV	781166	0.490816	0.461614	83.0714	66.4286	0.486786	0.500325	86.6429	103.5	0.566416	0.444402	60.6429	66.0714	1
Chr. IV	785092	0.478251	0.551596	92.7143	62	0.502807	0.534369	84.0714	87.3571	0.533908	0.482398	55.7143	52	1
Chr. IV	787132	0.506758	0.496154	77.625	63.9375	0.507156	0.493962	71.5625	74.4375	0.517007	0.477743	52.5	51.75	1
Chr. IV	791042	0.490247	0.496377	91.1	63.4	0.494318	0.473059	88.8	96.1	0.493902	0.468354	62.2	74.4	1
Chr. IV	793980	0.5	0.492308	100	68.4615	0.509804	0.453782	97.5385	111.462	0.531646	0.485149	75.1538	75.5385	1
Chr. IV	795802	0.479708	0.456201	94.125	82.5833	0.49505	0.486486	96.7391	109.174	0.543478	0.5	67.125	64.4583	1
Chr. IV	800094	0.482528	0.482451	90.5	69.7857	0.556848	0.485228	79.9286	115.214	0.514819	0.496032	57.7857	53.7143	1
Chr. IV	802618	0.486497	0.558173	70.9545	57.2273	0.546667	0.453704	62.913	89.0435	0.541667	0.541667	56.8095	57.1905	1
Chr. IV	806446	0.524876	0.472582	103.333	70.1667	0.458333	0.511111	93.3077	114.077	0.535032	0.464662	80.7143	77.5714	1
Chr. IV	808361	0.510119	0.503521	99.2	69	0.485694	0.45453	104.1	111.55	0.523796	0.5	81.45	84.85	1
Chr. IV	811990	0.505208	0.484508	89.8333	65.5	0.481573	0.429907	87.8333	111	0.534421	0.460406	72	78.8333	1
Chr. IV	814986	0.4943	0.491012	107.786	75.1429	0.5	0.501969	97.6429	118	0.477643	0.467256	84.4286	76.5	1
Chr. IV	817309	0.557027	0.426213	79.9	57.4	0.515625	0.5	79.5455	93.5455	0.509744	0.504944	66.3	76.4	1
Chr. IV	820777	0.455696	0.465517	94.72	69.72	0.454545	0.477778	79.8	96.88	0.484793	0.458754	40.8	53.75	1
Chr. IV	823665	0.505747	0.5	86.2222	64.6667	0.451613	0.478261	62.4444	78.2222	0.47619	0.46875	42	32	1
Chr. IV	829532	0.505108	0.455981	86.4286	65.5	0.48676	0.480769	75.5714	103.571	0.507143	0.510531	35.75	44.625	1
Chr. IV	832781	0.45892	0.459325	87	66.5714	0.5	0.492063	91.2	101.333	0.495763	0.484643	58.2143	68.3571	1
Chr. IV	835242	0.513736	0.46846	97.5833	79.9167	0.48426	0.458448	102.083	115.333	0.505155	0.503425	83.6667	88.3333	1
Chr. IV	838644	0.463918	0.480519	95.0667	68.8667	0.5	0.452273	92.6875	110.375	0.494845	0.450549	85.7333	78.8667	1
Chr. IV	842070	0.537736	0.470588	91.0526	70.7895	0.476744	0.445946	94.3684	120.316	0.47413	0.493142	74.55	75.8	1
Chr. IV	844189	0.511722	0.445523	86.0625	71.4375	0.516637	0.454522	85.8125	106.125	0.489294	0.503425	74.625	73.1562	1
Chr. IV	847527	0.493976	0.507937	90.8667	69.6667	0.47619	0.480769	91.2	112.467	0.492537	0.44186	56.9333	45.2667	1
Chr. IV	851024	0.486958	0.425824	83.8077	63.1923	0.546411	0.478095	82.9615	94.9231	0.485294	0.49359	42.7917	37.75	0.795887
Chr. IV	853350	0.493812	0.444872	86.4375	62.3438	0.50966	0.502174	80.0938	93.5938	0.510421	0.490135	56.8125	49.2812	1
Chr. IV	856506	0.518993	0.458986	94.6429	66.6429	0.442089	0.480392	96.6429	112.214	0.477273	0.5	74.5714	81.5714	1
Chr. IV	859980	0.495327	0.461538	105.211	78.3158	0.533981	0.491935	99.5263	124.316	0.493827	0.477778	83.5263	85	1
Chr. IV	863028	0.472222	0.492958	89.3846	75	0.470588	0.418033	99.5385	107.615	0.5125	0.481928	75.8462	80.8462	1
Chr. IV	865536	0.5	0.470253	92.65	71.6	0.515152	0.5	101.05	117.6	0.508043	0.5	80.25	87.35	1
Chr. IV	867915	0.504673	0.434874	98.8889	62.9444	0.47569	0.52521	99.5556	118.944	0.5	0.473052	75.2778	85.1111	1
Chr. IV	871412	0.53125	0.481481	64.7778	47.4444	0.5625	0.534884	70.2727	85.2727	0.527273	0.574468	45.8182	50.9091	1
Chr. IV	878048	0.454545	0.585366	44	41	0.437799	0.535822	43.8333	42	0.6	0.657895	30	38	1
Chr. IV	884825	0.561224	0.513514	88.6667	62.3333	0.585145	0.444023	63.75	66.625	0.522655	0.534266	58.75	53	1
Chr. IV	886098	0.48606	0.453742	93.3333	72.0833	0.478019	0.482158	88.1667	104.917	0.48991	0.483655	65.25	64.5833	1
Chr. IV	889609	0.517501	0.456629	95.8182	75.5455	0.495436	0.454603	101.318	119.318	0.5	0.522115	82.3636	85.0455	1
Chr. IV	893010	0.504245	0.467011	97.35	74.4	0.495413	0.507937	101.571	125.143	0.530864	0.476744	84.7143	89.7619	1
Chr. IV	895607	0.485437	0.469388	94.9412	76.9412	0.480519	0.5	90.6471	114	0.560606	0.508197	72.9412	69.5882	1
Chr. IV	898379	0.509091	0.472973	82	72	0.460166	0.502427	78.25	96.8125	0.508197	0.5	46.9333	39.6667	1
Chr. IV	902065	0.472222	0.483871	89.8235	72	0.505051	0.494845	86.2941	102.353	0.5875	0.534976	39.5833	35.1667	1
Chr. IV	904250	0.482759	0.432836	84.3636	63.9091	0.5	0.445455	82.7273	106.091	0.554374	0.457048	48.8	46.7	1
Chr. IV	907830	0.537736	0.478873	100.774	72.7419	0.527273	0.50495	104.71	118	0.527027	0.535211	70.6452	73.5161	1
Chr. IV	910968	0.53271	0.473684	77.8	56.1333	0.499831	0.508164	75.625	95	0.433635	0.527083	61.3125	65.0625	1
Chr. IV	913332	0.507627	0.5	85.5882	64.7941	0.496753	0.5	91.5294	95.1471	0.50291	0.478714	74.3529	73.3235	1
Chr. IV	916142	0.520833	0.464789	86.3846	62.5385	0.479675	0.490385	87.0769	97.3846	0.482759	0.558442	67.6154	70.0769	1
Chr. IV	918786	0.441698	0.454633	102.278	69.5	0.5248	0.493895	92.7778	110.667	0.495902	0.506854	72.0556	69.2778	1
Chr. IV	922757	0.48913	0.53125	93.2632	64.4211	0.48138	0.495563	83.2273	98.2727	0.478261	0.540541	69.3158	75.8421	1
Chr. IV	925646	0.505683	0.461792	97.75	72.7857	0.486327	0.529412	104.429	116.536	0.5	0.532489	88.5357	86.3929	1
Chr. IV	928764	0.519676	0.5	90.8125	71.375	0.458333	0.494737	92.8235	101.176	0.479167	0.487805	81.5882	78.2353	1
Chr. IV	931142	0.525424	0.508197	94.6923	70.1538	0.52	0.553846	100.462	119.692	0.522727	0.528736	87.6923	88.0769	1
Chr. IV	934358	0.481481	0.549296	79.6522	71.7391	0.518987	0.51	85.3913	104.565	0.5	0.533333	68.2174	80.4783	1
Chr. IV	937367	0.5	0.447761	89.7333	69.8	0.5	0.527559	88.6667	109.4	0.534247	0.530303	66.7333	70.2667	1
Chr. IV	940217	0.46875	0.506667	98.3333	78.7778	0.537634	0.504505	96.1111	114.889	0.5	0.516129	72.2222	74.7778	1
Chr. IV	943601	0.476744	0.515152	91.5652	73.5652	0.480994	0.513163	86.5909	109.318	0.518519	0.5	51.8696	53.8261	1
Chr. IV	946809	0.506966	0.522773	78.6364	61.2273	0.507143	0.548741	72.6364	100.136	0.475	0.485714	38.3846	36.7692	1
Chr. IV	949640	0.490738	0.489491	96.3	72.75	0.519098	0.5	87.05	113.6	0.487179	0.5	43.6667	41.0667	1
Chr. IV	952679	0.505747	0.518519	94.9412	68.1176	0.493671	0.523364	85.0588	111.471	0.526316	0.493671	55.4706	59.2353	1
Chr. IV	955181	0.491066	0.48536	92.5	74.55	0.528245	0.516142	96.75	107.6	0.525978	0.492943	72.5	85.4	1
Chr. IV	958435	0.51087	0.472727	85.6667	61.6667	0.523864	0.526687	79.2083	96.2083	0.493489	0.478462	65.1364	73.5455	1
Chr. IV	961505	0.488889	0.5	89.381	68.2381	0.5	0.547009	100.048	119.952	0.525	0.581395	74.9048	83	1
Chr. IV	964873	0.527273	0.515152	86.4706	58.2941	0.490196	0.512821	79	98.7647	0.485714	0.52459	61.8824	61.4118	1
Chr. IV	966952	0.483871	0.481481	79.6522	60.0435	0.505495	0.521739	83.1304	91.7826	0.47619	0.530303	67	60.7391	1
Chr. IV	971073	0.54717	0.506849	81.1053	65.2632	0.484848	0.538462	84.8947	104.316	0.473684	0.507937	60.3158	67.6316	1
Chr. IV	972600	0.487298	0.493962	86.2143	73.7857	0.475488	0.464881	89.0714	106.857	0.496269	0.536805	63.5714	54	1
Chr. IV	976597	0.494916	0.483854	89.5455	63.9545	0.5	0.4783	96.7727	106.5	0.514361	0.575188	72.8182	79.5455	1
Chr. IV	979973	0.478261	0.476744	86.5745	66.8936	0.485149	0.495798	88.4894	105.702	0.471429	0.513158	65.3617	80.0638	1
Chr. IV	981074	0.423377	0.481685	55.3333	37.8333	0.585366	0.52381	68.9091	50.6364	0.473684	0.527778	38.5	33.8333	1
Chr. IV	992912	0.4	0.433962	82.6667	65	0.451327	0.464912	97.3333	112	0.457944	0.486486	93	65.6667	1
Chr. IV	993715	0.494624	0.517857	89.7391	66.8696	0.5	0.518182	94.1304	107.391	0.482343	0.490279	75.9583	72.1667	1
Chr. IV	998630	0.571548	0.51	94.05	70.85	0.471301	0.510908	104.75	118.45	0.502577	0.480741	88.05	80.15	1
Chr. IV	999827	0.527727	0.504098	97.7143	69.7143	0.526882	0.5	88.1538	110	0.507591	0.555451	71.3571	82.2857	1
Chr. IV	1003693	0.457143	0.527778	86.4118	71.8824	0.485981	0.518519	100.529	117	0.492063	0.472222	70.4706	78.2941	1
Chr. IV	1006226	0.51547	0.51074	92.8636	71.7273	0.502381	0.52298	96.5455	116.773	0.482499	0.528365	85	82.3182	1
Chr. IV	1010120	0.5	0.55051	90.7917	64.6667	0.530011	0.513384	87.2083	100.458	0.542564	0.494444	70.0833	74.5	1
Chr. IV	1012746	0.494845	0.491228	84.3158	62.1053	0.5	0.527778	79.8947	101.842	0.523256	0.536232	73.9474	78	1
Chr. IV	1016102	0.5125	0.461538	84.1579	65.0526	0.493506	0.5	88.3158	100.211	0.52459	0.518072	63.5789	70.4737	1
Chr. IV	1018262	0.489469	0.504545	68.08	58.7	0.480149	0.505815	73.46	92.18	0.51768	0.532866	49.44	61.52	1
Chr. IV	1020630	0.478168	0.567251	94.5625	70.9375	0.47963	0.512706	85.375	117.062	0.511307	0.5	60.1875	71.75	1
Chr. IV	1024606	0.521667	0.503333	96.6667	63.8333	0.515981	0.502475	76.25	99.0833	0.525	0.534884	37.8889	44.5556	1
Chr. IV	1033804	0.505618	0.526316	84.5484	52.6129	0.5	0.505495	80.6774	80.8065	0.510916	0.457898	43.25	40.6667	1
Chr. IV	1036351	0.468468	0.526316	100.543	70.9429	0.48862	0.535172	86.7059	105.824	0.509434	0.492063	67	69.9429	0.871849
Chr. IV	1039778	0.509534	0.516233	96.8125	64.8125	0.491106	0.487574	86.625	100.875	0.52931	0.48288	63.625	69.9375	1
Chr. IV	1042469	0.457143	0.521277	91.2174	68.1739	0.47619	0.463415	92.087	109.261	0.467742	0.491525	63.5652	69.6957	1
Chr. IV	1045396	0.536769	0.540007	84	69.3333	0.506207	0.505078	83.3333	106.708	0.525532	0.45173	67.375	61.7917	1
Chr. IV	1048271	0.518072	0.517647	99.6364	76.7273	0.5	0.5	103.636	116	0.5	0.5	84.9091	81.8182	1
Chr. IV	1051634	0.490634	0.496032	98.1923	76.4615	0.470204	0.510136	98.5769	133.615	0.502632	0.479621	84.4615	90.1923	1
Chr. IV	1054218	0.509016	0.506944	93.3846	67.3462	0.540984	0.504587	95.88	98.68	0.494549	0.467552	74.9231	78.3462	1
Chr. IV	1057123	0.544444	0.462687	92.3636	66.2727	0.488261	0.481307	89.5789	109.5	0.53379	0.507776	73.3421	72.6579	1
Chr. IV	1059566	0.48283	0.486834	92	64.2333	0.505213	0.483598	97.8667	105.633	0.503731	0.500321	74.4333	80.7667	1
Chr. IV	1063052	0.488372	0.5	94.2308	68	0.541667	0.463158	91.4615	98.3077	0.522388	0.47619	67.3077	67.9231	1
Chr. IV	1066189	0.506024	0.481013	88.8	68.4	0.484848	0.454545	101.2	115.533	0.534483	0.472727	56.6667	56.5333	1
Chr. IV	1069377	0.470588	0.457143	73.1538	55.4615	0.481013	0.47541	68.3846	87.8462	0.480014	0.486842	41.1	60.7	1
Chr. IV	1073463	0.505155	0.482759	96.5882	70	0.4625	0.478261	90.8824	110.765	0.531915	0.451613	49.5294	66.7059	1
Chr. IV	1075559	0.512195	0.526316	86.0889	63.1333	0.497899	0.474173	83.9783	103.37	0.487179	0.492063	52.5745	54.8936	1
Chr. IV	1079017	0.465753	0.5	90.3704	60.5556	0.513514	0.5	85.2581	96.6774	0.495283	0.402899	59.6071	63.1071	1
Chr. IV	1081988	0.498145	0.49773	105.3	79.5	0.495042	0.504001	91.25	112.15	0.487511	0.450882	78.8	77.35	1
Chr. IV	1084062	0.483871	0.481928	98.2105	71.1579	0.521277	0.464286	96.7895	113.053	0.525773	0.418919	82.9474	78.5789	1
Chr. IV	1087332	0.473099	0.479871	86.5	76.2308	0.504808	0.504698	96.5769	107.885	0.5	0.456781	68.9231	73.4615	1
Chr. IV	1090430	0.472113	0.477496	91.9615	67.9615	0.48667	0.437063	92.9615	115.577	0.5	0.456755	57.8077	66.8077	1
Chr. IV	1093039	0.490157	0.486685	85.3333	61.25	0.49706	0.502037	87.9167	104	0.411879	0.408635	52.25	62.5	1
Chr. IV	1095416	0.586207	0.649018	61.75	51	0.5875	0.642105	68.6	75.4	0.519656	0.441193	40.5	42.5	1
Chr. IV	1102776	0.494505	0.514706	85.6923	59.7692	0.509615	0.427184	76.8235	80.5294	0.4	0.396552	50.8462	47.4615	1
Chr. IV	1104914	0.455556	0.433333	86.8667	61.8	0.49359	0.439968	75.9375	92.6875	0.439286	0.306907	48.875	57.125	1
Chr. IV	1107910	0.475248	0.461538	96.5263	65.1579	0.488636	0.488636	84.1579	106.368	0.479167	0.428571	59.4211	71.6842	1
Chr. IV	1111494	0.502941	0.532293	71.7222	54.0556	0.521127	0.5	70.1579	94.0526	0.505102	0.461648	41.9167	41.75	1
Chr. IV	1113939	0.494118	0.470588	89.4667	69.6667	0.47619	0.5	83.2	105.133	0.58762	0.456576	36	39	1
Chr. IV	1118130	0.51	0.487179	90.4211	69.7368	0.483871	0.445455	88.9474	107.368	0.5	0.483871	35.8571	36.5714	1
Chr. IV	1120367	0.553398	0.551724	79.7368	57.7368	0.493506	0.460674	75.4211	88.1579	0.47619	0.437949	41.5714	42.0714	1
Chr. IV	1123815	0.487967	0.522619	99.65	69.05	0.529462	0.468333	90.5	105.8	0.49359	0.448029	68.4	73.9	1
Chr. IV	1126360	0.53877	0.459416	102	73.1071	0.464996	0.485525	100.5	124.071	0.506815	0.411765	87.4643	90.8571	0.130706
Chr. IV	1128135	0.5	0.468354	104	79	0.494505	0.414634	89.2	121.4	0.494382	0.421053	79.8	79	1
Chr. IV	1132828	0.526316	0.507937	85.1538	68.3077	0.474576	0.422222	69.4615	83.8462	0.509434	0.431818	48	41	1
Chr. IV	1136116	0.493827	0.555556	95.6	68.3333	0.46	0.492063	65.0667	90.0667	0.454167	0.399672	44	35.2	1
Chr. IV	1138120	0.458759	0.525287	88.8333	77.5	0.483386	0.479057	89.4167	113	0.533986	0.418612	55.8333	51.5833	1
Chr. IV	1140690	0.435162	0.510071	97.6667	69.1667	0.542331	0.46444	93.6667	111.5	0.446123	0.401331	66	70.6667	1
Chr. IV	1143866	0.527748	0.467178	104.417	70.75	0.48863	0.404302	90.75	119.583	0.462829	0.394573	76.3333	60.5833	1
Chr. IV	1147826	0.519304	0.490569	98.5	74.8182	0.49009	0.440476	99.5455	110.591	0.464286	0.379247	72.0909	77.2727	1
Chr. IV	1150605	0.482353	0.5	77.5484	58.5806	0.509804	0.47693	76.1875	101.625	0.47619	0.409091	62.3226	69.7742	1
Chr. IV	1153303	0.518519	0.546875	80.2308	62.1538	0.489583	0.433962	86.6923	102.615	0.470588	0.442308	61.9231	59.7692	1
Chr. IV	1156945	0.515625	0.461538	77.5238	55.4762	0.467532	0.423913	81.0476	94.9524	0.486486	0.382716	63.5238	62	1
Chr. IV	1159070	0.53765	0.507523	71.8421	57.9211	0.514379	0.505273	77.825	84.575	0.528219	0.409836	59.575	67.25	1
Chr. IV	1162444	0.5	0.443038	92.5581	69.6047	0.484211	0.440678	96.3488	111.651	0.540836	0.440476	79.7045	84.8864	0.0570896
Chr. IV	1165910	0.540541	0.577465	86.4545	70.3636	0.541241	0.465683	90.9444	103.093	0.534884	0.432432	74.0545	71.8545	0.000563765
Chr. IV	1168020	0.489706	0.506098	90.2308	66.7308	0.47848	0.445721	98.2308	111.462	0.511386	0.396499	78.7308	75.7308	1
Chr. IV	1171356	0.528115	0.515909	93.6667	74.0667	0.523082	0.444388	100.633	116.467	0.53855	0.420556	78.8333	81.9	0.017845
Chr. IV	1174698	0.55406	0.516393	80.9375	58.5	1	1	53.5	56.7381	0.525424	0.446809	50.7333	49.3333	1
Chr. IV	1177266	0.507729	0.511451	92.9286	61.5	0.461181	0.440822	81.7143	105.714	0.528302	0.4	55.2308	45.7692	1
Chr. IV	1181528	0.532258	0.478261	71.381	65.1905	0.5	0.457944	80.7143	98.1429	0.467742	0.433962	57.2381	56.0476	1
Chr. IV	1184039	0.471429	0.490566	89.2632	76.4211	0.504587	0.440367	98.4211	112.211	0.528302	0.36	77.8421	81.4737	1
Chr. IV	1186191	0.478873	0.520548	91.1739	61.1304	0.510204	0.416667	86.6087	95.087	0.513158	0.415094	65.3913	57.5217	0.20999
Chr. IV	1189463	0.522243	0.510563	78.7857	62.2143	0.502747	0.427175	90.1429	101.429	0.481342	0.449021	65.2143	64.0714	1
Chr. IV	1193012	0.495763	0.470143	93.65	72.2	0.492867	0.392305	87.45	110.15	0.506564	0.406093	76	86.45	0.0322496
Chr. IV	1195822	0.546061	0.5	97.625	68	0.498069	0.407376	96.6875	117.438	0.517004	0.365723	72.875	76.5	1
Chr. IV	1198463	0.5	0.45	99.1538	77	0.494505	0.459677	90.6154	117.231	0.5	0.454545	74.8462	72	1
Chr. IV	1201657	0.494118	0.472222	76.3043	63.087	0.502688	0.42295	78.3636	91.7273	0.508197	0.431034	52.8696	52.3043	1
Chr. IV	1205544	0.499941	0.563299	91.6667	72.3333	0.587144	0.447632	89.8333	113.5	0.507353	0.451921	60.8333	63.8333	1
Chr. IV	1206360	0.483187	0.483333	94.25	80.5	0.484568	0.357748	76	115.5	0.485969	0.328541	53.25	64	1
Chr. IV	1214004	0.487179	0.506024	84.4706	67	0.504348	0.424528	97.2941	104	0.434211	0.424658	61.0588	65.3529	1
Chr. IV	1215936	0.506173	0.525	82.3333	63.4615	0.505102	0.447536	88.1579	109.711	0.516129	0.430556	55.6667	74.9231	0.010356
Chr. IV	1219156	0.530108	0.483704	76.8889	61.1111	0.525	0.478489	69.5	90.5	0.488372	0.45	43.3846	47.5385	1
Chr. IV	1228691	0.494949	0.52381	87.1429	70.0476	0.52381	0.495798	90.381	105.81	0.5625	0.47723	34.875	38.375	1
Chr. IV	1231546	0.523364	0.521739	91.7407	72.1111	0.506329	0.462185	87.8889	114.778	0.507692	0.462963	56.2963	59.5185	1
Chr. IV	1233904	0.518519	0.485217	86.3125	68.1875	0.505458	0.491608	91.125	121.125	0.507111	0.418832	70.9375	79.4375	1
Chr. IV	1238041	0.516484	0.525424	78.9333	61.3333	0.573034	0.433333	81.4667	106	0.48	0.409091	67.8667	76.9333	1
Chr. IV	1240275	0.5	0.536836	79.5385	55.0385	0.483138	0.497475	73.8077	99.7308	0.473684	0.391304	72.96	67.56	1
Chr. IV	1242510	0.505618	0.533333	82.6	57.6	0.509259	0.47541	86.6	82.4	0.57377	0.447761	71.4	67	1
Chr. IV	1247011	0.445652	0.459459	104.385	79	0.47191	0.487179	92.9231	116.538	0.514706	0.385542	73.8462	78.0769	1
Chr. IV	1250032	0.537945	0.509528	101.143	76.6429	0.494897	0.45987	95.6429	112.5	0.490496	0.412549	83	83.4286	1
Chr. IV	1253598	0.5	0.5125	103.529	73.1176	0.530435	0.459677	102.471	122.176	0.578313	0.390805	76.9412	90.1176	1
Chr. IV	1254726	0.512205	0.513425	83.625	62.5	0.500319	0.485051	87.625	109.375	0.544112	0.375048	62.875	71.5	1
Chr. IV	1258193	0.509601	0.523721	98.1923	68.8077	0.497191	0.450828	96.5385	118.769	0.533333	0.443152	78.2308	78	1
Chr. IV	1260926	0.527295	0.491858	91	73.6	0.544388	0.421902	93.7	118.3	0.526234	0.45871	72.3	77.4	1
Chr. IV	1265010	0.490291	0.493333	98.4375	77.8125	0.494166	0.517045	91.3125	120	0.520548	0.438193	76.125	73.1875	1
Chr. IV	1267872	0.567604	0.52147	100.357	76.1429	0.480951	0.45582	106.857	117.214	0.495803	0.408791	74.9286	90.4286	1
Chr. IV	1271302	0.517282	0.530834	97.75	69.75	0.484132	0.450413	100	113.625	0.492333	0.439869	69	71.5	1
Chr. IV	1274096	0.506333	0.474937	82.9688	64.6562	0.487865	0.423423	89.9375	111.656	0.43534	0.435691	62.5938	67.9688	1
Chr. IV	1275780	0.514286	0.484848	86.6154	66.3846	0.522351	0.472047	89.5714	119.929	0.529592	0.455343	69.5714	77.2857	1
Chr. IV	1279416	0.53012	0.521127	99.4	71.6	0.520408	0.475524	96.7333	125.333	0.48913	0.457831	92.8667	93.3333	1
Chr. IV	1282320	0.505376	0.44	79.2727	74.1818	0.477273	0.458333	81.8182	107.545	0.504762	0.46875	79.6364	77.4545	1
Chr. IV	1286229	0.478261	0.5	89.8182	68.7273	0.495327	0.478723	94.6364	109.727	0.552632	0.470588	76	69.5455	1
Chr. IV	1289084	0.492857	0.479475	92.3	67.8	0.477679	0.484364	100.2	127.1	0.538159	0.443511	87.4	84.6	1
Chr. IV	1291665	0.522045	0.496753	90.7222	66.2778	0.494727	0.477773	89.6667	102.944	0.5	0.457015	76.7778	74.7778	1
Chr. IV	1293998	0.507463	0.511364	101.391	80.8696	0.485437	0.478992	94.5652	120.435	0.541667	0.481928	87.3478	83.5652	1
Chr. IV	1297942	0.5	0.551282	83.4667	70.4	0.502632	0.458071	89.4667	113.867	0.513158	0.45061	67.6667	71.8667	1
Chr. IV	1300226	0.516129	0.526316	95.8235	75.4118	0.526316	0.466102	94.8824	123	0.460526	0.443299	76.7647	80.9412	1
Chr. IV	1303912	0.560178	0.526611	93.3571	74.9286	0.473684	0.509804	88.0667	108.333	0.558442	0.45	75.2	69.6667	1
Chr. IV	1306774	0.48227	0.541667	82.64	60.32	0.583333	0.494949	73.6452	94.9677	0.597222	0.518519	63.8387	60.5806	1
Chr. IV	1310180	0.477556	0.526358	94.5	80	0.34058	0.309058	63	72.1667	0.338542	0.35	46.8333	54.3333	1
Chr. IV	1311794	0.564706	0.5	79.9091	71.8182	0.492958	0.5	82.6364	104.909	0.485294	0.392405	71.3636	79	1
Chr. IV	1315208	0.55814	0.539474	92.2308	67.7692	0.575758	0.5	83.4615	99.5385	0.517647	0.410256	76.9231	65.4615	1
Chr. IV	1318568	0.523529	0.533908	99.3333	73.8333	0.509677	0.476049	103.583	132.25	0.529825	0.413697	82.3333	90.5	1
Chr. IV	1321125	0.548387	0.5	74.9231	66.3077	0.518519	0.484211	86.4615	105.077	0.5	0.469136	76.8462	75.2308	1
Chr. IV	1324250	0.524503	0.516179	86.1667	77.6667	0.497191	0.461648	93	114	0.497059	0.461411	74.5	85.0556	1
Chr. IV	1327106	0.505682	0.530288	89.1667	69.8333	0.536928	0.45207	94.9167	112.917	0.518063	0.477173	78.0833	86.25	1
Chr. IV	1330934	0.54023	0.544118	71.7059	67.0588	0.539326	0.511111	84.2353	104.647	0.544118	0.465753	69.7059	73.5294	1
Chr. IV	1333678	0.516129	0.530864	93.6471	78.4706	0.5125	0.516129	97.0588	116.176	0.465631	0.462132	77.3333	80.6111	1
Chr. IV	1337043	0.477477	0.489796	102.143	69.2857	0.46875	0.458333	97.7143	109.857	0.5	0.451613	75.4286	81.2857	1
Chr. IV	1338620	0.507405	0.550252	97.2222	67.2778	0.492086	0.488898	89.2222	109	0.482447	0.443856	69.3333	72.0556	1
Chr. IV	1341570	0.528147	0.58104	83.6765	68.2647	0.539933	0.539449	83.1176	100.059	0.488488	0.47631	64.5882	67.0588	1
Chr. IV	1345197	0.488215	0.514744	90.2143	68.6429	0.528342	0.463343	94.8571	114.143	0.482558	0.457536	71.7143	74.0714	1
Chr. IV	1349666	0.476744	0.46988	88.1429	81	0.539326	0.507812	87.7143	123.143	0.509804	0.47561	82.1429	79	1
Chr. IV	1351135	0.480102	0.500321	94.85	73.85	0.509259	0.488189	100.714	114.524	0.546667	0.408451	70.5238	78.6667	1
Chr. IV	1353515	0.530612	0.592593	74.7097	52.6452	0.5	0.495327	78.3548	92.3548	0.513514	0.518072	71	72.3548	1
Chr. IV	1357745	0.548387	0.516129	67.4286	55	0.479167	0.467213	78.5714	91.1429	0.491803	0.475	62.5714	61.7143	1
Chr. IV	1359696	0.489304	0.518669	84.7778	67.0556	0.500145	0.492647	87.6111	106.167	0.524922	0.451923	66.3889	80.0556	1
Chr. IV	1364047	0.505747	0.595745	89.9474	59.4211	0.478632	0.515385	89.1053	108.632	0.507937	0.470588	70.2105	72.2105	1
Chr. IV	1366678	0.521508	0.5726	83.7917	67.7083	0.510458	0.503477	95.5	112.583	0.512858	0.442017	60.8333	70	1
Chr. IV	1369517	0.5	0.5	77.7059	70.4118	0.539326	0.495495	76.1765	88.1765	0.515306	0.471698	42.5	46.3333	1
Chr. IV	1371972	0.505747	0.581081	84	73	0.466667	0.511628	66.8571	92	0.545455	0.533333	38.6667	33.3333	1
Chr. IV	1381437	0.47619	0.525641	79.3077	65	0.483516	0.465909	77.6154	96.2308	0.576923	0.555556	45.5714	44.4286	1
Chr. IV	1385256	0.5	0.493333	81	68.8421	0.505376	0.495652	83.7895	113.158	0.48	0.462687	60.4737	75.2632	1
Chr. IV	1387436	0.475728	0.571429	87.5484	66.2258	0.525862	0.514019	85.2258	102.742	0.506494	0.488095	68.4839	78.0323	1
Chr. IV	1390413	0.472527	0.573529	90.963	65.3333	0.477778	0.489362	99.3333	107.444	0.494118	0.47541	81.5556	80.4074	1
Chr. IV	1393360	0.53324	0.535586	90.4583	71.875	0.500057	0.515906	94.9583	109.083	0.473401	0.487469	73.5833	76.8333	1
Chr. IV	1396816	0.484234	0.571498	93.1429	72.2143	0.507426	0.560662	95.7143	103.714	0.528083	0.47924	76.8571	85.2857	1
Chr. IV	1400042	0.474138	0.507937	86.4	66.8667	0.5	0.48855	89.8	113.2	0.511905	0.466667	68.0667	73.2667	1
Chr. IV	1401935	0.521739	0.55	83.32	65.76	0.527027	0.523364	92.72	108.16	0.5	0.480519	66.92	69.72	1
Chr. IV	1406161	0.451952	0.510965	77.3	64.8	0.465476	0.521446	82.75	106.75	0.5	0.492511	66.95	66.05	1
Chr. IV	1408568	0.461538	0.512195	88.0741	76.7778	0.515152	0.524194	95.5185	115.963	0.508772	0.504854	81.0741	88.963	1
Chr. IV	1411450	0.5	0.567223	96.3462	79.9615	0.544004	0.497788	98.1923	127	0.502688	0.481769	92.8077	88.8846	1
Chr. IV	1414206	0.484048	0.577381	86.5833	67.25	0.52866	0.490739	82.8333	112.083	0.530193	0.453053	76	69.0833	1
Chr. IV	1417320	0.478251	0.533267	95.2917	70.5	0.515234	0.513143	93.3333	116	0.488728	0.503012	75.7083	83.8333	1
Chr. IV	1421274	0.531365	0.511306	100.529	82.5	0.48468	0.492174	97.8529	129.471	0.438187	0.51787	83.6176	86.5	1
Chr. IV	1423497	0.5	0.52	80.4138	65.0345	0.483871	0.505882	72.1034	103.931	0.5	0.52381	61.5172	67.2759	1
Chr. IV	1426007	0.547619	0.558442	92.8261	83.6522	0.51087	0.505263	87.8696	115.478	0.508197	0.527473	80.6087	77.7826	1
Chr. IV	1430049	0.486953	0.493213	101.7	73.6667	0.476263	0.532101	101.2	123.367	0.554054	0.506667	82.4828	89.6552	1
Chr. IV	1432504	0.504769	0.54809	99.7188	71.5312	0.465928	0.554234	98.8125	117.406	0.494565	0.497664	83.3438	87	1
Chr. IV	1436292	0.505263	0.556962	88.1111	70.2593	0.5	0.547619	80.4074	116.333	0.508197	0.508197	62.1481	59.3704	1
Chr. IV	1438595	0.540984	0.518519	69.1724	54.7931	0.520548	0.55	68.069	82.3103	0.492063	0.545455	50.72	39.16	1
Chr. IV	1441205	0.525424	0.517857	73.3784	54.3784	0.514297	0.564926	71.6316	76.5526	0.5	0.469388	50.4194	43.6129	1
Chr. IV	1444895	0.518072	0.567901	92.4857	69.7143	0.517857	0.521368	92.3714	103.486	0.511628	0.509804	68.9143	81.8286	1
Chr. IV	1447449	0.5	0.541667	85.4889	65.4	0.525641	0.539326	80.2222	100.756	0.507246	0.486486	66.4444	64.9778	1
Chr. IV	1450956	0.509672	0.537088	86.6875	64.2188	0.516667	0.51087	75.0968	95.6129	0.5	0.507692	58.3548	67.129	1
Chr. IV	1452762	0.474227	0.521277	88.6667	74.3333	0.46988	0.564815	80.4762	105.667	0.466667	0.518072	65.2857	78.4762	1
Chr. IV	1455942	0.511364	0.529412	83.5161	71.3871	0.49116	0.536278	85	103.875	0.506329	0.52381	66.5806	72.0645	1
Chr. IV	1459840	0.449275	0.493976	92.3721	75.0698	0.510204	0.546296	97.093	119.814	0.506024	0.5	76.6744	85.8837	1
Chr. IV	1462703	0.517857	0.529412	76.9259	59.963	0.519006	0.5	77.5357	94.3214	0.508931	0.515102	61.1429	63.5714	1
Chr. IV	1465388	0.5	0.494118	91.6957	68.913	0.47619	0.513158	84.913	108.217	0.483146	0.484211	68.7826	74.6957	1
Chr. IV	1468738	0.509259	0.54878	83.878	70.2195	0.465909	0.508621	92.7317	114.39	0.505747	0.525773	78.8293	80.1707	1
Chr. IV	1471744	0.529123	0.510487	97.1154	70.0769	0.504348	0.488189	92.84	112.04	0.491935	0.485059	72.3462	75.8462	1
Chr. IV	1473980	0.5	0.557143	73.3103	54.2414	0.45679	0.5125	80.1724	87.4828	0.511628	0.517857	57.6552	63.4483	1
Chr. IV	1477274	0.509902	0.535341	98.6	80.1	0.54901	0.528017	100.1	125.1	0.494632	0.542009	88.2	93.45	1
Chr. IV	1480142	0.542678	0.534976	84.6875	69.25	0.453526	0.510163	88.125	112.438	0.470563	0.506946	73.1875	76.875	1
Chr. IV	1483909	0.511194	0.55719	75.5	61.2	0.517035	0.468349	69.2	85.6	0.568769	0.543855	48.8	44.5	1
Chr. IV	1486319	0.494408	0.529379	70.7143	61.9286	0.506333	0.522936	74.8571	100.143	0.512195	0.565217	55.7692	54.0769	1
Chr. IV	1489738	0.529412	0.526316	77.2941	60.8824	0.488372	0.527273	77.5882	100.412	0.529412	0.494253	61.5294	67.2353	1
Chr. IV	1493256	0.513603	0.539182	79.2857	65.8929	0.475617	0.504349	87.5357	101.75	0.52381	0.527778	69.963	67.8889	1
Chr. IV	1495934	0.469767	0.555944	86.7857	62.2857	0.534984	0.512184	80.8571	111.857	0.537433	0.51	77.2857	82	1
Chr. IV	1497883	0.497423	0.514496	87.7273	65.1364	0.521507	0.507044	89.9091	111.5	0.488751	0.5	71.0909	76.9545	1
Chr. IV	1501442	0.44186	0.518519	78.0667	63.4	0.492844	0.550231	82.5682	97.5	0.544657	0.535897	62.8409	72.4318	0.517953
Chr. IV	1504388	0.452381	0.457143	69.1228	52.2982	0.435065	0.476813	67.0645	85.1452	0.413793	0.4625	54.0923	66.9231	1
Chr. IV	1507311	0.531915	0.502757	93	75.7143	0.472069	0.499396	96.3571	119.357	0.497213	0.506318	77.0714	78.3571	1
Chr. IV	1510717	0.491036	0.50974	78.9091	71.5909	0.490196	0.5	93.3636	116.318	0.496667	0.493232	78.4091	82.9545	1
Chr. IV	1514235	0.485294	0.533333	76.0952	65.5238	0.504762	0.516854	79.4286	100.429	0.519231	0.489362	56.5238	58.5714	1
Chr. IV	1516228	0.506098	0.550862	78.775	59.375	0.486397	0.512757	74.5909	96.1364	0.493827	0.486111	59.6829	65.1707	1
Chr. IV	1519398	0.47619	0.453125	80.4615	67.641	0.46	0.516667	93.4615	92.9744	0.509804	0.518519	63.9744	66.5641	1
Chr. IV	1522514	0.460263	0.549043	92.6346	71.5769	0.516667	0.464	84.0755	112.679	0.448276	0.518056	74.9231	73.2308	0.0749533
Chr. V	7617	0.652597	0.621411	69.9375	54.1875	0.554217	0.604938	66.3684	71.6316	0.629293	0.626059	49.25	49.1667	1
Chr. V	10985	0.501099	0.511962	76.1154	62.6923	0.52	0.505747	69.7931	87.5517	0.540541	0.538462	46.6667	37.381	1
Chr. V	13547	0.503086	0.508067	83.8125	67.9688	0.482583	0.465453	70.6842	88.2632	0.519798	0.480432	48.9286	40.75	1
Chr. V	15640	0.471143	0.470224	83.5769	67.4615	0.489499	0.460655	84.6154	103.962	0.531973	0.5	56.4167	60.75	1
Chr. V	18447	0.45122	0.484848	84.2632	55.7368	0.429476	0.465283	60.4062	74.5312	0.519203	0.459825	61.5	61	1
Chr. V	22150	0.333333	0.342105	74.3478	54.087	0.25641	0.227273	75.2581	80.6129	0.336283	0.290698	61.8889	61.7778	1
Chr. V	24980	0.506392	0.437645	97.9688	75.875	0.477525	0.504819	96.4375	116.906	0.520204	0.453608	84.5625	84.9062	1
Chr. V	28611	0.497059	0.486993	93.5	72.5	0.505102	0.460858	105.5	118	0.548538	0.467205	77.375	84.25	1
Chr. V	31170	0.49152	0.44714	98.1667	66.1667	0.529295	0.465333	94.8333	107.333	0.506671	0.503247	75.5	72.1667	1
Chr. V	34370	0.53449	0.504098	79.5833	59.5	0.469284	0.46379	79.8333	95.9167	0.469412	0.526721	53.25	55.4167	1
Chr. V	37399	0.526316	0.472727	72.7368	60.4737	0.483871	0.471264	80.9474	94.3158	0.521739	0.426471	58.4211	58.3684	1
Chr. V	41032	0.545972	0.439734	107.562	76.75	0.531634	0.492958	102.312	114.25	0.498427	0.458505	91.125	92.3125	1
Chr. V	43706	0.486353	0.473666	106.955	80.4091	0.495459	0.423538	101.318	122.727	0.48212	0.424812	86.8182	83.1818	1
Chr. V	46142	0.52809	0.440678	83.32	69.24	0.505882	0.4375	98.2	110.88	0.554054	0.480519	83.08	78.68	1
Chr. V	48745	0.47191	0.47541	91.8387	71.5806	0.490196	0.431193	90.7742	107.452	0.524708	0.507302	73.4667	71.8	1
Chr. V	53505	0.523256	0.444444	89.5172	70.6552	0.530864	0.5	89.8621	107.655	0.513158	0.454545	72.7241	73.3793	0.188133
Chr. V	55940	0.466192	0.481	85.5	65.625	0.502688	0.51378	91.875	112.75	0.526681	0.499911	73	80.125	1
Chr. V	57941	0.518519	0.4375	85.2381	66.5714	0.462366	0.412844	84.7143	106	0.493506	0.415584	77.0526	78.7895	1
Chr. V	61799	0.509259	0.491803	73.1481	58.8148	0.51	0.5	85.5556	92.5926	0.586207	0.477612	60.6296	68.2963	1
Chr. V	64238	0.5	0.483871	82.7714	57.7714	0.505416	0.495902	84.3889	92.5833	0.560976	0.49	70.5405	75.7027	1
Chr. V	67764	0.5	0.439701	98.5	64.4091	0.53425	0.461218	93.5455	108.591	0.468939	0.45068	89.2727	81.3182	0.0227463
Chr. V	69766	0.51087	0.482353	101.941	69.8235	0.495327	0.486239	97	116.941	0.516854	0.508475	77.7059	74.5294	1
Chr. V	73006	0.470588	0.466667	93.913	67.6522	0.466667	0.473282	93.5652	109.261	0.486486	0.416667	81.2174	80.4783	1
Chr. V	76632	0.543689	0.463768	88.6341	71.4146	0.505747	0.486957	102.341	112.122	0.535211	0.485714	78.7805	86.1707	1
Chr. V	79508	0.504505	0.46988	89.7419	70.0323	0.505495	0.469136	96.129	112.548	0.515152	0.5	80.4516	81	1
Chr. V	82748	0.493765	0.45871	91.8636	70.2727	0.469669	0.493831	94.1818	113.545	0.553813	0.487294	82.9091	90	1
Chr. V	85578	0.494382	0.492063	87.1905	65.381	0.488636	0.47561	89.8571	95.1429	0.508197	0.444444	72.619	74.381	1
Chr. V	88514	0.505102	0.496914	99.0625	73.6875	0.452502	0.471996	103.812	116.5	0.5	0.467852	86	86.625	1
Chr. V	91237	0.485437	0.461538	89.087	72.7391	0.46789	0.469231	104.261	125.304	0.492754	0.431579	79.3913	81.6522	1
Chr. V	94097	0.409091	0.477612	75.3846	63.6923	0.512821	0.509434	82.6923	113.769	0.5	0.454545	59.9231	67.6923	1
Chr. V	98360	0.5	0.47575	98.6818	71.0909	0.531126	0.506019	93.9545	117.045	0.519823	0.506579	73	75.5	1
Chr. V	100118	0.454545	0.457143	73.5385	57.0513	0.454545	0.436893	73.8837	85.6047	0.550641	0.491762	60.825	63.4	1
Chr. V	103400	0.502381	0.476557	90.0455	68.5455	0.513273	0.5	97.5909	108.091	0.516849	0.506944	72.2273	73	1
Chr. V	106188	0.545455	0.446429	99.0345	69.2069	0.488889	0.486726	93.2069	106.897	0.5	0.45122	73.1034	70.6552	1
Chr. V	110118	0.48051	0.471995	78.2857	64	0.458688	0.421429	73.7857	75.4286	0.490741	0.508333	55.0714	49.7143	1
Chr. V	112269	0.487805	0.467742	84.1053	62.5263	0.495146	0.440476	81.2105	84.5263	0.515152	0.470588	61.5789	56.3158	1
Chr. V	115324	0.481287	0.519717	84.6429	57.7857	0.477273	0.461538	81.5333	85.8667	0.516667	0.453125	57.7333	60.0667	1
Chr. V	118743	0.504854	0.5	88.7037	62.8148	0.488095	0.432	86.5926	109.556	0.525773	0.494505	75.0741	80.7778	1
Chr. V	121096	0.475	0.460526	87	71.28	0.469027	0.478723	100.88	112.32	0.481481	0.473684	77.48	85.36	1
Chr. V	124942	0.530423	0.503846	98.2	71.6	0.500144	0.472825	102.4	115.65	0.546154	0.476611	91.8	84.45	1
Chr. V	127033	0.509059	0.508824	93.6364	70.4545	0.484848	0.486808	94.5455	115.682	0.486044	0.548059	75	70.8182	1
Chr. V	131124	0.511117	0.455214	82.9444	68.5556	0.5	0.470077	87.9444	103.278	0.492821	0.503846	72.2222	63.4444	1
Chr. V	133177	0.518519	0.493827	102.846	75.6154	0.542857	0.453782	98.6923	118.462	0.488636	0.459016	87.3077	81	1
Chr. V	136514	0.463768	0.473684	73.7333	58.2667	0.5	0.46	77.0667	88.3333	0.525424	0.518519	54.7333	52.8	1
Chr. V	139160	0.583974	0.495306	77.5556	53.1111	0.456379	0.468027	75.8333	90.2778	0.533607	0.467708	64.6111	61.1667	1
Chr. V	142053	0.511417	0.472953	83.8333	50.1111	0.506112	0.477796	86.6667	94.5556	0.47541	0.45098	70.7368	62.8421	1
Chr. V	145555	0.486477	0.49227	81.8333	59.75	0.541508	0.543508	84.6667	98.3333	0.496835	0.494299	61.8333	55.1667	1
Chr. V	148629	0.487013	0.478623	82.3333	58	0.503858	0.497475	75	88.8333	0.445455	0.522449	50.6667	44.6667	1
Chr. V	151441	0.54878	0.411765	77.2609	56.8261	0.473764	0.514206	80.6923	84.3462	0.502632	0.486742	63.5	58.5417	1
Chr. V	154414	0.492673	0.439024	92.6786	69.6071	0.532051	0.460973	84.8929	112.75	0.472201	0.465898	71.6071	78.2857	1
Chr. V	157628	0.493333	0.461438	86.6111	57.9444	0.492821	0.467842	89.9444	104.556	0.512352	0.482396	71.4444	69.1111	1
Chr. V	159951	0.496555	0.479452	99.2778	74	0.546392	0.481752	100.632	116.211	0.489583	0.5	85.5263	81.3158	1
Chr. V	163466	0.556604	0.55	94.6154	70.0769	0.527473	0.466102	87.4615	107.231	0.507692	0.489362	67.1538	72.1538	1
Chr. V	166320	0.467133	0.478667	84.1667	63.0833	0.470979	0.484749	81.3333	94.3333	0.557226	0.493676	54.5833	57	1
Chr. V	169277	0.483516	0.493333	89.4615	67.9231	0.522727	0.460784	82.4	99.3333	0.466933	0.479726	57.6429	64.4286	1
Chr. V	173259	0.55	0.445946	93.9231	71.3846	0.561224	0.483516	94.5385	105.385	0.546875	0.515152	72.6923	65.8462	1
Chr. V	175624	0.471411	0.480797	90.75	62.8125	0.53949	0.486459	80.1667	89.4444	0.541958	0.479167	67.8889	68.9444	1
Chr. V	179028	0.512915	0.457877	90.8929	62.6071	0.508165	0.486192	89.7143	107.786	0.51974	0.509545	66.2857	76.2143	1
Chr. V	181486	0.4625	0.506849	94.5455	67	0.478261	0.460432	87.1818	108.727	0.542857	0.481481	73.1818	79.8182	1
Chr. V	183910	0.54	0.513514	99.6923	73.0769	0.484211	0.495495	98.2308	110.462	0.5	0.460784	89.1538	87.6923	1
Chr. V	187466	0.484536	0.458824	95.1481	70.7037	0.538462	0.487395	100.926	115.481	0.522727	0.5	82.2593	88.1111	1
Chr. V	190547	0.489091	0.462606	101.357	80.8571	0.519895	0.490713	105.571	128.643	0.490051	0.47328	89.3571	98.9286	1
Chr. V	194134	0.495455	0.387816	99.2	70.75	0.508066	0.455642	96.4	118.1	0.491232	0.470824	79.65	87.95	1
Chr. V	196326	0.525773	0.445783	90.1765	76.0588	0.508333	0.471429	96.2941	110.941	0.564103	0.415385	82.8235	74.7059	1
Chr. V	199370	0.472727	0.492754	90.0588	67.4706	0.493151	0.446602	87.1176	96.3529	0.477273	0.430769	68.5294	75.1176	1
Chr. V	202413	0.49294	0.464025	102.938	82.5625	0.507074	0.466101	100.188	118.938	0.538968	0.470934	86.125	82.1875	1
Chr. V	205014	0.494505	0.520548	94.6923	78.6154	0.504854	0.481818	99.9231	124.538	0.552632	0.448718	77.9231	82.3077	1
Chr. V	208004	0.494765	0.461976	101	64.3	0.491522	0.403019	75.25	100.179	0.460317	0.469388	69.087	68.913	1
Chr. V	211292	0.489275	0.480385	97.9412	73.0294	0.522233	0.46922	106.059	112.618	0.457778	0.447053	78	83.7647	1
Chr. V	214340	0.537652	0.437798	94.8889	69.7778	0.463411	0.46918	87.3889	116.611	0.493944	0.466288	76.3333	75.6667	1
Chr. V	217070	0.454346	0.451951	94.6429	71.5714	0.511417	0.452077	93.7143	120.286	0.495763	0.418486	76.2143	83.2143	1
Chr. V	220166	0.5	0.511111	91.16	64.24	0.488372	0.439024	84.3704	101.778	0.5	0.442105	80.36	82.16	1
Chr. V	223013	0.532383	0.441387	95.9545	68.9091	0.542337	0.481488	95	104.636	0.508066	0.497748	78.8636	84.2727	1
Chr. V	226446	0.4616	0.41565	83.9545	58.8182	0.484211	0.445312	81.7391	102.478	0.5	0.480769	70.6522	70.9565	1
Chr. V	229531	0.52539	0.470238	91.9167	67.5833	0.479802	0.456591	97.3333	104.875	0.524877	0.492857	78.5833	79.75	1
Chr. V	232370	0.520032	0.403557	77.5625	63.875	0.514838	0.48479	85.875	105.688	0.509615	0.481683	71.75	73.625	1
Chr. V	235267	0.521122	0.469471	89.2	64.75	0.51205	0.453664	94.05	112.85	0.500559	0.468795	73.45	80.2	1
Chr. V	239168	0.479592	0.525424	78.7273	64.5455	0.533333	0.490196	83.4545	101.364	0.525641	0.434783	74.5455	74.5455	1
Chr. V	241440	0.5	0.489934	94.1176	70.2647	0.529402	0.491204	95.0263	101.789	0.503086	0.483804	82.0882	75.8529	1
Chr. V	243981	0.485149	0.486486	86.8387	63.5806	0.5	0.445378	78.2258	105.032	0.5	0.505618	71.3226	72.7742	1
Chr. V	248340	0.480519	0.492958	92.5882	61.8235	0.50796	0.461744	90.6875	104.125	0.513158	0.464789	70.8235	75.4118	1
Chr. V	250482	0.514838	0.485431	69.6786	50.0357	0.51143	0.477936	70.0357	82.6786	0.512508	0.495098	41.8929	48.4643	1
Chr. V	253929	0.49	0.537313	88.5714	65.2857	0.550562	0.511628	81.381	90.381	0.568323	0.567766	42.0556	43.8333	1
Chr. V	255867	0.538421	0.435394	88.5833	68.9167	0.509808	0.506881	87.3333	107.333	0.543779	0.598086	34.5	43.875	1
Chr. V	259774	0.492208	0.423534	80.8889	67.3889	0.503425	0.502632	79.1111	98.3333	0.5	0.510204	40.2353	39.8235	1
Chr. V	262352	0.506494	0.480519	85.6154	70.6923	0.51	0.5	90.0667	110.4	0.512821	0.472222	62.2308	63.4615	1
Chr. V	266242	0.502525	0.5	94.3	66.7	0.492364	0.49506	92.5	101.933	0.549194	0.488613	69.2	72.8	1
Chr. V	269064	0.491525	0.461538	85.3333	60.4815	0.512064	0.467556	79.3214	100.607	0.522773	0.443376	71.0357	68.75	1
Chr. V	272190	0.494225	0.478567	88.1875	69.375	0.477204	0.453828	89.0625	106.438	0.546827	0.466223	70.6875	82.5	1
Chr. V	274455	0.515152	0.534247	98.0769	66.8462	0.470588	0.5	99.3077	113.308	0.493976	0.447761	80.3846	78.6923	1
Chr. V	277690	0.433606	0.395713	71.1071	52	0.464828	0.438836	71.3571	88.5714	0.489969	0.42265	62.3929	66.8214	1
Chr. V	280892	0.502475	0.481013	100	70.7083	0.497312	0.467708	93.75	115.958	0.516577	0.449413	86.1667	87.125	1
Chr. V	283294	0.533333	0.481481	90.6471	73.7647	0.480519	0.516393	93.6471	111.412	0.508197	0.533333	76.8235	74.4706	1
Chr. V	287299	0.48	0.5	83.0588	71.7647	0.517857	0.470588	95.1765	118.294	0.535211	0.431818	77.6471	85.0588	1
Chr. V	289543	0.5	0.455888	84.9286	72.2143	0.5	0.498	95.2857	106.929	0.506329	0.5	78.5556	73.5926	1
Chr. V	292077	0.53	0.5	91	74.3333	0.515789	0.479339	93.8889	113.333	0.521127	0.510204	79.8889	88.6667	1
Chr. V	294988	0.481824	0.509259	93.25	68.25	0.446138	0.515504	96	118.75	0.486549	0.534373	76	77	1
Chr. V	299183	0.542553	0.518987	98.9231	73.8462	0.535714	0.470588	100	117.769	0.458824	0.52381	77.8462	81.4615	1
Chr. V	301830	0.540984	0.490566	87.5385	72.5385	0.505747	0.539823	95.6923	116.385	0.552632	0.505618	78.8462	83.7692	1
Chr. V	304224	0.5	0.480519	76.5217	61.6957	0.481818	0.432692	97.2381	101.857	0.440476	0.538968	69.6364	76	1
Chr. V	308132	0.4533	0.436671	69	61.8	0.475709	0.459596	90.5	100.3	0.479898	0.514929	63.1	65	1
Chr. V	311266	0.511364	0.505882	93.68	81.04	0.549451	0.528926	102.36	113.72	0.5	0.474227	84.44	84.12	1
Chr. V	313147	0.507692	0.508772	87.9811	59	0.552941	0.528736	86.0377	95.8868	0.513514	0.5	78.5849	74.8679	1
Chr. V	316618	0.521645	0.483333	89.7143	77.5714	0.509018	0.525397	102.357	118	0.46674	0.510274	68.7857	71.5	1
Chr. V	319247	0.500116	0.447368	94.5	67.7857	0.481157	0.504505	92.1429	106.214	0.522064	0.456396	67.4286	72.8571	1
Chr. V	321832	0.506329	0.479452	87.9565	73.0435	0.492537	0.456522	85.3913	102.261	0.584906	0.537037	60.913	60.2609	1
Chr. V	325661	0.514286	0.507937	77.6364	54.3636	0.482143	0.516129	88.7273	98.7273	0.468848	0.485192	77.9	74.4	1
Chr. V	328174	0.510765	0.492063	89.2857	63.2143	0.537778	0.576531	90.7857	112.571	0.51936	0.467973	83.4286	78.7143	1
Chr. V	332072	0.482143	0.5	95.8462	78.0769	0.525253	0.517241	95.2308	108.615	0.515789	0.511628	81	76.9231	1
Chr. V	334623	0.5	0.46875	100.242	69.1515	0.457428	0.487381	91.3824	108.794	0.517614	0.460392	84.1765	87.7647	1
Chr. V	337748	0.5	0.492063	93.6471	74.7059	0.484848	0.488372	95.2353	124.706	0.488095	0.493333	87.2941	89.5294	1
Chr. V	339635	0.529412	0.505263	89.1333	68.3333	0.513514	0.5	91.1333	109.733	0.489796	0.491228	79.4	85.7333	1
Chr. V	343174	0.527592	0.475297	91.5833	75.5	0.50974	0.455699	98.5	110	0.540032	0.493766	85.1667	77.1667	1
Chr. V	346425	0.477273	0.530612	93.0667	68.3333	0.513514	0.487179	93.8	112	0.492308	0.478873	76.8667	79.2	1
Chr. V	349434	0.549451	0.495238	111.28	80.84	0.481132	0.495575	104.48	122.4	0.522727	0.489583	96.92	91	1
Chr. V	353407	0.507937	0.447368	84.4737	67.8947	0.48	0.463415	93.7895	112.263	0.491803	0.494505	76.5263	78.9474	1
Chr. V	355369	0.527273	0.523077	72.4828	61.6552	1	1	64.8545	69.2545	0.644654	0.588294	56.35	56.8	1
Chr. V	358011	0.484537	0.462212	90.2	70.1	0.539787	0.536689	94.2	94.7	0.491851	0.475269	68.3	71.1	1
Chr. V	362324	0.503601	0.496667	88.8462	72.3846	0.503846	0.50188	100.577	115.731	0.472812	0.510874	71.5	80.1923	1
Chr. V	364196	0.536842	0.522388	76.1818	61	0.458824	0.474227	87.3636	97.9091	0.493506	0.467532	69	73.7273	1
Chr. V	366874	0.486239	0.478571	103.25	74.625	0.546766	0.427676	105.375	119.875	0.542865	0.459749	91.25	85.125	1
Chr. V	370611	0.5125	0.447368	93.0465	69.9767	0.484211	0.489583	90.5349	103.907	0.506849	0.459459	65.3256	63.6279	1
Chr. V	373862	0.523077	0.446429	77.087	59.5652	0.493976	0.49505	86.913	95.8696	0.509434	0.510204	63.6522	63	1
Chr. V	375893	0.494253	0.525424	92.129	74.0645	0.524058	0.50849	100.433	116.967	0.506849	0.454545	75.7419	82.8387	1
Chr. V	378853	0.490741	0.453125	91.2	77.9333	0.510417	0.461538	104.067	117.867	0.486486	0.433735	69.3333	76.6	1
Chr. V	382640	0.492373	0.489204	85.8333	62.8333	0.447003	0.471833	70.9286	84.7143	0.484829	0.484236	46.6	44.7	1
Chr. V	386319	0.451386	0.484829	75.8333	53.75	0.5	0.460159	67.3333	76.0417	0.525	0.472222	37.4286	33.7143	1
Chr. V	388548	0.494577	0.499693	81.75	69.8125	0.499648	0.491071	77.375	94.5625	0.551573	0.595341	45.6667	53.25	1
Chr. V	391408	0.5	0.525427	98.5556	71.8889	0.492646	0.472519	103.611	112.944	0.595805	0.503086	62.7778	75.7222	1
Chr. V	394851	0.496575	0.48076	85.75	68.75	0.512121	0.457759	88.25	110.45	0.530154	0.500904	75.7	73.25	1
Chr. V	397051	0.493976	0.470588	90	71.4286	0.52	0.503759	97.4286	118.048	0.525641	0.486111	74.1905	81.5714	1
Chr. V	399921	0.523364	0.505263	105.143	86	0.53211	0.471154	109	125.286	0.516484	0.536842	89.5714	93.2857	1
Chr. V	404384	0.510144	0.510897	78.8333	54.1667	0.452294	0.450946	86.8333	89.6667	0.525	0.469658	66.1667	69.3333	1
Chr. V	406256	0.469136	0.530864	88	71	0.505051	0.472222	91	96	0.52	0.466667	62.6667	71.3333	1
Chr. V	409412	0.500483	0.500597	97.5	65	0.52193	0.506149	96	101	0.488048	0.435185	68.5	76.5	1
Chr. V	412609	0.527027	0.482353	74	85	0.459819	0.557331	66.5	76	0.46385	0.595709	48.5	47.5	1
Chr. V	416194	0.454225	0.496449	79.5	54	0.439234	0.499677	95	98.5	0.490071	0.557349	61	64.5	1
Chr. V	425815	0.481928	0.56	83	75	0.485149	0.495575	101	113	0.481928	0.5	83	68	1
Chr. V	427111	0.575862	0.540386	89.5	67.5	0.526184	0.530793	112.5	121.5	0.46145	0.569767	83.5	86	1
Chr. V	436540	0.507042	0.461538	85.6667	53.6667	0.495495	0.560976	91	98.3333	0.595238	0.619718	42.6667	50.6667	1
Chr. V	438682	0.429762	0.558371	78	64.5	0.486842	0.507692	72.8	87.4	0.530357	0.598052	62.5	61.75	1
Chr. V	441355	0.5	0.574468	65.6667	53.6667	0.513191	0.525366	70.5	78.75	0.457143	0.541667	57.6667	52.3333	1
Chr. V	450783	0.508731	0.530303	95.5	73	0.559424	0.48698	100	114	0.47026	0.591841	74.5	71	1
Chr. V	455638	0.510204	0.581818	98	55	0.516854	0.56383	89	94	0.487179	0.5125	78	80	1
Chr. V	457086	0.488723	0.49018	84.5	61	0.520077	0.519404	92	104.5	0.497266	0.538671	75.5	74.5	1
Chr. V	460661	0.516129	0.56338	105	74	0.5	0.523077	98.2	123	0.504854	0.522222	91.8	77.8	1
Chr. V	462504	0.502104	0.517395	97.7	84.6	0.50227	0.513676	100.8	127.6	0.505	0.4875	90.1	80	1
Chr. V	466990	0.547619	0.487179	99.8	73.8	0.518519	0.485981	91.6	118.2	0.519481	0.506329	77.2	80.6	1
Chr. V	468777	0.493333	0.5	80	60.3333	0.515152	0.517544	72.6667	102	0.453488	0.464286	71.3333	72.3333	1
Chr. V	474936	0.480392	0.527027	104.6	79.2	0.525773	0.495652	99.2	126.8	0.52439	0.473118	86.6	94.4	1
Chr. V	477729	0.588869	0.535877	83	68	0.56467	0.521862	99	99.5	0.449519	0.467894	79	85.5	1
Chr. V	480677	0.508929	0.486486	95.7143	74.1429	0.5375	0.546296	92.7143	117.429	0.45679	0.57732	79.5714	88.1429	1
Chr. V	483280	0.428017	0.556868	90.75	70	0.50431	0.504762	104.5	110	0.442576	0.542859	88.75	85.5	1
Chr. V	487792	0.534247	0.487179	60.3333	51.6667	0.458824	0.560976	66	85	0.485714	0.507246	55.3333	64	1
Chr. V	491182	0.530612	0.55	98.6667	73.3333	0.461538	0.543478	89.3333	118	0.506494	0.604938	82.6667	89.6667	1
Chr. V	492146	0.428571	0.384615	56	52	0.484848	0.534884	66	86	0.542373	0.517241	59	58	1
Chr. V	499211	0.484868	0.579637	80.5	47	0.490605	0.417812	73	73	0.521569	0.556282	57.5	57.5	1
Chr. V	503196	0.482629	0.560833	86.5	57.5	0.569767	0.682353	80.6667	88	0.68254	0.6875	62	64.3333	1
Chr. V	504884	0.614286	0.492537	75.6667	69.6667	0.539326	0.546875	95.6667	114	0.59375	0.618421	78	81.3333	1
Chr. V	507407	0.441176	0.430769	102	65	0.476744	0.6	86	130	0.478261	0.560606	92	66	1
Chr. V	511758	0.554455	0.575758	101	66	0.489796	0.514286	98	140	0.446809	0.617021	94	94	1
Chr. V	513792	0.481481	0.568966	81	58	0.488095	0.574468	84	94	0.575	0.565789	80	76	1
Chr. V	517606	0.458333	0.482353	96	85	0.526882	0.564356	93	101	0.475	0.52439	80	82	1
Chr. V	519067	0.476636	0.495413	107	109	0.417582	0.504274	91	117	0.448276	0.47561	87	82	1
Chr. V	522704	0.525253	0.5	89.8571	69.2857	0.433333	0.552381	87.8571	99	0.47619	0.557895	75.7143	89.1429	1
Chr. V	525877	0.523256	0.527778	86	72	0.53125	0.503759	96	133	0.480519	0.571429	77	77	1
Chr. V	529504	0.455891	0.536765	72	68	0.549499	0.553142	80	95	0.439967	0.485849	35	47.5	1
Chr. V	535789	0.54878	0.546875	85.6667	67.6667	0.544554	0.524752	90	100.333	0.59375	0.457143	32	35	1
Chr. V	538746	0.457291	0.531169	88.5	73.5	0.483154	0.513082	102	115	0.504577	0.555383	42	44	1
Chr. V	541522	0.559896	0.430497	77	51	0.528909	0.584743	95	93.5	0.531933	0.532558	55	51.5	1
Chr. V	545075	0.468499	0.464702	89.5	77.5	0.482006	0.487977	113.5	116.5	0.525059	0.560204	101	91	1
Chr. V	546421	0.614035	0.488889	57.6667	51	0.5	0.54321	65.3333	82	0.535714	0.568182	57	55.6667	1
Chr. V	550758	0.477273	0.535211	88	71	0.439024	0.515789	82	95	0.428571	0.514286	70	70	1
Chr. V	552899	0.535714	0.527778	112	72	0.455556	0.545455	90	110	0.532468	0.609375	77	64	1
Chr. V	557260	0.484283	0.556943	86.5	77	0.471765	0.434412	80	94.5	0.432599	0.513799	65	55.5	1
Chr. V	559572	0.47869	0.619019	101.5	71	0.544885	0.509161	92.5	98.5	0.523785	0.452842	70.5	63.5	1
Chr. V	561280	0.575966	0.557369	78.6	60.55	0.552606	0.525	89.05	96.6	0.55	0.558824	59.6	70.55	1
Chr. VI	7472	1	1	143.545	86.0909	1	1	150.25	143.333	1	1	136.182	148.455	1
Chr. VI	16152	0	0	44.2308	39.0769	0	0	40.4375	49.875	0	0	37.2	40.5	1
Chr. VI	18598	0.286352	0.348631	141	118.5	0.316395	0.305587	131.5	169.5	0.363863	0.378331	114.5	108	1
Chr. VI	22356	0.352559	0.314298	149	132	0.318919	0.349462	185	186	0.30964	0.36551	131	132	1
Chr. VI	25254	0.27193	0.402174	114	92	0.278571	0.346405	140	153	0.351351	0.296	111	125	1
Chr. VI	28574	0.354609	0.301991	128	96.5	0.312532	0.287596	134	163.5	0.293269	0.29583	104	108	1
Chr. VI	31855	0.481928	0.514286	81.0488	59.1707	0.454545	0.491935	80.6596	90.1277	0.522569	0.507355	65.025	65.3	1
Chr. VI	35312	0.526599	0.496377	103.233	69.8	0.5	0.480811	94.3667	116.9	0.533333	0.525141	82.6667	86.6333	1
Chr. VI	37058	0.497312	0.507577	86.8095	67.8095	0.469273	0.511766	100.452	99.4762	0.493823	0.5468	74.9048	73.6667	1
Chr. VI	40272	0.504902	0.532051	85.3	70.15	0.510682	0.495833	94.9	109.15	0.480964	0.555556	78.6	76.1	1
Chr. VI	42955	0.5	0.438596	84.871	61.9032	0.454545	0.5	86.6774	99.9677	0.476923	0.550725	69.2903	72.5161	1
Chr. VI	46366	0.463587	0.438882	104.636	78.2273	0.500273	0.514162	105.682	124.045	0.52388	0.56147	84.8636	89.5909	1
Chr. VI	48712	0.493091	0.496667	104.361	73.8333	0.519763	0.492366	105.556	120.722	0.514719	0.502874	88.8056	85.6111	1
Chr. VI	51748	0.475068	0.508277	75.375	56.3125	0.493506	0.540323	81.9333	92.4	0.521164	0.564471	67.5625	66.5625	1
Chr. VI	55132	0.5	0.536842	78.3636	59	0.561644	0.505376	80.5455	96.1818	0.541667	0.594203	75.3636	65.2727	1
Chr. VI	58295	0.557692	0.5	94.1429	65.3333	0.483871	0.496	83.619	100.476	0.493333	0.615385	68.9524	62	1
Chr. VI	61488	0.471698	0.482143	94.1765	73.2941	0.509091	0.5	92.5882	109.176	0.52381	0.546875	77.7059	64.3529	1
Chr. VI	65047	0.478493	0.496667	88.1875	70.1875	0.515704	0.533816	87.875	100.688	0.509744	0.544869	68.75	79.0625	1
Chr. VI	68215	0.490566	0.459459	88.2593	53.8519	0.452381	0.534653	84.4828	91.8621	0.5	0.5	69.12	79.04	1
Chr. VI	70774	0.505882	0.5	90.973	75.2973	0.492383	0.518621	99.2	104.275	0.5	0.550725	72.7949	71.3846	1
Chr. VI	73840	0.490909	0.530303	93.6286	68.3429	0.485714	0.514851	92	113.543	0.5	0.5	80.0294	75.3529	1
Chr. VI	76697	0.495413	0.536232	102.37	72.6296	0.494845	0.495238	93.1935	105.161	0.505155	0.494253	82.7097	74.9032	1
Chr. VI	79638	0.485714	0.493333	94.4286	69.381	0.516129	0.534351	97.4762	108.571	0.492958	0.56962	74.8095	71.1429	1
Chr. VI	83044	0.474747	0.54321	93.0968	69.6452	0.505747	0.49	92.9677	100.065	0.519231	0.660377	54.6129	57.8065	1
Chr. VI	85328	0.506849	0.484848	80.8065	70.4194	0.511111	0.494382	83.3871	107.194	0.531373	0.56456	51.3214	46.0714	1
Chr. VI	88777	0.473118	0.532258	88.087	64.0435	0.494949	0.505051	81.4348	106.783	0.462606	0.518891	62.6818	66.9545	1
Chr. VI	92346	0.540476	0.480797	94.2143	62.25	0.538935	0.534343	90.3929	95.7857	0.56044	0.594203	75.4444	78.2593	1
Chr. VI	94480	0.514286	0.493506	92.68	70.16	0.478261	0.503817	106	119.96	0.596491	0.578947	86.4	85.52	1
Chr. VI	97954	0.5	0.493506	94.6667	63.2564	0.511424	0.502336	95.7895	103.5	0.653333	0.653846	78.5128	80.6667	1
Chr. VI	100796	0.463384	0.483854	75.15	54.95	0.5	0.525182	91.325	89.45	0.583506	0.656983	64.275	69.35	1
Chr. VI	103437	0.511688	0.512792	94.1765	69.2059	0.479058	0.515268	104.559	110.5	0.567835	0.557331	83.6176	82.8824	1
Chr. VI	106816	0.461538	0.491803	86.087	53.8261	0.526882	0.509091	91.8696	93.3913	0.510417	0.521127	72.6957	66.3478	1
Chr. VI	109368	0.513095	0.510509	85.5312	65.3438	0.529818	0.521336	82.1562	104.219	0.550641	0.552435	70.7188	70.7812	1
Chr. VI	112418	0.527473	0.5	87.5714	62.3429	0.518519	0.516667	86.1795	100.333	0.5	0.530612	70.2	69.8	1
Chr. VI	115002	0.492856	0.521194	86.2917	61.0417	0.507042	0.525424	86.2963	98	0.527778	0.549296	73.6296	74	1
Chr. VI	118753	0.477612	0.469697	81	52.8235	0.494624	0.530435	71.1765	82.8824	0.538462	0.595238	55.4667	49.7333	1
Chr. VI	121212	0.519648	0.5125	77.0833	51.1667	0.455626	0.536398	79.0833	88.4167	0.604167	0.55	49.1818	48.8182	1
Chr. VI	124194	0.456116	0.465476	95.6667	73.9444	0.489035	0.521108	96.5556	112.722	0.610434	0.596483	53	61.6667	1
Chr. VI	127713	0.493091	0.496154	87.9	66.6	0.511681	0.537558	86.5	112.1	0.506098	0.524706	39.7778	54.9444	1
Chr. VI	130058	0.509434	0.474227	94.4118	70.9412	0.511628	0.481013	83.8824	106.529	0.509804	0.509804	42.2667	52	1
Chr. VI	134104	0.463918	0.492958	97.3636	72.4545	0.52809	0.506494	84.2727	96.4545	0.475	0.5	39.8889	46.6667	1
Chr. VI	136782	0.527337	0.520485	82.2143	56.6429	0.485294	0.470588	72.7333	86.8	0.361111	0.422222	41.5385	41.9231	1
Chr. VI	144662	0.225275	0.227273	59.6667	49.3333	0	0	46.8095	54.7619	0.527778	0.647887	50	68	1
Chr. VI	148534	0.531947	0.513722	79.2143	55.5714	0.512033	0.530634	69.3889	81.5	0.511111	0.531915	46.3636	48.4545	1
Chr. VI	151956	0.520833	0.528992	91	74.6667	0.528857	0.519783	87.0833	109.417	0.510417	0.516073	68.8333	71.3333	1
Chr. VI	154409	0.515152	0.507042	90.3333	70.2	0.5	0.504854	89.6667	101.333	0.469697	0.5	65.1333	75	1
Chr. VI	157944	0.47033	0.534091	89.8438	66.4062	0.483331	0.48	83.9062	98.9688	0.479549	0.518338	66.5625	61.8125	1
Chr. VI	160326	0.49162	0.496479	81.8333	63.875	0.4741	0.496377	77	96.5	0.44898	0.519231	54.4762	62.5714	1
Chr. VI	162211	0.506667	0.506494	81.3529	56.8235	0.517857	0.571429	87.6471	93.5882	0.516129	0.547945	59.6471	56.8824	1
Chr. VI	167366	0.522222	0.445946	79.1053	56.1579	0.514286	0.583333	73.7895	79.9474	0.489796	0.55814	49.4211	42.2632	1
Chr. VI	169589	0.510556	0.5	90.4706	63.5882	0.504717	0.510163	89.7059	107.441	0.475552	0.572601	66.0294	67.2353	1
Chr. VI	172677	0.462963	0.519231	98	67.6667	0.449438	0.533898	95.6667	108.667	0.618182	0.536232	71.3333	74.6667	1
Chr. VI	176371	0.488095	0.470926	102.9	73.3	0.493119	0.513749	101.3	118.2	0.502525	0.53202	87.3	85.3	1
Chr. VI	178267	0.50564	0.466667	90.2059	57.5	0.521832	0.487654	80.4118	88.5294	0.528253	0.482187	63.9412	63.0588	1
Chr. VI	181376	0.550725	0.5	83.1795	65.1282	0.518987	0.513274	89.7179	107.795	0.571429	0.575342	74.8205	71.7949	1
Chr. VI	184289	0.504587	0.493333	105.481	79.1481	0.460784	0.544776	103.037	124.556	0.527473	0.572917	92.3333	87.2963	1
Chr. VI	187183	0.493506	0.546392	86.4706	77.6471	0.50495	0.483607	90.8235	107.471	0.539683	0.521277	78.7647	80	1
Chr. VI	191502	0.510417	0.405234	89.9545	65.9773	0.5	0.526726	89.7619	112.429	0.517241	0.539683	78.5349	69.0233	1
Chr. VI	192959	0.505562	0.517627	92.4259	69.3333	0.518182	0.5	90.6727	103.036	0.509166	0.525641	80.2037	79.2407	1
Chr. VI	196797	0.522936	0.5	108.52	75.16	0.489362	0.491228	107.56	130.04	0.485437	0.479452	87.56	86.8	1
Chr. VI	199280	0.509782	0.483146	78.8571	63.0714	0.499267	0.521132	85.4286	104.429	0.50495	0.532468	67.8889	70.7407	1
Chr. VI	202970	0.477778	0.464286	96.3529	68.5882	0.551724	0.514286	94.0588	113.294	0.531915	0.555556	78.9412	86.7647	1
Chr. VI	205936	0.445238	0.39027	76.6667	57.4444	0.394831	0.437013	78.825	80.2	0.465909	0.441558	64.3243	66.3243	1
Chr. VI	207790	0.494505	0.506494	96.1905	72.3333	0.494845	0.492754	103.429	119.524	0.5	0.560748	76.5714	89.5714	1
Chr. VI	211340	0.516903	0.483178	96	73.7778	0.502427	0.528743	101.167	122.389	0.558409	0.473457	83.7222	83.1111	1
Chr. VI	214380	0.506647	0.502874	103.188	75.0625	0.506839	0.516853	105.812	123.75	0.52723	0.513862	85.125	86.4375	1
Chr. VI	217554	0.496914	0.462477	82.05	58.35	0.545642	0.552923	87.95	93.5	0.508197	0.491228	62.0526	66	1
Chr. VI	219079	0.505263	0.515152	95	66	0.609195	0.509615	87	104	0.539683	0.536232	63	69	1
Chr. VI	223266	0.444444	0.453333	90.3333	63	0.527473	0.486957	83.3333	93.6667	0.511111	0.5	84	59.3333	1
Chr. VI	226062	0.537981	0.488145	98.5	71	0.487895	0.487528	90	130	0.519239	0.472826	88	79	1
Chr. VI	232276	0.456439	0.544848	86.5	70.5	0.502423	0.560314	87.5	97.5	0.487296	0.511364	48	55	1
Chr. VI	234833	0.557895	0.550725	95	69	0.419355	0.447917	93	96	0.408163	0.487805	49	41	1
Chr. VI	240673	0.457944	0.391304	107	69	0.505495	0.515464	91	97	0.365385	0.515625	52	64	1
Chr. VI	244566	0.520325	0.481928	111	78.6667	0.509434	0.507692	103	119.667	0.608108	0.463918	73	87	1
Chr. VI	248976	0.508475	0.5	59	40	0.622642	0.421053	53	76	0.702128	0.630435	47	46	1
Chr. VI	253018	0.550561	0.517123	93.5	71.5	0.515152	0.545455	87.6667	102.667	0.527473	0.509091	74	72	1
Chr. VI	255999	0.509615	0.511905	94	73.2	0.544715	0.504854	96.6	102	0.466667	0.5	83.8	82	1
Chr. VI	258907	0.52381	0.548387	84	60.3333	0.528571	0.465517	78.3333	109.667	0.480769	0.48	69	58.6667	1
Chr. VI	262394	0.634302	0.553571	85	55	0.617984	0.497329	82.5	75	0.462883	0.48134	57	68.5	1
Chr. VI	268562	0.571429	0.411765	49	34	0.534483	0.472727	58	55	0.536585	0.424242	41	33	1
Chr. VII	933	0.990196	0.992063	70.2	58.0714	0.978465	0.982266	82.3158	90.2368	1	0.977273	58.9538	65.5846	1
Chr. VII	4855	0.686322	0.764373	121.226	94.4032	0.732759	0.72973	116.552	151.008	0.713665	0.719301	114.121	110.863	1
Chr. VII	7298	0.970513	0.964103	67.3974	44.0128	0.672414	0.745763	62.3333	61.9524	0.82	0.823529	47.5591	53.7849	1
Chr. VII	10505	0.4625	0.480769	64.0396	56.0792	0.488372	0.425637	68.4649	79.6316	0.466667	0.518188	53.74	56	1
Chr. VII	12455	0.482353	0.439394	80.4675	64.2468	0.478723	0.443299	94.1948	100	0.472973	0.530864	60.3506	71.961	0.0953181
Chr. VII	17097	0.5	0.491228	70.5556	58.7901	0.510204	0.535714	74.5422	94.2651	0.513514	0.527309	60.3375	66	1
Chr. VII	19265	0.505618	0.518519	85.3604	65.2793	0.507692	0.508772	86.0367	99.8991	0.479637	0.463768	69.4364	73.3	1
Chr. VII	21782	0.5	0.463768	89.1333	71.4267	0.487805	0.52	97.8533	111.507	0.515877	0.493902	81.6892	82.9595	0.641421
Chr. VII	25349	0.518072	0.470588	85.7143	64.1429	0.505242	0.467687	82.625	102.625	0.551779	0.469117	68	67.375	1
Chr. VII	28960	0.531255	0.486642	79.5625	67	0.551282	0.491071	82.6	110.4	0.525388	0.464901	58.9375	66.0625	1
Chr. VII	30387	0.517463	0.543028	82.6111	64.1667	0.460526	0.455254	82.6667	104.278	0.540223	0.524617	52.4444	56.5556	1
Chr. VII	34798	0.473455	0.479309	84.8846	67.0769	0.481683	0.488839	78.3846	101.577	0.435897	0.44152	36.5417	53.7917	1
Chr. VII	37436	0.488095	0.488889	85.7826	63.7826	0.483146	0.490909	87.1739	111.478	0.424242	0.459459	37.4	48.7333	1
Chr. VII	40064	0.488688	0.496753	97.0385	70.9231	0.515509	0.491275	84.6154	112.423	0.580645	0.371429	32	34	1
Chr. VII	46914	0.494505	0.5125	82.1053	62.3158	0.512821	0.464286	77.7368	111.526	0.506757	0.519444	35.5	42.25	1
Chr. VII	49323	0.493976	0.492958	87.1818	70.8182	0.505495	0.476636	89.9091	105.182	0.489796	0.5	43.3636	51.0909	1
Chr. VII	52959	0.482759	0.5	104.133	75.1333	0.5	0.504762	97.7333	112.867	0.507246	0.506329	78.4667	82.2667	1
Chr. VII	55359	0.517118	0.525212	102.312	76.9688	0.489444	0.477382	104.438	114.344	0.485495	0.493944	87.625	86.4375	1
Chr. VII	57812	0.529412	0.474576	119	59	0.462264	0.529412	106	119	0.6	0.495146	85	103	1
Chr. VII	62849	0.488043	0.504098	64.5	65.5	0.571111	0.501384	78	90.5	0.446311	0.552922	50.5	47	1
Chr. VII	64632	0.529412	0.526316	78.3333	63.6667	0.495238	0.488	93.3333	98	0.469388	0.536082	57.3333	67.3333	1
Chr. VII	68652	0.494949	0.567901	96	74.3333	0.51087	0.510417	100	109.333	0.493671	0.441558	80	78.3333	1
Chr. VII	70976	0.543114	0.500398	90.5	71	0.585653	0.504425	90.5	113	0.55368	0.561919	72.5	81	1
Chr. VII	73396	0.495536	0.524613	87	67.25	0.5	0.543478	69	81	0.535211	0.505747	57.2	65.8	1
Chr. VII	77061	0.472222	0.461538	108	78	0.545455	0.517241	110	116	0.646341	0.547945	82	73	1
Chr. VII	79195	0.492645	0.5625	73.6667	57.1667	0.516975	0.495996	75	101.5	0.586104	0.513338	63.3333	66	1
Chr. VII	83058	0.546296	0.506605	97.5	72.5	0.508521	0.476954	92.75	129.75	0.495322	0.567775	82.75	92.75	1
Chr. VII	90934	0.518065	0.533516	87	56.75	0.463149	0.514151	78.5	97.75	0.521605	0.550703	60.5	67.25	1
Chr. VII	96052	0.531915	0.551282	94	78	0.55481	0.47619	85.5	124	0.474613	0.566622	84.5	67	1
Chr. VII	101935	0.569767	0.481481	86	54	0.520833	0.481013	48	79	0.478261	0.5	46	38	1
Chr. VII	104250	0.444444	0.585714	90	70	0.514286	0.487179	70	78	0.491228	0.4	57	30	1
Chr. VII	106090	0.512607	0.390966	90.5	69	0.42311	0.481657	83	97.5	0.490738	0.56227	54	52.5	1
Chr. VII	112949	0.597701	0.493151	104	85.3333	0.522936	0.54023	105	102	0.522388	0.474576	72.6667	79.3333	1
Chr. VII	115061	0.521398	0.539044	83.5	58.8	0.448322	0.505952	84.5	88	0.596154	0.484314	52.9	66.7	1
Chr. VII	119743	0.478992	0.508772	119	57	0.459459	0.434426	111	122	0.566265	0.5375	83	80	1
Chr. VII	122408	0.568475	0.477848	88.5	79.5	0.518876	0.598882	108.75	112.5	0.585602	0.494898	83	101.5	1
Chr. VII	124690	0.472222	0.484375	104.667	63.2222	0.508333	0.5	102	117.556	0.514286	0.484536	91.1111	88	1
Chr. VII	127020	0.461057	0.534926	88	66	0.533333	0.451569	94	115.5	0.502841	0.39819	76	75	1
Chr. VII	131555	0.45	0.461538	80	78	0.5	0.385321	84	109	0.411765	0.566038	51	53	1
Chr. VII	132922	0.527017	0.435845	76.25	71.75	0.502091	0.457903	84.25	109.5	0.538462	0.442788	52.25	42.75	1
Chr. VII	140860	0.515789	0.507937	95	63	0.4	0.42735	85	117	0.416667	0.461538	72	78	1
Chr. VII	142737	0.538462	0.4625	90.7778	75.8889	0.544554	0.507353	93	120.667	0.444444	0.455696	76.7778	74.5556	1
Chr. VII	144562	0.616162	0.571429	99	70	0.510417	0.594059	96	101	0.4	0.491803	80	61	1
Chr. VII	148146	0.44	0.508772	68.2	50	0.480519	0.46875	70.2	79.4	0.435897	0.520833	50	62.8	1
Chr. VII	152481	0.438449	0.449177	109.5	62.5	0.483341	0.510297	111.5	121.5	0.533291	0.525344	74	89.5	1
Chr. VII	153423	0.571429	0.33871	98	62	0.542056	0.482456	107	114	0.583333	0.390805	84	87	1
Chr. VII	158116	0.452554	0.543697	102.25	66.5	0.459202	0.418837	92.75	115.25	0.564512	0.476332	60	81	1
Chr. VII	161090	0.635417	0.555556	96	63	0.45977	0.472	87	125	0.561644	0.5	73	80	1
Chr. VII	163278	0.509259	0.384615	64	51	0.545455	0.491803	54	67.4	0.566667	0.45679	37.8	45.6	1
Chr. VII	165975	0.48	0.519481	86	66.6	0.507812	0.43	107	102.2	0.494737	0.479167	63.6	72.6	1
Chr. VII	168987	0.511905	0.518987	87.3333	63.3333	0.521739	0.494949	82.6667	96.6667	0.507246	0.44	62	63	1
Chr. VII	172509	0.561261	0.516009	93	59.5	0.629487	0.511486	71.5	87	0.431812	0.527295	62	45.5	1
Chr. VII	174217	0.430245	0.599524	107	72.5	0.52	0.570707	105	99	0.429645	0.553689	66.5	60.5	1
Chr. VII	182146	0.546265	0.486979	86.75	70.75	0.578584	0.520591	98	102.75	0.516558	0.476847	63	84.5	1
Chr. VII	184336	0.492308	0.463768	77.8571	69	0.475	0.488889	88.4286	91.4286	0.509091	0.507937	60.1429	64.8571	1
Chr. VII	188282	0.456522	0.580645	92	62	0.52381	0.491667	84	120	0.594937	0.466667	79	60	1
Chr. VII	189899	0.49505	0.5	101	68	0.505051	0.485294	99	136	0.630137	0.440476	73	84	1
Chr. VII	193321	0.576704	0.477331	82	70.5	0.523188	0.491217	79.5	114	0.419753	0.565639	67.5	72.5	1
Chr. VII	196338	0.548673	0.567164	113	67	0.539474	0.548673	76	113	0.435294	0.436782	85	87	1
Chr. VII	200500	0.597015	0.45	67	80	0.54878	0.545455	82	110	0.507042	0.512195	71	82	1
Chr. VII	205980	0.493429	0.468109	78	58.75	0.469225	0.486454	89.5	81.25	0.477547	0.410225	51.25	47.25	1
Chr. VII	209186	0.525698	0.4796	105	80.5	0.502688	0.484848	109	110.75	0.449206	0.577778	55.25	56	1
Chr. VII	211470	0.483753	0.575362	105	67	0.513552	0.467849	87.5	115.5	0.443376	0.442289	57.5	63.5	1
Chr. VII	215703	0.471698	0.5	88.3333	83.3333	0.440476	0.522523	87.6667	98.3333	0.516129	0.488889	58	73.3333	1
Chr. VII	218949	0.485294	0.591549	68	71	0.52439	0.574257	82	101	0.5	0.55102	56	49	1
Chr. VII	221007	0.493151	0.431034	73	58	0.553571	0.538462	56	65	0.552632	0.5	38	42	1
Chr. VII	227422	0.55939	0.565625	87.5	70.5	0.486299	0.455651	91.5	111.5	0.497235	0.49927	77	85.5	1
Chr. VII	228756	0.543309	0.460419	99.5	81	0.487366	0.441376	114.5	130	0.451344	0.465566	80.5	103	1
Chr. VII	235870	0.477945	0.457692	100	69.5	0.532027	0.481656	81.5	116	0.489194	0.556197	53.5	68.5	1
Chr. VII	239474	0.515783	0.598901	91	81	0.539316	0.542799	77.5	94	0.455026	0.495306	55	49.5	1
Chr. VII	242106	0.428113	0.506608	90	76	0.524821	0.52565	82	124.5	0.525151	0.523019	63.5	51.5	1
Chr. VII	247946	0.52703	0.538352	90.5	71.25	0.432412	0.500613	87	93.75	0.464267	0.509719	60.5	63.25	1
Chr. VII	249406	0.571429	0.416667	84	60	0.493671	0.515464	79	97	0.511628	0.415385	43	65	1
Chr. VII	254378	0.469735	0.553191	67	47	0.503476	0.496655	70	97.5	0.504545	0.503472	44.5	52	1
Chr. VII	263444	0.483901	0.491453	90	66	0.463248	0.501989	84	110	0.390071	0.552632	41.5	37	1
Chr. VII	268725	0.465269	0.645571	100.5	70.5	0.520008	0.5125	100.25	120.5	0.413025	0.512712	60.5	68.5	1
Chr. VII	271365	0.502427	0.544379	100.214	74.7857	0.526254	0.548318	99.7143	120.857	0.522925	0.511296	83	83.5	1
Chr. VII	273707	0.445455	0.539683	96.4545	70.9091	0.511941	0.544466	100.917	116.583	0.550562	0.516854	82.9091	85.2727	1
Chr. VII	277285	0.509124	0.536773	93	66.5	0.477273	0.536585	95.2	115.267	0.521638	0.536508	81.7143	83.8571	1
Chr. VII	280546	0.520408	0.545455	97.36	71.76	0.526316	0.566372	92.6	114	0.539326	0.527778	79.8	77.76	1
Chr. VII	283282	0.497706	0.505319	97.1667	76.7	0.509619	0.54233	97.7	120.733	0.494228	0.529747	78.2333	80.9	1
Chr. VII	287299	0.486575	0.53615	77.7857	64.3571	0.469809	0.542998	86.4286	93.9643	0.525794	0.530012	58.6429	67.0357	1
Chr. VII	289648	0.511628	0.526316	94.5385	70.6923	0.46729	0.548872	92.6154	111.538	0.553191	0.521127	60.0769	67.3077	1
Chr. VII	292183	0.564755	0.523077	90.1	67.7	0.489189	0.514718	93.4	120.4	0.520301	0.516667	70.4	80.7	1
Chr. VII	295642	0.49569	0.5467	94.3889	72.6111	0.474561	0.533743	101.889	108	0.500633	0.578835	76.6111	79.8333	1
Chr. VII	298071	0.511364	0.55	96.8824	76.1765	0.47	0.543478	98.3529	122.824	0.532468	0.494382	77.6471	80.0588	1
Chr. VII	301231	0.525253	0.547945	96.1176	69	0.494118	0.514019	91.6471	109.471	0.513158	0.527027	69.8235	65.7059	1
Chr. VII	305050	0.483516	0.493506	97.7778	66.6667	0.505263	0.511811	95.5185	104.074	0.471429	0.539683	65.6667	73.9259	1
Chr. VII	307201	0.540957	0.546739	87.3889	70.2778	0.490155	0.522237	98.7222	111.889	0.493054	0.565699	70.9444	82.0556	1
Chr. VII	311141	0.486842	0.571429	86.619	64.2857	0.53716	0.524654	88.7	103.7	0.520238	0.518547	70.75	69.65	1
Chr. VII	313184	0.506329	0.518519	83.0769	65.6154	0.516854	0.539326	79.0769	105.538	0.462366	0.516667	66.4615	62.4615	1
Chr. VII	316685	0.476744	0.537313	77.96	66.6	0.481481	0.533333	84.68	103.32	0.508197	0.526316	56.12	52.52	1
Chr. VII	320320	1	1	76.6934	62.8868	1	1	77.4151	89.4198	1	1	54.7972	59.6415	1
Chr. VII	322351	1	1	87.7595	65.4135	1	1	86.3957	98.1818	1	1	74.0484	73.0484	1
Chr. VII	324744	0.488867	0.55726	87.3462	69.0769	0.511364	0.572671	92.8625	99.875	0.5	0.550725	72.6456	69.3671	0.0205751
Chr. VII	328340	0.576255	0.554701	61.98	52.74	0.525	0.577465	62.6078	74.8235	0.485667	0.543168	43.5714	40.2143	1
Chr. VII	332392	0.546389	0.520188	90.4	67.8	0.449294	0.543307	83.4	92	0.552632	0.507576	38	32.5	1
Chr. VII	334908	0.520408	0.548973	96.8125	81.9062	0.478723	0.549585	86.8438	119.656	0.439024	0.404762	36.4762	44.4286	1
Chr. VII	337490	0.512436	0.58739	92.4167	67.0833	0.507794	0.52997	99.8333	111.083	0.465724	0.494681	50.3333	55.9167	1
Chr. VII	340228	0.525641	0.559492	91.25	67.6667	0.518626	0.550421	92.2917	110.792	0.459896	0.496377	57.7083	71.25	1
Chr. VII	343934	0.505325	0.532821	94.35	66.8	0.497573	0.549268	91.5	114.4	0.48913	0.530793	71.05	81.05	1
Chr. VII	345855	0.524272	0.520548	85.2222	67.5556	0.511364	0.520548	88.8889	105.185	0.52381	0.514286	68.2963	56.4444	1
Chr. VII	349133	0.462348	0.547207	74.6	62.6	0.504237	0.574705	60.6	76.8	0.483871	0.529412	41	39	1
Chr. VII	352605	0.488636	0.550725	86.5714	66.6667	0.492958	0.56044	70.0476	84.0476	0.508197	0.545455	55	44.9048	1
Chr. VII	355078	0.475248	0.518519	93.64	66.32	0.518987	0.520661	90.76	109.8	0.507042	0.540984	67.72	72.28	1
Chr. VII	358102	0.515625	0.515152	74.5652	57.2609	0.495146	0.573913	72.6522	95.9565	0.547945	0.539683	55.1304	69.1739	1
Chr. VII	360942	0.520833	0.539683	84.8462	64.1538	0.457447	0.489362	88.8462	103.462	0.493333	0.533333	72.9231	65.6923	1
Chr. VII	364193	0.5	0.509434	66	53	0.469697	0.546512	66	86	0.515625	0.423077	64	52	1
Chr. VII	366930	0.503187	0.597551	76	69.5	0.41134	0.515266	88.5	109.5	0.498316	0.614944	73.5	65	1
Chr. VII	374242	0.52	0.52	50	50	0.57377	0.511905	61	84	0.458333	0.583333	48	48	1
Chr. VII	376235	0.528736	0.532468	94	77.6667	0.517647	0.504673	89.3333	105	0.576923	0.518987	82.6667	82.6667	1
Chr. VII	380024	0.542419	0.512566	86.5	58.5	0.538636	0.564543	84	107	0.569652	0.533232	69	77	1
Chr. VII	382267	0.5125	0.565217	80	69	0.479592	0.534247	98	146	0.476744	0.539326	86	89	1
Chr. VII	384785	0.47619	0.550725	105.333	72	0.594595	0.6	106	106.667	0.511905	0.518987	84.6667	80.3333	1
Chr. VII	388873	0.532454	0.525664	94.5	70.5	0.51603	0.558955	100	119.5	0.482143	0.556261	73.5	79	1
Chr. VII	391316	0.491571	0.549277	95.75	76	0.53222	0.549432	81.75	98.75	0.505902	0.44898	63	51.25	1
Chr. VII	395106	0.465517	0.521739	63	51.6667	0.448718	0.54386	77	82.6667	0.466667	0.545455	53.3333	57	1
Chr. VII	398572	0.487603	0.544304	102	76.3333	0.542857	0.496503	102.667	133.333	0.486842	0.492063	83.3333	66	1
Chr. VII	400705	0.529412	0.555556	77	53.6667	0.554455	0.55303	72.3333	84.6667	0.6	0.57732	54.3333	53	1
Chr. VII	405713	0.39604	0.479167	94	61.6667	0.438031	0.519912	79.25	87.75	0.421053	0.53125	58.3333	57.6667	1
Chr. VII	408716	0.464646	0.5	94.8571	74.1429	0.508772	0.511811	104.286	117.571	0.505263	0.553846	79	73.8571	1
Chr. VII	412453	0.528046	0.551543	73.8333	55.1667	0.528736	0.534247	65.5714	91.1429	0.598024	0.555512	68.5	71.5	1
Chr. VII	415089	0.487805	0.435484	95.3333	62	0.504505	0.480392	98.3333	104	0.470588	0.487179	81.6667	79.6667	1
Chr. VII	425724	0.458333	0.46631	108	72	0.534639	0.554408	110.5	126.5	0.544205	0.531005	87	94.5	1
Chr. VII	428202	0.497364	0.50029	104.5	72	0.551316	0.533143	107	115	0.446805	0.478212	73	94.5	1
Chr. VII	429648	0.468652	0.498744	71.25	59.25	0.535	0.47587	97.25	95	0.540439	0.547733	58	61.5	1
Chr. VII	433131	0.490566	0.56044	106	91	0.53271	0.516393	107	122	0.473684	0.512821	95	78	1
Chr. VII	438814	0.544681	0.515046	92	51	0.507671	0.593523	100	89.5	0.544612	0.56204	69	66	1
Chr. VII	441122	0.571429	0.673077	49	52	0.561404	0.411765	57	68	0.468085	0.358974	47	39	1
Chr. VII	450908	0.529412	0.614458	108	78.3333	0.490566	0.516129	108.333	131	0.42268	0.535088	94	104.667	1
Chr. VII	454664	0.546875	0.597403	64	77	0.446809	0.464286	94	112	0.576923	0.5	78	80	1
Chr. VII	457220	0.5	0.544118	85.3333	63	0.494624	0.463158	93	99	0.515625	0.470588	68.6667	62.3333	1
Chr. VII	460372	0.492997	0.532673	93.5	67.6667	0.52753	0.549617	93.8333	111.167	0.512346	0.568978	77.6667	80.3333	1
Chr. VII	465236	0.445476	0.523077	93.5	71.5	0.576423	0.482458	94.5	98.5	0.505031	0.453247	72	63.5	1
Chr. VII	469734	0.505495	0.595745	82.3333	51	0.52	0.54878	91.3333	100.667	0.542373	0.533333	70.6667	68.6667	1
Chr. VII	472176	0.490896	0.593603	110.5	69.5	0.528848	0.487628	102.5	109	0.472955	0.446889	81.5	80	1
Chr. VII	475290	0.479059	0.430989	73	61.5	0.540861	0.50187	78.5	92.5	0.538806	0.572998	66	63.5	1
Chr. VII	477768	0.459218	0.578725	103.75	75.25	0.525	0.529915	91.6	104.4	0.55276	0.516813	81.5	78.25	1
Chr. VII	480161	0.484848	0.586667	99	75	0.470455	0.54154	64	79.5	0.489283	0.595374	57.5	68.5	1
Chr. VII	485544	0.512887	0.473626	71.375	48.25	0.533839	0.59233	76.125	81.875	0.622287	0.577381	53.375	59.5	1
Chr. VII	487652	0.486842	0.491803	92.6667	65.3333	0.481481	0.517857	89	114	0.506329	0.555556	71.6667	74	1
Chr. VII	491820	0.529412	0.564516	104.333	73	0.532468	0.504274	90.6667	109.667	0.577778	0.518987	87	75.6667	1
Chr. VII	494715	0.530612	0.558824	91.3333	72.3333	0.440678	0.517544	110.333	112	0.515789	0.477778	85.3333	81.3333	1
Chr. VII	497242	0.5	0.54	59.3333	57	0.533333	0.519231	67.3333	75.6667	0.562354	0.502859	52.5	59.5	1
Chr. VII	499579	0.505882	0.540541	85	74	0.543478	0.51087	92	92	0.5	0.5	70	78	1
Chr. VII	501079	0.452055	0.5	79	60.3333	0.505882	0.532609	88	98.3333	0.478261	0.426471	71.6667	68.3333	1
Chr. VII	504554	0.450549	0.588235	91	51	0.623529	0.480392	85	102	0.541667	0.566265	72	83	1
Chr. VII	509580	0.614583	0.540984	96	61	0.530612	0.515464	98	97	0.576923	0.556962	78	79	1
Chr. VII	510059	0.404494	0.438596	89	57	0.560748	0.579365	107	126	0.55914	0.595745	93	94	1
Chr. VII	516852	0.528846	0.339286	104	56	0.520408	0.494253	98	87	0.6	0.583333	75	60	1
Chr. VII	520054	0.504505	0.423529	111	85	0.462121	0.53913	132	115	0.512195	0.53211	82	109	1
Chr. VII	523951	0.494845	0.453125	97	64	0.5	0.606742	98	89	0.537313	0.46875	67	64	1
Chr. VII	531402	0.519383	0.52475	86.5	74.5	0.407057	0.529519	80	126	0.527576	0.615859	58	79.5	1
Chr. VII	548514	0.457944	0.507042	107	71	0.424242	0.546296	99	108	0.544444	0.588889	90	90	1
Chr. VII	550382	0.446087	0.523214	91	78.5	0.54277	0.484897	90.5	121.5	0.537751	0.561769	86.5	83.5	1
Chr. VII	554050	0.47	0.463409	100	64.5	0.54127	0.529651	97.5	112.5	0.535834	0.619444	73.5	76	1
Chr. VII	555676	0.5	0.516667	83	59.4	0.466667	0.526316	79.4	101.6	0.630769	0.526316	78.8	78.6	1
Chr. VII	558467	0.498347	0.410855	80	78	0.504543	0.546028	112.5	103.5	0.474955	0.545819	88.5	76	1
Chr. VII	575154	0.467742	0.557692	62	52	0.458333	0.511628	72	86	0.5	0.435484	54	62	1
Chr. VII	578708	0.471472	0.509569	83	71	0.536713	0.509706	87.5	101	0.536345	0.535539	69	92.5	1
Chr. VII	579478	0.442376	0.534524	91	65.25	0.513711	0.508929	89.25	110	0.475806	0.55	72.5	68.75	1
Chr. VII	583495	0.434343	0.590164	99	61	0.441176	0.542373	102	118	0.536585	0.559524	82	84	1
Chr. VII	586052	0.510784	0.485199	92.75	66.5	0.489362	0.553897	87.5	100.75	0.504545	0.56456	65.25	52.75	1
Chr. VII	588704	0.502809	0.49375	96.5	80	0.461841	0.484774	73.5	116	0.536356	0.588363	75.5	68	1
Chr. VII	593030	0.476617	0.568609	90.5	66	0.533672	0.535223	87.1667	105.167	0.442227	0.51234	73	85.3333	1
Chr. VII	595720	0.47573	0.477444	81.5	62.5	0.502831	0.625976	84	90	0.504386	0.564713	59.5	72	1
Chr. VII	602556	0.517123	0.548428	80.25	72.5	0.476857	0.521408	87.75	110.75	0.542382	0.550862	62.5	64.25	1
Chr. VII	604118	0.534832	0.470483	90	70.5	0.547373	0.519064	83.5	110	0.483871	0.55	69	85.5	1
Chr. VII	608829	0.579545	0.557377	88	61	0.5	0.545455	82	99	0.530303	0.577465	66	71	1
Chr. VII	609958	0.484848	0.492308	99.7333	64.4	0.530325	0.536714	80.6875	95.375	0.509497	0.604941	78.25	74.4375	1
Chr. VII	613840	0.510927	0.484677	96.625	74	0.442641	0.569828	101.5	125.5	0.518928	0.537075	88.625	82.75	1
Chr. VII	616811	0.490741	0.462687	96.9474	68.6316	0.494949	0.513043	92.9474	116.158	0.518987	0.527473	81.2632	79.1579	1
Chr. VII	619238	0.47619	0.458333	101.914	72.0857	0.461538	0.559633	85.4	107.143	0.542857	0.559524	73.4	70.7429	1
Chr. VII	622273	0.5	0.510509	86.0556	63.2778	0.528169	0.5241	83.5556	102.611	0.57231	0.596875	67.8889	69.6667	1
Chr. VII	625898	0.513514	0.556962	92.9474	71.5789	0.538462	0.555556	103.421	111.053	0.471264	0.632911	78.2632	73.8947	1
Chr. VII	628526	0.487435	0.488857	83.625	67.0938	0.494379	0.478532	73.4474	90.6316	0.459459	0.545455	47.129	47.0645	1
Chr. VII	630914	0.5	0.52	72.0741	59.3704	0.461905	0.533265	68.5357	88.8214	0.46875	0.558824	34.1111	33.4444	1
Chr. VII	634480	0.514286	0.46	68.08	58	0.507246	0.556604	61.3704	75.9259	0.5	0.580645	41.1429	38.5714	1
Chr. VII	637744	0.493655	0.542791	88.05	63.6	0.494048	0.550598	85.35	103.75	0.487288	0.533482	55.6	63.9	1
Chr. VII	640411	0.507937	0.511111	79.2	63.2	0.506579	0.510016	79	86.6667	0.484681	0.554625	69.5	65.6667	1
Chr. VII	642664	0.524956	0.527533	92	69	0.492498	0.52604	99.55	117.3	0.497191	0.532338	82.85	78.1	1
Chr. VII	646899	0.477612	0.540984	85.0476	61.7143	0.494845	0.544554	92	102.905	0.461538	0.564516	81	72.4762	1
Chr. VII	649508	0.474583	0.522652	89.4286	67.8929	0.485714	0.529412	91.931	102.276	0.535354	0.555556	72	69.6897	1
Chr. VII	652970	0.482353	0.510204	82.2571	63.6	0.505376	0.57037	91.0286	106.743	0.505376	0.563025	76.5714	83.1714	1
Chr. VII	655252	0.518519	0.502874	98.1176	75.3824	0.509566	0.538894	89.5294	115.706	0.514176	0.566774	84.9412	80.5	1
Chr. VII	657886	0.454545	0.464286	87.7647	60.5294	0.527473	0.5761	80.5556	104.111	0.486842	0.574074	69.1765	54.7059	1
Chr. VII	661173	0.492308	0.479167	80.1282	68.8462	0.47191	0.555556	84	92.2222	0.5	0.563107	66.9302	66.2791	0.169647
Chr. VII	664694	0.487805	0.533333	89.8667	71.2667	0.478723	0.508772	93.5333	106.867	0.52439	0.525	61.2	61.8	1
Chr. VII	666856	0.426737	0.481639	89.9	73.4	0.491872	0.53113	94.85	108.3	0.531494	0.552296	50.35	55.45	1
Chr. VII	671038	0.453608	0.534483	84.6341	69.122	0.480519	0.513761	83	102.78	0.505814	0.537523	46.8611	41.1667	1
Chr. VII	673148	0.49569	0.486664	96.5833	73.1667	0.499758	0.573593	89.8333	116.75	0.50373	0.550337	60.5	46.75	1
Chr. VII	675624	0.503012	0.481978	87.75	64.25	0.486835	0.541176	80.5	100.6	0.511912	0.562051	68.05	61.5	1
Chr. VII	678864	0.474227	0.544304	97.8667	71.6	0.50495	0.57377	91.9333	114.4	0.506329	0.589286	73.2667	79.4	1
Chr. VII	682233	0.480086	0.497389	87.0833	69.7083	0.5125	0.522523	87.3043	105.478	0.528218	0.599759	58.9167	63.9583	1
Chr. VII	685606	0.454327	0.459984	83.7778	66.5	0.512571	0.533566	75.3889	87.8333	0.510648	0.590323	42	37.1875	1
Chr. VII	687814	0.494253	0.492537	88.8	72.8	0.469388	0.538462	86.8667	113.067	0.477273	0.547619	46.1333	39.4667	1
Chr. VII	691310	0.486621	0.524695	98	74.6071	0.504906	0.538048	88.3571	111.857	0.512121	0.592556	64.75	67.3214	1
Chr. VII	694505	0.518519	0.512821	95.2667	74.2667	0.478632	0.564103	97.2667	113.467	0.5125	0.573034	79.5333	78.4667	1
Chr. VII	697934	0.52234	0.533908	85.8125	60.5	0.540169	0.529553	85	96	0.443651	0.612102	67.1875	65.3125	1
Chr. VII	700804	0.512821	0.547945	78.8824	63.4706	0.531646	0.537879	93.5714	97.7143	0.51125	0.583333	78.3333	71.5556	1
Chr. VII	702626	0.506667	0.52381	75.7647	55.4706	0.444444	0.565686	86.5	95.1875	0.542857	0.537037	61.8824	59.5294	1
Chr. VII	706439	0.5	0.487805	64.6364	57.3636	0.49329	0.587555	66.3333	74.75	0.522727	0.589286	40.1667	51.6667	1
Chr. VII	713260	0.454545	0.48	76.4211	50.9474	0.537634	0.556701	75.8947	86.7368	0.577037	0.53589	42.5	49.5714	1
Chr. VII	715447	0.444994	0.485483	73.3421	54.6579	0.45035	0.462731	77.0263	89.7368	0.411765	0.522727	42	44.4828	1
Chr. VII	718949	0.451327	0.467532	105.086	78.2571	0.443299	0.504505	98	121.171	0.492537	0.483333	60.1143	66.4286	1
Chr. VII	721800	0.550509	0.49375	95.2857	70.1429	0.440607	0.508623	75.2143	92.9286	0.512508	0.529851	50.6429	58.5714	1
Chr. VII	725062	0.534884	0.476923	88.9048	71.7143	0.451327	0.509091	91.2381	99.3333	0.492308	0.526316	65.619	65.2857	1
Chr. VII	727122	0.535088	0.457627	88.9048	56	0.522727	0.5	89.2857	102.238	0.494382	0.5	80.8571	76.0476	1
Chr. VII	730345	0.467243	0.479167	90.2917	69.5417	0.481287	0.496269	96.1667	117	0.474984	0.596342	77.7917	83.8333	1
Chr. VII	733876	0.532477	0.523432	98.1154	68.2308	0.494995	0.505983	94.9615	115.231	0.483026	0.513621	74.4231	91.4615	1
Chr. VII	735626	0.53619	0.551316	63.25	37.25	0.554054	0.552941	57.1111	67.2222	0.620016	0.606247	49.75	48.375	1
Chr. VII	739549	0.534361	0.563499	99.875	70.625	0.516813	0.522729	102.938	113.5	0.515286	0.499765	79.375	74	1
Chr. VII	742402	0.538744	0.481639	92.3077	68.4615	0.470588	0.521368	85.8889	98.4444	0.537887	0.506333	63.5385	62.2692	1
Chr. VII	745888	0.515464	0.44898	90.6552	63.069	0.521645	0.486254	72.2667	90.1333	0.503846	0.534109	52.7308	39.4615	1
Chr. VII	748756	0.5	0.507937	85.3333	62.2857	0.506329	0.537037	75.3333	94.9524	0.542572	0.614141	48.0556	41.1111	1
Chr. VII	751583	0.525	0.5	86.7097	64.8387	0.5	0.520833	88.7097	102.387	0.530612	0.58	63.2903	63	1
Chr. VII	754674	0.455716	0.520989	91.0625	72.375	0.540115	0.512397	88.125	117.375	0.493242	0.544786	76.9375	76	1
Chr. VII	757291	0.511368	0.455699	95.2778	73.5556	0.50519	0.513768	98.2778	116.667	0.509665	0.537351	83.5556	79.5	1
Chr. VII	760098	0.5	0.473118	103.636	75.3636	0.533333	0.516667	93.3636	115.455	0.52	0.526316	78.6364	82.5455	1
Chr. VII	763320	0.468726	0.470713	90.8333	67.25	0.490741	0.513514	84.9231	104.923	0.466733	0.558298	74.8333	86.8333	1
Chr. VII	766579	0.511364	0.5	88.2353	67.1176	0.543032	0.541442	92.8889	111.111	0.474359	0.574436	81.9444	77.3333	1
Chr. VII	768739	0.51087	0.521127	87.8276	63	0.473118	0.509804	92.5172	103.897	0.529412	0.492063	71	73.4138	1
Chr. VII	773198	0.506173	0.507463	83.6286	62	0.473684	0.49	92.4	100.143	0.533333	0.538462	67.4571	71.6571	1
Chr. VII	774540	0.519804	0.416876	78	58.1923	0.471429	0.519608	91.96	108	0.509259	0.543056	73.5385	76.0769	0.118831
Chr. VII	778839	0.527027	0.508475	70.2051	53.6923	0.526663	0.497312	70.3043	81.4565	0.504098	0.541457	57.4286	55.9762	1
Chr. VII	780731	0.5	0.446744	80.6944	64.25	0.495283	0.507783	79.1111	101.972	0.5264	0.523514	73.9167	66.7222	1
Chr. VII	784433	0.502381	0.428918	93.9444	65.9444	0.530435	0.5	89.8947	96.4211	0.506849	0.488636	72.6316	73.2105	1
Chr. VII	786951	0.456311	0.515625	87.7391	62.8261	0.505102	0.488281	91.7273	121.909	0.543478	0.518987	85.6087	78.7391	1
Chr. VII	789939	0.477273	0.493151	92.7143	71.2857	0.493827	0.5	87.1429	108.19	0.484375	0.538462	72.8095	69.381	1
Chr. VII	793785	0.539474	0.482759	77.3846	63.8462	0.521127	0.521277	79.0769	92.3846	0.5	0.526316	66.7692	66.7692	1
Chr. VII	796857	0.473401	0.504098	91.0385	66	0.479479	0.516723	90.2308	110.115	0.460526	0.505878	76.6538	77.7308	1
Chr. VII	799523	0.513523	0.46839	94.75	78.7	0.516297	0.471424	99.75	117.35	0.493257	0.448966	76.05	81.65	1
Chr. VII	802956	0.505718	0.443881	85.3235	67.4706	0.541091	0.473684	85.8235	99.2941	0.510335	0.466265	72.2353	70.3824	0.0980579
Chr. VII	805306	0.493327	0.446295	98.85	75.65	0.495098	0.487583	100.35	115.15	0.533233	0.475392	79.15	84.85	1
Chr. VII	808199	0.542373	0.452381	81.5806	57.0645	0.479821	0.477778	77.5588	89.5882	0.449138	0.517593	66.9062	68.0625	1
Chr. VII	810986	0.494408	0.496753	91.6923	73.5	0.512184	0.536472	100.071	111.5	0.551724	0.493976	89.963	86.3704	1
Chr. VII	823876	0.542615	0.425397	81.5833	52.9167	0.5	0.468506	73.25	74.5	0.485294	0.45679	64.2308	62.6154	1
Chr. VII	827128	0.542857	0.45	87.3684	67.1579	0.505747	0.470588	92.8947	110.421	0.484848	0.5	65.4737	55.3684	1
Chr. VII	829871	0.481342	0.439638	91.2	69.25	0.46	0.44949	83.65	94.05	0.456281	0.382622	44.7	42.1	1
Chr. VII	832717	0.5	0.476923	80.92	65.68	0.46875	0.5	86.2	98.36	0.5	0.318182	46.3913	49.3478	1
Chr. VII	835206	0.528309	0.464298	84.6875	59.875	0.473389	0.449307	84.875	92.9375	0.414763	0.430288	58.625	57.3125	1
Chr. VII	838622	0.474553	0.478098	94.55	74.5	0.492106	0.467593	88.2	111.95	0.439954	0.439766	60.2	63.9	1
Chr. VII	842234	0.452381	0.492308	92.6	67.7333	0.495238	0.482143	88.2667	108	0.45	0.442623	58.6	53.4	1
Chr. VII	844982	0.513158	0.492857	79.5833	68.3333	0.502174	0.510932	92.2917	104.125	0.519338	0.487328	64.6667	72.1667	1
Chr. VII	846750	0.5	0.489583	85.4138	67.1724	0.475275	0.477827	87.5	92.6667	0.453125	0.493333	65.5517	72.2069	1
Chr. VII	850359	0.484848	0.435897	99	67.4839	0.477477	0.508772	100.581	118.548	0.515152	0.459459	86.1613	91.8387	1
Chr. VII	853266	0.502475	0.467252	91	69.6667	0.509556	0.475349	98.4583	104.125	0.509769	0.429891	84	76.2083	1
Chr. VII	857500	0.504505	0.507042	93.1765	70.6471	0.490741	0.433333	98.4118	115.118	0.536082	0.483146	80.8235	82.5294	1
Chr. VII	859584	0.5	0.438356	89.9024	69.9268	0.52	0.465577	91.619	110.833	0.493667	0.5	72.619	76.619	0.0401792
Chr. VII	862462	0.465347	0.472973	91.5429	70.6	0.518321	0.478533	82.0588	98.2941	0.52381	0.5	59.1143	55.2	1
Chr. VII	865808	0.505213	0.481247	91	76.8	0.461927	0.511239	93.2	103.7	0.525666	0.422343	67.5	67.8	1
Chr. VII	868582	0.513878	0.481481	106.571	74	0.510777	0.501969	90.3571	115.143	0.494048	0.392496	82.9286	76.6429	1
Chr. VII	871021	0.460674	0.415385	79	59.2222	0.520816	0.450986	76.7	84.1	0.521127	0.479167	58.6667	58.2222	1
Chr. VII	874544	0.541524	0.462933	86.8125	65	0.512224	0.481769	78.75	95.5625	0.557916	0.445332	58.125	64.9375	1
Chr. VII	877184	0.44786	0.507571	85.1	58.95	0.512626	0.540607	78.6364	83.5909	0.58209	0.534483	62.381	61.2381	1
Chr. VII	881235	0.5	0.540816	96.4242	74.5152	0.494949	0.441176	93.8788	114.303	0.5	0.511628	82.3333	80.1818	1
Chr. VII	882672	0.5	0.473684	75.3171	57.7317	0.462912	0.430952	73.0238	94.6429	0.5	0.360656	60.1707	67.122	1
Chr. VII	886030	0.472917	0.518017	93.7778	75.2222	0.474022	0.475384	92.7222	123	0.530883	0.495758	80.7222	78.3889	1
Chr. VII	889607	0.479167	0.476923	91.0345	63.1724	0.529412	0.47619	89.3448	106.759	0.505155	0.449438	79.1852	82	1
Chr. VII	892541	0.494949	0.484848	97.2857	76.5714	0.483607	0.45045	108.714	113	0.5	0.493976	90.1429	79	1
Chr. VII	895555	0.513274	0.487805	88.7407	75.7037	0.524752	0.5	94.8519	104.778	0.512195	0.493151	75.0741	72.7037	1
Chr. VII	897834	0.469697	0.481481	76.6897	67.6552	0.493671	0.483146	88.8276	97.3793	0.471264	0.442623	61.6207	61.2069	1
Chr. VII	902322	0.521981	0.473812	85.1667	79.3333	0.477104	0.495833	104.611	122.444	0.457691	0.481028	81.2222	83.6667	1
Chr. VII	904006	0.487991	0.495098	94.6389	77.0556	0.490145	0.470375	104.944	115.444	0.511586	0.457385	83.4444	93.9167	1
Chr. VII	907391	0.480769	0.470588	101.474	76.5789	0.563636	0.440678	110.526	130.895	0.516854	0.471264	97.8421	93.7368	1
Chr. VII	910327	0.484848	0.511905	81.6667	61.7037	0.470415	0.457671	83.9643	102.5	0.5	0.473684	71.7037	73.7037	1
Chr. VII	913309	0.52381	0.52381	95.2308	77.3846	0.46	0.444444	107.615	127	0.47191	0.469136	88.8462	96.4615	1
Chr. VII	916762	0.497475	0.512897	96.65	74.85	0.5	0.467496	99.1	110.9	0.489583	0.47619	84.3684	83.4211	1
Chr. VII	919537	0.50596	0.459016	82.9412	68.8824	0.505505	0.464025	90.3235	110.206	0.52753	0.463164	76.8529	75.0294	1
Chr. VII	922984	0.5	0.383562	76.8571	60.8571	0.494118	0.457831	83	87	0.489362	0.455882	53.5714	62.5714	1
Chr. VII	925252	0.484954	0.506552	99.8333	82.6667	0.491359	0.44168	96.8333	119	0.51527	0.486842	63.3333	60.6667	1
Chr. VII	927808	0.506046	0.449491	89.5	73.1875	0.502747	0.462718	85.6875	102.125	0.535152	0.521032	54.9375	64.125	1
Chr. VII	931094	0.493421	0.462477	66.9167	53.0833	0.545455	0.391753	75.04	80.2	0.526316	0.5	46.3478	60.9565	1
Chr. VII	935054	0.533981	0.470588	90.7778	58.4444	0.531915	0.490741	86.4444	96.6667	0.539683	0.539683	62	55.7778	1
Chr. VII	937613	0.520548	0.474359	104	69.5238	0.514706	0.458333	91.9048	105.048	0.479167	0.483871	66.9524	67.619	1
Chr. VII	940068	0.52439	0.48417	92.0417	75.625	0.514569	0.482847	89.2083	110.125	0.526611	0.5	60.5833	71.25	1
Chr. VII	943786	0.459184	0.479452	96.36	74.08	0.482759	0.458333	99.92	123.4	0.523443	0.493056	59.75	74.5833	1
Chr. VII	946228	0.488889	0.439024	86.8889	57.6667	0.484044	0.461685	84.2	99.4	0.411864	0.486761	59.3333	69	1
Chr. VII	949298	0.490434	0.526348	94.0625	64.8125	0.505561	0.467029	84.8	91.1	0.47517	0.434847	60.4375	68.875	1
Chr. VII	952040	0.569767	0.539683	86	63	0.472222	0.460674	108	89	0.549296	0.5	71	72	1
Chr. VII	956018	0.474227	0.535211	97	71	0.469388	0.522124	98	113	0.5	0.585714	58	70	1
Chr. VII	958388	0.471264	0.528571	87	70	0.495238	0.384615	105	104	0.5	0.551282	72	78	1
Chr. VII	961077	0.437141	0.455	89.5	74.75	0.47822	0.55202	94	111.75	0.430244	0.452922	77.5	91.25	1
Chr. VII	964330	0.597561	0.5	82	80	0.547619	0.512397	84	121	0.538462	0.534884	65	86	1
Chr. VII	967606	0.47586	0.525	95.5	65	0.407283	0.491183	97	126	0.467377	0.532903	74	84	1
Chr. VII	971490	0.517857	0.45679	108	77.6667	0.548077	0.519685	108	133	0.494949	0.493671	91	90.6667	1
Chr. VII	975368	0.54717	0.47619	100	73.3333	0.413793	0.455446	123	108	0.397727	0.5375	88.6667	82.3333	1
Chr. VII	979614	0.548611	0.474073	97.5	76.5	0.465338	0.534131	92.5	107	0.507059	0.475031	80	103	1
Chr. VII	982980	0.533291	0.424423	81.5	59	0.548897	0.485668	74	89	0.450397	0.571548	64	56.75	1
Chr. VII	986494	0.616071	0.482353	112	85	0.504202	0.507143	119	140	0.463918	0.551282	97	78	1
Chr. VII	987860	0.493355	0.440087	85	68	0.532609	0.468349	89	100	0.503396	0.441032	80.5	81	1
Chr. VII	991959	0.5	0.511364	94	77.6	0.482353	0.431373	91.2	118.6	0.545455	0.514286	71.6	77.6	1
Chr. VII	994084	0.449962	0.46044	114.5	60.5	0.47603	0.510684	85.5	118.5	0.499753	0.482783	78	75	1
Chr. VII	996583	0.517647	0.561404	85	57	0.47	0.522523	100	111	0.542373	0.460526	59	76	1
Chr. VII	1000371	0.453333	0.419355	82.6667	51	0.54	0.518868	87.3333	107.333	0.505747	0.576271	84	80	1
Chr. VII	1004074	0.478872	0.452978	94.125	61.3333	0.524706	0.479227	91.4583	108.208	0.47561	0.501073	79.125	72.875	1
Chr. VII	1006262	0.518519	0.45679	99.2857	81.7619	0.466019	0.477876	103.857	121.667	0.520833	0.482759	90.619	91.1429	1
Chr. VII	1009715	0.484687	0.525316	113.25	79.875	0.474937	0.481367	101.75	116.875	0.492857	0.510417	79.375	98.875	1
Chr. VII	1011962	0.50965	0.460358	92.5	77	0.524327	0.448052	95.5	111.5	0.47471	0.449713	82	73.5	1
Chr. VII	1026742	0.507143	0.594151	90.5	76.5	0.493512	0.495639	92.5	116.5	0.528876	0.501554	87.5	88.5	1
Chr. VII	1030600	0.523364	0.506667	92.4286	74.8571	0.52439	0.509615	93.4286	105.857	0.478873	0.541667	75.8571	62	1
Chr. VII	1036389	0.506667	0.426667	88.6667	68	0.518987	0.527778	94.3333	104.333	0.45	0.54321	64	74.3333	1
Chr. VII	1040738	0.512821	0.508475	78	59	0.5	0.459459	94	111	0.435484	0.514706	62	68	1
Chr. VII	1042034	0.474531	0.424979	79.4	65.6	0.49002	0.542951	93.3	104	0.53123	0.508232	65.3	63.4	1
Chr. VII	1045800	0.474389	0.484207	87.1667	74	0.494872	0.494012	96.3333	121	0.561077	0.529003	73.3333	74	1
Chr. VII	1047764	0.595857	0.522035	92.25	70.75	0.477767	0.540925	89.5	124	0.529856	0.526099	83.75	85.5	1
Chr. VII	1052009	0.492754	0.578947	69	38	0.625	0.546875	55.6667	72	0.5	0.383333	38	60	1
Chr. VII	1054420	0.542857	0.518519	96.6	67.8	0.510204	0.494737	94.6	98	0.515625	0.552239	64	59.2	1
Chr. VII	1061468	0.532609	0.474576	88.6667	66.6667	0.465909	0.516129	93	104	0.34375	0.596774	70.6667	79	1
Chr. VII	1066735	0.466667	0.507246	89.3333	74.6667	0.511905	0.518519	85.3333	114	0.530303	0.5625	68.6667	75.3333	1
Chr. VII	1082009	0.942286	0.952381	47.95	37.1	0.975	0.980769	46.4348	53.5652	1	0.952381	40.1905	36.3333	1
Chr. VIII	14749	0.381497	0.457602	73.1667	45.1667	0.416413	0.459607	77.8333	76.1667	0.511281	0.570755	58.75	50	1
Chr. VIII	16671	0.463918	0.628205	88.7333	75.2667	0.517647	0.657407	85.8667	103.667	0.538462	0.666667	46.4667	50.7333	0.17395
Chr. VIII	19801	0.456753	0.696311	92.5	83	0.536888	0.660677	96.75	119.75	0.524116	0.70994	50.25	55.25	1
Chr. VIII	27733	0.466667	0.568966	91.3333	68.3333	0.504673	0.622449	101.667	96.3333	0.564516	0.661538	57.6667	54.3333	1
Chr. VIII	31737	0.513158	0.625	81.1429	70.4286	0.493506	0.612903	77	97.2857	0.645161	0.616667	64.1429	55.7143	1
Chr. VIII	34824	0.512192	0.6292	83	78.5	0.47168	0.557726	91	100	0.508403	0.64687	77.5	96.5	1
Chr. VIII	36302	0.433333	0.534483	60	58	0.459016	0.555556	61	81	0.551724	0.672727	58	55	1
Chr. VIII	40450	0.459677	0.577778	124	90	0.438202	0.661017	89	118	0.417722	0.60274	79	73	1
Chr. VIII	42789	0.477273	0.662338	85.6	79.2	0.52	0.651852	95.2	115.6	0.46988	0.584906	69	64.8	1
Chr. VIII	47367	0.451923	0.608108	95	67	0.514019	0.674797	99.3333	115.333	0.488636	0.681319	73	87.3333	1
Chr. VIII	48822	0.502884	0.58961	88.25	59.25	0.437694	0.669448	95.5	103.75	0.505729	0.694428	70.75	68.25	1
Chr. VIII	53483	0.486726	0.614458	97.5714	81.7143	0.489796	0.648276	102.571	132.286	0.481013	0.628866	90.4286	93.2857	1
Chr. VIII	55458	0.509615	0.603774	102.333	71.9333	0.536585	0.608696	108	110.867	0.5	0.633803	83.9333	89.8667	1
Chr. VIII	58524	0.488372	0.674699	91.6667	73.8667	0.491667	0.628319	94.1333	108.133	0.5	0.65	75.4667	77.4667	0.0188282
Chr. VIII	61547	0.5	0.625	82.5758	67.1212	0.518072	0.608247	78.8485	91.8182	0.489796	0.617647	64.3939	53.697	7.5404e-07
Chr. VIII	64282	0.492063	0.648649	83.5172	62.7241	0.520408	0.666667	72.8966	90.7586	0.509804	0.684211	66.931	57.7586	1.05976e-06
Chr. VIII	67716	0.549837	0.645368	102.167	71.5	0.549775	0.611574	98.1667	109.444	0.535714	0.680412	81.7647	85.3529	0.00531853
Chr. VIII	70883	0.480392	0.635135	92.5294	72.0588	0.516484	0.645669	91.8235	122.471	0.492063	0.642105	79.4706	85.1765	0.000100211
Chr. VIII	74026	0.528681	0.686773	88.9091	74.3182	0.510127	0.635622	94.1364	113.295	0.532489	0.633739	78.1818	80	2.94235e-17
Chr. VIII	76827	0.486842	0.605263	86.6842	63.8421	0.481013	0.652174	85.3158	97.3158	0.555556	0.655738	46.7368	55.6316	0.0142095
Chr. VIII	79610	0.516335	0.6728	62.8125	55.375	0.519159	0.619194	67.2222	80.7222	0.56541	0.72381	39.1667	38.5	1
Chr. VIII	82559	0.559028	0.657658	93.6667	72.3333	0.46284	0.660207	89.8333	110.167	0.575113	0.7375	41.75	43	0.0325558
Chr. VIII	84956	0.489362	0.676923	83.4375	69.125	0.50495	0.662921	87.1765	95.5882	0.578063	0.701713	43.4375	56.875	0.00564589
Chr. VIII	92482	0.516667	0.716248	57.8333	45.7778	0.50058	0.675564	58.6	71.15	0.605263	0.702128	41.0667	55	0.226605
Chr. VIII	94418	0.5242	0.623821	82.25	55.1	0.514286	0.637681	72.8696	86.6522	0.548166	0.623311	53.9545	69.1818	0.030769
Chr. VIII	97611	0.489796	0.578947	97.0588	75.0588	0.472222	0.648148	101.941	124.647	0.492537	0.630952	86.4118	89.2353	2.98679e-06
Chr. VIII	100630	0.52298	0.608225	102.833	71	0.485367	0.655124	95.6667	127.667	0.484161	0.630147	79.3333	89.5	1
Chr. VIII	104066	0.474984	0.611806	82.5625	62.6875	0.483483	0.615018	93.625	110.312	0.494048	0.609859	80.875	74.375	0.00564589
Chr. VIII	105818	0.438921	0.521286	72.6786	52.6071	0.491667	0.669782	64.75	87.6786	0.507814	0.593132	57	56.9583	1
Chr. VIII	110192	0.49	0.623792	87	64.3	0.494737	0.576471	84.2727	90.3636	0.515357	0.563633	47.8	52.6	1
Chr. VIII	111623	0.469697	0.594203	78.1538	64.5385	0.486842	0.615385	74.6154	87.3077	0.555556	0.542857	45.0769	41.7692	1
Chr. VIII	116195	0.5125	0.597403	77.6452	57.0323	0.506667	0.645455	70.2581	92	0.603062	0.606818	49.9667	48.4	0.00746089
Chr. VIII	117620	0.459358	0.594298	84.5312	61.5938	0.515959	0.656481	78.7188	97.1875	0.536134	0.61238	63.9062	63.2188	0.00237291
Chr. VIII	121787	0.47541	0.626866	83	60.3333	0.460784	0.5625	84.619	96.9048	0.441176	0.575342	65.2381	68.7619	6.43372e-06
Chr. VIII	124014	0.497748	0.571904	103.385	72.7692	0.505349	0.585359	90.3846	105.346	0.4863	0.627857	85.3462	83.0769	0.00892423
Chr. VIII	127727	0.515152	0.565217	88.7619	62.0476	0.458824	0.636364	89.0476	100.524	0.488889	0.612903	76.4762	72.381	0.000147548
Chr. VIII	130533	0.52439	0.59322	86.2105	67.8947	0.5	0.572727	94.6842	106.474	0.53125	0.592105	69.9474	81.0526	1
Chr. VIII	134110	0.595878	0.74734	50.5833	43.3611	1	1	47.1186	57.1017	0.451128	0.571429	46.5909	46.1364	1
Chr. VIII	136628	0.519481	0.60241	88.6316	72.7895	0.531532	0.609023	90.8947	106.579	0.532258	0.581395	69.4737	71.8947	1
Chr. VIII	139405	0.460177	0.571429	89.1481	67.2222	0.479167	0.611111	97.9259	109.481	0.539683	0.630858	77.1538	73.6538	1.12827e-06
Chr. VIII	141885	0.520408	0.583333	98.8947	67.7895	0.532468	0.625954	101.474	116.263	0.484211	0.629032	82.8947	83.1579	1
Chr. VIII	145579	0.508475	0.607595	86.16	63.16	0.507692	0.608333	88.96	103.24	0.544769	0.615032	82.1364	77.8182	0.491319
Chr. VIII	148456	0.529412	0.583333	81.122	57.8049	0.54321	0.580645	79.9756	93.122	0.520548	0.59375	60.6098	66.4878	1
Chr. VIII	150946	0.488839	0.573214	86.1346	68.1154	0.505895	0.607976	81.1154	85.6154	0.538462	0.568182	59.3585	51.9434	0.000255411
Chr. VIII	154381	0.516484	0.517241	75.92	62.36	0.487179	0.623188	67.56	69.92	0.534884	0.528302	44.3478	42.4783	1
Chr. VIII	157596	0.483232	0.608742	85.5	71.0769	0.509524	0.577714	77.1154	98.8846	0.538981	0.611908	58.2308	56.7692	1
Chr. VIII	159950	0.491228	0.60274	97.7059	73.5882	0.494737	0.555556	100.647	126.059	0.511364	0.6	91	86.2941	0.774574
Chr. VIII	164384	0.525387	0.570437	89.6875	64.5625	0.48606	0.53699	88.25	106.625	0.5	0.597619	69.1875	79.6875	1
Chr. VIII	166774	0.529105	0.5809	87.5	69.2609	0.487776	0.570047	93.3913	115.152	0.5139	0.584473	74.1957	73.5217	0.0456348
Chr. VIII	169040	0.502475	0.543203	89.9286	71.9286	0.497191	0.580987	89.6429	112.786	0.489011	0.562135	75.1429	82.4286	1
Chr. VIII	172563	0.5	0.5875	95.9412	69.7059	0.51011	0.561111	92.5556	122.667	0.506494	0.568421	79.1765	87.5294	0.273175
Chr. VIII	175365	0.464646	0.511628	107.077	74.6923	0.46729	0.592857	100.462	125.538	0.455556	0.56044	89.3846	95.3077	0.205863
Chr. VIII	178220	0.531859	0.568121	92.0714	75.1071	0.50567	0.583374	95.25	127.571	0.529129	0.559709	88.6071	84.7857	1
Chr. VIII	181793	0.499562	0.560924	100.389	77.7222	0.51398	0.573281	93.1667	115.5	0.505912	0.5329	78.9444	82.2222	1
Chr. VIII	184171	0.526316	0.535714	86.7407	63.9259	0.494624	0.60396	94.2963	102.074	0.480769	0.53125	73.1852	69.2593	1
Chr. VIII	187948	0.53913	0.541096	92.4	61.5	0.505224	0.527202	92.6	103.5	0.51087	0.567901	83.8889	76.8889	1
Chr. VIII	189823	0.504167	0.527047	103.357	66.2143	0.528279	0.532385	100.571	117.714	0.500635	0.54951	88.8571	87.3571	1
Chr. VIII	192684	0.38563	0.593333	75	62.5	0.50943	0.52937	97	94	0.505614	0.558824	66	67.5	1
Chr. VIII	200617	0.56	0.585366	100	82	0.576471	0.596154	85	104	0.563636	0.544304	55	79	1
Chr. VIII	203615	0.402174	0.590164	98.8	68.2	0.488636	0.496	91.8	111.6	0.5375	0.512195	80	76.4	1
Chr. VIII	204185	0.484558	0.576021	90.75	85.5	0.491313	0.558442	98.25	113.25	0.521578	0.520509	72.5	90.75	1
Chr. VIII	209086	0.403488	0.545684	88.6667	75.8333	0.548258	0.475581	98.8333	111.833	0.558961	0.561477	87	97.3333	1
Chr. VIII	211602	0.379526	0.413551	121.1	78.5	0.328918	0.41232	125.1	139.8	0.343434	0.273333	80.3333	100.333	1
Chr. VIII	217492	0.508066	0.521812	88	65.5	0.466518	0.506098	93.3	115.5	0.536842	0.561224	85.2222	91.8889	1
Chr. VIII	219780	0.521127	0.521127	86.4286	89	0.490196	0.546392	101.429	104.143	0.506667	0.527473	79.5714	82	1
Chr. VIII	223175	0.494446	0.534249	99.1667	79.1667	0.438772	0.535445	105.667	114.5	0.511401	0.519508	80.8333	92.1667	1
Chr. VIII	227009	0.5	0.593023	92.6667	73.3333	0.47191	0.455446	104.333	109	0.492537	0.459016	51.3333	60.6667	1
Chr. VIII	229323	0.444444	0.5	84	55	0.538462	0.493976	70.6667	88.3333	0.597039	0.541635	51	37	1
Chr. VIII	235500	0.495	0.473998	100	74.5	0.499626	0.53408	116	122.5	0.543071	0.514947	92	84.5	1
Chr. VIII	242447	0.518072	0.505882	91.6667	75.3333	0.445455	0.512397	94.3333	122.667	0.432836	0.5	67	67	1
Chr. VIII	245577	0.492537	0.523077	67	65	0.409639	0.54902	83	102	0.513514	0.519231	37	52	1
Chr. VIII	248907	0.438202	0.538462	89	65	0.5	0.495652	80	115	0.515625	0.48913	64	92	1
Chr. VIII	249790	0.52439	0.521739	82	69	0.445455	0.526786	110	112	0.591549	0.474359	71	78	1
Chr. VIII	254202	0.473329	0.435383	82.25	58	0.54285	0.515049	71.75	88	0.583453	0.548128	48.25	48.5	1
Chr. VIII	261724	0.473684	0.508772	84.6667	70.6667	0.470588	0.477612	59.6667	66	0.394737	0.5	38	40	1
Chr. VIII	265464	0.583722	0.495317	113.5	84	0.484694	0.539596	96	131.5	0.520728	0.50163	84.5	86	1
Chr. VIII	267168	0.474227	0.510417	97	96	0.554455	0.406897	101	145	0.537634	0.505882	93	85	1
Chr. VIII	271941	0.394737	0.391304	76	46	0.482759	0.571429	58	56	0.469388	0.627907	49	43	1
Chr. VIII	275290	0.525253	0.5	99	70	0.456522	0.536	92	125	0.517647	0.588235	85	85	1
Chr. VIII	280860	0.548301	0.499129	94.75	60.25	0.471707	0.508249	80.5	106.5	0.499084	0.542857	67	73.25	1
Chr. VIII	283957	0.466667	0.423077	87.5556	64.4444	0.469388	0.505051	81.7778	98.1111	0.511364	0.491525	76.2222	73.5556	1
Chr. VIII	287668	0.56279	0.523906	89.3125	67.9375	0.506195	0.54512	95.875	117.938	0.523489	0.494088	68.6875	81.5625	1
Chr. VIII	290059	0.516105	0.432776	85.7143	61.5	0.473902	0.5375	89.8571	102.929	0.513889	0.49719	58.5714	61.5	1
Chr. VIII	292548	0.511905	0.538445	87.1	73.55	0.446127	0.506303	87.3	111.7	0.521955	0.530883	59.65	70.75	1
Chr. VIII	294915	0.475248	0.518519	90	67.2381	0.517241	0.505051	91.3333	117.857	0.526882	0.534247	68.1905	70.7143	1
Chr. VIII	297766	0.561224	0.5	96	70.3333	0.487179	0.481818	103.889	114	0.478261	0.468085	79.8889	89.2222	1
Chr. VIII	300978	0.511426	0.488656	90.5	84	0.515014	0.520347	100	127	0.512981	0.558979	79	71.5	1
Chr. VIII	304458	0.527778	0.478873	88	73.2	0.5	0.489362	74.4	103	0.490909	0.547945	53.6	54.4	1
Chr. VIII	311373	0.483051	0.519481	97.3333	73.3333	0.512821	0.516854	85.3333	99	0.574468	0.517241	42.6667	52.3333	1
Chr. VIII	314314	0.561224	0.531472	91	85	0.491085	0.546729	95.25	116	0.454485	0.454991	53.5	65.25	1
Chr. VIII	317153	0.488889	0.45122	102.077	74.9231	0.484536	0.491803	93.1538	115.923	0.507692	0.4875	84	79.6154	1
Chr. VIII	319124	0.484221	0.468371	105.625	74.875	0.474853	0.466667	103.562	122.562	0.553943	0.522543	85.5	96.375	1
Chr. VIII	322381	0.466667	0.507463	92.1429	67.1429	0.538462	0.428571	93.1429	108.714	0.5	0.480519	76	76.7143	1
Chr. VIII	325184	0.5	0.531915	94.7273	80.8182	0.512821	0.522727	103	115.545	0.525641	0.4875	87.9091	79.1818	1
Chr. VIII	328055	0.515789	0.528571	100.727	75.1818	0.494118	0.504673	95.7273	122.727	0.464286	0.494624	75.4545	91.1818	1
Chr. VIII	331754	0.435564	0.493812	96.6667	75.5	0.536221	0.506226	93	112.167	0.511836	0.493333	78.5	87.3333	1
Chr. VIII	335817	0.54955	0.484848	97.5333	74.6667	0.5	0.459677	105.333	125.8	0.561644	0.488372	83.1333	83.5333	1
Chr. VIII	336844	0.522967	0.462933	97.9091	73.4091	0.500091	0.489014	96.5	113.227	0.543844	0.505747	81.6818	81.6818	1
Chr. VIII	340586	0.519605	0.521645	95.8	79.35	0.495495	0.541461	97.65	120.95	0.468745	0.493902	82.05	85.05	1
Chr. VIII	342786	0.542169	0.532468	100.667	73.3333	0.45977	0.465116	99.4	114.6	0.477778	0.542169	77.4667	72.9333	1
Chr. VIII	346315	0.55	0.521127	86.1765	73.2941	0.5	0.491525	81.8235	106.765	0.473684	0.541667	50	47.2308	1
Chr. VIII	348978	0.511634	0.512363	87.8235	65.8824	0.493467	0.545833	79.2647	100.941	0.488372	0.533333	39	32.8824	1
Chr. VIII	351889	0.47	0.453333	89.3077	68.3077	0.507463	0.469027	80.5385	102.308	0.47619	0.5	45.3333	54.2222	1
Chr. VIII	355349	0.524752	0.474576	94.6667	67.5333	0.484681	0.524219	90.5714	115.214	0.521585	0.503165	66.8571	74.5	1
Chr. VIII	359104	0.544444	0.470713	75.3182	56.2273	0.534884	0.512195	84	93.913	0.508475	0.54878	57.8261	71.3478	1
Chr. VIII	360746	0.533333	0.548387	84.0435	56.6522	0.529915	0.547619	84.3913	97.2609	0.512195	0.528736	69.6522	69	1
Chr. VIII	364737	0.533302	0.537876	74.1786	62.1429	0.477778	0.515464	84.037	99.037	0.517827	0.5482	72.1786	73.6071	1
Chr. VIII	367251	0.498413	0.548847	88.1429	70.3571	0.525575	0.481878	96.5	105.786	0.48324	0.543403	78.4286	86.5714	1
Chr. VIII	370697	0.459184	0.5	82.6471	66.8235	0.484848	0.544	94.6471	102.824	0.573171	0.542857	74.5882	68.1765	1
Chr. VIII	373116	0.5	0.5125	96.8824	76.5882	0.516949	0.515152	92.1765	116	0.531915	0.5	82	85.8235	1
Chr. VIII	376436	0.505278	0.493212	87.8529	67.5294	0.531358	0.502174	90.3529	104.176	0.518451	0.521789	72.6765	72	1
Chr. VIII	379070	0.54717	0.509434	75.913	58.2174	0.522727	0.477876	85.3913	101.174	0.52	0.480519	68.7826	72.2609	1
Chr. VIII	382920	0.505747	0.484524	78.7083	63.9792	0.513158	0.52459	94.3617	97.234	0.515625	0.506329	72.5319	71.234	1
Chr. VIII	385142	0.531727	0.537523	75.7917	54.8333	0.457118	0.505814	80.6667	83.75	0.535625	0.522035	58.2083	68.1667	1
Chr. VIII	388348	0.539346	0.476515	70.65	58.2	0.506098	0.546662	75.6364	88.4091	0.526316	0.539567	63.55	66.55	1
Chr. VIII	392275	0.494253	0.526316	77.5714	54.4286	0.498451	0.490506	72.625	78.625	0.563636	0.555556	55.1429	60.8571	1
Chr. VIII	395277	0.53125	0.464789	92.9231	64	0.545455	0.520661	85.6154	102	0.533333	0.521277	68.3846	72.9231	1
Chr. VIII	397002	0.481897	0.514955	88.1	70.4	0.505952	0.500579	92.6	107.8	0.447345	0.517792	70.3	74.2	1
Chr. VIII	401075	0.524045	0.489023	92.75	74.875	0.480302	0.483815	86.25	113	0.516231	0.457987	60.625	76.5	1
Chr. VIII	403198	0.482952	0.447934	84.75	65.5417	0.462728	0.4194	75.9583	93.625	0.5	0.394841	48.0455	55.1818	1
Chr. VIII	406414	0.51	0.433962	70.5333	60.5333	0.435897	0.467532	53.4	61.9333	0.297768	0.35	33.5	31.5	1
Chr. VIII	409647	0.525641	0.474576	81.1111	62.6667	0.483333	0.479167	56.8889	61.7778	0.473684	0.6	38	30	1
Chr. VIII	412442	0.517604	0.512719	76.4375	57.8125	0.481481	0.516129	64.5333	76.7333	0.461538	0.484848	38.3846	38	1
Chr. VIII	415644	0.474366	0.506098	91.0625	80.1875	0.505167	0.537484	95.5	109.5	0.497191	0.5	74.0625	80.0625	1
Chr. VIII	418349	0.504202	0.486111	96.1304	73.7826	0.489583	0.5	93	114.826	0.505882	0.505882	80.4348	85.7391	1
Chr. VIII	421321	0.521008	0.519481	99.3478	69.7391	0.504274	0.509804	100.652	115	0.492754	0.511628	81.0435	81.4783	1
Chr. VIII	424304	0.485119	0.513553	98.6667	76.25	0.502809	0.525387	99.6667	116.417	0.536472	0.569184	74.8333	80.8333	1
Chr. VIII	428044	0.505618	0.507042	89.8519	65.5556	0.518072	0.5	80.4074	94.8148	0.562609	0.605458	54.6667	49.8333	1
Chr. VIII	430130	0.455696	0.508197	92.3636	72.1818	0.533333	0.529412	89.7273	111.909	0.575	0.617021	45.4545	41.9091	1
Chr. VIII	433790	0.545247	0.532389	89.1429	71.5714	0.501858	0.507102	88.7143	115.786	0.5	0.518188	58	60.8571	1
Chr. VIII	435899	0.485724	0.480467	92.1667	64.9167	0.472556	0.526993	90.3333	103.5	0.51564	0.5	68	71.3333	1
Chr. VIII	439716	0.47561	0.492958	93.2308	77.9231	0.462264	0.509091	93.7692	117.692	0.493506	0.484211	74	82.1538	1
Chr. VIII	441987	0.509845	0.450164	97.1	72.5	0.493902	0.513065	99	111.1	0.484186	0.479053	78.1	83.8	1
Chr. VIII	445946	0.519768	0.489583	82	82.5	0.505102	0.48266	95.8	108.5	0.497191	0.464528	73.5	73.5	1
Chr. VIII	447979	0.535211	0.459016	82.3846	61.8462	0.5	0.513514	81.9231	98.7692	0.479221	0.514017	66.0833	72.1667	1
Chr. VIII	451169	0.533333	0.52	81.8	65	0.506329	0.453608	90.5333	102.333	0.482759	0.540541	74	75.7333	1
Chr. VIII	454038	0.5	0.497526	93.125	73.5	0.486308	0.484778	95.75	116.406	0.482969	0.492531	80.375	72.7812	1
Chr. VIII	457546	0.54	0.514286	90.9355	71.3548	0.477273	0.48	87.8387	106.71	0.506098	0.533333	74.4	79.8333	1
Chr. VIII	460285	0.534483	0.5	94.8696	72.0435	0.504673	0.495868	95.1739	119.609	0.533333	0.48913	82.5217	82.0435	1
Chr. VIII	464335	0.505263	0.476744	78.122	62.9268	0.532609	0.555556	81.2889	97.5778	0.5	0.537037	59.2326	74.9767	1
Chr. VIII	465928	0.478019	0.510547	80.6346	65.6346	0.479813	0.497863	79.8333	90.3333	0.482684	0.449438	60.8519	67.0185	1
Chr. VIII	469474	0.51099	0.518621	92.75	75.15	0.49436	0.520204	91.3	116.6	0.532302	0.538462	79.15	78.55	1
Chr. VIII	472879	0.470588	0.530303	76.0667	63.2	0.509259	0.515789	91.8	102	0.477273	0.537634	62.5333	67.0667	1
Chr. VIII	474889	0.541958	0.548345	62.375	51.875	0.518394	0.531109	67.75	83.25	0.538344	0.514034	48.5833	56.6667	1
Chr. VIII	478429	0.515152	0.480769	90.16	68.72	0.525	0.508475	84.32	103.92	0.489796	0.5	55.72	56.88	1
Chr. VIII	481690	0.539216	0.541176	92.04	77.92	0.534247	0.485075	94.92	125.44	0.5	0.478873	74.64	71.36	1
Chr. VIII	483978	0.486111	0.47191	96.6522	79.6087	0.525773	0.495868	101.696	124.565	0.518987	0.47191	88.5652	89.6522	1
Chr. VIII	487057	0.497191	0.48215	82.1364	68.9545	0.471666	0.495902	94.6818	113.5	0.473148	0.484962	65.8182	76.5455	1
Chr. VIII	491037	0.474138	0.480519	100.765	78	0.517857	0.472	100.235	122.706	0.551402	0.476744	94.1765	86.5882	1
Chr. VIII	494070	0.533908	0.550862	76.2692	63.1538	0.50671	0.494601	81.4615	95.0769	0.516847	0.492537	69.7308	65.3077	1
Chr. VIII	497079	0.494939	0.473099	92.0625	76.1875	0.502941	0.486683	95.0625	106.688	0.51411	0.492857	71.875	76.625	1
Chr. VIII	499701	0.507377	0.464127	100.962	72.0769	0.482343	0.481525	99.8077	115.692	0.537088	0.492367	85.3077	83	1
Chr. VIII	501670	0.485913	0.496032	78.5	61.6071	0.534056	0.425	79.25	100.929	0.5	0.484793	65.3929	73.5714	1
Chr. VIII	506176	0.479622	0.478379	89.3571	75.6429	0.520496	0.495833	87.7857	113.643	0.489323	0.458578	68.9286	78.1429	1
Chr. VIII	509257	0.527473	0.511111	83.7273	77.0909	0.506024	0.496124	92.8182	107.636	0.492537	0.486957	79.4545	86.8182	1
Chr. VIII	511726	0.496754	0.508929	84.0385	66.8846	0.522173	0.486226	95.5769	108.923	0.535985	0.46361	69.0385	77.1154	1
Chr. VIII	514822	0.470079	0.537879	89.375	66	0.512631	0.492424	100.875	121	0.527787	0.442622	56.625	80	1
Chr. VIII	517308	0.481176	0.499365	87.0333	65.0667	0.483562	0.460227	89.5667	99.9667	0.540064	0.5	59.6667	64.8667	1
Chr. VIII	520387	0.528574	0.482013	74.6	65.2	0.490256	0.512936	83.3	100.95	0.537054	0.571429	57	64.5	1
Chr. VIII	523278	0.48913	0.485714	82.4902	67.5098	0.54676	0.507934	91.0962	103.096	0.537447	0.5	57.4615	66.6731	1
Chr. VIII	525854	1	1	71.0926	49.6481	1	1	57.8193	67.0241	0.987179	0.992754	50.8333	67.2083	1
Chr. VIII	528226	1	1	58.3333	38.6667	1	1	57.6667	65.3333	0.861111	0.801471	44	50	1
Chr. VIII	554641	0.662745	0.68514	221.286	170.071	0.623296	0.673105	244.357	280	0.66911	0.697287	186.071	216.5	1
Chr. VIII	555991	0.575419	0.595238	163.333	117.152	0.672406	0.664929	153.5	155.675	0.650709	0.641775	129.85	137.075	1
Chr. IX	25792	0.909091	0.902439	61.3871	53.5806	0.876923	0.942195	62.1765	79.2059	0.951613	0.870968	58.2903	63.9032	1
Chr. IX	27756	0.459735	0.529199	92.75	66.75	0.553967	0.630147	85	103.75	0.504237	0.584241	73.75	73	1
Chr. IX	31519	0.532468	0.521739	77	69	0.52381	0.537037	84	108	0.493151	0.59322	73	59	1
Chr. IX	33149	0.573034	0.546875	89	64	0.555556	0.605634	90	142	0.543478	0.4375	92	80	1
Chr. IX	36520	0.581985	0.648214	82.5	65.5	0.497712	0.582205	93.5	107.5	0.470672	0.5875	79.5	81	1
Chr. IX	44120	0.48	0.540984	78	60.6667	0.518072	0.575342	79.6667	90	0.477273	0.517241	55.6667	66	1
Chr. IX	48439	0.538462	0.558824	104.667	82.6667	0.517241	0.594595	104.667	127.667	0.493671	0.5	80.6667	84.3333	1
Chr. IX	51292	0.495327	0.635294	83.3333	72	0.428571	0.561983	98	102.333	0.404255	0.623529	62.3333	75	1
Chr. IX	54044	0.559322	0.536585	118	82	0.460784	0.565517	102	145	0.534653	0.534483	101	116	1
Chr. IX	57578	0.5	0.52381	91.3333	87.3333	0.481928	0.571429	93	110.333	0.555556	0.5625	73	71.3333	1
Chr. IX	62637	0.516129	0.580247	93	81	0.421053	0.64	76	100	0.454545	0.542373	77	59	1
Chr. IX	68780	0.539474	0.491228	79.1333	62.4667	0.529412	0.577778	80.8667	96.9333	0.493333	0.5	68.5333	76.2667	1
Chr. IX	70370	0.5225	0.57033	84.4333	58.2667	0.453463	0.542756	76.9667	100.367	0.496575	0.522902	70	71	1
Chr. IX	73727	0.518987	0.558824	81	65.6667	0.516129	0.524194	92	111.333	0.5625	0.552632	80	82.3333	1
Chr. IX	76002	0.567816	0.60755	71	60.75	0.530201	0.601075	89.25	101.5	0.55814	0.55676	59.75	61.75	1
Chr. IX	78966	0.537634	0.536232	89.3333	68	0.493976	0.556701	80.3333	96.3333	0.566667	0.461538	54	75.3333	1
Chr. IX	82890	0.5	0.526316	108.333	70	0.505263	0.489051	95.3333	123.667	0.5	0.5	85	89	1
Chr. IX	86346	0.495413	0.590909	109	88	0.52381	0.496241	105	133	0.5	0.551282	68	78	1
Chr. IX	89302	0.487805	0.533333	82.3077	64.7692	0.494118	0.558824	85.7692	103.615	0.462963	0.55102	54.8462	64.3077	1
Chr. IX	90608	0.484385	0.514706	86.25	64.5	0.500435	0.512507	97.5	110.875	0.445299	0.5477	65.625	79.5	1
Chr. IX	95525	0.521008	0.571429	119	63	0.45045	0.535433	111	127	0.512821	0.590909	78	88	1
Chr. IX	98138	0.527354	0.492536	83.5	72	0.521429	0.582876	81.5	102	0.497004	0.569802	67	72.5	1
Chr. IX	99801	0.541667	0.486842	92.3333	69.6667	0.509615	0.5	98.6667	123	0.537313	0.517857	68.3333	90.3333	1
Chr. IX	103994	0.465909	0.711864	88	59	0.451634	0.569238	74	73	0.530556	0.689271	52.5	51.5	1
Chr. IX	106269	0.460526	0.492063	76	63	0.573465	0.533186	67	83.5	0.5	0.542373	60	59	1
Chr. IX	108087	0.434343	0.631579	99	57	0.494253	0.547826	87	115	0.6	0.52381	45	63	1
Chr. IX	111800	0.519658	0.480743	90.5	77	0.552872	0.57626	97	110	0.46	0.522727	50	44	1
Chr. IX	115455	0.489558	0.455302	86.5	62.5	0.573515	0.505072	79.5	83.5	0.492656	0.570376	40.5	44.5	1
Chr. IX	117486	0.487825	0.541699	86.5	51.75	0.425532	0.484536	68.4	76.4	0.536585	0.520833	54.4	58.2	1
Chr. IX	122180	0.543664	0.494739	92	52.5	0.462584	0.515491	86.5	110.5	0.455133	0.54991	81	74.5	1
Chr. IX	127870	0.504762	0.470588	105	51	0.515789	0.515464	95	97	0.439394	0.537313	66	67	1
Chr. IX	130750	0.453762	0.506161	104.5	71	0.537548	0.545268	113	115	0.532099	0.548264	78	84	1
Chr. IX	134788	0.509615	0.507692	102.636	69.0909	0.494845	0.574713	98.4545	121.182	0.55	0.592233	77.5455	92.6364	1
Chr. IX	136288	0.445366	0.485071	71.5909	59.7727	0.489771	0.510874	74.4583	82.4583	0.5	0.530303	54.6957	61.8261	1
Chr. IX	139004	0.459402	0.593693	101.5	69.1667	0.508181	0.509942	100.5	124.5	0.445095	0.579048	88.1667	82.3333	1
Chr. IX	141836	0.517236	0.486111	77.1667	65.8333	0.490389	0.54258	99.5	108.833	0.457562	0.572555	70.8333	81.5	1
Chr. IX	144386	0.463158	0.447761	95	67	0.555556	0.45	90	80	0.478873	0.594937	71	79	1
Chr. IX	148885	0.496531	0.466608	91.5	63	0.537356	0.495192	84.5	100	0.537356	0.579844	79.5	85	1
Chr. IX	151552	0.485981	0.486486	103.667	82	0.473684	0.528455	90.6667	123.333	0.466667	0.575758	93.3333	65	1
Chr. IX	154998	0.475698	0.486685	82.5	58.25	0.503307	0.534617	80	95	0.536401	0.533333	59.5	55.75	1
Chr. IX	156530	0.5	0.435897	106	78	0.592593	0.514286	108	105	0.544304	0.546512	79	86	1
Chr. IX	161540	0.541667	0.571429	106.333	75	0.475	0.529412	105.667	123.667	0.525641	0.517857	92.3333	92	1
Chr. IX	163486	0.548237	0.500433	68.5	53.5	0.522727	0.510204	61.3333	85.3333	0.405405	0.512195	49.6667	60	1
Chr. IX	170186	0.514706	0.506209	98	72.75	0.558442	0.478632	91.3333	110.333	0.545689	0.545647	75	74.75	1
Chr. IX	172073	0.524258	0.502874	78.1667	76.1667	0.453164	0.521472	82.5	107.833	0.524405	0.527861	75.8333	71	1
Chr. IX	174988	0.481746	0.498001	80	53.5	0.481667	0.55614	80	111.5	0.454714	0.507812	77.5	78	1
Chr. IX	178519	0.514851	0.493151	101	73	0.504132	0.50641	121	156	0.517647	0.416667	85	96	1
Chr. IX	180891	0.478261	0.493333	92	75	0.42268	0.553191	97	94	0.492063	0.561644	63	73	1
Chr. IX	190377	0.53192	0.589271	98.5	69.5	0.419936	0.503334	84.5	105.5	0.48659	0.643852	69.5	70.5	1
Chr. IX	192712	0.465622	0.390518	100	64	0.519632	0.543902	108	106.5	0.484089	0.544544	69	75.5	1
Chr. IX	196830	0.492078	0.565972	67	47.5	0.497679	0.493201	74.5	97.5	0.486017	0.534675	47.5	60.5	1
Chr. IX	198339	0.456522	0.43662	101.2	70.4	0.515789	0.491071	106.2	126.6	0.522222	0.569231	80.6	78.8	1
Chr. IX	203350	0.507042	0.519231	71	52	0.453125	0.512821	64	78	0.571429	0.489796	49	49	1
Chr. IX	209190	0.933333	0.973684	40.1429	37.5714	0.918919	1	42.4286	47.5714	0.928571	0.849382	38.125	49.75	1
Chr. IX	211109	0.566667	0.470588	90	68	0.469027	0.54902	113	102	0.5375	0.533333	80	75	1
Chr. IX	214968	0.476416	0.530303	88.5	66	0.483856	0.395139	92.5	109	0.419221	0.522921	56	61.5	1
Chr. IX	216129	0.483871	0.486842	93	76	0.472222	0.517544	108	114	0.472222	0.508475	72	59	1
Chr. IX	219438	0.410526	0.491803	95	61	0.575758	0.551724	99	116	0.465517	0.478261	58	69	1
Chr. IX	222788	0.514045	0.521695	90.5	66.5	0.470927	0.550688	62.5	98	0.421053	0.5	38	44	1
Chr. IX	230301	0.442857	0.421875	70	64	0.622642	0.4125	53	80	0.526316	0.631579	38	38	1
Chr. IX	232818	0.494444	0.5393	77	63	0.507434	0.531136	98	104	0.568636	0.570543	85	76	1
Chr. IX	235176	0.546152	0.504825	103.5	58.5	0.494845	0.51968	97	114.5	0.605605	0.462801	68.5	66	1
Chr. IX	239129	0.464286	0.580247	84	81	0.546392	0.536	97	125	0.5125	0.486842	80	76	1
Chr. IX	242937	0.5	0.61194	80	67	0.38961	0.480392	77	102	0.467532	0.5	77	74	1
Chr. IX	243792	0.523533	0.521775	91.8333	74	0.521987	0.543291	89.8889	118.556	0.582011	0.518753	87.7778	87.2778	1
Chr. IX	254765	0.415094	0.470588	53	34	0.616667	0.465753	60	73	0.534884	0.625	43	48	1
Chr. IX	256630	0.519462	0.534856	77.75	66.75	0.494239	0.458503	81.25	107.75	0.492593	0.532216	74.5	80	1
Chr. IX	258574	0.53012	0.478715	83	63.5	0.549673	0.533018	96	105	0.570789	0.47619	72	81	1
Chr. IX	263636	0.5	0.470588	82	68	0.583333	0.470588	96	102	0.469697	0.457627	66	59	1
Chr. IX	265595	0.491667	0.467391	113.429	74.1429	0.545455	0.496124	98.7143	126	0.487179	0.43662	82.5714	75.8571	1
Chr. IX	267902	0.612903	0.5	62.6667	45	0.477612	0.438596	59.6667	72.3333	0.522886	0.472727	53.5	49.5	1
Chr. IX	270402	0.50487	0.538889	97	74	0.532668	0.54631	96	112.5	0.459091	0.564836	88	95.5	1
Chr. IX	273060	0.543478	0.486486	68.3333	53.6667	0.551724	0.559524	83.3333	98	0.521739	0.46	62.6667	71.6667	1
Chr. IX	284225	0.497312	0.512593	89.5	65.5	0.458861	0.508578	81.5	117	0.449271	0.490782	79.5	58	1
Chr. IX	287510	0.465116	0.504545	74	45.5	0.550103	0.449519	86	92	0.459621	0.47901	81.5	80	1
Chr. IX	288976	0.507189	0.507489	89.5	67	0.53036	0.463408	89.5	94	0.578155	0.474199	86.5	79	1
Chr. IX	295261	0.433962	0.506024	91.3333	65	0.568421	0.45	86.6667	93	0.540984	0.594595	67.3333	67	1
Chr. IX	300756	0.5	0.544118	76	68	0.544304	0.46988	79	83	0.588235	0.491525	51	59	1
Chr. IX	304682	0.530945	0.485294	81	58.5	0.51835	0.5	88.5	93	0.528409	0.578033	57	66.5	1
Chr. IX	306403	0.505495	0.444444	91	81	0.49	0.625	100	96	0.592593	0.529412	81	68	1
Chr. IX	314050	0.536232	0.487805	69	41	0.4	0.426667	70	75	0.513514	0.54902	37	51	1
Chr. IX	315584	0.490196	0.49375	99	80	0.520833	0.465973	100	119	0.493902	0.550514	91	81.5	1
Chr. IX	318288	0.465909	0.537313	88	67	0.606742	0.4	89	110	0.430556	0.479452	72	73	1
Chr. IX	323083	0.490566	0.52381	106	74.3333	0.489796	0.513889	90.3333	139	0.471429	0.542169	74.3333	82.6667	1
Chr. IX	327332	0.393182	0.54623	91.5	75	0.341155	0.423793	80.5	99	0.401425	0.432432	51	37	1
Chr. IX	332476	0.529412	0.402778	85	72	0.476562	0.471698	128	106	0.5125	0.618421	80	76	1
Chr. IX	334606	0.535455	0.615181	81.5	71.5	0.488384	0.482857	104.5	92	0.502941	0.570896	74	71.5	1
Chr. IX	338268	0.500577	0.473888	94	80	0.486124	0.469951	102.5	110.5	0.510186	0.472598	90	82.5	1
Chr. IX	341242	0.454728	0.481394	88	61	0.495909	0.503788	91.75	107.5	0.551008	0.47973	72	71.5	1
Chr. IX	343210	0.458333	0.512821	90.6667	71.7778	0.471698	0.494118	94.4444	117.222	0.5	0.493151	81.6667	81.7778	1
Chr. IX	345725	0.502336	0.5092	96.2	62.6	0.522712	0.476035	97.3	114.3	0.56308	0.50687	74.6	69.8	1
Chr. IX	348687	0.437141	0.443936	83.5	63	0.602842	0.429273	88	92	0.661371	0.456707	42.5	40.5	1
Chr. IX	354862	0.475728	0.566265	103	83	0.490196	0.51087	102	92	0.425	0.560606	40	66	1
Chr. IX	357169	0.434211	0.518519	76	54	0.505376	0.511111	93	90	0.54	0.464789	50	71	1
Chr. IX	362369	0.570988	0.561859	94.5	67	0.506908	0.52683	87.5	119.5	0.520243	0.532895	70.5	78	1
Chr. IX	363644	0.453608	0.54717	97	53	0.494737	0.409836	95	122	0.494118	0.506024	85	83	1
Chr. IX	368320	0.459891	0.411232	84	70.5	0.507407	0.430556	106.5	117	0.48393	0.458611	92	84	1
Chr. IX	370388	0.410256	0.52381	80.6667	45	0.581081	0.512195	71	85.6667	0.466667	0.462687	60	66.6667	1
Chr. IX	373700	0.509804	0.466667	98.3333	66.3333	0.556522	0.46087	114	122	0.505618	0.5375	86	80.6667	1
Chr. IX	376391	0.494118	0.478873	106.333	78.3333	0.539326	0.489583	95	117	0.524752	0.606557	76.6667	77	1
Chr. IX	380306	0.509615	0.464286	91.8	60.2	0.535714	0.461538	93	116.2	0.46875	0.519481	88.2	78.2	1
Chr. IX	383709	0.488372	0.47619	91	65.2857	0.479167	0.485437	96.2857	112.571	0.523256	0.5	84.1429	91.8571	1
Chr. IX	385820	0.49505	0.4625	93.8657	72.4925	0.491933	0.487704	93.4559	112.059	0.534683	0.493054	78.8676	81.9118	1
Chr. IX	388662	0.495098	0.455214	73.9615	52.6923	0.516491	0.521779	68.1071	77.1429	0.461538	0.519481	56.32	61.2	1
Chr. IX	390832	0.388889	0.274007	70.2222	56.9444	0.338462	0.33557	66.5263	75.5263	0.403361	0.452381	64.6471	56.1176	1
Chr. IX	393821	0.528846	0.507042	97.5294	68.6078	0.483871	0.472727	104.137	113.706	0.5	0.486111	79.6275	81.2157	1
Chr. IX	397439	0.473118	0.478261	99.7429	74.7429	0.542169	0.478261	93.5714	116.457	0.516129	0.507042	78.5429	78.0286	1
Chr. IX	400076	0.52543	0.527857	97.5909	71.7727	0.494898	0.497863	92.875	110.875	0.517218	0.521324	74.2083	75.2917	1
Chr. IX	403324	0.52381	0.511111	91.6897	69.4483	0.491228	0.47619	91.3448	108.483	0.517241	0.544118	72.3793	73.2414	1
Chr. IX	406678	0.486234	0.416088	82.55	65.95	0.490644	0.467253	87.8	122.9	0.471698	0.494382	77.7895	79.7895	1
Chr. IX	409566	0.508729	0.524479	93.1667	71.9583	0.46623	0.492122	100.792	123.792	0.530488	0.517805	76.625	78.125	1
Chr. IX	412306	0.530864	0.54386	87.8	65.88	0.532609	0.455446	87.2	92.2	0.523077	0.509615	68.4	78	1
Chr. IX	415448	0.508333	0.505872	103.857	79.0714	0.481756	0.489443	107.786	120.714	0.536836	0.490741	84.9286	78.6429	1
Chr. IX	418527	0.512957	0.526954	98.4286	79.6429	0.519186	0.502577	95.2143	108.857	0.466161	0.517877	74.3571	82.9286	1
Chr. IX	421357	0.467708	0.544231	104	77.0625	0.487475	0.480818	104.938	137	0.507964	0.489847	88.4375	94.875	1
Chr. IX	425064	0.474359	0.481481	92.2	68.8667	0.484848	0.509259	92	117.022	0.549296	0.5	73.3778	77.2444	1
Chr. IX	426879	0.491348	0.473389	83.7857	64.2381	0.502475	0.456349	96.0714	116.024	0.507814	0.468591	66.6905	61.619	1
Chr. IX	430962	0	0	85.8008	71.722	0	0	94.7325	107.506	0	0	74.3458	71.5875	1
Chr. IX	432475	0	0	54.5789	32.2632	0	0	42.1579	43.2807	0	0	39.84	44.64	1
Chr. X	30220	0.43851	0.471542	89	72	0.429657	0.481942	86	94.5	0.426251	0.523514	65.5	74.5	1
Chr. X	33819	0.430556	0.589286	72	56	0.564516	0.564103	62	78	0.53125	0.5625	64	64	1
Chr. X	37889	0.481699	0.484232	96	78.5	0.410544	0.547074	94	106	0.463178	0.523371	81	80	1
Chr. X	41714	0.515073	0.601966	83.5	75.5	0.449604	0.530829	67.5	96	0.415203	0.472222	38.5	36	1
Chr. X	54931	0.518987	0.578125	79	64	0.488889	0.642105	90	95	0.447368	0.5	38	56	1
Chr. X	59783	0.465753	0.571429	73	63	0.482353	0.654762	85	84	0.565217	0.614286	69	70	1
Chr. X	61930	0.505218	0.582719	91.5	75.5	0.51685	0.621758	98	103.5	0.530406	0.542393	85.5	72.5	1
Chr. X	63875	0.451923	0.585714	91.6667	74.3333	0.45122	0.563636	87.6667	113.333	0.545455	0.5	70.3333	68.3333	1
Chr. X	67660	0.470588	0.521739	76.7619	69.5714	0.470588	0.570093	87.381	98.381	0.486842	0.596154	74.6667	74.5238	0.00143069
Chr. X	71028	0.501946	0.584928	85.8	62.45	0.462113	0.566236	76.25	102.25	0.468793	0.605101	70.85	71	0.876141
Chr. X	73745	0.479167	0.521739	83.8824	62.4706	0.522523	0.530612	91.7059	100.353	0.493671	0.625	69.0588	71.4706	1
Chr. X	76292	0.535897	0.571351	79.3182	61.4545	0.468627	0.574253	85.1364	97.4091	0.460044	0.575962	74.7273	78.2273	0.504406
Chr. X	80077	0.5	0.564706	98.1379	75.6207	0.504762	0.58	98.3103	123.414	0.493671	0.602041	85.1034	88.7241	0.0472877
Chr. X	82787	0.5	0.61165	88.0968	73.1935	0.51	0.637596	94.9375	107.062	0.485149	0.630769	81.6452	73.871	0.000499784
Chr. X	85785	0.532609	0.589286	84.7568	61.6216	0.505495	0.59375	97.0811	107.162	0.484375	0.608108	68.8919	69.4324	7.21427e-09
Chr. X	88388	0.505824	0.580518	81.2222	67.6667	0.493667	0.575655	89.8333	101.806	0.522102	0.574357	66.9722	68.8611	0.189602
Chr. X	90603	0.47974	0.583974	88.6429	59.7857	0.505	0.573793	92.7857	109.571	0.504386	0.641711	80.2143	73	1
Chr. X	93693	0.516721	0.601036	96.25	68.75	0.527438	0.545673	88.25	112.25	0.480419	0.592544	81.25	75.5	1
Chr. X	96918	0.513761	0.635294	94.1613	68.3871	0.527473	0.574257	92.0323	100.71	0.571429	0.620253	78.4839	76.4839	1
Chr. X	101074	0.475728	0.550725	92.9474	67.1579	0.493158	0.619394	98.0556	113.556	0.5	0.56338	73.3684	73.1053	1
Chr. X	104508	0.506849	0.596774	84.4545	62.0909	0.539935	0.626081	87	105	0.527206	0.626284	51.5833	64	1
Chr. X	107323	0.474359	0.631579	91.1333	67.1333	0.505155	0.590909	88.9333	108.133	0.529412	0.6375	67.0667	68.2667	0.175311
Chr. X	109464	0.516016	0.6	96	74	0.5	0.581633	90.8667	105.733	0.494386	0.645287	68	76.3571	0.537009
Chr. X	112353	0.51294	0.591667	83.9091	59.6818	0.488889	0.628099	79.92	92.88	0.52459	0.655738	59.2174	55.8696	0.00114742
Chr. X	116018	0.537902	0.571292	96.4118	60.8824	0.481873	0.663355	91.2059	102.676	0.45871	0.615385	66.3235	61.4706	2.69738e-08
Chr. X	118832	0.506494	0.602564	87.4286	67.4	0.5	0.634783	96.1714	110.086	0.456522	0.6	78.1714	78.9143	8.20452e-09
Chr. X	121123	0.443038	0.546875	86.339	58.2034	0.421833	0.529202	77.6351	91.4459	0.412474	0.541104	66.4857	68.4429	0.282679
Chr. X	124139	0.489236	0.582278	92.1458	71.0625	0.483601	0.587932	97.6875	109.75	0.496914	0.627535	70.3125	75.2083	1.38403e-07
Chr. X	127608	0.471154	0.594203	86.6129	66.4194	0.490385	0.605042	91.7419	109.097	0.482143	0.5625	55.5484	54.1935	6.40633e-06
Chr. X	130224	0.506494	0.6	85.2581	65.5161	0.494382	0.61039	77.7742	93.6452	0.519231	0.56	48.0645	43.5806	0.000296444
Chr. X	134053	0.479167	0.617647	76.4615	60.6154	0.53587	0.593681	82.7143	94.1429	0.481563	0.624837	60.3571	64.3571	1
Chr. X	136202	0.455556	0.592593	94.0476	75.381	0.533478	0.59918	99.9091	118.455	0.491232	0.61546	80.2727	87.3182	0.00142985
Chr. X	140037	0.485404	0.563951	80.8214	68.25	0.517316	0.587696	83.75	101.429	0.532796	0.692016	59.3571	53.3214	0.000174473
Chr. X	142013	0.537634	0.595745	85.087	62.6522	0.516854	0.586667	84.3043	101.043	0.503731	0.631466	60.05	59.15	0.0370442
Chr. X	145798	0.514194	0.569048	91.1786	61.25	0.502688	0.619048	90.3214	101.536	0.553846	0.658824	73.2069	70.2069	6.04903e-05
Chr. X	148168	0.534247	0.577465	90.129	67.6129	0.478723	0.649573	97.129	102.839	0.522388	0.64	73.3226	80.0645	7.3543e-06
Chr. X	150818	0.522222	0.580247	90.1111	61.9259	0.457273	0.606942	87.7692	107.692	0.547619	0.623188	75.2963	75.963	1
Chr. X	155099	0.505155	0.528571	84.1765	63.9412	0.51	0.574468	78.5882	81.0588	0.533231	0.571463	69.9286	82.5	0.121232
Chr. X	157457	0.510754	0.593651	92.4643	67.5	0.496988	0.645439	86.5	100.179	0.492754	0.624428	73	82.2857	2.19633e-06
Chr. X	160173	0.512	0.594595	83.1515	54.2121	0.551738	0.634959	78.5294	94.7059	0.5	0.590939	64.2353	65.9412	0.00615313
Chr. X	163456	0.509705	0.588749	95.9643	68.5	0.517647	0.56147	89.8571	94.1429	0.51509	0.619318	61.5	55.8929	0.000209762
Chr. X	165906	0.545401	0.555171	96.4286	61.5714	0.506753	0.617104	85.2857	113	0.5	0.674917	52.0714	51.6429	0.00472104
Chr. X	170610	0.514019	0.580247	104.333	74.4444	0.518182	0.588235	99.5556	124.111	0.508772	0.646341	56.8889	67.6667	1
Chr. X	173334	0.531915	0.578947	84.5385	66.3846	0.582524	0.572727	85.0769	101.231	0.506494	0.581395	62.7692	63.2308	1
Chr. X	175828	0.472527	0.564103	101.905	80.9048	0.444444	0.586207	100.952	113.238	0.536585	0.640625	76.9524	81.9048	0.00142985
Chr. X	177923	0.481818	0.596774	88	72.5294	0.508929	0.63	96.4706	113.765	0.506667	0.666667	80.2353	71.2353	0.00165011
Chr. X	181477	0.513445	0.597119	103.611	67.9444	0.502688	0.609218	104.056	130.167	0.46665	0.584658	79.7222	76.8889	2.7554e-05
Chr. X	184438	0.541865	0.605824	87.7778	66.5	0.478605	0.583974	91.3889	117.389	0.514045	0.618501	79.3333	78.8333	0.00537518
Chr. X	187773	0.454202	0.588732	87.875	63.625	0.525947	0.582748	83.9375	103.562	0.513131	0.595455	62.8125	71.5625	1
Chr. X	190298	0.493976	0.553846	98	69.8571	0.505051	0.596899	105.714	117.143	0.489469	0.601136	84	87.55	0.0107658
Chr. X	192746	0.477778	0.592105	96.7692	71.0769	0.511364	0.587629	103.538	117.077	0.519608	0.607595	85.3077	79.9231	0.207176
Chr. X	196502	0.533333	0.634146	77.3333	50.6667	0.479592	0.58	73.5882	83.9412	0.523296	0.642962	64.625	71.3125	1
Chr. X	205176	0.543478	0.638889	84.1579	55.7368	0.577384	0.653208	74	84.4545	0.535714	0.695122	65.2632	72	1
Chr. X	209220	0.505051	0.546875	85.4667	69.6	0.506024	0.580153	94.6	104.733	0.597403	0.596774	65.7333	75.4	1
Chr. X	211303	0.526599	0.605458	95.6154	69.4615	0.502427	0.590097	95.8846	108.923	0.520664	0.626933	72.9231	73.7308	0.0103248
Chr. X	214337	0.525773	0.597222	84.8421	62.8421	0.516854	0.578947	79.2632	92.2632	0.509434	0.666667	50.9474	49.3684	1
Chr. X	218143	0.443182	0.597015	89.16	67.4	0.48913	0.6	85.8	106.04	0.5	0.648649	65.36	61.96	9.47947e-05
Chr. X	220401	0.509804	0.641026	98	75.2667	0.505376	0.568627	91.6667	108.2	0.46988	0.642105	79.1333	83.2	0.175311
Chr. X	222822	0.46729	0.52381	95.2	67.4	0.490196	0.583333	104	122.6	0.546512	0.571429	90	80.8	1
Chr. X	226802	0.53012	0.621622	83.6316	60.1053	0.5	0.613861	87.7368	97.2105	0.506024	0.679487	67.8421	66.8947	0.0141969
Chr. X	230075	0.52	0.583333	89.48	69.96	0.475	0.59292	89.64	112.28	0.558243	0.625324	74.9167	78.4167	1
Chr. X	232873	0.481835	0.508392	92.2917	71.6667	0.48676	0.569048	94.1667	109.792	0.524383	0.626866	78.9167	72.75	4.18514e-05
Chr. X	235350	0.495094	0.552536	96.3571	70.8214	0.491571	0.580645	93.75	120.429	0.519433	0.655298	79.0714	82.4643	0.452309
Chr. X	238908	0.5	0.568098	91.1429	69.0476	0.510264	0.577651	90.3095	102.905	0.488095	0.594203	72.8293	76.439	1.36096e-06
Chr. X	241543	0.515464	0.594595	92.6667	70.9048	0.5	0.606557	96.0952	112.286	0.459459	0.630137	65.3333	70.1905	0.0648295
Chr. X	244623	0.497525	0.588277	91.625	63.7917	0.527299	0.568275	92.8333	110.917	0.509705	0.514929	53.125	59.9167	1
Chr. X	247626	0.483386	0.536538	94.0667	65.5667	0.511633	0.579955	89.6333	106.333	0.514801	0.615966	54.1	60.2333	1
Chr. X	250285	0.484554	0.573386	88.6154	70.5769	0.505145	0.579854	92.4615	109.231	0.470805	0.601425	55.6923	64.4231	0.0496389
Chr. X	253186	0.469697	0.57377	90.5926	69.9259	0.491379	0.606557	95.5185	118.185	0.507246	0.651515	62.8519	69.037	7.6525e-05
Chr. X	256986	0.479592	0.575173	98.75	65.2083	0.513214	0.580839	99.75	118.833	0.461538	0.619048	64.9565	72.6522	3.73836e-06
Chr. X	259228	0.490385	0.616667	90.1852	65.037	0.460674	0.564356	92.0741	99.3333	0.461538	0.594203	62.3333	59.7778	7.75686e-08
Chr. X	262565	0.515789	0.552239	86.5185	61.5556	0.486486	0.564356	81.1852	101.556	0.454545	0.642857	57.963	54.8889	0.322724
Chr. X	265388	0.494189	0.576089	81.1667	69.7083	0.489796	0.584071	87.6	103.2	0.492063	0.608108	63.4	76.12	0.0287274
Chr. X	268245	0.531409	0.544381	76.0714	56.2857	0.48454	0.601878	80.8571	83	0.486958	0.608824	60.5714	58.9286	1
Chr. X	272096	0.45607	0.516433	101.312	63.875	0.494584	0.548971	83.5	112.25	0.530012	0.623106	61.0625	61.9375	1
Chr. X	275142	0.522323	0.565341	97.65	71.65	0.525307	0.600563	90.95	113	0.514062	0.661538	62.3	62.25	0.0304147
Chr. X	277320	0.515567	0.54326	85.5	69.375	0.478261	0.57384	90.625	107.25	0.525275	0.633105	58.25	60.5	1
Chr. X	280016	0.495238	0.550562	104	75.4545	0.535354	0.591241	93.6364	121.091	0.537634	0.625	88.8182	83.7273	1
Chr. X	283074	0.47619	0.581081	96	73.1579	0.5	0.594828	97.0526	112.263	0.527778	0.636364	67.4737	64.3158	0.00163969
Chr. X	286398	0.513861	0.563301	93.625	71.7083	0.512329	0.575068	95.375	113.167	0.559028	0.642749	68.3333	70.375	1
Chr. X	290358	0.506173	0.567164	93.4	62.8	0.490566	0.580882	93.32	120.32	0.5	0.569892	79.64	89.4	0.132079
Chr. X	292924	0.488363	0.57863	104.086	73.069	0.490476	0.564846	100.155	121.69	0.487291	0.597989	85.2759	92.931	6.60042e-08
Chr. X	295077	0.546512	0.550562	100.872	71.8718	0.51294	0.576563	96.5789	125.184	0.52	0.57	86.3846	88.7949	0.0521176
Chr. X	298955	0.5	0.584615	88.2174	64.1739	0.44898	0.545455	79.6087	101.348	0.531018	0.515865	64.7	58	0.0439591
Chr. X	301442	0.494118	0.537313	89.6522	65.7826	0.478873	0.538462	75.2174	94.2174	0.480016	0.574764	43.4	38.6	1
Chr. X	304072	0.524552	0.545289	92.3889	74.5	0.497191	0.570772	80.7222	111.722	0.539542	0.594697	41.8571	34.1429	1
Chr. X	308111	0.491198	0.572115	89.3077	72.8077	0.535547	0.544232	84.8846	106.192	0.550223	0.595865	54.6154	55.2692	1
Chr. X	310519	0.478723	0.567164	90.1852	64.6667	0.469565	0.554455	94.6296	112.593	0.469136	0.507692	70.2963	84.5556	1
Chr. X	312988	0.445	0.562072	90.5	61.2143	0.498731	0.542738	90.1429	101.5	0.542733	0.573835	75.5	75.2857	1
Chr. X	316561	0.447861	0.549776	98.3	72.1	0.522739	0.533384	96.1	117.35	0.538029	0.608187	85.15	79.35	1
Chr. X	319245	0.497253	0.506579	88.125	69.1667	0.522821	0.524565	90.0417	108.25	0.476279	0.567532	66.4167	70.2083	1
Chr. X	322997	0.493151	0.540541	82.5556	69.4	0.506024	0.558824	85.6667	94.0222	0.541667	0.545455	51.8444	53.3333	1
Chr. X	325470	0.481481	0.4861	82.2727	62.6364	0.479003	0.521319	86.9091	107.545	0.567108	0.603472	57.85	58.75	1
Chr. X	328547	0.505368	0.509912	87.1667	72	0.543478	0.522177	92.9167	107.75	0.572113	0.533252	63.75	68.75	1
Chr. X	331109	0.511905	0.534247	89.8421	78.7895	0.47619	0.568	95.3684	120.474	0.52	0.581395	77.4737	80.8421	1
Chr. X	334278	0.502632	0.535535	108.25	77.9167	0.477901	0.517418	104.167	128.667	0.511468	0.594136	90.5833	87.5	1
Chr. X	337122	0.512195	0.555556	89.6957	67.2609	0.516484	0.523256	98.3913	114.696	0.510417	0.569767	78	83.1739	1
Chr. X	340159	0.53125	0.53125	89.44	67.92	0.506329	0.574257	94.32	103.48	0.5	0.591398	70.96	74.6	0.482167
Chr. X	343574	0.5	0.54717	91.2609	66.2174	0.505495	0.546296	91.0435	115.174	0.5	0.590164	63.7391	65.1304	1
Chr. X	345754	0.47191	0.493151	82.2353	68.0588	0.538462	0.575472	80.1765	97.5882	0.491228	0.530612	55.7647	58	1
Chr. X	349631	0.507463	0.555556	87.1429	71.2381	0.5	0.518868	96.5714	111.714	0.459459	0.535211	72.0952	69.2381	1
Chr. X	353330	0.469136	0.528571	83.7368	68.5263	0.533028	0.56413	82.2	100.55	0.480519	0.542373	70.9474	61.4737	1
Chr. X	355339	0.525641	0.533333	76.8974	58.7692	0.488889	0.554545	82.9744	99.5128	0.493182	0.552285	72.7632	63.5263	1
Chr. X	358315	0.447917	0.516129	96.2174	68.2609	0.474206	0.530383	91.5	99.4167	0.469043	0.52163	73.75	73.5833	1
Chr. X	361454	0.516129	0.545455	112.429	77.381	0.456897	0.550725	100.043	121.913	0.519481	0.529412	91.3478	92.6957	1
Chr. X	364370	0.510242	0.545235	99.875	77.625	0.490385	0.561537	102	115.875	0.533185	0.502809	89.25	80.75	1
Chr. X	367404	0.476852	0.554563	90.0625	66.5625	0.466667	0.507937	90.5882	109.176	0.474227	0.520548	70.5882	75.4118	1
Chr. X	370934	0.483516	0.528571	86.4545	72.6364	0.520548	0.504854	86.7273	107.455	0.492754	0.552239	69.0909	61.9091	1
Chr. X	374362	0.53335	0.451997	84.0417	59.9167	0.485348	0.494939	90.375	89	0.476467	0.511912	73.6667	79.5	1
Chr. X	376009	0.473684	0.518987	72.8696	48.8696	0.484211	0.533981	79.5217	79.2609	0.547467	0.572751	60.8636	60.5455	1
Chr. X	379811	0.525253	0.516667	93.5333	68	0.492308	0.582524	91.3333	111.733	0.529412	0.568182	82.8	79.8667	1
Chr. X	381896	0.526316	0.486111	101.273	68.8182	0.556604	0.513158	94.0909	114	0.6	0.532609	73.3636	73.4545	1
Chr. X	385354	0.5	0.512821	93.381	68.2857	0.507937	0.52439	88.8571	107.238	0.5	0.546875	70.5238	61.2381	1
Chr. X	388919	0.512698	0.524194	92.875	78.1875	0.478514	0.506786	95.25	105.75	0.496988	0.531818	76.4375	77.8125	1
Chr. X	391129	0.489362	0.527027	91.2353	66.4706	0.489583	0.516129	92.5294	111.765	0.525773	0.544118	82.1176	78.8235	1
Chr. X	394692	0.512195	0.558442	92.0769	68.8462	0.455882	0.514563	86.9231	112.154	0.545455	0.516854	78.3077	80.9231	1
Chr. X	398191	0.482353	0.506494	79	65	0.511628	0.552632	92	102.4	0.486111	0.56962	82	78.4	1
Chr. X	400569	0.468354	0.553846	88.2	63.2	0.479339	0.504505	83	96.6	0.470588	0.438356	72.4	74.6	1
Chr. X	412390	0.464272	0.588342	103	70.5	0.528841	0.549858	87.5	93	0.503763	0.625385	60.5	57.5	1
Chr. X	414950	0.548969	0.49596	71.5	62	0.52376	0.525601	74	70.75	0.531915	0.5	48.3333	39.6667	1
Chr. X	418259	0.506024	0.53012	83	83	0.493151	0.574468	73	94	0.545455	0.66	55	50	1
Chr. X	421232	0.460584	0.502856	95.5	63.5	0.482208	0.509244	91.5	95	0.459996	0.491896	74	65.5	1
Chr. X	424046	0.49348	0.553846	84	60	0.479512	0.546175	64.25	80.75	0.563889	0.59596	55.5	60.25	1
Chr. X	429170	0.568067	0.489985	77.5	62.5	0.493159	0.516743	93	118.5	0.487738	0.542029	67.5	64.5	1
Chr. X	433178	0.454545	0.523077	76	64.3333	0.505618	0.454545	83.6667	94.3333	0.540541	0.571429	64	67.6667	1
Chr. X	439871	0.431542	0.475659	85.5	69	0.467346	0.520679	83	97.5	0.5	0.618182	52	55	1
Chr. X	442396	0.48267	0.491867	79	71.5	0.526937	0.522759	95.5	93.5	0.640625	0.597561	40	41	1
Chr. X	445336	0.464789	0.482759	89.6667	59	0.439024	0.519608	80.6667	97.6667	0.540673	0.537255	38.5	32	1
Chr. X	451534	0.480606	0.529487	92.5	74.5	0.495718	0.559256	87.5	110.5	0.515272	0.448448	55	53.5	1
Chr. X	455902	0.438202	0.583333	89	60	0.492063	0.564356	63	101	0.557377	0.47619	61	84	1
Chr. X	457099	0.527778	0.615158	89.5	66.5	0.474429	0.537237	67.5	105.5	0.598826	0.489929	63.5	78.5	1
Chr. X	460737	0.533247	0.548872	88.5	53	0.474294	0.429491	77	110	0.52381	0.55625	73.5	79	1
Chr. X	463682	0.467179	0.578077	111	63.5	0.491704	0.542018	101	112.5	0.501548	0.546258	85	82.5	1
Chr. X	467162	0.484211	0.5	96.6364	84	0.519231	0.546296	102.182	120.545	0.5	0.588235	86.0909	84.9091	1
Chr. X	469403	0.501969	0.508768	93.9091	78	0.497368	0.515804	95.8182	114.727	0.515902	0.559028	86	77.6364	1
Chr. X	471814	0.506494	0.527778	84.0909	54.3636	0.534884	0.542553	87.1818	96.7273	0.515625	0.471429	66.2727	57.2727	1
Chr. X	484872	0.479269	0.582792	98.5	70.8333	0.51205	0.622704	79.3333	106.333	0.490555	0.536303	62.6667	70.1667	1
Chr. X	487204	0.523998	0.552427	89.5	71.7222	0.481917	0.515134	82.5556	94.1667	0.5	0.52178	56.8889	55.5556	1
Chr. X	491340	0.51087	0.533333	94.3846	64.0769	0.49	0.515789	96.7692	105.385	0.463768	0.569444	60.5385	67.5385	1
Chr. X	493390	0.550099	0.537179	90.6429	69.1429	0.502632	0.483081	80.9286	94.2143	0.476757	0.47383	52.1667	58.5833	1
Chr. X	497359	0.486486	0.520548	101	62.5455	0.479452	0.528	98.6364	107.545	0.48913	0.556341	61.7	70.6	1
Chr. X	499158	0.545455	0.580645	91.9333	65.6667	0.517241	0.535714	90.4	108.533	0.54386	0.538462	64.9333	69.4	1
Chr. X	502226	0.5	0.5	89.5455	68.3182	0.520842	0.50582	94.4091	111.955	0.540333	0.542668	61.9091	69.7727	1
Chr. X	505602	0.496988	0.507489	87.1538	67.9231	0.454173	0.550229	85.8846	97.6538	0.503731	0.606659	58.1154	63.9615	1
Chr. X	508258	0.483051	0.514286	90.2105	67.7895	0.477778	0.540541	101.789	102.842	0.479452	0.576271	72.6842	72.7895	1
Chr. X	511281	0.523256	0.533333	89.08	73	0.46988	0.55	87.36	98.44	0.461538	0.595238	62.52	63.36	0.115026
Chr. X	514255	0.464142	0.546061	96.3667	68.6	0.51778	0.547778	84.8667	99.4667	0.464677	0.548845	70.3	66.1	1
Chr. X	517376	0.504545	0.5546	78.2917	68.6667	0.511564	0.500059	90.1667	102.583	0.48515	0.528219	70.6667	74.0833	1
Chr. X	519832	0.554051	0.491176	85.9	63.2	0.490134	0.54375	84.2	101.6	0.473969	0.524015	71.3	70	1
Chr. X	524166	0.544554	0.539683	84.2308	63.9231	0.51	0.551724	90.2308	100	0.505882	0.542857	76.4872	72.2821	1
Chr. X	526016	0.5	0.568182	77.3333	57.6667	0.549451	0.521008	86.8889	92.2222	0.479621	0.564145	72.875	73.5	1
Chr. X	529478	0.533937	0.524077	93.4091	69	0.482915	0.481602	97.2273	112.136	0.478546	0.499389	68.8636	76.9545	1
Chr. X	531918	0.515789	0.54878	87.5217	67.5217	0.536842	0.536585	92.4348	108.826	0.440678	0.588235	66.0435	78.6522	1
Chr. X	535724	0.502874	0.555716	84.625	64	0.486299	0.545266	86.125	101.188	0.522774	0.61047	52.375	51.25	1
Chr. X	538984	0.482759	0.507246	78.8621	56.5517	0.477778	0.51087	78.6552	83.1724	0.55814	0.58835	49.4286	58.75	1
Chr. X	540773	0.5	0.575758	81.8824	58.8235	0.535642	0.585348	68.8846	83.1923	0.526129	0.558019	58.85	65.5	1
Chr. X	543992	0.489773	0.558824	92.25	65	0.477778	0.535088	86.48	100.44	0.498238	0.555624	75.2083	81.9583	1
Chr. X	547618	0.489984	0.534786	95.1818	68	0.558824	0.582609	99.9524	123.524	0.514145	0.569694	85.0455	84.3636	1
Chr. X	550400	0.5	0.492537	101.24	76.16	0.51	0.537736	98.04	117.72	0.505882	0.550725	83.32	81.2	1
Chr. X	553604	0.54386	0.485294	91.28	65.8	0.464646	0.531646	92.04	98.24	0.5	0.52	64.72	60.24	1
Chr. X	556792	0.498089	0.513167	95.9167	72.6667	0.475436	0.541158	97.3333	119.5	0.5306	0.537313	84.5	83.5833	1
Chr. X	559676	0.495017	0.524748	105.5	73.6429	0.48581	0.545774	105.5	118.786	0.545833	0.543051	85.8571	91.5714	1
Chr. X	562889	0.515591	0.568571	94.8333	73.1667	0.445239	0.551563	100.083	111.167	0.504485	0.545418	78.5833	85.25	1
Chr. X	565758	0.502381	0.549335	98	75.4583	0.499441	0.567084	94.5	106.125	0.531317	0.558974	78.7083	78.6667	1
Chr. X	567525	0.475728	0.534247	97.5385	61.9231	0.4375	0.551402	91.5385	102.154	0.522388	0.566667	77.8462	70.7692	1
Chr. X	571956	0.511117	0.528727	100.786	75.0714	0.494743	0.472556	96.7857	120.5	0.497368	0.516858	86.2857	83.6429	1
Chr. X	574174	0.520677	0.513626	98.9	74.1	0.5	0.502	107.85	121.25	0.514706	0.558291	81.7	84.25	1
Chr. X	577346	0.502688	0.537981	93.0833	71	0.5	0.504464	95.5	117.769	0.494959	0.516546	82.4231	78.8462	1
Chr. X	580818	0.524504	0.533482	88.5385	68.7692	0.505467	0.53618	96.0769	108.577	0.480232	0.573873	78.1154	76.4615	1
Chr. X	583708	0.506757	0.579777	102.75	68.6667	0.507354	0.52152	94	110.292	0.5	0.554805	74.8333	73.5833	1
Chr. X	586588	0.5125	0.581081	89	69.3333	0.47619	0.494949	82.4444	99.2963	0.508772	0.555556	61.2963	61.1481	1
Chr. X	589719	0.5	0.5	90.2174	68.1304	0.486842	0.563107	72.7826	82.2174	0.5	0.538515	43.05	39.8	1
Chr. X	591766	0.529412	0.559524	90.7273	68.7273	0.507042	0.605263	72.3636	82.1818	0.475973	0.55711	42.5	35.2	1
Chr. X	595308	0.495558	0.565621	99.9	73.85	0.484204	0.530349	88.05	107.25	0.507143	0.590036	55.7	60.3	1
Chr. X	598977	0.495327	0.526316	107.44	82.88	0.505051	0.535433	104.6	127.88	0.463415	0.578947	81.72	83.6	1
Chr. X	600823	0.51905	0.471843	101.167	76.3889	0.477736	0.548148	90.5556	110.889	0.499922	0.530325	74.4444	82.4444	1
Chr. X	604367	0.491803	0.521739	79.1034	56.931	0.462912	0.540302	86	93.4	0.45122	0.518987	70.3226	70.6129	1
Chr. X	607839	0.458333	0.514706	88.9189	58.6757	0.478261	0.56	92.1081	99.8108	0.5125	0.539474	70.7429	69.5714	0.00163383
Chr. X	611105	0.507042	0.534884	96.0588	69.6471	0.494737	0.539216	85	108.824	0.538462	0.54902	62	54.7647	1
Chr. X	613137	0.489583	0.529412	81.6512	61.9302	0.5	0.526882	69.8372	90.5581	0.474459	0.529412	45.7	38.1	1
Chr. X	615954	0.519466	0.59517	87.0294	68.2647	0.527787	0.520997	65.5588	100.029	0.52381	0.580645	46.3077	36.1538	1
Chr. X	619528	0.489362	0.539474	83.069	58.5172	0.533333	0.522936	78.0323	96.0968	0.522233	0.560386	55.2143	48.6071	1
Chr. X	622163	0.53	0.534091	108.412	85.9412	0.485437	0.545455	108.588	131.588	0.547619	0.522523	89.1765	93	1
Chr. X	625768	0.491525	0.538462	97.8824	77.7059	0.464286	0.529915	94.5882	118.588	0.532609	0.568966	87.4118	88.9412	1
Chr. X	628377	0.483793	0.518236	99.85	66.2	0.492059	0.534211	97.8	107.8	0.509533	0.483503	73.8	65.3	1
Chr. X	630959	0.518868	0.486842	98	78.2	0.521368	0.50495	97.2	120.4	0.506024	0.542169	75.6667	75.6667	1
Chr. X	634529	0.509091	0.492958	79.6667	63.8	0.533196	0.538839	89.9286	102.071	0.481861	0.538097	70.2143	65.5	1
Chr. X	637657	0.505155	0.547619	105.412	74.2353	0.512195	0.492424	110	127.882	0.475	0.516854	83.8235	94.7059	1
Chr. X	640108	0.5	0.53125	82.6857	54.1143	0.524233	0.526316	86.9167	91.4167	0.497368	0.548684	69.6111	66.8889	1
Chr. X	643787	0.509091	0.476923	86.8667	65.8667	0.486486	0.505882	83.0667	103.6	0.519608	0.56962	73.8667	65.2667	1
Chr. X	646249	0.50837	0.528323	84.2778	68.8889	0.523327	0.502688	91.1667	112.889	0.497368	0.484714	80.9444	74.7778	1
Chr. X	649866	0.508748	0.51974	89.8	68.6667	0.540541	0.507042	88.8485	103.909	0.53	0.545455	72.6061	73.303	1
Chr. X	652822	0.530612	0.511905	91.0526	66.5789	0.508772	0.471698	90.3684	107.368	0.503425	0.493421	70.2222	75.3333	1
Chr. X	655178	0.492424	0.526383	94.4375	69.125	0.49982	0.510331	97.9375	113.375	0.509944	0.511513	80.625	79.3125	1
Chr. X	657710	0.5	0.477273	96.9474	70.2105	0.535354	0.508197	97.5263	110.895	0.497619	0.508568	88.3333	81.3333	1
Chr. X	661707	0.48869	0.54939	104.639	76.1944	0.527473	0.496241	98.3714	123.343	0.494253	0.52809	90.6571	88.5429	1
Chr. X	664705	0.479592	0.516129	96.1935	71.2258	0.53211	0.487395	97.9677	113.968	0.494382	0.511364	77	85.1935	1
Chr. X	667389	0.5	0.551282	97.6316	68.6842	0.494118	0.508475	95.5789	110.421	0.538462	0.5	74.7895	74.1053	1
Chr. X	670489	0.502427	0.506854	93.0714	69.5	0.508772	0.488526	98.5714	115.357	0.51927	0.543203	80.7857	84.4286	1
Chr. X	673264	0.535368	0.539072	90.1111	66	0.520378	0.522589	89.7778	106.778	0.511364	0.496753	65.2222	72.7222	1
Chr. X	676748	0.454125	0.520776	80.9	63.9	0.49695	0.510016	81.2	91.85	0.546667	0.507692	67.7368	68.1053	1
Chr. X	678527	0.468085	0.506849	84.5714	72.7143	0.580645	0.495238	94.8571	117.143	0.492063	0.486111	63.4286	76.7143	1
Chr. X	682903	0.475	0.526316	99.8571	65.8571	0.540816	0.522727	91	100.286	0.472727	0.5	56.5714	55	1
Chr. X	684252	0.423729	0.52459	69	57	0.490196	0.505376	68.6667	78	0.428571	0.536585	41.6667	40.3333	1
Chr. X	688495	0.560976	0.451613	82	93	0.439024	0.591837	82	98	0.481481	0.439024	54	82	1
Chr. X	691827	0.576087	0.507042	91.3333	64.3333	0.489362	0.541667	85.6667	97.6667	0.469697	0.454545	54.3333	53.6667	1
Chr. X	694528	0.50612	0.510195	86.75	76.5	0.397966	0.541355	68.25	83.75	0.529304	0.49697	45.75	34.25	1
Chr. X	696976	0.505451	0.569649	92	75.5	0.500634	0.485156	74.5	86.5	0.536232	0.527778	69	36	1
Chr. X	699886	0.468468	0.481481	101.4	76.2	0.494845	0.537037	107.6	123.4	0.518519	0.54386	89.2	91.8	1
Chr. X	704028	0.495495	0.536585	111.333	81.6667	0.528455	0.50625	120.333	148.333	0.509615	0.566038	92.6667	111.667	1
Chr. X	706926	0.465347	0.555556	99.3333	69.6667	0.463918	0.505051	94.3333	110.667	0.506173	0.613861	80.3333	83	1
Chr. X	709706	0.464356	0.494907	90	66	0.499337	0.495455	100.5	114.5	0.517453	0.489196	83	89.75	1
Chr. X	712818	0.47929	0.516937	86.8333	64.4167	0.465	0.477219	90.25	101.5	0.521055	0.505455	73.5833	71.75	1
Chr. X	714898	0.5	0.441176	56	34	0.6	0.555556	45	45	0.516129	0.536585	31	41	1
Chr. X	719344	0.505495	0.365079	91	63	0.60177	0.431034	113	116	0.518519	0.480519	81	77	1
Chr. X	722887	1	1	54.1034	40.8621	1	1	48.3103	63.3448	1	1	46.6923	35.7308	1
Chr. X	723459	1	1	49.1905	34.5429	1	1	47.1609	52.5517	1	1	36.6923	33.9487	1
Chr. X	728001	0.545455	0.592105	111.4	88	0.54717	0.578512	119.2	138.6	0.522222	0.571429	95.2	92	1
Chr. XI	2885	0.5	0.494444	45.3333	44.8333	0.66	0.5	54.1429	54.2857	0.493243	0.43875	38.3333	57.1667	1
Chr. XI	3599	0.481481	0.517241	68.8387	51.8387	0.480519	0.488372	68.6452	81.2581	0.496154	0.450165	48.0333	56.1667	1
Chr. XI	7754	0.492308	0.52381	68.1515	58.0909	0.495238	0.491667	77.8485	93.9394	0.529412	0.476923	51.6897	56.1724	1
Chr. XI	10223	0.515142	0.512897	101.375	67.9375	0.488889	0.463294	86.875	117.875	0.504386	0.494681	52.9375	44.9375	1
Chr. XI	13223	0.494382	0.474359	81.7049	68.541	0.511199	0.46899	74.0806	93.5968	0.528302	0.545455	45.9831	44.0508	1
Chr. XI	16794	0.446429	0.5	71.92	64.72	0.494318	0.479479	81.5417	101.625	0.541958	0.485874	55.125	57.8333	1
Chr. XI	19405	0.502941	0.509522	83.7	65.9	0.5	0.472727	91.3846	108.769	0.506768	0.491933	69.05	79.175	1
Chr. XI	21511	0.457143	0.515152	91.5882	71.0588	0.508621	0.492308	86.6842	99.7895	0.52809	0.4625	80.7647	79.8235	1
Chr. XI	25153	0.45679	0.514286	77.3448	68	0.592079	0.475394	92.0714	110.5	0.570323	0.545773	70.2857	76	1
Chr. XI	28398	0.488154	0.463738	95.5	69.1667	0.478712	0.491071	101.222	117.444	0.52374	0.490196	88.3333	90.3889	1
Chr. XI	30752	0.519259	0.500235	97.4	72.75	0.508826	0.518314	82.7	115.7	0.479367	0.496835	77.7	83.5	1
Chr. XI	35244	0.52	0.5	100.533	68.6667	0.494845	0.46729	101.6	120	0.488372	0.485981	80.9333	77.9333	1
Chr. XI	37548	0.528464	0.524038	88.6333	68.4333	0.503036	0.511044	96.2	106.5	0.5	0.517463	76.6333	78.4	1
Chr. XI	40617	0.487179	0.4875	96.4545	75.2121	0.493506	0.452381	100.424	118.394	0.56	0.465753	78.9697	88.2121	1
Chr. XI	43245	0.522222	0.485294	81.3548	65.3226	0.505051	0.5	84.2581	105.194	0.513889	0.467532	70.7742	66.5806	1
Chr. XI	46779	0.516862	0.442561	92.5882	68.0882	0.494791	0.478261	93.0882	111.618	0.530952	0.481494	78.4706	80.7647	1
Chr. XI	49256	0.497191	0.459292	86.5	73.1429	0.497706	0.463478	96.7143	118.357	0.521441	0.489621	83.7857	79.9286	1
Chr. XI	52816	0.512206	0.472806	78	63.6	0.497748	0.471789	89.5	95.6	0.5375	0.489491	66.3	64.3	1
Chr. XI	55960	0.489246	0.492647	92.5	71.75	0.49106	0.465466	85.875	115.5	0.501797	0.493243	76.375	88.625	1
Chr. XI	59270	0.489793	0.483774	96.5833	75.8333	0.5125	0.470121	95.5833	122.5	0.520887	0.465403	85.25	80.25	1
Chr. XI	61076	0.494505	0.464789	94.4444	71.1111	0.44898	0.494737	87.1111	91.4444	0.492958	0.477612	69.6667	68.5556	1
Chr. XI	64671	0.488636	0.481013	83.0667	57.3333	0.516484	0.485714	72.4	91.5333	0.43662	0.478261	64.7692	69	1
Chr. XI	67929	0.495575	0.5	86.902	63.4314	0.544763	0.525238	79.75	100.839	0.54321	0.52381	73.5306	78.8776	1
Chr. XI	70481	0.5	0.486506	96	75.1071	0.494317	0.474837	97.3929	123.536	0.512245	0.464812	85.7857	86.9643	1
Chr. XI	73560	0.527027	0.541667	85.8205	64.0513	0.456638	0.468588	84.275	101.125	0.522388	0.434211	66.9487	71.0769	1
Chr. XI	77204	0.455882	0.5	84.3077	64.4615	0.514706	0.463415	87.3077	111.154	0.542553	0.43956	71.3846	77.6154	1
Chr. XI	79634	0.481	0.424812	80.3438	64.7188	0.521111	0.475849	85.4688	100.594	0.5	0.472222	68.871	75.5806	1
Chr. XI	83098	0.552455	0.511352	84.525	65.625	0.509437	0.496154	95.75	104.975	0.468349	0.460654	81.725	72.725	1
Chr. XI	84401	0.465909	0.45614	85.7143	61.8571	0.505882	0.483051	87.8571	110.6	0.518987	0.4125	72.7143	73.8	1
Chr. XI	89198	0.512195	0.48	78.6471	70.9412	0.532258	0.454545	84.6471	105.941	0.483871	0.486111	71.0588	61.2941	1
Chr. XI	91635	0.471625	0.427619	103.85	76.75	0.512279	0.43978	99.2	120.4	0.489819	0.47141	77.9	79.8	1
Chr. XI	94000	0.520408	0.518519	86.0588	61.7647	0.4875	0.489362	78.8235	96.0588	0.525641	0.472222	76.2353	78.7647	1
Chr. XI	98109	0.530864	0.45098	85.76	67.44	0.5	0.439655	90.44	110.6	0.506329	0.465753	77.92	85	1
Chr. XI	99986	0.489496	0.51521	84.375	66.5	0.489736	0.443283	85	105.5	0.57803	0.451231	67	80.25	1
Chr. XI	103743	0.538048	0.489432	98.75	76.1667	0.492191	0.469223	99.1667	126.917	0.469788	0.47792	77.9167	76.9167	1
Chr. XI	106959	0.510673	0.504237	88.4167	71.0833	0.460789	0.472191	90.3333	113.417	0.477927	0.458754	77.6667	71.5	1
Chr. XI	109601	0.470588	0.493827	85.3529	68.9412	0.535714	0.459184	84.5882	114.824	0.492537	0.429907	71.6471	71.7059	1
Chr. XI	112672	0.5	0.46875	78	64.6842	0.4875	0.455357	78.0526	95.5789	0.528302	0.464789	58.2105	61.8421	1
Chr. XI	115528	0.546115	0.476133	78.5	55.6111	0.535914	0.465713	76.7778	92.1667	0.555632	0.42029	60.1111	61.9444	1
Chr. XI	119177	0.504505	0.545455	104.842	72.7368	0.515152	0.455446	101.842	126.737	0.559524	0.472222	79.3684	82.8947	1
Chr. XI	121841	0.484211	0.472973	94.6667	72.8889	0.5	0.504762	82.5556	106.333	0.509804	0.483871	61.4444	60.5556	1
Chr. XI	124052	0.487637	0.484583	93.9688	64.6875	0.505284	0.502688	88.5	104.375	0.495614	0.443534	65.9375	56.75	1
Chr. XI	127208	0.508475	0.536232	95.6667	72.0667	0.517241	0.454545	95.3333	109.2	0.484536	0.480519	80.4	82.5333	1
Chr. XI	130567	0.5	0.511111	94.7333	73.9333	0.509091	0.472527	104.133	115.133	0.447761	0.345455	67.6667	65.8667	1
Chr. XI	133227	0.47619	0.470588	93.8571	70.7619	0.497525	0.466969	85.2727	101.955	0.436813	0.387898	52.75	58.95	1
Chr. XI	136782	0.535211	0.507042	84.8966	64.069	0.520548	0.488889	81.7586	104.897	0.440972	0.370192	44.5357	51.5714	1
Chr. XI	139573	0.483871	0.507042	85.7143	69.5714	0.471429	0.419355	82.4286	111	0.426829	0.396825	66.4286	56.7143	1
Chr. XI	141982	0.526671	0.470588	79.0357	62.1786	0.476475	0.477219	84.4286	101.607	0.564155	0.442673	61.8571	63.7143	1
Chr. XI	145732	0.493962	0.477075	85.0652	63.4565	0.487654	0.430286	87.7391	104.652	0.517048	0.408832	68.6304	74.5217	1
Chr. XI	148617	0.482353	0.469697	85.1081	73.2973	0.479592	0.447917	84.1892	89.4595	0.491803	0.465753	61	56.3784	1
Chr. XI	152011	0.505747	0.483333	86.8	65	0.452381	0.442478	83.68	94.2	0.5	0.428571	54	56.32	1
Chr. XI	154652	0.485532	0.466909	87.8125	66.0625	0.48739	0.476397	83.6875	97.625	0.486979	0.446387	57.625	63.25	1
Chr. XI	157474	0.492319	0.494852	90.5	75	0.50263	0.485976	84.5714	108.143	0.5	0.474903	61.7857	65.1429	1
Chr. XI	159923	0.522523	0.478873	94.4706	67.2941	0.523256	0.491525	87.2941	97.4706	0.545455	0.432836	62.9412	71.8235	1
Chr. XI	163398	0.531371	0.472691	82	65.6875	0.517496	0.462955	93.4375	99.5	0.494186	0.460258	70.1875	72	1
Chr. XI	166114	0.47318	0.518376	98.2273	73.0455	0.446964	0.461901	98.5455	115.364	0.50575	0.478875	85.3636	80.6818	1
Chr. XI	168942	0.45283	0.47619	93.6667	67.1111	0.5	0.512987	85.8889	110.667	0.5	0.520833	70.3333	79.3333	1
Chr. XI	172694	0.5	0.51578	100.2	66.4667	0.487369	0.508199	99.6667	116.633	0.478532	0.472191	82.2333	87.1333	1
Chr. XI	175394	0.523797	0.503521	94.2222	69.1111	0.476266	0.49355	92.2778	114.722	0.527106	0.537158	69.8333	68.3333	1
Chr. XI	178486	0.5	0.5	92.4516	64.9677	0.463415	0.478261	91.871	110.968	0.485714	0.485714	63.0645	68.7742	1
Chr. XI	181933	0.484848	0.492754	74.381	58.0476	0.449438	0.471264	75.9048	97.7619	0.470588	0.4375	46.2353	57	1
Chr. XI	184758	0.48625	0.491071	82.3333	61.1667	0.479437	0.471335	68.5	72	0.505814	0.481061	43.5	41.4	1
Chr. XI	187174	0.464583	0.491667	85.25	66.75	0.473001	0.511512	62.9167	78.5833	0.558824	0.411765	39.6	35.8	1
Chr. XI	190747	0.474359	0.449275	87.7333	67	0.518868	0.475	86.2	92.2	0.571429	0.473684	53.3333	62.5333	1
Chr. XI	193727	0.505618	0.512821	96.037	75.037	0.469136	0.465347	93.5556	111.185	0.517857	0.442857	65.1852	69.9259	1
Chr. XI	196469	0.545455	0.459459	87	64.2667	0.5	0.515873	94.7333	108.133	0.551282	0.492754	78.5333	77.5333	1
Chr. XI	200367	0.494737	0.462963	91.1034	63.931	0.480392	0.488372	87.6207	104.586	0.478261	0.458333	79.1034	71.8621	1
Chr. XI	201996	0.512821	0.466667	85.3913	63.6087	0.502577	0.453022	96.875	114.667	0.462687	0.462963	69.5652	73.5652	1
Chr. XI	205425	0.523932	0.447401	80	69.5	0.491434	0.49221	90.4167	105.833	0.475383	0.469988	62.5833	65.3333	1
[truncated: 1,520 more rows]
