# Supplementary material for: Rapid evolution driven by translocation-associated selection during meiosis
Source: EMBO Rep. 2026 Jun 16;27(14):4011–28. doi: 10.1038/s44319-026-00820-6 (PMC13400751; doi:10.1038/s44319-026-00820-6)
Supplement: Supplementary file 12 — Source data Fig. 1 [file 44319_2026_820_MOESM12_ESM.zip › Figure 1 Source Data/1C/Figure 1C Chr_VIII_Frequency_Variation.xlsx]

## Sheet: all_plot_data_clean_VIII
	Chromosome	Position	AF	DP	Source
26784	Chr. VIII	13155	0.384615	91	Initial hybrid
26785	Chr. VIII	14452	0.492537	67	Initial hybrid
26786	Chr. VIII	14636	0.5	82	Initial hybrid
26787	Chr. VIII	14862	0.31746	63	Initial hybrid
26788	Chr. VIII	14865	0.322581	62	Initial hybrid
26789	Chr. VIII	14947	0.378378	74	Initial hybrid
26790	Chr. VIII	15239	0.488095	84	Initial hybrid
26791	Chr. VIII	15293	0.438202	89	Initial hybrid
26792	Chr. VIII	15636	0.54878	82	Initial hybrid
26793	Chr. VIII	15928	0.483871	93	Initial hybrid
26794	Chr. VIII	16403	0.563218	87	Initial hybrid
26795	Chr. VIII	16495	0.535714	84	Initial hybrid
26796	Chr. VIII	16634	0.444444	99	Initial hybrid
26797	Chr. VIII	16671	0.431373	102	Initial hybrid
26798	Chr. VIII	16698	0.463918	97	Initial hybrid
26799	Chr. VIII	16735	0.458824	85	Initial hybrid
26800	Chr. VIII	16805	0.4375	80	Initial hybrid
26801	Chr. VIII	16886	0.449438	89	Initial hybrid
26802	Chr. VIII	16906	0.487805	82	Initial hybrid
26803	Chr. VIII	17019	0.433962	106	Initial hybrid
26804	Chr. VIII	17627	0.486111	72	Initial hybrid
26805	Chr. VIII	18076	0.546512	86	Initial hybrid
26806	Chr. VIII	19760	0.478723	94	Initial hybrid
26807	Chr. VIII	19842	0.434783	92	Initial hybrid
26808	Chr. VIII	20772	0.397959	98	Initial hybrid
26809	Chr. VIII	27634	0.45122	82	Initial hybrid
26810	Chr. VIII	27733	0.466667	90	Initial hybrid
26811	Chr. VIII	29667	0.539216	102	Initial hybrid
26812	Chr. VIII	30465	0.485981	107	Initial hybrid
26813	Chr. VIII	31583	0.513889	72	Initial hybrid
26814	Chr. VIII	31647	0.545455	77	Initial hybrid
26815	Chr. VIII	31737	0.55814	86	Initial hybrid
26816	Chr. VIII	32626	0.506494	77	Initial hybrid
26817	Chr. VIII	32627	0.493151	73	Initial hybrid
26818	Chr. VIII	32628	0.513158	76	Initial hybrid
26819	Chr. VIII	34710	0.51087	92	Initial hybrid
26820	Chr. VIII	34938	0.513514	74	Initial hybrid
26821	Chr. VIII	36302	0.433333	60	Initial hybrid
26822	Chr. VIII	40450	0.459677	124	Initial hybrid
26823	Chr. VIII	42121	0.477273	88	Initial hybrid
26824	Chr. VIII	42238	0.52439	82	Initial hybrid
26825	Chr. VIII	42789	0.5	88	Initial hybrid
26826	Chr. VIII	42932	0.432099	81	Initial hybrid
26827	Chr. VIII	43002	0.449438	89	Initial hybrid
26828	Chr. VIII	46074	0.433735	83	Initial hybrid
26829	Chr. VIII	47367	0.451923	104	Initial hybrid
26830	Chr. VIII	47642	0.530612	98	Initial hybrid
26831	Chr. VIII	48214	0.475	80	Initial hybrid
26832	Chr. VIII	48299	0.479452	73	Initial hybrid
26833	Chr. VIII	49346	0.526316	95	Initial hybrid
26834	Chr. VIII	50249	0.552381	105	Initial hybrid
26835	Chr. VIII	51314	0.446602	103	Initial hybrid
26836	Chr. VIII	51892	0.5	92	Initial hybrid
26837	Chr. VIII	53214	0.444444	90	Initial hybrid
26838	Chr. VIII	53483	0.544715	123	Initial hybrid
26839	Chr. VIII	53579	0.486726	113	Initial hybrid
26840	Chr. VIII	53843	0.544304	79	Initial hybrid
26841	Chr. VIII	53882	0.46988	83	Initial hybrid
26842	Chr. VIII	54035	0.52809	89	Initial hybrid
26843	Chr. VIII	54138	0.468468	111	Initial hybrid
26844	Chr. VIII	54263	0.464646	99	Initial hybrid
26845	Chr. VIII	54591	0.40678	118	Initial hybrid
26846	Chr. VIII	55333	0.535714	112	Initial hybrid
26847	Chr. VIII	55348	0.548673	113	Initial hybrid
26848	Chr. VIII	55457	0.525	120	Initial hybrid
26849	Chr. VIII	55458	0.520661	121	Initial hybrid
26850	Chr. VIII	55477	0.528455	123	Initial hybrid
26851	Chr. VIII	55990	0.505051	99	Initial hybrid
26852	Chr. VIII	56032	0.477778	90	Initial hybrid
26853	Chr. VIII	56252	0.492958	71	Initial hybrid
26854	Chr. VIII	56351	0.552632	76	Initial hybrid
26855	Chr. VIII	56808	0.47191	89	Initial hybrid
26856	Chr. VIII	56867	0.509615	104	Initial hybrid
26857	Chr. VIII	57176	0.517647	85	Initial hybrid
26858	Chr. VIII	57484	0.462366	93	Initial hybrid
26859	Chr. VIII	57580	0.47619	84	Initial hybrid
26860	Chr. VIII	57605	0.488372	86	Initial hybrid
26861	Chr. VIII	57836	0.477273	88	Initial hybrid
26862	Chr. VIII	58148	0.574257	101	Initial hybrid
26863	Chr. VIII	58411	0.47191	89	Initial hybrid
26864	Chr. VIII	58524	0.53	100	Initial hybrid
26865	Chr. VIII	58546	0.535354	99	Initial hybrid
26866	Chr. VIII	58723	0.53012	83	Initial hybrid
26868	Chr. VIII	59205	0.5	64	Initial hybrid
26869	Chr. VIII	59498	0.441176	102	Initial hybrid
26870	Chr. VIII	59575	0.471698	106	Initial hybrid
26871	Chr. VIII	59614	0.435644	101	Initial hybrid
26872	Chr. VIII	59798	0.585106	94	Initial hybrid
26873	Chr. VIII	60158	0.553191	94	Initial hybrid
26874	Chr. VIII	60191	0.586957	92	Initial hybrid
26875	Chr. VIII	60290	0.481132	106	Initial hybrid
26876	Chr. VIII	60451	0.494505	91	Initial hybrid
26877	Chr. VIII	60709	0.478261	92	Initial hybrid
26878	Chr. VIII	60719	0.5	90	Initial hybrid
26879	Chr. VIII	61047	0.561905	105	Initial hybrid
26880	Chr. VIII	61057	0.574257	101	Initial hybrid
26881	Chr. VIII	61125	0.494949	99	Initial hybrid
26882	Chr. VIII	61175	0.55	100	Initial hybrid
26883	Chr. VIII	61184	0.561224	98	Initial hybrid
26884	Chr. VIII	61190	0.538462	104	Initial hybrid
26885	Chr. VIII	61373	0.532609	92	Initial hybrid
26886	Chr. VIII	61388	0.516129	93	Initial hybrid
26887	Chr. VIII	61495	0.529412	102	Initial hybrid
26888	Chr. VIII	61500	0.529412	102	Initial hybrid
26889	Chr. VIII	61547	0.551402	107	Initial hybrid
26890	Chr. VIII	61577	0.539216	102	Initial hybrid
26891	Chr. VIII	61954	0.472973	74	Initial hybrid
26892	Chr. VIII	62234	0.551724	87	Initial hybrid
26893	Chr. VIII	62380	0.505882	85	Initial hybrid
26894	Chr. VIII	62455	0.444444	72	Initial hybrid
26895	Chr. VIII	62587	0.442623	61	Initial hybrid
26896	Chr. VIII	62674	0.415094	53	Initial hybrid
26897	Chr. VIII	62690	0.38	50	Initial hybrid
26898	Chr. VIII	62698	0.384615	52	Initial hybrid
26899	Chr. VIII	62702	0.381818	55	Initial hybrid
26900	Chr. VIII	62714	0.358491	53	Initial hybrid
26901	Chr. VIII	62730	0.333333	57	Initial hybrid
26902	Chr. VIII	62734	0.327273	55	Initial hybrid
26903	Chr. VIII	62846	0.40678	59	Initial hybrid
26904	Chr. VIII	62950	0.492754	69	Initial hybrid
26905	Chr. VIII	62981	0.506849	73	Initial hybrid
26906	Chr. VIII	63044	0.488889	90	Initial hybrid
26907	Chr. VIII	63051	0.488889	90	Initial hybrid
26908	Chr. VIII	63279	0.424528	106	Initial hybrid
26909	Chr. VIII	63315	0.447917	96	Initial hybrid
26910	Chr. VIII	63548	0.463415	82	Initial hybrid
26911	Chr. VIII	63583	0.447368	76	Initial hybrid
26912	Chr. VIII	63699	0.625	80	Initial hybrid
26913	Chr. VIII	63837	0.613636	88	Initial hybrid
26914	Chr. VIII	63862	0.585106	94	Initial hybrid
26915	Chr. VIII	63916	0.598039	102	Initial hybrid
26916	Chr. VIII	63931	0.582524	103	Initial hybrid
26917	Chr. VIII	64083	0.536585	82	Initial hybrid
26918	Chr. VIII	64197	0.458333	72	Initial hybrid
26919	Chr. VIII	64224	0.436364	55	Initial hybrid
26920	Chr. VIII	64282	0.462963	54	Initial hybrid
26921	Chr. VIII	64292	0.428571	49	Initial hybrid
26922	Chr. VIII	64328	0.55814	43	Initial hybrid
26923	Chr. VIII	64330	0.568182	44	Initial hybrid
26924	Chr. VIII	64331	0.55814	43	Initial hybrid
26925	Chr. VIII	64341	0.5	52	Initial hybrid
26926	Chr. VIII	64396	0.5	56	Initial hybrid
26927	Chr. VIII	64729	0.492063	63	Initial hybrid
26928	Chr. VIII	64903	0.578431	102	Initial hybrid
26929	Chr. VIII	65284	0.40678	118	Initial hybrid
26930	Chr. VIII	65380	0.452991	117	Initial hybrid
26931	Chr. VIII	65412	0.452174	115	Initial hybrid
26932	Chr. VIII	65626	0.483871	124	Initial hybrid
26933	Chr. VIII	65967	0.535714	112	Initial hybrid
26934	Chr. VIII	65979	0.535088	114	Initial hybrid
26935	Chr. VIII	66117	0.558333	120	Initial hybrid
26936	Chr. VIII	66123	0.555556	117	Initial hybrid
26937	Chr. VIII	66154	0.619048	105	Initial hybrid
26938	Chr. VIII	66220	0.523364	107	Initial hybrid
26939	Chr. VIII	66482	0.446429	112	Initial hybrid
26940	Chr. VIII	66559	1	57	Initial hybrid
26941	Chr. VIII	66561	0.614583	96	Initial hybrid
26942	Chr. VIII	66569	0	43	Initial hybrid
26943	Chr. VIII	66700	0.490385	104	Initial hybrid
26944	Chr. VIII	67460	0.494845	97	Initial hybrid
26945	Chr. VIII	67971	0.522124	113	Initial hybrid
26946	Chr. VIII	68121	0.512397	121	Initial hybrid
26947	Chr. VIII	68202	0.528926	121	Initial hybrid
26948	Chr. VIII	68259	0.576923	104	Initial hybrid
26949	Chr. VIII	68284	0.559633	109	Initial hybrid
26950	Chr. VIII	68367	0.616071	112	Initial hybrid
26951	Chr. VIII	68532	0.537736	106	Initial hybrid
26952	Chr. VIII	68854	0.544118	68	Initial hybrid
26953	Chr. VIII	68905	0.557143	70	Initial hybrid
26954	Chr. VIII	69088	0.575342	73	Initial hybrid
26955	Chr. VIII	69672	0.458333	96	Initial hybrid
26956	Chr. VIII	69741	0.473684	95	Initial hybrid
26957	Chr. VIII	70138	0.519608	102	Initial hybrid
26958	Chr. VIII	70273	0.525773	97	Initial hybrid
26959	Chr. VIII	70286	0.480392	102	Initial hybrid
26960	Chr. VIII	70434	0.465347	101	Initial hybrid
26961	Chr. VIII	70548	0.443299	97	Initial hybrid
26962	Chr. VIII	70883	0.544554	101	Initial hybrid
26963	Chr. VIII	70885	0.543689	103	Initial hybrid
26964	Chr. VIII	70950	0.464646	99	Initial hybrid
26965	Chr. VIII	71421	0.414634	82	Initial hybrid
26966	Chr. VIII	71457	0.43956	91	Initial hybrid
26967	Chr. VIII	71625	0.494624	93	Initial hybrid
26968	Chr. VIII	71650	0.483516	91	Initial hybrid
26969	Chr. VIII	71685	0.461538	91	Initial hybrid
26970	Chr. VIII	71987	0.542373	59	Initial hybrid
26971	Chr. VIII	72011	0.5	58	Initial hybrid
26972	Chr. VIII	72058	0.509091	55	Initial hybrid
26973	Chr. VIII	72171	0.540541	74	Initial hybrid
26974	Chr. VIII	72478	0.588889	90	Initial hybrid
26975	Chr. VIII	72487	0.547368	95	Initial hybrid
26976	Chr. VIII	72493	0.543478	92	Initial hybrid
26977	Chr. VIII	72501	0.538462	91	Initial hybrid
26978	Chr. VIII	72547	0.506494	77	Initial hybrid
26979	Chr. VIII	72634	0.57971	69	Initial hybrid
26980	Chr. VIII	72635	0.57971	69	Initial hybrid
26981	Chr. VIII	72739	0.524752	101	Initial hybrid
26982	Chr. VIII	72862	0.514286	105	Initial hybrid
26983	Chr. VIII	72925	0.494949	99	Initial hybrid
26984	Chr. VIII	73129	0.517647	85	Initial hybrid
26985	Chr. VIII	73264	0.473684	95	Initial hybrid
26986	Chr. VIII	73285	0.46875	96	Initial hybrid
26987	Chr. VIII	73441	0.55	100	Initial hybrid
26988	Chr. VIII	73687	0.588235	85	Initial hybrid
26989	Chr. VIII	73735	0.582418	91	Initial hybrid
26990	Chr. VIII	73741	0.544444	90	Initial hybrid
26991	Chr. VIII	73929	0.5	92	Initial hybrid
26992	Chr. VIII	73993	0.417582	91	Initial hybrid
26993	Chr. VIII	74059	0.38	100	Initial hybrid
26994	Chr. VIII	74101	0.394231	104	Initial hybrid
26995	Chr. VIII	74246	0.443182	88	Initial hybrid
26996	Chr. VIII	74321	0.402299	87	Initial hybrid
26997	Chr. VIII	74397	0.506024	83	Initial hybrid
26998	Chr. VIII	74400	0.488095	84	Initial hybrid
26999	Chr. VIII	74421	0.47191	89	Initial hybrid
27000	Chr. VIII	74435	0.473118	93	Initial hybrid
27001	Chr. VIII	74477	0.463918	97	Initial hybrid
27002	Chr. VIII	74519	0.453608	97	Initial hybrid
27003	Chr. VIII	74573	0.534091	88	Initial hybrid
27004	Chr. VIII	74587	0.532609	92	Initial hybrid
27005	Chr. VIII	74593	0.552083	96	Initial hybrid
27006	Chr. VIII	74611	0.540816	98	Initial hybrid
27007	Chr. VIII	74705	0.537037	108	Initial hybrid
27008	Chr. VIII	74714	0.561905	105	Initial hybrid
27009	Chr. VIII	74718	0.551402	107	Initial hybrid
27010	Chr. VIII	74727	0.534653	101	Initial hybrid
27011	Chr. VIII	74846	0.556818	88	Initial hybrid
27012	Chr. VIII	74924	0.580645	93	Initial hybrid
27013	Chr. VIII	74974	0.883721	43	Initial hybrid
27014	Chr. VIII	74998	0.492958	71	Initial hybrid
27015	Chr. VIII	75187	0.521739	69	Initial hybrid
27016	Chr. VIII	75639	0.443478	115	Initial hybrid
27017	Chr. VIII	75768	0.398148	108	Initial hybrid
27018	Chr. VIII	76093	0.4375	80	Initial hybrid
27019	Chr. VIII	76095	0.476744	86	Initial hybrid
27020	Chr. VIII	76580	0.518519	81	Initial hybrid
27021	Chr. VIII	76673	0.486842	76	Initial hybrid
27022	Chr. VIII	76691	0.482353	85	Initial hybrid
27023	Chr. VIII	76739	0.516484	91	Initial hybrid
27024	Chr. VIII	76827	0.516129	93	Initial hybrid
27025	Chr. VIII	76976	0.388889	90	Initial hybrid
27026	Chr. VIII	77201	0.445783	83	Initial hybrid
27027	Chr. VIII	77306	0.434211	76	Initial hybrid
27028	Chr. VIII	77502	0.450704	71	Initial hybrid
27029	Chr. VIII	77625	0.507042	71	Initial hybrid
27030	Chr. VIII	77694	0.569767	86	Initial hybrid
27031	Chr. VIII	77766	0.561798	89	Initial hybrid
27032	Chr. VIII	77853	0.554348	92	Initial hybrid
27033	Chr. VIII	77919	0.504762	105	Initial hybrid
27034	Chr. VIII	78270	0.525424	59	Initial hybrid
27035	Chr. VIII	78570	0.704545	44	Initial hybrid
27036	Chr. VIII	78572	0.704545	44	Initial hybrid
27037	Chr. VIII	78707	0.510638	47	Initial hybrid
27038	Chr. VIII	78752	0.442308	52	Initial hybrid
27039	Chr. VIII	78803	0.423729	59	Initial hybrid
27040	Chr. VIII	79061	0.462687	67	Initial hybrid
27041	Chr. VIII	79120	0.546875	64	Initial hybrid
27042	Chr. VIII	79235	0.409836	61	Initial hybrid
27043	Chr. VIII	79319	0.507246	69	Initial hybrid
27044	Chr. VIII	79902	0.551282	78	Initial hybrid
27045	Chr. VIII	79937	0.492958	71	Initial hybrid
27046	Chr. VIII	80012	0.450704	71	Initial hybrid
27047	Chr. VIII	80068	0.47619	63	Initial hybrid
27048	Chr. VIII	80479	0.660377	53	Initial hybrid
27049	Chr. VIII	80498	0.603448	58	Initial hybrid
27050	Chr. VIII	80515	0.637931	58	Initial hybrid
27051	Chr. VIII	80882	0.5	86	Initial hybrid
27052	Chr. VIII	81320	0.606061	99	Initial hybrid
27053	Chr. VIII	82223	0.510417	96	Initial hybrid
27054	Chr. VIII	82408	0.45	80	Initial hybrid
27055	Chr. VIII	82509	0.564706	85	Initial hybrid
27056	Chr. VIII	82526	0.5625	96	Initial hybrid
27057	Chr. VIII	82550	0.576923	104	Initial hybrid
27058	Chr. VIII	82568	0.555556	99	Initial hybrid
27059	Chr. VIII	82858	0.508621	116	Initial hybrid
27060	Chr. VIII	82933	0.490909	110	Initial hybrid
27061	Chr. VIII	83436	0.536585	82	Initial hybrid
27062	Chr. VIII	83454	0.576923	78	Initial hybrid
27063	Chr. VIII	83700	0.56962	79	Initial hybrid
27064	Chr. VIII	84104	0.478723	94	Initial hybrid
27065	Chr. VIII	84194	0.466667	90	Initial hybrid
27066	Chr. VIII	84302	0.544304	79	Initial hybrid
27067	Chr. VIII	84445	0.515789	95	Initial hybrid
27068	Chr. VIII	84491	0.445652	92	Initial hybrid
27069	Chr. VIII	84527	0.446809	94	Initial hybrid
27070	Chr. VIII	84600	0.416667	84	Initial hybrid
27071	Chr. VIII	84910	0.5	96	Initial hybrid
27072	Chr. VIII	85001	0.511628	86	Initial hybrid
27073	Chr. VIII	85033	0.545455	88	Initial hybrid
27074	Chr. VIII	85119	0.530864	81	Initial hybrid
27075	Chr. VIII	85132	0.506667	75	Initial hybrid
27076	Chr. VIII	85143	0.5	74	Initial hybrid
27077	Chr. VIII	85164	0.459459	74	Initial hybrid
27078	Chr. VIII	85206	0.422535	71	Initial hybrid
27079	Chr. VIII	85218	0.435484	62	Initial hybrid
27081	Chr. VIII	92149	0.647059	34	Initial hybrid
27082	Chr. VIII	92153	0.647059	34	Initial hybrid
27083	Chr. VIII	92155	0.647059	34	Initial hybrid
27084	Chr. VIII	92259	0.697674	43	Initial hybrid
27085	Chr. VIII	92264	0.704545	44	Initial hybrid
27089	Chr. VIII	92343	0.675	40	Initial hybrid
27090	Chr. VIII	92406	0.5	42	Initial hybrid
27091	Chr. VIII	92432	0.533333	45	Initial hybrid
27092	Chr. VIII	92455	0.470588	51	Initial hybrid
27093	Chr. VIII	92474	0.45098	51	Initial hybrid
27094	Chr. VIII	92491	0.408163	49	Initial hybrid
27095	Chr. VIII	92526	0.384615	52	Initial hybrid
27096	Chr. VIII	92570	0.347826	46	Initial hybrid
27097	Chr. VIII	92625	0.411765	51	Initial hybrid
27098	Chr. VIII	92694	0.492537	67	Initial hybrid
27099	Chr. VIII	92735	0.474359	78	Initial hybrid
27100	Chr. VIII	92864	0.582524	103	Initial hybrid
27101	Chr. VIII	92891	0.555556	108	Initial hybrid
27102	Chr. VIII	92914	0.54955	111	Initial hybrid
27103	Chr. VIII	93163	0.615385	39	Initial hybrid
27104	Chr. VIII	93165	0.788732	71	Initial hybrid
27105	Chr. VIII	93405	0	32	Initial hybrid
27106	Chr. VIII	93482	0.518072	83	Initial hybrid
27107	Chr. VIII	93486	0.518987	79	Initial hybrid
27108	Chr. VIII	93752	0.455556	90	Initial hybrid
27109	Chr. VIII	93832	0.35443	79	Initial hybrid
27110	Chr. VIII	93863	0.42029	69	Initial hybrid
27112	Chr. VIII	94277	0.693878	49	Initial hybrid
27113	Chr. VIII	94292	0.642857	56	Initial hybrid
27114	Chr. VIII	94361	0.655556	90	Initial hybrid
27115	Chr. VIII	94375	0.630435	92	Initial hybrid
27116	Chr. VIII	94402	0.56044	91	Initial hybrid
27117	Chr. VIII	94433	0.533333	75	Initial hybrid
27118	Chr. VIII	94451	0.492958	71	Initial hybrid
27119	Chr. VIII	94472	0.451613	62	Initial hybrid
27120	Chr. VIII	95003	0.55	60	Initial hybrid
27121	Chr. VIII	95092	0.512195	82	Initial hybrid
27122	Chr. VIII	95107	0.55	80	Initial hybrid
27123	Chr. VIII	95292	0.483516	91	Initial hybrid
27124	Chr. VIII	95322	0.453608	97	Initial hybrid
27125	Chr. VIII	95423	0.48913	92	Initial hybrid
27126	Chr. VIII	95481	0.547368	95	Initial hybrid
27127	Chr. VIII	95661	0.529412	102	Initial hybrid
27128	Chr. VIII	96228	0.521277	94	Initial hybrid
27129	Chr. VIII	96485	0.556604	106	Initial hybrid
27130	Chr. VIII	96654	0.534653	101	Initial hybrid
27131	Chr. VIII	96707	0.52381	105	Initial hybrid
27132	Chr. VIII	96942	0.536364	110	Initial hybrid
27133	Chr. VIII	97160	0.45122	82	Initial hybrid
27134	Chr. VIII	97245	0.474747	99	Initial hybrid
27135	Chr. VIII	97362	0.489796	98	Initial hybrid
27136	Chr. VIII	97611	0.56044	91	Initial hybrid
27137	Chr. VIII	97662	0.558824	102	Initial hybrid
27138	Chr. VIII	97715	0.534653	101	Initial hybrid
27139	Chr. VIII	97798	0.447619	105	Initial hybrid
27140	Chr. VIII	97838	0.463918	97	Initial hybrid
27141	Chr. VIII	97856	0.48913	92	Initial hybrid
27142	Chr. VIII	97875	0.489583	96	Initial hybrid
27143	Chr. VIII	98525	0.467391	92	Initial hybrid
27144	Chr. VIII	98978	0.405063	79	Initial hybrid
27145	Chr. VIII	99909	0.545455	110	Initial hybrid
27146	Chr. VIII	100079	0.527778	108	Initial hybrid
27147	Chr. VIII	100241	0.518182	110	Initial hybrid
27148	Chr. VIII	101020	0.528736	87	Initial hybrid
27149	Chr. VIII	101512	0.48913	92	Initial hybrid
27150	Chr. VIII	101927	0.509091	110	Initial hybrid
27151	Chr. VIII	102089	0.39759	83	Initial hybrid
27152	Chr. VIII	102157	0.465909	88	Initial hybrid
27153	Chr. VIII	102389	0.52381	84	Initial hybrid
27154	Chr. VIII	102468	0.474359	78	Initial hybrid
27155	Chr. VIII	102879	0.489583	96	Initial hybrid
27156	Chr. VIII	103185	0.491525	118	Initial hybrid
27157	Chr. VIII	104032	0.414286	70	Initial hybrid
27158	Chr. VIII	104040	0.453333	75	Initial hybrid
27159	Chr. VIII	104091	0.468354	79	Initial hybrid
27160	Chr. VIII	104112	0.512821	78	Initial hybrid
27161	Chr. VIII	104146	0.47561	82	Initial hybrid
27162	Chr. VIII	104423	0.5375	80	Initial hybrid
27163	Chr. VIII	104498	0.538462	78	Initial hybrid
27164	Chr. VIII	104540	0.512821	78	Initial hybrid
27165	Chr. VIII	104568	0.448718	78	Initial hybrid
27166	Chr. VIII	104953	0.407895	76	Initial hybrid
27167	Chr. VIII	105292	0.571429	70	Initial hybrid
27168	Chr. VIII	105298	0.571429	70	Initial hybrid
27169	Chr. VIII	105424	0.460317	63	Initial hybrid
27170	Chr. VIII	105578	0.421053	57	Initial hybrid
27171	Chr. VIII	105612	0.415094	53	Initial hybrid
27172	Chr. VIII	105613	0.403846	52	Initial hybrid
27173	Chr. VIII	105615	0.411765	51	Initial hybrid
27174	Chr. VIII	105626	0.408163	49	Initial hybrid
27175	Chr. VIII	105628	0.408163	49	Initial hybrid
27176	Chr. VIII	105630	0.428571	49	Initial hybrid
27177	Chr. VIII	105634	0.446809	47	Initial hybrid
27178	Chr. VIII	105640	0.470588	51	Initial hybrid
27179	Chr. VIII	105685	0.389831	59	Initial hybrid
27180	Chr. VIII	105787	0.339623	53	Initial hybrid
27181	Chr. VIII	105848	0.404255	47	Initial hybrid
27182	Chr. VIII	105958	0.458333	72	Initial hybrid
27183	Chr. VIII	106126	0.494505	91	Initial hybrid
27184	Chr. VIII	106321	0.602151	93	Initial hybrid
27185	Chr. VIII	106822	0.420455	88	Initial hybrid
27186	Chr. VIII	106947	0.408163	98	Initial hybrid
27187	Chr. VIII	106958	0.4	100	Initial hybrid
27188	Chr. VIII	107008	0.431034	116	Initial hybrid
27189	Chr. VIII	107309	0.49505	101	Initial hybrid
27190	Chr. VIII	107522	0.53012	83	Initial hybrid
27191	Chr. VIII	107597	0.506667	75	Initial hybrid
27192	Chr. VIII	107756	0.510417	96	Initial hybrid
27193	Chr. VIII	107831	0.539216	102	Initial hybrid
27194	Chr. VIII	107866	0.54	100	Initial hybrid
27195	Chr. VIII	108134	0.350877	57	Initial hybrid
27196	Chr. VIII	108351	0.463415	41	Initial hybrid
27197	Chr. VIII	108431	0.442308	52	Initial hybrid
27198	Chr. VIII	108672	0.48	75	Initial hybrid
27199	Chr. VIII	110021	0.5	82	Initial hybrid
27200	Chr. VIII	110129	0.546512	86	Initial hybrid
27201	Chr. VIII	110256	0.527778	108	Initial hybrid
27202	Chr. VIII	110305	0.514286	105	Initial hybrid
27203	Chr. VIII	110439	0.479592	98	Initial hybrid
27204	Chr. VIII	110685	0.401786	112	Initial hybrid
27205	Chr. VIII	110970	0.515789	95	Initial hybrid
27206	Chr. VIII	111245	0.402778	72	Initial hybrid
27207	Chr. VIII	111246	0.413333	75	Initial hybrid
27208	Chr. VIII	111464	0.555556	63	Initial hybrid
27209	Chr. VIII	111477	0.546875	64	Initial hybrid
27210	Chr. VIII	111581	0.447761	67	Initial hybrid
27211	Chr. VIII	111594	0.469697	66	Initial hybrid
27212	Chr. VIII	111623	0.493333	75	Initial hybrid
27213	Chr. VIII	111971	0.467391	92	Initial hybrid
27214	Chr. VIII	112393	0.566667	90	Initial hybrid
27215	Chr. VIII	112455	0.511111	90	Initial hybrid
27216	Chr. VIII	112944	0.431579	95	Initial hybrid
27217	Chr. VIII	113383	0.455882	68	Initial hybrid
27218	Chr. VIII	113931	0.474747	99	Initial hybrid
27219	Chr. VIII	114162	0.51	100	Initial hybrid
27220	Chr. VIII	114255	0.5	98	Initial hybrid
27221	Chr. VIII	114744	0.472527	91	Initial hybrid
27222	Chr. VIII	114771	0.494845	97	Initial hybrid
27223	Chr. VIII	114924	0.402597	77	Initial hybrid
27224	Chr. VIII	115113	0.391304	69	Initial hybrid
27225	Chr. VIII	115246	0.402299	87	Initial hybrid
27226	Chr. VIII	115401	0.472973	74	Initial hybrid
27227	Chr. VIII	115445	0.5	82	Initial hybrid
27228	Chr. VIII	115476	0.533333	75	Initial hybrid
27229	Chr. VIII	115710	0.57732	97	Initial hybrid
27230	Chr. VIII	115734	0.552083	96	Initial hybrid
27231	Chr. VIII	115917	0.448276	87	Initial hybrid
27232	Chr. VIII	116184	0.47561	82	Initial hybrid
27233	Chr. VIII	116194	0.472973	74	Initial hybrid
27234	Chr. VIII	116195	0.478873	71	Initial hybrid
27235	Chr. VIII	116198	0.48	75	Initial hybrid
27236	Chr. VIII	116213	0.469136	81	Initial hybrid
27237	Chr. VIII	116227	0.512821	78	Initial hybrid
27238	Chr. VIII	116228	0.512821	78	Initial hybrid
27239	Chr. VIII	116234	0.5125	80	Initial hybrid
27240	Chr. VIII	116306	0.54321	81	Initial hybrid
27241	Chr. VIII	116318	0.531646	79	Initial hybrid
27242	Chr. VIII	116378	0.567164	67	Initial hybrid
27243	Chr. VIII	116384	0.584615	65	Initial hybrid
27244	Chr. VIII	116388	0.578125	64	Initial hybrid
27245	Chr. VIII	116801	0.56	50	Initial hybrid
27246	Chr. VIII	116923	0.526316	57	Initial hybrid
27247	Chr. VIII	116958	0.532258	62	Initial hybrid
27248	Chr. VIII	116975	0.523077	65	Initial hybrid
27249	Chr. VIII	116997	0.558824	68	Initial hybrid
27250	Chr. VIII	117152	0.509615	104	Initial hybrid
27251	Chr. VIII	117170	0.485149	101	Initial hybrid
27252	Chr. VIII	117292	0.428571	119	Initial hybrid
27253	Chr. VIII	117334	0.425926	108	Initial hybrid
27254	Chr. VIII	117335	0.431193	109	Initial hybrid
27255	Chr. VIII	117358	0.427273	110	Initial hybrid
27256	Chr. VIII	117412	0.443396	106	Initial hybrid
27257	Chr. VIII	117417	0.458716	109	Initial hybrid
27258	Chr. VIII	117423	0.456311	103	Initial hybrid
27259	Chr. VIII	117504	0.356322	87	Initial hybrid
27260	Chr. VIII	117534	0.362637	91	Initial hybrid
27261	Chr. VIII	117556	0.402299	87	Initial hybrid
27262	Chr. VIII	117572	0.432099	81	Initial hybrid
27263	Chr. VIII	117586	0.413333	75	Initial hybrid
27264	Chr. VIII	117605	0.385714	70	Initial hybrid
27265	Chr. VIII	117608	0.388889	72	Initial hybrid
27266	Chr. VIII	117631	0.408451	71	Initial hybrid
27267	Chr. VIII	117701	0.43662	71	Initial hybrid
27268	Chr. VIII	117890	0.48913	92	Initial hybrid
27269	Chr. VIII	117935	0.510417	96	Initial hybrid
27270	Chr. VIII	118687	0.46	100	Initial hybrid
27271	Chr. VIII	118950	0.5	100	Initial hybrid
27272	Chr. VIII	119053	0.53125	128	Initial hybrid
27273	Chr. VIII	119414	0.487805	82	Initial hybrid
27274	Chr. VIII	119502	0.566667	60	Initial hybrid
27275	Chr. VIII	119535	0.555556	54	Initial hybrid
27276	Chr. VIII	119670	0.8	35	Initial hybrid
27277	Chr. VIII	119682	0.783784	37	Initial hybrid
27278	Chr. VIII	119726	0.673913	46	Initial hybrid
27279	Chr. VIII	119759	0.583333	60	Initial hybrid
27280	Chr. VIII	119813	0.590164	61	Initial hybrid
27281	Chr. VIII	119946	0.5875	80	Initial hybrid
27282	Chr. VIII	120184	0.530864	81	Initial hybrid
27283	Chr. VIII	120226	0.39759	83	Initial hybrid
27284	Chr. VIII	120247	0.417582	91	Initial hybrid
27285	Chr. VIII	120364	0.451923	104	Initial hybrid
27286	Chr. VIII	120445	0.462963	108	Initial hybrid
27287	Chr. VIII	120853	0.407407	108	Initial hybrid
27288	Chr. VIII	121315	0.574074	108	Initial hybrid
27289	Chr. VIII	121477	0.537736	106	Initial hybrid
27290	Chr. VIII	121618	0.515464	97	Initial hybrid
27291	Chr. VIII	121745	0.522388	67	Initial hybrid
27292	Chr. VIII	121787	0.476923	65	Initial hybrid
27293	Chr. VIII	121827	0.464789	71	Initial hybrid
27294	Chr. VIII	121873	0.428571	56	Initial hybrid
27295	Chr. VIII	121877	0.415094	53	Initial hybrid
27296	Chr. VIII	121987	0.47541	61	Initial hybrid
27297	Chr. VIII	122014	0.430769	65	Initial hybrid
27298	Chr. VIII	122053	0.34375	64	Initial hybrid
27299	Chr. VIII	122634	0.513514	74	Initial hybrid
27300	Chr. VIII	122674	0.483516	91	Initial hybrid
27301	Chr. VIII	122866	0.479167	96	Initial hybrid
27302	Chr. VIII	122880	0.489362	94	Initial hybrid
27303	Chr. VIII	123006	0.593023	86	Initial hybrid
27304	Chr. VIII	123099	0.568182	88	Initial hybrid
27305	Chr. VIII	123320	0.57377	122	Initial hybrid
27306	Chr. VIII	123473	0.488189	127	Initial hybrid
27307	Chr. VIII	123592	0.487603	121	Initial hybrid
27308	Chr. VIII	123624	0.495495	111	Initial hybrid
27309	Chr. VIII	123625	0.491071	112	Initial hybrid
27310	Chr. VIII	123639	0.490909	110	Initial hybrid
27311	Chr. VIII	123678	0.466019	103	Initial hybrid
27312	Chr. VIII	123814	0.533333	75	Initial hybrid
27313	Chr. VIII	123878	0.521127	71	Initial hybrid
27314	Chr. VIII	123915	0.5	72	Initial hybrid
27315	Chr. VIII	124000	0.463768	69	Initial hybrid
27316	Chr. VIII	124029	0.463768	69	Initial hybrid
27317	Chr. VIII	124457	0.514286	105	Initial hybrid
27318	Chr. VIII	125084	0.508929	112	Initial hybrid
27319	Chr. VIII	125108	0.482143	112	Initial hybrid
27320	Chr. VIII	125140	0.504132	121	Initial hybrid
27321	Chr. VIII	125249	0.55	120	Initial hybrid
27322	Chr. VIII	125273	0.512195	123	Initial hybrid
27323	Chr. VIII	125354	0.490385	104	Initial hybrid
27324	Chr. VIII	125356	0.485714	105	Initial hybrid
27325	Chr. VIII	125441	0.508475	118	Initial hybrid
27326	Chr. VIII	125465	0.550847	118	Initial hybrid
27327	Chr. VIII	125900	0.442308	104	Initial hybrid
27328	Chr. VIII	125980	0.490909	110	Initial hybrid
27329	Chr. VIII	126131	0.388889	90	Initial hybrid
27330	Chr. VIII	126142	0.446809	94	Initial hybrid
27331	Chr. VIII	126148	0.423913	92	Initial hybrid
27332	Chr. VIII	126255	0.438356	73	Initial hybrid
27333	Chr. VIII	126397	0.448276	87	Initial hybrid
27334	Chr. VIII	126701	0.450549	91	Initial hybrid
27335	Chr. VIII	126873	0.483146	89	Initial hybrid
27336	Chr. VIII	126953	0.530612	98	Initial hybrid
27337	Chr. VIII	127010	0.590909	88	Initial hybrid
27338	Chr. VIII	127040	0.542553	94	Initial hybrid
27339	Chr. VIII	127727	0.521127	71	Initial hybrid
27340	Chr. VIII	127758	0.535211	71	Initial hybrid
27341	Chr. VIII	127766	0.521739	69	Initial hybrid
27342	Chr. VIII	127853	0.532468	77	Initial hybrid
27343	Chr. VIII	127914	0.505882	85	Initial hybrid
27344	Chr. VIII	128112	0.495146	103	Initial hybrid
27345	Chr. VIII	128119	0.515152	99	Initial hybrid
27346	Chr. VIII	128125	0.515152	99	Initial hybrid
27347	Chr. VIII	128376	0.548387	93	Initial hybrid
27348	Chr. VIII	128736	0.548673	113	Initial hybrid
27349	Chr. VIII	128904	0.465909	88	Initial hybrid
27350	Chr. VIII	129223	0.463415	82	Initial hybrid
27351	Chr. VIII	129228	0.476744	86	Initial hybrid
27352	Chr. VIII	129265	0.458333	96	Initial hybrid
27353	Chr. VIII	129445	0.602273	88	Initial hybrid
27354	Chr. VIII	129665	0.52439	82	Initial hybrid
27355	Chr. VIII	130043	0.569767	86	Initial hybrid
27356	Chr. VIII	130198	0.55	100	Initial hybrid
27357	Chr. VIII	130265	0.519231	104	Initial hybrid
27358	Chr. VIII	130524	0.530864	81	Initial hybrid
27359	Chr. VIII	130533	0.544304	79	Initial hybrid
27360	Chr. VIII	130538	0.54321	81	Initial hybrid
27361	Chr. VIII	130619	0.531915	94	Initial hybrid
27362	Chr. VIII	130692	0.473118	93	Initial hybrid
27363	Chr. VIII	130730	0.423077	78	Initial hybrid
27364	Chr. VIII	131549	0.518987	79	Initial hybrid
27365	Chr. VIII	131693	0.649351	77	Initial hybrid
27366	Chr. VIII	131723	0.630137	73	Initial hybrid
27367	Chr. VIII	131900	0.471264	87	Initial hybrid
27368	Chr. VIII	131927	0.48913	92	Initial hybrid
27369	Chr. VIII	132095	0.552632	76	Initial hybrid
27370	Chr. VIII	132496	0.518868	106	Initial hybrid
27371	Chr. VIII	132840	0.491525	59	Initial hybrid
27372	Chr. VIII	132907	0.372881	59	Initial hybrid
27373	Chr. VIII	132911	0.396825	63	Initial hybrid
27374	Chr. VIII	132947	0.372881	59	Initial hybrid
27375	Chr. VIII	132971	0.40678	59	Initial hybrid
27376	Chr. VIII	132987	0.416667	60	Initial hybrid
27377	Chr. VIII	133001	0.392857	56	Initial hybrid
27378	Chr. VIII	133012	0.310345	58	Initial hybrid
27385	Chr. VIII	133783	1	31	Initial hybrid
27386	Chr. VIII	133812	1	32	Initial hybrid
27387	Chr. VIII	133825	1	32	Initial hybrid
27388	Chr. VIII	133878	1	33	Initial hybrid
27389	Chr. VIII	133886	1	35	Initial hybrid
27392	Chr. VIII	133937	1	31	Initial hybrid
27393	Chr. VIII	133938	1	31	Initial hybrid
27406	Chr. VIII	134016	1	31	Initial hybrid
27417	Chr. VIII	134073	0.96875	32	Initial hybrid
27418	Chr. VIII	134085	0.967742	31	Initial hybrid
27419	Chr. VIII	134097	0.969697	33	Initial hybrid
27420	Chr. VIII	134098	0.969697	33	Initial hybrid
27421	Chr. VIII	134102	0.969697	33	Initial hybrid
27422	Chr. VIII	134107	0.96875	32	Initial hybrid
27423	Chr. VIII	134109	0.969697	33	Initial hybrid
27424	Chr. VIII	134110	0.969697	33	Initial hybrid
27425	Chr. VIII	134113	0.96875	32	Initial hybrid
27426	Chr. VIII	134114	0.971429	35	Initial hybrid
27427	Chr. VIII	134115	0.971429	35	Initial hybrid
27428	Chr. VIII	134117	0.971429	35	Initial hybrid
27429	Chr. VIII	134124	0.9	40	Initial hybrid
27430	Chr. VIII	134126	0.902439	41	Initial hybrid
27431	Chr. VIII	134157	0.634615	52	Initial hybrid
27432	Chr. VIII	134172	0.611111	54	Initial hybrid
27433	Chr. VIII	134180	0.611111	54	Initial hybrid
27434	Chr. VIII	134195	0.566038	53	Initial hybrid
27435	Chr. VIII	134208	0.578947	57	Initial hybrid
27436	Chr. VIII	134240	0.516667	60	Initial hybrid
27437	Chr. VIII	134427	0.44	75	Initial hybrid
27438	Chr. VIII	134509	0.393939	66	Initial hybrid
27439	Chr. VIII	134769	0.402985	67	Initial hybrid
27440	Chr. VIII	134882	0.580645	62	Initial hybrid
27441	Chr. VIII	134907	0.542373	59	Initial hybrid
27442	Chr. VIII	135000	0.519481	77	Initial hybrid
27443	Chr. VIII	135278	0.51087	92	Initial hybrid
27444	Chr. VIII	135375	0.528736	87	Initial hybrid
27445	Chr. VIII	135388	0.488095	84	Initial hybrid
27446	Chr. VIII	135729	0.492537	67	Initial hybrid
27447	Chr. VIII	135947	0.518072	83	Initial hybrid
27448	Chr. VIII	136088	0.541667	72	Initial hybrid
27449	Chr. VIII	136089	0.52	75	Initial hybrid
27450	Chr. VIII	136431	0.365854	82	Initial hybrid
27451	Chr. VIII	136628	0.447761	67	Initial hybrid
27452	Chr. VIII	136896	0.45977	87	Initial hybrid
27453	Chr. VIII	136914	0.43038	79	Initial hybrid
27454	Chr. VIII	137022	0.413793	87	Initial hybrid
27455	Chr. VIII	137643	0.568966	116	Initial hybrid
27456	Chr. VIII	137688	0.585586	111	Initial hybrid
27457	Chr. VIII	137747	0.59434	106	Initial hybrid
27458	Chr. VIII	137850	0.627451	102	Initial hybrid
27459	Chr. VIII	137880	0.59434	106	Initial hybrid
27460	Chr. VIII	137901	0.586538	104	Initial hybrid
27461	Chr. VIII	138316	0.5	110	Initial hybrid
27462	Chr. VIII	138342	0.485714	105	Initial hybrid
27463	Chr. VIII	138510	0.404762	84	Initial hybrid
27464	Chr. VIII	138689	0.419355	93	Initial hybrid
27465	Chr. VIII	138717	0.43617	94	Initial hybrid
27466	Chr. VIII	138887	0.5	108	Initial hybrid
27467	Chr. VIII	139068	0.448276	87	Initial hybrid
27468	Chr. VIII	139107	0.494253	87	Initial hybrid
27469	Chr. VIII	139199	0.45122	82	Initial hybrid
27470	Chr. VIII	139207	0.452381	84	Initial hybrid
27471	Chr. VIII	139248	0.444444	81	Initial hybrid
27472	Chr. VIII	139383	0.458824	85	Initial hybrid
27473	Chr. VIII	139404	0.469136	81	Initial hybrid
27474	Chr. VIII	139405	0.4625	80	Initial hybrid
27475	Chr. VIII	139506	0.44186	86	Initial hybrid
27476	Chr. VIII	139743	0.475	80	Initial hybrid
27477	Chr. VIII	139752	0.460526	76	Initial hybrid
27478	Chr. VIII	139803	0.444444	81	Initial hybrid
27479	Chr. VIII	139810	0.4625	80	Initial hybrid
27480	Chr. VIII	139811	0.4625	80	Initial hybrid
27481	Chr. VIII	139958	0.414634	82	Initial hybrid
27482	Chr. VIII	140004	0.411111	90	Initial hybrid
27483	Chr. VIII	140068	0.469388	98	Initial hybrid
27484	Chr. VIII	140398	0.521739	92	Initial hybrid
27485	Chr. VIII	140403	0.494624	93	Initial hybrid
27486	Chr. VIII	140755	0.442105	95	Initial hybrid
27487	Chr. VIII	140905	0.460177	113	Initial hybrid
27488	Chr. VIII	141130	0.477876	113	Initial hybrid
27489	Chr. VIII	141325	0.415842	101	Initial hybrid
27490	Chr. VIII	141479	0.55914	93	Initial hybrid
27491	Chr. VIII	141607	0.541176	85	Initial hybrid
27492	Chr. VIII	141685	0.520408	98	Initial hybrid
27493	Chr. VIII	141692	0.530612	98	Initial hybrid
27494	Chr. VIII	141734	0.515152	99	Initial hybrid
27495	Chr. VIII	141841	0.578947	76	Initial hybrid
27496	Chr. VIII	141876	0.564706	85	Initial hybrid
27497	Chr. VIII	141885	0.576471	85	Initial hybrid
27498	Chr. VIII	142299	0.526786	112	Initial hybrid
27499	Chr. VIII	142302	0.513274	113	Initial hybrid
27500	Chr. VIII	142800	0.474227	97	Initial hybrid
27501	Chr. VIII	142863	0.514563	103	Initial hybrid
27502	Chr. VIII	143543	0.525253	99	Initial hybrid
27503	Chr. VIII	143727	0.490741	108	Initial hybrid
27504	Chr. VIII	143824	0.510204	98	Initial hybrid
27505	Chr. VIII	143930	0.509259	108	Initial hybrid
27506	Chr. VIII	143949	0.546296	108	Initial hybrid
27507	Chr. VIII	144235	0.463918	97	Initial hybrid
27508	Chr. VIII	144253	0.484848	99	Initial hybrid
27509	Chr. VIII	144280	0.479592	98	Initial hybrid
27510	Chr. VIII	144637	0.453608	97	Initial hybrid
27511	Chr. VIII	144688	0.471154	104	Initial hybrid
27512	Chr. VIII	144730	0.491228	114	Initial hybrid
27513	Chr. VIII	144796	0.557377	122	Initial hybrid
27514	Chr. VIII	145105	0.508475	118	Initial hybrid
27515	Chr. VIII	145255	0.542056	107	Initial hybrid
27516	Chr. VIII	145315	0.455446	101	Initial hybrid
27517	Chr. VIII	145363	0.43617	94	Initial hybrid
27518	Chr. VIII	145441	0.431818	88	Initial hybrid
27519	Chr. VIII	145579	0.467391	92	Initial hybrid
27520	Chr. VIII	145684	0.485149	101	Initial hybrid
27521	Chr. VIII	145768	0.530612	98	Initial hybrid
27522	Chr. VIII	145861	0.55814	86	Initial hybrid
27523	Chr. VIII	146681	0.842105	38	Initial hybrid
27524	Chr. VIII	146703	0.75	44	Initial hybrid
27525	Chr. VIII	146719	0.729167	48	Initial hybrid
27526	Chr. VIII	146758	0.54717	53	Initial hybrid
27527	Chr. VIII	146800	0.610169	59	Initial hybrid
27528	Chr. VIII	146894	0.617647	68	Initial hybrid
27529	Chr. VIII	146927	0.52	75	Initial hybrid
27530	Chr. VIII	146947	0.519481	77	Initial hybrid
27531	Chr. VIII	146980	0.5	76	Initial hybrid
27532	Chr. VIII	147004	0.481013	79	Initial hybrid
27533	Chr. VIII	147047	0.488095	84	Initial hybrid
27534	Chr. VIII	147161	0.514706	68	Initial hybrid
27535	Chr. VIII	147236	0.533333	75	Initial hybrid
27536	Chr. VIII	147327	0.466667	75	Initial hybrid
27537	Chr. VIII	147504	0.5	86	Initial hybrid
27538	Chr. VIII	147540	0.546512	86	Initial hybrid
27539	Chr. VIII	147558	0.585366	82	Initial hybrid
27540	Chr. VIII	147573	0.571429	91	Initial hybrid
27541	Chr. VIII	147641	0.522727	88	Initial hybrid
27542	Chr. VIII	147667	0.547619	84	Initial hybrid
27543	Chr. VIII	147745	0.539474	76	Initial hybrid
27544	Chr. VIII	147763	0.536232	69	Initial hybrid
27545	Chr. VIII	147843	0.45614	57	Initial hybrid
27546	Chr. VIII	148132	0.475728	103	Initial hybrid
27547	Chr. VIII	148275	0.533333	90	Initial hybrid
27548	Chr. VIII	148297	0.529412	102	Initial hybrid
27549	Chr. VIII	148334	0.520833	96	Initial hybrid
27550	Chr. VIII	148409	0.533333	90	Initial hybrid
27551	Chr. VIII	148418	0.52439	82	Initial hybrid
27552	Chr. VIII	148456	0.447368	76	Initial hybrid
27553	Chr. VIII	148745	0.376623	77	Initial hybrid
27554	Chr. VIII	148861	0.458824	85	Initial hybrid
27555	Chr. VIII	148930	0.506024	83	Initial hybrid
27556	Chr. VIII	148943	0.488636	88	Initial hybrid
27557	Chr. VIII	149078	0.507246	69	Initial hybrid
27558	Chr. VIII	149080	0.521127	71	Initial hybrid
27559	Chr. VIII	149233	0.58209	67	Initial hybrid
27560	Chr. VIII	149253	0.590164	61	Initial hybrid
27561	Chr. VIII	149305	0.596774	62	Initial hybrid
27562	Chr. VIII	149332	0.642857	56	Initial hybrid
27563	Chr. VIII	149376	0.646154	65	Initial hybrid
27564	Chr. VIII	149444	0.608696	69	Initial hybrid
27565	Chr. VIII	149466	0.632353	68	Initial hybrid
27566	Chr. VIII	149511	0.671642	67	Initial hybrid
27567	Chr. VIII	149665	0.670455	88	Initial hybrid
27568	Chr. VIII	149706	0.686047	86	Initial hybrid
27569	Chr. VIII	149758	0.558824	102	Initial hybrid
27570	Chr. VIII	149795	0.514019	107	Initial hybrid
27571	Chr. VIII	149808	0.5	112	Initial hybrid
27572	Chr. VIII	149951	0.432692	104	Initial hybrid
27573	Chr. VIII	150021	0.4	95	Initial hybrid
27574	Chr. VIII	150051	0.408602	93	Initial hybrid
27575	Chr. VIII	150086	0.447059	85	Initial hybrid
27576	Chr. VIII	150089	0.456522	92	Initial hybrid
27577	Chr. VIII	150136	0.434783	92	Initial hybrid
27578	Chr. VIII	150142	0.452632	95	Initial hybrid
27579	Chr. VIII	150182	0.455556	90	Initial hybrid
27580	Chr. VIII	150232	0.5	86	Initial hybrid
27581	Chr. VIII	150248	0.506173	81	Initial hybrid
27582	Chr. VIII	150421	0.541176	85	Initial hybrid
27583	Chr. VIII	150487	0.5625	80	Initial hybrid
27584	Chr. VIII	150659	0.6	75	Initial hybrid
27585	Chr. VIII	150667	0.576923	78	Initial hybrid
27586	Chr. VIII	150680	0.628205	78	Initial hybrid
27587	Chr. VIII	150723	0.564706	85	Initial hybrid
27588	Chr. VIII	150729	0.564103	78	Initial hybrid
27589	Chr. VIII	150760	0.465116	86	Initial hybrid
27590	Chr. VIII	150787	0.5	84	Initial hybrid
27591	Chr. VIII	150802	0.47191	89	Initial hybrid
27592	Chr. VIII	150819	0.482759	87	Initial hybrid
27593	Chr. VIII	150824	0.477273	88	Initial hybrid
27594	Chr. VIII	150828	0.477778	90	Initial hybrid
27595	Chr. VIII	150873	0.5	94	Initial hybrid
27596	Chr. VIII	150894	0.515152	99	Initial hybrid
27597	Chr. VIII	150909	0.5	102	Initial hybrid
27598	Chr. VIII	150919	0.484848	99	Initial hybrid
27599	Chr. VIII	150921	0.475248	101	Initial hybrid
27600	Chr. VIII	150972	0.419355	93	Initial hybrid
27601	Chr. VIII	151003	0.419753	81	Initial hybrid
27602	Chr. VIII	151012	0.390244	82	Initial hybrid
27603	Chr. VIII	151048	0.472973	74	Initial hybrid
27604	Chr. VIII	151049	0.472222	72	Initial hybrid
27605	Chr. VIII	151069	0.485714	70	Initial hybrid
27606	Chr. VIII	151171	0.492537	67	Initial hybrid
27607	Chr. VIII	151206	0.5	70	Initial hybrid
27608	Chr. VIII	151417	0.595506	89	Initial hybrid
27609	Chr. VIII	151418	0.590909	88	Initial hybrid
27610	Chr. VIII	151599	0.430233	86	Initial hybrid
27611	Chr. VIII	151670	0.495238	105	Initial hybrid
27612	Chr. VIII	151733	0.449541	109	Initial hybrid
27613	Chr. VIII	151816	0.387755	98	Initial hybrid
27614	Chr. VIII	152076	0.511905	84	Initial hybrid
27615	Chr. VIII	152098	0.488095	84	Initial hybrid
27616	Chr. VIII	152278	0.486486	74	Initial hybrid
27617	Chr. VIII	152281	0.493506	77	Initial hybrid
27618	Chr. VIII	152330	0.512195	82	Initial hybrid
27619	Chr. VIII	152382	0.55	80	Initial hybrid
27620	Chr. VIII	152466	0.512195	82	Initial hybrid
27621	Chr. VIII	152578	0.507246	69	Initial hybrid
27622	Chr. VIII	152635	0.513158	76	Initial hybrid
27623	Chr. VIII	152769	0.551724	87	Initial hybrid
27624	Chr. VIII	152925	0.484211	95	Initial hybrid
27625	Chr. VIII	152944	0.489583	96	Initial hybrid
27626	Chr. VIII	153271	0.536842	95	Initial hybrid
27627	Chr. VIII	153420	0.494382	89	Initial hybrid
27628	Chr. VIII	153442	0.462366	93	Initial hybrid
27629	Chr. VIII	153557	0.52809	89	Initial hybrid
27630	Chr. VIII	153881	0.5	64	Initial hybrid
27631	Chr. VIII	153900	0.435484	62	Initial hybrid
27632	Chr. VIII	153957	0.529412	68	Initial hybrid
27633	Chr. VIII	153963	0.56338	71	Initial hybrid
27634	Chr. VIII	154069	0.5125	80	Initial hybrid
27635	Chr. VIII	154167	0.561644	73	Initial hybrid
27636	Chr. VIII	154199	0.589041	73	Initial hybrid
27637	Chr. VIII	154225	0.594595	74	Initial hybrid
27638	Chr. VIII	154381	0.589744	78	Initial hybrid
27639	Chr. VIII	154554	0.5	84	Initial hybrid
27640	Chr. VIII	154571	0.516484	91	Initial hybrid
27641	Chr. VIII	154677	0.54023	87	Initial hybrid
27642	Chr. VIII	154812	0.585366	82	Initial hybrid
27643	Chr. VIII	155087	0.475	80	Initial hybrid
27644	Chr. VIII	155157	0.514706	68	Initial hybrid
27645	Chr. VIII	155175	0.507692	65	Initial hybrid
27646	Chr. VIII	155332	0.565217	69	Initial hybrid
27647	Chr. VIII	155521	0.396552	58	Initial hybrid
27648	Chr. VIII	155567	0.4	55	Initial hybrid
27649	Chr. VIII	155635	0.362319	69	Initial hybrid
27650	Chr. VIII	155994	0.592593	81	Initial hybrid
27651	Chr. VIII	156096	0.523256	86	Initial hybrid
27652	Chr. VIII	156276	0.514851	101	Initial hybrid
27653	Chr. VIII	156686	0.54321	81	Initial hybrid
27654	Chr. VIII	156786	0.481928	83	Initial hybrid
27655	Chr. VIII	156789	0.488095	84	Initial hybrid
27656	Chr. VIII	156810	0.505747	87	Initial hybrid
27657	Chr. VIII	156903	0.541667	96	Initial hybrid
27658	Chr. VIII	157077	0.527027	74	Initial hybrid
27659	Chr. VIII	157098	0.512821	78	Initial hybrid
27660	Chr. VIII	157260	0.542169	83	Initial hybrid
27661	Chr. VIII	157424	0.5	84	Initial hybrid
27662	Chr. VIII	157469	0.485714	70	Initial hybrid
27663	Chr. VIII	157588	0.452055	73	Initial hybrid
27664	Chr. VIII	157604	0.444444	81	Initial hybrid
27665	Chr. VIII	157612	0.468354	79	Initial hybrid
27666	Chr. VIII	157616	0.447368	76	Initial hybrid
27667	Chr. VIII	157807	0.436782	87	Initial hybrid
27668	Chr. VIII	158014	0.348837	86	Initial hybrid
27669	Chr. VIII	158092	0.453488	86	Initial hybrid
27670	Chr. VIII	158110	0.444444	81	Initial hybrid
27671	Chr. VIII	158547	0.484536	97	Initial hybrid
27672	Chr. VIII	158566	0.45	100	Initial hybrid
27673	Chr. VIII	158674	0.476744	86	Initial hybrid
27674	Chr. VIII	158707	0.477778	90	Initial hybrid
27675	Chr. VIII	158737	0.505618	89	Initial hybrid
27676	Chr. VIII	158962	0.47619	105	Initial hybrid
27677	Chr. VIII	159130	0.520833	96	Initial hybrid
27678	Chr. VIII	159136	0.515152	99	Initial hybrid
27679	Chr. VIII	159162	0.471154	104	Initial hybrid
27680	Chr. VIII	159238	0.477477	111	Initial hybrid
27681	Chr. VIII	159377	0.479675	123	Initial hybrid
27682	Chr. VIII	159406	0.491228	114	Initial hybrid
27683	Chr. VIII	159758	0.462963	108	Initial hybrid
27684	Chr. VIII	159848	0.408163	98	Initial hybrid
27685	Chr. VIII	159950	0.480769	104	Initial hybrid
27686	Chr. VIII	160136	0.518868	106	Initial hybrid
27687	Chr. VIII	160450	0.521739	115	Initial hybrid
27688	Chr. VIII	160782	0.464789	71	Initial hybrid
27689	Chr. VIII	160876	0.47191	89	Initial hybrid
27690	Chr. VIII	161504	0.5	68	Initial hybrid
27691	Chr. VIII	161874	0.5	80	Initial hybrid
27692	Chr. VIII	161895	0.536585	82	Initial hybrid
27693	Chr. VIII	161994	0.537634	93	Initial hybrid
27694	Chr. VIII	162530	0.549451	91	Initial hybrid
27695	Chr. VIII	162618	0.488372	86	Initial hybrid
27696	Chr. VIII	162628	0.54023	87	Initial hybrid
27697	Chr. VIII	162837	0.533981	103	Initial hybrid
27698	Chr. VIII	162897	0.525773	97	Initial hybrid
27699	Chr. VIII	163476	0.513514	111	Initial hybrid
27700	Chr. VIII	163571	0.540816	98	Initial hybrid
27701	Chr. VIII	164380	0.494624	93	Initial hybrid
27702	Chr. VIII	164387	0.5	92	Initial hybrid
27703	Chr. VIII	164530	0.561224	98	Initial hybrid
27704	Chr. VIII	164613	0.591837	98	Initial hybrid
27705	Chr. VIII	164807	0.471429	70	Initial hybrid
27706	Chr. VIII	164864	0.457143	70	Initial hybrid
27707	Chr. VIII	164893	0.472973	74	Initial hybrid
27708	Chr. VIII	164927	0.525	80	Initial hybrid
27709	Chr. VIII	164952	0.528736	87	Initial hybrid
27710	Chr. VIII	165142	0.626506	83	Initial hybrid
27711	Chr. VIII	165143	0.646341	82	Initial hybrid
27712	Chr. VIII	165351	0.549451	91	Initial hybrid
27713	Chr. VIII	165385	0.575758	99	Initial hybrid
27714	Chr. VIII	165413	0.606383	94	Initial hybrid
27715	Chr. VIII	165572	0.536585	82	Initial hybrid
27716	Chr. VIII	165588	0.522222	90	Initial hybrid
27717	Chr. VIII	165608	0.52809	89	Initial hybrid
27718	Chr. VIII	165647	0.563218	87	Initial hybrid
27719	Chr. VIII	165710	0.527473	91	Initial hybrid
27720	Chr. VIII	165734	0.546392	97	Initial hybrid
27721	Chr. VIII	165797	0.536842	95	Initial hybrid
27722	Chr. VIII	165867	0.554348	92	Initial hybrid
27723	Chr. VIII	165986	0.53125	96	Initial hybrid
27724	Chr. VIII	165995	0.531915	94	Initial hybrid
27725	Chr. VIII	166046	0.588785	107	Initial hybrid
27726	Chr. VIII	166130	0.564815	108	Initial hybrid
27727	Chr. VIII	166195	0.578947	95	Initial hybrid
27728	Chr. VIII	166367	0.568421	95	Initial hybrid
27729	Chr. VIII	166391	0.576087	92	Initial hybrid
27730	Chr. VIII	166445	0.52	100	Initial hybrid
27731	Chr. VIII	166541	0.5	98	Initial hybrid
27732	Chr. VIII	166655	0.533981	103	Initial hybrid
27733	Chr. VIII	166892	0.483871	93	Initial hybrid
27734	Chr. VIII	166940	0.431579	95	Initial hybrid
27735	Chr. VIII	166991	0.457447	94	Initial hybrid
27736	Chr. VIII	167096	0.53012	83	Initial hybrid
27737	Chr. VIII	167135	0.469136	81	Initial hybrid
27738	Chr. VIII	167274	0.571429	84	Initial hybrid
27739	Chr. VIII	167277	0.5875	80	Initial hybrid
27740	Chr. VIII	167313	0.5625	80	Initial hybrid
27741	Chr. VIII	167512	0.382022	89	Initial hybrid
27742	Chr. VIII	167543	0.376471	85	Initial hybrid
27743	Chr. VIII	167557	0.3875	80	Initial hybrid
27744	Chr. VIII	167568	0.441558	77	Initial hybrid
27745	Chr. VIII	167569	0.435897	78	Initial hybrid
27746	Chr. VIII	167570	0.435897	78	Initial hybrid
27747	Chr. VIII	167575	0.418605	86	Initial hybrid
27748	Chr. VIII	167580	0.409091	88	Initial hybrid
27749	Chr. VIII	167671	0.506329	79	Initial hybrid
27750	Chr. VIII	167785	0.485714	70	Initial hybrid
27751	Chr. VIII	167797	0.444444	63	Initial hybrid
27752	Chr. VIII	167848	0.471429	70	Initial hybrid
27753	Chr. VIII	167910	0.513514	74	Initial hybrid
27754	Chr. VIII	167923	0.532468	77	Initial hybrid
27755	Chr. VIII	167968	0.518519	81	Initial hybrid
27756	Chr. VIII	168208	0.445652	92	Initial hybrid
27757	Chr. VIII	168229	0.467391	92	Initial hybrid
27758	Chr. VIII	168253	0.465116	86	Initial hybrid
27759	Chr. VIII	168433	0.388889	72	Initial hybrid
27760	Chr. VIII	168444	0.373134	67	Initial hybrid
27761	Chr. VIII	168719	0.5	70	Initial hybrid
27762	Chr. VIII	168879	0.577465	71	Initial hybrid
27763	Chr. VIII	169202	0.50495	101	Initial hybrid
27764	Chr. VIII	169586	0.517544	114	Initial hybrid
27765	Chr. VIII	169760	0.528	125	Initial hybrid
27766	Chr. VIII	169769	0.545455	121	Initial hybrid
27767	Chr. VIII	170402	0.52381	105	Initial hybrid
27768	Chr. VIII	170703	0.467742	62	Initial hybrid
27769	Chr. VIII	170843	0.54321	81	Initial hybrid
27770	Chr. VIII	171000	0.483516	91	Initial hybrid
27771	Chr. VIII	171273	0.48913	92	Initial hybrid
27772	Chr. VIII	171347	0.5	94	Initial hybrid
27773	Chr. VIII	171537	0.47619	84	Initial hybrid
27774	Chr. VIII	171564	0.45679	81	Initial hybrid
27775	Chr. VIII	171761	0.590361	83	Initial hybrid
27776	Chr. VIII	172443	0.509434	106	Initial hybrid
27777	Chr. VIII	172560	0.491803	122	Initial hybrid
27778	Chr. VIII	172563	0.5	120	Initial hybrid
27779	Chr. VIII	172687	0.495146	103	Initial hybrid
27780	Chr. VIII	172701	0.54717	106	Initial hybrid
27781	Chr. VIII	172909	0.6	95	Initial hybrid
27782	Chr. VIII	173105	0.642857	42	Initial hybrid
27783	Chr. VIII	173197	0.53125	32	Initial hybrid
27784	Chr. VIII	173562	0.476636	107	Initial hybrid
27785	Chr. VIII	173637	0.515464	97	Initial hybrid
27786	Chr. VIII	173805	0.584906	106	Initial hybrid
27787	Chr. VIII	173923	0.558824	102	Initial hybrid
27788	Chr. VIII	174120	0.480392	102	Initial hybrid
27789	Chr. VIII	174165	0.445545	101	Initial hybrid
27790	Chr. VIII	174717	0.513761	109	Initial hybrid
27791	Chr. VIII	175197	0.464646	99	Initial hybrid
27792	Chr. VIII	175253	0.458333	96	Initial hybrid
27793	Chr. VIII	175263	0.452632	95	Initial hybrid
27794	Chr. VIII	175365	0.426829	82	Initial hybrid
27795	Chr. VIII	175661	0.528	125	Initial hybrid
27796	Chr. VIII	175731	0.458015	131	Initial hybrid
27797	Chr. VIII	175734	0.474074	135	Initial hybrid
27798	Chr. VIII	176184	0.483607	122	Initial hybrid
27799	Chr. VIII	176351	0.495652	115	Initial hybrid
27800	Chr. VIII	176826	0.3875	80	Initial hybrid
27801	Chr. VIII	177078	0.532468	77	Initial hybrid
27802	Chr. VIII	177112	0.554217	83	Initial hybrid
27803	Chr. VIII	177333	0.55	100	Initial hybrid
27804	Chr. VIII	177369	0.564103	117	Initial hybrid
27805	Chr. VIII	177610	0.485437	103	Initial hybrid
27806	Chr. VIII	177619	0.47619	105	Initial hybrid
27807	Chr. VIII	177778	0.522936	109	Initial hybrid
27808	Chr. VIII	177793	0.504587	109	Initial hybrid
27809	Chr. VIII	178061	0.53125	96	Initial hybrid
27810	Chr. VIII	178121	0.593023	86	Initial hybrid
27811	Chr. VIII	178125	0.586207	87	Initial hybrid
27812	Chr. VIII	178134	0.593407	91	Initial hybrid
27813	Chr. VIII	178196	0.489362	94	Initial hybrid
27814	Chr. VIII	178210	0.477778	90	Initial hybrid
27815	Chr. VIII	178230	0.43956	91	Initial hybrid
27816	Chr. VIII	178242	0.417582	91	Initial hybrid
27817	Chr. VIII	178314	0.431579	95	Initial hybrid
27818	Chr. VIII	178458	0.414894	94	Initial hybrid
27819	Chr. VIII	178659	0.534091	88	Initial hybrid
27820	Chr. VIII	178672	0.511111	90	Initial hybrid
27821	Chr. VIII	178873	0.516854	89	Initial hybrid
27822	Chr. VIII	179071	0.594595	74	Initial hybrid
27823	Chr. VIII	179085	0.632353	68	Initial hybrid
27824	Chr. VIII	179259	0.55102	98	Initial hybrid
27825	Chr. VIII	179444	0.543478	92	Initial hybrid
27826	Chr. VIII	179607	0.554217	83	Initial hybrid
27827	Chr. VIII	179871	0.535714	84	Initial hybrid
27828	Chr. VIII	179923	0.489362	94	Initial hybrid
27829	Chr. VIII	180100	0.47191	89	Initial hybrid
27830	Chr. VIII	180223	0.476744	86	Initial hybrid
27831	Chr. VIII	180390	0.524752	101	Initial hybrid
27832	Chr. VIII	180749	0.42623	122	Initial hybrid
27833	Chr. VIII	180818	0.408696	115	Initial hybrid
27834	Chr. VIII	181124	0.564356	101	Initial hybrid
27835	Chr. VIII	181265	0.383838	99	Initial hybrid
27836	Chr. VIII	181682	0.515789	95	Initial hybrid
27837	Chr. VIII	181744	0.533333	90	Initial hybrid
27838	Chr. VIII	181842	0.51087	92	Initial hybrid
27839	Chr. VIII	181930	0.573333	75	Initial hybrid
27840	Chr. VIII	182078	0.490196	102	Initial hybrid
27841	Chr. VIII	182246	0.509259	108	Initial hybrid
27842	Chr. VIII	182297	0.419643	112	Initial hybrid
27843	Chr. VIII	182330	0.509091	110	Initial hybrid
27844	Chr. VIII	182333	0.508929	112	Initial hybrid
27845	Chr. VIII	182354	0.47	100	Initial hybrid
27846	Chr. VIII	182852	0.489796	98	Initial hybrid
27847	Chr. VIII	183402	0.409091	110	Initial hybrid
27848	Chr. VIII	183482	0.41	100	Initial hybrid
27849	Chr. VIII	183701	0.485294	68	Initial hybrid
27850	Chr. VIII	183728	0.415584	77	Initial hybrid
27851	Chr. VIII	183741	0.38961	77	Initial hybrid
27852	Chr. VIII	183744	0.397436	78	Initial hybrid
27853	Chr. VIII	183845	0.5	64	Initial hybrid
27854	Chr. VIII	183913	0.56338	71	Initial hybrid
27855	Chr. VIII	183973	0.547945	73	Initial hybrid
27856	Chr. VIII	184025	0.575	80	Initial hybrid
27857	Chr. VIII	184065	0.506173	81	Initial hybrid
27858	Chr. VIII	184104	0.5375	80	Initial hybrid
27859	Chr. VIII	184105	0.544304	79	Initial hybrid
27860	Chr. VIII	184171	0.52	75	Initial hybrid
27861	Chr. VIII	184572	0.517241	87	Initial hybrid
27862	Chr. VIII	184766	0.518072	83	Initial hybrid
27863	Chr. VIII	184847	0.590909	66	Initial hybrid
27864	Chr. VIII	184872	0.56	75	Initial hybrid
27865	Chr. VIII	185022	0.5	66	Initial hybrid
27866	Chr. VIII	185364	0.632184	87	Initial hybrid
27867	Chr. VIII	185463	0.54717	106	Initial hybrid
27868	Chr. VIII	185480	0.531532	111	Initial hybrid
27869	Chr. VIII	185493	0.547009	117	Initial hybrid
27870	Chr. VIII	185547	0.513761	109	Initial hybrid
27871	Chr. VIII	185592	0.552381	105	Initial hybrid
27872	Chr. VIII	185625	0.543689	103	Initial hybrid
27873	Chr. VIII	185766	0.526316	114	Initial hybrid
27874	Chr. VIII	186453	0.521739	92	Initial hybrid
27875	Chr. VIII	186657	0.515789	95	Initial hybrid
27876	Chr. VIII	186921	0.461538	39	Initial hybrid
27877	Chr. VIII	187320	0.604396	91	Initial hybrid
27878	Chr. VIII	187908	0.439024	82	Initial hybrid
27879	Chr. VIII	187989	0.388235	85	Initial hybrid
27880	Chr. VIII	188788	0.561404	114	Initial hybrid
27881	Chr. VIII	188821	0.556522	115	Initial hybrid
27882	Chr. VIII	188841	0.563636	110	Initial hybrid
27883	Chr. VIII	188873	0.584158	101	Initial hybrid
27884	Chr. VIII	189026	0.54878	82	Initial hybrid
27885	Chr. VIII	189040	0.541667	72	Initial hybrid
27886	Chr. VIII	189274	0.534653	101	Initial hybrid
27887	Chr. VIII	189310	0.46087	115	Initial hybrid
27888	Chr. VIII	189356	0.424779	113	Initial hybrid
27889	Chr. VIII	189521	0.433628	113	Initial hybrid
27890	Chr. VIII	189608	0.421053	95	Initial hybrid
27891	Chr. VIII	190038	0.56	100	Initial hybrid
27892	Chr. VIII	190064	0.555556	99	Initial hybrid
27893	Chr. VIII	190366	0.508333	120	Initial hybrid
27894	Chr. VIII	190872	0.539823	113	Initial hybrid
27895	Chr. VIII	191304	0.477477	111	Initial hybrid
27896	Chr. VIII	191348	0.5	110	Initial hybrid
27897	Chr. VIII	191643	0.485437	103	Initial hybrid
27898	Chr. VIII	192124	0.405063	79	Initial hybrid
27899	Chr. VIII	193245	0.366197	71	Initial hybrid
27900	Chr. VIII	200617	0.56	100	Initial hybrid
27901	Chr. VIII	203255	0.475728	103	Initial hybrid
27902	Chr. VIII	203274	0.495413	109	Initial hybrid
27903	Chr. VIII	203615	0.402174	92	Initial hybrid
27904	Chr. VIII	203842	0.393617	94	Initial hybrid
27905	Chr. VIII	203888	0.395833	96	Initial hybrid
27906	Chr. VIII	204054	0.433333	90	Initial hybrid
27907	Chr. VIII	204151	0.47561	82	Initial hybrid
27908	Chr. VIII	204219	0.493506	77	Initial hybrid
27909	Chr. VIII	205171	0.535088	114	Initial hybrid
27910	Chr. VIII	208566	0.443299	97	Initial hybrid
27911	Chr. VIII	208592	0.43299	97	Initial hybrid
27912	Chr. VIII	209078	0.386364	88	Initial hybrid
27913	Chr. VIII	209079	0.386364	88	Initial hybrid
27914	Chr. VIII	209095	0.382979	94	Initial hybrid
27915	Chr. VIII	209176	0.406977	86	Initial hybrid
27916	Chr. VIII	209243	0.4	70	Initial hybrid
27917	Chr. VIII	210535	0.411765	34	Initial hybrid
27918	Chr. VIII	210710	0.372549	51	Initial hybrid
27919	Chr. VIII	211462	0.463158	95	Initial hybrid
27920	Chr. VIII	211534	0.464646	99	Initial hybrid
27921	Chr. VIII	211550	0.489362	94	Initial hybrid
27922	Chr. VIII	211655	0.386503	163	Initial hybrid
27923	Chr. VIII	211693	0.371257	167	Initial hybrid
27924	Chr. VIII	211701	0.36747	166	Initial hybrid
27925	Chr. VIII	211825	0.31016	187	Initial hybrid
27926	Chr. VIII	212279	0.2	155	Initial hybrid
27928	Chr. VIII	216159	0.489362	47	Initial hybrid
27929	Chr. VIII	216787	0.471429	70	Initial hybrid
27930	Chr. VIII	216988	0.510638	94	Initial hybrid
27931	Chr. VIII	217302	0.513889	72	Initial hybrid
27932	Chr. VIII	217425	0.471264	87	Initial hybrid
27933	Chr. VIII	217558	0.571429	84	Initial hybrid
27934	Chr. VIII	217745	0.475728	103	Initial hybrid
27935	Chr. VIII	218580	0.548387	124	Initial hybrid
27936	Chr. VIII	218718	0.537037	108	Initial hybrid
27937	Chr. VIII	218883	0.505495	91	Initial hybrid
27938	Chr. VIII	219038	0.519608	102	Initial hybrid
27939	Chr. VIII	219235	0.494505	91	Initial hybrid
27940	Chr. VIII	219303	0.439252	107	Initial hybrid
27941	Chr. VIII	219780	0.616438	73	Initial hybrid
27942	Chr. VIII	219861	0.594937	79	Initial hybrid
27943	Chr. VIII	219973	0.521127	71	Initial hybrid
27944	Chr. VIII	220015	0.52439	82	Initial hybrid
27945	Chr. VIII	221387	0.255814	43	Initial hybrid
27946	Chr. VIII	221395	0.25	44	Initial hybrid
27947	Chr. VIII	222256	0.505376	93	Initial hybrid
27948	Chr. VIII	222960	0.483516	91	Initial hybrid
27949	Chr. VIII	222996	0.462366	93	Initial hybrid
27950	Chr. VIII	223354	0.513514	111	Initial hybrid
27951	Chr. VIII	223429	0.436893	103	Initial hybrid
27952	Chr. VIII	224422	0.548077	104	Initial hybrid
27953	Chr. VIII	226362	0.5	112	Initial hybrid
27954	Chr. VIII	227009	0.539326	89	Initial hybrid
27955	Chr. VIII	227213	0.480519	77	Initial hybrid
27956	Chr. VIII	228999	0.4375	64	Initial hybrid
27957	Chr. VIII	229323	0.444444	72	Initial hybrid
27958	Chr. VIII	230693	0.482759	116	Initial hybrid
27959	Chr. VIII	235026	0.47	100	Initial hybrid
27960	Chr. VIII	235973	0.52	100	Initial hybrid
27962	Chr. VIII	242242	0.511364	88	Initial hybrid
27963	Chr. VIII	242447	0.518072	83	Initial hybrid
27964	Chr. VIII	242827	0.567308	104	Initial hybrid
27965	Chr. VIII	245577	0.492537	67	Initial hybrid
27966	Chr. VIII	248907	0.438202	89	Initial hybrid
27967	Chr. VIII	249790	0.52439	82	Initial hybrid
27968	Chr. VIII	252321	0.397849	93	Initial hybrid
27969	Chr. VIII	254158	0.473684	76	Initial hybrid
27970	Chr. VIII	254246	0.511628	86	Initial hybrid
27971	Chr. VIII	254330	0.472973	74	Initial hybrid
27972	Chr. VIII	256403	0.494253	87	Initial hybrid
27973	Chr. VIII	256736	0.505263	95	Initial hybrid
27974	Chr. VIII	259083	0.554455	101	Initial hybrid
27975	Chr. VIII	261226	0.473684	95	Initial hybrid
27976	Chr. VIII	261724	0.327869	61	Initial hybrid
27977	Chr. VIII	263207	0.510204	98	Initial hybrid
27978	Chr. VIII	265326	0.62963	108	Initial hybrid
27979	Chr. VIII	265602	0.537815	119	Initial hybrid
27980	Chr. VIII	267168	0.474227	97	Initial hybrid
27981	Chr. VIII	271941	0.394737	76	Initial hybrid
27982	Chr. VIII	275290	0.525253	99	Initial hybrid
27983	Chr. VIII	280350	0.554545	110	Initial hybrid
27984	Chr. VIII	280455	0.542056	107	Initial hybrid
27985	Chr. VIII	281264	0.6	70	Initial hybrid
27986	Chr. VIII	281430	0.521739	92	Initial hybrid
27987	Chr. VIII	282877	0.56044	91	Initial hybrid
27988	Chr. VIII	283558	0.366667	60	Initial hybrid
27989	Chr. VIII	283637	0.380952	63	Initial hybrid
27990	Chr. VIII	283677	0.402985	67	Initial hybrid
27991	Chr. VIII	283957	0.5	104	Initial hybrid
27992	Chr. VIII	283960	0.490566	106	Initial hybrid
27993	Chr. VIII	284047	0.466667	105	Initial hybrid
27994	Chr. VIII	284128	0.441176	102	Initial hybrid
27995	Chr. VIII	284440	0.5	90	Initial hybrid
27996	Chr. VIII	285871	0.575758	99	Initial hybrid
27997	Chr. VIII	285977	0.564356	101	Initial hybrid
27998	Chr. VIII	286318	0.495413	109	Initial hybrid
27999	Chr. VIII	286666	0.452174	115	Initial hybrid
28000	Chr. VIII	286796	0.441176	68	Initial hybrid
28001	Chr. VIII	286801	0.460317	63	Initial hybrid
28002	Chr. VIII	287342	0.531646	79	Initial hybrid
28003	Chr. VIII	287666	0.619048	84	Initial hybrid
28004	Chr. VIII	287669	0.638554	83	Initial hybrid
28005	Chr. VIII	287671	0.626506	83	Initial hybrid
28006	Chr. VIII	287675	0.638554	83	Initial hybrid
28007	Chr. VIII	287678	0.639535	86	Initial hybrid
28008	Chr. VIII	287687	0.580645	93	Initial hybrid
28009	Chr. VIII	287702	0.561224	98	Initial hybrid
28010	Chr. VIII	287708	0.505263	95	Initial hybrid
28011	Chr. VIII	287899	0.522222	90	Initial hybrid
28012	Chr. VIII	289239	0.5	64	Initial hybrid
28013	Chr. VIII	289350	0.5	78	Initial hybrid
28014	Chr. VIII	289518	0.433735	83	Initial hybrid
28015	Chr. VIII	289659	0.514563	103	Initial hybrid
28016	Chr. VIII	289695	0.530612	98	Initial hybrid
28017	Chr. VIII	289811	0.430108	93	Initial hybrid
28018	Chr. VIII	289865	0.435897	78	Initial hybrid
28019	Chr. VIII	290253	0.527027	74	Initial hybrid
28020	Chr. VIII	290681	0.552632	76	Initial hybrid
28021	Chr. VIII	290711	0.565789	76	Initial hybrid
28022	Chr. VIII	290747	0.576923	78	Initial hybrid
28023	Chr. VIII	290766	0.517647	85	Initial hybrid
28024	Chr. VIII	290790	0.48913	92	Initial hybrid
28025	Chr. VIII	290985	0.52459	122	Initial hybrid
28026	Chr. VIII	291402	0.591549	71	Initial hybrid
28027	Chr. VIII	291434	0.590909	88	Initial hybrid
28028	Chr. VIII	291471	0.626374	91	Initial hybrid
28029	Chr. VIII	291528	0.607595	79	Initial hybrid
28030	Chr. VIII	291696	0.534884	86	Initial hybrid
28031	Chr. VIII	292143	0.462963	108	Initial hybrid
28032	Chr. VIII	292176	0.482456	114	Initial hybrid
28033	Chr. VIII	292260	0.52381	105	Initial hybrid
28034	Chr. VIII	292435	0.431818	88	Initial hybrid
28035	Chr. VIII	292444	0.413793	87	Initial hybrid
28036	Chr. VIII	292651	0.5	82	Initial hybrid
28037	Chr. VIII	292778	0.477778	90	Initial hybrid
28038	Chr. VIII	293153	0.530303	66	Initial hybrid
28039	Chr. VIII	293342	0.40678	59	Initial hybrid
28040	Chr. VIII	293443	0.480519	77	Initial hybrid
28041	Chr. VIII	293487	0.487179	78	Initial hybrid
28042	Chr. VIII	293529	0.488095	84	Initial hybrid
28043	Chr. VIII	293740	0.597938	97	Initial hybrid
28044	Chr. VIII	293780	0.618557	97	Initial hybrid
28045	Chr. VIII	293909	0.536842	95	Initial hybrid
28046	Chr. VIII	294025	0.526786	112	Initial hybrid
28047	Chr. VIII	294138	0.464286	84	Initial hybrid
28048	Chr. VIII	294201	0.468354	79	Initial hybrid
28049	Chr. VIII	294204	0.468354	79	Initial hybrid
28050	Chr. VIII	294409	0.439394	66	Initial hybrid
28051	Chr. VIII	294412	0.432836	67	Initial hybrid
28052	Chr. VIII	294446	0.5	70	Initial hybrid
28053	Chr. VIII	294447	0.507246	69	Initial hybrid
28054	Chr. VIII	294768	0.483146	89	Initial hybrid
28055	Chr. VIII	294900	0.4625	80	Initial hybrid
28056	Chr. VIII	294915	0.481928	83	Initial hybrid
28057	Chr. VIII	295200	0.5	94	Initial hybrid
28058	Chr. VIII	295376	0.564356	101	Initial hybrid
28059	Chr. VIII	295445	0.489362	94	Initial hybrid
28060	Chr. VIII	295470	0.475248	101	Initial hybrid
28061	Chr. VIII	295620	0.458716	109	Initial hybrid
28062	Chr. VIII	296229	0.40566	106	Initial hybrid
28063	Chr. VIII	296240	0.390476	105	Initial hybrid
28064	Chr. VIII	296272	0.421053	95	Initial hybrid
28065	Chr. VIII	296845	0.552381	105	Initial hybrid
28066	Chr. VIII	296996	0.558824	102	Initial hybrid
28067	Chr. VIII	297365	0.561224	98	Initial hybrid
28068	Chr. VIII	297421	0.571429	98	Initial hybrid
28069	Chr. VIII	297669	0.572816	103	Initial hybrid
28070	Chr. VIII	297731	0.588235	102	Initial hybrid
28071	Chr. VIII	297766	0.514851	101	Initial hybrid
28072	Chr. VIII	297979	0.490741	108	Initial hybrid
28073	Chr. VIII	298388	0.51087	92	Initial hybrid
28074	Chr. VIII	298776	0.684932	73	Initial hybrid
28075	Chr. VIII	299651	0.449438	89	Initial hybrid
28076	Chr. VIII	300152	0.532468	77	Initial hybrid
28077	Chr. VIII	301804	0.490385	104	Initial hybrid
28078	Chr. VIII	303274	0.443299	97	Initial hybrid
28079	Chr. VIII	303493	0.527778	108	Initial hybrid
28080	Chr. VIII	304458	0.493671	79	Initial hybrid
28081	Chr. VIII	304629	0.60274	73	Initial hybrid
28082	Chr. VIII	305927	0.53012	83	Initial hybrid
28083	Chr. VIII	309135	0.597403	77	Initial hybrid
28084	Chr. VIII	311373	0.453608	97	Initial hybrid
28085	Chr. VIII	311445	0.483051	118	Initial hybrid
28086	Chr. VIII	312220	0.494737	95	Initial hybrid
28087	Chr. VIII	314005	0.55102	98	Initial hybrid
28088	Chr. VIII	314622	0.575	80	Initial hybrid
28089	Chr. VIII	314714	0.571429	91	Initial hybrid
28090	Chr. VIII	315333	0.475728	103	Initial hybrid
28091	Chr. VIII	315789	0.467532	77	Initial hybrid
28092	Chr. VIII	315831	0.45	80	Initial hybrid
28093	Chr. VIII	315957	0.481132	106	Initial hybrid
28094	Chr. VIII	315984	0.510204	98	Initial hybrid
28095	Chr. VIII	316015	0.5	112	Initial hybrid
28096	Chr. VIII	317153	0.561905	105	Initial hybrid
28097	Chr. VIII	317384	0.54386	114	Initial hybrid
28098	Chr. VIII	317393	0.53211	109	Initial hybrid
28099	Chr. VIII	317401	0.555556	117	Initial hybrid
28100	Chr. VIII	317558	0.420561	107	Initial hybrid
28101	Chr. VIII	317561	0.422018	109	Initial hybrid
28102	Chr. VIII	317992	0.488889	90	Initial hybrid
28103	Chr. VIII	318122	0.476744	86	Initial hybrid
28104	Chr. VIII	318497	0.415929	113	Initial hybrid
28105	Chr. VIII	318514	0.453704	108	Initial hybrid
28106	Chr. VIII	318580	0.44186	129	Initial hybrid
28107	Chr. VIII	318584	0.438462	130	Initial hybrid
28108	Chr. VIII	318865	0.52381	105	Initial hybrid
28109	Chr. VIII	318866	0.528846	104	Initial hybrid
28110	Chr. VIII	319046	0.505495	91	Initial hybrid
28111	Chr. VIII	319202	0.5	96	Initial hybrid
28112	Chr. VIII	319294	0.490566	106	Initial hybrid
28113	Chr. VIII	319396	0.495575	113	Initial hybrid
28114	Chr. VIII	319400	0.477876	113	Initial hybrid
28115	Chr. VIII	319436	0.477064	109	Initial hybrid
28116	Chr. VIII	319609	0.46789	109	Initial hybrid
28117	Chr. VIII	319904	0.540816	98	Initial hybrid
28118	Chr. VIII	320071	0.525	80	Initial hybrid
28119	Chr. VIII	321084	0.432692	104	Initial hybrid
28120	Chr. VIII	321902	0.466667	90	Initial hybrid
28121	Chr. VIII	322176	0.554217	83	Initial hybrid
28122	Chr. VIII	322381	0.494382	89	Initial hybrid
28123	Chr. VIII	322533	0.591398	93	Initial hybrid
28124	Chr. VIII	323486	0.438776	98	Initial hybrid
28125	Chr. VIII	323497	0.443182	88	Initial hybrid
28126	Chr. VIII	324043	0.504762	105	Initial hybrid
28127	Chr. VIII	324669	0.472222	108	Initial hybrid
28128	Chr. VIII	324770	0.5	100	Initial hybrid
28129	Chr. VIII	325059	0.47	100	Initial hybrid
28130	Chr. VIII	325071	0.5	96	Initial hybrid
28131	Chr. VIII	325184	0.495495	111	Initial hybrid
28132	Chr. VIII	325621	0.485714	105	Initial hybrid
28133	Chr. VIII	326185	0.510417	96	Initial hybrid
28134	Chr. VIII	326461	0.551282	78	Initial hybrid
28135	Chr. VIII	326639	0.545455	66	Initial hybrid
28136	Chr. VIII	326679	0.493506	77	Initial hybrid
28137	Chr. VIII	327083	0.542056	107	Initial hybrid
28138	Chr. VIII	327422	0.439024	123	Initial hybrid
28139	Chr. VIII	327484	0.458716	109	Initial hybrid
28140	Chr. VIII	327845	0.494624	93	Initial hybrid
28141	Chr. VIII	327854	0.515789	95	Initial hybrid
28142	Chr. VIII	328055	0.526882	93	Initial hybrid
28143	Chr. VIII	328366	0.55	100	Initial hybrid
28144	Chr. VIII	328590	0.521739	92	Initial hybrid
28145	Chr. VIII	328626	0.5	94	Initial hybrid
28146	Chr. VIII	328764	0.486726	113	Initial hybrid
28147	Chr. VIII	329627	0.52809	89	Initial hybrid
28148	Chr. VIII	330227	0.530864	81	Initial hybrid
28149	Chr. VIII	330660	0.375	80	Initial hybrid
28150	Chr. VIII	331641	0.45283	106	Initial hybrid
28151	Chr. VIII	331868	0.413462	104	Initial hybrid
28152	Chr. VIII	332341	0.4375	96	Initial hybrid
28153	Chr. VIII	332416	0.433628	113	Initial hybrid
28154	Chr. VIII	333732	0.551724	87	Initial hybrid
28155	Chr. VIII	334370	0.5125	80	Initial hybrid
28156	Chr. VIII	334394	0.486486	74	Initial hybrid
28157	Chr. VIII	334969	0.453608	97	Initial hybrid
28158	Chr. VIII	335220	0.462185	119	Initial hybrid
28159	Chr. VIII	335465	0.480769	104	Initial hybrid
28160	Chr. VIII	335688	0.495146	103	Initial hybrid
28161	Chr. VIII	335817	0.550562	89	Initial hybrid
28162	Chr. VIII	335840	0.572917	96	Initial hybrid
28163	Chr. VIII	335859	0.602041	98	Initial hybrid
28164	Chr. VIII	335894	0.530612	98	Initial hybrid
28165	Chr. VIII	335949	0.566038	106	Initial hybrid
28166	Chr. VIII	335964	0.585859	99	Initial hybrid
28167	Chr. VIII	335973	0.568627	102	Initial hybrid
28168	Chr. VIII	335985	0.54955	111	Initial hybrid
28169	Chr. VIII	336035	0.559633	109	Initial hybrid
28170	Chr. VIII	336067	0.542373	118	Initial hybrid
28171	Chr. VIII	336075	0.547009	117	Initial hybrid
28172	Chr. VIII	336120	0.521739	115	Initial hybrid
28173	Chr. VIII	336130	0.526786	112	Initial hybrid
28174	Chr. VIII	336133	0.522124	113	Initial hybrid
28175	Chr. VIII	336329	0.534653	101	Initial hybrid
28176	Chr. VIII	336408	0.480769	104	Initial hybrid
28177	Chr. VIII	336486	0.524272	103	Initial hybrid
28178	Chr. VIII	336663	0.541667	96	Initial hybrid
28179	Chr. VIII	336696	0.563218	87	Initial hybrid
28180	Chr. VIII	336991	0.625	88	Initial hybrid
28181	Chr. VIII	337323	0.404255	94	Initial hybrid
28182	Chr. VIII	337365	0.416667	96	Initial hybrid
28183	Chr. VIII	337596	0.451613	93	Initial hybrid
28184	Chr. VIII	337794	0.517647	85	Initial hybrid
28185	Chr. VIII	337824	0.52381	84	Initial hybrid
28186	Chr. VIII	337892	0.481013	79	Initial hybrid
28187	Chr. VIII	337894	0.468354	79	Initial hybrid
28188	Chr. VIII	338068	0.4875	80	Initial hybrid
28189	Chr. VIII	338239	0.519608	102	Initial hybrid
28190	Chr. VIII	338404	0.565657	99	Initial hybrid
28191	Chr. VIII	339120	0.556604	106	Initial hybrid
28192	Chr. VIII	339195	0.56701	97	Initial hybrid
28193	Chr. VIII	339201	0.536082	97	Initial hybrid
28194	Chr. VIII	339633	0.516484	91	Initial hybrid
28195	Chr. VIII	339648	0.514563	103	Initial hybrid
28196	Chr. VIII	339656	0.504854	103	Initial hybrid
28197	Chr. VIII	339696	0.472727	110	Initial hybrid
28198	Chr. VIII	340031	0.462366	93	Initial hybrid
28199	Chr. VIII	340175	0.481013	79	Initial hybrid
28200	Chr. VIII	340523	0.474227	97	Initial hybrid
28201	Chr. VIII	340650	0.55	100	Initial hybrid
28202	Chr. VIII	340958	0.489796	98	Initial hybrid
28203	Chr. VIII	341040	0.522727	88	Initial hybrid
28204	Chr. VIII	341109	0.545455	77	Initial hybrid
28205	Chr. VIII	341144	0.525641	78	Initial hybrid
28206	Chr. VIII	341150	0.547619	84	Initial hybrid
28207	Chr. VIII	341249	0.542857	105	Initial hybrid
28208	Chr. VIII	341299	0.57	100	Initial hybrid
28209	Chr. VIII	341482	0.449153	118	Initial hybrid
28210	Chr. VIII	341515	0.5	92	Initial hybrid
28211	Chr. VIII	342157	0.480392	102	Initial hybrid
28212	Chr. VIII	342405	0.538462	78	Initial hybrid
28213	Chr. VIII	342575	0.553398	103	Initial hybrid
28214	Chr. VIII	342618	0.590476	105	Initial hybrid
28215	Chr. VIII	342686	0.513514	111	Initial hybrid
28216	Chr. VIII	342723	0.529915	117	Initial hybrid
28217	Chr. VIII	342729	0.542373	118	Initial hybrid
28218	Chr. VIII	342786	0.508621	116	Initial hybrid
28219	Chr. VIII	343035	0.474227	97	Initial hybrid
28220	Chr. VIII	343392	0.541176	85	Initial hybrid
28221	Chr. VIII	343487	0.542169	83	Initial hybrid
28222	Chr. VIII	343561	0.611111	72	Initial hybrid
28223	Chr. VIII	344834	0.598131	107	Initial hybrid
28224	Chr. VIII	344907	0.566038	106	Initial hybrid
28225	Chr. VIII	344942	0.545455	110	Initial hybrid
28226	Chr. VIII	345188	0.520833	96	Initial hybrid
28227	Chr. VIII	345266	0.510417	96	Initial hybrid
28228	Chr. VIII	345359	0.556701	97	Initial hybrid
28229	Chr. VIII	345395	0.573034	89	Initial hybrid
28230	Chr. VIII	345425	0.561798	89	Initial hybrid
28231	Chr. VIII	345440	0.576471	85	Initial hybrid
28232	Chr. VIII	345623	0.55814	86	Initial hybrid
28233	Chr. VIII	345844	0.593407	91	Initial hybrid
28234	Chr. VIII	346315	0.5	100	Initial hybrid
28235	Chr. VIII	346717	0.554217	83	Initial hybrid
28236	Chr. VIII	347014	0.542169	83	Initial hybrid
28237	Chr. VIII	347026	0.566265	83	Initial hybrid
28238	Chr. VIII	347311	0.55	80	Initial hybrid
28239	Chr. VIII	347431	0.45679	81	Initial hybrid
28240	Chr. VIII	347491	0.469136	81	Initial hybrid
28241	Chr. VIII	347716	0.530303	66	Initial hybrid
28242	Chr. VIII	347957	0.506329	79	Initial hybrid
28243	Chr. VIII	348003	0.518987	79	Initial hybrid
28244	Chr. VIII	348037	0.493151	73	Initial hybrid
28245	Chr. VIII	348041	0.473684	76	Initial hybrid
28246	Chr. VIII	348055	0.474359	78	Initial hybrid
28247	Chr. VIII	348142	0.511905	84	Initial hybrid
28248	Chr. VIII	348154	0.505882	85	Initial hybrid
28249	Chr. VIII	348178	0.523256	86	Initial hybrid
28250	Chr. VIII	348326	0.574713	87	Initial hybrid
28251	Chr. VIII	348420	0.524752	101	Initial hybrid
28252	Chr. VIII	348461	0.597826	92	Initial hybrid
28253	Chr. VIII	348462	0.597826	92	Initial hybrid
28254	Chr. VIII	348572	0.494949	99	Initial hybrid
28255	Chr. VIII	348634	0.519231	104	Initial hybrid
28256	Chr. VIII	348790	0.479592	98	Initial hybrid
28257	Chr. VIII	348802	0.47	100	Initial hybrid
28258	Chr. VIII	348883	0.489796	98	Initial hybrid
28259	Chr. VIII	348973	0.528302	106	Initial hybrid
28260	Chr. VIII	348982	0.520408	98	Initial hybrid
28261	Chr. VIII	349328	0.53012	83	Initial hybrid
28262	Chr. VIII	349353	0.538462	78	Initial hybrid
28263	Chr. VIII	349388	0.511364	88	Initial hybrid
28264	Chr. VIII	349420	0.455556	90	Initial hybrid
28265	Chr. VIII	349468	0.4375	80	Initial hybrid
28266	Chr. VIII	349489	0.439024	82	Initial hybrid
28267	Chr. VIII	349552	0.455556	90	Initial hybrid
28268	Chr. VIII	349648	0.431579	95	Initial hybrid
28269	Chr. VIII	349745	0.447059	85	Initial hybrid
28270	Chr. VIII	349748	0.426829	82	Initial hybrid
28271	Chr. VIII	349882	0.506494	77	Initial hybrid
28272	Chr. VIII	349912	0.525	80	Initial hybrid
28273	Chr. VIII	350236	0.596154	104	Initial hybrid
28274	Chr. VIII	350566	0.525	80	Initial hybrid
28275	Chr. VIII	350845	0.565789	76	Initial hybrid
28276	Chr. VIII	350962	0.5125	80	Initial hybrid
28277	Chr. VIII	351073	0.492754	69	Initial hybrid
28278	Chr. VIII	351418	0.438202	89	Initial hybrid
28279	Chr. VIII	351568	0.446602	103	Initial hybrid
28280	Chr. VIII	351601	0.44898	98	Initial hybrid
28281	Chr. VIII	351675	0.48	100	Initial hybrid
28282	Chr. VIII	351784	0.466667	105	Initial hybrid
28283	Chr. VIII	351889	0.47	100	Initial hybrid
28284	Chr. VIII	352512	0.505747	87	Initial hybrid
28285	Chr. VIII	352532	0.586957	92	Initial hybrid
28286	Chr. VIII	352905	0.452381	84	Initial hybrid
28287	Chr. VIII	353097	0.439024	82	Initial hybrid
28288	Chr. VIII	353157	0.5125	80	Initial hybrid
28289	Chr. VIII	353343	0.486111	72	Initial hybrid
28290	Chr. VIII	354035	0.524752	101	Initial hybrid
28291	Chr. VIII	354125	0.525253	99	Initial hybrid
28292	Chr. VIII	354571	0.470588	102	Initial hybrid
28293	Chr. VIII	354573	0.480769	104	Initial hybrid
28294	Chr. VIII	354672	0.571429	91	Initial hybrid
28295	Chr. VIII	354747	0.556701	97	Initial hybrid
28296	Chr. VIII	355175	0.505155	97	Initial hybrid
28297	Chr. VIII	355349	0.452381	84	Initial hybrid
28298	Chr. VIII	355733	0.504762	105	Initial hybrid
28299	Chr. VIII	356131	0.581633	98	Initial hybrid
28300	Chr. VIII	356232	0.554348	92	Initial hybrid
28301	Chr. VIII	356260	0.555556	90	Initial hybrid
28302	Chr. VIII	356291	0.550562	89	Initial hybrid
28303	Chr. VIII	356819	0.5	70	Initial hybrid
28304	Chr. VIII	356996	0.435644	101	Initial hybrid
28305	Chr. VIII	357046	0.425532	94	Initial hybrid
28306	Chr. VIII	357943	0.493976	83	Initial hybrid
28307	Chr. VIII	358013	0.5	76	Initial hybrid
28308	Chr. VIII	358234	0.479452	73	Initial hybrid
28309	Chr. VIII	358311	0.532468	77	Initial hybrid
28310	Chr. VIII	358374	0.484848	66	Initial hybrid
28311	Chr. VIII	358612	0.909091	33	Initial hybrid
28312	Chr. VIII	358619	0.911765	34	Initial hybrid
28313	Chr. VIII	358703	0.704545	44	Initial hybrid
28314	Chr. VIII	358745	0.583333	48	Initial hybrid
28315	Chr. VIII	358913	0.541667	72	Initial hybrid
28316	Chr. VIII	359103	0.560606	66	Initial hybrid
28317	Chr. VIII	359104	0.567164	67	Initial hybrid
28318	Chr. VIII	359316	0.589041	73	Initial hybrid
28319	Chr. VIII	359491	0.554217	83	Initial hybrid
28320	Chr. VIII	359540	0.546512	86	Initial hybrid
28321	Chr. VIII	359563	0.544444	90	Initial hybrid
28322	Chr. VIII	359581	0.544444	90	Initial hybrid
28323	Chr. VIII	359634	0.552941	85	Initial hybrid
28324	Chr. VIII	359637	0.564706	85	Initial hybrid
28325	Chr. VIII	359646	0.541176	85	Initial hybrid
28326	Chr. VIII	359669	0.512195	82	Initial hybrid
28327	Chr. VIII	359915	0.530612	98	Initial hybrid
28328	Chr. VIII	360002	0.567901	81	Initial hybrid
28329	Chr. VIII	360080	0.580645	93	Initial hybrid
28330	Chr. VIII	360186	0.532609	92	Initial hybrid
28331	Chr. VIII	360262	0.485714	70	Initial hybrid
28332	Chr. VIII	360415	0.4625	80	Initial hybrid
28333	Chr. VIII	360430	0.455696	79	Initial hybrid
28334	Chr. VIII	360489	0.472222	72	Initial hybrid
28335	Chr. VIII	360543	0.470588	68	Initial hybrid
28336	Chr. VIII	360630	0.533333	60	Initial hybrid
28337	Chr. VIII	360689	0.533333	60	Initial hybrid
28338	Chr. VIII	360717	0.590164	61	Initial hybrid
28339	Chr. VIII	360746	0.578125	64	Initial hybrid
28340	Chr. VIII	360898	0.594937	79	Initial hybrid
28341	Chr. VIII	360906	0.580247	81	Initial hybrid
28342	Chr. VIII	361022	0.526882	93	Initial hybrid
28343	Chr. VIII	361245	0.534483	116	Initial hybrid
28344	Chr. VIII	361539	0.555556	90	Initial hybrid
28345	Chr. VIII	361569	0.542553	94	Initial hybrid
28346	Chr. VIII	361697	0.557692	104	Initial hybrid
28347	Chr. VIII	362504	0.427184	103	Initial hybrid
28348	Chr. VIII	362567	0.436893	103	Initial hybrid
28349	Chr. VIII	362829	0.468085	94	Initial hybrid
28350	Chr. VIII	362833	0.458333	96	Initial hybrid
28351	Chr. VIII	363155	0.535354	99	Initial hybrid
28352	Chr. VIII	363626	0.466019	103	Initial hybrid
28353	Chr. VIII	363629	0.50495	101	Initial hybrid
28354	Chr. VIII	363695	0.546392	97	Initial hybrid
28355	Chr. VIII	364046	0.508772	114	Initial hybrid
28356	Chr. VIII	364222	0.489362	94	Initial hybrid
28357	Chr. VIII	364369	0.540541	74	Initial hybrid
28358	Chr. VIII	364400	0.552632	76	Initial hybrid
28359	Chr. VIII	364427	0.541667	72	Initial hybrid
28360	Chr. VIII	364433	0.553846	65	Initial hybrid
28361	Chr. VIII	364439	0.539683	63	Initial hybrid
28362	Chr. VIII	364600	0.389831	59	Initial hybrid
28363	Chr. VIII	364680	0.42	50	Initial hybrid
28364	Chr. VIII	364692	0.428571	49	Initial hybrid
28365	Chr. VIII	364782	0.537313	67	Initial hybrid
28366	Chr. VIII	364791	0.53125	64	Initial hybrid
28367	Chr. VIII	364860	0.571429	63	Initial hybrid
28368	Chr. VIII	364974	0.545455	66	Initial hybrid
28369	Chr. VIII	365084	0.435484	62	Initial hybrid
28370	Chr. VIII	365135	0.423729	59	Initial hybrid
28371	Chr. VIII	365187	0.442623	61	Initial hybrid
28372	Chr. VIII	365208	0.438596	57	Initial hybrid
28373	Chr. VIII	365376	0.44	75	Initial hybrid
28374	Chr. VIII	365412	0.649351	77	Initial hybrid
28375	Chr. VIII	365415	0.6	75	Initial hybrid
28376	Chr. VIII	365424	0.597222	72	Initial hybrid
28377	Chr. VIII	365442	0.5	76	Initial hybrid
28378	Chr. VIII	365964	0.551724	87	Initial hybrid
28379	Chr. VIII	366137	0.464	125	Initial hybrid
28380	Chr. VIII	366191	0.464567	127	Initial hybrid
28381	Chr. VIII	366283	0.469388	98	Initial hybrid
28382	Chr. VIII	366663	0.543478	92	Initial hybrid
28383	Chr. VIII	366747	0.523256	86	Initial hybrid
28384	Chr. VIII	366783	0.488889	90	Initial hybrid
28385	Chr. VIII	367199	0.47619	84	Initial hybrid
28386	Chr. VIII	367303	0.470588	85	Initial hybrid
28387	Chr. VIII	367495	0.439024	82	Initial hybrid
28388	Chr. VIII	368538	0.568966	58	Initial hybrid
28389	Chr. VIII	368547	0.535714	56	Initial hybrid
28390	Chr. VIII	368559	0.507937	63	Initial hybrid
28391	Chr. VIII	368724	0.553191	94	Initial hybrid
28392	Chr. VIII	368916	0.510638	94	Initial hybrid
28393	Chr. VIII	369473	0.453608	97	Initial hybrid
28394	Chr. VIII	369483	0.475248	101	Initial hybrid
28395	Chr. VIII	369658	0.519608	102	Initial hybrid
28396	Chr. VIII	369871	0.467391	92	Initial hybrid
28397	Chr. VIII	369898	0.458824	85	Initial hybrid
28398	Chr. VIII	370655	0.483871	62	Initial hybrid
28399	Chr. VIII	370657	0.467742	62	Initial hybrid
28400	Chr. VIII	370683	0.4	65	Initial hybrid
28401	Chr. VIII	370697	0.396825	63	Initial hybrid
28402	Chr. VIII	370707	0.380952	63	Initial hybrid
28403	Chr. VIII	370842	0.448718	78	Initial hybrid
28404	Chr. VIII	370980	0.484211	95	Initial hybrid
28405	Chr. VIII	370997	0.459184	98	Initial hybrid
28406	Chr. VIII	371268	0.55914	93	Initial hybrid
28407	Chr. VIII	371744	0.4125	80	Initial hybrid
28408	Chr. VIII	371815	0.448718	78	Initial hybrid
28409	Chr. VIII	371998	0.549451	91	Initial hybrid
28410	Chr. VIII	372114	0.56044	91	Initial hybrid
28411	Chr. VIII	372426	0.5	104	Initial hybrid
28412	Chr. VIII	372470	0.53125	96	Initial hybrid
28413	Chr. VIII	372533	0.555556	90	Initial hybrid
28414	Chr. VIII	372577	0.5	78	Initial hybrid
28415	Chr. VIII	372705	0.47619	84	Initial hybrid
28416	Chr. VIII	372964	0.553191	94	Initial hybrid
28417	Chr. VIII	373115	0.878788	66	Initial hybrid
28418	Chr. VIII	373116	0.852941	68	Initial hybrid
28419	Chr. VIII	373555	0.513274	113	Initial hybrid
28420	Chr. VIII	373732	0.434426	122	Initial hybrid
28421	Chr. VIII	373932	0.447368	114	Initial hybrid
28422	Chr. VIII	373987	0.495238	105	Initial hybrid
28423	Chr. VIII	374064	0.505747	87	Initial hybrid
28424	Chr. VIII	374774	0.452991	117	Initial hybrid
28425	Chr. VIII	374792	0.449541	109	Initial hybrid
28426	Chr. VIII	374794	0.440367	109	Initial hybrid
28427	Chr. VIII	375059	0.475248	101	Initial hybrid
28428	Chr. VIII	375097	0.463158	95	Initial hybrid
28429	Chr. VIII	375221	0.51087	92	Initial hybrid
28430	Chr. VIII	375301	0.45122	82	Initial hybrid
28431	Chr. VIII	375560	0.438202	89	Initial hybrid
28432	Chr. VIII	375658	0.44186	86	Initial hybrid
28433	Chr. VIII	375686	0.384615	78	Initial hybrid
28434	Chr. VIII	375703	0.407407	81	Initial hybrid
28435	Chr. VIII	375742	0.428571	77	Initial hybrid
28436	Chr. VIII	375825	0.505882	85	Initial hybrid
28437	Chr. VIII	375930	0.535714	84	Initial hybrid
28438	Chr. VIII	375943	0.532609	92	Initial hybrid
28439	Chr. VIII	376120	0.504673	107	Initial hybrid
28440	Chr. VIII	376261	0.544715	123	Initial hybrid
28441	Chr. VIII	376263	0.536585	123	Initial hybrid
28442	Chr. VIII	376320	0.508333	120	Initial hybrid
28443	Chr. VIII	376395	0.511811	127	Initial hybrid
28444	Chr. VIII	376477	0.472441	127	Initial hybrid
28445	Chr. VIII	376578	0.515385	130	Initial hybrid
28446	Chr. VIII	376829	0.47	100	Initial hybrid
28447	Chr. VIII	377068	0.514286	70	Initial hybrid
28448	Chr. VIII	377259	0.5	66	Initial hybrid
28449	Chr. VIII	377268	0.515625	64	Initial hybrid
28450	Chr. VIII	377294	0.548387	62	Initial hybrid
28451	Chr. VIII	377321	0.52459	61	Initial hybrid
28452	Chr. VIII	377349	0.476923	65	Initial hybrid
28453	Chr. VIII	377373	0.426471	68	Initial hybrid
28454	Chr. VIII	377460	0.448276	87	Initial hybrid
28455	Chr. VIII	377707	0.460674	89	Initial hybrid
28456	Chr. VIII	377712	0.477273	88	Initial hybrid
28457	Chr. VIII	377752	0.512821	78	Initial hybrid
28458	Chr. VIII	377834	0.567568	74	Initial hybrid
28459	Chr. VIII	377841	0.56338	71	Initial hybrid
28460	Chr. VIII	377956	0.533333	45	Initial hybrid
28461	Chr. VIII	378025	0.54717	53	Initial hybrid
28462	Chr. VIII	378065	0.55102	49	Initial hybrid
28463	Chr. VIII	378101	0.547619	42	Initial hybrid
28464	Chr. VIII	378194	0.553191	47	Initial hybrid
28465	Chr. VIII	378228	0.509434	53	Initial hybrid
28466	Chr. VIII	378234	0.555556	54	Initial hybrid
28467	Chr. VIII	378579	0.619565	92	Initial hybrid
28468	Chr. VIII	378618	0.65625	96	Initial hybrid
28469	Chr. VIII	378642	0.622449	98	Initial hybrid
28470	Chr. VIII	378942	0.56383	94	Initial hybrid
28471	Chr. VIII	379023	0.488889	90	Initial hybrid
28472	Chr. VIII	379070	0.54023	87	Initial hybrid
28473	Chr. VIII	379353	0.5	84	Initial hybrid
28474	Chr. VIII	379789	0.5	92	Initial hybrid
28475	Chr. VIII	380067	0.419753	81	Initial hybrid
28476	Chr. VIII	380351	0.448276	87	Initial hybrid
28477	Chr. VIII	380512	0.546512	86	Initial hybrid
28478	Chr. VIII	380530	0.593023	86	Initial hybrid
28479	Chr. VIII	380531	0.617284	81	Initial hybrid
28480	Chr. VIII	380673	0.56962	79	Initial hybrid
28481	Chr. VIII	380748	0.528571	70	Initial hybrid
28482	Chr. VIII	380790	0.534247	73	Initial hybrid
28483	Chr. VIII	380814	0.527778	72	Initial hybrid
28484	Chr. VIII	381058	0.43038	79	Initial hybrid
28485	Chr. VIII	381183	0.47561	82	Initial hybrid
28486	Chr. VIII	381426	0.578947	57	Initial hybrid
28487	Chr. VIII	381493	0.56	75	Initial hybrid
28488	Chr. VIII	381497	0.547945	73	Initial hybrid
28489	Chr. VIII	381514	0.532468	77	Initial hybrid
28490	Chr. VIII	381527	0.547945	73	Initial hybrid
28491	Chr. VIII	381634	0.494118	85	Initial hybrid
28492	Chr. VIII	381642	0.505747	87	Initial hybrid
28493	Chr. VIII	381693	0.528736	87	Initial hybrid
28494	Chr. VIII	381783	0.5	88	Initial hybrid
28495	Chr. VIII	381832	0.505747	87	Initial hybrid
28496	Chr. VIII	382504	0.5	76	Initial hybrid
28497	Chr. VIII	382524	0.435897	78	Initial hybrid
28498	Chr. VIII	382544	0.371429	70	Initial hybrid
28499	Chr. VIII	382545	0.362319	69	Initial hybrid
28500	Chr. VIII	382601	0.382353	68	Initial hybrid
28501	Chr. VIII	382602	0.382353	68	Initial hybrid
28502	Chr. VIII	382626	0.391304	69	Initial hybrid
28503	Chr. VIII	382653	0.396825	63	Initial hybrid
28504	Chr. VIII	382654	0.426471	68	Initial hybrid
28505	Chr. VIII	382788	0.462366	93	Initial hybrid
28506	Chr. VIII	382813	0.454545	88	Initial hybrid
28507	Chr. VIII	382878	0.489583	96	Initial hybrid
28508	Chr. VIII	382963	0.547368	95	Initial hybrid
28509	Chr. VIII	382967	0.573034	89	Initial hybrid
28510	Chr. VIII	383032	0.544304	79	Initial hybrid
28511	Chr. VIII	383037	0.538462	78	Initial hybrid
28512	Chr. VIII	383055	0.530864	81	Initial hybrid
28513	Chr. VIII	383077	0.531646	79	Initial hybrid
28514	Chr. VIII	383099	0.55814	86	Initial hybrid
28515	Chr. VIII	383114	0.532468	77	Initial hybrid
28516	Chr. VIII	383160	0.569444	72	Initial hybrid
28517	Chr. VIII	383194	0.565217	69	Initial hybrid
28518	Chr. VIII	383199	0.541667	72	Initial hybrid
28519	Chr. VIII	383205	0.537313	67	Initial hybrid
28520	Chr. VIII	383206	0.521739	69	Initial hybrid
28521	Chr. VIII	383247	0.507246	69	Initial hybrid
28522	Chr. VIII	383257	0.507463	67	Initial hybrid
28523	Chr. VIII	383265	0.484848	66	Initial hybrid
28524	Chr. VIII	383266	0.485294	68	Initial hybrid
28525	Chr. VIII	383395	0.535211	71	Initial hybrid
28526	Chr. VIII	383476	0.492754	69	Initial hybrid
28527	Chr. VIII	383636	0.483516	91	Initial hybrid
28528	Chr. VIII	383678	0.478723	94	Initial hybrid
28529	Chr. VIII	383744	0.47619	105	Initial hybrid
28530	Chr. VIII	383847	0.446602	103	Initial hybrid
28531	Chr. VIII	383960	0.566038	106	Initial hybrid
28532	Chr. VIII	384317	0.579545	88	Initial hybrid
28533	Chr. VIII	384503	0.505618	89	Initial hybrid
28534	Chr. VIII	384582	0.537634	93	Initial hybrid
28535	Chr. VIII	384631	0.515789	95	Initial hybrid
28536	Chr. VIII	384685	0.537634	93	Initial hybrid
28537	Chr. VIII	384736	0.533333	75	Initial hybrid
28538	Chr. VIII	384823	0.53012	83	Initial hybrid
28539	Chr. VIII	384865	0.506667	75	Initial hybrid
28540	Chr. VIII	384997	0.539683	63	Initial hybrid
28541	Chr. VIII	385006	0.508197	61	Initial hybrid
28542	Chr. VIII	385054	0.516667	60	Initial hybrid
28543	Chr. VIII	385098	0.478261	69	Initial hybrid
28544	Chr. VIII	385186	0.405797	69	Initial hybrid
28545	Chr. VIII	385620	0.505618	89	Initial hybrid
28546	Chr. VIII	385875	0.56	75	Initial hybrid
28547	Chr. VIII	385984	0.486111	72	Initial hybrid
28548	Chr. VIII	386000	0.455882	68	Initial hybrid
28549	Chr. VIII	386061	0.549296	71	Initial hybrid
28550	Chr. VIII	386144	0.5	74	Initial hybrid
28551	Chr. VIII	386272	0.551724	87	Initial hybrid
28552	Chr. VIII	386355	0.607595	79	Initial hybrid
28553	Chr. VIII	386487	0.539683	63	Initial hybrid
28554	Chr. VIII	386883	0.590909	66	Initial hybrid
28555	Chr. VIII	386919	0.580645	62	Initial hybrid
28556	Chr. VIII	387002	0.583333	60	Initial hybrid
28557	Chr. VIII	387483	0.5	46	Initial hybrid
28558	Chr. VIII	387687	0.526316	38	Initial hybrid
28559	Chr. VIII	387771	0.551724	58	Initial hybrid
28560	Chr. VIII	387777	0.54386	57	Initial hybrid
28561	Chr. VIII	387911	0.60274	73	Initial hybrid
28562	Chr. VIII	388103	0.639175	97	Initial hybrid
28563	Chr. VIII	388130	0.62069	87	Initial hybrid
28564	Chr. VIII	388214	0.571429	91	Initial hybrid
28565	Chr. VIII	388271	0.551282	78	Initial hybrid
28566	Chr. VIII	388300	0.528736	87	Initial hybrid
28567	Chr. VIII	388397	0.510638	94	Initial hybrid
28568	Chr. VIII	388478	0.5	92	Initial hybrid
28569	Chr. VIII	388520	0.517647	85	Initial hybrid
28570	Chr. VIII	388553	0.54023	87	Initial hybrid
28571	Chr. VIII	388664	0.556818	88	Initial hybrid
28601	Chr. VIII	389626	0.555556	45	Initial hybrid
28602	Chr. VIII	389677	0.522727	44	Initial hybrid
28603	Chr. VIII	389730	0.538462	39	Initial hybrid
28604	Chr. VIII	389922	0.419355	62	Initial hybrid
28605	Chr. VIII	389979	0.476923	65	Initial hybrid
28606	Chr. VIII	391191	0.489362	94	Initial hybrid
28607	Chr. VIII	391303	0.494253	87	Initial hybrid
28608	Chr. VIII	391351	0.467532	77	Initial hybrid
28609	Chr. VIII	391671	0.485714	35	Initial hybrid
28610	Chr. VIII	392275	0.534247	73	Initial hybrid
28611	Chr. VIII	392426	0.547945	73	Initial hybrid
28612	Chr. VIII	392632	0.5	58	Initial hybrid
28613	Chr. VIII	392814	0.444444	81	Initial hybrid
28614	Chr. VIII	394179	0.54321	81	Initial hybrid
28615	Chr. VIII	394206	0.565789	76	Initial hybrid
28616	Chr. VIII	394232	0.560606	66	Initial hybrid
28617	Chr. VIII	394302	0.53125	64	Initial hybrid
28618	Chr. VIII	394731	0.413462	104	Initial hybrid
28619	Chr. VIII	395195	0.464912	114	Initial hybrid
28620	Chr. VIII	395277	0.523364	107	Initial hybrid
28621	Chr. VIII	395310	0.556604	106	Initial hybrid
28622	Chr. VIII	395386	0.547368	95	Initial hybrid
28623	Chr. VIII	395453	0.515464	97	Initial hybrid
28624	Chr. VIII	395585	0.577778	90	Initial hybrid
28625	Chr. VIII	395667	0.530612	98	Initial hybrid
28626	Chr. VIII	395744	0.481818	110	Initial hybrid
28627	Chr. VIII	396036	0.428571	84	Initial hybrid
28628	Chr. VIII	396060	0.493976	83	Initial hybrid
28629	Chr. VIII	396688	0.42268	97	Initial hybrid
28630	Chr. VIII	396723	0.393258	89	Initial hybrid
28631	Chr. VIII	396784	0.425	80	Initial hybrid
28632	Chr. VIII	397221	0.5	74	Initial hybrid
28633	Chr. VIII	397520	0.487603	121	Initial hybrid
28634	Chr. VIII	398182	0.6	80	Initial hybrid
28635	Chr. VIII	398255	0.617978	89	Initial hybrid
28636	Chr. VIII	398618	0.47619	84	Initial hybrid
28637	Chr. VIII	400290	0.52809	89	Initial hybrid
28638	Chr. VIII	400335	0.52	100	Initial hybrid
28639	Chr. VIII	400451	0.462264	106	Initial hybrid
28640	Chr. VIII	400960	0.528302	106	Initial hybrid
28641	Chr. VIII	401190	0.53012	83	Initial hybrid
28642	Chr. VIII	401205	0.518987	79	Initial hybrid
28643	Chr. VIII	401729	0.494737	95	Initial hybrid
28644	Chr. VIII	401862	0.607143	84	Initial hybrid
28645	Chr. VIII	402413	0.477778	90	Initial hybrid
28646	Chr. VIII	402437	0.494118	85	Initial hybrid
28647	Chr. VIII	402653	0.48913	92	Initial hybrid
28648	Chr. VIII	402730	0.478261	92	Initial hybrid
28649	Chr. VIII	402753	0.482759	87	Initial hybrid
28650	Chr. VIII	402891	0.375	88	Initial hybrid
28651	Chr. VIII	402916	0.369565	92	Initial hybrid
28652	Chr. VIII	402933	0.373626	91	Initial hybrid
28653	Chr. VIII	402990	0.375	80	Initial hybrid
28654	Chr. VIII	403022	0.38961	77	Initial hybrid
28655	Chr. VIII	403115	0.364865	74	Initial hybrid
28656	Chr. VIII	403151	0.421875	64	Initial hybrid
28657	Chr. VIII	403244	0.468354	79	Initial hybrid
28658	Chr. VIII	403556	0.483146	89	Initial hybrid
28659	Chr. VIII	403646	0.476744	86	Initial hybrid
28660	Chr. VIII	403805	0.547619	84	Initial hybrid
28661	Chr. VIII	403836	0.53012	83	Initial hybrid
28662	Chr. VIII	404246	0.49	100	Initial hybrid
28663	Chr. VIII	404452	0.49505	101	Initial hybrid
28664	Chr. VIII	404521	0.525	80	Initial hybrid
28665	Chr. VIII	404640	0.625	80	Initial hybrid
28666	Chr. VIII	404646	0.609756	82	Initial hybrid
28667	Chr. VIII	404657	0.623377	77	Initial hybrid
28668	Chr. VIII	404970	0.493827	81	Initial hybrid
28669	Chr. VIII	405006	0.487179	78	Initial hybrid
28670	Chr. VIII	405302	0.49505	101	Initial hybrid
28671	Chr. VIII	405579	0.58	50	Initial hybrid
28672	Chr. VIII	406077	0.461538	52	Initial hybrid
28673	Chr. VIII	406216	0.459016	61	Initial hybrid
28674	Chr. VIII	406254	0.465517	58	Initial hybrid
28675	Chr. VIII	406328	0.428571	49	Initial hybrid
28676	Chr. VIII	406414	0.535714	56	Initial hybrid
28677	Chr. VIII	406429	0.545455	55	Initial hybrid
28678	Chr. VIII	406474	0.54386	57	Initial hybrid
28679	Chr. VIII	406524	0.516129	62	Initial hybrid
28680	Chr. VIII	406960	0.51	100	Initial hybrid
28681	Chr. VIII	407003	0.52	100	Initial hybrid
28682	Chr. VIII	407302	0.521277	94	Initial hybrid
28683	Chr. VIII	407923	0.447059	85	Initial hybrid
28684	Chr. VIII	408045	0.519608	102	Initial hybrid
28685	Chr. VIII	408482	0.531646	79	Initial hybrid
28686	Chr. VIII	409115	0.39759	83	Initial hybrid
28687	Chr. VIII	409526	0.545455	99	Initial hybrid
28688	Chr. VIII	409647	0.57732	97	Initial hybrid
28689	Chr. VIII	410129	0.466667	60	Initial hybrid
28690	Chr. VIII	410162	0.561404	57	Initial hybrid
28691	Chr. VIII	410621	0.525641	78	Initial hybrid
28692	Chr. VIII	410842	0.426667	75	Initial hybrid
28693	Chr. VIII	411033	0.48	75	Initial hybrid
28694	Chr. VIII	411039	0.478873	71	Initial hybrid
28695	Chr. VIII	412127	0.539474	76	Initial hybrid
28696	Chr. VIII	412143	0.53012	83	Initial hybrid
28697	Chr. VIII	412170	0.546512	86	Initial hybrid
28698	Chr. VIII	412418	0.558442	77	Initial hybrid
28699	Chr. VIII	412427	0.5375	80	Initial hybrid
28700	Chr. VIII	412436	0.531646	79	Initial hybrid
28701	Chr. VIII	412447	0.512821	78	Initial hybrid
28702	Chr. VIII	412590	0.43662	71	Initial hybrid
28703	Chr. VIII	412707	0.4125	80	Initial hybrid
28704	Chr. VIII	412880	0.550562	89	Initial hybrid
28705	Chr. VIII	412963	0.494253	87	Initial hybrid
28706	Chr. VIII	413370	0.522388	67	Initial hybrid
28707	Chr. VIII	413574	0.463415	41	Initial hybrid
28708	Chr. VIII	413635	0.468085	47	Initial hybrid
28709	Chr. VIII	413940	0.433735	83	Initial hybrid
28710	Chr. VIII	414234	0.469136	81	Initial hybrid
28711	Chr. VIII	414321	0.5	74	Initial hybrid
28712	Chr. VIII	414384	0.485714	70	Initial hybrid
28713	Chr. VIII	414435	0.525424	59	Initial hybrid
28714	Chr. VIII	414714	0.479167	96	Initial hybrid
28715	Chr. VIII	414877	0.469565	115	Initial hybrid
28716	Chr. VIII	415326	0.52381	105	Initial hybrid
28717	Chr. VIII	415374	0.490909	110	Initial hybrid
28718	Chr. VIII	415914	0.431818	88	Initial hybrid
28719	Chr. VIII	416109	0.404494	89	Initial hybrid
28720	Chr. VIII	416265	0.457831	83	Initial hybrid
28721	Chr. VIII	416592	0.463415	82	Initial hybrid
28722	Chr. VIII	416601	0.444444	81	Initial hybrid
28723	Chr. VIII	416745	0.5	98	Initial hybrid
28724	Chr. VIII	416784	0.504673	107	Initial hybrid
28725	Chr. VIII	416857	0.453782	119	Initial hybrid
28726	Chr. VIII	417002	0.442105	95	Initial hybrid
28727	Chr. VIII	417114	0.509804	102	Initial hybrid
28728	Chr. VIII	417265	0.5125	80	Initial hybrid
28729	Chr. VIII	417266	0.487805	82	Initial hybrid
28730	Chr. VIII	417310	0.488095	84	Initial hybrid
28731	Chr. VIII	417518	0.591304	115	Initial hybrid
28732	Chr. VIII	417602	0.548673	113	Initial hybrid
28733	Chr. VIII	417764	0.548077	104	Initial hybrid
28734	Chr. VIII	417927	0.504202	119	Initial hybrid
28735	Chr. VIII	417967	0.533898	118	Initial hybrid
28736	Chr. VIII	418214	0.482759	116	Initial hybrid
28737	Chr. VIII	418349	0.490196	102	Initial hybrid
28738	Chr. VIII	418376	0.46729	107	Initial hybrid
28739	Chr. VIII	418380	0.485981	107	Initial hybrid
28740	Chr. VIII	418718	0.542553	94	Initial hybrid
28741	Chr. VIII	418992	0.492754	69	Initial hybrid
28742	Chr. VIII	419057	0.541667	72	Initial hybrid
28743	Chr. VIII	419187	0.625	72	Initial hybrid
28744	Chr. VIII	419380	0.568182	88	Initial hybrid
28745	Chr. VIII	419449	0.5625	96	Initial hybrid
28746	Chr. VIII	419744	0.483516	91	Initial hybrid
28747	Chr. VIII	419838	0.395833	96	Initial hybrid
28748	Chr. VIII	419952	0.449438	89	Initial hybrid
28749	Chr. VIII	420099	0.494737	95	Initial hybrid
28750	Chr. VIII	420265	0.56	100	Initial hybrid
28751	Chr. VIII	420359	0.572917	96	Initial hybrid
28752	Chr. VIII	420455	0.518072	83	Initial hybrid
28753	Chr. VIII	420572	0.32	50	Initial hybrid
28754	Chr. VIII	420823	0.531915	94	Initial hybrid
28755	Chr. VIII	420865	0.510638	94	Initial hybrid
28756	Chr. VIII	420997	0.433333	90	Initial hybrid
28757	Chr. VIII	421000	0.434783	92	Initial hybrid
28758	Chr. VIII	421075	0.45	80	Initial hybrid
28759	Chr. VIII	421312	0.535354	99	Initial hybrid
28760	Chr. VIII	421321	0.544554	101	Initial hybrid
28761	Chr. VIII	421410	0.57265	117	Initial hybrid
28762	Chr. VIII	421507	0.521008	119	Initial hybrid
28763	Chr. VIII	421639	0.480315	127	Initial hybrid
28764	Chr. VIII	421693	0.470149	134	Initial hybrid
28765	Chr. VIII	421840	0.541667	120	Initial hybrid
28766	Chr. VIII	422434	0.557692	104	Initial hybrid
28767	Chr. VIII	422538	0.513274	113	Initial hybrid
28768	Chr. VIII	422684	0.44	100	Initial hybrid
28769	Chr. VIII	422786	0.553191	94	Initial hybrid
28770	Chr. VIII	422798	0.561798	89	Initial hybrid
28771	Chr. VIII	422992	0.542553	94	Initial hybrid
28772	Chr. VIII	423420	0.463415	82	Initial hybrid
28773	Chr. VIII	423705	0.491071	112	Initial hybrid
28774	Chr. VIII	423870	0.554688	128	Initial hybrid
28775	Chr. VIII	424191	0.46789	109	Initial hybrid
28776	Chr. VIII	424237	0.50495	101	Initial hybrid
28777	Chr. VIII	424281	0.543478	92	Initial hybrid
28778	Chr. VIII	424326	0.479167	96	Initial hybrid
28779	Chr. VIII	424817	0.50495	101	Initial hybrid
28780	Chr. VIII	425312	0.352273	88	Initial hybrid
28781	Chr. VIII	425423	0.43956	91	Initial hybrid
28782	Chr. VIII	425453	0.5	92	Initial hybrid
28783	Chr. VIII	425823	0.413043	92	Initial hybrid
28784	Chr. VIII	426069	0.465116	86	Initial hybrid
28785	Chr. VIII	426306	0.460526	76	Initial hybrid
28786	Chr. VIII	426443	0.577778	90	Initial hybrid
28787	Chr. VIII	426716	0.505618	89	Initial hybrid
28788	Chr. VIII	427277	0.45	80	Initial hybrid
28789	Chr. VIII	427308	0.459459	74	Initial hybrid
28790	Chr. VIII	427439	0.555556	63	Initial hybrid
28791	Chr. VIII	427565	0.572917	96	Initial hybrid
28792	Chr. VIII	427619	0.55	100	Initial hybrid
28793	Chr. VIII	427646	0.525253	99	Initial hybrid
28794	Chr. VIII	427782	0.531915	94	Initial hybrid
28795	Chr. VIII	428018	0.428571	98	Initial hybrid
28796	Chr. VIII	428027	0.418367	98	Initial hybrid
28797	Chr. VIII	428044	0.462366	93	Initial hybrid
28798	Chr. VIII	428241	0.534884	86	Initial hybrid
28799	Chr. VIII	428290	0.531915	94	Initial hybrid
28800	Chr. VIII	428297	0.516129	93	Initial hybrid
28801	Chr. VIII	428387	0.505618	89	Initial hybrid
28802	Chr. VIII	428414	0.506329	79	Initial hybrid
28803	Chr. VIII	428428	0.448718	78	Initial hybrid
28804	Chr. VIII	428429	0.443038	79	Initial hybrid
28805	Chr. VIII	428431	0.448718	78	Initial hybrid
28806	Chr. VIII	428574	0.466019	103	Initial hybrid
28807	Chr. VIII	428607	0.514019	107	Initial hybrid
28808	Chr. VIII	428622	0.528302	106	Initial hybrid
28809	Chr. VIII	428819	0.475248	101	Initial hybrid
28810	Chr. VIII	428824	0.474227	97	Initial hybrid
28811	Chr. VIII	429261	0.518519	81	Initial hybrid
28812	Chr. VIII	429302	0.466667	90	Initial hybrid
28813	Chr. VIII	429343	0.450549	91	Initial hybrid
28814	Chr. VIII	429603	0.522222	90	Initial hybrid
28815	Chr. VIII	429990	0.392857	84	Initial hybrid
28816	Chr. VIII	430130	0.45283	106	Initial hybrid
28817	Chr. VIII	430273	0.490385	104	Initial hybrid
28818	Chr. VIII	430901	0.414894	94	Initial hybrid
28819	Chr. VIII	431051	0.45098	102	Initial hybrid
28820	Chr. VIII	431645	0.515789	95	Initial hybrid
28821	Chr. VIII	431782	0.455696	79	Initial hybrid
28822	Chr. VIII	432474	0.468085	94	Initial hybrid
28823	Chr. VIII	433037	0.529412	85	Initial hybrid
28824	Chr. VIII	433172	0.555556	108	Initial hybrid
28825	Chr. VIII	433370	0.594059	101	Initial hybrid
28826	Chr. VIII	433529	0.483146	89	Initial hybrid
28827	Chr. VIII	433579	0.478261	92	Initial hybrid
28828	Chr. VIII	433706	0.539474	76	Initial hybrid
28829	Chr. VIII	433873	0.593407	91	Initial hybrid
28830	Chr. VIII	434154	0.450704	71	Initial hybrid
28831	Chr. VIII	434369	0.552632	76	Initial hybrid
28832	Chr. VIII	434399	0.567568	74	Initial hybrid
28833	Chr. VIII	434504	0.565657	99	Initial hybrid
28834	Chr. VIII	434720	0.55102	98	Initial hybrid
28835	Chr. VIII	434957	0.404255	94	Initial hybrid
28836	Chr. VIII	435146	0.4	90	Initial hybrid
28837	Chr. VIII	435305	0.509434	106	Initial hybrid
28838	Chr. VIII	435539	0.5	104	Initial hybrid
28839	Chr. VIII	435693	0.531915	94	Initial hybrid
28840	Chr. VIII	435713	0.541667	96	Initial hybrid
28841	Chr. VIII	435830	0.517241	87	Initial hybrid
28842	Chr. VIII	435968	0.493671	79	Initial hybrid
28843	Chr. VIII	436638	0.463918	97	Initial hybrid
28844	Chr. VIII	436780	0.4125	80	Initial hybrid
28845	Chr. VIII	436805	0.45	80	Initial hybrid
28846	Chr. VIII	436978	0.477778	90	Initial hybrid
28847	Chr. VIII	437974	0.446602	103	Initial hybrid
28848	Chr. VIII	438697	0.494949	99	Initial hybrid
28849	Chr. VIII	439087	0.373626	91	Initial hybrid
[truncated: 34,349 more rows]
