# Supplementary material for: Rapid evolution driven by translocation-associated selection during meiosis
Source: EMBO Rep. 2026 Jun 16;27(14):4011–28. doi: 10.1038/s44319-026-00820-6 (PMC13400751; doi:10.1038/s44319-026-00820-6)
Supplement: Supplementary file 12 — Source data Fig. 1 [file 44319_2026_820_MOESM12_ESM.zip › Figure 1 Source Data/1D/Figure 1D Chr_XVI_Frequency_Variation.xlsx]

## Sheet: all_plot_data_clean_XVI
	Chromosome	Position	AF	DP	Source
57567	Chr. VIII	41286	0.569892	93	Initial hybrid
57568	Chr. VIII	42930	0.435897	39	Initial hybrid
57569	Chr. VIII	43388	0.465909	88	Initial hybrid
57570	Chr. VIII	43614	0.545455	88	Initial hybrid
57571	Chr. VIII	46114	0.521277	94	Initial hybrid
57572	Chr. VIII	48258	0.489362	94	Initial hybrid
57573	Chr. VIII	49188	0.541176	85	Initial hybrid
57574	Chr. VIII	51884	0.495495	111	Initial hybrid
57575	Chr. VIII	51967	0.457944	107	Initial hybrid
57576	Chr. VIII	52021	0.44898	98	Initial hybrid
57577	Chr. VIII	53043	0.5	64	Initial hybrid
57578	Chr. VIII	54905	0.477064	109	Initial hybrid
57579	Chr. VIII	64093	0.435294	85	Initial hybrid
57580	Chr. VIII	67148	0.493976	83	Initial hybrid
57581	Chr. VIII	67473	0.572917	96	Initial hybrid
57582	Chr. VIII	68585	0.504854	103	Initial hybrid
57583	Chr. VIII	71126	0.370968	62	Initial hybrid
57584	Chr. VIII	73826	0.58427	89	Initial hybrid
57585	Chr. VIII	74774	0.511364	88	Initial hybrid
57586	Chr. VIII	74823	0.537634	93	Initial hybrid
57587	Chr. VIII	75389	0.522727	88	Initial hybrid
57588	Chr. VIII	75921	0.5625	96	Initial hybrid
57589	Chr. VIII	76123	0.568421	95	Initial hybrid
57590	Chr. VIII	76198	0.505263	95	Initial hybrid
57591	Chr. VIII	76763	0.494949	99	Initial hybrid
57592	Chr. VIII	77440	0.518072	83	Initial hybrid
57593	Chr. VIII	77446	0.481928	83	Initial hybrid
57594	Chr. VIII	77714	0.462366	93	Initial hybrid
57595	Chr. VIII	77752	0.454545	110	Initial hybrid
57596	Chr. VIII	78591	0.477064	109	Initial hybrid
57597	Chr. VIII	79531	0.602564	78	Initial hybrid
57598	Chr. VIII	82074	0.464286	84	Initial hybrid
57599	Chr. VIII	82177	0.45679	81	Initial hybrid
57600	Chr. VIII	82212	0.488372	86	Initial hybrid
57601	Chr. VIII	91194	0.565217	69	Initial hybrid
57602	Chr. VIII	93843	0.454545	88	Initial hybrid
57603	Chr. VIII	97839	0.550725	69	Initial hybrid
57604	Chr. VIII	98916	0.421687	83	Initial hybrid
57605	Chr. VIII	101574	0.487179	78	Initial hybrid
57606	Chr. VIII	108611	0.479167	96	Initial hybrid
57607	Chr. VIII	109055	0.402299	87	Initial hybrid
57608	Chr. VIII	109086	0.423913	92	Initial hybrid
57609	Chr. VIII	111675	0.5	102	Initial hybrid
57610	Chr. VIII	115978	0.415584	77	Initial hybrid
57611	Chr. VIII	117063	0.581395	86	Initial hybrid
57612	Chr. VIII	117645	0.431818	88	Initial hybrid
57613	Chr. VIII	118010	0.385542	83	Initial hybrid
57614	Chr. VIII	118322	0.527778	72	Initial hybrid
57615	Chr. VIII	119878	0.467532	77	Initial hybrid
57616	Chr. VIII	121160	0.566265	83	Initial hybrid
57617	Chr. VIII	123290	0.45	100	Initial hybrid
57619	Chr. VIII	126720	0.5	86	Initial hybrid
57620	Chr. VIII	129560	0.525	80	Initial hybrid
57621	Chr. VIII	129790	0.45122	82	Initial hybrid
57622	Chr. VIII	132503	0.442857	70	Initial hybrid
57623	Chr. VIII	133255	0.561224	98	Initial hybrid
57624	Chr. VIII	135618	0.521739	92	Initial hybrid
57625	Chr. VIII	136535	0.48913	92	Initial hybrid
57626	Chr. VIII	136667	0.520408	98	Initial hybrid
57627	Chr. VIII	137386	0.569892	93	Initial hybrid
57628	Chr. VIII	143870	0.553846	65	Initial hybrid
57629	Chr. VIII	144429	0.416667	96	Initial hybrid
57630	Chr. VIII	145234	0.48	75	Initial hybrid
57631	Chr. VIII	145251	0.432099	81	Initial hybrid
57632	Chr. VIII	145367	0.5125	80	Initial hybrid
57633	Chr. VIII	145591	0.433333	90	Initial hybrid
57634	Chr. VIII	145885	0.62069	87	Initial hybrid
57635	Chr. VIII	145943	0.513158	76	Initial hybrid
57636	Chr. VIII	146064	0.480519	77	Initial hybrid
57637	Chr. VIII	146345	0.515464	97	Initial hybrid
57638	Chr. VIII	149006	0.512195	123	Initial hybrid
57639	Chr. VIII	149106	0.519685	127	Initial hybrid
57640	Chr. VIII	149133	0.523438	128	Initial hybrid
57641	Chr. VIII	151236	0.55	100	Initial hybrid
57642	Chr. VIII	151407	0.543478	92	Initial hybrid
57643	Chr. VIII	151590	0.529412	85	Initial hybrid
57644	Chr. VIII	151591	0.536585	82	Initial hybrid
57645	Chr. VIII	154007	0.360465	86	Initial hybrid
57646	Chr. VIII	156322	0.36	75	Initial hybrid
57647	Chr. VIII	156324	0.342105	76	Initial hybrid
57648	Chr. VIII	156325	0.342105	76	Initial hybrid
57649	Chr. VIII	156326	0.337662	77	Initial hybrid
57650	Chr. VIII	156328	0.355263	76	Initial hybrid
57651	Chr. VIII	156337	0.373333	75	Initial hybrid
57652	Chr. VIII	162438	0.574468	47	Initial hybrid
57653	Chr. VIII	163733	0.370787	89	Initial hybrid
57654	Chr. VIII	163842	0.392857	84	Initial hybrid
57655	Chr. VIII	168266	0.585366	82	Initial hybrid
57656	Chr. VIII	170259	0.544444	90	Initial hybrid
57657	Chr. VIII	170495	0.447368	114	Initial hybrid
57658	Chr. VIII	172786	0.39	100	Initial hybrid
57659	Chr. VIII	172912	0.336957	92	Initial hybrid
57660	Chr. VIII	173073	0.452055	73	Initial hybrid
57661	Chr. VIII	174008	0.484848	66	Initial hybrid
57662	Chr. VIII	177590	0.506024	83	Initial hybrid
57663	Chr. VIII	177989	0.535211	71	Initial hybrid
57664	Chr. VIII	180404	0.568182	88	Initial hybrid
57665	Chr. VIII	180436	0.576471	85	Initial hybrid
57666	Chr. VIII	180654	0.517241	87	Initial hybrid
57667	Chr. VIII	180789	0.560748	107	Initial hybrid
57668	Chr. VIII	180828	0.545455	99	Initial hybrid
57669	Chr. VIII	180851	0.536842	95	Initial hybrid
57670	Chr. VIII	181315	0.540541	74	Initial hybrid
57671	Chr. VIII	181699	0.45977	87	Initial hybrid
57672	Chr. VIII	181857	0.470588	85	Initial hybrid
57673	Chr. VIII	182353	0.526316	76	Initial hybrid
57674	Chr. VIII	182927	0.542169	83	Initial hybrid
57675	Chr. VIII	182943	0.564706	85	Initial hybrid
57676	Chr. VIII	183385	0.598214	112	Initial hybrid
57677	Chr. VIII	183482	0.584158	101	Initial hybrid
57678	Chr. VIII	183964	0.607143	84	Initial hybrid
57679	Chr. VIII	184746	0.535714	84	Initial hybrid
57680	Chr. VIII	184747	0.535714	84	Initial hybrid
57681	Chr. VIII	187191	0.461538	65	Initial hybrid
57682	Chr. VIII	187744	0.538462	91	Initial hybrid
57683	Chr. VIII	187841	0.47191	89	Initial hybrid
57684	Chr. VIII	189738	0.450549	91	Initial hybrid
57685	Chr. VIII	189850	0.466667	75	Initial hybrid
57686	Chr. VIII	189891	0.52	75	Initial hybrid
57687	Chr. VIII	190020	0.492754	69	Initial hybrid
57688	Chr. VIII	190367	0.406977	86	Initial hybrid
57689	Chr. VIII	190510	0.495868	121	Initial hybrid
57690	Chr. VIII	190515	0.487805	123	Initial hybrid
57691	Chr. VIII	190713	0.491667	120	Initial hybrid
57692	Chr. VIII	190727	0.495575	113	Initial hybrid
57693	Chr. VIII	190868	0.528736	87	Initial hybrid
57694	Chr. VIII	191121	0.447761	67	Initial hybrid
57695	Chr. VIII	191167	0.5	58	Initial hybrid
57696	Chr. VIII	191170	0.5	58	Initial hybrid
57697	Chr. VIII	191183	0.467742	62	Initial hybrid
57698	Chr. VIII	191256	0.457627	59	Initial hybrid
57699	Chr. VIII	191290	0.471698	53	Initial hybrid
57700	Chr. VIII	191540	0.5	74	Initial hybrid
57701	Chr. VIII	191750	0.494624	93	Initial hybrid
57702	Chr. VIII	191940	0.493333	75	Initial hybrid
57703	Chr. VIII	192044	0.484536	97	Initial hybrid
57704	Chr. VIII	192260	0.456311	103	Initial hybrid
57705	Chr. VIII	192347	0.44	100	Initial hybrid
57706	Chr. VIII	192377	0.443299	97	Initial hybrid
57707	Chr. VIII	192751	0.508197	61	Initial hybrid
57708	Chr. VIII	193187	0.476923	65	Initial hybrid
57709	Chr. VIII	193229	0.419355	62	Initial hybrid
57710	Chr. VIII	193259	0.446154	65	Initial hybrid
57711	Chr. VIII	193383	0.465753	73	Initial hybrid
57712	Chr. VIII	193737	0.463415	82	Initial hybrid
57713	Chr. VIII	193773	0.53012	83	Initial hybrid
57714	Chr. VIII	193788	0.56962	79	Initial hybrid
57715	Chr. VIII	194050	0.60274	73	Initial hybrid
57716	Chr. VIII	194308	0.526316	76	Initial hybrid
57717	Chr. VIII	194710	0.452632	95	Initial hybrid
57718	Chr. VIII	194741	0.458333	96	Initial hybrid
57719	Chr. VIII	194758	0.468085	94	Initial hybrid
57720	Chr. VIII	194832	0.539326	89	Initial hybrid
57721	Chr. VIII	195093	0.521739	115	Initial hybrid
57722	Chr. VIII	195109	0.473684	114	Initial hybrid
57723	Chr. VIII	195142	0.482456	114	Initial hybrid
57724	Chr. VIII	195253	0.485714	105	Initial hybrid
57725	Chr. VIII	195281	0.541667	96	Initial hybrid
57726	Chr. VIII	195285	0.530612	98	Initial hybrid
57727	Chr. VIII	195694	0.578125	64	Initial hybrid
57728	Chr. VIII	195725	0.558824	68	Initial hybrid
57729	Chr. VIII	195862	0.487179	78	Initial hybrid
57730	Chr. VIII	195879	0.5	78	Initial hybrid
57731	Chr. VIII	195918	0.536585	82	Initial hybrid
57732	Chr. VIII	196229	0.512	125	Initial hybrid
57733	Chr. VIII	196451	0.455556	90	Initial hybrid
57734	Chr. VIII	196496	0.523256	86	Initial hybrid
57735	Chr. VIII	196580	0.467391	92	Initial hybrid
57736	Chr. VIII	196727	0.481013	79	Initial hybrid
57737	Chr. VIII	197567	0.468085	94	Initial hybrid
57738	Chr. VIII	197686	0.458333	72	Initial hybrid
57739	Chr. VIII	198072	0.473684	57	Initial hybrid
57740	Chr. VIII	198355	0.47619	84	Initial hybrid
57741	Chr. VIII	198637	0.515152	99	Initial hybrid
57742	Chr. VIII	198653	0.515464	97	Initial hybrid
57743	Chr. VIII	198742	0.471154	104	Initial hybrid
57744	Chr. VIII	198816	0.451613	93	Initial hybrid
57745	Chr. VIII	198834	0.465347	101	Initial hybrid
57746	Chr. VIII	199033	0.504673	107	Initial hybrid
57747	Chr. VIII	199055	0.52	100	Initial hybrid
57748	Chr. VIII	199180	0.592233	103	Initial hybrid
57749	Chr. VIII	199239	0.613636	88	Initial hybrid
57750	Chr. VIII	199298	0.652778	72	Initial hybrid
57751	Chr. VIII	199685	0.542857	70	Initial hybrid
57752	Chr. VIII	199941	0.433333	90	Initial hybrid
57753	Chr. VIII	200053	0.546392	97	Initial hybrid
57754	Chr. VIII	200154	0.520548	73	Initial hybrid
57755	Chr. VIII	200368	0.482353	85	Initial hybrid
57756	Chr. VIII	200431	0.456522	92	Initial hybrid
57757	Chr. VIII	200509	0.505155	97	Initial hybrid
57758	Chr. VIII	200515	0.505051	99	Initial hybrid
57759	Chr. VIII	200755	0.457143	105	Initial hybrid
57760	Chr. VIII	201034	0.548387	93	Initial hybrid
57761	Chr. VIII	201192	0.5125	80	Initial hybrid
57762	Chr. VIII	201198	0.488095	84	Initial hybrid
57763	Chr. VIII	201262	0.468085	94	Initial hybrid
57764	Chr. VIII	201590	0.488095	84	Initial hybrid
57765	Chr. VIII	201616	0.526316	95	Initial hybrid
57766	Chr. VIII	201697	0.526882	93	Initial hybrid
57767	Chr. VIII	201985	0.463158	95	Initial hybrid
57768	Chr. VIII	202057	0.5	90	Initial hybrid
57769	Chr. VIII	202096	0.483871	93	Initial hybrid
57770	Chr. VIII	202171	0.407895	76	Initial hybrid
57771	Chr. VIII	202174	0.423077	78	Initial hybrid
57772	Chr. VIII	202439	0.54321	81	Initial hybrid
57773	Chr. VIII	202549	0.5	80	Initial hybrid
57774	Chr. VIII	202594	0.493506	77	Initial hybrid
57775	Chr. VIII	202708	0.461538	78	Initial hybrid
57776	Chr. VIII	202791	0.506494	77	Initial hybrid
57777	Chr. VIII	202889	0.488636	88	Initial hybrid
57778	Chr. VIII	202900	0.483516	91	Initial hybrid
57779	Chr. VIII	202948	0.4375	80	Initial hybrid
57780	Chr. VIII	203064	0.512195	82	Initial hybrid
57781	Chr. VIII	203414	0.573171	82	Initial hybrid
57782	Chr. VIII	203462	0.559524	84	Initial hybrid
57783	Chr. VIII	203921	0.425373	134	Initial hybrid
57784	Chr. VIII	204017	0.472868	129	Initial hybrid
57785	Chr. VIII	204038	0.450382	131	Initial hybrid
57786	Chr. VIII	204251	0.426829	82	Initial hybrid
57787	Chr. VIII	204266	0.4125	80	Initial hybrid
57788	Chr. VIII	204653	0.469027	113	Initial hybrid
57789	Chr. VIII	204722	0.457627	118	Initial hybrid
57790	Chr. VIII	204785	0.446602	103	Initial hybrid
57791	Chr. VIII	204854	0.458333	96	Initial hybrid
57792	Chr. VIII	204977	0.530864	81	Initial hybrid
57793	Chr. VIII	205176	0.537634	93	Initial hybrid
57794	Chr. VIII	205415	0.418367	98	Initial hybrid
57795	Chr. VIII	206057	0.526882	93	Initial hybrid
57796	Chr. VIII	206683	0.54902	102	Initial hybrid
57797	Chr. VIII	207664	0.5	80	Initial hybrid
57798	Chr. VIII	207823	0.581081	74	Initial hybrid
57799	Chr. VIII	208076	0.402985	67	Initial hybrid
57800	Chr. VIII	208747	0.441176	102	Initial hybrid
57801	Chr. VIII	208780	0.411765	102	Initial hybrid
57802	Chr. VIII	208816	0.411765	102	Initial hybrid
57803	Chr. VIII	208843	0.393939	99	Initial hybrid
57804	Chr. VIII	209302	0.477778	90	Initial hybrid
57805	Chr. VIII	209553	0.397959	98	Initial hybrid
57806	Chr. VIII	209844	0.4	55	Initial hybrid
57807	Chr. VIII	209982	0.409091	44	Initial hybrid
57808	Chr. VIII	210131	0.472727	55	Initial hybrid
57809	Chr. VIII	210171	0.483333	60	Initial hybrid
57810	Chr. VIII	210288	0.627451	51	Initial hybrid
57811	Chr. VIII	210366	0.794118	34	Initial hybrid
57812	Chr. VIII	210433	0.7	40	Initial hybrid
57813	Chr. VIII	210669	0.326531	49	Initial hybrid
57814	Chr. VIII	210711	0.4	55	Initial hybrid
57815	Chr. VIII	210762	0.360656	61	Initial hybrid
57816	Chr. VIII	210783	0.350877	57	Initial hybrid
57817	Chr. VIII	210930	0.5	62	Initial hybrid
57818	Chr. VIII	211038	0.545455	66	Initial hybrid
57819	Chr. VIII	211043	0.530303	66	Initial hybrid
57820	Chr. VIII	211065	0.520548	73	Initial hybrid
57821	Chr. VIII	211075	0.542857	70	Initial hybrid
57822	Chr. VIII	211078	0.550725	69	Initial hybrid
57823	Chr. VIII	211190	0.507042	71	Initial hybrid
57824	Chr. VIII	211480	0.571429	42	Initial hybrid
57826	Chr. VIII	212028	0.358974	39	Initial hybrid
57827	Chr. VIII	212370	0.5125	80	Initial hybrid
57828	Chr. VIII	212526	0.481013	79	Initial hybrid
57829	Chr. VIII	212736	0.411765	51	Initial hybrid
57830	Chr. VIII	212817	0.5	40	Initial hybrid
57831	Chr. VIII	213190	0.5	62	Initial hybrid
57832	Chr. VIII	213411	0.545455	88	Initial hybrid
57833	Chr. VIII	213534	0.57732	97	Initial hybrid
57834	Chr. VIII	213597	0.571429	112	Initial hybrid
57835	Chr. VIII	213837	0.421569	102	Initial hybrid
57836	Chr. VIII	213854	0.423077	104	Initial hybrid
57837	Chr. VIII	214028	0.462366	93	Initial hybrid
57838	Chr. VIII	214067	0.494382	89	Initial hybrid
57839	Chr. VIII	214068	0.5	90	Initial hybrid
57840	Chr. VIII	214281	0.5	62	Initial hybrid
57841	Chr. VIII	214333	0.492958	71	Initial hybrid
57842	Chr. VIII	214684	0.5	90	Initial hybrid
57843	Chr. VIII	214724	0.469388	98	Initial hybrid
57844	Chr. VIII	214866	0.46729	107	Initial hybrid
57845	Chr. VIII	214888	0.491228	114	Initial hybrid
57846	Chr. VIII	214946	0.490909	110	Initial hybrid
57847	Chr. VIII	214963	0.504274	117	Initial hybrid
57848	Chr. VIII	215112	0.52	100	Initial hybrid
57849	Chr. VIII	215126	0.490385	104	Initial hybrid
57850	Chr. VIII	215175	0.495146	103	Initial hybrid
57851	Chr. VIII	215186	0.509615	104	Initial hybrid
57852	Chr. VIII	215360	0.554622	119	Initial hybrid
57853	Chr. VIII	215698	0.58427	89	Initial hybrid
57854	Chr. VIII	215718	0.576471	85	Initial hybrid
57855	Chr. VIII	215770	0.546512	86	Initial hybrid
57856	Chr. VIII	215778	0.511628	86	Initial hybrid
57857	Chr. VIII	215926	0.477778	90	Initial hybrid
57858	Chr. VIII	216015	0.557895	95	Initial hybrid
57859	Chr. VIII	216037	0.568627	102	Initial hybrid
57860	Chr. VIII	216100	0.568807	109	Initial hybrid
57861	Chr. VIII	216380	0.475728	103	Initial hybrid
57862	Chr. VIII	216447	0.494949	99	Initial hybrid
57863	Chr. VIII	216567	0.462366	93	Initial hybrid
57864	Chr. VIII	216683	0.548387	93	Initial hybrid
57865	Chr. VIII	216696	0.541667	96	Initial hybrid
57866	Chr. VIII	217014	0.479592	98	Initial hybrid
57867	Chr. VIII	217016	0.479592	98	Initial hybrid
57868	Chr. VIII	217064	0.418367	98	Initial hybrid
57869	Chr. VIII	217075	0.424528	106	Initial hybrid
57870	Chr. VIII	217188	0.47541	122	Initial hybrid
57871	Chr. VIII	217218	0.491071	112	Initial hybrid
57872	Chr. VIII	217275	0.491228	114	Initial hybrid
57873	Chr. VIII	217557	0.514286	105	Initial hybrid
57874	Chr. VIII	217929	0.493333	75	Initial hybrid
57875	Chr. VIII	218017	0.487179	78	Initial hybrid
57876	Chr. VIII	218115	0.409639	83	Initial hybrid
57877	Chr. VIII	218188	0.5	90	Initial hybrid
57878	Chr. VIII	218575	0.56	75	Initial hybrid
57879	Chr. VIII	219029	0.575	80	Initial hybrid
57880	Chr. VIII	219254	0.446602	103	Initial hybrid
57881	Chr. VIII	219860	0.47	100	Initial hybrid
57882	Chr. VIII	220071	0.510204	98	Initial hybrid
57883	Chr. VIII	220106	0.505882	85	Initial hybrid
57884	Chr. VIII	220130	0.519481	77	Initial hybrid
57885	Chr. VIII	220163	0.530864	81	Initial hybrid
57886	Chr. VIII	220701	0.576271	59	Initial hybrid
57887	Chr. VIII	220715	0.581818	55	Initial hybrid
57888	Chr. VIII	220856	0.492308	65	Initial hybrid
57889	Chr. VIII	221029	0.5	62	Initial hybrid
57890	Chr. VIII	221076	0.492958	71	Initial hybrid
57891	Chr. VIII	221149	0.566265	83	Initial hybrid
57892	Chr. VIII	221325	0.506849	73	Initial hybrid
57893	Chr. VIII	221327	0.506849	73	Initial hybrid
57894	Chr. VIII	221382	0.445946	74	Initial hybrid
57895	Chr. VIII	221495	0.40625	64	Initial hybrid
57896	Chr. VIII	221729	0.580247	81	Initial hybrid
57897	Chr. VIII	221764	0.597701	87	Initial hybrid
57898	Chr. VIII	222062	0.534091	88	Initial hybrid
57899	Chr. VIII	222162	0.525773	97	Initial hybrid
57900	Chr. VIII	222387	0.511905	84	Initial hybrid
57901	Chr. VIII	222390	0.511628	86	Initial hybrid
57902	Chr. VIII	222732	0.424242	99	Initial hybrid
57903	Chr. VIII	222796	0.446809	94	Initial hybrid
57904	Chr. VIII	222840	0.444444	99	Initial hybrid
57905	Chr. VIII	222884	0.432692	104	Initial hybrid
57906	Chr. VIII	222905	0.440367	109	Initial hybrid
57907	Chr. VIII	222908	0.46729	107	Initial hybrid
57908	Chr. VIII	222957	0.474747	99	Initial hybrid
57909	Chr. VIII	223697	0.495868	121	Initial hybrid
57910	Chr. VIII	223706	0.495726	117	Initial hybrid
57911	Chr. VIII	224069	0.442623	61	Initial hybrid
57912	Chr. VIII	224305	0.4625	80	Initial hybrid
57913	Chr. VIII	224569	0.481013	79	Initial hybrid
57914	Chr. VIII	224707	0.54321	81	Initial hybrid
57915	Chr. VIII	224815	0.551402	107	Initial hybrid
57916	Chr. VIII	224848	0.576923	104	Initial hybrid
57917	Chr. VIII	225172	0.573913	115	Initial hybrid
57918	Chr. VIII	225452	0.5	120	Initial hybrid
57919	Chr. VIII	225486	0.464286	112	Initial hybrid
57920	Chr. VIII	225550	0.457143	105	Initial hybrid
57921	Chr. VIII	225670	0.5	82	Initial hybrid
57922	Chr. VIII	225805	0.402597	77	Initial hybrid
57923	Chr. VIII	225876	0.380282	71	Initial hybrid
57924	Chr. VIII	225893	0.385714	70	Initial hybrid
57925	Chr. VIII	226070	0.462963	54	Initial hybrid
57926	Chr. VIII	226103	0.448276	58	Initial hybrid
57927	Chr. VIII	226160	0.457143	70	Initial hybrid
57928	Chr. VIII	226313	0.454545	88	Initial hybrid
57929	Chr. VIII	226508	0.409524	105	Initial hybrid
57930	Chr. VIII	226604	0.373737	99	Initial hybrid
57931	Chr. VIII	226631	0.411765	102	Initial hybrid
57932	Chr. VIII	226745	0.484536	97	Initial hybrid
57933	Chr. VIII	226835	0.542373	118	Initial hybrid
57934	Chr. VIII	226841	0.533898	118	Initial hybrid
57935	Chr. VIII	226928	0.470085	117	Initial hybrid
57936	Chr. VIII	227039	0.441441	111	Initial hybrid
57937	Chr. VIII	228803	0.433628	113	Initial hybrid
57938	Chr. VIII	228950	0.457944	107	Initial hybrid
57939	Chr. VIII	229324	0.539326	89	Initial hybrid
57940	Chr. VIII	231834	0.405405	74	Initial hybrid
57941	Chr. VIII	241949	0.561798	89	Initial hybrid
57942	Chr. VIII	242090	0.505376	93	Initial hybrid
57943	Chr. VIII	244118	0.505263	95	Initial hybrid
57944	Chr. VIII	247583	0.571429	84	Initial hybrid
57945	Chr. VIII	248105	0.456522	92	Initial hybrid
57946	Chr. VIII	251312	0.505263	95	Initial hybrid
57947	Chr. VIII	252277	0.421053	38	Initial hybrid
57948	Chr. VIII	256410	0.536842	95	Initial hybrid
57949	Chr. VIII	256420	0.530612	98	Initial hybrid
57950	Chr. VIII	256510	0.487805	82	Initial hybrid
57951	Chr. VIII	256672	0.468354	79	Initial hybrid
57952	Chr. VIII	260548	0.534653	101	Initial hybrid
57953	Chr. VIII	261638	0.533333	60	Initial hybrid
57954	Chr. VIII	262795	0.513043	115	Initial hybrid
57955	Chr. VIII	263179	0.494737	95	Initial hybrid
57956	Chr. VIII	266729	0.508065	124	Initial hybrid
57957	Chr. VIII	267299	0.48913	92	Initial hybrid
57958	Chr. VIII	267787	0.505882	85	Initial hybrid
57959	Chr. VIII	270350	0.43	100	Initial hybrid
57960	Chr. VIII	270861	0.494505	91	Initial hybrid
57961	Chr. VIII	270942	0.478723	94	Initial hybrid
57962	Chr. VIII	270991	0.558442	77	Initial hybrid
57963	Chr. VIII	271044	0.488095	84	Initial hybrid
57964	Chr. VIII	271054	0.494253	87	Initial hybrid
57965	Chr. VIII	271083	0.45679	81	Initial hybrid
57966	Chr. VIII	271095	0.448718	78	Initial hybrid
57967	Chr. VIII	271460	0.486239	109	Initial hybrid
57968	Chr. VIII	271555	0.480769	104	Initial hybrid
57969	Chr. VIII	274407	0.481013	79	Initial hybrid
57970	Chr. VIII	276423	0.611111	54	Initial hybrid
57971	Chr. VIII	276463	0.588235	51	Initial hybrid
57972	Chr. VIII	276675	0.7	40	Initial hybrid
57973	Chr. VIII	276934	0.569892	93	Initial hybrid
57974	Chr. VIII	277086	0.58427	89	Initial hybrid
57975	Chr. VIII	277230	0.56044	91	Initial hybrid
57976	Chr. VIII	277302	0.583333	84	Initial hybrid
57977	Chr. VIII	277437	0.513158	76	Initial hybrid
57978	Chr. VIII	277570	0.474359	78	Initial hybrid
57979	Chr. VIII	277737	0.459459	74	Initial hybrid
57980	Chr. VIII	277836	0.45	80	Initial hybrid
57981	Chr. VIII	277951	0.4375	64	Initial hybrid
57982	Chr. VIII	278867	0.464646	99	Initial hybrid
57983	Chr. VIII	281975	0.455556	90	Initial hybrid
57984	Chr. VIII	282475	0.589744	78	Initial hybrid
57985	Chr. VIII	284328	0.383838	99	Initial hybrid
57986	Chr. VIII	284651	0.576087	92	Initial hybrid
57987	Chr. VIII	285098	0.514851	101	Initial hybrid
57988	Chr. VIII	287372	0.611111	90	Initial hybrid
57989	Chr. VIII	287380	0.611111	90	Initial hybrid
57990	Chr. VIII	289462	0.584615	65	Initial hybrid
57991	Chr. VIII	292183	0.438202	89	Initial hybrid
57992	Chr. VIII	293786	0.461538	78	Initial hybrid
57993	Chr. VIII	296048	0.5	102	Initial hybrid
57994	Chr. VIII	296093	0.482143	112	Initial hybrid
57995	Chr. VIII	296576	0.54321	81	Initial hybrid
57996	Chr. VIII	297330	0.463918	97	Initial hybrid
57997	Chr. VIII	297548	0.392857	84	Initial hybrid
57998	Chr. VIII	298374	0.494505	91	Initial hybrid
57999	Chr. VIII	298433	0.43956	91	Initial hybrid
58000	Chr. VIII	299854	0.475248	101	Initial hybrid
58001	Chr. VIII	299914	0.504673	107	Initial hybrid
58002	Chr. VIII	302721	0.456522	92	Initial hybrid
58003	Chr. VIII	302738	0.438202	89	Initial hybrid
58004	Chr. VIII	304559	0.473118	93	Initial hybrid
58005	Chr. VIII	305360	0.47541	61	Initial hybrid
58006	Chr. VIII	305933	0.50495	101	Initial hybrid
58007	Chr. VIII	306237	0.489796	49	Initial hybrid
58008	Chr. VIII	307244	0.504425	113	Initial hybrid
58009	Chr. VIII	309089	0.477477	111	Initial hybrid
58010	Chr. VIII	309164	0.487395	119	Initial hybrid
58011	Chr. VIII	316765	0.482353	85	Initial hybrid
58012	Chr. VIII	324393	0.547945	73	Initial hybrid
58013	Chr. VIII	325850	0.402439	82	Initial hybrid
58014	Chr. VIII	326625	0.454545	77	Initial hybrid
58015	Chr. VIII	326956	0.581395	86	Initial hybrid
58016	Chr. VIII	327318	0.495575	113	Initial hybrid
58017	Chr. VIII	329935	0.509434	106	Initial hybrid
58018	Chr. VIII	337162	0.602564	78	Initial hybrid
58019	Chr. VIII	337961	0.481928	83	Initial hybrid
58020	Chr. VIII	338182	0.5	70	Initial hybrid
58021	Chr. VIII	341087	0.486842	76	Initial hybrid
58022	Chr. VIII	341278	0.517241	87	Initial hybrid
58023	Chr. VIII	341700	0.46875	96	Initial hybrid
58024	Chr. VIII	342089	0.514851	101	Initial hybrid
58025	Chr. VIII	342266	0.546392	97	Initial hybrid
58026	Chr. VIII	343219	0.489362	94	Initial hybrid
58027	Chr. VIII	349012	0.532609	92	Initial hybrid
58028	Chr. VIII	352735	0.477612	67	Initial hybrid
58029	Chr. VIII	355355	0.581197	117	Initial hybrid
58030	Chr. VIII	356245	0.431373	102	Initial hybrid
58031	Chr. VIII	356553	0.438776	98	Initial hybrid
58032	Chr. VIII	356572	0.451923	104	Initial hybrid
58033	Chr. VIII	356680	0.428571	105	Initial hybrid
58034	Chr. VIII	356776	0.493976	83	Initial hybrid
58035	Chr. VIII	356805	0.432099	81	Initial hybrid
58036	Chr. VIII	356972	0.494949	99	Initial hybrid
58037	Chr. VIII	356993	0.515152	99	Initial hybrid
58038	Chr. VIII	357136	0.46087	115	Initial hybrid
58039	Chr. VIII	357487	0.525	120	Initial hybrid
58040	Chr. VIII	358504	0.462963	108	Initial hybrid
58041	Chr. VIII	359574	0.490566	53	Initial hybrid
58042	Chr. VIII	359596	0.517857	56	Initial hybrid
58043	Chr. VIII	361108	0.495798	119	Initial hybrid
58044	Chr. VIII	365401	0.57	100	Initial hybrid
58045	Chr. VIII	369603	0.485437	103	Initial hybrid
58046	Chr. VIII	370660	0.513676	116	Initial hybrid
58047	Chr. VIII	373847	0.510468	67	Initial hybrid
58048	Chr. VIII	374156	0.519886	102	Initial hybrid
58049	Chr. VIII	374282	0.499483	112	Initial hybrid
58050	Chr. VIII	374422	0.497459	109	Initial hybrid
58051	Chr. VIII	374823	0.48842	83	Initial hybrid
58052	Chr. VIII	375193	0.481282	93	Initial hybrid
58053	Chr. VIII	375375	0.519455	91	Initial hybrid
58054	Chr. VIII	375568	0.489138	92	Initial hybrid
58055	Chr. VIII	376683	0.518184	112	Initial hybrid
58056	Chr. VIII	381985	0.489789	81	Initial hybrid
58057	Chr. VIII	382024	0.499722	78	Initial hybrid
58058	Chr. VIII	382252	0.51068	87	Initial hybrid
58059	Chr. VIII	384869	0.513147	96	Initial hybrid
58060	Chr. VIII	385540	0.491703	110	Initial hybrid
58061	Chr. VIII	392482	0.503926	87	Initial hybrid
58062	Chr. VIII	397848	0.503623	101	Initial hybrid
58063	Chr. VIII	397849	0.510243	102	Initial hybrid
58064	Chr. VIII	402293	0.514125	100	Initial hybrid
58065	Chr. VIII	403691	0.511789	100	Initial hybrid
58066	Chr. VIII	403870	0.489884	102	Initial hybrid
58067	Chr. VIII	404667	0.492348	64	Initial hybrid
58068	Chr. VIII	404786	0.516676	49	Initial hybrid
58069	Chr. VIII	404865	0.519439	37	Initial hybrid
58070	Chr. VIII	404897	0.495246	40	Initial hybrid
58071	Chr. VIII	404983	0.495314	48	Initial hybrid
58072	Chr. VIII	406728	0.503296	88	Initial hybrid
58073	Chr. VIII	408647	0.493237	96	Initial hybrid
58074	Chr. VIII	411533	0.487479	90	Initial hybrid
58075	Chr. VIII	412941	0.484858	88	Initial hybrid
58076	Chr. VIII	416247	0.485672	96	Initial hybrid
58077	Chr. VIII	417370	0.501016	102	Initial hybrid
58078	Chr. VIII	419019	0.515777	77	Initial hybrid
58079	Chr. VIII	422563	0.481121	99	Initial hybrid
58080	Chr. VIII	425005	0.486037	94	Initial hybrid
58081	Chr. VIII	425470	0.493407	107	Initial hybrid
58082	Chr. VIII	426447	0.510992	115	Initial hybrid
58083	Chr. VIII	426549	0.515592	113	Initial hybrid
58084	Chr. VIII	428392	0.498288	90	Initial hybrid
58085	Chr. VIII	428774	0.480221	80	Initial hybrid
58086	Chr. VIII	429447	0.488725	97	Initial hybrid
58087	Chr. VIII	429498	0.481983	92	Initial hybrid
58088	Chr. VIII	435011	0.485447	111	Initial hybrid
58089	Chr. VIII	435518	0.506183	87	Initial hybrid
58090	Chr. VIII	448185	0.481435	114	Initial hybrid
58091	Chr. VIII	451290	0.493623	124	Initial hybrid
58092	Chr. VIII	455366	0.500969	86	Initial hybrid
58093	Chr. VIII	455475	0.511791	71	Initial hybrid
58094	Chr. VIII	455516	0.516966	68	Initial hybrid
58095	Chr. VIII	455538	0.506554	65	Initial hybrid
58096	Chr. VIII	455657	0.498141	54	Initial hybrid
58097	Chr. VIII	455724	0.511779	46	Initial hybrid
58098	Chr. VIII	455725	0.492234	47	Initial hybrid
58099	Chr. VIII	455846	0.486808	61	Initial hybrid
58100	Chr. VIII	455851	0.515062	65	Initial hybrid
58101	Chr. VIII	455955	0.519774	92	Initial hybrid
58102	Chr. VIII	456445	0.514247	84	Initial hybrid
58103	Chr. VIII	456456	0.502946	82	Initial hybrid
58104	Chr. VIII	456631	0.490498	66	Initial hybrid
58105	Chr. VIII	456649	0.491771	62	Initial hybrid
58106	Chr. VIII	459330	0.505039	68	Initial hybrid
58107	Chr. VIII	463543	0.487503	101	Initial hybrid
58108	Chr. VIII	463615	0.484237	93	Initial hybrid
58109	Chr. VIII	463657	0.494996	91	Initial hybrid
58110	Chr. VIII	463659	0.483984	91	Initial hybrid
58111	Chr. VIII	463700	0.482283	86	Initial hybrid
58112	Chr. VIII	463723	0.48404	88	Initial hybrid
58113	Chr. VIII	464070	0.482485	93	Initial hybrid
58114	Chr. VIII	464145	0.501	88	Initial hybrid
58115	Chr. VIII	464201	0.486449	86	Initial hybrid
58116	Chr. VIII	464400	0.488816	103	Initial hybrid
58117	Chr. VIII	464470	0.48507	109	Initial hybrid
58118	Chr. VIII	464526	0.486001	113	Initial hybrid
58119	Chr. VIII	465383	0.505781	100	Initial hybrid
58120	Chr. VIII	465889	0.485372	109	Initial hybrid
58121	Chr. VIII	466112	0.516549	104	Initial hybrid
58122	Chr. VIII	466923	0.503375	62	Initial hybrid
58123	Chr. VIII	467077	0.497094	53	Initial hybrid
58124	Chr. VIII	467237	0.481363	84	Initial hybrid
58125	Chr. VIII	467571	0.50054	89	Initial hybrid
58126	Chr. VIII	467632	0.490617	89	Initial hybrid
58127	Chr. VIII	467771	0.504651	96	Initial hybrid
58128	Chr. VIII	467922	0.503019	100	Initial hybrid
58129	Chr. VIII	468177	0.499924	100	Initial hybrid
58130	Chr. VIII	468262	0.480578	100	Initial hybrid
58131	Chr. VIII	468494	0.493564	102	Initial hybrid
58132	Chr. VIII	469012	0.496575	87	Initial hybrid
58133	Chr. VIII	469629	0.517663	88	Initial hybrid
58134	Chr. VIII	469667	0.496861	84	Initial hybrid
58135	Chr. VIII	469713	0.512106	80	Initial hybrid
58136	Chr. VIII	470217	0.48023	101	Initial hybrid
58137	Chr. VIII	471189	0.505303	111	Initial hybrid
58138	Chr. VIII	471267	0.491868	106	Initial hybrid
58139	Chr. VIII	471369	0.491259	97	Initial hybrid
58140	Chr. VIII	471465	0.517549	84	Initial hybrid
58141	Chr. VIII	471561	0.514214	86	Initial hybrid
58142	Chr. VIII	471957	0.517831	82	Initial hybrid
58143	Chr. VIII	472083	0.512388	85	Initial hybrid
58144	Chr. VIII	472110	0.488749	86	Initial hybrid
58145	Chr. VIII	472365	0.516932	75	Initial hybrid
58146	Chr. VIII	472370	0.499026	72	Initial hybrid
58147	Chr. VIII	472409	0.518762	77	Initial hybrid
58148	Chr. VIII	472433	0.501717	78	Initial hybrid
58149	Chr. VIII	472568	0.509059	80	Initial hybrid
58150	Chr. VIII	472808	0.483655	73	Initial hybrid
58151	Chr. VIII	473892	0.480262	90	Initial hybrid
58152	Chr. VIII	474370	0.490144	99	Initial hybrid
58153	Chr. VIII	474405	0.502955	103	Initial hybrid
58154	Chr. VIII	475030	0.492375	66	Initial hybrid
58155	Chr. VIII	475211	0.488775	72	Initial hybrid
58156	Chr. VIII	475562	0.510642	117	Initial hybrid
58157	Chr. VIII	475711	0.480175	104	Initial hybrid
58158	Chr. VIII	475729	0.507661	105	Initial hybrid
58159	Chr. VIII	475802	0.517772	111	Initial hybrid
58160	Chr. VIII	475831	0.50959	106	Initial hybrid
58161	Chr. VIII	476377	0.504181	91	Initial hybrid
58162	Chr. VIII	476379	0.503907	93	Initial hybrid
58163	Chr. VIII	476380	0.481838	93	Initial hybrid
58164	Chr. VIII	476646	0.497888	86	Initial hybrid
58165	Chr. VIII	477152	0.486997	102	Initial hybrid
58166	Chr. VIII	477321	0.508227	108	Initial hybrid
58167	Chr. VIII	477361	0.488408	119	Initial hybrid
58168	Chr. VIII	477628	0.512125	113	Initial hybrid
58169	Chr. VIII	477910	0.509127	123	Initial hybrid
58170	Chr. VIII	477983	0.497251	124	Initial hybrid
58171	Chr. VIII	478083	0.487529	129	Initial hybrid
58172	Chr. VIII	478228	0.498395	116	Initial hybrid
58173	Chr. VIII	478294	0.484622	109	Initial hybrid
58174	Chr. VIII	478558	0.510059	99	Initial hybrid
58175	Chr. VIII	478917	0.50726	94	Initial hybrid
58176	Chr. VIII	480004	0.482174	88	Initial hybrid
58177	Chr. VIII	480255	0.518506	65	Initial hybrid
58178	Chr. VIII	480291	0.482256	64	Initial hybrid
58179	Chr. VIII	480296	0.514787	65	Initial hybrid
58180	Chr. VIII	480360	0.48302	67	Initial hybrid
58181	Chr. VIII	480383	0.508932	74	Initial hybrid
58182	Chr. VIII	480671	0.498869	95	Initial hybrid
58183	Chr. VIII	480754	0.499781	97	Initial hybrid
58184	Chr. VIII	480813	0.506708	98	Initial hybrid
58185	Chr. VIII	481542	0.499432	86	Initial hybrid
58186	Chr. VIII	481955	0.508295	99	Initial hybrid
58187	Chr. VIII	481979	0.514452	102	Initial hybrid
58188	Chr. VIII	482104	0.508904	112	Initial hybrid
58189	Chr. VIII	482234	0.506891	113	Initial hybrid
58190	Chr. VIII	482354	0.487312	108	Initial hybrid
58191	Chr. VIII	483027	0.500015	101	Initial hybrid
58192	Chr. VIII	485132	0.49384	101	Initial hybrid
58193	Chr. VIII	485137	0.480868	104	Initial hybrid
58194	Chr. VIII	485212	0.519975	97	Initial hybrid
58195	Chr. VIII	485355	0.482106	105	Initial hybrid
58196	Chr. VIII	485697	0.486772	83	Initial hybrid
58197	Chr. VIII	485698	0.509877	81	Initial hybrid
58198	Chr. VIII	486091	0.490784	60	Initial hybrid
58199	Chr. VIII	486284	0.498785	80	Initial hybrid
58200	Chr. VIII	486489	0.497917	98	Initial hybrid
58201	Chr. VIII	486575	0.51759	103	Initial hybrid
58202	Chr. VIII	486629	0.515847	107	Initial hybrid
58203	Chr. VIII	487225	0.502508	79	Initial hybrid
58204	Chr. VIII	487380	0.49438	66	Initial hybrid
58205	Chr. VIII	487504	0.507916	66	Initial hybrid
58206	Chr. VIII	487579	0.506509	69	Initial hybrid
58207	Chr. VIII	487851	0.493858	67	Initial hybrid
58208	Chr. VIII	488115	0.483262	84	Initial hybrid
58209	Chr. VIII	488130	0.505937	86	Initial hybrid
58210	Chr. VIII	488493	0.50942	74	Initial hybrid
58211	Chr. VIII	488578	0.482127	57	Initial hybrid
58212	Chr. VIII	489145	0.516008	86	Initial hybrid
58213	Chr. VIII	489406	0.510686	91	Initial hybrid
58214	Chr. VIII	489607	0.48585	125	Initial hybrid
58215	Chr. VIII	490120	0.484929	135	Initial hybrid
58216	Chr. VIII	490131	0.493893	117	Initial hybrid
58217	Chr. VIII	490235	0.48852	103	Initial hybrid
58218	Chr. VIII	490254	0.504469	94	Initial hybrid
58219	Chr. VIII	491370	0.492454	102	Initial hybrid
58220	Chr. VIII	491388	0.48084	101	Initial hybrid
58221	Chr. VIII	491543	0.512989	108	Initial hybrid
58222	Chr. VIII	491568	0.489136	107	Initial hybrid
58223	Chr. VIII	491959	0.508409	92	Initial hybrid
58224	Chr. VIII	492242	0.492058	126	Initial hybrid
58225	Chr. VIII	493097	0.484214	93	Initial hybrid
58226	Chr. VIII	493222	0.510843	86	Initial hybrid
58227	Chr. VIII	493247	0.504858	87	Initial hybrid
58228	Chr. VIII	493261	0.490819	85	Initial hybrid
58229	Chr. VIII	493264	0.517903	85	Initial hybrid
58230	Chr. VIII	493278	0.484961	87	Initial hybrid
58231	Chr. VIII	493281	0.519785	84	Initial hybrid
58232	Chr. VIII	493292	0.492844	93	Initial hybrid
58233	Chr. VIII	493304	0.489995	85	Initial hybrid
58234	Chr. VIII	493377	0.503415	96	Initial hybrid
58235	Chr. VIII	493470	0.50127	92	Initial hybrid
58236	Chr. VIII	493521	0.490691	92	Initial hybrid
58237	Chr. VIII	493908	0.513057	73	Initial hybrid
58238	Chr. VIII	494188	0.495397	77	Initial hybrid
58239	Chr. VIII	494337	0.502352	84	Initial hybrid
58240	Chr. VIII	494546	0.485885	107	Initial hybrid
58241	Chr. VIII	494821	0.494106	95	Initial hybrid
58242	Chr. VIII	494922	0.491198	99	Initial hybrid
58243	Chr. VIII	495414	0.500355	99	Initial hybrid
58244	Chr. VIII	495454	0.502435	86	Initial hybrid
58245	Chr. VIII	495673	0.497069	78	Initial hybrid
58246	Chr. VIII	495832	0.49638	86	Initial hybrid
58247	Chr. VIII	495977	0.510652	99	Initial hybrid
58248	Chr. VIII	496405	0.499285	93	Initial hybrid
58249	Chr. VIII	496486	0.509115	98	Initial hybrid
58250	Chr. VIII	496734	0.49551	122	Initial hybrid
58251	Chr. VIII	496753	0.513958	111	Initial hybrid
58252	Chr. VIII	496807	0.49853	104	Initial hybrid
58253	Chr. VIII	496835	0.517431	102	Initial hybrid
58254	Chr. VIII	497162	0.516548	123	Initial hybrid
58255	Chr. VIII	497425	0.517545	101	Initial hybrid
58256	Chr. VIII	497602	0.507132	100	Initial hybrid
58257	Chr. VIII	497707	0.490432	100	Initial hybrid
58258	Chr. VIII	497709	0.499237	105	Initial hybrid
58259	Chr. VIII	497958	0.491218	107	Initial hybrid
58260	Chr. VIII	497997	0.481806	106	Initial hybrid
58261	Chr. VIII	498200	0.497289	114	Initial hybrid
58262	Chr. VIII	498269	0.50473	107	Initial hybrid
58263	Chr. VIII	498437	0.51185	117	Initial hybrid
58264	Chr. VIII	498788	0.509472	113	Initial hybrid
58265	Chr. VIII	498848	0.488886	120	Initial hybrid
58266	Chr. VIII	499617	0.514699	97	Initial hybrid
58267	Chr. VIII	499687	0.500955	96	Initial hybrid
58268	Chr. VIII	499731	0.50523	101	Initial hybrid
58269	Chr. VIII	499739	0.481269	96	Initial hybrid
58270	Chr. VIII	499939	0.507005	97	Initial hybrid
58271	Chr. VIII	500007	0.497607	89	Initial hybrid
58272	Chr. VIII	500018	0.490357	85	Initial hybrid
58273	Chr. VIII	500189	0.495621	90	Initial hybrid
58274	Chr. VIII	500240	0.48558	97	Initial hybrid
58275	Chr. VIII	500244	0.488719	93	Initial hybrid
58276	Chr. VIII	500339	0.516199	90	Initial hybrid
58277	Chr. VIII	500345	0.48949	94	Initial hybrid
58278	Chr. VIII	500351	0.486632	95	Initial hybrid
58279	Chr. VIII	500408	0.48944	85	Initial hybrid
58280	Chr. VIII	500426	0.506703	89	Initial hybrid
58281	Chr. VIII	500562	0.51478	72	Initial hybrid
58282	Chr. VIII	500590	0.486652	68	Initial hybrid
58283	Chr. VIII	500615	0.510267	66	Initial hybrid
58284	Chr. VIII	500683	0.505054	61	Initial hybrid
58285	Chr. VIII	500726	0.488292	63	Initial hybrid
58286	Chr. VIII	500735	0.495675	63	Initial hybrid
58287	Chr. VIII	500897	0.483432	51	Initial hybrid
58288	Chr. VIII	500964	0.508636	55	Initial hybrid
58289	Chr. VIII	500975	0.48567	54	Initial hybrid
58290	Chr. VIII	501008	0.497948	57	Initial hybrid
58291	Chr. VIII	501086	0.503258	66	Initial hybrid
58292	Chr. VIII	501255	0.51157	89	Initial hybrid
58293	Chr. VIII	501437	0.5015	124	Initial hybrid
58294	Chr. VIII	501575	0.508322	105	Initial hybrid
58295	Chr. VIII	501668	0.507639	103	Initial hybrid
58296	Chr. VIII	501909	0.511115	107	Initial hybrid
58297	Chr. VIII	502088	0.50939	103	Initial hybrid
58298	Chr. VIII	502142	0.502044	96	Initial hybrid
58299	Chr. VIII	502255	0.485537	83	Initial hybrid
58300	Chr. VIII	503041	0.508492	102	Initial hybrid
58301	Chr. VIII	503192	0.48589	100	Initial hybrid
58302	Chr. VIII	503313	0.484095	65	Initial hybrid
58303	Chr. VIII	503459	0.513625	56	Initial hybrid
58304	Chr. VIII	503873	0.482488	115	Initial hybrid
58305	Chr. VIII	504044	0.48577	103	Initial hybrid
58306	Chr. VIII	504262	0.49204	116	Initial hybrid
58307	Chr. VIII	504597	0.499102	107	Initial hybrid
58308	Chr. VIII	504666	0.495974	123	Initial hybrid
58309	Chr. VIII	505150	0.519034	99	Initial hybrid
58310	Chr. VIII	505698	0.481417	89	Initial hybrid
58311	Chr. VIII	505721	0.485703	94	Initial hybrid
58312	Chr. VIII	505749	0.519318	96	Initial hybrid
58313	Chr. VIII	505836	0.517329	101	Initial hybrid
58314	Chr. VIII	506265	0.511901	99	Initial hybrid
58315	Chr. VIII	506274	0.517038	103	Initial hybrid
58316	Chr. VIII	506349	0.512678	94	Initial hybrid
58317	Chr. VIII	506360	0.505131	99	Initial hybrid
58318	Chr. VIII	506595	0.505452	133	Initial hybrid
58319	Chr. VIII	506604	0.508886	129	Initial hybrid
58320	Chr. VIII	506806	0.506807	100	Initial hybrid
58321	Chr. VIII	507220	0.505197	115	Initial hybrid
58322	Chr. VIII	507248	0.504133	111	Initial hybrid
58323	Chr. VIII	507326	0.507528	94	Initial hybrid
58324	Chr. VIII	507401	0.490886	92	Initial hybrid
58325	Chr. VIII	507491	0.491443	83	Initial hybrid
58326	Chr. VIII	507830	0.497955	100	Initial hybrid
58327	Chr. VIII	507917	0.507978	94	Initial hybrid
58328	Chr. VIII	509658	0.505903	81	Initial hybrid
58329	Chr. VIII	511141	0.517424	114	Initial hybrid
58330	Chr. VIII	511186	0.511531	114	Initial hybrid
58331	Chr. VIII	511378	0.494115	100	Initial hybrid
58332	Chr. VIII	511493	0.509888	90	Initial hybrid
58333	Chr. VIII	511809	0.48863	54	Initial hybrid
58334	Chr. VIII	511943	0.507368	53	Initial hybrid
58335	Chr. VIII	511983	0.517625	51	Initial hybrid
58336	Chr. VIII	512235	0.491129	64	Initial hybrid
58337	Chr. VIII	513219	0.480651	47	Initial hybrid
58338	Chr. VIII	513417	0.505854	82	Initial hybrid
58339	Chr. VIII	513853	0.499457	89	Initial hybrid
58340	Chr. VIII	514493	0.481265	86	Initial hybrid
58341	Chr. VIII	514728	0.512565	86	Initial hybrid
58342	Chr. VIII	514990	0.501149	109	Initial hybrid
58343	Chr. VIII	515495	0.496474	86	Initial hybrid
58344	Chr. VIII	515535	0.482801	88	Initial hybrid
58345	Chr. VIII	516047	0.484065	86	Initial hybrid
58346	Chr. VIII	516356	0.518177	92	Initial hybrid
58347	Chr. VIII	516780	0.487376	73	Initial hybrid
58348	Chr. VIII	516787	0.498278	77	Initial hybrid
58349	Chr. VIII	516903	0.487706	90	Initial hybrid
58350	Chr. VIII	516982	0.513394	82	Initial hybrid
58351	Chr. VIII	517188	0.515216	110	Initial hybrid
58352	Chr. VIII	517454	0.482334	114	Initial hybrid
58353	Chr. VIII	517540	0.485484	107	Initial hybrid
58354	Chr. VIII	517615	0.51193	97	Initial hybrid
58355	Chr. VIII	517980	0.490831	128	Initial hybrid
58356	Chr. VIII	518014	0.480894	113	Initial hybrid
58357	Chr. VIII	518057	0.511744	106	Initial hybrid
58358	Chr. VIII	518479	0.482235	99	Initial hybrid
58359	Chr. VIII	518518	0.517703	109	Initial hybrid
58360	Chr. VIII	519038	0.484852	112	Initial hybrid
58361	Chr. VIII	519153	0.483352	117	Initial hybrid
58362	Chr. VIII	519322	0.510098	106	Initial hybrid
58363	Chr. VIII	519355	0.487455	99	Initial hybrid
58364	Chr. VIII	519435	0.493982	91	Initial hybrid
58365	Chr. VIII	519523	0.488902	100	Initial hybrid
58366	Chr. VIII	519709	0.502762	118	Initial hybrid
58367	Chr. VIII	519721	0.480227	116	Initial hybrid
58368	Chr. VIII	519727	0.507412	118	Initial hybrid
58369	Chr. VIII	519754	0.480475	117	Initial hybrid
58370	Chr. VIII	520090	0.578947	95	Initial hybrid
58371	Chr. VIII	520132	0.564706	85	Initial hybrid
58372	Chr. VIII	520162	0.608696	92	Initial hybrid
58373	Chr. VIII	520194	0.595238	84	Initial hybrid
58374	Chr. VIII	520828	0.521739	46	Initial hybrid
58381	Chr. VIII	521328	0.565789	76	Initial hybrid
58382	Chr. VIII	521626	0.544554	101	Initial hybrid
58383	Chr. VIII	521940	0.651515	66	Initial hybrid
58384	Chr. VIII	522033	0.630435	46	Initial hybrid
58385	Chr. VIII	522079	0.638889	36	Initial hybrid
58386	Chr. VIII	522081	0.542857	35	Initial hybrid
58388	Chr. VIII	522094	0.870968	31	Initial hybrid
58389	Chr. VIII	522096	0.870968	31	Initial hybrid
58390	Chr. VIII	522104	0.888889	36	Initial hybrid
58391	Chr. VIII	522105	0.942857	35	Initial hybrid
58392	Chr. VIII	522510	0.522727	88	Initial hybrid
58393	Chr. VIII	522672	0.49	100	Initial hybrid
58394	Chr. VIII	522823	0.542553	94	Initial hybrid
58395	Chr. VIII	522960	0.485981	107	Initial hybrid
58396	Chr. VIII	523110	0.556452	124	Initial hybrid
58397	Chr. VIII	523482	0.452174	115	Initial hybrid
58398	Chr. VIII	523494	0.470085	117	Initial hybrid
58399	Chr. VIII	523689	0.526882	93	Initial hybrid
58400	Chr. VIII	523800	0.51087	92	Initial hybrid
58401	Chr. VIII	524127	0.44186	86	Initial hybrid
58402	Chr. VIII	524220	0.488372	86	Initial hybrid
58403	Chr. VIII	524743	0.550725	69	Initial hybrid
58404	Chr. VIII	524953	0.5	70	Initial hybrid
58405	Chr. VIII	525053	0.512195	82	Initial hybrid
58406	Chr. VIII	525272	0.531532	111	Initial hybrid
58407	Chr. VIII	525308	0.553571	112	Initial hybrid
58408	Chr. VIII	525445	0.543689	103	Initial hybrid
58409	Chr. VIII	525478	0.519608	102	Initial hybrid
58410	Chr. VIII	525636	0.523077	65	Initial hybrid
58411	Chr. VIII	525655	0.492308	65	Initial hybrid
58412	Chr. VIII	525725	0.5	78	Initial hybrid
58413	Chr. VIII	525874	0.584906	106	Initial hybrid
58414	Chr. VIII	526176	0.5	98	Initial hybrid
58415	Chr. VIII	526237	0.504673	107	Initial hybrid
58416	Chr. VIII	526257	0.50495	101	Initial hybrid
58417	Chr. VIII	526263	0.456311	103	Initial hybrid
58418	Chr. VIII	526381	0.472727	110	Initial hybrid
58419	Chr. VIII	526602	0.423913	92	Initial hybrid
58420	Chr. VIII	526767	0.427184	103	Initial hybrid
58421	Chr. VIII	526851	0.46875	96	Initial hybrid
58422	Chr. VIII	527231	0.483607	122	Initial hybrid
58423	Chr. VIII	527344	0.449541	109	Initial hybrid
58424	Chr. VIII	527456	0.553398	103	Initial hybrid
58425	Chr. VIII	527480	0.552083	96	Initial hybrid
58426	Chr. VIII	527482	0.552083	96	Initial hybrid
58427	Chr. VIII	527485	0.540816	98	Initial hybrid
58428	Chr. VIII	527574	0.489796	98	Initial hybrid
58429	Chr. VIII	528017	0.549451	91	Initial hybrid
58430	Chr. VIII	528301	0.566265	83	Initial hybrid
58431	Chr. VIII	528548	0.48	100	Initial hybrid
58432	Chr. VIII	529035	0.512195	41	Initial hybrid
58433	Chr. VIII	529207	0.526316	95	Initial hybrid
58434	Chr. VIII	529318	0.548077	104	Initial hybrid
58435	Chr. VIII	529339	0.574257	101	Initial hybrid
58436	Chr. VIII	529371	0.5625	96	Initial hybrid
58437	Chr. VIII	529749	0.505376	93	Initial hybrid
58438	Chr. VIII	529890	0.44186	86	Initial hybrid
58439	Chr. VIII	529944	0.408602	93	Initial hybrid
58440	Chr. VIII	530472	0.427184	103	Initial hybrid
58441	Chr. VIII	532161	0.481013	79	Initial hybrid
58442	Chr. VIII	532338	0.47619	84	Initial hybrid
58443	Chr. VIII	532708	0.577465	71	Initial hybrid
58444	Chr. VIII	532802	0.573171	82	Initial hybrid
58445	Chr. VIII	533457	0.559322	59	Initial hybrid
58446	Chr. VIII	533472	0.529412	51	Initial hybrid
58447	Chr. VIII	533820	0.492958	71	Initial hybrid
58448	Chr. VIII	534359	0.513158	76	Initial hybrid
58449	Chr. VIII	534401	0.493827	81	Initial hybrid
58450	Chr. VIII	534427	0.541176	85	Initial hybrid
58451	Chr. VIII	534539	0.589744	117	Initial hybrid
58452	Chr. VIII	534894	0.573913	115	Initial hybrid
58453	Chr. VIII	535073	0.513761	109	Initial hybrid
58454	Chr. VIII	535407	0.494845	97	Initial hybrid
58455	Chr. VIII	535413	0.485149	101	Initial hybrid
58456	Chr. VIII	535437	0.479167	96	Initial hybrid
58457	Chr. VIII	535727	0.518987	79	Initial hybrid
58458	Chr. VIII	536429	0.506667	75	Initial hybrid
58459	Chr. VIII	536802	0.268293	41	Initial hybrid
58460	Chr. VIII	537057	0.478723	94	Initial hybrid
58461	Chr. VIII	537122	0.461538	91	Initial hybrid
58462	Chr. VIII	537410	0.55814	86	Initial hybrid
58463	Chr. VIII	537617	0.511111	90	Initial hybrid
58464	Chr. VIII	537975	0.549451	91	Initial hybrid
58465	Chr. VIII	538056	0.56701	97	Initial hybrid
58466	Chr. VIII	538351	0.623377	77	Initial hybrid
58467	Chr. VIII	538388	0.605634	71	Initial hybrid
58468	Chr. VIII	538592	0.402597	77	Initial hybrid
58469	Chr. VIII	538649	0.4	75	Initial hybrid
58470	Chr. VIII	539088	0.482353	85	Initial hybrid
58471	Chr. VIII	539109	0.446809	94	Initial hybrid
58472	Chr. VIII	539185	0.49505	101	Initial hybrid
58473	Chr. VIII	539194	0.483871	93	Initial hybrid
58474	Chr. VIII	539197	0.521277	94	Initial hybrid
58475	Chr. VIII	539336	0.504587	109	Initial hybrid
58476	Chr. VIII	539499	0.495146	103	Initial hybrid
58477	Chr. VIII	539669	0.489796	98	Initial hybrid
58478	Chr. VIII	539795	0.538462	91	Initial hybrid
58479	Chr. VIII	539864	0.4375	96	Initial hybrid
58480	Chr. VIII	539891	0.377778	90	Initial hybrid
58481	Chr. VIII	539931	0.389474	95	Initial hybrid
58482	Chr. VIII	540158	0.529412	85	Initial hybrid
58483	Chr. VIII	540419	0.533333	75	Initial hybrid
58484	Chr. VIII	540443	0.597403	77	Initial hybrid
58485	Chr. VIII	540521	0.684211	76	Initial hybrid
58486	Chr. VIII	540893	0.538462	65	Initial hybrid
58487	Chr. VIII	541043	0.539683	63	Initial hybrid
58488	Chr. VIII	541191	0.5	76	Initial hybrid
58489	Chr. VIII	541340	0.602151	93	Initial hybrid
58490	Chr. VIII	541496	0.604167	96	Initial hybrid
58491	Chr. VIII	541747	0.525253	99	Initial hybrid
58492	Chr. VIII	542024	0.47619	63	Initial hybrid
58493	Chr. VIII	542071	0.387097	62	Initial hybrid
58494	Chr. VIII	542081	0.370968	62	Initial hybrid
58495	Chr. VIII	542291	0.45977	87	Initial hybrid
58496	Chr. VIII	542874	0.454545	99	Initial hybrid
58497	Chr. VIII	542953	0.474747	99	Initial hybrid
58498	Chr. VIII	543224	0.487179	78	Initial hybrid
58499	Chr. VIII	543700	0.505747	87	Initial hybrid
58500	Chr. VIII	543720	0.510417	96	Initial hybrid
58501	Chr. VIII	543839	0.494118	85	Initial hybrid
58502	Chr. VIII	543850	0.511111	90	Initial hybrid
58503	Chr. VIII	543909	0.517241	87	Initial hybrid
58504	Chr. VIII	543911	0.54023	87	Initial hybrid
58505	Chr. VIII	543981	0.561224	98	Initial hybrid
58506	Chr. VIII	544071	0.604167	96	Initial hybrid
58507	Chr. VIII	544271	0.448276	87	Initial hybrid
58508	Chr. VIII	544371	0.406977	86	Initial hybrid
58509	Chr. VIII	544433	0.438202	89	Initial hybrid
58510	Chr. VIII	544452	0.465909	88	Initial hybrid
58511	Chr. VIII	544471	0.47619	84	Initial hybrid
58512	Chr. VIII	544608	0.464286	84	Initial hybrid
58513	Chr. VIII	544696	0.4	105	Initial hybrid
58514	Chr. VIII	544798	0.472727	110	Initial hybrid
58515	Chr. VIII	545158	0.53271	107	Initial hybrid
58516	Chr. VIII	545320	0.464646	99	Initial hybrid
58517	Chr. VIII	545374	0.505155	97	Initial hybrid
58518	Chr. VIII	545480	0.476744	86	Initial hybrid
58519	Chr. VIII	545587	0.426667	75	Initial hybrid
58520	Chr. VIII	545677	0.419355	62	Initial hybrid
58521	Chr. VIII	545725	0.46875	64	Initial hybrid
58522	Chr. VIII	545863	0.484848	99	Initial hybrid
58523	Chr. VIII	546628	0.642857	70	Initial hybrid
58524	Chr. VIII	546763	0.527027	74	Initial hybrid
58525	Chr. VIII	546814	0.5	76	Initial hybrid
58526	Chr. VIII	547355	0.481818	110	Initial hybrid
58527	Chr. VIII	548014	0.441176	102	Initial hybrid
58528	Chr. VIII	548476	0.453608	97	Initial hybrid
58529	Chr. VIII	548919	0.526786	112	Initial hybrid
58530	Chr. VIII	549520	0.529412	102	Initial hybrid
58531	Chr. VIII	550167	0.472222	72	Initial hybrid
58532	Chr. VIII	550193	0.485294	68	Initial hybrid
58533	Chr. VIII	550441	0.536585	82	Initial hybrid
58534	Chr. VIII	550514	0.573171	82	Initial hybrid
58535	Chr. VIII	550525	0.558442	77	Initial hybrid
58536	Chr. VIII	550572	0.544118	68	Initial hybrid
58537	Chr. VIII	550745	0.426966	89	Initial hybrid
58538	Chr. VIII	550760	0.434783	92	Initial hybrid
58539	Chr. VIII	550890	0.428571	119	Initial hybrid
58540	Chr. VIII	550926	0.478992	119	Initial hybrid
58541	Chr. VIII	551115	0.447619	105	Initial hybrid
58542	Chr. VIII	551282	0.472527	91	Initial hybrid
58543	Chr. VIII	551697	0.457944	107	Initial hybrid
58544	Chr. VIII	551920	0.465347	101	Initial hybrid
58545	Chr. VIII	552246	0.471698	106	Initial hybrid
58546	Chr. VIII	552359	0.526786	112	Initial hybrid
58547	Chr. VIII	552399	0.514019	107	Initial hybrid
58548	Chr. VIII	552796	0.5	96	Initial hybrid
58549	Chr. VIII	552914	0.543689	103	Initial hybrid
58550	Chr. VIII	553028	0.615385	104	Initial hybrid
58551	Chr. VIII	553046	0.564356	101	Initial hybrid
58552	Chr. VIII	553236	0.570093	107	Initial hybrid
58553	Chr. VIII	553246	0.582524	103	Initial hybrid
58554	Chr. VIII	553270	0.570093	107	Initial hybrid
58555	Chr. VIII	553411	0.436782	87	Initial hybrid
58556	Chr. VIII	553455	0.477778	90	Initial hybrid
58557	Chr. VIII	553559	0.439252	107	Initial hybrid
58558	Chr. VIII	553894	0.506024	83	Initial hybrid
58559	Chr. VIII	553936	0.494253	87	Initial hybrid
58560	Chr. VIII	554363	0.479167	96	Initial hybrid
58561	Chr. VIII	554380	0.461538	91	Initial hybrid
58562	Chr. VIII	554408	0.470588	85	Initial hybrid
58563	Chr. VIII	554412	0.47561	82	Initial hybrid
58564	Chr. VIII	554422	0.493976	83	Initial hybrid
58565	Chr. VIII	554518	0.518072	83	Initial hybrid
58566	Chr. VIII	554550	0.505495	91	Initial hybrid
58567	Chr. VIII	554769	0.489583	96	Initial hybrid
58568	Chr. VIII	554989	0.5	80	Initial hybrid
58569	Chr. VIII	555046	0.5	84	Initial hybrid
58570	Chr. VIII	555186	0.488636	88	Initial hybrid
58571	Chr. VIII	555313	0.494624	93	Initial hybrid
58572	Chr. VIII	555669	0.367347	49	Initial hybrid
58573	Chr. VIII	555825	0.388889	36	Initial hybrid
58574	Chr. VIII	555834	0.428571	35	Initial hybrid
58575	Chr. VIII	555876	0.4	35	Initial hybrid
58579	Chr. VIII	556406	0.505263	95	Initial hybrid
58580	Chr. VIII	556430	0.515789	95	Initial hybrid
58581	Chr. VIII	556511	0.53125	96	Initial hybrid
58582	Chr. VIII	556537	0.48	100	Initial hybrid
58583	Chr. VIII	556778	0.485714	105	Initial hybrid
58584	Chr. VIII	557006	0.5	102	Initial hybrid
58585	Chr. VIII	557977	0.590909	66	Initial hybrid
58586	Chr. VIII	558242	0.518072	83	Initial hybrid
58587	Chr. VIII	559890	0.537634	93	Initial hybrid
58588	Chr. VIII	559956	0.573034	89	Initial hybrid
58589	Chr. VIII	560017	0.567901	81	Initial hybrid
58590	Chr. VIII	560087	0.53125	64	Initial hybrid
58591	Chr. VIII	560123	0.457627	59	Initial hybrid
58592	Chr. VIII	560144	0.465517	58	Initial hybrid
58593	Chr. VIII	560312	0.212121	33	Initial hybrid
58594	Chr. VIII	560314	0.212121	33	Initial hybrid
58595	Chr. VIII	560332	0.28125	32	Initial hybrid
58596	Chr. VIII	560337	0.3125	32	Initial hybrid
58597	Chr. VIII	560342	0.294118	34	Initial hybrid
58599	Chr. VIII	560903	0.413043	46	Initial hybrid
58600	Chr. VIII	560941	0.416667	48	Initial hybrid
58601	Chr. VIII	560944	0.391304	46	Initial hybrid
58602	Chr. VIII	560966	0.396226	53	Initial hybrid
58603	Chr. VIII	560975	0.415094	53	Initial hybrid
58604	Chr. VIII	561032	0.37931	58	Initial hybrid
58605	Chr. VIII	561052	0.424242	66	Initial hybrid
58606	Chr. VIII	561098	0.4	65	Initial hybrid
58607	Chr. VIII	561100	0.40625	64	Initial hybrid
58608	Chr. VIII	561198	0.47619	63	Initial hybrid
58609	Chr. VIII	561225	0.560606	66	Initial hybrid
58610	Chr. VIII	561239	0.542857	70	Initial hybrid
58611	Chr. VIII	561391	0.480519	77	Initial hybrid
58612	Chr. VIII	561816	0.527778	108	Initial hybrid
58613	Chr. VIII	561951	0.48	75	Initial hybrid
58614	Chr. VIII	562779	0.52459	61	Initial hybrid
58615	Chr. VIII	562839	0.5	72	Initial hybrid
58616	Chr. VIII	563126	0.590909	88	Initial hybrid
58617	Chr. VIII	563280	0.444444	90	Initial hybrid
58618	Chr. VIII	563864	0.495575	113	Initial hybrid
58619	Chr. VIII	563963	0.460784	102	Initial hybrid
58620	Chr. VIII	564316	0.488636	88	Initial hybrid
58621	Chr. VIII	564355	0.478723	94	Initial hybrid
58622	Chr. VIII	564703	0.551402	107	Initial hybrid
58623	Chr. VIII	564724	0.560748	107	Initial hybrid
58624	Chr. VIII	564815	0.5	102	Initial hybrid
58625	Chr. VIII	565068	0.470588	85	Initial hybrid
58626	Chr. VIII	565170	0.466667	90	Initial hybrid
58627	Chr. VIII	565246	0.4	85	Initial hybrid
58628	Chr. VIII	565328	0.422222	90	Initial hybrid
58629	Chr. VIII	565474	0.55102	98	Initial hybrid
58630	Chr. VIII	565500	0.569892	93	Initial hybrid
58631	Chr. VIII	565561	0.520833	96	Initial hybrid
58632	Chr. VIII	565601	0.510417	96	Initial hybrid
58633	Chr. VIII	565603	0.505155	97	Initial hybrid
58634	Chr. VIII	565677	0.484848	99	Initial hybrid
58635	Chr. VIII	565687	0.534091	88	Initial hybrid
58636	Chr. VIII	565689	0.549451	91	Initial hybrid
58637	Chr. VIII	565690	0.549451	91	Initial hybrid
58638	Chr. VIII	565783	0.5	94	Initial hybrid
58639	Chr. VIII	566078	0.45283	106	Initial hybrid
58640	Chr. VIII	566123	0.465347	101	Initial hybrid
58641	Chr. VIII	566170	0.548673	113	Initial hybrid
58642	Chr. VIII	567069	0.538462	104	Initial hybrid
58643	Chr. VIII	567139	0.552083	96	Initial hybrid
58644	Chr. VIII	567154	0.583333	96	Initial hybrid
58645	Chr. VIII	567464	0.451613	93	Initial hybrid
58646	Chr. VIII	567614	0.34	100	Initial hybrid
58647	Chr. VIII	568012	0.494737	95	Initial hybrid
58648	Chr. VIII	568268	0.44	100	Initial hybrid
58649	Chr. VIII	568834	0.508065	124	Initial hybrid
58650	Chr. VIII	568866	0.547009	117	Initial hybrid
58651	Chr. VIII	568979	0.504762	105	Initial hybrid
58652	Chr. VIII	569014	1	56	Initial hybrid
58653	Chr. VIII	569053	0.571429	112	Initial hybrid
58654	Chr. VIII	569106	0.555556	108	Initial hybrid
58655	Chr. VIII	569371	0.515152	99	Initial hybrid
58656	Chr. VIII	569426	0.518182	110	Initial hybrid
58657	Chr. VIII	569516	0.4375	112	Initial hybrid
58658	Chr. VIII	569684	0.5	96	Initial hybrid
58659	Chr. VIII	569711	0.5	88	Initial hybrid
58660	Chr. VIII	569888	0.518987	79	Initial hybrid
58661	Chr. VIII	569918	0.506494	77	Initial hybrid
58662	Chr. VIII	569981	0.513514	74	Initial hybrid
58663	Chr. VIII	570048	0.5	84	Initial hybrid
58664	Chr. VIII	570086	0.511111	90	Initial hybrid
58665	Chr. VIII	570118	0.536082	97	Initial hybrid
58666	Chr. VIII	570121	0.568627	102	Initial hybrid
58667	Chr. VIII	570186	0.548387	93	Initial hybrid
58668	Chr. VIII	570251	0.571429	98	Initial hybrid
58669	Chr. VIII	570266	0.58	100	Initial hybrid
58670	Chr. VIII	570287	0.597826	92	Initial hybrid
58671	Chr. VIII	570404	0.526882	93	Initial hybrid
58672	Chr. VIII	570409	0.539326	89	Initial hybrid
58673	Chr. VIII	570452	0.505747	87	Initial hybrid
58674	Chr. VIII	570571	0.460674	89	Initial hybrid
58675	Chr. VIII	570701	0.397959	98	Initial hybrid
58676	Chr. VIII	570800	0.406977	86	Initial hybrid
58677	Chr. VIII	570880	0.494118	85	Initial hybrid
58678	Chr. VIII	570905	0.505495	91	Initial hybrid
58679	Chr. VIII	570989	0.46875	64	Initial hybrid
58680	Chr. VIII	571076	0.576923	52	Initial hybrid
58681	Chr. VIII	571100	0.6	55	Initial hybrid
58682	Chr. VIII	571193	0.596154	52	Initial hybrid
58683	Chr. VIII	571220	0.590164	61	Initial hybrid
58684	Chr. VIII	571277	0.5625	64	Initial hybrid
58685	Chr. VIII	571413	0.462687	67	Initial hybrid
58686	Chr. VIII	571446	0.5	70	Initial hybrid
58687	Chr. VIII	571582	0.538462	78	Initial hybrid
58688	Chr. VIII	571598	0.520548	73	Initial hybrid
58689	Chr. VIII	571664	0.582278	79	Initial hybrid
58690	Chr. VIII	571690	0.564103	78	Initial hybrid
58691	Chr. VIII	571905	0.534884	43	Initial hybrid
58692	Chr. VIII	571918	0.538462	39	Initial hybrid
58706	Chr. VIII	572105	0.83871	31	Initial hybrid
58707	Chr. VIII	572106	0.8125	32	Initial hybrid
58708	Chr. VIII	572116	0.818182	33	Initial hybrid
58709	Chr. VIII	572246	0.630137	73	Initial hybrid
58710	Chr. VIII	572250	0.636364	77	Initial hybrid
58711	Chr. VIII	572260	0.635135	74	Initial hybrid
58712	Chr. VIII	572263	0.64	75	Initial hybrid
58713	Chr. VIII	572268	0.631579	76	Initial hybrid
58714	Chr. VIII	572357	0.565789	76	Initial hybrid
58715	Chr. VIII	572382	0.512195	82	Initial hybrid
58716	Chr. VIII	572559	0.433333	90	Initial hybrid
58717	Chr. VIII	572563	0.420455	88	Initial hybrid
58718	Chr. VIII	573140	0.513514	74	Initial hybrid
58719	Chr. VIII	573396	0.51634	153	Initial hybrid
58720	Chr. VIII	573515	0.550388	129	Initial hybrid
58721	Chr. VIII	573602	0.537815	119	Initial hybrid
58722	Chr. VIII	573609	0.53719	121	Initial hybrid
58723	Chr. VIII	573711	0.568966	116	Initial hybrid
58724	Chr. VIII	573974	0.445545	101	Initial hybrid
58725	Chr. VIII	574057	0.5	90	Initial hybrid
58726	Chr. VIII	574108	0.534091	88	Initial hybrid
58727	Chr. VIII	574109	0.545455	88	Initial hybrid
58728	Chr. VIII	574122	0.547368	95	Initial hybrid
58729	Chr. VIII	574147	0.550562	89	Initial hybrid
58730	Chr. VIII	574276	0.428571	91	Initial hybrid
58731	Chr. VIII	574640	0.505155	97	Initial hybrid
58732	Chr. VIII	574820	0.419355	93	Initial hybrid
58733	Chr. VIII	574829	0.445652	92	Initial hybrid
58734	Chr. VIII	574915	0.493506	77	Initial hybrid
58735	Chr. VIII	575003	0.417722	79	Initial hybrid
58736	Chr. VIII	575028	0.43956	91	Initial hybrid
58737	Chr. VIII	575320	0.506173	81	Initial hybrid
58738	Chr. VIII	575390	0.539683	63	Initial hybrid
58739	Chr. VIII	575468	0.527778	72	Initial hybrid
58740	Chr. VIII	575601	0.426966	89	Initial hybrid
58741	Chr. VIII	575759	0.475	80	Initial hybrid
58742	Chr. VIII	575828	0.527778	72	Initial hybrid
58743	Chr. VIII	575871	0.528571	70	Initial hybrid
58744	Chr. VIII	575912	0.5	68	Initial hybrid
58745	Chr. VIII	575958	0.561644	73	Initial hybrid
58746	Chr. VIII	575959	0.561644	73	Initial hybrid
58747	Chr. VIII	576040	0.483516	91	Initial hybrid
58748	Chr. VIII	576041	0.483871	93	Initial hybrid
58749	Chr. VIII	576179	0.5	88	Initial hybrid
58750	Chr. VIII	576287	0.463158	95	Initial hybrid
58751	Chr. VIII	576345	0.483146	89	Initial hybrid
58752	Chr. VIII	576347	0.494253	87	Initial hybrid
58753	Chr. VIII	576572	0.554455	101	Initial hybrid
58754	Chr. VIII	576653	0.514019	107	Initial hybrid
58755	Chr. VIII	576758	0.552846	123	Initial hybrid
58756	Chr. VIII	576887	0.496	125	Initial hybrid
58757	Chr. VIII	576959	0.509615	104	Initial hybrid
58758	Chr. VIII	576985	0.49505	101	Initial hybrid
58759	Chr. VIII	577046	0.475248	101	Initial hybrid
58760	Chr. VIII	577381	0.569767	86	Initial hybrid
58761	Chr. VIII	577560	0.440476	84	Initial hybrid
58762	Chr. VIII	577561	0.447059	85	Initial hybrid
58763	Chr. VIII	577562	0.445783	83	Initial hybrid
58764	Chr. VIII	577582	0.440476	84	Initial hybrid
58765	Chr. VIII	577750	0.504348	115	Initial hybrid
58766	Chr. VIII	577753	0.495652	115	Initial hybrid
58767	Chr. VIII	577813	0.525	120	Initial hybrid
58768	Chr. VIII	577966	0.485437	103	Initial hybrid
58769	Chr. VIII	578041	0.504505	111	Initial hybrid
58770	Chr. VIII	578104	0.489796	98	Initial hybrid
58771	Chr. VIII	578155	0.49	100	Initial hybrid
58772	Chr. VIII	578173	0.537736	106	Initial hybrid
58773	Chr. VIII	578188	0.533333	105	Initial hybrid
58774	Chr. VIII	578197	0.533333	105	Initial hybrid
58775	Chr. VIII	578287	0.456311	103	Initial hybrid
58776	Chr. VIII	578350	0.483871	93	Initial hybrid
58777	Chr. VIII	578605	0.475248	101	Initial hybrid
58778	Chr. VIII	578623	0.477064	109	Initial hybrid
58779	Chr. VIII	578686	0.495327	107	Initial hybrid
58780	Chr. VIII	578941	0.564815	108	Initial hybrid
58781	Chr. VIII	578962	0.580952	105	Initial hybrid
58782	Chr. VIII	579256	0.491803	122	Initial hybrid
58783	Chr. VIII	579598	0.56701	97	Initial hybrid
58784	Chr. VIII	579706	0.591837	98	Initial hybrid
58785	Chr. VIII	579787	0.526882	93	Initial hybrid
58786	Chr. VIII	580156	0.540541	111	Initial hybrid
58787	Chr. VIII	580240	0.465909	88	Initial hybrid
58788	Chr. VIII	580258	0.472527	91	Initial hybrid
58789	Chr. VIII	580273	0.493976	83	Initial hybrid
58790	Chr. VIII	580513	0.471264	87	Initial hybrid
58791	Chr. VIII	580618	0.449438	89	Initial hybrid
58792	Chr. VIII	580810	0.524752	101	Initial hybrid
58793	Chr. VIII	580849	0.536082	97	Initial hybrid
58794	Chr. VIII	580882	0.5	102	Initial hybrid
58795	Chr. VIII	580936	0.505618	89	Initial hybrid
58796	Chr. VIII	581005	0.494505	91	Initial hybrid
58797	Chr. VIII	581014	0.5	90	Initial hybrid
58798	Chr. VIII	581104	0.505495	91	Initial hybrid
58799	Chr. VIII	581158	0.481928	83	Initial hybrid
58800	Chr. VIII	581172	0.47561	82	Initial hybrid
58801	Chr. VIII	581375	0.341463	41	Initial hybrid
58802	Chr. VIII	581418	0.395833	48	Initial hybrid
58803	Chr. VIII	581427	0.434783	46	Initial hybrid
58804	Chr. VIII	581428	0.416667	48	Initial hybrid
58805	Chr. VIII	581444	0.40678	59	Initial hybrid
58806	Chr. VIII	581445	0.389831	59	Initial hybrid
58807	Chr. VIII	581461	0.396825	63	Initial hybrid
58808	Chr. VIII	581474	0.378788	66	Initial hybrid
58809	Chr. VIII	581499	0.408451	71	Initial hybrid
58810	Chr. VIII	581539	0.355263	76	Initial hybrid
58811	Chr. VIII	581566	0.352273	88	Initial hybrid
58812	Chr. VIII	581572	0.363636	88	Initial hybrid
58813	Chr. VIII	581591	0.435294	85	Initial hybrid
58814	Chr. VIII	581602	0.4	90	Initial hybrid
58815	Chr. VIII	581607	0.397849	93	Initial hybrid
58816	Chr. VIII	581608	0.393617	94	Initial hybrid
58817	Chr. VIII	581643	0.392157	102	Initial hybrid
58818	Chr. VIII	581651	0.378641	103	Initial hybrid
58819	Chr. VIII	581701	0.398058	103	Initial hybrid
58820	Chr. VIII	581711	0.39604	101	Initial hybrid
58821	Chr. VIII	581715	0.393939	99	Initial hybrid
58822	Chr. VIII	581744	0.436782	87	Initial hybrid
58823	Chr. VIII	581747	0.448276	87	Initial hybrid
58824	Chr. VIII	581748	0.454545	88	Initial hybrid
58825	Chr. VIII	581896	0.484536	97	Initial hybrid
58826	Chr. VIII	582013	0.458333	96	Initial hybrid
58827	Chr. VIII	582026	0.44086	93	Initial hybrid
58828	Chr. VIII	582039	0.458333	96	Initial hybrid
58829	Chr. VIII	582043	0.469388	98	Initial hybrid
58830	Chr. VIII	582149	0.54386	114	Initial hybrid
58831	Chr. VIII	582272	0.451613	93	Initial hybrid
58832	Chr. VIII	582448	0.463768	69	Initial hybrid
58833	Chr. VIII	582598	0.397059	68	Initial hybrid
58834	Chr. VIII	582607	0.405797	69	Initial hybrid
58835	Chr. VIII	582615	0.442857	70	Initial hybrid
58836	Chr. VIII	582618	0.442857	70	Initial hybrid
58837	Chr. VIII	582741	0.43617	94	Initial hybrid
58838	Chr. VIII	582788	0.43617	94	Initial hybrid
58839	Chr. VIII	582795	0.444444	99	Initial hybrid
58840	Chr. VIII	582837	0.490385	104	Initial hybrid
58841	Chr. VIII	582915	0.44898	98	Initial hybrid
58842	Chr. VIII	582921	0.47	100	Initial hybrid
58843	Chr. VIII	582996	0.440367	109	Initial hybrid
58844	Chr. VIII	583060	0.423077	104	Initial hybrid
58845	Chr. VIII	583181	0.481818	110	Initial hybrid
58846	Chr. VIII	583248	0.491803	122	Initial hybrid
58847	Chr. VIII	583395	0.447619	105	Initial hybrid
58848	Chr. VIII	583481	0.445545	101	Initial hybrid
58849	Chr. VIII	583570	0.5	106	Initial hybrid
58850	Chr. VIII	583659	0.54955	111	Initial hybrid
58851	Chr. VIII	583665	0.539823	113	Initial hybrid
58852	Chr. VIII	583703	0.509091	110	Initial hybrid
58853	Chr. VIII	583743	0.5	108	Initial hybrid
58854	Chr. VIII	583875	0.569892	93	Initial hybrid
58855	Chr. VIII	583962	0.525253	99	Initial hybrid
58856	Chr. VIII	584088	0.463158	95	Initial hybrid
58857	Chr. VIII	584114	0.484211	95	Initial hybrid
58858	Chr. VIII	584210	0.518519	81	Initial hybrid
58859	Chr. VIII	584219	0.531646	79	Initial hybrid
58860	Chr. VIII	584333	0.532258	62	Initial hybrid
58861	Chr. VIII	584345	0.509091	55	Initial hybrid
58862	Chr. VIII	584359	0.473684	57	Initial hybrid
58863	Chr. VIII	584447	0.529412	51	Initial hybrid
58864	Chr. VIII	584453	0.519231	52	Initial hybrid
58865	Chr. VIII	584469	0.519231	52	Initial hybrid
58866	Chr. VIII	584857	0.403361	119	Initial hybrid
58867	Chr. VIII	584912	0.383333	120	Initial hybrid
58868	Chr. VIII	585037	0.394958	119	Initial hybrid
58869	Chr. VIII	585060	0.4	120	Initial hybrid
58870	Chr. VIII	585208	0.397959	98	Initial hybrid
58871	Chr. VIII	585391	0.469136	81	Initial hybrid
58872	Chr. VIII	585566	0.474359	78	Initial hybrid
58873	Chr. VIII	585624	0.493827	81	Initial hybrid
58874	Chr. VIII	585743	0.48913	92	Initial hybrid
58875	Chr. VIII	585774	0.53	100	Initial hybrid
58876	Chr. VIII	585894	0.592233	103	Initial hybrid
58877	Chr. VIII	585958	0.6	90	Initial hybrid
58878	Chr. VIII	586036	0.544444	90	Initial hybrid
58879	Chr. VIII	586133	0.555556	99	Initial hybrid
58880	Chr. VIII	586291	0.514851	101	Initial hybrid
58881	Chr. VIII	586309	0.521008	119	Initial hybrid
58882	Chr. VIII	586497	0.505263	95	Initial hybrid
58883	Chr. VIII	586509	0.49	100	Initial hybrid
58884	Chr. VIII	586546	0.446809	94	Initial hybrid
58885	Chr. VIII	586768	0.453488	86	Initial hybrid
58886	Chr. VIII	586856	0.426829	82	Initial hybrid
58887	Chr. VIII	586909	0.511111	90	Initial hybrid
58888	Chr. VIII	587001	0.505376	93	Initial hybrid
58889	Chr. VIII	587177	0.479167	96	Initial hybrid
58890	Chr. VIII	587188	0.463918	97	Initial hybrid
58891	Chr. VIII	587344	0.515789	95	Initial hybrid
58892	Chr. VIII	587432	0.47619	105	Initial hybrid
58893	Chr. VIII	587513	0.53211	109	Initial hybrid
58894	Chr. VIII	587665	0.466019	103	Initial hybrid
58895	Chr. VIII	587753	0.433333	90	Initial hybrid
58896	Chr. VIII	587761	0.423913	92	Initial hybrid
58897	Chr. VIII	587806	0.438202	89	Initial hybrid
58898	Chr. VIII	587838	0.43956	91	Initial hybrid
58899	Chr. VIII	587915	0.488095	84	Initial hybrid
58900	Chr. VIII	587952	0.513158	76	Initial hybrid
58901	Chr. VIII	588012	0.493506	77	Initial hybrid
58902	Chr. VIII	588257	0.509434	106	Initial hybrid
58903	Chr. VIII	588493	0.505263	95	Initial hybrid
58904	Chr. VIII	588606	0.453488	86	Initial hybrid
58905	Chr. VIII	588777	0.5	94	Initial hybrid
58906	Chr. VIII	588825	0.472527	91	Initial hybrid
58907	Chr. VIII	588877	0.461538	91	Initial hybrid
58908	Chr. VIII	588898	0.425287	87	Initial hybrid
58909	Chr. VIII	588931	0.45122	82	Initial hybrid
58910	Chr. VIII	589077	0.402299	87	Initial hybrid
58911	Chr. VIII	589172	0.384615	78	Initial hybrid
58912	Chr. VIII	589257	0.472973	74	Initial hybrid
58913	Chr. VIII	589268	0.466667	75	Initial hybrid
58914	Chr. VIII	589299	0.596774	62	Initial hybrid
58915	Chr. VIII	589367	0.578125	64	Initial hybrid
58916	Chr. VIII	589380	0.5	76	Initial hybrid
58917	Chr. VIII	589494	0.465753	73	Initial hybrid
58918	Chr. VIII	589510	0.455696	79	Initial hybrid
58919	Chr. VIII	589604	0.45679	81	Initial hybrid
58920	Chr. VIII	589740	0.461538	78	Initial hybrid
58921	Chr. VIII	589747	0.455696	79	Initial hybrid
58922	Chr. VIII	589764	0.45679	81	Initial hybrid
58923	Chr. VIII	589765	0.4625	80	Initial hybrid
58924	Chr. VIII	589781	0.434211	76	Initial hybrid
58925	Chr. VIII	589795	0.486111	72	Initial hybrid
58926	Chr. VIII	589798	0.479452	73	Initial hybrid
58927	Chr. VIII	589800	0.464789	71	Initial hybrid
58928	Chr. VIII	589802	0.465753	73	Initial hybrid
58929	Chr. VIII	589811	0.461538	78	Initial hybrid
58930	Chr. VIII	589832	0.44	75	Initial hybrid
58931	Chr. VIII	589870	0.492958	71	Initial hybrid
58932	Chr. VIII	589898	0.580645	62	Initial hybrid
58933	Chr. VIII	590012	0.507246	69	Initial hybrid
58934	Chr. VIII	590043	0.485294	68	Initial hybrid
58935	Chr. VIII	590060	0.439394	66	Initial hybrid
58936	Chr. VIII	590196	0.516667	60	Initial hybrid
58937	Chr. VIII	590239	0.434211	76	Initial hybrid
58938	Chr. VIII	590262	0.408451	71	Initial hybrid
58939	Chr. VIII	590373	0.515625	64	Initial hybrid
58940	Chr. VIII	590394	0.544118	68	Initial hybrid
58941	Chr. VIII	590397	0.537313	67	Initial hybrid
58942	Chr. VIII	590430	0.48	75	Initial hybrid
58943	Chr. VIII	590523	0.568182	88	Initial hybrid
58944	Chr. VIII	590563	0.604396	91	Initial hybrid
58945	Chr. VIII	590589	0.608247	97	Initial hybrid
58946	Chr. VIII	590724	0.536082	97	Initial hybrid
58947	Chr. VIII	590813	0.441176	102	Initial hybrid
58948	Chr. VIII	591000	0.428571	91	Initial hybrid
58949	Chr. VIII	591009	0.450549	91	Initial hybrid
58950	Chr. VIII	591334	0.5	110	Initial hybrid
58951	Chr. VIII	591462	0.435897	117	Initial hybrid
58952	Chr. VIII	591540	0.428571	98	Initial hybrid
58953	Chr. VIII	591603	0.473684	95	Initial hybrid
58954	Chr. VIII	591733	0.43662	71	Initial hybrid
58955	Chr. VIII	591748	0.423077	78	Initial hybrid
58956	Chr. VIII	591766	0.421687	83	Initial hybrid
58957	Chr. VIII	591786	0.390805	87	Initial hybrid
58958	Chr. VIII	591790	0.413793	87	Initial hybrid
58959	Chr. VIII	591791	0.413793	87	Initial hybrid
58960	Chr. VIII	591826	0.445652	92	Initial hybrid
58961	Chr. VIII	591845	0.455556	90	Initial hybrid
58962	Chr. VIII	591899	0.43956	91	Initial hybrid
58963	Chr. VIII	592674	0.522222	90	Initial hybrid
58964	Chr. VIII	593126	0.47561	82	Initial hybrid
58965	Chr. VIII	593197	0.556962	79	Initial hybrid
58966	Chr. VIII	593234	0.558442	77	Initial hybrid
58967	Chr. VIII	593316	0.538462	91	Initial hybrid
58968	Chr. VIII	593317	0.538462	91	Initial hybrid
58969	Chr. VIII	593372	0.549451	91	Initial hybrid
58970	Chr. VIII	593408	0.526316	95	Initial hybrid
58971	Chr. VIII	593438	0.5	98	Initial hybrid
58972	Chr. VIII	593464	0.530612	98	Initial hybrid
58973	Chr. VIII	593540	0.514286	105	Initial hybrid
58974	Chr. VIII	593569	0.538462	104	Initial hybrid
58975	Chr. VIII	593582	0.518182	110	Initial hybrid
58976	Chr. VIII	593633	0.526786	112	Initial hybrid
58977	Chr. VIII	593860	0.436782	87	Initial hybrid
58978	Chr. VIII	593867	0.423529	85	Initial hybrid
58979	Chr. VIII	593963	0.46988	83	Initial hybrid
58980	Chr. VIII	594005	0.494382	89	Initial hybrid
58981	Chr. VIII	594058	0.489362	94	Initial hybrid
58982	Chr. VIII	594078	0.478261	92	Initial hybrid
58983	Chr. VIII	594115	0.445455	110	Initial hybrid
58984	Chr. VIII	594210	0.509259	108	Initial hybrid
58985	Chr. VIII	594253	0.521277	94	Initial hybrid
58986	Chr. VIII	594266	0.506024	83	Initial hybrid
58987	Chr. VIII	594355	0.535211	71	Initial hybrid
58988	Chr. VIII	594386	0.514286	70	Initial hybrid
58989	Chr. VIII	594625	0.547619	84	Initial hybrid
58990	Chr. VIII	594633	0.5625	80	Initial hybrid
58991	Chr. VIII	594667	0.557895	95	Initial hybrid
58992	Chr. VIII	594669	0.565217	92	Initial hybrid
58993	Chr. VIII	594747	0.549451	91	Initial hybrid
58994	Chr. VIII	594764	0.561798	89	Initial hybrid
58995	Chr. VIII	594861	0.592105	76	Initial hybrid
58996	Chr. VIII	594974	0.618182	55	Initial hybrid
58997	Chr. VIII	594975	0.611111	54	Initial hybrid
58998	Chr. VIII	595114	0.508475	59	Initial hybrid
58999	Chr. VIII	595421	0.516484	91	Initial hybrid
59000	Chr. VIII	595439	0.551724	87	Initial hybrid
59001	Chr. VIII	595451	0.523256	86	Initial hybrid
59002	Chr. VIII	595531	0.510204	98	Initial hybrid
59003	Chr. VIII	595601	0.525773	97	Initial hybrid
59004	Chr. VIII	595705	0.518868	106	Initial hybrid
59005	Chr. VIII	595717	0.485437	103	Initial hybrid
59006	Chr. VIII	595838	0.550847	118	Initial hybrid
59007	Chr. VIII	595958	0.59322	118	Initial hybrid
59008	Chr. VIII	595961	0.59322	118	Initial hybrid
59009	Chr. VIII	595988	0.594828	116	Initial hybrid
59010	Chr. VIII	595999	0.578512	121	Initial hybrid
59011	Chr. VIII	596083	0.574257	101	Initial hybrid
59012	Chr. VIII	596138	0.589474	95	Initial hybrid
59013	Chr. VIII	596170	0.580645	93	Initial hybrid
59014	Chr. VIII	596313	0.494505	91	Initial hybrid
59015	Chr. VIII	596424	0.477778	90	Initial hybrid
59016	Chr. VIII	596438	0.425287	87	Initial hybrid
59017	Chr. VIII	596477	0.5125	80	Initial hybrid
59018	Chr. VIII	596587	0.541176	85	Initial hybrid
59019	Chr. VIII	596625	0.518072	83	Initial hybrid
59020	Chr. VIII	596663	0.512195	82	Initial hybrid
59021	Chr. VIII	596701	0.535714	84	Initial hybrid
59022	Chr. VIII	596886	0.540816	98	Initial hybrid
59023	Chr. VIII	596932	0.516484	91	Initial hybrid
59024	Chr. VIII	597024	0.471154	104	Initial hybrid
59025	Chr. VIII	597187	0.438202	89	Initial hybrid
59026	Chr. VIII	597257	0.445652	92	Initial hybrid
59027	Chr. VIII	597694	0.564706	85	Initial hybrid
59028	Chr. VIII	597958	0.434783	115	Initial hybrid
59029	Chr. VIII	598117	0.5	116	Initial hybrid
59030	Chr. VIII	598171	0.487805	123	Initial hybrid
59031	Chr. VIII	598249	0.511628	129	Initial hybrid
59032	Chr. VIII	598282	0.5	132	Initial hybrid
59033	Chr. VIII	598678	0.5	104	Initial hybrid
59034	Chr. VIII	598966	0.436782	87	Initial hybrid
59035	Chr. VIII	599131	0.42268	97	Initial hybrid
59036	Chr. VIII	599564	0.54955	111	Initial hybrid
59037	Chr. VIII	599572	0.536364	110	Initial hybrid
59038	Chr. VIII	600272	0.395349	43	Initial hybrid
59039	Chr. VIII	600385	0.428571	49	Initial hybrid
59040	Chr. VIII	600395	0.411765	51	Initial hybrid
59041	Chr. VIII	600670	0.410714	56	Initial hybrid
59042	Chr. VIII	600772	0.571429	70	Initial hybrid
59043	Chr. VIII	601071	0.462366	93	Initial hybrid
59044	Chr. VIII	601297	0.53012	83	Initial hybrid
59045	Chr. VIII	601315	0.531646	79	Initial hybrid
59046	Chr. VIII	601330	0.5625	80	Initial hybrid
59047	Chr. VIII	601528	0.515152	99	Initial hybrid
59048	Chr. VIII	601537	0.5	102	Initial hybrid
59049	Chr. VIII	601645	0.469388	98	Initial hybrid
59050	Chr. VIII	601857	0.464789	71	Initial hybrid
59051	Chr. VIII	601953	0.512821	78	Initial hybrid
59052	Chr. VIII	601963	0.493506	77	Initial hybrid
59053	Chr. VIII	602032	0.540541	74	Initial hybrid
59054	Chr. VIII	602136	0.485714	70	Initial hybrid
59055	Chr. VIII	602419	0.432099	81	Initial hybrid
59056	Chr. VIII	602439	0.407407	81	Initial hybrid
59057	Chr. VIII	602864	0.459459	74	Initial hybrid
59058	Chr. VIII	603262	0.576923	78	Initial hybrid
59059	Chr. VIII	603283	0.54878	82	Initial hybrid
59060	Chr. VIII	603364	0.576087	92	Initial hybrid
59061	Chr. VIII	603514	0.438776	98	Initial hybrid
59062	Chr. VIII	603616	0.435897	78	Initial hybrid
59063	Chr. VIII	603617	0.43038	79	Initial hybrid
59064	Chr. VIII	603737	0.43038	79	Initial hybrid
59065	Chr. VIII	603773	0.4375	80	Initial hybrid
59066	Chr. VIII	604052	0.5	80	Initial hybrid
59067	Chr. VIII	604076	0.493151	73	Initial hybrid
59068	Chr. VIII	604538	0.485149	101	Initial hybrid
59069	Chr. VIII	604949	0.464646	99	Initial hybrid
59070	Chr. VIII	605025	0.451613	93	Initial hybrid
59071	Chr. VIII	605063	0.533333	90	Initial hybrid
59072	Chr. VIII	605090	0.488372	86	Initial hybrid
59073	Chr. VIII	605191	0.548387	93	Initial hybrid
59074	Chr. VIII	605225	0.552083	96	Initial hybrid
59075	Chr. VIII	605750	0.5	80	Initial hybrid
59076	Chr. VIII	606023	0.604167	96	Initial hybrid
59077	Chr. VIII	606389	0.505747	87	Initial hybrid
59078	Chr. VIII	606815	0.510638	94	Initial hybrid
59079	Chr. VIII	606934	0.549451	91	Initial hybrid
59080	Chr. VIII	607008	0.540816	98	Initial hybrid
59081	Chr. VIII	607028	0.529412	102	Initial hybrid
59082	Chr. VIII	607483	0.454545	44	Initial hybrid
59083	Chr. VIII	607836	0.54023	87	Initial hybrid
59084	Chr. VIII	608142	0.453608	97	Initial hybrid
59085	Chr. VIII	608221	0.427083	96	Initial hybrid
59086	Chr. VIII	608357	0.431818	88	Initial hybrid
59087	Chr. VIII	608411	0.486239	109	Initial hybrid
59088	Chr. VIII	608678	0.45283	106	Initial hybrid
59089	Chr. VIII	608786	0.5	78	Initial hybrid
59090	Chr. VIII	608924	0.564356	101	Initial hybrid
59091	Chr. VIII	609195	0.444444	108	Initial hybrid
59092	Chr. VIII	609204	0.441441	111	Initial hybrid
59093	Chr. VIII	609333	0.451613	124	Initial hybrid
59094	Chr. VIII	609390	0.504673	107	Initial hybrid
59095	Chr. VIII	609399	0.504348	115	Initial hybrid
59096	Chr. VIII	609523	0.509259	108	Initial hybrid
59097	Chr. VIII	609630	0.40404	99	Initial hybrid
59098	Chr. VIII	609903	0.523438	128	Initial hybrid
59099	Chr. VIII	610123	0.607843	102	Initial hybrid
59100	Chr. VIII	610143	0.593023	86	Initial hybrid
59101	Chr. VIII	610303	0.597701	87	Initial hybrid
59102	Chr. VIII	610543	0.576087	92	Initial hybrid
59103	Chr. VIII	610635	0.52809	89	Initial hybrid
59104	Chr. VIII	610702	0.474747	99	Initial hybrid
59105	Chr. VIII	610749	0.48	100	Initial hybrid
59106	Chr. VIII	610825	0.468254	126	Initial hybrid
59107	Chr. VIII	610828	0.476562	128	Initial hybrid
59108	Chr. VIII	610981	0.558559	111	Initial hybrid
59109	Chr. VIII	611083	0.552	125	Initial hybrid
59110	Chr. VIII	611302	0.53271	107	Initial hybrid
59111	Chr. VIII	611386	0.548077	104	Initial hybrid
59112	Chr. VIII	611518	0.525253	99	Initial hybrid
59113	Chr. VIII	611524	0.529412	102	Initial hybrid
59114	Chr. VIII	611686	0.505495	91	Initial hybrid
59115	Chr. VIII	612509	0.531915	94	Initial hybrid
59116	Chr. VIII	612824	0.576471	85	Initial hybrid
59117	Chr. VIII	612903	0.531646	79	Initial hybrid
59118	Chr. VIII	612912	0.560976	82	Initial hybrid
59119	Chr. VIII	613008	0.458824	85	Initial hybrid
59120	Chr. VIII	613103	0.5	72	Initial hybrid
59121	Chr. VIII	613637	0.414894	94	Initial hybrid
59122	Chr. VIII	613670	0.43299	97	Initial hybrid
59123	Chr. VIII	613725	0.478261	92	Initial hybrid
59124	Chr. VIII	613884	0.552083	96	Initial hybrid
59125	Chr. VIII	613944	0.554455	101	Initial hybrid
59126	Chr. VIII	614016	0.585859	99	Initial hybrid
59127	Chr. VIII	614103	0.572816	103	Initial hybrid
59128	Chr. VIII	614283	0.522222	90	Initial hybrid
59129	Chr. VIII	614470	0.532609	92	Initial hybrid
59130	Chr. VIII	614501	0.532609	92	Initial hybrid
59131	Chr. VIII	614631	0.513889	72	Initial hybrid
59132	Chr. VIII	614654	0.485714	70	Initial hybrid
59133	Chr. VIII	614701	0.48	75	Initial hybrid
59134	Chr. VIII	614798	0.488372	86	Initial hybrid
59135	Chr. VIII	614818	0.5	84	Initial hybrid
59136	Chr. VIII	614879	0.428571	91	Initial hybrid
59137	Chr. VIII	614926	0.383838	99	Initial hybrid
59138	Chr. VIII	614961	0.421053	95	Initial hybrid
59139	Chr. VIII	615128	0.45679	81	Initial hybrid
59140	Chr. VIII	615151	0.457831	83	Initial hybrid
59141	Chr. VIII	615159	0.448276	87	Initial hybrid
59142	Chr. VIII	615302	0.458333	72	Initial hybrid
59143	Chr. VIII	615310	0.445946	74	Initial hybrid
59144	Chr. VIII	615339	0.444444	81	Initial hybrid
59145	Chr. VIII	615357	0.46988	83	Initial hybrid
59146	Chr. VIII	615440	0.523256	86	Initial hybrid
59147	Chr. VIII	615756	0.476744	86	Initial hybrid
59148	Chr. VIII	615882	0.531915	94	Initial hybrid
59149	Chr. VIII	616089	0.540816	98	Initial hybrid
59150	Chr. VIII	616361	0.614458	83	Initial hybrid
59151	Chr. VIII	616440	0.549296	71	Initial hybrid
59152	Chr. VIII	616518	0.465753	73	Initial hybrid
59153	Chr. VIII	616635	0.433333	90	Initial hybrid
59154	Chr. VIII	616661	0.45977	87	Initial hybrid
59155	Chr. VIII	616836	0.490385	104	Initial hybrid
59156	Chr. VIII	616944	0.494949	99	Initial hybrid
59157	Chr. VIII	617005	0.505155	97	Initial hybrid
59158	Chr. VIII	617130	0.456522	92	Initial hybrid
59159	Chr. VIII	618129	0.534483	116	Initial hybrid
59160	Chr. VIII	618638	0.5	98	Initial hybrid
59161	Chr. VIII	618915	0.546667	75	Initial hybrid
59162	Chr. VIII	619031	0.534884	86	Initial hybrid
59163	Chr. VIII	619062	0.536585	82	Initial hybrid
59164	Chr. VIII	619148	0.623377	77	Initial hybrid
59165	Chr. VIII	619169	0.549451	91	Initial hybrid
59166	Chr. VIII	619252	0.544304	79	Initial hybrid
59167	Chr. VIII	619258	0.5125	80	Initial hybrid
59168	Chr. VIII	619267	0.506667	75	Initial hybrid
59169	Chr. VIII	619292	0.525641	78	Initial hybrid
59170	Chr. VIII	619388	0.477273	88	Initial hybrid
59171	Chr. VIII	619408	0.469136	81	Initial hybrid
59172	Chr. VIII	619457	0.4125	80	Initial hybrid
59173	Chr. VIII	619477	0.411765	68	Initial hybrid
59174	Chr. VIII	619527	0.402778	72	Initial hybrid
59175	Chr. VIII	619549	0.5	82	Initial hybrid
59176	Chr. VIII	619565	0.526316	76	Initial hybrid
59177	Chr. VIII	619612	0.590909	88	Initial hybrid
59178	Chr. VIII	619659	0.637363	91	Initial hybrid
59179	Chr. VIII	619680	0.62963	81	Initial hybrid
59180	Chr. VIII	619704	0.62963	81	Initial hybrid
59181	Chr. VIII	619779	0.636364	88	Initial hybrid
59182	Chr. VIII	619805	0.67033	91	Initial hybrid
59183	Chr. VIII	619894	0.539326	89	Initial hybrid
59184	Chr. VIII	619910	0.544444	90	Initial hybrid
59185	Chr. VIII	619974	0.515464	97	Initial hybrid
59186	Chr. VIII	620007	0.51	100	Initial hybrid
59187	Chr. VIII	620016	0.494949	99	Initial hybrid
59188	Chr. VIII	620115	0.51087	92	Initial hybrid
59189	Chr. VIII	620225	0.542857	70	Initial hybrid
59190	Chr. VIII	620227	0.542857	70	Initial hybrid
59191	Chr. VIII	620415	0.464789	71	Initial hybrid
59192	Chr. VIII	620505	0.488372	86	Initial hybrid
59193	Chr. VIII	620644	0.510417	96	Initial hybrid
59194	Chr. VIII	620773	0.541176	85	Initial hybrid
59195	Chr. VIII	620821	0.547619	84	Initial hybrid
59196	Chr. VIII	620863	0.575	80	Initial hybrid
59197	Chr. VIII	621037	0.487179	78	Initial hybrid
59198	Chr. VIII	621160	0.415094	53	Initial hybrid
59199	Chr. VIII	621301	0.538462	65	Initial hybrid
59200	Chr. VIII	621305	0.538462	65	Initial hybrid
59201	Chr. VIII	621334	0.567164	67	Initial hybrid
59202	Chr. VIII	621401	0.567568	74	Initial hybrid
59203	Chr. VIII	621480	0.550562	89	Initial hybrid
59204	Chr. VIII	621830	0.646154	65	Initial hybrid
59205	Chr. VIII	621831	0.625	64	Initial hybrid
59206	Chr. VIII	621855	0.661972	71	Initial hybrid
59207	Chr. VIII	621931	0.609756	82	Initial hybrid
59208	Chr. VIII	622057	0.559524	84	Initial hybrid
59209	Chr. VIII	622071	0.564706	85	Initial hybrid
59210	Chr. VIII	622074	0.551724	87	Initial hybrid
59211	Chr. VIII	622087	0.536842	95	Initial hybrid
59212	Chr. VIII	622097	0.540816	98	Initial hybrid
59213	Chr. VIII	622243	0.494737	95	Initial hybrid
59214	Chr. VIII	622365	0.494382	89	Initial hybrid
59215	Chr. VIII	622376	0.521739	92	Initial hybrid
59216	Chr. VIII	622398	0.538462	78	Initial hybrid
59217	Chr. VIII	622409	0.5	82	Initial hybrid
59218	Chr. VIII	622429	0.511628	86	Initial hybrid
59219	Chr. VIII	622441	0.5	84	Initial hybrid
59220	Chr. VIII	622481	0.544444	90	Initial hybrid
59221	Chr. VIII	622577	0.72973	74	Initial hybrid
59222	Chr. VIII	622585	0.71831	71	Initial hybrid
59223	Chr. VIII	622687	0.822581	62	Initial hybrid
59224	Chr. VIII	622693	0.793651	63	Initial hybrid
59225	Chr. VIII	622781	0.681818	66	Initial hybrid
59226	Chr. VIII	622904	0.626506	83	Initial hybrid
59227	Chr. VIII	622932	0.591398	93	Initial hybrid
59228	Chr. VIII	623041	0.6	95	Initial hybrid
59229	Chr. VIII	623043	0.581633	98	Initial hybrid
59230	Chr. VIII	623045	0.5625	96	Initial hybrid
59231	Chr. VIII	623051	0.57	100	Initial hybrid
59232	Chr. VIII	623258	0.575	80	Initial hybrid
59233	Chr. VIII	623271	0.578313	83	Initial hybrid
59234	Chr. VIII	623671	0.510638	94	Initial hybrid
59235	Chr. VIII	623824	0.444444	99	Initial hybrid
59236	Chr. VIII	624374	0.533333	90	Initial hybrid
59237	Chr. VIII	624388	0.555556	90	Initial hybrid
59238	Chr. VIII	624655	0.490196	102	Initial hybrid
59239	Chr. VIII	624811	0.516854	89	Initial hybrid
59240	Chr. VIII	624882	0.544444	90	Initial hybrid
59241	Chr. VIII	625038	0.602273	88	Initial hybrid
59242	Chr. VIII	625108	0.556962	79	Initial hybrid
59243	Chr. VIII	625414	0.535714	84	Initial hybrid
59244	Chr. VIII	625483	0.564103	78	Initial hybrid
59245	Chr. VIII	625519	0.580247	81	Initial hybrid
59246	Chr. VIII	626098	0.45	80	Initial hybrid
59247	Chr. VIII	626230	0.47541	61	Initial hybrid
59248	Chr. VIII	626923	0.454545	77	Initial hybrid
59249	Chr. VIII	627088	0.515789	95	Initial hybrid
59250	Chr. VIII	627121	0.543689	103	Initial hybrid
59251	Chr. VIII	627165	0.609524	105	Initial hybrid
59252	Chr. VIII	627235	0.567308	104	Initial hybrid
59253	Chr. VIII	627237	0.558824	102	Initial hybrid
59254	Chr. VIII	627256	0.52	100	Initial hybrid
59255	Chr. VIII	627340	0.534653	101	Initial hybrid
59256	Chr. VIII	627414	0.595745	94	Initial hybrid
59257	Chr. VIII	627415	0.595745	94	Initial hybrid
59258	Chr. VIII	627421	0.572917	96	Initial hybrid
59259	Chr. VIII	627437	0.534091	88	Initial hybrid
59260	Chr. VIII	627439	0.529412	85	Initial hybrid
59261	Chr. VIII	627508	0.541176	85	Initial hybrid
59262	Chr. VIII	627514	0.518072	83	Initial hybrid
59263	Chr. VIII	627554	0.5125	80	Initial hybrid
59264	Chr. VIII	627833	0.427184	103	Initial hybrid
59265	Chr. VIII	627846	0.46	100	Initial hybrid
59266	Chr. VIII	627863	0.471154	104	Initial hybrid
59267	Chr. VIII	628026	0.51	100	Initial hybrid
59268	Chr. VIII	628176	0.4	90	Initial hybrid
59269	Chr. VIII	628182	0.363636	88	Initial hybrid
59270	Chr. VIII	628338	0.430233	86	Initial hybrid
59271	Chr. VIII	628342	0.416667	84	Initial hybrid
59272	Chr. VIII	628959	0.51	100	Initial hybrid
59273	Chr. VIII	629082	0.509091	110	Initial hybrid
59274	Chr. VIII	629435	0.515152	99	Initial hybrid
59275	Chr. VIII	629487	0.488372	86	Initial hybrid
59276	Chr. VIII	629691	0.535354	99	Initial hybrid
59277	Chr. VIII	629712	0.58	100	Initial hybrid
59278	Chr. VIII	630078	0.5625	80	Initial hybrid
59279	Chr. VIII	630417	0.56	100	Initial hybrid
59280	Chr. VIII	630423	0.540816	98	Initial hybrid
59281	Chr. VIII	630596	0.52	100	Initial hybrid
59282	Chr. VIII	630684	0.514563	103	Initial hybrid
59283	Chr. VIII	631047	0.44	125	Initial hybrid
59284	Chr. VIII	631631	0.525	80	Initial hybrid
59285	Chr. VIII	631842	0.547945	73	Initial hybrid
59286	Chr. VIII	631858	0.571429	70	Initial hybrid
59287	Chr. VIII	631883	0.545455	77	Initial hybrid
59288	Chr. VIII	631944	0.513158	76	Initial hybrid
59289	Chr. VIII	632145	0.5	78	Initial hybrid
59290	Chr. VIII	633516	0.479452	73	Initial hybrid
59291	Chr. VIII	633533	0.454545	77	Initial hybrid
59292	Chr. VIII	634010	0.522727	44	Initial hybrid
59293	Chr. VIII	634106	0.530303	66	Initial hybrid
59294	Chr. VIII	634225	0.450704	71	Initial hybrid
59295	Chr. VIII	634983	0.554217	83	Initial hybrid
59296	Chr. VIII	635040	0.511364	88	Initial hybrid
59297	Chr. VIII	635151	0.516129	93	Initial hybrid
59298	Chr. VIII	635562	0.543689	103	Initial hybrid
59299	Chr. VIII	636045	0.495238	105	Initial hybrid
59300	Chr. VIII	636312	0.494505	91	Initial hybrid
59301	Chr. VIII	636736	0.470588	85	Initial hybrid
59302	Chr. VIII	637276	0.532468	77	Initial hybrid
59303	Chr. VIII	638483	0.475728	103	Initial hybrid
59304	Chr. VIII	638684	0.448598	107	Initial hybrid
59305	Chr. VIII	638780	0.472727	110	Initial hybrid
59306	Chr. VIII	638861	0.486957	115	Initial hybrid
59307	Chr. VIII	638918	0.508333	120	Initial hybrid
59308	Chr. VIII	638923	0.512397	121	Initial hybrid
59309	Chr. VIII	639081	0.505263	95	Initial hybrid
59310	Chr. VIII	639173	0.619048	63	Initial hybrid
59311	Chr. VIII	639417	0.435484	62	Initial hybrid
59312	Chr. VIII	639423	0.467742	62	Initial hybrid
59313	Chr. VIII	639626	0.504854	103	Initial hybrid
59314	Chr. VIII	639648	0.485981	107	Initial hybrid
59315	Chr. VIII	639980	0.421488	121	Initial hybrid
59316	Chr. VIII	640119	0.504587	109	Initial hybrid
59317	Chr. VIII	640757	0.428571	119	Initial hybrid
59318	Chr. VIII	640976	0.50495	101	Initial hybrid
59319	Chr. VIII	641294	0.473214	112	Initial hybrid
59320	Chr. VIII	641549	0.427419	124	Initial hybrid
59321	Chr. VIII	641552	0.425197	127	Initial hybrid
59322	Chr. VIII	641895	0.452055	73	Initial hybrid
59323	Chr. VIII	642071	0.571429	91	Initial hybrid
59324	Chr. VIII	642171	0.51087	92	Initial hybrid
59325	Chr. VIII	642177	0.505495	91	Initial hybrid
59326	Chr. VIII	642462	0.420455	88	Initial hybrid
59327	Chr. VIII	642603	0.5625	96	Initial hybrid
59328	Chr. VIII	642789	0.481132	106	Initial hybrid
59329	Chr. VIII	643551	0.507692	65	Initial hybrid
59330	Chr. VIII	643790	0.436782	87	Initial hybrid
59331	Chr. VIII	643795	0.444444	90	Initial hybrid
59332	Chr. VIII	644568	0.494949	99	Initial hybrid
59333	Chr. VIII	644801	0.466102	118	Initial hybrid
59334	Chr. VIII	644963	0.4	115	Initial hybrid
59335	Chr. VIII	645576	0.478723	94	Initial hybrid
59336	Chr. VIII	645683	0.458824	85	Initial hybrid
59337	Chr. VIII	645731	0.484211	95	Initial hybrid
59338	Chr. VIII	645899	0.485149	101	Initial hybrid
59339	Chr. VIII	645942	0.489583	96	Initial hybrid
59340	Chr. VIII	646173	0.511364	88	Initial hybrid
59341	Chr. VIII	646196	0.511905	84	Initial hybrid
59342	Chr. VIII	646356	0.35	60	Initial hybrid
59343	Chr. VIII	646408	0.296875	64	Initial hybrid
59344	Chr. VIII	646670	0.494253	87	Initial hybrid
59345	Chr. VIII	647322	0.5	90	Initial hybrid
59346	Chr. VIII	647349	0.451613	93	Initial hybrid
59347	Chr. VIII	647471	0.434783	92	Initial hybrid
59348	Chr. VIII	647892	0.464	125	Initial hybrid
59349	Chr. VIII	647897	0.46875	128	Initial hybrid
59350	Chr. VIII	647922	0.438462	130	Initial hybrid
59351	Chr. VIII	647937	0.484127	126	Initial hybrid
59352	Chr. VIII	648123	0.412698	126	Initial hybrid
59353	Chr. VIII	648168	0.413793	116	Initial hybrid
59354	Chr. VIII	648390	0.5625	80	Initial hybrid
59355	Chr. VIII	648482	0.52459	61	Initial hybrid
59356	Chr. VIII	648617	0.577465	71	Initial hybrid
59357	Chr. VIII	648637	0.578125	64	Initial hybrid
59358	Chr. VIII	648652	0.476923	65	Initial hybrid
59359	Chr. VIII	648799	0.57971	69	Initial hybrid
59360	Chr. VIII	649375	0.487179	117	Initial hybrid
59361	Chr. VIII	649438	0.523438	128	Initial hybrid
59362	Chr. VIII	649447	0.539683	126	Initial hybrid
59363	Chr. VIII	649499	0.551724	116	Initial hybrid
59364	Chr. VIII	649597	0.537736	106	Initial hybrid
59365	Chr. VIII	649723	0.590476	105	Initial hybrid
59366	Chr. VIII	649819	0.567308	104	Initial hybrid
59367	Chr. VIII	649916	0.5	78	Initial hybrid
59368	Chr. VIII	650861	0.426471	68	Initial hybrid
59369	Chr. VIII	651044	0.448276	87	Initial hybrid
59370	Chr. VIII	651191	0.468354	79	Initial hybrid
59371	Chr. VIII	651827	0.461538	91	Initial hybrid
59372	Chr. VIII	651943	0.519481	77	Initial hybrid
59373	Chr. VIII	651959	0.5	74	Initial hybrid
59374	Chr. VIII	652093	0.46988	83	Initial hybrid
59375	Chr. VIII	652186	0.489796	98	Initial hybrid
59376	Chr. VIII	652661	0.52381	126	Initial hybrid
59377	Chr. VIII	652763	0.470085	117	Initial hybrid
59378	Chr. VIII	652898	0.467742	124	Initial hybrid
59379	Chr. VIII	652985	0.480916	131	Initial hybrid
59380	Chr. VIII	653303	0.470588	102	Initial hybrid
59381	Chr. VIII	653426	0.495575	113	Initial hybrid
59382	Chr. VIII	653739	0.358974	78	Initial hybrid
59383	Chr. VIII	653760	0.355263	76	Initial hybrid
59384	Chr. VIII	653777	0.341463	82	Initial hybrid
59385	Chr. VIII	653787	0.39759	83	Initial hybrid
59386	Chr. VIII	653803	0.390244	82	Initial hybrid
59387	Chr. VIII	653867	0.464286	84	Initial hybrid
59388	Chr. VIII	653881	0.435294	85	Initial hybrid
59389	Chr. VIII	653929	0.3875	80	Initial hybrid
59390	Chr. VIII	653932	0.392405	79	Initial hybrid
59391	Chr. VIII	653953	0.373333	75	Initial hybrid
59392	Chr. VIII	653958	0.346667	75	Initial hybrid
59393	Chr. VIII	654370	0.539326	89	Initial hybrid
59394	Chr. VIII	654407	0.535714	84	Initial hybrid
59395	Chr. VIII	654411	0.506173	81	Initial hybrid
59396	Chr. VIII	654445	0.554054	74	Initial hybrid
59397	Chr. VIII	654498	0.526316	76	Initial hybrid
59398	Chr. VIII	654661	0.490196	102	Initial hybrid
59399	Chr. VIII	654757	0.527778	108	Initial hybrid
59400	Chr. VIII	655245	0.45614	57	Initial hybrid
59401	Chr. VIII	655349	0.510204	49	Initial hybrid
59402	Chr. VIII	655575	0.566265	83	Initial hybrid
59403	Chr. VIII	656010	0.468468	111	Initial hybrid
59404	Chr. VIII	656060	0.453782	119	Initial hybrid
59405	Chr. VIII	656181	0.462963	108	Initial hybrid
59406	Chr. VIII	656226	0.475248	101	Initial hybrid
59407	Chr. VIII	656502	0.458716	109	Initial hybrid
59408	Chr. VIII	656532	0.473684	114	Initial hybrid
59409	Chr. VIII	656562	0.469388	98	Initial hybrid
59410	Chr. VIII	656605	0.480769	104	Initial hybrid
59411	Chr. VIII	656737	0.537037	108	Initial hybrid
59412	Chr. VIII	656784	0.560748	107	Initial hybrid
59413	Chr. VIII	656861	0.598131	107	Initial hybrid
59414	Chr. VIII	656908	0.566372	113	Initial hybrid
59415	Chr. VIII	656911	0.568966	116	Initial hybrid
59416	Chr. VIII	657410	0.4	65	Initial hybrid
59417	Chr. VIII	657485	0.426667	75	Initial hybrid
59418	Chr. VIII	657494	0.460526	76	Initial hybrid
59419	Chr. VIII	657502	0.461538	78	Initial hybrid
59420	Chr. VIII	657509	0.452381	84	Initial hybrid
59421	Chr. VIII	657678	0.541667	96	Initial hybrid
59422	Chr. VIII	657714	0.553191	94	Initial hybrid
59423	Chr. VIII	658289	0.553191	94	Initial hybrid
59424	Chr. VIII	658323	0.578947	95	Initial hybrid
59425	Chr. VIII	658481	0.58427	89	Initial hybrid
59426	Chr. VIII	658638	0.447917	96	Initial hybrid
59427	Chr. VIII	658683	0.442105	95	Initial hybrid
59428	Chr. VIII	659088	0.450549	91	Initial hybrid
59429	Chr. VIII	659254	0.525773	97	Initial hybrid
59430	Chr. VIII	659340	0.481481	81	Initial hybrid
59431	Chr. VIII	659349	0.488372	86	Initial hybrid
59432	Chr. VIII	659868	0.427184	103	Initial hybrid
59433	Chr. VIII	660498	0.417582	91	Initial hybrid
59434	Chr. VIII	660697	0.518072	83	Initial hybrid
59435	Chr. VIII	660982	0.530303	66	Initial hybrid
59436	Chr. VIII	661245	0.613208	106	Initial hybrid
59437	Chr. VIII	661260	0.577982	109	Initial hybrid
59438	Chr. VIII	661375	0.53913	115	Initial hybrid
59439	Chr. VIII	661443	0.508929	112	Initial hybrid
59440	Chr. VIII	661680	0.45	80	Initial hybrid
59441	Chr. VIII	662132	0.491525	118	Initial hybrid
59442	Chr. VIII	662220	0.469565	115	Initial hybrid
59443	Chr. VIII	662450	0.535714	84	Initial hybrid
59444	Chr. VIII	662624	0.517647	85	Initial hybrid
59445	Chr. VIII	662768	0.631579	76	Initial hybrid
59446	Chr. VIII	662874	0.573529	68	Initial hybrid
59447	Chr. VIII	663321	0.528571	70	Initial hybrid
59448	Chr. VIII	663543	0.403509	57	Initial hybrid
59449	Chr. VIII	663663	0.54386	57	Initial hybrid
59450	Chr. VIII	663708	0.516667	60	Initial hybrid
59451	Chr. VIII	664041	0.539683	63	Initial hybrid
59452	Chr. VIII	664160	0.505263	95	Initial hybrid
59453	Chr. VIII	664567	0.489362	94	Initial hybrid
59454	Chr. VIII	664678	0.526316	95	Initial hybrid
59455	Chr. VIII	664861	0.477477	111	Initial hybrid
59456	Chr. VIII	665235	0.45614	114	Initial hybrid
59457	Chr. VIII	665344	0.494949	99	Initial hybrid
59458	Chr. VIII	665628	0.392405	79	Initial hybrid
59459	Chr. VIII	666185	0.561905	105	Initial hybrid
59460	Chr. VIII	666333	0.470588	119	Initial hybrid
59461	Chr. VIII	666483	0.466102	118	Initial hybrid
59462	Chr. VIII	666858	0.528	125	Initial hybrid
59463	Chr. VIII	670194	0.41573	89	Initial hybrid
59464	Chr. VIII	673490	0.4	95	Initial hybrid
59465	Chr. VIII	673609	0.446809	94	Initial hybrid
59466	Chr. VIII	674766	0.44	75	Initial hybrid
59467	Chr. VIII	676907	0.489583	96	Initial hybrid
59468	Chr. VIII	677078	0.534884	86	Initial hybrid
59469	Chr. VIII	679067	0.564103	117	Initial hybrid
59470	Chr. VIII	679300	0.494118	85	Initial hybrid
59471	Chr. VIII	679361	0.5	72	Initial hybrid
59472	Chr. VIII	679524	0.45614	57	Initial hybrid
59473	Chr. VIII	679897	0.527473	91	Initial hybrid
59474	Chr. VIII	680046	0.476636	107	Initial hybrid
59475	Chr. VIII	680526	0.5	66	Initial hybrid
59476	Chr. VIII	681810	0.57732	97	Initial hybrid
59477	Chr. VIII	682840	0.538462	91	Initial hybrid
59478	Chr. VIII	684164	0.485437	103	Initial hybrid
59479	Chr. VIII	684460	0.525424	59	Initial hybrid
59480	Chr. VIII	684997	0.5	102	Initial hybrid
59481	Chr. VIII	685589	0.423077	78	Initial hybrid
59482	Chr. VIII	686009	0.397436	78	Initial hybrid
59483	Chr. VIII	687432	0.493506	77	Initial hybrid
59484	Chr. VIII	687687	0.518072	83	Initial hybrid
59485	Chr. VIII	687750	0.521739	92	Initial hybrid
59486	Chr. VIII	688677	0.477273	88	Initial hybrid
59487	Chr. VIII	688937	0.555556	81	Initial hybrid
59488	Chr. VIII	688940	0.54878	82	Initial hybrid
59489	Chr. VIII	689270	0.482143	56	Initial hybrid
59490	Chr. VIII	691402	0.460317	63	Initial hybrid
59491	Chr. VIII	693188	0.520833	96	Initial hybrid
59492	Chr. VIII	693600	0.54	100	Initial hybrid
59493	Chr. VIII	694515	0.453704	108	Initial hybrid
59494	Chr. VIII	694928	0.544554	101	Initial hybrid
59495	Chr. VIII	695787	0.544554	101	Initial hybrid
59496	Chr. VIII	697327	0.40625	96	Initial hybrid
59497	Chr. VIII	699761	0.462963	108	Initial hybrid
59498	Chr. VIII	700237	0.542373	59	Initial hybrid
59499	Chr. VIII	705160	0.488372	86	Initial hybrid
59502	Chr. VIII	710505	0.46875	96	Initial hybrid
59505	Chr. VIII	718667	0.461538	78	Initial hybrid
59508	Chr. VIII	720333	0.453608	97	Initial hybrid
59509	Chr. VIII	720334	0.442105	95	Initial hybrid
59510	Chr. VIII	724056	0.5	112	Initial hybrid
59511	Chr. VIII	725658	0.522727	88	Initial hybrid
59512	Chr. VIII	725710	0.52809	89	Initial hybrid
59513	Chr. VIII	728816	0.5	64	Initial hybrid
59514	Chr. VIII	729861	0.463158	95	Initial hybrid
59515	Chr. VIII	737361	0.481013	79	Initial hybrid
59516	Chr. VIII	737739	0.505618	89	Initial hybrid
59517	Chr. VIII	737761	0.544444	90	Initial hybrid
59518	Chr. VIII	737976	0.5	82	Initial hybrid
59519	Chr. VIII	738306	0.494118	85	Initial hybrid
59520	Chr. VIII	738527	0.534091	88	Initial hybrid
59521	Chr. VIII	738601	0.487179	78	Initial hybrid
59522	Chr. VIII	738727	0.52809	89	Initial hybrid
59524	Chr. VIII	739009	0.533333	105	Initial hybrid
59525	Chr. VIII	739133	0.463636	110	Initial hybrid
59526	Chr. VIII	739468	0.481928	83	Initial hybrid
59528	Chr. VIII	739829	0.525253	99	Initial hybrid
59529	Chr. VIII	739882	0.541667	120	Initial hybrid
59530	Chr. VIII	740090	0.518519	108	Initial hybrid
59532	Chr. VIII	740267	0.543689	103	Initial hybrid
59533	Chr. VIII	740348	0.5	94	Initial hybrid
59534	Chr. VIII	740362	0.483871	93	Initial hybrid
59535	Chr. VIII	740531	0.524272	103	Initial hybrid
59536	Chr. VIII	740554	0.525253	99	Initial hybrid
59538	Chr. VIII	741253	0.428571	98	Initial hybrid
59539	Chr. VIII	741341	0.385417	96	Initial hybrid
59540	Chr. VIII	741347	0.380435	92	Initial hybrid
59541	Chr. VIII	741532	0.464789	71	Initial hybrid
59542	Chr. VIII	741944	0.54321	81	Initial hybrid
59544	Chr. VIII	742149	0.506667	75	Initial hybrid
59545	Chr. VIII	742152	0.506667	75	Initial hybrid
59546	Chr. VIII	742176	0.5	70	Initial hybrid
59547	Chr. VIII	742296	0.470588	51	Initial hybrid
59548	Chr. VIII	742334	0.52381	63	Initial hybrid
59549	Chr. VIII	742567	0.481132	106	Initial hybrid
59550	Chr. VIII	742684	0.529412	102	Initial hybrid
59551	Chr. VIII	743245	0.51	100	Initial hybrid
59552	Chr. VIII	743659	0.521277	94	Initial hybrid
59553	Chr. VIII	743731	0.489583	96	Initial hybrid
59554	Chr. VIII	743734	0.494737	95	Initial hybrid
59555	Chr. VIII	743816	0.505618	89	Initial hybrid
59556	Chr. VIII	743956	0.526316	95	Initial hybrid
59557	Chr. VIII	744067	0.511905	84	Initial hybrid
59560	Chr. VIII	744451	0.505882	85	Initial hybrid
59561	Chr. VIII	744462	0.464286	84	Initial hybrid
59562	Chr. VIII	744716	0.385714	70	Initial hybrid
59563	Chr. VIII	744781	0.347222	72	Initial hybrid
59564	Chr. VIII	744800	0.35443	79	Initial hybrid
59565	Chr. VIII	745157	0.491379	116	Initial hybrid
59566	Chr. VIII	745381	0.488636	88	Initial hybrid
59567	Chr. VIII	745441	0.488095	84	Initial hybrid
59568	Chr. VIII	745578	0.52381	63	Initial hybrid
59569	Chr. VIII	745623	0.449275	69	Initial hybrid
59570	Chr. VIII	745697	0.471429	70	Initial hybrid
59571	Chr. VIII	745701	0.458333	72	Initial hybrid
59572	Chr. VIII	745769	0.492537	67	Initial hybrid
59573	Chr. VIII	745885	0.506667	75	Initial hybrid
59574	Chr. VIII	745923	0.542169	83	Initial hybrid
59575	Chr. VIII	746299	0.548077	104	Initial hybrid
59576	Chr. VIII	746797	0.482353	85	Initial hybrid
59577	Chr. VIII	747023	0.525641	78	Initial hybrid
59578	Chr. VIII	747120	0.535211	71	Initial hybrid
59581	Chr. VIII	747237	0.480519	77	Initial hybrid
59582	Chr. VIII	747369	0.402439	82	Initial hybrid
59583	Chr. VIII	747485	0.425	80	Initial hybrid
59584	Chr. VIII	747487	0.4125	80	Initial hybrid
59585	Chr. VIII	747557	0.373626	91	Initial hybrid
59587	Chr. VIII	747842	0.548387	93	Initial hybrid
59588	Chr. VIII	747971	0.548387	93	Initial hybrid
59589	Chr. VIII	748874	0.424242	66	Initial hybrid
59590	Chr. VIII	748946	0.513158	76	Initial hybrid
59591	Chr. VIII	749484	0.5	100	Initial hybrid
59592	Chr. VIII	749668	0.435185	108	Initial hybrid
59593	Chr. VIII	749875	0.481132	106	Initial hybrid
59594	Chr. VIII	750033	0.457447	94	Initial hybrid
59595	Chr. VIII	750369	0.504587	109	Initial hybrid
59596	Chr. VIII	750588	0.49505	101	Initial hybrid
59597	Chr. VIII	750666	0.428571	91	Initial hybrid
59598	Chr. VIII	750765	0.523256	86	Initial hybrid
59599	Chr. VIII	750807	0.5	84	Initial hybrid
59600	Chr. VIII	751172	0.432432	74	Initial hybrid
59601	Chr. VIII	751308	0.468085	94	Initial hybrid
59602	Chr. VIII	751586	0.5	88	Initial hybrid
59603	Chr. VIII	751611	0.488095	84	Initial hybrid
59604	Chr. VIII	752294	0.518868	106	Initial hybrid
59605	Chr. VIII	752721	0.517241	87	Initial hybrid
59608	Chr. VIII	753119	0.518987	79	Initial hybrid
59609	Chr. VIII	753251	0.466667	75	Initial hybrid
[truncated: 31,623 more rows]
