# Supplementary material for: Rapid evolution driven by translocation-associated selection during meiosis
Source: EMBO Rep. 2026 Jun 16;27(14):4011–28. doi: 10.1038/s44319-026-00820-6 (PMC13400751; doi:10.1038/s44319-026-00820-6)
Supplement: Supplementary file 13 — Source data Fig. 2 [file 44319_2026_820_MOESM13_ESM.zip]

Archive with 14 entries (8 files):
- Figure 2 Source Data/
- Figure 2 Source Data/2A/
- Figure 2 Source Data/2A/Figure 2A Viability_of_Hybrids_and_Selfcross.xlsx
- Figure 2 Source Data/2B/
- Figure 2 Source Data/2B/Figure 2B Count_of_Viable_Spores_for_each_Tetrad.xlsx
- Figure 2 Source Data/2B/Figure 2B Tetrad_Dissection_pic_original.jpg
- Figure 2 Source Data/2B/Figure 2B Tetrad_Dissection_pic_processed.jpg
- Figure 2 Source Data/2B/Readme.docx
- Figure 2 Source Data/2C/
- Figure 2 Source Data/2C/Figure 2C AF_and_DP_of_Chr_VIII_and_Chr_XVI_from_XVI-A_spore.xlsx
- Figure 2 Source Data/2D/
- Figure 2 Source Data/2D/Figure 2D Chr.VIII_Chr.XVI_linkage_of_XVI-A_spores.xlsx
- Figure 2 Source Data/2E/
- Figure 2 Source Data/2E/Figure 2E XVI-A_population_AF_and_DP.xlsx
