# Supplementary material for: Rapid evolution driven by translocation-associated selection during meiosis
Source: EMBO Rep. 2026 Jun 16;27(14):4011–28. doi: 10.1038/s44319-026-00820-6 (PMC13400751; doi:10.1038/s44319-026-00820-6)
Supplement: Supplementary file 13 — Source data Fig. 2 [file 44319_2026_820_MOESM13_ESM.zip › Figure 2 Source Data/2A/Figure 2A Viability_of_Hybrids_and_Selfcross.xlsx]

## Sheet: Sheet1
Group	Viability
Y55 (MATa) x DBVPG1373 (MATα) Rep1	0.609
Y55 (MATa) x DBVPG1373 (MATα) Rep2	0.634
Y55 (MATa) x DBVPG1373 (MATα) Rep3	0.672
Y55 Selfcross Rep1	0.982
Y55 Selfcross Rep2	0.962
Y55 Selfcross Rep3	0.964
DBVPG1373 Selfcross Rep1	0.896
DBVPG1373 Selfcross Rep2	0.925
DBVPG1373 Selfcross Rep3	0.925
