# Supplementary material for: Rapid evolution driven by translocation-associated selection during meiosis
Source: EMBO Rep. 2026 Jun 16;27(14):4011–28. doi: 10.1038/s44319-026-00820-6 (PMC13400751; doi:10.1038/s44319-026-00820-6)
Supplement: Supplementary file 13 — Source data Fig. 2 [file 44319_2026_820_MOESM13_ESM.zip › Figure 2 Source Data/2B/Figure 2B Count_of_Viable_Spores_for_each_Tetrad.xlsx]

## Sheet: Sheet1
Group	Number of viable spores of each tetrad	Count
Y55 (MATa) x DBVPG1373 (MATα)	1	11
Y55 (MATa) x DBVPG1373 (MATα)	2	32
Y55 (MATa) x DBVPG1373 (MATα)	3	32
Y55 (MATa) x DBVPG1373 (MATα)	4	14
Y55 Selfcross	1	0
Y55 Selfcross	2	0
Y55 Selfcross	3	5
Y55 Selfcross	4	36
DBVPG1373 Selfcross	1	0
DBVPG1373 Selfcross	2	0
DBVPG1373 Selfcross	3	11
DBVPG1373 Selfcross	4	21
