# Supplementary material for: Rapid evolution driven by translocation-associated selection during meiosis
Source: EMBO Rep. 2026 Jun 16;27(14):4011–28. doi: 10.1038/s44319-026-00820-6 (PMC13400751; doi:10.1038/s44319-026-00820-6)
Supplement: Supplementary file 13 — Source data Fig. 2 [file 44319_2026_820_MOESM13_ESM.zip › Figure 2 Source Data/2C/Figure 2C AF_and_DP_of_Chr_VIII_and_Chr_XVI_from_XVI-A_spore.xlsx]

## Sheet: merged_data
Chromosome	Position	DP	AF
Chr. VIII	14947	63	1
Chr. VIII	15239	98	1
Chr. VIII	15293	122	1
Chr. VIII	15636	69	1
Chr. VIII	15928	87	1
Chr. VIII	16403	110	1
Chr. VIII	16495	116	1
Chr. VIII	16634	112	1
Chr. VIII	16671	110	1
Chr. VIII	16698	102	1
Chr. VIII	16735	93	1
Chr. VIII	16805	110	1
Chr. VIII	16886	104	1
Chr. VIII	16906	103	1
Chr. VIII	17019	107	1
Chr. VIII	17627	93	1
Chr. VIII	18076	95	1
Chr. VIII	19760	113	1
Chr. VIII	19842	107	1
Chr. VIII	20772	126	1
Chr. VIII	27634	135	1
Chr. VIII	27733	142	1
Chr. VIII	29667	142	1
Chr. VIII	30465	138	1
Chr. VIII	31583	133	1
Chr. VIII	31647	140	1
Chr. VIII	31737	159	1
Chr. VIII	32626	144	1
Chr. VIII	32627	141	1
Chr. VIII	32628	136	1
Chr. VIII	34710	146	1
Chr. VIII	34938	127	1
Chr. VIII	36302	123	1
Chr. VIII	40450	139	1
Chr. VIII	42121	153	1
Chr. VIII	42238	144	1
Chr. VIII	42789	132	1
Chr. VIII	42932	149	1
Chr. VIII	43002	134	1
Chr. VIII	46074	125	1
Chr. VIII	47367	147	1
Chr. VIII	47642	169	1
Chr. VIII	48214	93	1
Chr. VIII	48299	115	1
Chr. VIII	49346	142	1
Chr. VIII	50249	166	1
Chr. VIII	51314	147	1
Chr. VIII	51892	135	1
Chr. VIII	53214	173	1
Chr. VIII	53483	167	1
Chr. VIII	53579	165	1
Chr. VIII	53843	163	1
Chr. VIII	53882	152	1
Chr. VIII	54035	166	1
Chr. VIII	54138	147	1
Chr. VIII	54263	163	1
Chr. VIII	54591	151	1
Chr. VIII	55333	167	1
Chr. VIII	55348	168	1
Chr. VIII	55457	152	0.993421
Chr. VIII	55458	147	1
Chr. VIII	55477	162	1
Chr. VIII	55990	115	1
Chr. VIII	56032	110	1
Chr. VIII	56252	87	1
Chr. VIII	56351	114	1
Chr. VIII	56808	154	1
Chr. VIII	56867	154	1
Chr. VIII	57176	170	1
Chr. VIII	57484	126	1
Chr. VIII	57580	128	1
Chr. VIII	57605	127	1
Chr. VIII	57836	139	1
Chr. VIII	58148	157	1
Chr. VIII	58411	158	1
Chr. VIII	58524	164	1
Chr. VIII	58546	153	1
Chr. VIII	58723	113	1
Chr. VIII	59205	96	1
Chr. VIII	59498	145	1
Chr. VIII	59575	135	1
Chr. VIII	59614	143	1
Chr. VIII	59798	142	1
Chr. VIII	60158	150	1
Chr. VIII	60191	150	1
Chr. VIII	60290	151	1
Chr. VIII	60451	121	1
Chr. VIII	60709	132	1
Chr. VIII	60719	140	1
Chr. VIII	61047	118	1
Chr. VIII	61057	122	1
Chr. VIII	61125	133	1
Chr. VIII	61175	133	1
Chr. VIII	61184	136	1
Chr. VIII	61190	133	1
Chr. VIII	61373	130	1
Chr. VIII	61388	125	1
Chr. VIII	61495	130	1
Chr. VIII	61500	130	1
Chr. VIII	61547	129	1
Chr. VIII	61577	133	1
Chr. VIII	61954	115	1
Chr. VIII	62234	133	1
Chr. VIII	62380	139	1
Chr. VIII	62455	121	1
Chr. VIII	62587	107	0.990654
Chr. VIII	62674	104	1
Chr. VIII	62690	107	1
Chr. VIII	62698	109	1
Chr. VIII	62702	108	1
Chr. VIII	62714	98	1
Chr. VIII	62730	101	1
Chr. VIII	62734	106	1
Chr. VIII	62846	71	1
Chr. VIII	62950	87	1
Chr. VIII	62981	98	1
Chr. VIII	63044	104	1
Chr. VIII	63051	103	1
Chr. VIII	63279	135	1
Chr. VIII	63315	137	1
Chr. VIII	63548	131	1
Chr. VIII	63583	131	1
Chr. VIII	63699	158	1
Chr. VIII	63837	156	1
Chr. VIII	63862	162	1
Chr. VIII	63916	154	1
Chr. VIII	63931	142	1
Chr. VIII	64083	128	1
Chr. VIII	64197	104	1
Chr. VIII	64224	85	1
Chr. VIII	64282	89	1
Chr. VIII	64292	82	1
Chr. VIII	64328	77	1
Chr. VIII	64330	80	1
Chr. VIII	64331	77	1
Chr. VIII	64341	80	1
Chr. VIII	64396	88	1
Chr. VIII	64729	134	1
Chr. VIII	64903	143	1
Chr. VIII	65284	147	1
Chr. VIII	65380	153	1
Chr. VIII	65412	146	1
Chr. VIII	65626	180	1
Chr. VIII	65967	195	1
Chr. VIII	65979	184	1
Chr. VIII	66117	172	1
Chr. VIII	66123	162	1
Chr. VIII	66154	148	0.993243
Chr. VIII	66220	185	1
Chr. VIII	66482	147	0
Chr. VIII	66561	78	0
Chr. VIII	66569	73	0
Chr. VIII	66700	134	0
Chr. VIII	67460	160	0
Chr. VIII	67971	146	0
Chr. VIII	68121	151	0
Chr. VIII	68202	152	0
Chr. VIII	68259	153	0
Chr. VIII	68284	161	0
Chr. VIII	68367	160	0
Chr. VIII	68532	162	0
Chr. VIII	68854	112	0
Chr. VIII	68905	101	0
Chr. VIII	69088	145	0
Chr. VIII	69672	157	0
Chr. VIII	69741	172	0
Chr. VIII	70138	175	0
Chr. VIII	70273	175	0
Chr. VIII	70286	177	0
Chr. VIII	70434	153	0
Chr. VIII	70548	173	0
Chr. VIII	70883	158	0
Chr. VIII	70885	169	0
Chr. VIII	70950	155	0
Chr. VIII	71421	189	0
Chr. VIII	71457	189	0
Chr. VIII	71625	184	0
Chr. VIII	71650	181	0
Chr. VIII	71685	155	0
Chr. VIII	71987	100	0
Chr. VIII	72011	109	0
Chr. VIII	72058	108	0
Chr. VIII	72171	127	0
Chr. VIII	72478	154	0
Chr. VIII	72487	150	0
Chr. VIII	72493	158	0
Chr. VIII	72501	149	0
Chr. VIII	72547	155	0
Chr. VIII	72634	160	0
Chr. VIII	72635	159	0
Chr. VIII	72739	173	0
Chr. VIII	72862	175	0
Chr. VIII	72925	165	0
Chr. VIII	73129	181	0
Chr. VIII	73264	166	0
Chr. VIII	73285	164	0
Chr. VIII	73441	154	0
Chr. VIII	73687	161	0
Chr. VIII	73735	159	0
Chr. VIII	73741	169	0
Chr. VIII	73929	157	0
Chr. VIII	73993	142	0
Chr. VIII	74059	132	0
Chr. VIII	74101	131	0
Chr. VIII	74246	155	0
Chr. VIII	74321	133	0
Chr. VIII	74397	141	0
Chr. VIII	74400	148	0
Chr. VIII	74421	152	0
Chr. VIII	74435	144	0.00694444
Chr. VIII	74477	164	0
Chr. VIII	74519	144	0
Chr. VIII	74573	159	0
Chr. VIII	74587	153	0
Chr. VIII	74593	155	0
Chr. VIII	74611	141	0
Chr. VIII	74705	144	0
Chr. VIII	74714	141	0
Chr. VIII	74718	143	0
Chr. VIII	74727	147	0
Chr. VIII	74846	150	0
Chr. VIII	74924	131	0
Chr. VIII	74998	134	0
Chr. VIII	75187	114	0.00877193
Chr. VIII	75639	135	0
Chr. VIII	75768	130	0
Chr. VIII	76093	101	0
Chr. VIII	76095	95	0
Chr. VIII	76580	103	0
Chr. VIII	76673	123	0.00813008
Chr. VIII	76691	122	0.00819672
Chr. VIII	76739	116	0
Chr. VIII	76827	110	0
Chr. VIII	76976	118	0
Chr. VIII	77201	90	0
Chr. VIII	77306	86	0
Chr. VIII	77502	127	0
Chr. VIII	77625	101	0
Chr. VIII	77694	114	0
Chr. VIII	77766	127	0
Chr. VIII	77853	116	0
Chr. VIII	77919	120	0
Chr. VIII	78270	87	0
Chr. VIII	79061	73	0
Chr. VIII	79120	84	0
Chr. VIII	79235	89	0
Chr. VIII	79319	106	0
Chr. VIII	79902	124	0
Chr. VIII	79937	116	0
Chr. VIII	80012	95	0
Chr. VIII	80068	93	0
Chr. VIII	80479	103	0
Chr. VIII	80498	97	0
Chr. VIII	80515	90	0
Chr. VIII	80882	84	0
Chr. VIII	81320	75	0
Chr. VIII	82223	88	0
Chr. VIII	82408	106	0
Chr. VIII	82509	102	0
Chr. VIII	82526	101	0
Chr. VIII	82550	102	0
Chr. VIII	82568	94	0
Chr. VIII	82858	93	0
Chr. VIII	82933	93	0
Chr. VIII	83436	85	0
Chr. VIII	83454	79	0
Chr. VIII	83700	84	0
Chr. VIII	84104	99	0
Chr. VIII	84194	89	0
Chr. VIII	84302	113	0
Chr. VIII	84445	111	0
Chr. VIII	84491	115	0
Chr. VIII	84527	99	0
Chr. VIII	84600	98	0
Chr. VIII	84910	92	0
Chr. VIII	85001	105	0
Chr. VIII	85033	95	0
Chr. VIII	85119	74	0
Chr. VIII	85132	72	0
Chr. VIII	85143	73	0
Chr. VIII	85164	62	0
Chr. VIII	85206	72	0
Chr. VIII	85218	63	0
Chr. VIII	92406	56	0
Chr. VIII	92432	62	0
Chr. VIII	92455	67	0
Chr. VIII	92474	67	0
Chr. VIII	92491	71	0
Chr. VIII	92526	72	0
Chr. VIII	92570	74	0
Chr. VIII	92625	88	0
Chr. VIII	92694	98	0
Chr. VIII	92735	101	0
Chr. VIII	92864	96	0
Chr. VIII	92891	92	0
Chr. VIII	92914	91	0
Chr. VIII	93405	83	0
Chr. VIII	93482	118	0
Chr. VIII	93486	112	0
Chr. VIII	93752	139	0
Chr. VIII	93832	96	0
Chr. VIII	93863	79	0
Chr. VIII	94292	58	0
Chr. VIII	94361	73	0
Chr. VIII	94375	73	0
Chr. VIII	94402	84	0
Chr. VIII	94433	84	0
Chr. VIII	94451	78	0
Chr. VIII	94472	70	0
Chr. VIII	95003	109	0
Chr. VIII	95092	121	0
Chr. VIII	95107	117	0
Chr. VIII	95292	148	0
Chr. VIII	95322	154	0
Chr. VIII	95423	172	0
Chr. VIII	95481	167	0
Chr. VIII	95661	142	0
Chr. VIII	96228	153	0
Chr. VIII	96485	131	0
Chr. VIII	96654	138	0
Chr. VIII	96707	136	0
Chr. VIII	96942	169	0
Chr. VIII	97160	177	0
Chr. VIII	97245	163	0
Chr. VIII	97362	168	0
Chr. VIII	97611	190	0
Chr. VIII	97662	190	0
Chr. VIII	97715	176	0
Chr. VIII	97798	166	0
Chr. VIII	97838	162	0
Chr. VIII	97856	166	0
Chr. VIII	97875	175	0
Chr. VIII	98525	134	0
Chr. VIII	98978	176	0
Chr. VIII	99909	159	0
Chr. VIII	100079	149	0
Chr. VIII	100241	124	0
Chr. VIII	101020	156	0
Chr. VIII	101512	152	0
Chr. VIII	101927	160	0
Chr. VIII	102089	160	0
Chr. VIII	102157	161	0
Chr. VIII	102389	173	0
Chr. VIII	102468	167	0
Chr. VIII	102879	145	0
Chr. VIII	103185	163	0
Chr. VIII	104032	152	0
Chr. VIII	104040	148	0
Chr. VIII	104091	148	0
Chr. VIII	104112	147	0
Chr. VIII	104146	145	0
Chr. VIII	104423	169	0
Chr. VIII	104498	175	0
Chr. VIII	104540	162	0
Chr. VIII	104568	155	0
Chr. VIII	104953	130	0
Chr. VIII	105292	159	0
Chr. VIII	105298	161	0
Chr. VIII	105424	117	0
Chr. VIII	105578	116	0
Chr. VIII	105612	122	0
Chr. VIII	105613	113	0
Chr. VIII	105615	119	0
Chr. VIII	105626	113	0
Chr. VIII	105628	109	0
Chr. VIII	105630	108	0
Chr. VIII	105634	103	0
Chr. VIII	105640	102	0
Chr. VIII	105685	105	0
Chr. VIII	105787	130	0
Chr. VIII	105848	123	0
Chr. VIII	105958	140	0
Chr. VIII	106126	139	0
Chr. VIII	106321	127	0
Chr. VIII	106822	148	0
Chr. VIII	106947	151	0
Chr. VIII	106958	149	0
Chr. VIII	107008	138	0
Chr. VIII	107309	121	0
Chr. VIII	107522	135	0
Chr. VIII	107597	142	0
Chr. VIII	107756	131	0
Chr. VIII	107831	143	0
Chr. VIII	107866	132	0
Chr. VIII	108134	94	0
Chr. VIII	108351	80	0
Chr. VIII	108431	84	0
Chr. VIII	108672	107	0
Chr. VIII	110021	101	0
Chr. VIII	110129	98	0
Chr. VIII	110256	102	0
Chr. VIII	110305	104	0
Chr. VIII	110439	101	0
Chr. VIII	110685	106	0
Chr. VIII	110970	107	0
Chr. VIII	111245	101	0
Chr. VIII	111246	104	0
Chr. VIII	111464	84	0
Chr. VIII	111477	74	0
Chr. VIII	111581	69	0
Chr. VIII	111594	72	0
Chr. VIII	111623	74	0
Chr. VIII	111971	101	0
Chr. VIII	112393	110	0
Chr. VIII	112455	111	0
Chr. VIII	112944	108	0
Chr. VIII	113383	120	0
Chr. VIII	113931	87	0
Chr. VIII	114162	109	0
Chr. VIII	114255	121	0
Chr. VIII	114744	147	0
Chr. VIII	114771	146	0
Chr. VIII	114924	107	0
Chr. VIII	115113	137	0
Chr. VIII	115246	118	0
Chr. VIII	115401	102	0.00980392
Chr. VIII	115445	118	0
Chr. VIII	115476	109	0
Chr. VIII	115710	120	0
Chr. VIII	115734	123	0
Chr. VIII	115917	118	0
Chr. VIII	116184	128	0
Chr. VIII	116194	111	0
Chr. VIII	116195	104	0
Chr. VIII	116198	110	0
Chr. VIII	116213	119	0
Chr. VIII	116227	109	0
Chr. VIII	116228	108	0.00925926
Chr. VIII	116234	114	0
Chr. VIII	116306	108	0
Chr. VIII	116318	113	0
Chr. VIII	116378	75	0
Chr. VIII	116384	78	0
Chr. VIII	116388	74	0
Chr. VIII	116801	119	0
Chr. VIII	116923	138	0
Chr. VIII	116958	123	0
Chr. VIII	116975	126	0
Chr. VIII	116997	130	0
Chr. VIII	117152	143	0
Chr. VIII	117170	149	0
Chr. VIII	117292	144	0
Chr. VIII	117334	136	0
Chr. VIII	117335	133	0
Chr. VIII	117358	140	0
Chr. VIII	117412	139	0
Chr. VIII	117417	140	0
Chr. VIII	117423	136	0
Chr. VIII	117504	131	0
Chr. VIII	117534	149	0
Chr. VIII	117556	141	0
Chr. VIII	117572	131	0
Chr. VIII	117586	142	0
Chr. VIII	117605	143	0
Chr. VIII	117608	141	0
Chr. VIII	117631	121	0
Chr. VIII	117701	129	0
Chr. VIII	117890	156	0
Chr. VIII	117935	151	0
Chr. VIII	118687	178	0
Chr. VIII	118950	153	0
Chr. VIII	119053	133	0
Chr. VIII	119414	101	0
Chr. VIII	119502	76	0
Chr. VIII	119535	59	0
Chr. VIII	119759	58	0
Chr. VIII	119813	82	0
Chr. VIII	119946	113	0.00884956
Chr. VIII	120184	143	0
Chr. VIII	120226	136	0
Chr. VIII	120247	130	0
Chr. VIII	120364	135	0
Chr. VIII	120445	147	0
Chr. VIII	120853	178	0
Chr. VIII	121315	158	0
Chr. VIII	121477	136	0
Chr. VIII	121618	124	0
Chr. VIII	121745	106	0
Chr. VIII	121787	111	0
Chr. VIII	121827	108	0
Chr. VIII	121873	99	0
Chr. VIII	121877	96	0
Chr. VIII	121987	132	0
Chr. VIII	122014	121	0
Chr. VIII	122053	115	0
Chr. VIII	122634	146	0
Chr. VIII	122674	158	0
Chr. VIII	122866	128	0
Chr. VIII	122880	133	0
Chr. VIII	123006	146	0
Chr. VIII	123099	131	0
Chr. VIII	123320	136	0
Chr. VIII	123473	147	0
Chr. VIII	123592	143	0
Chr. VIII	123624	132	0
Chr. VIII	123625	136	0
Chr. VIII	123639	132	0
Chr. VIII	123678	135	0
Chr. VIII	123814	129	0
Chr. VIII	123878	100	0
Chr. VIII	123915	103	0
Chr. VIII	124000	124	0
Chr. VIII	124029	129	0
Chr. VIII	124457	138	0
Chr. VIII	125084	164	0
Chr. VIII	125108	166	0
Chr. VIII	125140	152	0
Chr. VIII	125249	171	0
Chr. VIII	125273	159	0
Chr. VIII	125354	150	0
Chr. VIII	125356	143	0
Chr. VIII	125441	145	0
Chr. VIII	125465	152	0
Chr. VIII	125830	123	0
Chr. VIII	125900	145	0
Chr. VIII	125980	137	0
Chr. VIII	126131	134	0
Chr. VIII	126142	133	0
Chr. VIII	126148	132	0
Chr. VIII	126255	123	0
Chr. VIII	126397	135	0
Chr. VIII	126701	145	0
Chr. VIII	126873	169	0
Chr. VIII	126953	142	0
Chr. VIII	127010	160	0
Chr. VIII	127040	171	0
Chr. VIII	127727	134	0
Chr. VIII	127758	137	0
Chr. VIII	127766	141	0
Chr. VIII	127853	158	0
Chr. VIII	127914	160	0
Chr. VIII	128112	175	0
Chr. VIII	128119	177	0
Chr. VIII	128125	179	0
Chr. VIII	128376	184	0
Chr. VIII	128736	168	0
Chr. VIII	128904	152	0
Chr. VIII	129223	159	0
Chr. VIII	129228	159	0
Chr. VIII	129265	165	0
Chr. VIII	129445	175	0.00571429
Chr. VIII	129665	162	0
Chr. VIII	130043	158	0
Chr. VIII	130198	179	0
Chr. VIII	130265	162	0
Chr. VIII	130524	171	0
Chr. VIII	130533	167	0
Chr. VIII	130538	167	0
Chr. VIII	130619	175	0
Chr. VIII	130692	174	0
Chr. VIII	130730	174	0
Chr. VIII	131549	130	0
Chr. VIII	131693	143	0
Chr. VIII	131723	163	0
Chr. VIII	131900	137	0
Chr. VIII	131927	138	0
Chr. VIII	132095	104	0
Chr. VIII	132496	97	0
Chr. VIII	132840	128	0
Chr. VIII	132907	123	0
Chr. VIII	132911	128	0
Chr. VIII	132947	131	0
Chr. VIII	132971	127	0
Chr. VIII	132987	126	0
Chr. VIII	133001	125	0
Chr. VIII	133012	133	0
Chr. VIII	133231	56	0
Chr. VIII	134172	55	0
Chr. VIII	134180	58	0
Chr. VIII	134195	63	0
Chr. VIII	134208	68	0
Chr. VIII	134240	77	0
Chr. VIII	134264	89	0
Chr. VIII	134427	128	0
Chr. VIII	134509	149	0
Chr. VIII	134769	116	0
Chr. VIII	134882	130	0
Chr. VIII	134907	129	0
Chr. VIII	135000	133	0
Chr. VIII	135278	101	0
Chr. VIII	135375	113	0
Chr. VIII	135388	102	0
Chr. VIII	135729	144	0
Chr. VIII	135947	123	0
Chr. VIII	136088	126	0
Chr. VIII	136089	127	0
Chr. VIII	136431	149	0
Chr. VIII	136628	158	0
Chr. VIII	136896	160	0
Chr. VIII	136914	155	0
Chr. VIII	137022	129	0
Chr. VIII	137643	136	0
Chr. VIII	137688	145	0
Chr. VIII	137747	140	0
Chr. VIII	137850	129	0
Chr. VIII	137880	129	0.0155039
Chr. VIII	137901	126	0.00793651
Chr. VIII	138316	188	0
Chr. VIII	138342	180	0
Chr. VIII	138510	167	0
Chr. VIII	138689	147	0
Chr. VIII	138717	153	0
Chr. VIII	138887	151	0
Chr. VIII	139068	173	0
Chr. VIII	139107	174	0
Chr. VIII	139199	171	0
Chr. VIII	139207	170	0
Chr. VIII	139248	168	0
Chr. VIII	139383	161	0
Chr. VIII	139404	147	0
Chr. VIII	139405	150	0
Chr. VIII	139506	159	0
Chr. VIII	139743	137	0
Chr. VIII	139752	139	0
Chr. VIII	139803	140	0
Chr. VIII	139810	142	0.00704225
Chr. VIII	139811	141	0.0070922
Chr. VIII	139958	155	0
Chr. VIII	140004	170	0
Chr. VIII	140068	157	0
Chr. VIII	140398	168	0
Chr. VIII	140403	163	0
Chr. VIII	140755	158	0
Chr. VIII	140905	168	0
Chr. VIII	141130	153	0
Chr. VIII	141325	132	0
Chr. VIII	141479	136	0
Chr. VIII	141607	150	0
Chr. VIII	141685	150	0
Chr. VIII	141692	148	0
Chr. VIII	141734	157	0
Chr. VIII	141841	172	0
Chr. VIII	141876	173	0
Chr. VIII	141885	170	0
Chr. VIII	142299	137	0
Chr. VIII	142302	137	0
Chr. VIII	142800	169	0
Chr. VIII	142863	147	0
Chr. VIII	143543	156	0
Chr. VIII	143727	138	0
Chr. VIII	143824	136	0
Chr. VIII	143930	144	0
Chr. VIII	143949	122	0
Chr. VIII	144235	170	0
Chr. VIII	144253	170	0
Chr. VIII	144280	168	0
Chr. VIII	144637	153	0
Chr. VIII	144688	133	0
Chr. VIII	144730	143	0
Chr. VIII	144796	138	0
Chr. VIII	145105	121	0
Chr. VIII	145255	148	0
Chr. VIII	145315	161	0
Chr. VIII	145363	168	0
Chr. VIII	145441	181	0.00552486
Chr. VIII	145579	167	0
Chr. VIII	145684	180	0
Chr. VIII	145768	174	0
Chr. VIII	145861	190	0
Chr. VIII	146681	64	0
Chr. VIII	146703	85	0
Chr. VIII	146719	105	0
Chr. VIII	146758	136	0
Chr. VIII	146800	116	0
Chr. VIII	146894	143	0
Chr. VIII	146927	139	0
Chr. VIII	146947	162	0
Chr. VIII	146980	151	0
Chr. VIII	147004	150	0
Chr. VIII	147047	178	0
Chr. VIII	147161	158	0
Chr. VIII	147236	181	0
Chr. VIII	147327	147	0
Chr. VIII	147504	178	0
Chr. VIII	147540	171	0
Chr. VIII	147558	160	0
Chr. VIII	147573	160	0
Chr. VIII	147641	171	0
Chr. VIII	147667	171	0
Chr. VIII	147745	148	0
Chr. VIII	147763	145	0
Chr. VIII	147843	136	0.00735294
Chr. VIII	148132	132	0
Chr. VIII	148275	149	0
Chr. VIII	148297	142	0
Chr. VIII	148334	138	0
Chr. VIII	148409	146	0.00684932
Chr. VIII	148418	148	0
Chr. VIII	148456	129	0
Chr. VIII	148745	138	0
Chr. VIII	148861	163	0
Chr. VIII	148930	176	0
Chr. VIII	148943	175	0
Chr. VIII	149078	104	0
Chr. VIII	149080	107	0
Chr. VIII	149233	90	0
Chr. VIII	149253	92	0
Chr. VIII	149305	88	0
Chr. VIII	149332	88	0
Chr. VIII	149376	104	0
Chr. VIII	149444	125	0
Chr. VIII	149466	128	0
Chr. VIII	149511	115	0
Chr. VIII	149665	159	0
Chr. VIII	149706	153	0
Chr. VIII	149758	147	0
Chr. VIII	149795	158	0
Chr. VIII	149808	156	0
Chr. VIII	149951	160	0
Chr. VIII	150021	164	0
Chr. VIII	150051	170	0
Chr. VIII	150086	155	0
Chr. VIII	150089	157	0
Chr. VIII	150136	164	0
Chr. VIII	150142	171	0
Chr. VIII	150182	152	0
Chr. VIII	150232	149	0
Chr. VIII	150248	148	0
Chr. VIII	150421	120	0
Chr. VIII	150487	116	0
Chr. VIII	150659	90	0
Chr. VIII	150667	92	0
Chr. VIII	150680	96	0
Chr. VIII	150723	93	0
Chr. VIII	150729	84	0
Chr. VIII	150760	105	0
Chr. VIII	150787	102	0.00980392
Chr. VIII	150802	118	0
Chr. VIII	150819	116	0
Chr. VIII	150824	117	0
Chr. VIII	150828	117	0
Chr. VIII	150873	116	0
Chr. VIII	150894	122	0
Chr. VIII	150909	122	0
Chr. VIII	150919	117	0
Chr. VIII	150921	119	0
Chr. VIII	150972	127	0
Chr. VIII	151003	133	0
Chr. VIII	151012	127	0
Chr. VIII	151048	130	0
Chr. VIII	151049	131	0
Chr. VIII	151069	132	0
Chr. VIII	151171	123	0
Chr. VIII	151206	123	0
Chr. VIII	151417	102	0
Chr. VIII	151418	96	0
Chr. VIII	151599	114	0
Chr. VIII	151670	119	0
Chr. VIII	151733	123	0
Chr. VIII	151816	116	0
Chr. VIII	152076	112	0
Chr. VIII	152098	112	0
Chr. VIII	152278	92	0
Chr. VIII	152281	87	0
Chr. VIII	152330	82	0
Chr. VIII	152382	89	0
Chr. VIII	152466	92	0
Chr. VIII	152578	85	0
Chr. VIII	152635	81	0
Chr. VIII	152769	102	0
Chr. VIII	152925	91	0
Chr. VIII	152944	94	0
Chr. VIII	153271	101	0
Chr. VIII	153420	111	0
Chr. VIII	153442	102	0
Chr. VIII	153557	100	0
Chr. VIII	153881	109	0
Chr. VIII	153900	109	0
Chr. VIII	153957	114	0
Chr. VIII	153963	120	0
Chr. VIII	154069	103	0
Chr. VIII	154167	103	0
Chr. VIII	154199	104	0
Chr. VIII	154225	111	0
Chr. VIII	154381	112	0
Chr. VIII	154554	77	0
Chr. VIII	154571	80	0
Chr. VIII	154677	94	0
Chr. VIII	154812	96	0
Chr. VIII	155087	95	0
Chr. VIII	155157	91	0
Chr. VIII	155175	87	0
Chr. VIII	155332	93	0
Chr. VIII	155521	99	0
Chr. VIII	155567	87	0
Chr. VIII	155635	93	0
Chr. VIII	155994	112	0
Chr. VIII	156096	119	0
Chr. VIII	156276	73	0
Chr. VIII	156686	96	0
Chr. VIII	156786	102	0
Chr. VIII	156789	113	0
Chr. VIII	156810	117	0
Chr. VIII	156903	118	0
Chr. VIII	157077	108	0
Chr. VIII	157098	116	0
Chr. VIII	157260	111	0
Chr. VIII	157424	125	0
Chr. VIII	157469	107	0
Chr. VIII	157588	114	0
Chr. VIII	157604	119	0
Chr. VIII	157612	118	0
Chr. VIII	157616	125	0
Chr. VIII	157807	115	0
Chr. VIII	158014	132	0
Chr. VIII	158092	153	0
Chr. VIII	158110	154	0
Chr. VIII	158547	148	0
Chr. VIII	158566	162	0
Chr. VIII	158674	133	0
Chr. VIII	158707	135	0
Chr. VIII	158737	141	0
Chr. VIII	158962	147	0
Chr. VIII	159130	157	0
Chr. VIII	159136	157	0
Chr. VIII	159162	157	0
Chr. VIII	159238	168	0
Chr. VIII	159377	174	0
Chr. VIII	159406	180	0
Chr. VIII	159758	164	0
Chr. VIII	159848	150	0
Chr. VIII	159950	164	0
Chr. VIII	160136	137	0
Chr. VIII	160450	143	0
Chr. VIII	160782	174	0
Chr. VIII	160876	166	0
Chr. VIII	161504	167	0
Chr. VIII	161874	126	0
Chr. VIII	161895	135	0
Chr. VIII	161994	146	0
Chr. VIII	162530	146	0
Chr. VIII	162618	119	0
Chr. VIII	162628	127	0
Chr. VIII	162837	132	0
Chr. VIII	162897	131	0
Chr. VIII	163476	171	0
Chr. VIII	163571	171	0
Chr. VIII	164380	157	0
Chr. VIII	164387	151	0
Chr. VIII	164530	127	0
Chr. VIII	164613	140	0
Chr. VIII	164807	153	0
Chr. VIII	164864	145	0
Chr. VIII	164893	156	0
Chr. VIII	164927	160	0
Chr. VIII	164952	162	0
Chr. VIII	165142	126	0
Chr. VIII	165143	128	0
Chr. VIII	165351	139	0
Chr. VIII	165385	138	0
Chr. VIII	165413	161	0
Chr. VIII	165572	161	0
Chr. VIII	165588	161	0
Chr. VIII	165608	157	0
Chr. VIII	165647	142	0
Chr. VIII	165710	148	0
Chr. VIII	165734	151	0
Chr. VIII	165797	157	0
Chr. VIII	165867	151	0
Chr. VIII	165986	152	0
Chr. VIII	165995	144	0
Chr. VIII	166046	158	0
Chr. VIII	166130	160	0
Chr. VIII	166195	162	0
Chr. VIII	166367	151	0
Chr. VIII	166391	144	0
Chr. VIII	166445	159	0
Chr. VIII	166541	159	0
Chr. VIII	166655	156	0
Chr. VIII	166892	158	0
Chr. VIII	166940	145	0
Chr. VIII	166991	144	0
Chr. VIII	167096	155	0
Chr. VIII	167135	155	0
Chr. VIII	167274	150	0
Chr. VIII	167277	145	0
Chr. VIII	167313	149	0
Chr. VIII	167512	149	0
Chr. VIII	167543	151	0
Chr. VIII	167557	149	0
Chr. VIII	167568	128	0
Chr. VIII	167569	128	0.0078125
Chr. VIII	167570	131	0.00763359
Chr. VIII	167575	147	0
Chr. VIII	167580	148	0
Chr. VIII	167671	141	0
Chr. VIII	167785	141	0
Chr. VIII	167797	136	0
Chr. VIII	167848	131	0
Chr. VIII	167910	139	0
Chr. VIII	167923	137	0.00729927
Chr. VIII	167968	156	0
Chr. VIII	168208	168	0
Chr. VIII	168229	167	0
Chr. VIII	168253	178	0
Chr. VIII	168433	154	0
Chr. VIII	168444	148	0
Chr. VIII	168719	153	0
Chr. VIII	168879	159	0
Chr. VIII	169202	147	0
Chr. VIII	169586	169	0
Chr. VIII	169760	185	0
Chr. VIII	169769	184	0
Chr. VIII	170402	128	0
Chr. VIII	170703	124	0
Chr. VIII	170843	144	0
Chr. VIII	171000	148	0
Chr. VIII	171273	136	0
Chr. VIII	171347	149	0
Chr. VIII	171537	168	0
Chr. VIII	171564	167	0
Chr. VIII	171761	165	0
Chr. VIII	172443	150	0
Chr. VIII	172560	161	0
Chr. VIII	172563	155	0
Chr. VIII	172687	152	0
Chr. VIII	172701	142	0
Chr. VIII	172909	126	0
Chr. VIII	173105	91	0
Chr. VIII	173197	73	0
Chr. VIII	173562	160	0
Chr. VIII	173637	143	0
Chr. VIII	173805	145	0
Chr. VIII	173923	161	0
Chr. VIII	174120	144	0
Chr. VIII	174165	159	0
Chr. VIII	174717	146	0
Chr. VIII	175197	157	0
Chr. VIII	175253	149	0
Chr. VIII	175263	159	0
Chr. VIII	175365	181	0
Chr. VIII	175661	150	0
Chr. VIII	175731	148	0
Chr. VIII	175734	147	0
Chr. VIII	176184	130	0
Chr. VIII	176351	134	0
Chr. VIII	176826	155	0.00645161
Chr. VIII	177078	184	0
Chr. VIII	177112	159	0
Chr. VIII	177333	166	0
Chr. VIII	177369	164	0
Chr. VIII	177610	147	0
Chr. VIII	177619	147	0
Chr. VIII	177778	138	0
Chr. VIII	177793	136	0
Chr. VIII	178061	166	0
Chr. VIII	178121	172	0
Chr. VIII	178125	182	0
Chr. VIII	178134	180	0
Chr. VIII	178196	195	0
Chr. VIII	178210	189	0
Chr. VIII	178230	196	0
Chr. VIII	178242	201	0
Chr. VIII	178314	147	0
Chr. VIII	178458	164	0
Chr. VIII	178659	146	0.00684932
Chr. VIII	178672	143	0.00699301
Chr. VIII	178873	154	0.00649351
Chr. VIII	179071	149	0
Chr. VIII	179085	149	0
Chr. VIII	179259	136	0
Chr. VIII	179444	178	0
Chr. VIII	179607	164	0
Chr. VIII	179871	152	0
Chr. VIII	179923	142	0
Chr. VIII	180100	138	0
Chr. VIII	180223	152	0
Chr. VIII	180390	168	0
Chr. VIII	180749	139	0
Chr. VIII	180818	145	0
Chr. VIII	181124	153	0
Chr. VIII	181265	167	0
Chr. VIII	181682	143	0
Chr. VIII	181744	136	0
Chr. VIII	181842	173	0
Chr. VIII	181930	180	0
Chr. VIII	182078	163	0
Chr. VIII	182246	164	0
Chr. VIII	182297	149	0
Chr. VIII	182330	147	0
Chr. VIII	182333	157	0
Chr. VIII	182354	169	0
Chr. VIII	182852	157	0
Chr. VIII	183402	144	0
Chr. VIII	183482	138	0
Chr. VIII	183701	147	0
Chr. VIII	183728	169	0
Chr. VIII	183741	176	0
Chr. VIII	183744	174	0
Chr. VIII	183845	153	0
Chr. VIII	183913	146	0
Chr. VIII	183973	137	0
Chr. VIII	184025	136	0
Chr. VIII	184065	131	0
Chr. VIII	184104	124	0
Chr. VIII	184105	123	0
Chr. VIII	184171	125	0
Chr. VIII	184572	134	0
Chr. VIII	184766	122	0
Chr. VIII	184847	113	0
Chr. VIII	184872	125	0
Chr. VIII	185022	140	0
Chr. VIII	185364	160	0
Chr. VIII	185463	160	0
Chr. VIII	185480	163	0
Chr. VIII	185493	158	0
Chr. VIII	185547	168	0
Chr. VIII	185592	162	0
Chr. VIII	185625	160	0
Chr. VIII	185766	154	0
Chr. VIII	186453	159	0.00628931
Chr. VIII	186657	141	0
Chr. VIII	186921	73	0
Chr. VIII	187320	115	0
Chr. VIII	187908	109	0
Chr. VIII	187989	120	0
Chr. VIII	188788	137	0
Chr. VIII	188821	133	0
Chr. VIII	188841	131	0
Chr. VIII	188873	130	0
Chr. VIII	189026	94	0
Chr. VIII	189040	86	0
Chr. VIII	189274	96	0
Chr. VIII	189310	92	0
Chr. VIII	189356	91	0
Chr. VIII	189521	138	0
Chr. VIII	189608	120	0
Chr. VIII	190038	141	0
Chr. VIII	190064	148	0
Chr. VIII	190366	150	0
Chr. VIII	190872	170	0
Chr. VIII	191304	139	0
Chr. VIII	191348	134	0
Chr. VIII	191643	122	0
Chr. VIII	192124	165	0
Chr. VIII	193245	110	0.00909091
Chr. VIII	200617	121	0
Chr. VIII	203255	142	0
Chr. VIII	203274	149	0
Chr. VIII	203615	171	0
Chr. VIII	203842	152	0
Chr. VIII	203888	150	0
Chr. VIII	204054	152	0
Chr. VIII	204151	174	0
Chr. VIII	204219	183	0
Chr. VIII	205171	161	0
Chr. VIII	208566	186	0
Chr. VIII	208592	196	0
Chr. VIII	209078	147	0.0340136
Chr. VIII	209095	157	0
Chr. VIII	209176	176	0
Chr. VIII	209243	169	0
Chr. VIII	210535	65	0
Chr. VIII	210710	108	0
Chr. VIII	211462	116	0
Chr. VIII	211534	146	0
Chr. VIII	211550	145	0
Chr. VIII	211655	146	0
Chr. VIII	211693	125	0
Chr. VIII	211701	122	0
Chr. VIII	211825	132	0
Chr. VIII	212279	281	0
Chr. VIII	216787	157	0
Chr. VIII	216988	159	0
Chr. VIII	217302	147	0
Chr. VIII	217425	151	0
Chr. VIII	217558	163	0
Chr. VIII	217745	158	0
Chr. VIII	218580	160	0
Chr. VIII	218718	160	0
Chr. VIII	218883	177	0
Chr. VIII	219038	167	0
Chr. VIII	219235	138	0
Chr. VIII	219303	139	0
Chr. VIII	219780	115	0
Chr. VIII	219861	124	0
Chr. VIII	219973	147	0
Chr. VIII	220015	152	0
Chr. VIII	221387	61	0
Chr. VIII	221395	62	0
Chr. VIII	222256	130	0
Chr. VIII	222960	129	0
Chr. VIII	222996	144	0
Chr. VIII	223354	143	0
Chr. VIII	223429	158	0
Chr. VIII	224422	185	0
Chr. VIII	226362	130	0
Chr. VIII	227009	144	0
Chr. VIII	227213	150	0
Chr. VIII	228999	109	0
Chr. VIII	229323	97	0
Chr. VIII	230693	132	0
Chr. VIII	235026	139	0
Chr. VIII	235973	151	0
Chr. VIII	236909	52	0
Chr. VIII	242242	125	0
Chr. VIII	242447	134	0
Chr. VIII	242827	115	0.00869565
Chr. VIII	245577	116	0
Chr. VIII	248907	160	0
Chr. VIII	249790	149	0
Chr. VIII	252321	149	0
Chr. VIII	254158	80	0
Chr. VIII	254246	92	0
Chr. VIII	254330	87	0
Chr. VIII	256403	75	0
Chr. VIII	256736	68	0
Chr. VIII	259083	70	0
Chr. VIII	261226	71	0
Chr. VIII	261724	68	0
Chr. VIII	263207	100	0
Chr. VIII	265326	160	0
Chr. VIII	265602	165	0
Chr. VIII	267168	190	0
Chr. VIII	271941	89	0
Chr. VIII	275290	154	0
Chr. VIII	280350	143	0
Chr. VIII	280455	159	0
Chr. VIII	281264	170	0
Chr. VIII	281430	162	0
Chr. VIII	282877	122	1
Chr. VIII	283558	189	1
Chr. VIII	283637	165	1
Chr. VIII	283677	167	1
Chr. VIII	283957	154	1
Chr. VIII	283960	147	1
Chr. VIII	284047	137	1
Chr. VIII	284128	142	1
Chr. VIII	284440	151	1
Chr. VIII	285871	150	1
Chr. VIII	285977	122	1
Chr. VIII	286318	133	1
Chr. VIII	286666	152	1
Chr. VIII	286796	115	1
Chr. VIII	286801	110	1
Chr. VIII	287342	155	1
Chr. VIII	287666	173	1
Chr. VIII	287669	173	1
Chr. VIII	287671	171	1
Chr. VIII	287675	173	1
Chr. VIII	287678	176	1
Chr. VIII	287687	178	1
Chr. VIII	287702	180	1
Chr. VIII	287708	173	1
Chr. VIII	287899	150	1
Chr. VIII	289239	60	1
Chr. VIII	289350	53	1
Chr. VIII	289518	82	1
Chr. VIII	289659	103	1
Chr. VIII	289695	106	1
Chr. VIII	289811	126	1
Chr. VIII	289865	129	1
Chr. VIII	290253	139	1
Chr. VIII	290681	124	1
Chr. VIII	290711	132	1
Chr. VIII	290747	149	1
Chr. VIII	290766	142	1
Chr. VIII	290790	149	1
Chr. VIII	290985	141	1
Chr. VIII	291402	72	1
Chr. VIII	291434	104	1
Chr. VIII	291471	125	1
Chr. VIII	291528	137	1
Chr. VIII	291696	140	1
Chr. VIII	292143	145	1
Chr. VIII	292176	145	1
Chr. VIII	292260	136	1
Chr. VIII	292435	137	1
Chr. VIII	292444	141	1
Chr. VIII	292651	141	1
Chr. VIII	292778	120	1
Chr. VIII	293153	75	1
Chr. VIII	293443	83	1
Chr. VIII	293487	86	1
Chr. VIII	293529	82	1
Chr. VIII	293740	104	1
Chr. VIII	293780	119	1
Chr. VIII	293909	119	1
Chr. VIII	294025	129	1
Chr. VIII	294138	145	1
Chr. VIII	294201	140	1
Chr. VIII	294204	145	1
Chr. VIII	294409	135	1
Chr. VIII	294412	140	1
Chr. VIII	294446	151	1
Chr. VIII	294447	153	1
Chr. VIII	294768	146	1
Chr. VIII	294900	148	1
Chr. VIII	294915	162	1
Chr. VIII	295200	168	1
Chr. VIII	295376	147	1
Chr. VIII	295445	140	1
Chr. VIII	295470	143	1
Chr. VIII	295620	160	1
Chr. VIII	296229	156	1
Chr. VIII	296240	152	1
Chr. VIII	296272	147	1
Chr. VIII	296845	147	1
Chr. VIII	296996	170	1
Chr. VIII	297365	201	1
Chr. VIII	297421	189	1
Chr. VIII	297669	191	1
Chr. VIII	297731	179	1
Chr. VIII	297766	171	1
Chr. VIII	297979	146	1
Chr. VIII	298388	177	1
Chr. VIII	298776	92	1
Chr. VIII	299651	153	1
Chr. VIII	300152	166	1
Chr. VIII	301804	149	1
Chr. VIII	303274	159	1
Chr. VIII	303493	131	1
Chr. VIII	304458	101	1
Chr. VIII	304629	99	1
Chr. VIII	305927	101	1
Chr. VIII	309135	106	1
Chr. VIII	311373	123	1
Chr. VIII	311445	114	1
Chr. VIII	312220	103	1
Chr. VIII	314005	118	1
Chr. VIII	314622	123	1
Chr. VIII	314714	124	1
Chr. VIII	315333	137	1
Chr. VIII	315789	153	1
Chr. VIII	315831	154	1
Chr. VIII	315957	182	1
Chr. VIII	315984	192	1
Chr. VIII	316015	187	1
Chr. VIII	317153	146	1
Chr. VIII	317384	182	1
Chr. VIII	317393	170	1
Chr. VIII	317401	167	1
Chr. VIII	317558	160	1
Chr. VIII	317561	158	1
Chr. VIII	317992	155	1
Chr. VIII	318122	170	1
Chr. VIII	318497	158	1
Chr. VIII	318514	141	1
Chr. VIII	318580	170	1
Chr. VIII	318584	174	1
Chr. VIII	318865	199	1
Chr. VIII	318866	201	1
Chr. VIII	319046	178	1
Chr. VIII	319202	167	1
Chr. VIII	319294	158	1
Chr. VIII	319396	147	1
Chr. VIII	319400	141	1
Chr. VIII	319436	165	1
Chr. VIII	319609	163	1
Chr. VIII	319904	165	1
Chr. VIII	320071	165	1
Chr. VIII	321084	170	1
Chr. VIII	321902	144	1
Chr. VIII	322176	142	1
Chr. VIII	322381	149	1
Chr. VIII	322533	139	1
Chr. VIII	323486	164	1
Chr. VIII	323497	161	1
Chr. VIII	324043	139	1
Chr. VIII	324669	159	1
Chr. VIII	324770	124	1
Chr. VIII	325059	135	1
Chr. VIII	325071	131	1
Chr. VIII	325184	117	0.991453
Chr. VIII	325621	169	1
Chr. VIII	326185	137	1
Chr. VIII	326461	149	1
Chr. VIII	326639	156	1
Chr. VIII	326679	146	0.993151
Chr. VIII	327083	142	1
Chr. VIII	327422	146	1
Chr. VIII	327484	133	1
Chr. VIII	327845	149	1
Chr. VIII	327854	140	0.992857
Chr. VIII	328055	169	1
Chr. VIII	328366	160	1
Chr. VIII	328590	147	1
Chr. VIII	328626	149	1
Chr. VIII	328764	136	1
Chr. VIII	329627	149	1
Chr. VIII	330227	154	1
Chr. VIII	330660	142	1
Chr. VIII	331641	159	1
Chr. VIII	331868	152	1
Chr. VIII	332341	169	1
Chr. VIII	332416	157	1
Chr. VIII	333732	179	1
Chr. VIII	334370	155	1
Chr. VIII	334394	150	1
Chr. VIII	334969	149	1
Chr. VIII	335220	162	1
Chr. VIII	335465	144	1
Chr. VIII	335688	134	1
Chr. VIII	335817	118	1
Chr. VIII	335840	131	1
Chr. VIII	335859	145	1
Chr. VIII	335894	152	1
Chr. VIII	335949	142	1
Chr. VIII	335964	148	1
Chr. VIII	335973	158	1
Chr. VIII	335985	165	0.993939
Chr. VIII	336035	161	1
Chr. VIII	336067	171	1
Chr. VIII	336075	166	1
Chr. VIII	336120	184	1
Chr. VIII	336130	182	1
Chr. VIII	336133	173	1
Chr. VIII	336329	151	1
Chr. VIII	336408	142	1
Chr. VIII	336486	159	1
Chr. VIII	336663	151	1
Chr. VIII	336696	140	1
Chr. VIII	336991	149	0.993289
Chr. VIII	337323	161	1
Chr. VIII	337365	162	1
Chr. VIII	337596	174	1
Chr. VIII	337794	159	1
Chr. VIII	337824	148	1
Chr. VIII	337892	140	1
Chr. VIII	337894	142	1
Chr. VIII	338068	147	1
Chr. VIII	338239	146	1
Chr. VIII	338404	129	1
Chr. VIII	339120	174	1
Chr. VIII	339195	201	1
Chr. VIII	339201	202	1
Chr. VIII	339633	153	1
Chr. VIII	339648	164	1
Chr. VIII	339656	149	1
Chr. VIII	339696	148	1
Chr. VIII	340031	80	1
Chr. VIII	340175	118	1
Chr. VIII	340523	147	1
Chr. VIII	340650	172	1
Chr. VIII	340958	156	1
Chr. VIII	341040	162	1
Chr. VIII	341109	166	0.993976
Chr. VIII	341144	172	1
Chr. VIII	341150	173	1
Chr. VIII	341249	173	1
Chr. VIII	341299	160	1
Chr. VIII	341482	169	1
Chr. VIII	341515	161	1
Chr. VIII	342157	172	1
Chr. VIII	342405	138	1
Chr. VIII	342575	143	1
Chr. VIII	342618	148	1
Chr. VIII	342686	130	1
Chr. VIII	342723	128	1
Chr. VIII	342729	129	1
Chr. VIII	342786	124	1
Chr. VIII	343035	165	1
Chr. VIII	343392	157	1
Chr. VIII	343487	149	1
Chr. VIII	343561	145	1
Chr. VIII	344834	134	1
Chr. VIII	344907	123	1
Chr. VIII	344942	121	1
Chr. VIII	345188	113	1
Chr. VIII	345266	111	1
Chr. VIII	345359	112	1
Chr. VIII	345395	104	1
Chr. VIII	345425	101	1
Chr. VIII	345440	100	1
Chr. VIII	345623	99	1
Chr. VIII	345844	102	1
Chr. VIII	346315	100	1
Chr. VIII	346717	101	1
Chr. VIII	347014	118	1
Chr. VIII	347026	119	1
Chr. VIII	347311	93	1
Chr. VIII	347431	114	1
Chr. VIII	347491	89	1
Chr. VIII	347716	84	1
Chr. VIII	347957	76	1
Chr. VIII	348003	80	1
Chr. VIII	348037	86	1
Chr. VIII	348041	90	1
Chr. VIII	348055	91	1
Chr. VIII	348142	87	1
Chr. VIII	348154	81	1
Chr. VIII	348178	78	1
Chr. VIII	348326	96	1
Chr. VIII	348420	93	1
Chr. VIII	348461	91	1
Chr. VIII	348462	89	1
Chr. VIII	348572	92	1
Chr. VIII	348634	93	1
Chr. VIII	348790	98	1
Chr. VIII	348802	96	1
Chr. VIII	348883	71	1
Chr. VIII	348973	86	1
Chr. VIII	348982	81	1
Chr. VIII	349328	79	1
Chr. VIII	349353	80	1
Chr. VIII	349388	78	1
Chr. VIII	349420	79	1
Chr. VIII	349468	83	1
Chr. VIII	349489	81	1
Chr. VIII	349552	83	1
Chr. VIII	349648	72	1
Chr. VIII	349745	88	1
Chr. VIII	349748	86	1
Chr. VIII	349882	77	1
Chr. VIII	349912	86	1
Chr. VIII	350236	77	1
Chr. VIII	350566	91	1
Chr. VIII	350845	83	1
Chr. VIII	350962	101	1
Chr. VIII	351073	86	1
Chr. VIII	351418	91	1
Chr. VIII	351568	91	1
Chr. VIII	351601	98	1
Chr. VIII	351675	109	1
Chr. VIII	351784	103	1
Chr. VIII	351889	108	1
Chr. VIII	352512	105	0.990476
Chr. VIII	352532	116	0.991379
Chr. VIII	352905	130	1
Chr. VIII	353097	114	1
Chr. VIII	353157	121	1
Chr. VIII	353343	105	1
Chr. VIII	354035	121	1
Chr. VIII	354125	109	1
Chr. VIII	354571	152	1
Chr. VIII	354573	159	1
Chr. VIII	354672	164	1
Chr. VIII	354747	153	1
Chr. VIII	355175	139	1
Chr. VIII	355349	128	1
Chr. VIII	355733	160	1
Chr. VIII	356131	168	1
Chr. VIII	356232	168	1
Chr. VIII	356260	176	1
Chr. VIII	356291	194	1
Chr. VIII	356819	138	1
Chr. VIII	356996	147	1
Chr. VIII	357046	135	1
Chr. VIII	357943	147	1
Chr. VIII	358013	154	1
Chr. VIII	358234	131	1
Chr. VIII	358311	138	1
Chr. VIII	358374	150	1
Chr. VIII	358612	159	0.993711
Chr. VIII	358619	161	1
Chr. VIII	358703	165	1
Chr. VIII	358745	154	1
Chr. VIII	358913	164	1
Chr. VIII	359103	166	1
Chr. VIII	359104	161	1
Chr. VIII	359316	153	1
Chr. VIII	359491	130	1
Chr. VIII	359540	128	1
Chr. VIII	359563	131	1
Chr. VIII	359581	133	1
Chr. VIII	359634	126	1
Chr. VIII	359637	129	1
Chr. VIII	359646	123	1
Chr. VIII	359669	141	1
Chr. VIII	359915	146	1
Chr. VIII	360002	152	1
Chr. VIII	360080	175	1
Chr. VIII	360186	186	1
Chr. VIII	360262	167	1
Chr. VIII	360415	151	1
Chr. VIII	360430	148	1
Chr. VIII	360489	143	1
Chr. VIII	360543	118	1
Chr. VIII	360630	117	1
Chr. VIII	360689	110	1
Chr. VIII	360717	109	1
Chr. VIII	360746	96	1
Chr. VIII	360898	99	1
Chr. VIII	360906	98	1
Chr. VIII	361022	90	1
Chr. VIII	361245	146	1
Chr. VIII	361539	153	1
Chr. VIII	361569	138	1
Chr. VIII	361697	123	1
Chr. VIII	362504	182	1
Chr. VIII	362567	193	1
Chr. VIII	362829	149	1
Chr. VIII	362833	151	1
Chr. VIII	363155	140	1
Chr. VIII	363626	150	1
Chr. VIII	363629	160	1
Chr. VIII	363695	164	1
Chr. VIII	364046	175	1
Chr. VIII	364222	178	1
Chr. VIII	364369	183	1
Chr. VIII	364400	167	1
Chr. VIII	364427	168	1
Chr. VIII	364433	170	1
Chr. VIII	364439	172	1
Chr. VIII	364600	153	1
Chr. VIII	364680	140	1
Chr. VIII	364692	147	1
Chr. VIII	364782	151	1
Chr. VIII	364791	144	1
Chr. VIII	364860	141	1
Chr. VIII	364974	178	1
Chr. VIII	365084	151	1
Chr. VIII	365135	134	1
Chr. VIII	365187	145	1
Chr. VIII	365208	136	1
Chr. VIII	365376	122	1
Chr. VIII	365412	133	1
Chr. VIII	365415	125	1
Chr. VIII	365424	134	1
Chr. VIII	365442	145	1
Chr. VIII	365964	150	1
Chr. VIII	366137	162	1
Chr. VIII	366191	177	1
Chr. VIII	366283	164	1
Chr. VIII	366663	158	1
Chr. VIII	366747	167	1
Chr. VIII	366783	174	1
Chr. VIII	367199	155	1
Chr. VIII	367303	162	1
Chr. VIII	367495	182	1
Chr. VIII	368538	116	1
Chr. VIII	368547	117	1
Chr. VIII	368559	121	1
Chr. VIII	368724	136	1
Chr. VIII	368916	143	1
Chr. VIII	369473	168	0.994048
Chr. VIII	369483	167	1
Chr. VIII	369658	163	1
Chr. VIII	369871	153	1
Chr. VIII	369898	147	1
Chr. VIII	370655	144	1
Chr. VIII	370657	139	1
Chr. VIII	370683	142	1
Chr. VIII	370697	139	1
Chr. VIII	370707	127	1
Chr. VIII	370842	124	1
Chr. VIII	370980	139	1
Chr. VIII	370997	149	1
Chr. VIII	371268	201	1
Chr. VIII	371744	160	1
Chr. VIII	371815	172	1
Chr. VIII	371998	170	1
Chr. VIII	372114	171	1
Chr. VIII	372426	161	1
Chr. VIII	372470	171	1
Chr. VIII	372533	176	1
Chr. VIII	372577	172	1
Chr. VIII	372705	171	1
Chr. VIII	372964	171	1
Chr. VIII	373115	170	1
Chr. VIII	373116	173	1
Chr. VIII	373555	161	1
Chr. VIII	373732	167	1
Chr. VIII	373932	160	1
Chr. VIII	373987	163	1
Chr. VIII	374064	165	1
Chr. VIII	374774	157	1
Chr. VIII	374792	157	1
Chr. VIII	374794	157	1
Chr. VIII	375059	199	1
Chr. VIII	375097	178	1
Chr. VIII	375221	165	1
Chr. VIII	375301	154	1
Chr. VIII	375520	113	1
Chr. VIII	375560	110	1
Chr. VIII	375658	167	1
Chr. VIII	375686	168	1
Chr. VIII	375703	164	1
Chr. VIII	375742	164	1
Chr. VIII	375825	152	1
Chr. VIII	375930	154	1
Chr. VIII	375943	164	1
Chr. VIII	376120	175	1
Chr. VIII	376261	167	1
Chr. VIII	376263	165	1
Chr. VIII	376320	170	1
Chr. VIII	376395	157	1
Chr. VIII	376477	184	1
Chr. VIII	376578	167	1
Chr. VIII	376829	169	1
Chr. VIII	377068	154	1
Chr. VIII	377259	167	1
Chr. VIII	377268	173	1
Chr. VIII	377294	170	1
Chr. VIII	377321	169	1
Chr. VIII	377349	166	1
Chr. VIII	377373	161	1
Chr. VIII	377460	159	0.993711
Chr. VIII	377707	162	1
Chr. VIII	377712	161	1
Chr. VIII	377752	170	1
Chr. VIII	377834	158	1
Chr. VIII	377841	158	1
Chr. VIII	377956	128	1
Chr. VIII	378025	133	1
Chr. VIII	378065	117	1
Chr. VIII	378101	91	1
Chr. VIII	378194	97	1
Chr. VIII	378228	118	1
Chr. VIII	378234	125	1
Chr. VIII	378579	142	1
Chr. VIII	378618	139	1
Chr. VIII	378642	139	1
Chr. VIII	378942	158	1
Chr. VIII	379023	157	1
Chr. VIII	379070	156	1
Chr. VIII	379353	128	1
Chr. VIII	379789	139	1
Chr. VIII	380067	145	1
Chr. VIII	380351	149	1
Chr. VIII	380512	158	1
Chr. VIII	380530	162	1
Chr. VIII	380531	156	1
Chr. VIII	380673	166	1
Chr. VIII	380748	170	1
Chr. VIII	380790	153	1
Chr. VIII	380814	162	1
Chr. VIII	381058	163	1
Chr. VIII	381183	157	1
Chr. VIII	381426	134	1
Chr. VIII	381493	129	1
Chr. VIII	381497	124	1
Chr. VIII	381514	125	1
Chr. VIII	381527	126	1
Chr. VIII	381634	145	1
Chr. VIII	381642	148	1
Chr. VIII	381693	153	1
Chr. VIII	381783	144	1
Chr. VIII	381832	147	1
Chr. VIII	382504	116	1
Chr. VIII	382524	107	1
Chr. VIII	382544	98	1
Chr. VIII	382545	94	1
Chr. VIII	382601	118	1
Chr. VIII	382602	119	1
Chr. VIII	382626	131	1
Chr. VIII	382654	119	1
Chr. VIII	382788	143	1
Chr. VIII	382813	153	1
Chr. VIII	382878	162	1
Chr. VIII	382963	157	1
Chr. VIII	382967	138	1
Chr. VIII	383032	165	1
Chr. VIII	383037	159	1
Chr. VIII	383055	165	1
Chr. VIII	383077	156	1
Chr. VIII	383099	156	1
Chr. VIII	383114	153	1
Chr. VIII	383160	156	1
Chr. VIII	383194	153	1
Chr. VIII	383199	153	1
Chr. VIII	383205	154	1
Chr. VIII	383206	152	1
Chr. VIII	383247	168	1
Chr. VIII	383257	169	1
Chr. VIII	383265	155	0.987097
Chr. VIII	383266	159	0.987421
Chr. VIII	383395	161	1
Chr. VIII	383476	180	1
Chr. VIII	383636	161	1
Chr. VIII	383678	158	1
Chr. VIII	383744	137	1
Chr. VIII	383847	154	1
Chr. VIII	383960	169	1
Chr. VIII	384317	151	1
Chr. VIII	384503	184	1
Chr. VIII	384582	159	1
Chr. VIII	384631	147	1
Chr. VIII	384685	147	1
Chr. VIII	384736	148	1
Chr. VIII	384823	153	1
Chr. VIII	384865	129	1
Chr. VIII	384997	127	1
Chr. VIII	385006	127	1
Chr. VIII	385054	133	1
Chr. VIII	385098	131	1
Chr. VIII	385186	131	1
Chr. VIII	385620	169	1
Chr. VIII	385875	131	1
Chr. VIII	385984	118	1
Chr. VIII	386000	115	1
Chr. VIII	386061	106	1
Chr. VIII	386144	103	1
Chr. VIII	386272	110	1
Chr. VIII	386355	125	1
Chr. VIII	386487	108	1
Chr. VIII	386883	95	1
Chr. VIII	386919	84	1
Chr. VIII	387002	93	1
Chr. VIII	387483	90	1
Chr. VIII	387687	97	1
Chr. VIII	387771	128	1
Chr. VIII	387777	124	1
Chr. VIII	387911	147	1
Chr. VIII	388103	150	1
Chr. VIII	388130	136	1
Chr. VIII	388214	152	1
Chr. VIII	388271	161	1
Chr. VIII	388300	154	1
Chr. VIII	388397	176	1
Chr. VIII	388478	182	1
Chr. VIII	388520	162	1
Chr. VIII	388553	162	1
Chr. VIII	388664	142	1
Chr. VIII	389075	57	1
Chr. VIII	389076	55	0
Chr. VIII	389079	58	0
Chr. VIII	389082	56	0
Chr. VIII	389089	60	0
Chr. VIII	389090	60	0
Chr. VIII	389099	63	0
Chr. VIII	389105	58	1
Chr. VIII	389108	61	1
Chr. VIII	389115	52	0
Chr. VIII	389117	57	0
Chr. VIII	389119	52	0
Chr. VIII	389120	56	0
Chr. VIII	389121	51	1
Chr. VIII	389125	51	0
Chr. VIII	389545	87	1
Chr. VIII	389626	126	1
Chr. VIII	389677	128	1
Chr. VIII	389730	122	1
Chr. VIII	389922	147	1
Chr. VIII	389979	142	1
Chr. VIII	391191	129	1
Chr. VIII	391303	106	1
Chr. VIII	391351	100	1
Chr. VIII	392275	114	1
Chr. VIII	392426	128	1
Chr. VIII	392632	136	1
Chr. VIII	392814	147	1
Chr. VIII	394179	115	1
Chr. VIII	394206	116	1
Chr. VIII	394232	120	1
Chr. VIII	394302	135	1
Chr. VIII	394731	141	1
Chr. VIII	395195	143	1
Chr. VIII	395277	161	1
Chr. VIII	395310	157	1
Chr. VIII	395386	144	1
Chr. VIII	395453	166	1
Chr. VIII	395585	163	1
Chr. VIII	395667	146	1
Chr. VIII	395744	159	1
Chr. VIII	396036	136	1
Chr. VIII	396060	151	1
Chr. VIII	396688	143	1
Chr. VIII	396723	129	1
Chr. VIII	396784	112	1
Chr. VIII	397221	120	0.991667
Chr. VIII	397520	155	1
Chr. VIII	398182	168	1
Chr. VIII	398255	184	1
Chr. VIII	398618	163	1
Chr. VIII	400290	165	1
Chr. VIII	400335	153	1
Chr. VIII	400451	174	1
Chr. VIII	400960	133	1
Chr. VIII	401190	123	1
Chr. VIII	401205	127	1
Chr. VIII	401729	134	1
Chr. VIII	401862	117	1
Chr. VIII	402413	108	1
Chr. VIII	402437	106	1
Chr. VIII	402653	110	1
Chr. VIII	402730	92	1
Chr. VIII	402753	108	1
Chr. VIII	402891	121	1
Chr. VIII	402916	114	1
Chr. VIII	402933	109	1
Chr. VIII	402990	101	1
Chr. VIII	403022	105	1
Chr. VIII	403115	117	1
Chr. VIII	403151	107	1
Chr. VIII	403244	99	1
Chr. VIII	403556	112	1
Chr. VIII	403646	125	1
Chr. VIII	403805	96	1
Chr. VIII	403836	96	1
Chr. VIII	404246	84	1
Chr. VIII	404452	116	1
Chr. VIII	404521	117	1
Chr. VIII	404646	96	1
Chr. VIII	404657	85	1
Chr. VIII	404970	73	1
Chr. VIII	405006	89	1
Chr. VIII	405302	90	1
Chr. VIII	405579	67	1
Chr. VIII	406077	57	1
Chr. VIII	406328	55	1
Chr. VIII	406414	58	1
Chr. VIII	406429	66	1
Chr. VIII	406474	73	1
Chr. VIII	406524	81	1
Chr. VIII	406960	75	1
Chr. VIII	407003	79	1
Chr. VIII	407302	79	1
Chr. VIII	407923	76	1
Chr. VIII	408045	64	1
Chr. VIII	408482	57	1
Chr. VIII	409115	77	1
Chr. VIII	409526	68	1
Chr. VIII	409647	70	1
Chr. VIII	410129	58	1
Chr. VIII	410162	76	1
Chr. VIII	410621	84	1
Chr. VIII	410842	72	1
Chr. VIII	411033	72	1
Chr. VIII	411039	72	1
Chr. VIII	412127	83	1
Chr. VIII	412143	81	1
Chr. VIII	412170	89	1
Chr. VIII	412418	116	1
Chr. VIII	412427	122	1
Chr. VIII	412436	123	1
Chr. VIII	412447	126	1
Chr. VIII	412590	98	1
Chr. VIII	412707	119	1
Chr. VIII	412880	113	1
Chr. VIII	412963	105	1
Chr. VIII	413370	86	1
Chr. VIII	413574	75	1
Chr. VIII	413635	59	1
Chr. VIII	413940	118	1
Chr. VIII	414234	124	1
Chr. VIII	414321	147	1
Chr. VIII	414384	142	1
Chr. VIII	414435	133	1
Chr. VIII	414714	141	1
Chr. VIII	414877	167	1
Chr. VIII	415326	126	1
Chr. VIII	415374	145	1
Chr. VIII	415914	138	1
Chr. VIII	416109	173	1
Chr. VIII	416265	171	1
Chr. VIII	416592	171	1
Chr. VIII	416601	165	1
Chr. VIII	416745	180	1
Chr. VIII	416784	162	1
Chr. VIII	416857	155	1
Chr. VIII	417002	126	1
Chr. VIII	417114	142	1
Chr. VIII	417265	148	1
Chr. VIII	417266	144	1
Chr. VIII	417310	163	1
Chr. VIII	417518	175	1
Chr. VIII	417602	164	1
Chr. VIII	417764	152	1
Chr. VIII	417927	138	1
Chr. VIII	417967	142	1
Chr. VIII	418214	163	1
Chr. VIII	418349	158	1
Chr. VIII	418376	145	1
Chr. VIII	418380	148	1
Chr. VIII	418718	144	0
Chr. VIII	418992	88	0
Chr. VIII	419057	112	0
Chr. VIII	419187	120	0
Chr. VIII	419380	130	0
Chr. VIII	419449	144	0
Chr. VIII	419744	174	0
Chr. VIII	419838	152	0
Chr. VIII	419952	166	0
Chr. VIII	420099	175	0
Chr. VIII	420265	183	0
Chr. VIII	420359	179	0
Chr. VIII	420455	165	0
Chr. VIII	420572	148	0.243243
Chr. VIII	420823	169	0
Chr. VIII	420865	181	0
Chr. VIII	420997	165	0
Chr. VIII	421000	162	0
Chr. VIII	421075	162	0
Chr. VIII	421312	163	0
Chr. VIII	421321	151	0
Chr. VIII	421410	169	0
Chr. VIII	421507	161	0
Chr. VIII	421639	160	0
Chr. VIII	421693	169	0
Chr. VIII	421840	177	0
Chr. VIII	422434	154	0
Chr. VIII	422538	162	0
Chr. VIII	422684	170	0
Chr. VIII	422786	182	0
Chr. VIII	422798	175	0
Chr. VIII	422992	131	0
Chr. VIII	423420	153	0
Chr. VIII	423705	158	0
Chr. VIII	423870	136	0
Chr. VIII	424191	135	0
Chr. VIII	424237	129	0.00775194
Chr. VIII	424281	141	0
Chr. VIII	424326	145	0
Chr. VIII	424817	150	0
Chr. VIII	425312	165	0
Chr. VIII	425423	130	0
Chr. VIII	425453	133	0
Chr. VIII	425823	109	0
Chr. VIII	426069	112	0
Chr. VIII	426306	115	0
Chr. VIII	426443	113	0
Chr. VIII	426716	106	0
Chr. VIII	427277	100	0
Chr. VIII	427308	101	0
Chr. VIII	427439	100	0
Chr. VIII	427565	100	0
Chr. VIII	427619	104	0
Chr. VIII	427646	103	0
Chr. VIII	427782	99	0
Chr. VIII	428018	85	0
Chr. VIII	428027	90	0
Chr. VIII	428044	88	0
Chr. VIII	428241	82	0
Chr. VIII	428290	82	0
Chr. VIII	428297	79	0
Chr. VIII	428387	94	0
Chr. VIII	428414	85	0
Chr. VIII	428428	89	0
Chr. VIII	428429	88	0
Chr. VIII	428431	79	0
Chr. VIII	428574	79	0
Chr. VIII	428607	81	0
Chr. VIII	428622	69	0
Chr. VIII	428819	90	0
Chr. VIII	428824	95	0
Chr. VIII	429261	101	0
Chr. VIII	429302	102	0
Chr. VIII	429343	112	0
Chr. VIII	429603	88	0
Chr. VIII	429990	116	0
Chr. VIII	430130	92	0
Chr. VIII	430273	72	0
Chr. VIII	430901	79	0
Chr. VIII	431051	99	0
Chr. VIII	431645	110	0
Chr. VIII	431782	103	0
Chr. VIII	432474	125	0
Chr. VIII	433037	115	0
Chr. VIII	433172	126	0
Chr. VIII	433370	123	0
Chr. VIII	433529	120	0
Chr. VIII	433579	117	0
Chr. VIII	433706	124	0
Chr. VIII	433873	133	0
Chr. VIII	434154	141	0
Chr. VIII	434369	121	0
Chr. VIII	434399	124	0
Chr. VIII	434504	118	0
Chr. VIII	434720	113	0
Chr. VIII	434957	131	0
Chr. VIII	435146	123	0
Chr. VIII	435305	96	0
Chr. VIII	435539	117	0
Chr. VIII	435693	140	0
Chr. VIII	435713	150	0
Chr. VIII	435830	136	0
Chr. VIII	435968	144	0
Chr. VIII	436638	124	0
Chr. VIII	436780	97	0
Chr. VIII	436805	104	0
Chr. VIII	436978	108	0
Chr. VIII	437974	145	0
Chr. VIII	438697	176	0
Chr. VIII	439087	194	0
Chr. VIII	439148	176	0
Chr. VIII	439232	176	0
Chr. VIII	439686	163	0
Chr. VIII	439692	163	0
Chr. VIII	439716	157	0
Chr. VIII	439725	158	0
Chr. VIII	439766	175	0
Chr. VIII	440234	122	0
Chr. VIII	440472	149	0
Chr. VIII	440806	98	0
Chr. VIII	440974	137	0
Chr. VIII	441030	132	0
Chr. VIII	441167	151	0
Chr. VIII	441251	154	0
Chr. VIII	441621	153	0
Chr. VIII	441944	144	0
Chr. VIII	442030	163	0
Chr. VIII	442169	172	0
Chr. VIII	442176	159	0
Chr. VIII	442747	174	0
Chr. VIII	443428	145	0
Chr. VIII	444619	177	0
Chr. VIII	444856	163	0
Chr. VIII	444916	168	0
Chr. VIII	445303	129	0
Chr. VIII	445557	153	0.0653595
Chr. VIII	446336	139	0
Chr. VIII	446481	135	0
Chr. VIII	446482	134	0
Chr. VIII	446496	141	0
Chr. VIII	446676	169	0
Chr. VIII	447248	129	0
Chr. VIII	447419	120	0
Chr. VIII	447718	108	0
[truncated: 3,754 more rows]
