# Supplementary material for: Rapid evolution driven by translocation-associated selection during meiosis
Source: EMBO Rep. 2026 Jun 16;27(14):4011–28. doi: 10.1038/s44319-026-00820-6 (PMC13400751; doi:10.1038/s44319-026-00820-6)
Supplement: Supplementary file 13 — Source data Fig. 2 [file 44319_2026_820_MOESM13_ESM.zip › Figure 2 Source Data/2D/Figure 2D Chr.VIII_Chr.XVI_linkage_of_XVI-A_spores.xlsx]

## Sheet: merged_aneu_data
Chromosome	Position	DP	AF	Source
Chr. VIII	5336	2	1	XVI-A_spore_1
Chr. VIII	5338	2	0	XVI-A_spore_1
Chr. VIII	14947	37	1	XVI-A_spore_1
Chr. VIII	15239	87	1	XVI-A_spore_1
Chr. VIII	15293	89	1	XVI-A_spore_1
Chr. VIII	15636	99	1	XVI-A_spore_1
Chr. VIII	15928	98	1	XVI-A_spore_1
Chr. VIII	16403	95	1	XVI-A_spore_1
Chr. VIII	16495	97	0.989691	XVI-A_spore_1
Chr. VIII	16634	94	1	XVI-A_spore_1
Chr. VIII	16671	85	0.988235	XVI-A_spore_1
Chr. VIII	16698	88	1	XVI-A_spore_1
Chr. VIII	16735	96	1	XVI-A_spore_1
Chr. VIII	16805	104	1	XVI-A_spore_1
Chr. VIII	16886	94	1	XVI-A_spore_1
Chr. VIII	16906	94	1	XVI-A_spore_1
Chr. VIII	17019	102	1	XVI-A_spore_1
Chr. VIII	17627	92	1	XVI-A_spore_1
Chr. VIII	18076	90	0.988889	XVI-A_spore_1
Chr. VIII	19760	122	1	XVI-A_spore_1
Chr. VIII	19842	119	1	XVI-A_spore_1
Chr. VIII	20772	109	1	XVI-A_spore_1
Chr. VIII	27634	99	1	XVI-A_spore_1
Chr. VIII	27733	105	1	XVI-A_spore_1
Chr. VIII	29667	97	1	XVI-A_spore_1
Chr. VIII	30465	111	1	XVI-A_spore_1
Chr. VIII	31583	108	1	XVI-A_spore_1
Chr. VIII	31647	114	1	XVI-A_spore_1
Chr. VIII	31737	111	1	XVI-A_spore_1
Chr. VIII	32626	109	1	XVI-A_spore_1
Chr. VIII	32627	110	1	XVI-A_spore_1
Chr. VIII	32628	107	1	XVI-A_spore_1
Chr. VIII	34710	94	1	XVI-A_spore_1
Chr. VIII	34938	86	1	XVI-A_spore_1
Chr. VIII	36302	109	1	XVI-A_spore_1
Chr. VIII	40450	83	1	XVI-A_spore_1
Chr. VIII	42121	128	1	XVI-A_spore_1
Chr. VIII	42238	124	1	XVI-A_spore_1
Chr. VIII	42789	115	1	XVI-A_spore_1
Chr. VIII	42932	118	1	XVI-A_spore_1
Chr. VIII	43002	109	1	XVI-A_spore_1
Chr. VIII	46074	84	1	XVI-A_spore_1
Chr. VIII	47367	102	1	XVI-A_spore_1
Chr. VIII	47642	93	1	XVI-A_spore_1
Chr. VIII	48214	85	1	XVI-A_spore_1
Chr. VIII	48299	86	1	XVI-A_spore_1
Chr. VIII	49346	81	1	XVI-A_spore_1
Chr. VIII	50249	85	1	XVI-A_spore_1
Chr. VIII	51314	105	1	XVI-A_spore_1
Chr. VIII	51892	99	1	XVI-A_spore_1
Chr. VIII	53214	110	1	XVI-A_spore_1
Chr. VIII	53483	99	1	XVI-A_spore_1
Chr. VIII	53579	89	1	XVI-A_spore_1
Chr. VIII	53843	103	1	XVI-A_spore_1
Chr. VIII	53882	101	1	XVI-A_spore_1
Chr. VIII	54035	97	1	XVI-A_spore_1
Chr. VIII	54138	88	1	XVI-A_spore_1
Chr. VIII	54263	98	1	XVI-A_spore_1
Chr. VIII	54591	79	1	XVI-A_spore_1
Chr. VIII	55333	102	1	XVI-A_spore_1
Chr. VIII	55348	92	1	XVI-A_spore_1
Chr. VIII	55457	91	1	XVI-A_spore_1
Chr. VIII	55458	91	1	XVI-A_spore_1
Chr. VIII	55477	99	1	XVI-A_spore_1
Chr. VIII	55990	83	1	XVI-A_spore_1
Chr. VIII	56032	76	1	XVI-A_spore_1
Chr. VIII	56252	69	1	XVI-A_spore_1
Chr. VIII	56351	89	1	XVI-A_spore_1
Chr. VIII	56808	75	1	XVI-A_spore_1
Chr. VIII	56867	92	1	XVI-A_spore_1
Chr. VIII	57176	118	1	XVI-A_spore_1
Chr. VIII	57484	69	1	XVI-A_spore_1
Chr. VIII	57580	95	1	XVI-A_spore_1
Chr. VIII	57605	87	1	XVI-A_spore_1
Chr. VIII	57836	101	1	XVI-A_spore_1
Chr. VIII	58148	93	1	XVI-A_spore_1
Chr. VIII	58411	102	1	XVI-A_spore_1
Chr. VIII	58524	96	1	XVI-A_spore_1
Chr. VIII	58546	103	1	XVI-A_spore_1
Chr. VIII	58723	85	1	XVI-A_spore_1
Chr. VIII	59070	67	1	XVI-A_spore_1
Chr. VIII	59205	86	1	XVI-A_spore_1
Chr. VIII	59498	115	1	XVI-A_spore_1
Chr. VIII	59575	110	1	XVI-A_spore_1
Chr. VIII	59614	98	1	XVI-A_spore_1
Chr. VIII	59798	111	1	XVI-A_spore_1
Chr. VIII	60158	94	1	XVI-A_spore_1
Chr. VIII	60191	102	1	XVI-A_spore_1
Chr. VIII	60290	98	1	XVI-A_spore_1
Chr. VIII	60451	89	1	XVI-A_spore_1
Chr. VIII	60709	97	1	XVI-A_spore_1
Chr. VIII	60719	101	1	XVI-A_spore_1
Chr. VIII	61047	112	1	XVI-A_spore_1
Chr. VIII	61057	116	1	XVI-A_spore_1
Chr. VIII	61125	98	1	XVI-A_spore_1
Chr. VIII	61175	97	1	XVI-A_spore_1
Chr. VIII	61184	103	1	XVI-A_spore_1
Chr. VIII	61190	95	1	XVI-A_spore_1
Chr. VIII	61373	80	1	XVI-A_spore_1
Chr. VIII	61388	94	1	XVI-A_spore_1
Chr. VIII	61495	90	1	XVI-A_spore_1
Chr. VIII	61500	86	1	XVI-A_spore_1
Chr. VIII	61547	91	1	XVI-A_spore_1
Chr. VIII	61577	100	1	XVI-A_spore_1
Chr. VIII	61954	91	1	XVI-A_spore_1
Chr. VIII	62234	87	1	XVI-A_spore_1
Chr. VIII	62380	82	1	XVI-A_spore_1
Chr. VIII	62455	71	1	XVI-A_spore_1
Chr. VIII	62587	96	1	XVI-A_spore_1
Chr. VIII	62674	90	1	XVI-A_spore_1
Chr. VIII	62690	95	1	XVI-A_spore_1
Chr. VIII	62698	95	1	XVI-A_spore_1
Chr. VIII	62702	96	1	XVI-A_spore_1
Chr. VIII	62714	80	1	XVI-A_spore_1
Chr. VIII	62730	86	1	XVI-A_spore_1
Chr. VIII	62734	87	1	XVI-A_spore_1
Chr. VIII	62846	87	1	XVI-A_spore_1
Chr. VIII	62950	91	0.989011	XVI-A_spore_1
Chr. VIII	62981	102	1	XVI-A_spore_1
Chr. VIII	63044	105	1	XVI-A_spore_1
Chr. VIII	63051	106	1	XVI-A_spore_1
Chr. VIII	63279	111	1	XVI-A_spore_1
Chr. VIII	63315	108	1	XVI-A_spore_1
Chr. VIII	63548	101	1	XVI-A_spore_1
Chr. VIII	63583	91	1	XVI-A_spore_1
Chr. VIII	63699	98	1	XVI-A_spore_1
Chr. VIII	63837	86	1	XVI-A_spore_1
Chr. VIII	63862	94	1	XVI-A_spore_1
Chr. VIII	63916	95	0.989474	XVI-A_spore_1
Chr. VIII	63931	92	1	XVI-A_spore_1
Chr. VIII	64083	91	1	XVI-A_spore_1
Chr. VIII	64197	87	1	XVI-A_spore_1
Chr. VIII	64224	89	1	XVI-A_spore_1
Chr. VIII	64282	86	1	XVI-A_spore_1
Chr. VIII	64292	78	1	XVI-A_spore_1
Chr. VIII	64328	80	1	XVI-A_spore_1
Chr. VIII	64330	84	1	XVI-A_spore_1
Chr. VIII	64331	78	1	XVI-A_spore_1
Chr. VIII	64341	75	1	XVI-A_spore_1
Chr. VIII	64396	74	1	XVI-A_spore_1
Chr. VIII	64729	106	1	XVI-A_spore_1
Chr. VIII	64903	109	1	XVI-A_spore_1
Chr. VIII	65284	110	1	XVI-A_spore_1
Chr. VIII	65380	103	1	XVI-A_spore_1
Chr. VIII	65412	113	1	XVI-A_spore_1
Chr. VIII	65626	113	1	XVI-A_spore_1
Chr. VIII	65967	116	1	XVI-A_spore_1
Chr. VIII	65979	110	1	XVI-A_spore_1
Chr. VIII	66117	85	1	XVI-A_spore_1
Chr. VIII	66123	84	1	XVI-A_spore_1
Chr. VIII	66154	83	0.987952	XVI-A_spore_1
Chr. VIII	66220	106	1	XVI-A_spore_1
Chr. VIII	66482	104	1	XVI-A_spore_1
Chr. VIII	66559	83	1	XVI-A_spore_1
Chr. VIII	66561	82	1	XVI-A_spore_1
Chr. VIII	66569	23	0.0869565	XVI-A_spore_1
Chr. VIII	66700	109	1	XVI-A_spore_1
Chr. VIII	67460	105	1	XVI-A_spore_1
Chr. VIII	67971	103	1	XVI-A_spore_1
Chr. VIII	68121	110	1	XVI-A_spore_1
Chr. VIII	68202	110	1	XVI-A_spore_1
Chr. VIII	68259	106	1	XVI-A_spore_1
Chr. VIII	68284	109	1	XVI-A_spore_1
Chr. VIII	68367	107	1	XVI-A_spore_1
Chr. VIII	68532	93	1	XVI-A_spore_1
Chr. VIII	68854	79	1	XVI-A_spore_1
Chr. VIII	68905	81	1	XVI-A_spore_1
Chr. VIII	69088	67	1	XVI-A_spore_1
Chr. VIII	69672	105	1	XVI-A_spore_1
Chr. VIII	69741	118	1	XVI-A_spore_1
Chr. VIII	70138	91	1	XVI-A_spore_1
Chr. VIII	70273	101	1	XVI-A_spore_1
Chr. VIII	70286	95	1	XVI-A_spore_1
Chr. VIII	70434	104	1	XVI-A_spore_1
Chr. VIII	70548	111	1	XVI-A_spore_1
Chr. VIII	70883	114	1	XVI-A_spore_1
Chr. VIII	70885	125	1	XVI-A_spore_1
Chr. VIII	70950	121	1	XVI-A_spore_1
Chr. VIII	71421	115	1	XVI-A_spore_1
Chr. VIII	71457	125	1	XVI-A_spore_1
Chr. VIII	71625	108	1	XVI-A_spore_1
Chr. VIII	71650	105	1	XVI-A_spore_1
Chr. VIII	71685	107	1	XVI-A_spore_1
Chr. VIII	71987	83	1	XVI-A_spore_1
Chr. VIII	72011	82	1	XVI-A_spore_1
Chr. VIII	72058	99	1	XVI-A_spore_1
Chr. VIII	72171	95	1	XVI-A_spore_1
Chr. VIII	72478	122	1	XVI-A_spore_1
Chr. VIII	72487	114	1	XVI-A_spore_1
Chr. VIII	72493	113	1	XVI-A_spore_1
Chr. VIII	72501	109	1	XVI-A_spore_1
Chr. VIII	72547	102	1	XVI-A_spore_1
Chr. VIII	72634	100	1	XVI-A_spore_1
Chr. VIII	72635	94	1	XVI-A_spore_1
Chr. VIII	72739	107	1	XVI-A_spore_1
Chr. VIII	72862	101	1	XVI-A_spore_1
Chr. VIII	72925	105	1	XVI-A_spore_1
Chr. VIII	73129	119	1	XVI-A_spore_1
Chr. VIII	73264	114	1	XVI-A_spore_1
Chr. VIII	73285	108	1	XVI-A_spore_1
Chr. VIII	73441	120	1	XVI-A_spore_1
Chr. VIII	73687	121	1	XVI-A_spore_1
Chr. VIII	73735	126	1	XVI-A_spore_1
Chr. VIII	73741	121	1	XVI-A_spore_1
Chr. VIII	73929	105	1	XVI-A_spore_1
Chr. VIII	73993	115	1	XVI-A_spore_1
Chr. VIII	74059	133	1	XVI-A_spore_1
Chr. VIII	74101	145	1	XVI-A_spore_1
Chr. VIII	74246	136	1	XVI-A_spore_1
Chr. VIII	74321	131	1	XVI-A_spore_1
Chr. VIII	74397	135	1	XVI-A_spore_1
Chr. VIII	74400	134	1	XVI-A_spore_1
Chr. VIII	74421	129	1	XVI-A_spore_1
Chr. VIII	74435	131	1	XVI-A_spore_1
Chr. VIII	74477	121	1	XVI-A_spore_1
Chr. VIII	74519	115	1	XVI-A_spore_1
Chr. VIII	74573	112	1	XVI-A_spore_1
Chr. VIII	74587	105	1	XVI-A_spore_1
Chr. VIII	74593	111	1	XVI-A_spore_1
Chr. VIII	74611	110	1	XVI-A_spore_1
Chr. VIII	74705	105	1	XVI-A_spore_1
Chr. VIII	74714	110	1	XVI-A_spore_1
Chr. VIII	74718	113	1	XVI-A_spore_1
Chr. VIII	74727	107	1	XVI-A_spore_1
Chr. VIII	74846	95	1	XVI-A_spore_1
Chr. VIII	74924	95	1	XVI-A_spore_1
Chr. VIII	74974	92	0.913043	XVI-A_spore_1
Chr. VIII	74998	100	1	XVI-A_spore_1
Chr. VIII	75187	109	1	XVI-A_spore_1
Chr. VIII	75639	101	1	XVI-A_spore_1
Chr. VIII	75768	95	1	XVI-A_spore_1
Chr. VIII	76093	99	1	XVI-A_spore_1
Chr. VIII	76095	100	1	XVI-A_spore_1
Chr. VIII	76580	111	1	XVI-A_spore_1
Chr. VIII	76673	105	1	XVI-A_spore_1
Chr. VIII	76691	105	1	XVI-A_spore_1
Chr. VIII	76739	90	1	XVI-A_spore_1
Chr. VIII	76827	77	1	XVI-A_spore_1
Chr. VIII	76976	98	1	XVI-A_spore_1
Chr. VIII	77201	97	1	XVI-A_spore_1
Chr. VIII	77306	111	1	XVI-A_spore_1
Chr. VIII	77502	93	1	XVI-A_spore_1
Chr. VIII	77625	110	1	XVI-A_spore_1
Chr. VIII	77694	118	1	XVI-A_spore_1
Chr. VIII	77766	112	1	XVI-A_spore_1
Chr. VIII	77853	83	1	XVI-A_spore_1
Chr. VIII	77919	91	1	XVI-A_spore_1
Chr. VIII	78270	83	1	XVI-A_spore_1
Chr. VIII	78570	66	1	XVI-A_spore_1
Chr. VIII	78572	65	1	XVI-A_spore_1
Chr. VIII	78707	73	1	XVI-A_spore_1
Chr. VIII	78752	81	1	XVI-A_spore_1
Chr. VIII	78803	78	1	XVI-A_spore_1
Chr. VIII	79061	76	1	XVI-A_spore_1
Chr. VIII	79120	85	1	XVI-A_spore_1
Chr. VIII	79235	100	1	XVI-A_spore_1
Chr. VIII	79319	110	1	XVI-A_spore_1
Chr. VIII	79902	119	1	XVI-A_spore_1
Chr. VIII	79937	111	1	XVI-A_spore_1
Chr. VIII	80012	100	1	XVI-A_spore_1
Chr. VIII	80068	106	1	XVI-A_spore_1
Chr. VIII	80479	93	1	XVI-A_spore_1
Chr. VIII	80498	96	1	XVI-A_spore_1
Chr. VIII	80515	99	1	XVI-A_spore_1
Chr. VIII	80882	102	1	XVI-A_spore_1
Chr. VIII	81320	109	1	XVI-A_spore_1
Chr. VIII	82223	82	1	XVI-A_spore_1
Chr. VIII	82408	87	1	XVI-A_spore_1
Chr. VIII	82509	88	1	XVI-A_spore_1
Chr. VIII	82526	82	1	XVI-A_spore_1
Chr. VIII	82550	92	1	XVI-A_spore_1
Chr. VIII	82568	89	1	XVI-A_spore_1
Chr. VIII	82858	104	1	XVI-A_spore_1
Chr. VIII	82933	110	1	XVI-A_spore_1
Chr. VIII	83436	123	1	XVI-A_spore_1
Chr. VIII	83454	128	1	XVI-A_spore_1
Chr. VIII	83700	112	1	XVI-A_spore_1
Chr. VIII	84104	118	1	XVI-A_spore_1
Chr. VIII	84194	108	1	XVI-A_spore_1
Chr. VIII	84302	96	1	XVI-A_spore_1
Chr. VIII	84445	100	1	XVI-A_spore_1
Chr. VIII	84491	92	1	XVI-A_spore_1
Chr. VIII	84527	102	1	XVI-A_spore_1
Chr. VIII	84600	102	1	XVI-A_spore_1
Chr. VIII	84910	96	1	XVI-A_spore_1
Chr. VIII	85001	93	1	XVI-A_spore_1
Chr. VIII	85033	105	1	XVI-A_spore_1
Chr. VIII	85119	91	1	XVI-A_spore_1
Chr. VIII	85132	100	1	XVI-A_spore_1
Chr. VIII	85143	92	1	XVI-A_spore_1
Chr. VIII	85164	72	0.986111	XVI-A_spore_1
Chr. VIII	85206	84	1	XVI-A_spore_1
Chr. VIII	85218	76	1	XVI-A_spore_1
Chr. VIII	85375	26	1	XVI-A_spore_1
Chr. VIII	92149	45	1	XVI-A_spore_1
Chr. VIII	92153	50	1	XVI-A_spore_1
Chr. VIII	92155	41	1	XVI-A_spore_1
Chr. VIII	92259	56	1	XVI-A_spore_1
Chr. VIII	92264	64	1	XVI-A_spore_1
Chr. VIII	92299	74	1	XVI-A_spore_1
Chr. VIII	92312	68	1	XVI-A_spore_1
Chr. VIII	92313	67	1	XVI-A_spore_1
Chr. VIII	92343	84	1	XVI-A_spore_1
Chr. VIII	92406	93	1	XVI-A_spore_1
Chr. VIII	92432	91	1	XVI-A_spore_1
Chr. VIII	92455	89	1	XVI-A_spore_1
Chr. VIII	92474	89	1	XVI-A_spore_1
Chr. VIII	92491	82	1	XVI-A_spore_1
Chr. VIII	92526	88	1	XVI-A_spore_1
Chr. VIII	92570	73	0.986301	XVI-A_spore_1
Chr. VIII	92625	73	1	XVI-A_spore_1
Chr. VIII	92694	72	1	XVI-A_spore_1
Chr. VIII	92735	84	1	XVI-A_spore_1
Chr. VIII	92864	104	1	XVI-A_spore_1
Chr. VIII	92891	109	1	XVI-A_spore_1
Chr. VIII	92914	110	1	XVI-A_spore_1
Chr. VIII	93163	24	1	XVI-A_spore_1
Chr. VIII	93165	81	1	XVI-A_spore_1
Chr. VIII	93405	1	1	XVI-A_spore_1
Chr. VIII	93482	66	1	XVI-A_spore_1
Chr. VIII	93486	61	1	XVI-A_spore_1
Chr. VIII	93752	80	1	XVI-A_spore_1
Chr. VIII	93832	55	1	XVI-A_spore_1
Chr. VIII	93863	57	1	XVI-A_spore_1
Chr. VIII	94138	3	1	XVI-A_spore_1
Chr. VIII	94277	40	1	XVI-A_spore_1
Chr. VIII	94292	44	1	XVI-A_spore_1
Chr. VIII	94361	59	1	XVI-A_spore_1
Chr. VIII	94375	64	1	XVI-A_spore_1
Chr. VIII	94402	49	1	XVI-A_spore_1
Chr. VIII	94433	33	1	XVI-A_spore_1
Chr. VIII	94451	31	1	XVI-A_spore_1
Chr. VIII	94472	31	1	XVI-A_spore_1
Chr. VIII	95003	48	1	XVI-A_spore_1
Chr. VIII	95092	66	1	XVI-A_spore_1
Chr. VIII	95107	64	1	XVI-A_spore_1
Chr. VIII	95292	80	1	XVI-A_spore_1
Chr. VIII	95322	89	1	XVI-A_spore_1
Chr. VIII	95423	101	1	XVI-A_spore_1
Chr. VIII	95481	116	1	XVI-A_spore_1
Chr. VIII	95661	98	1	XVI-A_spore_1
Chr. VIII	96228	93	1	XVI-A_spore_1
Chr. VIII	96485	109	1	XVI-A_spore_1
Chr. VIII	96654	103	1	XVI-A_spore_1
Chr. VIII	96707	97	1	XVI-A_spore_1
Chr. VIII	96942	96	1	XVI-A_spore_1
Chr. VIII	97160	98	1	XVI-A_spore_1
Chr. VIII	97245	105	1	XVI-A_spore_1
Chr. VIII	97362	110	1	XVI-A_spore_1
Chr. VIII	97611	113	1	XVI-A_spore_1
Chr. VIII	97662	99	1	XVI-A_spore_1
Chr. VIII	97715	101	1	XVI-A_spore_1
Chr. VIII	97798	107	1	XVI-A_spore_1
Chr. VIII	97838	114	1	XVI-A_spore_1
Chr. VIII	97856	112	1	XVI-A_spore_1
Chr. VIII	97875	105	1	XVI-A_spore_1
Chr. VIII	98525	84	1	XVI-A_spore_1
Chr. VIII	98978	125	1	XVI-A_spore_1
Chr. VIII	99909	102	1	XVI-A_spore_1
Chr. VIII	100079	98	1	XVI-A_spore_1
Chr. VIII	100241	79	1	XVI-A_spore_1
Chr. VIII	101020	110	1	XVI-A_spore_1
Chr. VIII	101512	105	1	XVI-A_spore_1
Chr. VIII	101927	112	1	XVI-A_spore_1
Chr. VIII	102089	99	1	XVI-A_spore_1
Chr. VIII	102157	102	1	XVI-A_spore_1
Chr. VIII	102389	102	1	XVI-A_spore_1
Chr. VIII	102468	92	1	XVI-A_spore_1
Chr. VIII	102879	114	1	XVI-A_spore_1
Chr. VIII	103185	107	1	XVI-A_spore_1
Chr. VIII	104032	102	1	XVI-A_spore_1
Chr. VIII	104040	106	1	XVI-A_spore_1
Chr. VIII	104091	93	1	XVI-A_spore_1
Chr. VIII	104112	93	1	XVI-A_spore_1
Chr. VIII	104146	99	1	XVI-A_spore_1
Chr. VIII	104423	96	0.96875	XVI-A_spore_1
Chr. VIII	104498	104	1	XVI-A_spore_1
Chr. VIII	104540	98	1	XVI-A_spore_1
Chr. VIII	104568	92	1	XVI-A_spore_1
Chr. VIII	104953	75	1	XVI-A_spore_1
Chr. VIII	105292	108	1	XVI-A_spore_1
Chr. VIII	105298	105	1	XVI-A_spore_1
Chr. VIII	105424	86	1	XVI-A_spore_1
Chr. VIII	105578	83	1	XVI-A_spore_1
Chr. VIII	105612	67	1	XVI-A_spore_1
Chr. VIII	105613	69	1	XVI-A_spore_1
Chr. VIII	105615	66	1	XVI-A_spore_1
Chr. VIII	105626	61	1	XVI-A_spore_1
Chr. VIII	105628	61	1	XVI-A_spore_1
Chr. VIII	105630	61	1	XVI-A_spore_1
Chr. VIII	105634	61	1	XVI-A_spore_1
Chr. VIII	105640	70	1	XVI-A_spore_1
Chr. VIII	105685	70	1	XVI-A_spore_1
Chr. VIII	105787	82	1	XVI-A_spore_1
Chr. VIII	105848	88	1	XVI-A_spore_1
Chr. VIII	105958	96	1	XVI-A_spore_1
Chr. VIII	106126	111	1	XVI-A_spore_1
Chr. VIII	106321	85	1	XVI-A_spore_1
Chr. VIII	106822	97	1	XVI-A_spore_1
Chr. VIII	106947	65	1	XVI-A_spore_1
Chr. VIII	106958	69	1	XVI-A_spore_1
Chr. VIII	107008	80	1	XVI-A_spore_1
Chr. VIII	107309	95	1	XVI-A_spore_1
Chr. VIII	107522	77	1	XVI-A_spore_1
Chr. VIII	107597	89	1	XVI-A_spore_1
Chr. VIII	107756	85	1	XVI-A_spore_1
Chr. VIII	107831	84	1	XVI-A_spore_1
Chr. VIII	107866	85	1	XVI-A_spore_1
Chr. VIII	108134	100	1	XVI-A_spore_1
Chr. VIII	108351	97	1	XVI-A_spore_1
Chr. VIII	108431	86	1	XVI-A_spore_1
Chr. VIII	108672	95	0.989474	XVI-A_spore_1
Chr. VIII	110021	94	1	XVI-A_spore_1
Chr. VIII	110129	99	1	XVI-A_spore_1
Chr. VIII	110256	113	1	XVI-A_spore_1
Chr. VIII	110305	119	1	XVI-A_spore_1
Chr. VIII	110439	108	1	XVI-A_spore_1
Chr. VIII	110685	108	1	XVI-A_spore_1
Chr. VIII	110970	131	1	XVI-A_spore_1
Chr. VIII	111245	107	1	XVI-A_spore_1
Chr. VIII	111246	104	1	XVI-A_spore_1
Chr. VIII	111464	85	1	XVI-A_spore_1
Chr. VIII	111477	86	1	XVI-A_spore_1
Chr. VIII	111581	74	1	XVI-A_spore_1
Chr. VIII	111594	77	1	XVI-A_spore_1
Chr. VIII	111623	83	1	XVI-A_spore_1
Chr. VIII	111971	104	1	XVI-A_spore_1
Chr. VIII	112393	104	1	XVI-A_spore_1
Chr. VIII	112455	109	1	XVI-A_spore_1
Chr. VIII	112944	89	1	XVI-A_spore_1
Chr. VIII	113383	99	1	XVI-A_spore_1
Chr. VIII	113931	97	1	XVI-A_spore_1
Chr. VIII	114162	104	1	XVI-A_spore_1
Chr. VIII	114255	103	1	XVI-A_spore_1
Chr. VIII	114744	83	1	XVI-A_spore_1
Chr. VIII	114771	88	1	XVI-A_spore_1
Chr. VIII	114924	77	1	XVI-A_spore_1
Chr. VIII	115113	89	1	XVI-A_spore_1
Chr. VIII	115246	92	1	XVI-A_spore_1
Chr. VIII	115401	97	1	XVI-A_spore_1
Chr. VIII	115445	109	1	XVI-A_spore_1
Chr. VIII	115476	110	1	XVI-A_spore_1
Chr. VIII	115710	99	1	XVI-A_spore_1
Chr. VIII	115734	97	1	XVI-A_spore_1
Chr. VIII	115917	103	1	XVI-A_spore_1
Chr. VIII	116184	112	1	XVI-A_spore_1
Chr. VIII	116194	109	1	XVI-A_spore_1
Chr. VIII	116195	111	1	XVI-A_spore_1
Chr. VIII	116198	108	1	XVI-A_spore_1
Chr. VIII	116213	110	1	XVI-A_spore_1
Chr. VIII	116227	110	1	XVI-A_spore_1
Chr. VIII	116228	105	1	XVI-A_spore_1
Chr. VIII	116234	104	1	XVI-A_spore_1
Chr. VIII	116306	111	1	XVI-A_spore_1
Chr. VIII	116318	110	1	XVI-A_spore_1
Chr. VIII	116378	106	1	XVI-A_spore_1
Chr. VIII	116384	103	1	XVI-A_spore_1
Chr. VIII	116388	107	1	XVI-A_spore_1
Chr. VIII	116801	95	1	XVI-A_spore_1
Chr. VIII	116923	94	1	XVI-A_spore_1
Chr. VIII	116958	92	1	XVI-A_spore_1
Chr. VIII	116975	85	1	XVI-A_spore_1
Chr. VIII	116997	91	1	XVI-A_spore_1
Chr. VIII	117152	85	1	XVI-A_spore_1
Chr. VIII	117170	84	1	XVI-A_spore_1
Chr. VIII	117292	84	1	XVI-A_spore_1
Chr. VIII	117334	89	1	XVI-A_spore_1
Chr. VIII	117335	87	1	XVI-A_spore_1
Chr. VIII	117358	83	1	XVI-A_spore_1
Chr. VIII	117412	100	0.99	XVI-A_spore_1
Chr. VIII	117417	99	1	XVI-A_spore_1
Chr. VIII	117423	102	1	XVI-A_spore_1
Chr. VIII	117504	98	1	XVI-A_spore_1
Chr. VIII	117534	117	1	XVI-A_spore_1
Chr. VIII	117556	116	1	XVI-A_spore_1
Chr. VIII	117572	110	1	XVI-A_spore_1
Chr. VIII	117586	107	1	XVI-A_spore_1
Chr. VIII	117605	100	1	XVI-A_spore_1
Chr. VIII	117608	100	0.99	XVI-A_spore_1
Chr. VIII	117631	109	1	XVI-A_spore_1
Chr. VIII	117701	114	1	XVI-A_spore_1
Chr. VIII	117890	109	1	XVI-A_spore_1
Chr. VIII	117935	93	1	XVI-A_spore_1
Chr. VIII	118687	118	1	XVI-A_spore_1
Chr. VIII	118950	91	1	XVI-A_spore_1
Chr. VIII	119053	105	1	XVI-A_spore_1
Chr. VIII	119414	121	1	XVI-A_spore_1
Chr. VIII	119502	101	0.990099	XVI-A_spore_1
Chr. VIII	119535	88	0.988636	XVI-A_spore_1
Chr. VIII	119670	85	1	XVI-A_spore_1
Chr. VIII	119682	89	1	XVI-A_spore_1
Chr. VIII	119726	97	1	XVI-A_spore_1
Chr. VIII	119759	94	1	XVI-A_spore_1
Chr. VIII	119813	96	1	XVI-A_spore_1
Chr. VIII	119946	83	1	XVI-A_spore_1
Chr. VIII	120184	73	1	XVI-A_spore_1
Chr. VIII	120226	91	1	XVI-A_spore_1
Chr. VIII	120247	89	1	XVI-A_spore_1
Chr. VIII	120364	97	1	XVI-A_spore_1
Chr. VIII	120445	100	1	XVI-A_spore_1
Chr. VIII	120853	106	1	XVI-A_spore_1
Chr. VIII	121315	126	1	XVI-A_spore_1
Chr. VIII	121477	122	1	XVI-A_spore_1
Chr. VIII	121618	90	1	XVI-A_spore_1
Chr. VIII	121745	95	0.978947	XVI-A_spore_1
Chr. VIII	121787	90	1	XVI-A_spore_1
Chr. VIII	121827	91	1	XVI-A_spore_1
Chr. VIII	121873	89	1	XVI-A_spore_1
Chr. VIII	121877	75	1	XVI-A_spore_1
Chr. VIII	121987	85	1	XVI-A_spore_1
Chr. VIII	122014	82	1	XVI-A_spore_1
Chr. VIII	122053	91	1	XVI-A_spore_1
Chr. VIII	122634	87	1	XVI-A_spore_1
Chr. VIII	122674	87	1	XVI-A_spore_1
Chr. VIII	122866	89	1	XVI-A_spore_1
Chr. VIII	122880	94	1	XVI-A_spore_1
Chr. VIII	123006	99	1	XVI-A_spore_1
Chr. VIII	123099	87	1	XVI-A_spore_1
Chr. VIII	123320	97	1	XVI-A_spore_1
Chr. VIII	123473	90	1	XVI-A_spore_1
Chr. VIII	123592	87	1	XVI-A_spore_1
Chr. VIII	123624	83	1	XVI-A_spore_1
Chr. VIII	123625	79	1	XVI-A_spore_1
Chr. VIII	123639	76	1	XVI-A_spore_1
Chr. VIII	123678	73	1	XVI-A_spore_1
Chr. VIII	123814	65	1	XVI-A_spore_1
Chr. VIII	123878	65	1	XVI-A_spore_1
Chr. VIII	123915	54	1	XVI-A_spore_1
Chr. VIII	124000	74	1	XVI-A_spore_1
Chr. VIII	124029	78	1	XVI-A_spore_1
Chr. VIII	124457	85	1	XVI-A_spore_1
Chr. VIII	125084	100	1	XVI-A_spore_1
Chr. VIII	125108	94	1	XVI-A_spore_1
Chr. VIII	125140	95	1	XVI-A_spore_1
Chr. VIII	125249	90	1	XVI-A_spore_1
Chr. VIII	125273	98	1	XVI-A_spore_1
Chr. VIII	125354	95	1	XVI-A_spore_1
Chr. VIII	125356	96	1	XVI-A_spore_1
Chr. VIII	125441	88	1	XVI-A_spore_1
Chr. VIII	125465	91	1	XVI-A_spore_1
Chr. VIII	125900	80	1	XVI-A_spore_1
Chr. VIII	125980	81	1	XVI-A_spore_1
Chr. VIII	126131	76	1	XVI-A_spore_1
Chr. VIII	126142	77	1	XVI-A_spore_1
Chr. VIII	126255	82	1	XVI-A_spore_1
Chr. VIII	126397	99	1	XVI-A_spore_1
Chr. VIII	126701	84	1	XVI-A_spore_1
Chr. VIII	126873	93	1	XVI-A_spore_1
Chr. VIII	126953	108	1	XVI-A_spore_1
Chr. VIII	127010	113	1	XVI-A_spore_1
Chr. VIII	127040	110	1	XVI-A_spore_1
Chr. VIII	127727	104	0.990385	XVI-A_spore_1
Chr. VIII	127758	105	1	XVI-A_spore_1
Chr. VIII	127766	99	1	XVI-A_spore_1
Chr. VIII	127853	85	1	XVI-A_spore_1
Chr. VIII	127914	93	1	XVI-A_spore_1
Chr. VIII	128112	97	1	XVI-A_spore_1
Chr. VIII	128119	93	1	XVI-A_spore_1
Chr. VIII	128125	104	1	XVI-A_spore_1
Chr. VIII	128376	85	1	XVI-A_spore_1
Chr. VIII	128736	111	1	XVI-A_spore_1
Chr. VIII	128904	95	1	XVI-A_spore_1
Chr. VIII	129223	102	1	XVI-A_spore_1
Chr. VIII	129228	100	1	XVI-A_spore_1
Chr. VIII	129265	89	1	XVI-A_spore_1
Chr. VIII	129445	114	1	XVI-A_spore_1
Chr. VIII	129665	115	1	XVI-A_spore_1
Chr. VIII	130043	103	1	XVI-A_spore_1
Chr. VIII	130198	126	1	XVI-A_spore_1
Chr. VIII	130265	126	1	XVI-A_spore_1
Chr. VIII	130524	117	1	XVI-A_spore_1
Chr. VIII	130533	117	1	XVI-A_spore_1
Chr. VIII	130538	114	1	XVI-A_spore_1
Chr. VIII	130619	110	1	XVI-A_spore_1
Chr. VIII	130692	105	1	XVI-A_spore_1
Chr. VIII	130730	104	1	XVI-A_spore_1
Chr. VIII	131549	115	1	XVI-A_spore_1
Chr. VIII	131693	106	1	XVI-A_spore_1
Chr. VIII	131723	104	1	XVI-A_spore_1
Chr. VIII	131900	90	1	XVI-A_spore_1
Chr. VIII	131927	92	1	XVI-A_spore_1
Chr. VIII	132095	89	1	XVI-A_spore_1
Chr. VIII	132496	99	1	XVI-A_spore_1
Chr. VIII	132840	83	1	XVI-A_spore_1
Chr. VIII	132907	62	1	XVI-A_spore_1
Chr. VIII	132911	60	1	XVI-A_spore_1
Chr. VIII	132947	63	1	XVI-A_spore_1
Chr. VIII	132971	47	1	XVI-A_spore_1
Chr. VIII	132987	47	1	XVI-A_spore_1
Chr. VIII	133001	42	1	XVI-A_spore_1
Chr. VIII	133012	38	0.921053	XVI-A_spore_1
Chr. VIII	133231	64	1	XVI-A_spore_1
Chr. VIII	133437	84	1	XVI-A_spore_1
Chr. VIII	133485	77	1	XVI-A_spore_1
Chr. VIII	133487	76	1	XVI-A_spore_1
Chr. VIII	133644	82	1	XVI-A_spore_1
Chr. VIII	133760	64	1	XVI-A_spore_1
Chr. VIII	133783	76	1	XVI-A_spore_1
Chr. VIII	133812	71	1	XVI-A_spore_1
Chr. VIII	133825	77	1	XVI-A_spore_1
Chr. VIII	133878	91	1	XVI-A_spore_1
Chr. VIII	133886	91	1	XVI-A_spore_1
Chr. VIII	133930	91	1	XVI-A_spore_1
Chr. VIII	133931	93	1	XVI-A_spore_1
Chr. VIII	133937	96	1	XVI-A_spore_1
Chr. VIII	133938	96	1	XVI-A_spore_1
Chr. VIII	133945	91	1	XVI-A_spore_1
Chr. VIII	133946	101	1	XVI-A_spore_1
Chr. VIII	133952	98	1	XVI-A_spore_1
Chr. VIII	133953	99	1	XVI-A_spore_1
Chr. VIII	133960	99	1	XVI-A_spore_1
Chr. VIII	133961	101	1	XVI-A_spore_1
Chr. VIII	133963	96	1	XVI-A_spore_1
Chr. VIII	133964	98	1	XVI-A_spore_1
Chr. VIII	133966	97	1	XVI-A_spore_1
Chr. VIII	133967	98	1	XVI-A_spore_1
Chr. VIII	133968	101	1	XVI-A_spore_1
Chr. VIII	134009	106	1	XVI-A_spore_1
Chr. VIII	134016	100	1	XVI-A_spore_1
Chr. VIII	134023	92	1	XVI-A_spore_1
Chr. VIII	134029	94	1	XVI-A_spore_1
Chr. VIII	134030	90	1	XVI-A_spore_1
Chr. VIII	134031	86	0.988372	XVI-A_spore_1
Chr. VIII	134032	94	1	XVI-A_spore_1
Chr. VIII	134038	96	1	XVI-A_spore_1
Chr. VIII	134046	101	1	XVI-A_spore_1
Chr. VIII	134050	97	1	XVI-A_spore_1
Chr. VIII	134058	92	1	XVI-A_spore_1
Chr. VIII	134064	97	1	XVI-A_spore_1
Chr. VIII	134073	89	1	XVI-A_spore_1
Chr. VIII	134085	109	1	XVI-A_spore_1
Chr. VIII	134097	104	1	XVI-A_spore_1
Chr. VIII	134098	111	1	XVI-A_spore_1
Chr. VIII	134102	120	1	XVI-A_spore_1
Chr. VIII	134107	123	1	XVI-A_spore_1
Chr. VIII	134109	122	1	XVI-A_spore_1
Chr. VIII	134110	121	1	XVI-A_spore_1
Chr. VIII	134113	117	1	XVI-A_spore_1
Chr. VIII	134114	121	1	XVI-A_spore_1
Chr. VIII	134115	121	1	XVI-A_spore_1
Chr. VIII	134117	125	1	XVI-A_spore_1
Chr. VIII	134124	128	1	XVI-A_spore_1
Chr. VIII	134126	124	1	XVI-A_spore_1
Chr. VIII	134157	125	1	XVI-A_spore_1
Chr. VIII	134172	125	1	XVI-A_spore_1
Chr. VIII	134180	125	1	XVI-A_spore_1
Chr. VIII	134195	114	1	XVI-A_spore_1
Chr. VIII	134208	119	1	XVI-A_spore_1
Chr. VIII	134240	102	1	XVI-A_spore_1
Chr. VIII	134427	121	1	XVI-A_spore_1
Chr. VIII	134509	108	1	XVI-A_spore_1
Chr. VIII	134769	79	1	XVI-A_spore_1
Chr. VIII	134882	83	1	XVI-A_spore_1
Chr. VIII	134907	91	1	XVI-A_spore_1
Chr. VIII	135000	86	1	XVI-A_spore_1
Chr. VIII	135278	93	1	XVI-A_spore_1
Chr. VIII	135375	96	1	XVI-A_spore_1
Chr. VIII	135388	91	0.989011	XVI-A_spore_1
Chr. VIII	135729	115	1	XVI-A_spore_1
Chr. VIII	135947	96	1	XVI-A_spore_1
Chr. VIII	136088	125	1	XVI-A_spore_1
Chr. VIII	136089	128	1	XVI-A_spore_1
Chr. VIII	136431	113	1	XVI-A_spore_1
Chr. VIII	136628	80	1	XVI-A_spore_1
Chr. VIII	136896	106	1	XVI-A_spore_1
Chr. VIII	136914	100	0.99	XVI-A_spore_1
Chr. VIII	137022	79	1	XVI-A_spore_1
Chr. VIII	137643	123	1	XVI-A_spore_1
Chr. VIII	137688	124	0.991935	XVI-A_spore_1
Chr. VIII	137747	116	1	XVI-A_spore_1
Chr. VIII	137850	122	1	XVI-A_spore_1
Chr. VIII	137880	123	1	XVI-A_spore_1
Chr. VIII	137901	118	1	XVI-A_spore_1
Chr. VIII	138316	93	1	XVI-A_spore_1
Chr. VIII	138342	89	1	XVI-A_spore_1
Chr. VIII	138510	86	1	XVI-A_spore_1
Chr. VIII	138689	86	1	XVI-A_spore_1
Chr. VIII	138717	98	1	XVI-A_spore_1
Chr. VIII	138887	108	1	XVI-A_spore_1
Chr. VIII	139068	108	0.990741	XVI-A_spore_1
Chr. VIII	139107	107	1	XVI-A_spore_1
Chr. VIII	139199	97	1	XVI-A_spore_1
Chr. VIII	139207	109	0.990826	XVI-A_spore_1
Chr. VIII	139248	102	0.990196	XVI-A_spore_1
Chr. VIII	139383	110	1	XVI-A_spore_1
Chr. VIII	139404	104	1	XVI-A_spore_1
Chr. VIII	139405	107	1	XVI-A_spore_1
Chr. VIII	139506	103	1	XVI-A_spore_1
Chr. VIII	139743	99	1	XVI-A_spore_1
Chr. VIII	139752	95	1	XVI-A_spore_1
Chr. VIII	139803	98	1	XVI-A_spore_1
Chr. VIII	139810	103	1	XVI-A_spore_1
Chr. VIII	139811	106	1	XVI-A_spore_1
Chr. VIII	139958	125	1	XVI-A_spore_1
Chr. VIII	140004	113	1	XVI-A_spore_1
Chr. VIII	140068	120	1	XVI-A_spore_1
Chr. VIII	140398	108	1	XVI-A_spore_1
Chr. VIII	140403	110	1	XVI-A_spore_1
Chr. VIII	140755	104	1	XVI-A_spore_1
Chr. VIII	140905	101	1	XVI-A_spore_1
Chr. VIII	141130	123	1	XVI-A_spore_1
Chr. VIII	141325	92	1	XVI-A_spore_1
Chr. VIII	141479	87	1	XVI-A_spore_1
Chr. VIII	141607	77	1	XVI-A_spore_1
Chr. VIII	141685	92	1	XVI-A_spore_1
Chr. VIII	141692	86	1	XVI-A_spore_1
Chr. VIII	141734	106	1	XVI-A_spore_1
Chr. VIII	141841	104	1	XVI-A_spore_1
Chr. VIII	141876	105	1	XVI-A_spore_1
Chr. VIII	141885	108	1	XVI-A_spore_1
Chr. VIII	142299	87	1	XVI-A_spore_1
Chr. VIII	142302	90	1	XVI-A_spore_1
Chr. VIII	142800	96	1	XVI-A_spore_1
Chr. VIII	142863	106	1	XVI-A_spore_1
Chr. VIII	143543	106	1	XVI-A_spore_1
Chr. VIII	143727	107	1	XVI-A_spore_1
Chr. VIII	143824	112	1	XVI-A_spore_1
Chr. VIII	143930	114	1	XVI-A_spore_1
Chr. VIII	143949	112	1	XVI-A_spore_1
Chr. VIII	144235	97	1	XVI-A_spore_1
Chr. VIII	144253	99	1	XVI-A_spore_1
Chr. VIII	144280	88	1	XVI-A_spore_1
Chr. VIII	144637	106	1	XVI-A_spore_1
Chr. VIII	144688	100	1	XVI-A_spore_1
Chr. VIII	144730	101	1	XVI-A_spore_1
Chr. VIII	144796	101	1	XVI-A_spore_1
Chr. VIII	145105	112	1	XVI-A_spore_1
Chr. VIII	145255	96	1	XVI-A_spore_1
Chr. VIII	145315	100	1	XVI-A_spore_1
Chr. VIII	145363	100	1	XVI-A_spore_1
Chr. VIII	145441	92	1	XVI-A_spore_1
Chr. VIII	145579	106	1	XVI-A_spore_1
Chr. VIII	145684	90	1	XVI-A_spore_1
Chr. VIII	145768	100	1	XVI-A_spore_1
Chr. VIII	145861	121	1	XVI-A_spore_1
Chr. VIII	146681	76	1	XVI-A_spore_1
Chr. VIII	146703	83	1	XVI-A_spore_1
Chr. VIII	146719	95	1	XVI-A_spore_1
Chr. VIII	146758	91	1	XVI-A_spore_1
Chr. VIII	146800	90	1	XVI-A_spore_1
Chr. VIII	146894	93	1	XVI-A_spore_1
Chr. VIII	146927	93	1	XVI-A_spore_1
Chr. VIII	146947	94	1	XVI-A_spore_1
Chr. VIII	146980	94	1	XVI-A_spore_1
Chr. VIII	147004	106	0.990566	XVI-A_spore_1
Chr. VIII	147047	106	1	XVI-A_spore_1
Chr. VIII	147161	98	1	XVI-A_spore_1
Chr. VIII	147236	94	1	XVI-A_spore_1
Chr. VIII	147327	97	1	XVI-A_spore_1
Chr. VIII	147504	102	1	XVI-A_spore_1
Chr. VIII	147540	104	1	XVI-A_spore_1
Chr. VIII	147558	114	1	XVI-A_spore_1
Chr. VIII	147573	109	1	XVI-A_spore_1
Chr. VIII	147641	101	1	XVI-A_spore_1
Chr. VIII	147667	101	1	XVI-A_spore_1
Chr. VIII	147745	93	1	XVI-A_spore_1
Chr. VIII	147763	96	1	XVI-A_spore_1
Chr. VIII	147843	100	1	XVI-A_spore_1
Chr. VIII	148132	119	1	XVI-A_spore_1
Chr. VIII	148275	116	1	XVI-A_spore_1
Chr. VIII	148297	113	1	XVI-A_spore_1
Chr. VIII	148334	99	1	XVI-A_spore_1
Chr. VIII	148409	103	1	XVI-A_spore_1
Chr. VIII	148418	98	1	XVI-A_spore_1
Chr. VIII	148456	89	1	XVI-A_spore_1
Chr. VIII	148745	98	1	XVI-A_spore_1
Chr. VIII	148861	100	1	XVI-A_spore_1
Chr. VIII	148930	92	1	XVI-A_spore_1
Chr. VIII	148943	89	1	XVI-A_spore_1
Chr. VIII	149078	101	1	XVI-A_spore_1
Chr. VIII	149080	105	1	XVI-A_spore_1
Chr. VIII	149233	103	1	XVI-A_spore_1
Chr. VIII	149253	103	1	XVI-A_spore_1
Chr. VIII	149305	99	1	XVI-A_spore_1
Chr. VIII	149332	99	1	XVI-A_spore_1
Chr. VIII	149376	89	1	XVI-A_spore_1
Chr. VIII	149444	82	0.987805	XVI-A_spore_1
Chr. VIII	149466	74	1	XVI-A_spore_1
Chr. VIII	149511	77	1	XVI-A_spore_1
Chr. VIII	149665	105	1	XVI-A_spore_1
Chr. VIII	149706	99	1	XVI-A_spore_1
Chr. VIII	149758	103	1	XVI-A_spore_1
Chr. VIII	149795	103	1	XVI-A_spore_1
Chr. VIII	149808	104	1	XVI-A_spore_1
Chr. VIII	149951	118	1	XVI-A_spore_1
Chr. VIII	150021	105	1	XVI-A_spore_1
Chr. VIII	150051	99	1	XVI-A_spore_1
Chr. VIII	150086	88	1	XVI-A_spore_1
Chr. VIII	150089	98	1	XVI-A_spore_1
Chr. VIII	150136	108	1	XVI-A_spore_1
Chr. VIII	150142	116	1	XVI-A_spore_1
Chr. VIII	150182	123	1	XVI-A_spore_1
Chr. VIII	150232	128	1	XVI-A_spore_1
Chr. VIII	150248	131	1	XVI-A_spore_1
Chr. VIII	150421	102	1	XVI-A_spore_1
Chr. VIII	150487	102	1	XVI-A_spore_1
Chr. VIII	150659	98	1	XVI-A_spore_1
Chr. VIII	150667	93	0.989247	XVI-A_spore_1
Chr. VIII	150680	92	1	XVI-A_spore_1
Chr. VIII	150723	93	1	XVI-A_spore_1
Chr. VIII	150729	91	1	XVI-A_spore_1
Chr. VIII	150760	94	1	XVI-A_spore_1
Chr. VIII	150787	88	1	XVI-A_spore_1
Chr. VIII	150802	84	1	XVI-A_spore_1
Chr. VIII	150819	98	1	XVI-A_spore_1
Chr. VIII	150824	88	1	XVI-A_spore_1
Chr. VIII	150828	87	1	XVI-A_spore_1
Chr. VIII	150873	93	1	XVI-A_spore_1
Chr. VIII	150894	98	1	XVI-A_spore_1
Chr. VIII	150909	98	1	XVI-A_spore_1
Chr. VIII	150919	102	1	XVI-A_spore_1
Chr. VIII	150921	98	1	XVI-A_spore_1
Chr. VIII	150972	93	1	XVI-A_spore_1
Chr. VIII	151003	91	1	XVI-A_spore_1
Chr. VIII	151012	87	1	XVI-A_spore_1
Chr. VIII	151048	90	1	XVI-A_spore_1
Chr. VIII	151049	88	1	XVI-A_spore_1
Chr. VIII	151069	85	1	XVI-A_spore_1
Chr. VIII	151171	104	0.990385	XVI-A_spore_1
Chr. VIII	151206	106	1	XVI-A_spore_1
Chr. VIII	151417	104	1	XVI-A_spore_1
Chr. VIII	151418	104	1	XVI-A_spore_1
Chr. VIII	151599	99	1	XVI-A_spore_1
Chr. VIII	151670	98	1	XVI-A_spore_1
Chr. VIII	151733	103	1	XVI-A_spore_1
Chr. VIII	151816	102	1	XVI-A_spore_1
Chr. VIII	152076	112	1	XVI-A_spore_1
Chr. VIII	152098	105	1	XVI-A_spore_1
Chr. VIII	152278	92	1	XVI-A_spore_1
Chr. VIII	152281	99	1	XVI-A_spore_1
Chr. VIII	152330	84	1	XVI-A_spore_1
Chr. VIII	152382	103	1	XVI-A_spore_1
Chr. VIII	152466	108	1	XVI-A_spore_1
Chr. VIII	152578	93	0.989247	XVI-A_spore_1
Chr. VIII	152635	96	1	XVI-A_spore_1
Chr. VIII	152769	117	1	XVI-A_spore_1
Chr. VIII	152925	100	1	XVI-A_spore_1
Chr. VIII	152944	99	1	XVI-A_spore_1
Chr. VIII	153271	117	1	XVI-A_spore_1
Chr. VIII	153420	123	1	XVI-A_spore_1
Chr. VIII	153442	126	1	XVI-A_spore_1
Chr. VIII	153557	109	1	XVI-A_spore_1
Chr. VIII	153881	84	1	XVI-A_spore_1
Chr. VIII	153900	98	1	XVI-A_spore_1
Chr. VIII	153957	96	1	XVI-A_spore_1
Chr. VIII	153963	99	1	XVI-A_spore_1
Chr. VIII	154069	87	1	XVI-A_spore_1
Chr. VIII	154167	99	1	XVI-A_spore_1
Chr. VIII	154199	89	1	XVI-A_spore_1
Chr. VIII	154225	86	1	XVI-A_spore_1
Chr. VIII	154381	95	1	XVI-A_spore_1
Chr. VIII	154554	83	1	XVI-A_spore_1
Chr. VIII	154571	80	1	XVI-A_spore_1
Chr. VIII	154677	104	1	XVI-A_spore_1
Chr. VIII	154812	101	1	XVI-A_spore_1
Chr. VIII	155087	110	1	XVI-A_spore_1
Chr. VIII	155157	114	1	XVI-A_spore_1
Chr. VIII	155175	108	1	XVI-A_spore_1
Chr. VIII	155332	110	1	XVI-A_spore_1
Chr. VIII	155521	89	1	XVI-A_spore_1
Chr. VIII	155567	99	1	XVI-A_spore_1
Chr. VIII	155635	103	1	XVI-A_spore_1
Chr. VIII	155994	102	1	XVI-A_spore_1
Chr. VIII	156096	99	1	XVI-A_spore_1
Chr. VIII	156276	107	1	XVI-A_spore_1
Chr. VIII	156686	97	1	XVI-A_spore_1
Chr. VIII	156786	94	1	XVI-A_spore_1
Chr. VIII	156789	95	1	XVI-A_spore_1
Chr. VIII	156810	100	1	XVI-A_spore_1
Chr. VIII	156903	95	1	XVI-A_spore_1
Chr. VIII	157077	86	1	XVI-A_spore_1
Chr. VIII	157098	76	1	XVI-A_spore_1
Chr. VIII	157260	88	1	XVI-A_spore_1
Chr. VIII	157424	89	1	XVI-A_spore_1
Chr. VIII	157469	90	1	XVI-A_spore_1
Chr. VIII	157588	78	1	XVI-A_spore_1
Chr. VIII	157604	85	1	XVI-A_spore_1
Chr. VIII	157612	85	1	XVI-A_spore_1
Chr. VIII	157616	84	1	XVI-A_spore_1
Chr. VIII	157807	103	1	XVI-A_spore_1
Chr. VIII	158014	102	1	XVI-A_spore_1
Chr. VIII	158092	107	1	XVI-A_spore_1
Chr. VIII	158110	100	1	XVI-A_spore_1
Chr. VIII	158547	117	1	XVI-A_spore_1
Chr. VIII	158566	120	1	XVI-A_spore_1
Chr. VIII	158674	113	1	XVI-A_spore_1
Chr. VIII	158707	106	1	XVI-A_spore_1
Chr. VIII	158737	110	1	XVI-A_spore_1
Chr. VIII	158962	83	1	XVI-A_spore_1
Chr. VIII	159130	102	1	XVI-A_spore_1
Chr. VIII	159136	104	1	XVI-A_spore_1
Chr. VIII	159162	98	1	XVI-A_spore_1
Chr. VIII	159238	97	1	XVI-A_spore_1
Chr. VIII	159377	105	1	XVI-A_spore_1
Chr. VIII	159406	111	1	XVI-A_spore_1
Chr. VIII	159758	101	1	XVI-A_spore_1
Chr. VIII	159848	93	1	XVI-A_spore_1
Chr. VIII	159950	99	1	XVI-A_spore_1
Chr. VIII	160136	99	1	XVI-A_spore_1
Chr. VIII	160450	92	1	XVI-A_spore_1
Chr. VIII	160782	122	1	XVI-A_spore_1
Chr. VIII	160876	122	1	XVI-A_spore_1
Chr. VIII	161504	110	0	XVI-A_spore_1
Chr. VIII	161874	126	0	XVI-A_spore_1
Chr. VIII	161895	124	0	XVI-A_spore_1
Chr. VIII	161994	125	0	XVI-A_spore_1
Chr. VIII	162530	79	0	XVI-A_spore_1
Chr. VIII	162618	90	0	XVI-A_spore_1
Chr. VIII	162628	90	0	XVI-A_spore_1
Chr. VIII	162837	90	0	XVI-A_spore_1
Chr. VIII	162897	100	0	XVI-A_spore_1
Chr. VIII	163476	119	0	XVI-A_spore_1
Chr. VIII	163571	117	0	XVI-A_spore_1
Chr. VIII	164380	105	0	XVI-A_spore_1
Chr. VIII	164387	102	0	XVI-A_spore_1
Chr. VIII	164530	92	0	XVI-A_spore_1
Chr. VIII	164613	84	0	XVI-A_spore_1
Chr. VIII	164807	90	0	XVI-A_spore_1
Chr. VIII	164864	95	0	XVI-A_spore_1
Chr. VIII	164893	109	0	XVI-A_spore_1
Chr. VIII	164927	100	0	XVI-A_spore_1
Chr. VIII	164952	91	0	XVI-A_spore_1
Chr. VIII	165142	87	0	XVI-A_spore_1
Chr. VIII	165143	83	0	XVI-A_spore_1
Chr. VIII	165351	75	0	XVI-A_spore_1
Chr. VIII	165385	85	0	XVI-A_spore_1
Chr. VIII	165413	100	0	XVI-A_spore_1
Chr. VIII	165572	102	0	XVI-A_spore_1
Chr. VIII	165588	103	0	XVI-A_spore_1
Chr. VIII	165608	96	0	XVI-A_spore_1
Chr. VIII	165647	93	0	XVI-A_spore_1
Chr. VIII	165710	101	0	XVI-A_spore_1
Chr. VIII	165734	86	0	XVI-A_spore_1
Chr. VIII	165797	90	0	XVI-A_spore_1
Chr. VIII	165867	93	0	XVI-A_spore_1
Chr. VIII	165986	91	0	XVI-A_spore_1
Chr. VIII	165995	95	0	XVI-A_spore_1
Chr. VIII	166046	91	0	XVI-A_spore_1
Chr. VIII	166130	115	0	XVI-A_spore_1
Chr. VIII	166195	100	0	XVI-A_spore_1
Chr. VIII	166367	114	0	XVI-A_spore_1
Chr. VIII	166391	120	0	XVI-A_spore_1
Chr. VIII	166445	113	0	XVI-A_spore_1
Chr. VIII	166541	122	0	XVI-A_spore_1
Chr. VIII	166655	117	0	XVI-A_spore_1
Chr. VIII	166892	103	0	XVI-A_spore_1
Chr. VIII	166940	93	0	XVI-A_spore_1
Chr. VIII	166991	96	0	XVI-A_spore_1
Chr. VIII	167096	104	0	XVI-A_spore_1
Chr. VIII	167135	96	0	XVI-A_spore_1
Chr. VIII	167274	105	0	XVI-A_spore_1
Chr. VIII	167277	103	0	XVI-A_spore_1
Chr. VIII	167313	111	0	XVI-A_spore_1
Chr. VIII	167512	87	0	XVI-A_spore_1
Chr. VIII	167543	103	0	XVI-A_spore_1
Chr. VIII	167557	101	0	XVI-A_spore_1
Chr. VIII	167568	91	0	XVI-A_spore_1
Chr. VIII	167569	87	0	XVI-A_spore_1
Chr. VIII	167570	90	0	XVI-A_spore_1
Chr. VIII	167575	102	0	XVI-A_spore_1
Chr. VIII	167580	106	0	XVI-A_spore_1
Chr. VIII	167671	97	0	XVI-A_spore_1
Chr. VIII	167785	84	0	XVI-A_spore_1
Chr. VIII	167797	86	0	XVI-A_spore_1
Chr. VIII	167848	80	0	XVI-A_spore_1
Chr. VIII	167910	76	0	XVI-A_spore_1
Chr. VIII	167923	80	0	XVI-A_spore_1
Chr. VIII	167968	90	0.0111111	XVI-A_spore_1
Chr. VIII	168208	95	0	XVI-A_spore_1
Chr. VIII	168229	90	0	XVI-A_spore_1
Chr. VIII	168253	105	0	XVI-A_spore_1
Chr. VIII	168433	89	0	XVI-A_spore_1
Chr. VIII	168444	93	0	XVI-A_spore_1
Chr. VIII	168719	105	0	XVI-A_spore_1
Chr. VIII	168879	90	0	XVI-A_spore_1
Chr. VIII	169202	106	0	XVI-A_spore_1
Chr. VIII	169586	106	0	XVI-A_spore_1
Chr. VIII	169760	110	0.00909091	XVI-A_spore_1
Chr. VIII	169769	100	0	XVI-A_spore_1
Chr. VIII	170402	86	0	XVI-A_spore_1
Chr. VIII	170703	85	0	XVI-A_spore_1
Chr. VIII	170843	99	0	XVI-A_spore_1
Chr. VIII	171000	92	0	XVI-A_spore_1
Chr. VIII	171273	91	0	XVI-A_spore_1
Chr. VIII	171347	96	0	XVI-A_spore_1
Chr. VIII	171537	97	0	XVI-A_spore_1
Chr. VIII	171564	91	0	XVI-A_spore_1
Chr. VIII	171761	94	0	XVI-A_spore_1
Chr. VIII	172443	107	0	XVI-A_spore_1
Chr. VIII	172560	86	0	XVI-A_spore_1
Chr. VIII	172563	84	0	XVI-A_spore_1
Chr. VIII	172687	81	0	XVI-A_spore_1
Chr. VIII	172701	80	0	XVI-A_spore_1
Chr. VIII	172909	79	0	XVI-A_spore_1
Chr. VIII	173105	51	0	XVI-A_spore_1
Chr. VIII	173197	51	0	XVI-A_spore_1
Chr. VIII	173562	114	0	XVI-A_spore_1
Chr. VIII	173637	94	0	XVI-A_spore_1
Chr. VIII	173805	93	0	XVI-A_spore_1
Chr. VIII	173923	107	0	XVI-A_spore_1
Chr. VIII	174120	106	0	XVI-A_spore_1
Chr. VIII	174165	117	0	XVI-A_spore_1
Chr. VIII	174717	109	0	XVI-A_spore_1
Chr. VIII	175197	83	1	XVI-A_spore_1
Chr. VIII	175253	75	1	XVI-A_spore_1
Chr. VIII	175263	75	1	XVI-A_spore_1
Chr. VIII	175365	99	1	XVI-A_spore_1
Chr. VIII	175661	95	1	XVI-A_spore_1
Chr. VIII	175731	83	1	XVI-A_spore_1
Chr. VIII	175734	84	1	XVI-A_spore_1
Chr. VIII	176184	78	1	XVI-A_spore_1
Chr. VIII	176351	77	1	XVI-A_spore_1
Chr. VIII	176826	80	1	XVI-A_spore_1
Chr. VIII	177078	85	1	XVI-A_spore_1
Chr. VIII	177112	81	1	XVI-A_spore_1
Chr. VIII	177333	105	0.990476	XVI-A_spore_1
Chr. VIII	177369	115	1	XVI-A_spore_1
Chr. VIII	177610	105	1	XVI-A_spore_1
Chr. VIII	177619	107	1	XVI-A_spore_1
Chr. VIII	177778	110	1	XVI-A_spore_1
Chr. VIII	177793	102	1	XVI-A_spore_1
Chr. VIII	178061	96	1	XVI-A_spore_1
Chr. VIII	178121	93	1	XVI-A_spore_1
Chr. VIII	178125	95	1	XVI-A_spore_1
Chr. VIII	178134	100	1	XVI-A_spore_1
Chr. VIII	178196	100	1	XVI-A_spore_1
Chr. VIII	178210	95	1	XVI-A_spore_1
Chr. VIII	178230	95	1	XVI-A_spore_1
Chr. VIII	178242	98	1	XVI-A_spore_1
Chr. VIII	178314	85	1	XVI-A_spore_1
Chr. VIII	178458	90	1	XVI-A_spore_1
Chr. VIII	178659	105	1	XVI-A_spore_1
Chr. VIII	178672	96	1	XVI-A_spore_1
Chr. VIII	178873	93	1	XVI-A_spore_1
Chr. VIII	179071	90	1	XVI-A_spore_1
Chr. VIII	179085	92	1	XVI-A_spore_1
Chr. VIII	179259	119	1	XVI-A_spore_1
Chr. VIII	179444	122	1	XVI-A_spore_1
Chr. VIII	179607	121	1	XVI-A_spore_1
Chr. VIII	179871	99	1	XVI-A_spore_1
Chr. VIII	179923	97	1	XVI-A_spore_1
Chr. VIII	180100	91	1	XVI-A_spore_1
Chr. VIII	180223	92	1	XVI-A_spore_1
Chr. VIII	180390	90	1	XVI-A_spore_1
Chr. VIII	180749	91	1	XVI-A_spore_1
Chr. VIII	180818	104	1	XVI-A_spore_1
Chr. VIII	181124	93	1	XVI-A_spore_1
Chr. VIII	181265	95	1	XVI-A_spore_1
Chr. VIII	181682	116	1	XVI-A_spore_1
Chr. VIII	181744	104	1	XVI-A_spore_1
Chr. VIII	181842	100	1	XVI-A_spore_1
Chr. VIII	181930	106	1	XVI-A_spore_1
Chr. VIII	182078	102	1	XVI-A_spore_1
Chr. VIII	182246	96	1	XVI-A_spore_1
Chr. VIII	182297	108	1	XVI-A_spore_1
Chr. VIII	182330	112	1	XVI-A_spore_1
Chr. VIII	182333	109	1	XVI-A_spore_1
Chr. VIII	182354	111	1	XVI-A_spore_1
Chr. VIII	182852	82	1	XVI-A_spore_1
Chr. VIII	183402	119	1	XVI-A_spore_1
Chr. VIII	183482	114	1	XVI-A_spore_1
Chr. VIII	183701	117	1	XVI-A_spore_1
Chr. VIII	183728	116	1	XVI-A_spore_1
Chr. VIII	183741	115	1	XVI-A_spore_1
Chr. VIII	183744	117	1	XVI-A_spore_1
Chr. VIII	183845	101	0.990099	XVI-A_spore_1
Chr. VIII	183913	109	1	XVI-A_spore_1
Chr. VIII	183973	117	1	XVI-A_spore_1
Chr. VIII	184025	117	1	XVI-A_spore_1
Chr. VIII	184065	107	1	XVI-A_spore_1
Chr. VIII	184104	108	1	XVI-A_spore_1
Chr. VIII	184105	101	1	XVI-A_spore_1
Chr. VIII	184171	90	1	XVI-A_spore_1
Chr. VIII	184572	102	1	XVI-A_spore_1
Chr. VIII	184766	109	1	XVI-A_spore_1
Chr. VIII	184847	94	1	XVI-A_spore_1
Chr. VIII	184872	91	1	XVI-A_spore_1
Chr. VIII	185022	109	1	XVI-A_spore_1
Chr. VIII	185364	111	1	XVI-A_spore_1
Chr. VIII	185463	109	1	XVI-A_spore_1
Chr. VIII	185480	110	1	XVI-A_spore_1
Chr. VIII	185493	102	1	XVI-A_spore_1
Chr. VIII	185547	97	1	XVI-A_spore_1
Chr. VIII	185592	103	1	XVI-A_spore_1
Chr. VIII	185625	109	1	XVI-A_spore_1
Chr. VIII	185766	107	1	XVI-A_spore_1
Chr. VIII	186453	116	1	XVI-A_spore_1
Chr. VIII	186657	121	1	XVI-A_spore_1
Chr. VIII	186921	86	1	XVI-A_spore_1
Chr. VIII	187320	78	1	XVI-A_spore_1
Chr. VIII	187908	70	1	XVI-A_spore_1
Chr. VIII	187989	70	1	XVI-A_spore_1
Chr. VIII	188788	80	1	XVI-A_spore_1
Chr. VIII	188821	81	1	XVI-A_spore_1
Chr. VIII	188841	75	1	XVI-A_spore_1
Chr. VIII	188873	84	1	XVI-A_spore_1
Chr. VIII	189026	77	1	XVI-A_spore_1
Chr. VIII	189040	79	1	XVI-A_spore_1
Chr. VIII	189274	73	1	XVI-A_spore_1
Chr. VIII	189310	80	1	XVI-A_spore_1
Chr. VIII	189356	88	1	XVI-A_spore_1
Chr. VIII	189521	81	1	XVI-A_spore_1
Chr. VIII	189608	96	1	XVI-A_spore_1
Chr. VIII	190038	115	1	XVI-A_spore_1
Chr. VIII	190064	110	1	XVI-A_spore_1
Chr. VIII	190366	88	1	XVI-A_spore_1
Chr. VIII	190872	99	1	XVI-A_spore_1
Chr. VIII	191304	85	1	XVI-A_spore_1
Chr. VIII	191348	78	1	XVI-A_spore_1
Chr. VIII	191643	85	1	XVI-A_spore_1
Chr. VIII	192124	77	1	XVI-A_spore_1
Chr. VIII	193245	75	1	XVI-A_spore_1
Chr. VIII	200617	108	1	XVI-A_spore_1
Chr. VIII	203255	111	1	XVI-A_spore_1
Chr. VIII	203274	109	1	XVI-A_spore_1
Chr. VIII	203615	80	1	XVI-A_spore_1
Chr. VIII	203842	85	1	XVI-A_spore_1
Chr. VIII	203888	96	1	XVI-A_spore_1
Chr. VIII	204054	93	1	XVI-A_spore_1
Chr. VIII	204151	93	1	XVI-A_spore_1
Chr. VIII	204219	98	1	XVI-A_spore_1
Chr. VIII	205171	112	1	XVI-A_spore_1
Chr. VIII	208566	94	1	XVI-A_spore_1
Chr. VIII	208592	98	1	XVI-A_spore_1
Chr. VIII	209078	101	1	XVI-A_spore_1
Chr. VIII	209079	98	1	XVI-A_spore_1
Chr. VIII	209095	99	1	XVI-A_spore_1
Chr. VIII	209176	100	1	XVI-A_spore_1
Chr. VIII	209243	103	1	XVI-A_spore_1
Chr. VIII	210535	67	1	XVI-A_spore_1
Chr. VIII	210710	92	1	XVI-A_spore_1
Chr. VIII	211462	106	1	XVI-A_spore_1
Chr. VIII	211534	98	1	XVI-A_spore_1
Chr. VIII	211550	89	1	XVI-A_spore_1
Chr. VIII	211655	213	0.450704	XVI-A_spore_1
Chr. VIII	211693	217	0.40553	XVI-A_spore_1
Chr. VIII	211701	220	0.4	XVI-A_spore_1
Chr. VIII	211825	270	0.37037	XVI-A_spore_1
Chr. VIII	212279	186	0.397849	XVI-A_spore_1
Chr. VIII	216123	17	1	XVI-A_spore_1
Chr. VIII	216159	53	1	XVI-A_spore_1
Chr. VIII	216787	119	1	XVI-A_spore_1
Chr. VIII	216988	99	1	XVI-A_spore_1
Chr. VIII	217302	93	1	XVI-A_spore_1
Chr. VIII	217425	90	1	XVI-A_spore_1
Chr. VIII	217558	96	1	XVI-A_spore_1
Chr. VIII	217745	104	1	XVI-A_spore_1
Chr. VIII	218580	99	1	XVI-A_spore_1
Chr. VIII	218718	114	1	XVI-A_spore_1
Chr. VIII	218883	87	0.988506	XVI-A_spore_1
Chr. VIII	219038	89	1	XVI-A_spore_1
Chr. VIII	219235	84	1	XVI-A_spore_1
Chr. VIII	219303	95	1	XVI-A_spore_1
Chr. VIII	219780	115	1	XVI-A_spore_1
Chr. VIII	219861	104	1	XVI-A_spore_1
Chr. VIII	219973	105	1	XVI-A_spore_1
Chr. VIII	220015	96	1	XVI-A_spore_1
Chr. VIII	221387	41	1	XVI-A_spore_1
Chr. VIII	221395	41	1	XVI-A_spore_1
Chr. VIII	222256	80	1	XVI-A_spore_1
Chr. VIII	222960	89	1	XVI-A_spore_1
Chr. VIII	222996	100	1	XVI-A_spore_1
Chr. VIII	223354	104	1	XVI-A_spore_1
Chr. VIII	223429	101	1	XVI-A_spore_1
Chr. VIII	224422	117	1	XVI-A_spore_1
Chr. VIII	226362	93	1	XVI-A_spore_1
Chr. VIII	227009	93	1	XVI-A_spore_1
Chr. VIII	227213	96	1	XVI-A_spore_1
Chr. VIII	228999	75	1	XVI-A_spore_1
Chr. VIII	229323	76	1	XVI-A_spore_1
Chr. VIII	230693	111	1	XVI-A_spore_1
Chr. VIII	235026	91	1	XVI-A_spore_1
Chr. VIII	235973	74	1	XVI-A_spore_1
Chr. VIII	236909	25	1	XVI-A_spore_1
Chr. VIII	242242	119	1	XVI-A_spore_1
Chr. VIII	242447	102	1	XVI-A_spore_1
Chr. VIII	242827	94	1	XVI-A_spore_1
Chr. VIII	245577	110	1	XVI-A_spore_1
Chr. VIII	248907	96	1	XVI-A_spore_1
Chr. VIII	249790	115	1	XVI-A_spore_1
Chr. VIII	252321	113	1	XVI-A_spore_1
Chr. VIII	254158	100	1	XVI-A_spore_1
Chr. VIII	254246	113	1	XVI-A_spore_1
Chr. VIII	254330	127	1	XVI-A_spore_1
Chr. VIII	256403	98	1	XVI-A_spore_1
Chr. VIII	256736	106	1	XVI-A_spore_1
Chr. VIII	259083	87	1	XVI-A_spore_1
Chr. VIII	261226	91	1	XVI-A_spore_1
Chr. VIII	261724	96	1	XVI-A_spore_1
Chr. VIII	263207	95	1	XVI-A_spore_1
Chr. VIII	265326	100	1	XVI-A_spore_1
Chr. VIII	265602	113	1	XVI-A_spore_1
Chr. VIII	267168	125	1	XVI-A_spore_1
Chr. VIII	271941	90	1	XVI-A_spore_1
Chr. VIII	275290	106	1	XVI-A_spore_1
Chr. VIII	280350	104	1	XVI-A_spore_1
Chr. VIII	280455	91	1	XVI-A_spore_1
Chr. VIII	281264	81	1	XVI-A_spore_1
Chr. VIII	281430	105	1	XVI-A_spore_1
Chr. VIII	282877	77	1	XVI-A_spore_1
Chr. VIII	283558	109	1	XVI-A_spore_1
Chr. VIII	283637	112	1	XVI-A_spore_1
Chr. VIII	283677	117	1	XVI-A_spore_1
Chr. VIII	283957	111	1	XVI-A_spore_1
Chr. VIII	283960	110	1	XVI-A_spore_1
Chr. VIII	284047	88	1	XVI-A_spore_1
Chr. VIII	284128	92	1	XVI-A_spore_1
Chr. VIII	284440	109	1	XVI-A_spore_1
Chr. VIII	285871	101	1	XVI-A_spore_1
Chr. VIII	285977	92	1	XVI-A_spore_1
Chr. VIII	286318	88	1	XVI-A_spore_1
Chr. VIII	286666	95	1	XVI-A_spore_1
Chr. VIII	286796	85	1	XVI-A_spore_1
Chr. VIII	286801	74	1	XVI-A_spore_1
Chr. VIII	287342	112	1	XVI-A_spore_1
Chr. VIII	287666	122	1	XVI-A_spore_1
Chr. VIII	287669	120	1	XVI-A_spore_1
Chr. VIII	287671	120	1	XVI-A_spore_1
Chr. VIII	287675	112	1	XVI-A_spore_1
Chr. VIII	287678	112	1	XVI-A_spore_1
Chr. VIII	287687	116	1	XVI-A_spore_1
Chr. VIII	287702	117	1	XVI-A_spore_1
Chr. VIII	287708	108	1	XVI-A_spore_1
Chr. VIII	287899	112	1	XVI-A_spore_1
Chr. VIII	289239	73	1	XVI-A_spore_1
Chr. VIII	289350	66	1	XVI-A_spore_1
Chr. VIII	289518	65	1	XVI-A_spore_1
Chr. VIII	289659	85	1	XVI-A_spore_1
Chr. VIII	289695	93	1	XVI-A_spore_1
Chr. VIII	289811	96	1	XVI-A_spore_1
Chr. VIII	289865	87	1	XVI-A_spore_1
Chr. VIII	290253	95	1	XVI-A_spore_1
Chr. VIII	290681	99	0.989899	XVI-A_spore_1
Chr. VIII	290711	104	1	XVI-A_spore_1
Chr. VIII	290747	108	1	XVI-A_spore_1
Chr. VIII	290766	97	1	XVI-A_spore_1
Chr. VIII	290790	96	1	XVI-A_spore_1
Chr. VIII	290985	86	1	XVI-A_spore_1
Chr. VIII	291402	55	1	XVI-A_spore_1
Chr. VIII	291434	82	1	XVI-A_spore_1
Chr. VIII	291471	83	1	XVI-A_spore_1
Chr. VIII	291528	127	1	XVI-A_spore_1
Chr. VIII	291696	120	1	XVI-A_spore_1
Chr. VIII	292143	116	1	XVI-A_spore_1
Chr. VIII	292176	113	1	XVI-A_spore_1
Chr. VIII	292260	118	1	XVI-A_spore_1
Chr. VIII	292435	107	1	XVI-A_spore_1
Chr. VIII	292444	115	1	XVI-A_spore_1
Chr. VIII	292651	107	1	XVI-A_spore_1
Chr. VIII	292778	103	1	XVI-A_spore_1
Chr. VIII	293153	78	1	XVI-A_spore_1
Chr. VIII	293342	62	1	XVI-A_spore_1
Chr. VIII	293443	65	1	XVI-A_spore_1
Chr. VIII	293487	59	1	XVI-A_spore_1
Chr. VIII	293529	75	1	XVI-A_spore_1
Chr. VIII	293740	99	1	XVI-A_spore_1
Chr. VIII	293780	102	1	XVI-A_spore_1
Chr. VIII	293909	97	1	XVI-A_spore_1
Chr. VIII	294025	99	1	XVI-A_spore_1
Chr. VIII	294138	95	1	XVI-A_spore_1
Chr. VIII	294201	96	1	XVI-A_spore_1
Chr. VIII	294204	101	1	XVI-A_spore_1
Chr. VIII	294409	97	1	XVI-A_spore_1
Chr. VIII	294412	95	1	XVI-A_spore_1
Chr. VIII	294446	107	1	XVI-A_spore_1
Chr. VIII	294447	101	1	XVI-A_spore_1
Chr. VIII	294768	91	1	XVI-A_spore_1
Chr. VIII	294900	87	1	XVI-A_spore_1
Chr. VIII	294915	101	1	XVI-A_spore_1
Chr. VIII	295200	106	1	XVI-A_spore_1
Chr. VIII	295376	95	1	XVI-A_spore_1
Chr. VIII	295445	96	1	XVI-A_spore_1
Chr. VIII	295470	97	1	XVI-A_spore_1
Chr. VIII	295620	97	1	XVI-A_spore_1
Chr. VIII	296229	119	1	XVI-A_spore_1
Chr. VIII	296240	117	1	XVI-A_spore_1
Chr. VIII	296272	109	1	XVI-A_spore_1
Chr. VIII	296845	105	1	XVI-A_spore_1
Chr. VIII	296996	111	1	XVI-A_spore_1
Chr. VIII	297365	97	1	XVI-A_spore_1
Chr. VIII	297421	98	1	XVI-A_spore_1
Chr. VIII	297669	96	1	XVI-A_spore_1
Chr. VIII	297731	90	1	XVI-A_spore_1
Chr. VIII	297766	87	1	XVI-A_spore_1
Chr. VIII	297979	121	1	XVI-A_spore_1
Chr. VIII	298388	103	1	XVI-A_spore_1
Chr. VIII	298776	79	1	XVI-A_spore_1
Chr. VIII	299651	103	1	XVI-A_spore_1
Chr. VIII	300152	106	1	XVI-A_spore_1
Chr. VIII	301804	68	1	XVI-A_spore_1
Chr. VIII	303274	108	1	XVI-A_spore_1
Chr. VIII	303493	117	1	XVI-A_spore_1
Chr. VIII	304458	113	1	XVI-A_spore_1
Chr. VIII	304629	87	1	XVI-A_spore_1
Chr. VIII	305927	119	0.991597	XVI-A_spore_1
Chr. VIII	309135	113	1	XVI-A_spore_1
Chr. VIII	311373	108	1	XVI-A_spore_1
Chr. VIII	311445	102	1	XVI-A_spore_1
Chr. VIII	312220	91	0.989011	XVI-A_spore_1
Chr. VIII	314005	102	1	XVI-A_spore_1
Chr. VIII	314622	85	1	XVI-A_spore_1
Chr. VIII	314714	118	1	XVI-A_spore_1
Chr. VIII	315333	105	1	XVI-A_spore_1
Chr. VIII	315789	100	1	XVI-A_spore_1
Chr. VIII	315831	102	1	XVI-A_spore_1
Chr. VIII	315957	94	1	XVI-A_spore_1
Chr. VIII	315984	89	1	XVI-A_spore_1
Chr. VIII	316015	89	1	XVI-A_spore_1
Chr. VIII	317153	91	1	XVI-A_spore_1
Chr. VIII	317384	121	1	XVI-A_spore_1
Chr. VIII	317393	118	1	XVI-A_spore_1
Chr. VIII	317401	114	1	XVI-A_spore_1
Chr. VIII	317558	103	1	XVI-A_spore_1
Chr. VIII	317561	98	1	XVI-A_spore_1
Chr. VIII	317992	96	1	XVI-A_spore_1
Chr. VIII	318122	102	1	XVI-A_spore_1
Chr. VIII	318497	115	1	XVI-A_spore_1
Chr. VIII	318514	125	1	XVI-A_spore_1
Chr. VIII	318580	112	1	XVI-A_spore_1
Chr. VIII	318584	113	1	XVI-A_spore_1
Chr. VIII	318865	113	1	XVI-A_spore_1
Chr. VIII	318866	119	1	XVI-A_spore_1
Chr. VIII	319046	105	1	XVI-A_spore_1
Chr. VIII	319202	123	1	XVI-A_spore_1
Chr. VIII	319294	127	1	XVI-A_spore_1
Chr. VIII	319396	106	1	XVI-A_spore_1
Chr. VIII	319400	103	1	XVI-A_spore_1
Chr. VIII	319436	112	1	XVI-A_spore_1
Chr. VIII	319609	103	1	XVI-A_spore_1
Chr. VIII	319904	115	1	XVI-A_spore_1
Chr. VIII	320071	99	1	XVI-A_spore_1
Chr. VIII	321084	121	1	XVI-A_spore_1
Chr. VIII	321902	107	1	XVI-A_spore_1
Chr. VIII	322176	97	1	XVI-A_spore_1
Chr. VIII	322381	94	1	XVI-A_spore_1
Chr. VIII	322533	101	1	XVI-A_spore_1
Chr. VIII	323486	101	1	XVI-A_spore_1
Chr. VIII	323497	97	1	XVI-A_spore_1
Chr. VIII	324043	96	1	XVI-A_spore_1
Chr. VIII	324669	111	1	XVI-A_spore_1
Chr. VIII	324770	107	0.990654	XVI-A_spore_1
Chr. VIII	325059	120	1	XVI-A_spore_1
Chr. VIII	325071	115	1	XVI-A_spore_1
Chr. VIII	325184	86	1	XVI-A_spore_1
Chr. VIII	325621	103	1	XVI-A_spore_1
Chr. VIII	326185	103	1	XVI-A_spore_1
Chr. VIII	326461	75	1	XVI-A_spore_1
Chr. VIII	326639	79	1	XVI-A_spore_1
Chr. VIII	326679	83	1	XVI-A_spore_1
Chr. VIII	327083	91	1	XVI-A_spore_1
Chr. VIII	327422	95	1	XVI-A_spore_1
Chr. VIII	327484	94	1	XVI-A_spore_1
Chr. VIII	327845	106	0.990566	XVI-A_spore_1
Chr. VIII	327854	103	1	XVI-A_spore_1
Chr. VIII	328055	95	1	XVI-A_spore_1
Chr. VIII	328366	116	1	XVI-A_spore_1
Chr. VIII	328590	108	1	XVI-A_spore_1
Chr. VIII	328626	87	1	XVI-A_spore_1
Chr. VIII	328764	109	1	XVI-A_spore_1
Chr. VIII	329627	105	1	XVI-A_spore_1
Chr. VIII	330227	102	1	XVI-A_spore_1
Chr. VIII	330660	107	1	XVI-A_spore_1
Chr. VIII	331641	118	1	XVI-A_spore_1
Chr. VIII	331868	109	1	XVI-A_spore_1
Chr. VIII	332341	96	1	XVI-A_spore_1
Chr. VIII	332416	94	1	XVI-A_spore_1
Chr. VIII	333732	109	1	XVI-A_spore_1
Chr. VIII	334370	97	1	XVI-A_spore_1
Chr. VIII	334394	95	1	XVI-A_spore_1
Chr. VIII	334969	97	1	XVI-A_spore_1
Chr. VIII	335220	96	1	XVI-A_spore_1
Chr. VIII	335465	94	1	XVI-A_spore_1
Chr. VIII	335688	134	1	XVI-A_spore_1
Chr. VIII	335817	113	1	XVI-A_spore_1
Chr. VIII	335840	117	1	XVI-A_spore_1
Chr. VIII	335859	114	1	XVI-A_spore_1
Chr. VIII	335894	103	1	XVI-A_spore_1
Chr. VIII	335949	101	1	XVI-A_spore_1
Chr. VIII	335964	99	1	XVI-A_spore_1
Chr. VIII	335973	105	1	XVI-A_spore_1
Chr. VIII	335985	111	1	XVI-A_spore_1
Chr. VIII	336035	115	1	XVI-A_spore_1
Chr. VIII	336067	104	1	XVI-A_spore_1
Chr. VIII	336075	108	1	XVI-A_spore_1
Chr. VIII	336120	110	1	XVI-A_spore_1
Chr. VIII	336130	115	1	XVI-A_spore_1
Chr. VIII	336133	114	1	XVI-A_spore_1
Chr. VIII	336329	89	1	XVI-A_spore_1
Chr. VIII	336408	86	1	XVI-A_spore_1
Chr. VIII	336486	85	1	XVI-A_spore_1
Chr. VIII	336663	109	1	XVI-A_spore_1
Chr. VIII	336696	93	1	XVI-A_spore_1
Chr. VIII	336991	99	1	XVI-A_spore_1
Chr. VIII	337323	98	1	XVI-A_spore_1
Chr. VIII	337365	111	1	XVI-A_spore_1
Chr. VIII	337596	93	1	XVI-A_spore_1
Chr. VIII	337794	98	1	XVI-A_spore_1
Chr. VIII	337824	101	1	XVI-A_spore_1
Chr. VIII	337892	98	1	XVI-A_spore_1
Chr. VIII	337894	99	1	XVI-A_spore_1
Chr. VIII	338068	93	1	XVI-A_spore_1
Chr. VIII	338239	104	1	XVI-A_spore_1
Chr. VIII	338404	105	1	XVI-A_spore_1
Chr. VIII	339120	92	1	XVI-A_spore_1
Chr. VIII	339195	94	1	XVI-A_spore_1
Chr. VIII	339201	102	1	XVI-A_spore_1
Chr. VIII	339633	97	1	XVI-A_spore_1
Chr. VIII	339648	96	1	XVI-A_spore_1
Chr. VIII	339656	95	1	XVI-A_spore_1
Chr. VIII	339696	97	1	XVI-A_spore_1
Chr. VIII	340031	62	1	XVI-A_spore_1
Chr. VIII	340175	65	1	XVI-A_spore_1
Chr. VIII	340523	136	1	XVI-A_spore_1
Chr. VIII	340650	139	1	XVI-A_spore_1
Chr. VIII	340958	97	1	XVI-A_spore_1
Chr. VIII	341040	96	1	XVI-A_spore_1
Chr. VIII	341109	96	1	XVI-A_spore_1
Chr. VIII	341144	94	1	XVI-A_spore_1
Chr. VIII	341150	93	1	XVI-A_spore_1
Chr. VIII	341249	104	1	XVI-A_spore_1
Chr. VIII	341299	98	1	XVI-A_spore_1
Chr. VIII	341482	110	1	XVI-A_spore_1
Chr. VIII	341515	108	1	XVI-A_spore_1
Chr. VIII	342157	94	1	XVI-A_spore_1
Chr. VIII	342405	78	1	XVI-A_spore_1
Chr. VIII	342575	90	1	XVI-A_spore_1
Chr. VIII	342618	87	1	XVI-A_spore_1
Chr. VIII	342686	84	1	XVI-A_spore_1
Chr. VIII	342723	97	1	XVI-A_spore_1
Chr. VIII	342729	94	1	XVI-A_spore_1
Chr. VIII	342786	102	1	XVI-A_spore_1
Chr. VIII	343035	89	1	XVI-A_spore_1
Chr. VIII	343392	104	1	XVI-A_spore_1
Chr. VIII	343487	100	1	XVI-A_spore_1
Chr. VIII	343561	109	1	XVI-A_spore_1
Chr. VIII	344834	98	1	XVI-A_spore_1
Chr. VIII	344907	97	1	XVI-A_spore_1
Chr. VIII	344942	91	1	XVI-A_spore_1
Chr. VIII	345188	123	1	XVI-A_spore_1
Chr. VIII	345266	116	1	XVI-A_spore_1
Chr. VIII	345359	98	1	XVI-A_spore_1
Chr. VIII	345395	99	1	XVI-A_spore_1
Chr. VIII	345425	92	1	XVI-A_spore_1
Chr. VIII	345440	100	1	XVI-A_spore_1
Chr. VIII	345623	101	1	XVI-A_spore_1
Chr. VIII	345844	105	1	XVI-A_spore_1
Chr. VIII	346315	102	1	XVI-A_spore_1
Chr. VIII	346717	111	0.990991	XVI-A_spore_1
Chr. VIII	347014	94	1	XVI-A_spore_1
Chr. VIII	347026	96	1	XVI-A_spore_1
Chr. VIII	347311	93	1	XVI-A_spore_1
Chr. VIII	347431	101	1	XVI-A_spore_1
Chr. VIII	347491	96	1	XVI-A_spore_1
Chr. VIII	347716	111	1	XVI-A_spore_1
Chr. VIII	347957	90	1	XVI-A_spore_1
Chr. VIII	348003	81	1	XVI-A_spore_1
Chr. VIII	348037	86	1	XVI-A_spore_1
Chr. VIII	348041	83	1	XVI-A_spore_1
Chr. VIII	348055	83	1	XVI-A_spore_1
Chr. VIII	348142	68	1	XVI-A_spore_1
Chr. VIII	348154	68	1	XVI-A_spore_1
Chr. VIII	348178	72	1	XVI-A_spore_1
Chr. VIII	348326	95	1	XVI-A_spore_1
Chr. VIII	348420	93	1	XVI-A_spore_1
Chr. VIII	348461	94	1	XVI-A_spore_1
Chr. VIII	348462	98	1	XVI-A_spore_1
Chr. VIII	348572	108	1	XVI-A_spore_1
Chr. VIII	348634	121	1	XVI-A_spore_1
Chr. VIII	348790	104	1	XVI-A_spore_1
Chr. VIII	348802	109	1	XVI-A_spore_1
Chr. VIII	348883	105	1	XVI-A_spore_1
Chr. VIII	348973	101	1	XVI-A_spore_1
Chr. VIII	348982	105	1	XVI-A_spore_1
Chr. VIII	349328	99	1	XVI-A_spore_1
Chr. VIII	349353	89	1	XVI-A_spore_1
Chr. VIII	349388	91	1	XVI-A_spore_1
Chr. VIII	349420	97	1	XVI-A_spore_1
Chr. VIII	349468	103	1	XVI-A_spore_1
Chr. VIII	349489	108	1	XVI-A_spore_1
Chr. VIII	349552	100	1	XVI-A_spore_1
Chr. VIII	349648	85	1	XVI-A_spore_1
Chr. VIII	349745	97	1	XVI-A_spore_1
Chr. VIII	349748	99	1	XVI-A_spore_1
Chr. VIII	349882	94	1	XVI-A_spore_1
Chr. VIII	349912	105	1	XVI-A_spore_1
Chr. VIII	350236	84	1	XVI-A_spore_1
Chr. VIII	350566	101	1	XVI-A_spore_1
Chr. VIII	350845	106	1	XVI-A_spore_1
Chr. VIII	350962	107	1	XVI-A_spore_1
Chr. VIII	351073	100	1	XVI-A_spore_1
Chr. VIII	351418	102	1	XVI-A_spore_1
Chr. VIII	351568	95	1	XVI-A_spore_1
Chr. VIII	351601	96	1	XVI-A_spore_1
Chr. VIII	351675	99	1	XVI-A_spore_1
Chr. VIII	351784	97	1	XVI-A_spore_1
Chr. VIII	351889	99	1	XVI-A_spore_1
Chr. VIII	352512	120	1	XVI-A_spore_1
Chr. VIII	352532	116	1	XVI-A_spore_1
Chr. VIII	352905	114	1	XVI-A_spore_1
Chr. VIII	353097	108	1	XVI-A_spore_1
Chr. VIII	353157	105	1	XVI-A_spore_1
Chr. VIII	353343	103	1	XVI-A_spore_1
Chr. VIII	354035	120	1	XVI-A_spore_1
Chr. VIII	354125	115	1	XVI-A_spore_1
Chr. VIII	354571	106	1	XVI-A_spore_1
Chr. VIII	354573	109	1	XVI-A_spore_1
Chr. VIII	354672	103	1	XVI-A_spore_1
Chr. VIII	354747	94	1	XVI-A_spore_1
Chr. VIII	355175	89	1	XVI-A_spore_1
Chr. VIII	355349	95	1	XVI-A_spore_1
Chr. VIII	355733	115	1	XVI-A_spore_1
Chr. VIII	356131	104	1	XVI-A_spore_1
Chr. VIII	356232	91	1	XVI-A_spore_1
Chr. VIII	356260	85	1	XVI-A_spore_1
Chr. VIII	356291	82	1	XVI-A_spore_1
Chr. VIII	356819	102	1	XVI-A_spore_1
Chr. VIII	356996	105	1	XVI-A_spore_1
Chr. VIII	357046	91	1	XVI-A_spore_1
Chr. VIII	357943	88	1	XVI-A_spore_1
Chr. VIII	358013	86	1	XVI-A_spore_1
Chr. VIII	358234	114	1	XVI-A_spore_1
Chr. VIII	358311	118	1	XVI-A_spore_1
Chr. VIII	358374	122	1	XVI-A_spore_1
Chr. VIII	358612	97	1	XVI-A_spore_1
Chr. VIII	358619	108	1	XVI-A_spore_1
Chr. VIII	358703	109	1	XVI-A_spore_1
Chr. VIII	358745	117	1	XVI-A_spore_1
Chr. VIII	358913	112	1	XVI-A_spore_1
Chr. VIII	359103	104	1	XVI-A_spore_1
Chr. VIII	359104	103	1	XVI-A_spore_1
Chr. VIII	359316	128	1	XVI-A_spore_1
Chr. VIII	359491	116	1	XVI-A_spore_1
Chr. VIII	359540	112	1	XVI-A_spore_1
Chr. VIII	359563	108	1	XVI-A_spore_1
Chr. VIII	359581	109	1	XVI-A_spore_1
Chr. VIII	359634	107	1	XVI-A_spore_1
Chr. VIII	359637	109	1	XVI-A_spore_1
Chr. VIII	359646	106	1	XVI-A_spore_1
Chr. VIII	359669	106	1	XVI-A_spore_1
Chr. VIII	359915	118	1	XVI-A_spore_1
Chr. VIII	360002	111	1	XVI-A_spore_1
Chr. VIII	360080	111	1	XVI-A_spore_1
Chr. VIII	360186	104	1	XVI-A_spore_1
Chr. VIII	360262	88	1	XVI-A_spore_1
Chr. VIII	360415	81	1	XVI-A_spore_1
Chr. VIII	360430	83	1	XVI-A_spore_1
Chr. VIII	360489	79	1	XVI-A_spore_1
Chr. VIII	360543	75	0.986667	XVI-A_spore_1
Chr. VIII	360630	82	1	XVI-A_spore_1
Chr. VIII	360689	88	1	XVI-A_spore_1
Chr. VIII	360717	79	1	XVI-A_spore_1
Chr. VIII	360746	76	1	XVI-A_spore_1
Chr. VIII	360898	76	1	XVI-A_spore_1
Chr. VIII	360906	71	1	XVI-A_spore_1
Chr. VIII	361022	75	1	XVI-A_spore_1
Chr. VIII	361245	117	1	XVI-A_spore_1
Chr. VIII	361539	114	1	XVI-A_spore_1
Chr. VIII	361569	105	1	XVI-A_spore_1
Chr. VIII	361697	95	1	XVI-A_spore_1
Chr. VIII	362504	107	1	XVI-A_spore_1
Chr. VIII	362567	112	1	XVI-A_spore_1
Chr. VIII	362829	107	1	XVI-A_spore_1
Chr. VIII	362833	111	1	XVI-A_spore_1
Chr. VIII	363155	92	1	XVI-A_spore_1
Chr. VIII	363626	88	1	XVI-A_spore_1
Chr. VIII	363629	95	1	XVI-A_spore_1
Chr. VIII	363695	99	1	XVI-A_spore_1
Chr. VIII	364046	83	1	XVI-A_spore_1
Chr. VIII	364222	94	1	XVI-A_spore_1
Chr. VIII	364369	88	1	XVI-A_spore_1
Chr. VIII	364400	87	1	XVI-A_spore_1
Chr. VIII	364427	84	1	XVI-A_spore_1
Chr. VIII	364433	88	1	XVI-A_spore_1
Chr. VIII	364439	85	1	XVI-A_spore_1
Chr. VIII	364600	94	1	XVI-A_spore_1
Chr. VIII	364680	91	1	XVI-A_spore_1
Chr. VIII	364692	99	1	XVI-A_spore_1
Chr. VIII	364782	90	1	XVI-A_spore_1
Chr. VIII	364791	83	1	XVI-A_spore_1
Chr. VIII	364860	81	1	XVI-A_spore_1
Chr. VIII	364974	86	0.988372	XVI-A_spore_1
Chr. VIII	365084	72	1	XVI-A_spore_1
Chr. VIII	365135	71	1	XVI-A_spore_1
Chr. VIII	365187	87	1	XVI-A_spore_1
Chr. VIII	365208	89	1	XVI-A_spore_1
Chr. VIII	365376	80	1	XVI-A_spore_1
Chr. VIII	365412	87	1	XVI-A_spore_1
Chr. VIII	365415	81	1	XVI-A_spore_1
Chr. VIII	365424	90	1	XVI-A_spore_1
Chr. VIII	365442	84	1	XVI-A_spore_1
Chr. VIII	365964	110	1	XVI-A_spore_1
Chr. VIII	366137	103	1	XVI-A_spore_1
Chr. VIII	366191	90	1	XVI-A_spore_1
Chr. VIII	366283	90	1	XVI-A_spore_1
Chr. VIII	366663	101	1	XVI-A_spore_1
Chr. VIII	366747	89	1	XVI-A_spore_1
Chr. VIII	366783	94	1	XVI-A_spore_1
Chr. VIII	367199	100	1	XVI-A_spore_1
Chr. VIII	367303	111	1	XVI-A_spore_1
Chr. VIII	367495	96	1	XVI-A_spore_1
Chr. VIII	368538	96	1	XVI-A_spore_1
Chr. VIII	368547	102	1	XVI-A_spore_1
Chr. VIII	368559	94	1	XVI-A_spore_1
Chr. VIII	368724	104	1	XVI-A_spore_1
Chr. VIII	368916	99	1	XVI-A_spore_1
Chr. VIII	369473	98	1	XVI-A_spore_1
Chr. VIII	369483	109	1	XVI-A_spore_1
Chr. VIII	369658	110	1	XVI-A_spore_1
Chr. VIII	369871	96	1	XVI-A_spore_1
Chr. VIII	369898	103	1	XVI-A_spore_1
Chr. VIII	370655	96	1	XVI-A_spore_1
Chr. VIII	370657	94	1	XVI-A_spore_1
Chr. VIII	370683	90	1	XVI-A_spore_1
Chr. VIII	370697	94	1	XVI-A_spore_1
Chr. VIII	370707	94	1	XVI-A_spore_1
Chr. VIII	370842	84	1	XVI-A_spore_1
Chr. VIII	370980	93	1	XVI-A_spore_1
Chr. VIII	370997	106	1	XVI-A_spore_1
Chr. VIII	371268	108	1	XVI-A_spore_1
Chr. VIII	371744	103	1	XVI-A_spore_1
Chr. VIII	371815	92	1	XVI-A_spore_1
Chr. VIII	371998	84	1	XVI-A_spore_1
Chr. VIII	372114	98	1	XVI-A_spore_1
Chr. VIII	372426	92	1	XVI-A_spore_1
Chr. VIII	372470	104	1	XVI-A_spore_1
Chr. VIII	372533	111	1	XVI-A_spore_1
Chr. VIII	372577	107	1	XVI-A_spore_1
Chr. VIII	372705	102	1	XVI-A_spore_1
Chr. VIII	372964	105	1	XVI-A_spore_1
Chr. VIII	373115	78	1	XVI-A_spore_1
Chr. VIII	373116	76	1	XVI-A_spore_1
Chr. VIII	373555	102	1	XVI-A_spore_1
Chr. VIII	373732	102	1	XVI-A_spore_1
Chr. VIII	373932	85	1	XVI-A_spore_1
Chr. VIII	373987	94	1	XVI-A_spore_1
Chr. VIII	374064	92	1	XVI-A_spore_1
Chr. VIII	374774	108	1	XVI-A_spore_1
Chr. VIII	374792	108	1	XVI-A_spore_1
Chr. VIII	374794	108	1	XVI-A_spore_1
Chr. VIII	375059	90	1	XVI-A_spore_1
Chr. VIII	375097	88	1	XVI-A_spore_1
Chr. VIII	375221	90	1	XVI-A_spore_1
Chr. VIII	375301	92	1	XVI-A_spore_1
Chr. VIII	375520	87	1	XVI-A_spore_1
Chr. VIII	375560	87	1	XVI-A_spore_1
Chr. VIII	375658	94	1	XVI-A_spore_1
Chr. VIII	375686	96	1	XVI-A_spore_1
Chr. VIII	375703	100	1	XVI-A_spore_1
Chr. VIII	375742	100	1	XVI-A_spore_1
Chr. VIII	375825	98	1	XVI-A_spore_1
Chr. VIII	375930	95	1	XVI-A_spore_1
Chr. VIII	375943	101	1	XVI-A_spore_1
Chr. VIII	376120	94	1	XVI-A_spore_1
Chr. VIII	376261	67	1	XVI-A_spore_1
Chr. VIII	376263	72	1	XVI-A_spore_1
Chr. VIII	376320	70	1	XVI-A_spore_1
Chr. VIII	376395	69	1	XVI-A_spore_1
Chr. VIII	376477	70	1	XVI-A_spore_1
Chr. VIII	376578	79	1	XVI-A_spore_1
Chr. VIII	376829	115	1	XVI-A_spore_1
Chr. VIII	377068	103	1	XVI-A_spore_1
Chr. VIII	377259	101	1	XVI-A_spore_1
Chr. VIII	377268	98	1	XVI-A_spore_1
Chr. VIII	377294	106	1	XVI-A_spore_1
Chr. VIII	377321	99	1	XVI-A_spore_1
Chr. VIII	377349	117	1	XVI-A_spore_1
Chr. VIII	377373	121	1	XVI-A_spore_1
Chr. VIII	377460	96	1	XVI-A_spore_1
Chr. VIII	377707	105	1	XVI-A_spore_1
Chr. VIII	377712	114	1	XVI-A_spore_1
Chr. VIII	377752	95	1	XVI-A_spore_1
Chr. VIII	377834	85	1	XVI-A_spore_1
Chr. VIII	377841	95	1	XVI-A_spore_1
Chr. VIII	377956	96	1	XVI-A_spore_1
Chr. VIII	378025	103	1	XVI-A_spore_1
Chr. VIII	378065	104	1	XVI-A_spore_1
Chr. VIII	378101	85	1	XVI-A_spore_1
Chr. VIII	378194	92	1	XVI-A_spore_1
Chr. VIII	378228	82	1	XVI-A_spore_1
Chr. VIII	378234	93	1	XVI-A_spore_1
Chr. VIII	378579	102	1	XVI-A_spore_1
Chr. VIII	378618	94	1	XVI-A_spore_1
Chr. VIII	378642	92	1	XVI-A_spore_1
Chr. VIII	378942	99	1	XVI-A_spore_1
Chr. VIII	379023	106	1	XVI-A_spore_1
Chr. VIII	379070	100	1	XVI-A_spore_1
Chr. VIII	379353	102	1	XVI-A_spore_1
Chr. VIII	379789	81	1	XVI-A_spore_1
Chr. VIII	380067	96	1	XVI-A_spore_1
Chr. VIII	380351	113	0.99115	XVI-A_spore_1
Chr. VIII	380512	97	1	XVI-A_spore_1
Chr. VIII	380530	106	1	XVI-A_spore_1
Chr. VIII	380531	106	1	XVI-A_spore_1
Chr. VIII	380673	101	1	XVI-A_spore_1
Chr. VIII	380748	106	1	XVI-A_spore_1
Chr. VIII	380790	95	1	XVI-A_spore_1
Chr. VIII	380814	93	1	XVI-A_spore_1
Chr. VIII	381058	122	1	XVI-A_spore_1
Chr. VIII	381183	114	1	XVI-A_spore_1
Chr. VIII	381426	85	1	XVI-A_spore_1
Chr. VIII	381493	86	1	XVI-A_spore_1
Chr. VIII	381497	84	1	XVI-A_spore_1
Chr. VIII	381514	93	1	XVI-A_spore_1
Chr. VIII	381527	95	0.989474	XVI-A_spore_1
Chr. VIII	381634	121	1	XVI-A_spore_1
Chr. VIII	381642	123	1	XVI-A_spore_1
Chr. VIII	381693	121	1	XVI-A_spore_1
Chr. VIII	381783	110	1	XVI-A_spore_1
Chr. VIII	381832	109	1	XVI-A_spore_1
Chr. VIII	382504	113	1	XVI-A_spore_1
Chr. VIII	382524	113	1	XVI-A_spore_1
Chr. VIII	382544	120	1	XVI-A_spore_1
Chr. VIII	382545	122	1	XVI-A_spore_1
Chr. VIII	382601	100	1	XVI-A_spore_1
Chr. VIII	382602	100	1	XVI-A_spore_1
Chr. VIII	382626	108	1	XVI-A_spore_1
Chr. VIII	382654	88	1	XVI-A_spore_1
Chr. VIII	382788	109	1	XVI-A_spore_1
Chr. VIII	382813	105	1	XVI-A_spore_1
Chr. VIII	382878	93	1	XVI-A_spore_1
Chr. VIII	382963	86	1	XVI-A_spore_1
Chr. VIII	382967	85	1	XVI-A_spore_1
Chr. VIII	383032	77	1	XVI-A_spore_1
Chr. VIII	383037	81	1	XVI-A_spore_1
Chr. VIII	383055	94	1	XVI-A_spore_1
Chr. VIII	383077	95	1	XVI-A_spore_1
Chr. VIII	383099	99	1	XVI-A_spore_1
Chr. VIII	383114	96	1	XVI-A_spore_1
Chr. VIII	383160	105	1	XVI-A_spore_1
Chr. VIII	383194	103	1	XVI-A_spore_1
Chr. VIII	383199	106	1	XVI-A_spore_1
Chr. VIII	383205	89	1	XVI-A_spore_1
Chr. VIII	383206	96	1	XVI-A_spore_1
Chr. VIII	383247	103	1	XVI-A_spore_1
Chr. VIII	383257	104	1	XVI-A_spore_1
Chr. VIII	383265	95	0.989474	XVI-A_spore_1
Chr. VIII	383266	99	0.989899	XVI-A_spore_1
Chr. VIII	383395	140	1	XVI-A_spore_1
Chr. VIII	383476	112	1	XVI-A_spore_1
Chr. VIII	383636	118	1	XVI-A_spore_1
Chr. VIII	383678	109	1	XVI-A_spore_1
Chr. VIII	383744	111	1	XVI-A_spore_1
Chr. VIII	383847	104	1	XVI-A_spore_1
Chr. VIII	383960	109	1	XVI-A_spore_1
Chr. VIII	384317	74	1	XVI-A_spore_1
Chr. VIII	384503	87	1	XVI-A_spore_1
Chr. VIII	384582	99	1	XVI-A_spore_1
Chr. VIII	384631	123	1	XVI-A_spore_1
Chr. VIII	384685	112	1	XVI-A_spore_1
Chr. VIII	384736	106	1	XVI-A_spore_1
Chr. VIII	384823	118	1	XVI-A_spore_1
Chr. VIII	384865	101	1	XVI-A_spore_1
Chr. VIII	384997	111	1	XVI-A_spore_1
Chr. VIII	385006	108	1	XVI-A_spore_1
Chr. VIII	385054	113	1	XVI-A_spore_1
Chr. VIII	385098	93	1	XVI-A_spore_1
Chr. VIII	385186	93	1	XVI-A_spore_1
Chr. VIII	385620	90	1	XVI-A_spore_1
Chr. VIII	385875	80	1	XVI-A_spore_1
Chr. VIII	385984	66	1	XVI-A_spore_1
Chr. VIII	386000	69	1	XVI-A_spore_1
Chr. VIII	386061	74	1	XVI-A_spore_1
Chr. VIII	386144	67	1	XVI-A_spore_1
Chr. VIII	386272	84	1	XVI-A_spore_1
Chr. VIII	386355	95	1	XVI-A_spore_1
Chr. VIII	386487	88	1	XVI-A_spore_1
Chr. VIII	386883	65	1	XVI-A_spore_1
Chr. VIII	386919	56	1	XVI-A_spore_1
Chr. VIII	387002	57	1	XVI-A_spore_1
Chr. VIII	387483	71	1	XVI-A_spore_1
Chr. VIII	387687	59	1	XVI-A_spore_1
Chr. VIII	387771	84	1	XVI-A_spore_1
Chr. VIII	387777	85	1	XVI-A_spore_1
Chr. VIII	387911	103	1	XVI-A_spore_1
Chr. VIII	388103	103	1	XVI-A_spore_1
Chr. VIII	388130	105	1	XVI-A_spore_1
Chr. VIII	388214	84	1	XVI-A_spore_1
Chr. VIII	388271	88	1	XVI-A_spore_1
Chr. VIII	388300	84	1	XVI-A_spore_1
Chr. VIII	388397	100	1	XVI-A_spore_1
Chr. VIII	388478	103	1	XVI-A_spore_1
Chr. VIII	388520	101	1	XVI-A_spore_1
Chr. VIII	388553	94	1	XVI-A_spore_1
Chr. VIII	388664	96	1	XVI-A_spore_1
Chr. VIII	389013	13	0	XVI-A_spore_1
Chr. VIII	389014	13	1	XVI-A_spore_1
Chr. VIII	389017	13	0	XVI-A_spore_1
Chr. VIII	389023	15	0	XVI-A_spore_1
Chr. VIII	389048	19	1	XVI-A_spore_1
Chr. VIII	389050	19	0	XVI-A_spore_1
Chr. VIII	389052	19	0	XVI-A_spore_1
Chr. VIII	389075	23	1	XVI-A_spore_1
Chr. VIII	389076	25	0	XVI-A_spore_1
Chr. VIII	389079	23	0	XVI-A_spore_1
Chr. VIII	389082	25	0	XVI-A_spore_1
Chr. VIII	389089	26	0	XVI-A_spore_1
Chr. VIII	389090	26	0	XVI-A_spore_1
Chr. VIII	389099	25	0	XVI-A_spore_1
Chr. VIII	389105	23	1	XVI-A_spore_1
Chr. VIII	389108	23	1	XVI-A_spore_1
Chr. VIII	389115	21	0	XVI-A_spore_1
Chr. VIII	389117	23	0	XVI-A_spore_1
Chr. VIII	389119	23	0	XVI-A_spore_1
Chr. VIII	389120	23	0	XVI-A_spore_1
Chr. VIII	389121	23	1	XVI-A_spore_1
Chr. VIII	389125	23	0	XVI-A_spore_1
Chr. VIII	389131	20	1	XVI-A_spore_1
Chr. VIII	389157	15	0	XVI-A_spore_1
Chr. VIII	389158	14	0	XVI-A_spore_1
Chr. VIII	389161	15	0	XVI-A_spore_1
Chr. VIII	389163	15	0	XVI-A_spore_1
Chr. VIII	389166	15	1	XVI-A_spore_1
Chr. VIII	389545	54	1	XVI-A_spore_1
Chr. VIII	389626	68	1	XVI-A_spore_1
Chr. VIII	389677	87	1	XVI-A_spore_1
Chr. VIII	389730	95	1	XVI-A_spore_1
Chr. VIII	389922	94	1	XVI-A_spore_1
Chr. VIII	389979	112	1	XVI-A_spore_1
Chr. VIII	391191	97	1	XVI-A_spore_1
Chr. VIII	391303	89	1	XVI-A_spore_1
Chr. VIII	391351	76	1	XVI-A_spore_1
Chr. VIII	391671	27	1	XVI-A_spore_1
Chr. VIII	392275	101	1	XVI-A_spore_1
Chr. VIII	392426	95	1	XVI-A_spore_1
Chr. VIII	392632	90	1	XVI-A_spore_1
Chr. VIII	392814	88	1	XVI-A_spore_1
Chr. VIII	394179	102	1	XVI-A_spore_1
Chr. VIII	394206	96	1	XVI-A_spore_1
Chr. VIII	394232	93	1	XVI-A_spore_1
Chr. VIII	394302	87	1	XVI-A_spore_1
Chr. VIII	394731	99	1	XVI-A_spore_1
Chr. VIII	395195	100	1	XVI-A_spore_1
Chr. VIII	395277	93	1	XVI-A_spore_1
Chr. VIII	395310	95	1	XVI-A_spore_1
Chr. VIII	395386	94	1	XVI-A_spore_1
Chr. VIII	395453	102	1	XVI-A_spore_1
Chr. VIII	395585	99	1	XVI-A_spore_1
Chr. VIII	395667	105	1	XVI-A_spore_1
Chr. VIII	395744	106	1	XVI-A_spore_1
Chr. VIII	396036	90	1	XVI-A_spore_1
Chr. VIII	396060	100	1	XVI-A_spore_1
Chr. VIII	396688	89	1	XVI-A_spore_1
Chr. VIII	396723	79	1	XVI-A_spore_1
Chr. VIII	396784	73	1	XVI-A_spore_1
Chr. VIII	397221	76	1	XVI-A_spore_1
Chr. VIII	397520	85	1	XVI-A_spore_1
Chr. VIII	398182	102	0.990196	XVI-A_spore_1
Chr. VIII	398255	90	1	XVI-A_spore_1
Chr. VIII	398618	100	1	XVI-A_spore_1
Chr. VIII	400290	102	1	XVI-A_spore_1
Chr. VIII	400335	99	1	XVI-A_spore_1
Chr. VIII	400451	106	1	XVI-A_spore_1
Chr. VIII	400960	91	1	XVI-A_spore_1
Chr. VIII	401190	110	1	XVI-A_spore_1
Chr. VIII	401205	109	1	XVI-A_spore_1
Chr. VIII	401729	86	1	XVI-A_spore_1
Chr. VIII	401862	94	1	XVI-A_spore_1
Chr. VIII	402413	123	1	XVI-A_spore_1
Chr. VIII	402437	111	1	XVI-A_spore_1
Chr. VIII	402653	120	0.991667	XVI-A_spore_1
Chr. VIII	402730	94	1	XVI-A_spore_1
Chr. VIII	402753	100	1	XVI-A_spore_1
Chr. VIII	402891	106	1	XVI-A_spore_1
Chr. VIII	402916	100	1	XVI-A_spore_1
Chr. VIII	402933	98	1	XVI-A_spore_1
Chr. VIII	402990	93	1	XVI-A_spore_1
Chr. VIII	403022	89	1	XVI-A_spore_1
Chr. VIII	403115	109	0.990826	XVI-A_spore_1
Chr. VIII	403151	108	1	XVI-A_spore_1
Chr. VIII	403244	109	1	XVI-A_spore_1
Chr. VIII	403556	110	1	XVI-A_spore_1
Chr. VIII	403646	117	1	XVI-A_spore_1
Chr. VIII	403805	89	1	XVI-A_spore_1
Chr. VIII	403836	86	1	XVI-A_spore_1
Chr. VIII	404246	82	1	XVI-A_spore_1
Chr. VIII	404452	106	1	XVI-A_spore_1
Chr. VIII	404521	109	1	XVI-A_spore_1
Chr. VIII	404640	90	1	XVI-A_spore_1
Chr. VIII	404646	92	1	XVI-A_spore_1
Chr. VIII	404657	87	1	XVI-A_spore_1
Chr. VIII	404970	84	1	XVI-A_spore_1
Chr. VIII	405006	79	1	XVI-A_spore_1
Chr. VIII	405302	100	1	XVI-A_spore_1
Chr. VIII	405579	99	1	XVI-A_spore_1
Chr. VIII	406077	90	1	XVI-A_spore_1
Chr. VIII	406216	103	1	XVI-A_spore_1
Chr. VIII	406254	87	1	XVI-A_spore_1
Chr. VIII	406328	89	1	XVI-A_spore_1
Chr. VIII	406414	98	1	XVI-A_spore_1
Chr. VIII	406429	92	1	XVI-A_spore_1
Chr. VIII	406474	95	1	XVI-A_spore_1
Chr. VIII	406524	96	1	XVI-A_spore_1
Chr. VIII	406960	88	1	XVI-A_spore_1
Chr. VIII	407003	96	1	XVI-A_spore_1
Chr. VIII	407302	96	1	XVI-A_spore_1
Chr. VIII	407923	89	1	XVI-A_spore_1
Chr. VIII	408045	93	1	XVI-A_spore_1
Chr. VIII	408482	88	1	XVI-A_spore_1
Chr. VIII	409115	93	1	XVI-A_spore_1
Chr. VIII	409526	97	0.989691	XVI-A_spore_1
Chr. VIII	409647	111	1	XVI-A_spore_1
Chr. VIII	410129	86	1	XVI-A_spore_1
Chr. VIII	410162	91	1	XVI-A_spore_1
Chr. VIII	410621	84	1	XVI-A_spore_1
Chr. VIII	410842	106	1	XVI-A_spore_1
Chr. VIII	411033	103	1	XVI-A_spore_1
Chr. VIII	411039	99	1	XVI-A_spore_1
Chr. VIII	412127	90	1	XVI-A_spore_1
Chr. VIII	412143	97	1	XVI-A_spore_1
Chr. VIII	412170	100	1	XVI-A_spore_1
Chr. VIII	412418	104	1	XVI-A_spore_1
Chr. VIII	412427	103	1	XVI-A_spore_1
Chr. VIII	412436	105	1	XVI-A_spore_1
Chr. VIII	412447	98	1	XVI-A_spore_1
Chr. VIII	412590	98	1	XVI-A_spore_1
Chr. VIII	412707	105	1	XVI-A_spore_1
Chr. VIII	412880	109	1	XVI-A_spore_1
Chr. VIII	412963	104	1	XVI-A_spore_1
Chr. VIII	413370	89	1	XVI-A_spore_1
Chr. VIII	413574	80	1	XVI-A_spore_1
Chr. VIII	413635	65	1	XVI-A_spore_1
Chr. VIII	413940	95	1	XVI-A_spore_1
Chr. VIII	414234	97	1	XVI-A_spore_1
Chr. VIII	414321	102	1	XVI-A_spore_1
Chr. VIII	414384	116	1	XVI-A_spore_1
Chr. VIII	414435	107	1	XVI-A_spore_1
Chr. VIII	414714	103	1	XVI-A_spore_1
Chr. VIII	414877	97	1	XVI-A_spore_1
Chr. VIII	415326	89	1	XVI-A_spore_1
Chr. VIII	415374	100	1	XVI-A_spore_1
Chr. VIII	415914	94	1	XVI-A_spore_1
Chr. VIII	416109	105	1	XVI-A_spore_1
Chr. VIII	416265	103	1	XVI-A_spore_1
Chr. VIII	416592	110	1	XVI-A_spore_1
Chr. VIII	416601	105	1	XVI-A_spore_1
Chr. VIII	416745	96	1	XVI-A_spore_1
Chr. VIII	416784	95	1	XVI-A_spore_1
Chr. VIII	416857	111	1	XVI-A_spore_1
Chr. VIII	417002	100	1	XVI-A_spore_1
Chr. VIII	417114	115	1	XVI-A_spore_1
Chr. VIII	417265	144	1	XVI-A_spore_1
Chr. VIII	417266	134	1	XVI-A_spore_1
Chr. VIII	417310	125	1	XVI-A_spore_1
Chr. VIII	417518	97	1	XVI-A_spore_1
Chr. VIII	417602	87	1	XVI-A_spore_1
Chr. VIII	417764	72	1	XVI-A_spore_1
Chr. VIII	417927	77	1	XVI-A_spore_1
Chr. VIII	417967	90	1	XVI-A_spore_1
Chr. VIII	418214	96	1	XVI-A_spore_1
Chr. VIII	418349	93	1	XVI-A_spore_1
Chr. VIII	418376	98	1	XVI-A_spore_1
Chr. VIII	418380	100	1	XVI-A_spore_1
Chr. VIII	418718	94	1	XVI-A_spore_1
Chr. VIII	418992	80	1	XVI-A_spore_1
Chr. VIII	419057	83	1	XVI-A_spore_1
Chr. VIII	419187	84	1	XVI-A_spore_1
Chr. VIII	419380	83	1	XVI-A_spore_1
Chr. VIII	419449	89	1	XVI-A_spore_1
Chr. VIII	419744	121	1	XVI-A_spore_1
Chr. VIII	419838	118	1	XVI-A_spore_1
Chr. VIII	419952	123	1	XVI-A_spore_1
Chr. VIII	420099	100	1	XVI-A_spore_1
Chr. VIII	420265	123	1	XVI-A_spore_1
Chr. VIII	420359	126	1	XVI-A_spore_1
Chr. VIII	420455	118	1	XVI-A_spore_1
Chr. VIII	420572	31	0.870968	XVI-A_spore_1
Chr. VIII	420823	114	1	XVI-A_spore_1
Chr. VIII	420865	125	1	XVI-A_spore_1
Chr. VIII	420997	93	1	XVI-A_spore_1
Chr. VIII	421000	97	1	XVI-A_spore_1
Chr. VIII	421075	128	1	XVI-A_spore_1
Chr. VIII	421312	109	1	XVI-A_spore_1
Chr. VIII	421321	110	1	XVI-A_spore_1
Chr. VIII	421410	113	1	XVI-A_spore_1
Chr. VIII	421507	98	1	XVI-A_spore_1
Chr. VIII	421639	114	1	XVI-A_spore_1
Chr. VIII	421693	114	1	XVI-A_spore_1
Chr. VIII	421840	81	1	XVI-A_spore_1
Chr. VIII	422434	80	1	XVI-A_spore_1
Chr. VIII	422538	88	1	XVI-A_spore_1
Chr. VIII	422684	82	1	XVI-A_spore_1
Chr. VIII	422786	75	1	XVI-A_spore_1
Chr. VIII	422798	78	1	XVI-A_spore_1
Chr. VIII	422992	89	1	XVI-A_spore_1
Chr. VIII	423420	82	1	XVI-A_spore_1
Chr. VIII	423705	87	1	XVI-A_spore_1
Chr. VIII	423870	94	1	XVI-A_spore_1
Chr. VIII	424191	97	1	XVI-A_spore_1
Chr. VIII	424237	89	1	XVI-A_spore_1
Chr. VIII	424281	93	1	XVI-A_spore_1
Chr. VIII	424326	89	0.988764	XVI-A_spore_1
Chr. VIII	424817	120	1	XVI-A_spore_1
Chr. VIII	425312	94	1	XVI-A_spore_1
Chr. VIII	425423	83	1	XVI-A_spore_1
Chr. VIII	425453	89	1	XVI-A_spore_1
Chr. VIII	425823	113	1	XVI-A_spore_1
Chr. VIII	426069	112	1	XVI-A_spore_1
Chr. VIII	426306	82	1	XVI-A_spore_1
Chr. VIII	426443	104	1	XVI-A_spore_1
[truncated: 118,470 more rows]
