# Supplementary material for: Rapid evolution driven by translocation-associated selection during meiosis
Source: EMBO Rep. 2026 Jun 16;27(14):4011–28. doi: 10.1038/s44319-026-00820-6 (PMC13400751; doi:10.1038/s44319-026-00820-6)
Supplement: Supplementary file 13 — Source data Fig. 2 [file 44319_2026_820_MOESM13_ESM.zip › Figure 2 Source Data/2E/Figure 2E XVI-A_population_AF_and_DP.xlsx]

## Sheet: final_aneu_blocks
Chromosome	Position	AF	DP
Chr. VIII	15464.5	1	85
Chr. VIII	16735	1	96
Chr. VIII	19760	0.938688	98
Chr. VIII	20772	0.933929	101
Chr. VIII	27683.5	0.934823	95
Chr. VIII	29667	0.93237	97
Chr. VIII	31615	0.940102	103
Chr. VIII	32627	0.949153	92
Chr. VIII	34824	0.898456	88
Chr. VIII	36302	0.860222	81
Chr. VIII	40450	0.896134	87
Chr. VIII	42789	0.908513	106
Chr. VIII	47367	0.90377	101
Chr. VIII	48299	0.903429	83
Chr. VIII	51314	0.901578	103
Chr. VIII	53579	0.902062	103
Chr. VIII	55340.5	0.899607	96
Chr. VIII	57021.5	0.892107	89
Chr. VIII	58964	0.893842	102
Chr. VIII	61175	0.891403	101
Chr. VIII	62950	0.895393	89
Chr. VIII	64368.5	0.89862	87
Chr. VIII	66520.5	0.869004	94
Chr. VIII	68532	0.821518	102
Chr. VIII	70917.5	0.812635	100
Chr. VIII	72800.5	0.822671	105
Chr. VIII	74593	0.835725	106
Chr. VIII	77088.5	0.837238	98
Chr. VIII	78932	0.840212	77
Chr. VIII	80498	0.843386	95
Chr. VIII	82568	0.825846	94
Chr. VIII	84955.5	0.850853	93
Chr. VIII	92570	0.862069	74
Chr. VIII	95107	0.822993	82
Chr. VIII	97362	0.817928	105
Chr. VIII	98978	0.820852	102
Chr. VIII	101020	0.817179	102
Chr. VIII	102428	0.816105	104
Chr. VIII	105501	0.811442	82
Chr. VIII	107158	0.825461	99
Chr. VIII	108391	0.833125	80
Chr. VIII	111245	0.83834	91
Chr. VIII	112944	0.83554	98
Chr. VIII	115246	0.821248	97
Chr. VIII	117161	0.82643	95
Chr. VIII	119602	0.875985	80
Chr. VIII	121477	0.827652	92
Chr. VIII	123396	0.82418	89
Chr. VIII	125261	0.820484	97
Chr. VIII	126982	0.812159	92
Chr. VIII	128904	0.816462	106
Chr. VIII	130656	0.814307	105
Chr. VIII	133818	1	70
Chr. VIII	134114	0.998548	81
Chr. VIII	137022	0.836018	102
Chr. VIII	139248	0.820274	103
Chr. VIII	141402	0.808405	104
Chr. VIII	143543	0.835668	98
Chr. VIII	145180	0.819788	98
Chr. VIII	147161	0.823416	98
Chr. VIII	149233	0.828104	95
Chr. VIII	150824	0.839461	94
Chr. VIII	152847	0.839176	94
Chr. VIII	154812	0.84264	89
Chr. VIII	157098	0.838525	90
Chr. VIII	159046	0.830196	102
Chr. VIII	161190	0.795346	99
Chr. VIII	162837	0.771326	99
Chr. VIII	165368	0.773506	101
Chr. VIII	167313	0.775737	103
Chr. VIII	168719	0.758498	100
Chr. VIII	171273	0.763119	95
Chr. VIII	172909	0.772261	97
Chr. VIII	175258	0.80085	93
Chr. VIII	177333	0.828367	100
Chr. VIII	178558	0.822212	103
Chr. VIII	181124	0.81842	100
Chr. VIII	183442	0.808711	96
Chr. VIII	184947	0.791375	99
Chr. VIII	187120	0.762073	81
Chr. VIII	189040	0.81432	82
Chr. VIII	190872	0.814205	91
Chr. VIII	192684	0.805999	83
Chr. VIII	200617	0.852077	99
Chr. VIII	203615	0.836465	98
Chr. VIII	204185	0.832339	106
Chr. VIII	209079	0.794718	100
Chr. VIII	211550	0.798246	96
Chr. VIII	212279	0.307197	186
Chr. VIII	217364	0.799546	104
Chr. VIII	219235	0.796931	98
Chr. VIII	220015	0.80409	93
Chr. VIII	222996	0.787149	89
Chr. VIII	224422	0.790876	111
Chr. VIII	227009	0.782588	102
Chr. VIII	229161	0.812898	79
Chr. VIII	230693	0.82108	97
Chr. VIII	235500	0.752235	92
Chr. VIII	242447	0.764643	96
Chr. VIII	245577	0.771162	86
Chr. VIII	249348	0.769511	107
Chr. VIII	252321	0.773418	102
Chr. VIII	254246	0.794101	88
Chr. VIII	256570	0.803352	97
Chr. VIII	259083	0.783768	88
Chr. VIII	261475	0.815703	87
Chr. VIII	263207	0.726143	89
Chr. VIII	265464	0.68919	100
Chr. VIII	267168	0.689021	101
Chr. VIII	271941	0.690458	64
Chr. VIII	275290	0.711971	96
Chr. VIII	280860	0.724284	98
Chr. VIII	283657	0.817068	97
Chr. VIII	284440	0.799787	94
Chr. VIII	287670	0.823806	108
Chr. VIII	289659	0.808783	85
Chr. VIII	290888	0.797235	95
Chr. VIII	292966	0.800851	97
Chr. VIII	294608	0.806882	99
Chr. VIII	297365	0.809547	103
Chr. VIII	298776	0.813012	108
Chr. VIII	300978	0.799066	104
Chr. VIII	303384	0.810455	108
Chr. VIII	304629	0.791711	92
Chr. VIII	309135	0.800391	102
Chr. VIII	311409	0.783191	102
Chr. VIII	312220	0.793444	96
Chr. VIII	315561	0.800669	105
Chr. VIII	317397	0.806835	109
Chr. VIII	319046	0.813439	109
Chr. VIII	321084	0.793799	102
Chr. VIII	322533	0.787686	97
Chr. VIII	325059	0.760042	98
Chr. VIII	327083	0.769897	99
Chr. VIII	328608	0.761931	104
Chr. VIII	331150	0.767403	98
Chr. VIII	332416	0.758226	104
Chr. VIII	335828	0.679526	103
Chr. VIII	336663	0.680149	101
Chr. VIII	339198	0.673004	100
Chr. VIII	341109	0.6889	100
Chr. VIII	342726	0.67339	97
Chr. VIII	345359	0.611173	97
Chr. VIII	347311	0.600496	93
Chr. VIII	348842	0.608955	88
Chr. VIII	351418	0.622378	93
Chr. VIII	353001	0.601932	99
Chr. VIII	354672	0.625803	106
Chr. VIII	356555	0.618534	102
Chr. VIII	359104	0.604264	96
Chr. VIII	360689	0.606821	85
Chr. VIII	362994	0.572446	102
Chr. VIII	364826	0.570549	96
Chr. VIII	366747	0.588208	105
Chr. VIII	369194	0.572165	101
Chr. VIII	370911	0.593818	92
Chr. VIII	372964	0.600308	103
Chr. VIII	375430	0.60823	94
Chr. VIII	377281	0.609009	99
Chr. VIII	378598	0.597736	91
Chr. VIII	381183	0.602892	97
Chr. VIII	383099	0.601508	100
Chr. VIII	384931	0.605876	94
Chr. VIII	386901	0.609193	74
Chr. VIII	388536	0.605902	98
Chr. VIII	391303	0.626515	74
Chr. VIII	392529	0.595319	94
Chr. VIII	395277	0.611084	102
Chr. VIII	396723	0.598517	88
Chr. VIII	398255	0.59292	102
Chr. VIII	401075	0.679511	92
Chr. VIII	402990	0.667515	96
Chr. VIII	404652	0.677075	89
Chr. VIII	406452	0.650742	82
Chr. VIII	409115	0.656212	83
Chr. VIII	410732	0.665431	80
Chr. VIII	412590	0.620959	92
Chr. VIII	414714	0.622911	99
Chr. VIII	417114	0.626706	103
Chr. VIII	419057	0.509032	98
Chr. VIII	421000	0.504695	102
Chr. VIII	422798	0.483948	88
Chr. VIII	424817	0.501763	97
Chr. VIII	427308	0.507019	93
Chr. VIII	428431	0.522592	84
Chr. VIII	430976	0.535129	99
Chr. VIII	433450	0.537054	99
Chr. VIII	435146	0.507523	96
Chr. VIII	436805	0.505796	70
Chr. VIII	439686	0.504715	112
Chr. VIII	441030	0.495226	96
Chr. VIII	442176	0.499447	94
Chr. VIII	444916	0.495783	105
Chr. VIII	447334	0.494553	89
Chr. VIII	449916	0.487697	105
Chr. VIII	450521	0.507865	104
Chr. VIII	453542	0.521627	103
Chr. VIII	455114	0.491302	97
Chr. VIII	457019	0.508976	93
Chr. VIII	458966	0.513655	98
Chr. VIII	461448	0.537544	100
Chr. VIII	463016	0.51339	100
Chr. VIII	465266	0.406164	91
Chr. VIII	466338	0.400319	95
Chr. VIII	468955	0.406507	98
Chr. VIII	470730	0.399479	97
Chr. VIII	473098	0.41751	84
Chr. VIII	474589	0.396751	78
Chr. VIII	477439	0.42209	98
Chr. VIII	478796	0.43465	98
Chr. VIII	481338	0.425717	105
Chr. VIII	483007	0.412461	99
Chr. VIII	484407	0.478019	93
Chr. VIII	486921	0.424862	99
Chr. VIII	488588	0.410494	93
Chr. VIII	491125	0.427586	100
Chr. VIII	493274	0.4276	93
Chr. VIII	494513	0.438912	96
Chr. VIII	497249	0.422284	95
Chr. VIII	498990	0.424868	102
Chr. VIII	501212	0.42659	100
Chr. VIII	502126	0.42148	95
Chr. VIII	505276	0.492881	86
Chr. VIII	506475	0.504812	102
Chr. VIII	509492	0.453492	103
Chr. VIII	510895	0.472137	94
Chr. VIII	512342	0.466564	95
Chr. VIII	515176	0.452369	89
Chr. VIII	516908	0.395742	90
Chr. VIII	518940	0.39985	95
Chr. VIII	521150	0.407062	82
Chr. VIII	522909	0.416339	95
Chr. VIII	525830	0.951401	81
Chr. VIII	526292	0.816046	71
Chr. VIII	528045	0.597372	65
Chr. VIII	555320	0.58884	278
Chr. VIII	556178	0.730375	131
Chr. XVI	26995.5	0.583654	202
Chr. XVI	32807	0.575206	201
Chr. XVI	35846.5	0.57053	183
Chr. XVI	37863	0.53144	197
Chr. XVI	41286	0.589683	189
Chr. XVI	43388	0.545087	198
Chr. XVI	46114	0.536464	200
Chr. XVI	48723	0.502104	183
Chr. XVI	51925.5	0.49727	219
Chr. XVI	52532	0.490262	192
Chr. XVI	54905	0.488181	201
Chr. XVI	64093	0.493804	190
Chr. XVI	67310.5	0.493129	198
Chr. XVI	68585	0.486776	200
Chr. XVI	71126	0.519151	181
Chr. XVI	73826	0.621305	162
Chr. XVI	75106	0.568191	204
Chr. XVI	77440	0.55314	202
Chr. XVI	79061	0.559679	199
Chr. XVI	82177	0.541688	199
Chr. XVI	91194	0.570061	172
Chr. XVI	93843	0.546528	182
Chr. XVI	97839	0.583798	152
Chr. XVI	98916	0.555742	178
Chr. XVI	101574	0.548643	195
Chr. XVI	109055	0.511603	186
Chr. XVI	111675	0.516169	201
Chr. XVI	115978	0.5114	189
Chr. XVI	117354	0.507383	203
Chr. XVI	118322	0.507264	191
Chr. XVI	121160	0.541873	161
Chr. XVI	123290	0.515945	193
Chr. XVI	126632	0.749201	119
Chr. XVI	129675	0.502688	213
Chr. XVI	132879	0.533376	172
Chr. XVI	135618	0.51566	203
Chr. XVI	136667	0.539297	212
Chr. XVI	143870	0.523653	198
Chr. XVI	145367	0.508091	199
Chr. XVI	146204	0.513625	199
Chr. XVI	149106	0.533809	224
Chr. XVI	151498	0.515775	179
Chr. XVI	154007	0.560666	201
Chr. XVI	156326	0.463995	167
Chr. XVI	163733	0.549722	207
Chr. XVI	168266	0.509033	188
Chr. XVI	170377	0.458609	194
Chr. XVI	172912	0.443069	186
Chr. XVI	174008	0.447584	165
Chr. XVI	177790	0.451818	175
Chr. XVI	180828	0.446424	183
Chr. XVI	183164	0.437599	183
Chr. XVI	184746	0.430409	186
Chr. XVI	187744	0.438842	207
Chr. XVI	189850	0.428293	180
Chr. XVI	191144	0.447962	200
Chr. XVI	193208	0.442399	187
Chr. XVI	195142	0.440261	202
Chr. XVI	196580	0.455243	210
Chr. XVI	198934	0.432382	193
Chr. XVI	201034	0.44296	202
Chr. XVI	202750	0.439278	186
Chr. XVI	204722	0.429596	201
Chr. XVI	207174	0.446151	206
Chr. XVI	208843	0.429796	177
Chr. XVI	210856	0.450029	162
Chr. XVI	213190	0.432225	200
Chr. XVI	214963	0.444857	183
Chr. XVI	217014	0.438296	202
Chr. XVI	218575	0.434741	206
Chr. XVI	221052	0.443624	195
Chr. XVI	222840	0.441507	200
Chr. XVI	225312	0.441527	212
Chr. XVI	226618	0.433767	201
Chr. XVI	228950	0.440791	204
Chr. XVI	231834	0.476342	204
Chr. XVI	241949	0.522855	205
Chr. XVI	242090	0.515526	206
Chr. XVI	244118	0.506588	178
Chr. XVI	247583	0.51273	171
Chr. XVI	248105	0.502653	188
Chr. XVI	251312	0.485941	196
Chr. XVI	252277	0.419265	90
Chr. XVI	256465	0.510469	174
Chr. XVI	261093	0.508454	193
Chr. XVI	262987	0.50404	217
Chr. XVI	267299	0.526528	211
Chr. XVI	271049	0.53123	185
Chr. XVI	274407	0.521645	185
Chr. XVI	277266	0.531844	165
Chr. XVI	278867	0.535356	190
Chr. XVI	281975	0.508296	166
Chr. XVI	282475	0.550568	185
Chr. XVI	284651	0.534122	202
Chr. XVI	287376	0.510938	211
Chr. XVI	289462	0.525629	157
Chr. XVI	292984	0.535341	196
Chr. XVI	296576	0.579897	187
Chr. XVI	299144	0.583972	184
Chr. XVI	302730	0.534729	174
Chr. XVI	305360	0.526914	201
Chr. XVI	306740	0.534471	177
Chr. XVI	309126	0.535729	178
Chr. XVI	316765	0.542141	176
Chr. XVI	325122	0.5276	171
Chr. XVI	326956	0.552977	195
Chr. XVI	329935	0.531235	206
Chr. XVI	337562	0.548942	202
Chr. XVI	338182	0.546837	187
Chr. XVI	341278	0.518399	216
Chr. XVI	342266	0.522115	206
Chr. XVI	349012	0.526481	223
Chr. XVI	352735	0.548554	183
Chr. XVI	355355	0.525663	206
Chr. XVI	356790	0.531062	188
Chr. XVI	359574	0.514235	170
Chr. XVI	361108	0.525928	217
Chr. XVI	365401	0.499266	204
Chr. XVI	369603	0.536627	208
Chr. XVI	370660	0.487302	177
Chr. XVI	373847	0	109
Chr. XVI	374823	0	103
Chr. XVI	376683	0	99
Chr. XVI	381985	0	75
Chr. XVI	382138	0	91
Chr. XVI	385204	0.0533081	103
Chr. XVI	392482	0.0721248	103
Chr. XVI	397848	0.0482331	105
Chr. XVI	403691	0.0613823	92
Chr. XVI	404881	0.0804658	59
Chr. XVI	406728	0.0541942	106
Chr. XVI	408647	0.057971	93
Chr. XVI	411533	0.0625289	108
Chr. XVI	412941	0.0615663	110
Chr. XVI	416808	0.167654	85
Chr. XVI	419019	0.17769	101
Chr. XVI	422563	0.159332	99
Chr. XVI	425238	0.206962	94
Chr. XVI	426498	0.141365	106
Chr. XVI	429110	0.203582	97
Chr. XVI	435264	0.240557	106
Chr. XVI	448185	0.237378	113
Chr. XVI	451290	0.252535	99
Chr. XVI	455690	0.3174	86
Chr. XVI	456544	0.341068	94
Chr. XVI	459330	0.32032	100
Chr. XVI	463658	0.288156	101
Chr. XVI	464435	0.271572	86
Chr. XVI	467404	0.261927	101
Chr. XVI	469012	0.270313	99
Chr. XVI	471369	0.289825	88
Chr. XVI	472409	0.262099	104
Chr. XVI	475562	0.272105	102
Chr. XVI	477236	0.293171	100
Chr. XVI	478294	0.313975	106
Chr. XVI	480527	0.281648	93
Chr. XVI	482294	0.258962	97
Chr. XVI	485284	0.2496	105
Chr. XVI	486927	0.24689	96
Chr. XVI	488578	0.224424	94
Chr. XVI	491370	0.244862	92
Chr. XVI	493280	0.252219	96
Chr. XVI	495168	0.254317	104
Chr. XVI	497162	0.299219	105
Chr. XVI	499232	0.318095	103
Chr. XVI	500649	0.312016	96
Chr. XVI	503041	0.300976	97
Chr. XVI	505150	0.361998	95
Chr. XVI	507013	0.371265	97
Chr. XVI	509658	0.379956	91
Chr. XVI	511493	0.374809	89
Chr. XVI	513318	0.387249	86
Chr. XVI	514990	0.365564	98
Chr. XVI	516982	0.371208	105
Chr. XVI	519338	0.349021	100
Chr. XVI	520511	0.356527	92
Chr. XVI	523110	0.318087	99
Chr. XVI	525308	0.316905	92
Chr. XVI	526851	0.305956	96
Chr. XVI	529318	0.318952	97
Chr. XVI	530472	0.315633	101
Chr. XVI	532802	0.362818	94
Chr. XVI	534984	0.386776	92
Chr. XVI	537266	0.329935	81
Chr. XVI	539194	0.346796	92
Chr. XVI	540968	0.344047	84
Chr. XVI	543462	0.347786	93
Chr. XVI	544798	0.328664	95
Chr. XVI	546788	0.323578	106
Chr. XVI	548698	0.333254	99
Chr. XVI	550752	0.317296	95
Chr. XVI	553236	0.32452	101
Chr. XVI	554989	0.324868	97
Chr. XVI	556524	0.320121	100
Chr. XVI	559890	0.327362	92
Chr. XVI	560955	0.321139	82
Chr. XVI	563203	0.327195	99
Chr. XVI	565474	0.331332	100
Chr. XVI	567104	0.333279	102
Chr. XVI	569371	0.312634	101
Chr. XVI	570892	0.312291	98
Chr. XVI	572561	0.278395	81
Chr. XVI	575016	0.274787	100
Chr. XVI	576972	0.31775	100
Chr. XVI	578605	0.319328	104
Chr. XVI	581445	0.308511	92
Chr. XVI	582876	0.330183	101
Chr. XVI	584884	0.3124	101
Chr. XVI	587177	0.312234	99
Chr. XVI	589437	0.321833	91
Chr. XVI	590906	0.3125	97
Chr. XVI	593438	0.315865	98
Chr. XVI	594861	0.328197	96
Chr. XVI	596644	0.325802	95
Chr. XVI	598678	0.323516	104
Chr. XVI	601315	0.346867	94
Chr. XVI	603283	0.334202	96
Chr. XVI	605044	0.331938	101
Chr. XVI	606971	0.400584	88
Chr. XVI	609195	0.382878	102
Chr. XVI	610826	0.376317	104
Chr. XVI	613103	0.367051	100
Chr. XVI	614926	0.339831	94
Chr. XVI	616648	0.356273	100
Chr. XVI	619457	0.373722	92
Chr. XVI	620950	0.377012	87
Chr. XVI	622581	0.419617	81
Chr. XVI	624960	0.358111	97
Chr. XVI	627414	0.44179	95
Chr. XVI	628959	0.417734	104
Chr. XVI	631047	0.435065	100
Chr. XVI	633516	0.496835	95
Chr. XVI	634983	0.492634	102
Chr. XVI	636524	0.504048	99
Chr. XVI	639081	0.552935	91
Chr. XVI	641294	0.571792	97
Chr. XVI	642603	0.550173	90
Chr. XVI	645630	0.55494	93
Chr. XVI	647336	0.55302	104
Chr. XVI	649087	0.514108	100
Chr. XVI	651509	0.508165	102
Chr. XVI	653760	0.523622	94
Chr. XVI	654580	0.519486	97
Chr. XVI	656822	0.452116	97
Chr. XVI	658886	0.438328	104
Chr. XVI	661252	0.445018	102
Chr. XVI	662821	0.449409	93
Chr. XVI	664770	0.450123	99
Chr. XVI	666408	0.453416	105
Chr. XVI	670194	0.494155	94
Chr. XVI	673550	0.515618	104
Chr. XVI	674766	0.496128	97
Chr. XVI	676992	0.469623	100
Chr. XVI	679361	0.54609	79
Chr. XVI	680526	0.524272	101
Chr. XVI	682840	0.42723	106
Chr. XVI	684728	0.449655	98
Chr. XVI	687560	0.416047	100
Chr. XVI	688938	0.419142	93
Chr. XVI	691402	0.463698	103
Chr. XVI	693394	0.381673	103
Chr. XVI	694928	0.48201	107
Chr. XVI	697327	0.470805	95
Chr. XVI	699761	0.475075	100
Chr. XVI	700237	0.506739	74
Chr. XVI	705414	0.47586	107
Chr. XVI	706540	0.474411	123
Chr. XVI	710505	0.48301	103
Chr. XVI	713114	0.481898	102
Chr. XVI	716403	0.553507	98
Chr. XVI	719492	0.548017	100
Chr. XVI	720334	0.546605	97
Chr. XVI	725658	0.556351	105
Chr. XVI	729338	0.566997	93
Chr. XVI	737750	0.50336	94
Chr. XVI	739009	0.510081	98
Chr. XVI	740826	0.513519	96
Chr. XVI	742684	0.519755	96
Chr. XVI	745269	0.523133	94
Chr. XVI	747303	0.51218	99
Chr. XVI	749484	0.505165	100
Chr. XVI	750786	0.446078	103
Chr. XVI	753109	0.410644	96
Chr. XVI	755242	0.438649	101
Chr. XVI	757031	0.441849	100
Chr. XVI	758764	0.443581	102
Chr. XVI	761136	0.468136	95
Chr. XVI	762909	0.473951	89
Chr. XVI	765171	0.454832	98
Chr. XVI	767680	0.453307	98
Chr. XVI	769125	0.495637	86
Chr. XVI	770666	0.454698	92
Chr. XVI	773132	0.46116	91
Chr. XVI	775174	0.440599	95
Chr. XVI	776932	0.463814	80
Chr. XVI	778615	0.4507	100
Chr. XVI	781379	0.453709	95
Chr. XVI	783637	0.373533	92
Chr. XVI	785233	0.380425	102
Chr. XVI	787395	0.415426	101
Chr. XVI	789295	0.426074	101
Chr. XVI	790820	0.416342	101
Chr. XVI	793041	0.426748	92
Chr. XVI	795092	0.437953	100
Chr. XVI	797090	0.442022	97
Chr. XVI	799015	0.420771	99
Chr. XVI	800727	0.422544	101
Chr. XVI	802834	0.425853	100
Chr. XVI	804292	0.436296	91
Chr. XVI	811565	0.418471	89
Chr. XVI	812990	0.416628	104
Chr. XVI	814672	0.414474	91
Chr. XVI	816618	0.423924	98
Chr. XVI	819290	0.432236	82
Chr. XVI	821432	0.413251	93
Chr. XVI	822514	0.411031	104
Chr. XVI	824936	0.366379	97
Chr. XVI	827196	0.377965	97
Chr. XVI	829035	0.368852	98
Chr. XVI	831008	0.364831	96
Chr. XVI	832816	0.365924	103
Chr. XVI	834896	0.377854	85
Chr. XVI	837439	0.447173	90
Chr. XVI	839374	0.41033	98
Chr. XVI	840560	0.405567	91
Chr. XVI	843391	0.419988	98
Chr. XVI	844046	0.412512	102
Chr. XVI	857345	0.416521	86
Chr. XVI	859037	0.409682	100
Chr. XVI	860233	0.486655	88
Chr. XVI	863552	0.473824	108
Chr. XVI	864956	0.473023	102
Chr. XVI	866578	0.479725	97
Chr. XVI	869017	0.49852	84
Chr. XVI	871215	0.499235	99
Chr. XVI	873102	0.525667	95
Chr. XVI	874278	0.509081	103
Chr. XVI	876914	0.53478	104
Chr. XVI	878986	0.521425	93
Chr. XVI	880424	0.584888	80
Chr. XVI	882721	0.458947	96
Chr. XVI	884724	0.469064	95
Chr. XVI	887343	0.46074	91
Chr. XVI	889017	0.459732	105
Chr. XVI	891182	0.472558	102
Chr. XVI	893559	0.473244	84
Chr. XVI	894702	0.473189	103
Chr. XVI	896651	0.463251	99
Chr. XVI	899052	0.443766	101
Chr. XVI	900957	0.431899	90
Chr. XVI	903111	0.465138	102
Chr. XVI	904893	0.45884	102
Chr. XVI	906509	0.457679	101
Chr. XVI	908712	0.451597	102
Chr. XVI	910957	0.433311	90
Chr. XVI	913526	0.474891	91
Chr. XVI	914944	0.45791	100
Chr. XVI	916994	0.44774	99
Chr. XVI	919022	0.439116	96
Chr. XVI	921247	0.417349	93
Chr. XVI	923678	0.50999	101
Chr. XVI	924543	0.509802	96
Chr. XVI	926506	0.345876	138
