# Supplementary material for: Rapid evolution driven by translocation-associated selection during meiosis
Source: EMBO Rep. 2026 Jun 16;27(14):4011–28. doi: 10.1038/s44319-026-00820-6 (PMC13400751; doi:10.1038/s44319-026-00820-6)
Supplement: Supplementary file 14 — Source data Fig. 3 [file 44319_2026_820_MOESM14_ESM.zip]

Archive with 6 entries (3 files):
- Figure 3 Source Data/
- Figure 3 Source Data/3A/
- Figure 3 Source Data/3A/Figure 3A Yeast_strain_genome_Y55_vs_DBVPG1373.delta
- Figure 3 Source Data/3A/README.docx
- Figure 3 Source Data/3B/
- Figure 3 Source Data/3B/Figure 3B Frequency_Variation_of_non_RT_groups.xlsx
