# Supplementary material for: Rapid evolution driven by translocation-associated selection during meiosis
Source: EMBO Rep. 2026 Jun 16;27(14):4011–28. doi: 10.1038/s44319-026-00820-6 (PMC13400751; doi:10.1038/s44319-026-00820-6)
Supplement: Supplementary file 14 — Source data Fig. 3 [file 44319_2026_820_MOESM14_ESM.zip › Figure 3 Source Data/3A/Figure 3A Yeast_strain_genome_Y55_vs_DBVPG1373.delta]

Y55.polished.fasta DBVPG1373.polished.fasta
NUCMER
>ChrVI contig_21_np12121212 298147 13182
2386 4028 13182 11536 141 141 0
-65
-17
-23
11
1
1
-115
-1
-1
13
1
-46
80
93
1
1
1
-11
-7
-19
-32
-1
24
-32
20
1
1
3
41
1
-4
-5
19
10
-68
-21
-57
-83
-19
-3
91
13
1
-6
36
-5
-1
-24
20
-21
-1
-38
15
15
1
69
-35
90
32
1
1
-42
-1
-29
-5
-29
15
-47
-14
-1
0
4043 4206 11104 10926 26 26 0
-69
-2
4
-19
-1
-3
-9
-1
-1
-1
-1
-4
-3
-1
-1
-2
-1
0
4208 4732 10384 9874 62 62 0
-32
118
-7
-1
-1
28
1
1
1
1
1
1
1
1
1
1
1
1
1
1
1
43
-87
-18
-3
-9
30
-46
7
6
30
28
0
4864 5673 9874 9104 115 115 0
-16
56
21
8
112
5
-42
52
1
1
1
1
1
1
1
1
1
1
7
8
3
1
-10
5
5
1
12
74
14
-49
11
1
1
1
1
1
1
1
1
1
1
1
1
1
1
1
1
1
1
1
1
-76
-49
-15
-9
8
7
8
-7
-55
-26
0
282523 295710 1 13182 813 813 0
31
1313
-176
-81
11
290
-37
-96
-15
-187
38
87
4
-65
7
1
-29
-2
64
5
55
73
128
1
1
-18
-122
-28
37
57
63
9
6
3
16
-37
71
-6
24
-129
-1
-23
-1
50
5
1
1
58
-26
-50
31
1
31
-8
6
-31
21
1
-60
-47
-17
31
-17
-1
-7
47
19
47
-5
-73
39
-19
-1
-31
-1
26
-9
-1
6
87
-10
-1
-40
-11
-1
38
44
1
24
43
103
1
1
39
131
-101
332
46
111
31
1
1
28
1
1
1
2
9
80
1
159
1
-90
-2
4
83
53
145
206
2
1
35
5
1
46
1
61
109
-13
-1
-123
-15
-1
-1
41
1
26
-114
-1
53
28
-18
-11
-5
-19
6
-14
-18
87
41
33
-48
-5
8
1
152
66
-66
-72
5
-5
11
3
29
-33
6
-36
-22
-1
-4
-1
17
-59
-7
-92
22
-10
-1
-1
-6
5
33
7
1
-38
-38
-76
-5
36
-152
-6
-15
35
63
266
139
-9
-33
87
6
-74
-4
-10
-13
-1
-1
-1
-3
-2
-22
-23
-58
7
4
10
-7
-10
-15
-49
-87
48
14
112
-58
42
4
112
8
24
-55
39
28
31
4
-8
44
-31
-1
-6
-23
87
-71
-1
-1
8
-115
64
1
77
5
3
25
-59
-75
-4
-72
-15
-19
-34
-17
-45
-1
-56
75
-11
29
-4
-3
-68
-5
-47
15
4
-16
-106
-58
29
-16
98
37
-33
-1
-13
47
-17
-27
-6
-28
-1
42
1
1
32
-91
36
69
1
12
-17
-39
-1
21
-19
-15
-1
15
-36
6
1
12
-92
-2
-18
-84
-58
-20
76
-19
-5
6
1
40
1
1
3
-21
32
-24
-1
-31
-18
-6
14
1
1
1
93
-78
47
-13
-1
-1
113
1
1
6
-11
-1
-19
-18
0
>ChrIV contig_21_np12121212 1480783 13182
696 1070 8940 8567 47 47 0
80
-9
132
0
1463169 1464678 82 1592 57 57 0
-1436
0
1477554 1477856 6543 6846 26 26 0
-109
-15
-1
-1
41
1
24
0
1478035 1478955 7030 7935 160 160 0
74
42
29
-40
-4
21
6
143
7
-4
60
-66
-72
5
-4
12
3
17
1
7
1
1
7
1
1
8
1
3
-24
6
-36
27
2
18
-59
-7
-90
0
1479093 1479997 8075 8985 134 134 0
-55
-1
-17
-5
-10
26
-149
-9
-14
34
65
-75
-34
156
-140
52
0
>ChrX contig_21_np12121212 731227 13182
495 1443 9028 8075 139 139 0
118
-50
141
-155
110
63
-32
-19
-5
153
-24
-11
-6
-17
-1
0
1582 2559 7934 6969 145 145 0
-20
-89
-11
57
19
-28
37
-5
24
1
4
1
7
1
8
1
1
6
1
18
2
-11
5
-6
-71
66
-61
4
3
150
3
-8
-2
54
29
41
-88
-16
0
2708 9550 6811 1 348 348 0
80
24
1
-41
-1
-1
-20
-118
-1
12
110
62
1
45
1
5
36
1
2
206
145
53
-84
-1
6
1
1
1
87
1
164
1
-66
-1
-1
8
36
32
111
43
-337
98
-97
71
1
1
28
73
47
25
1
43
-37
-1
-10
-43
-1
9
-61
-1
25
-7
-1
7
-28
-1
-30
-1
19
-38
-73
5
49
19
-46
-4
-1
19
-33
-19
-11
-33
61
1
-21
27
-8
10
25
1
-36
-51
24
59
1
1
6
-50
-1
-22
-1
125
-29
5
-72
33
20
2
4
11
63
1
56
-39
-27
51
1
1
1
1
1
-70
17
1
1
128
77
53
6
-62
-6
25
1
-10
64
3
88
-39
-183
-18
-96
40
0
721559 722991 159 1592 50 50 0
1185
-28
-147
0
>ChrXIV contig_21_np12121212 766297 13182
2377 4487 13182 11063 149 149 0
-65
-16
-20
-1
12
3
1
1
-115
-1
-1
13
-46
80
93
1
1
1
-11
-7
-19
-32
-1
-55
20
1
1
3
41
1
-4
-5
19
-77
-21
-57
-83
-19
-3
91
13
1
-6
36
-5
-1
-24
20
-21
-1
-38
15
15
1
69
-36
89
32
1
1
-42
-1
-29
-5
-29
15
-48
-13
-1
34
37
-98
16
-29
-56
-108
15
5
-15
-42
-7
0
4645 6586 10991 9029 219 219 0
-73
19
1
1
1
1
1
1
1
1
1
1
1
1
1
-41
-1
39
4
1
1
1
1
1
1
1
3
1
3
1
1
1
1
1
1
-16
-35
-18
-15
-71
-6
-74
60
20
1
4
-3
5
78
1
-61
118
-7
-1
-1
70
-87
-24
-5
-1
30
-46
7
6
30
28
-40
57
21
7
112
5
-42
59
-26
-1
-1
-1
-8
-1
-1
-1
-1
-1
-1
-1
-1
-1
-1
-1
-1
-1
-1
-1
-1
-1
-1
-1
-1
-1
-1
-1
-1
-1
-1
-1
-1
-1
-1
-1
-1
-1
-1
40
14
-49
-86
-49
-15
-9
8
7
8
-7
-56
-25
-22
-2
-1
-1
-2
-1
-13
-11
-4
0
6909 7276 8940 8567 45 45 0
-30
-5
-1
-1
-1
-1
-1
-24
16
138
0
756549 763390 1 6811 347 347 0
1899
-37
-96
-15
-187
38
87
4
-65
7
1
-25
-6
64
5
55
73
127
1
1
-19
61
1
1
1
1
1
-62
-28
37
57
1
61
11
6
3
16
-37
71
-6
21
-132
-1
-23
-1
50
5
1
1
58
-26
-50
31
1
31
-8
6
-31
21
1
-60
-27
-17
-20
31
-17
-1
-7
47
19
47
-7
-71
39
-19
-1
-31
-1
26
-9
-1
6
-25
-1
61
-10
-1
-40
-11
-1
38
44
1
24
43
77
27
1
1
-71
98
-101
332
46
111
31
37
-7
-1
-1
71
1
159
1
88
91
53
145
206
2
1
35
5
1
46
1
61
109
-13
-1
-123
-15
-1
-1
41
1
24
0
763539 764517 6969 7934 145 145 0
-31
-18
87
41
33
-50
-3
8
3
146
7
-4
60
-66
-72
5
-4
12
3
17
1
7
1
1
7
1
1
8
1
3
-24
6
-36
27
2
18
-59
-7
-88
0
764656 765604 8075 9028 139 139 0
-55
-1
-17
-5
-10
26
-149
-9
-15
33
66
-108
157
-139
52
0
>ChrIX contig_21_np12121212 443215 13182
543 1034 9004 8519 83 83 0
13
6
8
1
1
1
-119
141
-75
7
34
-5
0
429596 430495 1866 2762 49 49 0
31
-39
-97
-15
-187
38
87
4
-65
5
1
-31
-2
64
5
55
73
0
430898 433675 3136 5913 220 220 0
-35
71
-6
24
-129
-1
-23
-1
50
5
1
1
58
-26
-50
31
1
31
-8
6
-31
21
1
-60
-47
-17
31
-17
-1
-7
47
19
47
-5
-73
39
-19
-1
-31
-1
26
-9
-1
6
87
-10
-1
-40
-11
-1
81
1
24
43
103
1
1
39
131
-101
332
46
111
31
1
1
28
1
1
1
2
9
19
63
1
158
1
-90
-2
-2
-1
-1
-1
-1
-1
-1
-1
-1
-1
-1
-1
-1
-1
-1
-12
58
0
433719 436690 6126 9093 296 296 0
57
82
2
1
35
3
1
12
37
1
58
112
-13
-1
-123
-15
-1
-1
41
1
24
-116
-1
53
28
-18
-11
-5
-19
6
-14
-18
87
41
33
-48
-5
8
1
152
66
-66
-72
5
-5
11
3
29
15
1
1
1
1
1
1
1
1
1
-19
6
12
-25
-22
-1
-4
-1
17
-59
-7
-92
22
-10
-1
-1
-6
5
33
7
1
-38
-38
-76
-5
36
-150
-8
-15
33
65
266
139
-9
-33
-1
-1
-1
-1
-1
-5
77
6
-74
-4
-10
0
436799 440840 9104 13182 350 350 0
-20
-23
-58
7
4
10
-7
-10
-15
-49
-87
46
16
-40
-1
-1
-1
-1
-1
-1
-1
-1
-1
-1
-1
-1
-1
-1
-1
-1
-1
-1
-1
-1
-1
-1
-1
-1
-1
-1
-1
-1
-1
-1
-1
-1
-1
-1
-9
-1
-1
-1
26
-58
42
4
112
8
24
-55
39
28
31
4
-8
44
-31
-1
-6
-23
87
44
1
1
1
1
1
1
1
1
1
1
1
1
1
1
1
-28
-1
-1
8
-115
64
1
77
5
3
25
-59
-75
-4
-72
-15
-19
-34
-17
-45
-1
-56
75
-11
29
-4
-3
-68
-5
-47
15
4
-16
-106
-58
29
-16
98
37
-33
-1
-13
47
-17
-27
-6
-28
-1
42
1
1
32
-91
36
69
1
12
-17
-39
-1
21
-19
-15
-1
15
-36
6
1
12
-92
-2
-18
-84
-58
-20
68
9
-19
-5
6
1
40
1
1
3
-21
32
-24
-1
-31
-18
-6
14
1
1
1
93
-78
47
-13
-1
-1
113
1
1
6
-11
-1
-19
-18
0
>ChrII contig_21_np12121212 791057 13182
771 1280 9028 8519 76 76 0
118
-50
141
-155
0
787558 788244 6130 6811 58 58 0
-19
115
2
1
35
11
39
1
62
109
-13
-1
-123
-15
-1
-1
41
1
24
0
788393 789371 6969 7935 138 138 0
-31
-18
87
41
33
-50
-3
8
3
146
7
-4
60
-66
-72
5
-4
12
3
30
14
1
1
1
1
1
1
1
1
1
-19
6
-36
27
19
-59
-7
-90
0
789509 790456 8075 9028 145 145 0
-55
-1
-17
-5
-10
26
-149
-9
-14
34
65
-75
-34
156
-140
52
0
>ChrXIII contig_21_np12121212 916567 13182
581 1096 9028 8519 87 87 0
-39
-85
16
1
1
1
1
21
2
8
138
-158
0
913246 913651 6440 6846 49 49 0
22
55
-13
-1
-123
-15
-1
-1
41
1
24
0
913830 915830 7030 9031 264 264 0
74
42
29
-40
-4
21
6
143
7
-4
60
-66
-72
5
-5
11
3
30
20
1
1
1
5
1
1
1
-9
6
-36
-22
-1
-4
-1
17
-59
-7
-92
22
-10
-1
-1
-6
5
33
7
1
-38
-38
-76
-5
-9
27
-152
-6
-15
35
64
265
139
-16
-26
-1
-1
-1
-1
-1
-5
77
6
0
>ChrXII-2 contig_21_np12121212 574216 13182
541116 541379 8519 8781 33 33 0
204
0
569090 572247 8519 11700 272 272 0
204
139
-16
-26
-1
-1
-1
-1
-1
-5
77
6
-74
-4
-10
-13
-1
-1
-1
-3
-2
-22
-23
-58
7
4
10
-7
-10
-15
-49
-87
46
16
112
-58
42
4
112
8
24
-55
39
28
31
4
-8
-74
-1
-6
-23
87
-71
-1
-1
8
-115
64
1
77
5
3
25
-59
-75
-4
-72
-15
-19
-34
-17
-45
-1
-56
75
-11
29
-4
-3
-68
-5
-47
15
4
-16
-106
-58
29
-16
98
37
-33
-1
-13
47
-17
12
-16
20
1
0
>ChrXI contig_21_np12121212 692662 13182
4789 7375 11700 9104 184 184 0
15
1
-19
8
-21
15
-48
-13
-1
34
37
-98
16
-29
-56
-108
15
5
-15
-42
-7
-71
-2
4
-28
12
-73
-59
-1
-44
-17
-35
-18
-15
-71
-6
-74
60
20
1
4
-3
5
78
1
-61
118
-7
-1
-1
70
-87
-24
-5
-1
30
-46
7
6
30
28
-40
57
21
7
112
5
-42
59
111
14
-49
-86
-49
-15
-9
8
7
8
-7
-56
-25
0
7823 8289 9031 8567 61 61 0
-39
-1
-1
4
-83
27
1
1
1
1
-9
10
-8
132
0
22891 23150 6811 6551 35 35 0
78
25
1
-43
-1
-1
-19
0
684682 685133 8577 9031 59 59 0
146
139
-16
-26
-1
-1
-1
-1
-1
-5
73
5
6
0
685553 689577 9104 13182 332 332 0
-20
-23
-58
7
4
10
-7
-10
-15
-49
-87
46
16
-40
-1
-1
-1
-1
-1
-1
-1
-1
-1
-1
-1
-1
-1
-1
-1
-1
-1
-1
-1
-1
-1
-1
-1
-1
-1
-1
-1
-1
-1
-1
-1
-1
-1
-1
-9
-1
-1
-1
26
-58
42
4
112
8
24
-55
39
28
31
4
-8
-74
-1
-6
-23
87
-71
-1
-1
8
-115
64
1
77
5
3
25
-59
-75
-4
-72
-15
-19
-34
-17
-45
-1
-56
75
-11
29
-4
-3
-68
-5
-47
15
4
-16
-106
-58
29
-16
98
37
-33
-1
-13
47
-17
-27
-6
-28
-1
42
1
1
32
-91
36
69
1
12
-17
-39
-1
21
-19
-15
-1
15
-36
6
1
12
-92
-2
-18
-84
-58
-20
68
9
-18
-4
8
1
39
1
1
4
-21
32
-24
-1
-31
-18
-6
14
1
1
1
93
-78
47
-13
-1
-1
113
1
1
6
-11
-1
-19
-18
0
>ChrXV contig_21_np12121212 1069872 13182
4721 7877 11700 8519 267 267 0
15
1
-13
-5
-29
15
-47
-14
-1
34
37
-98
16
-29
-56
-108
15
5
-15
-42
-7
-71
-2
4
-28
12
-73
-59
-1
-44
-17
-35
-18
-15
-71
-6
-74
60
20
1
4
-3
5
78
1
-61
118
-7
-1
-1
70
-87
-24
-5
-1
30
-46
7
6
30
28
-40
57
21
7
112
5
-42
59
111
14
-49
-86
-49
-15
-9
8
7
8
-7
-56
-25
-22
-2
-1
-1
-2
-1
-13
-11
-4
74
6
-77
-5
-1
-1
-1
-1
-1
-24
16
141
0
1063937 1064398 8519 8987 77 77 0
-39
-8
157
-89
-1
-1
-1
-1
-1
-1
44
-42
11
0
1064434 1065128 9230 9874 93 93 0
-10
-15
-49
76
1
1
1
1
1
1
1
1
1
1
1
1
1
1
1
1
1
1
1
1
-12
46
16
109
1
1
1
1
1
1
1
1
3
1
1
1
1
1
1
1
8
1
1
1
1
1
1
1
1
1
1
-52
42
4
112
10
21
-56
0
1065260 1065784 9874 10384 63 63 0
25
28
31
4
-8
44
-31
-11
-2
-16
88
44
1
1
1
1
1
1
1
1
1
1
1
1
1
1
1
-28
-1
-1
8
-115
0
1065965 1067606 11536 13182 141 141 0
-28
-1
-13
47
-17
-27
-6
-28
-1
42
1
1
32
-91
36
69
1
12
-17
-39
-1
21
-19
-15
-1
15
-36
6
1
12
-92
-2
-18
-84
-58
-20
68
9
-19
-5
6
1
40
1
1
3
-21
32
-24
-1
-31
-18
-6
14
1
1
1
93
-78
47
-13
-1
-1
113
1
1
-14
-22
-18
0
>ChrIII contig_21_np12121212 307923 13182
303546 306703 8519 11700 283 283 0
204
-139
-206
-4
-10
-13
-1
-1
-1
-3
-2
-22
-23
-58
7
13
-7
-10
-15
-49
-87
46
16
112
-58
42
4
112
8
24
-55
39
28
31
4
-8
44
-31
-1
-6
-23
87
-71
-1
-1
8
-115
61
3
-6
72
5
3
25
-59
-71
-4
-4
-72
-15
-19
-34
-17
-45
-1
-56
75
-11
29
-4
-3
-68
-5
-47
15
4
-16
-106
-58
29
-16
98
37
-33
-1
-13
47
-17
-27
-6
14
1
0
>ChrXVI contig_21_np12121212 907675 13182
906598 907065 8519 8985 62 62 0
204
140
-41
0
>contig_35_np12121212 contig_21_np12121212 4850 13182
3650 4164 8519 9031 70 70 0
204
139
-9
44
0
>ChrV contig_21_np12121212 565997 13182
2484 3607 13177 12053 162 162 0
-60
-17
31
1
-117
-1
-1
14
-46
80
90
1
1
1
-13
-8
-19
-32
-1
24
-32
20
1
1
3
41
1
-4
-5
19
11
-64
-24
-57
-83
-19
-3
46
45
14
1
-6
36
-14
-1
-15
20
0
3791 4284 11542 11066 55 55 0
13
37
-98
16
-29
-54
110
1
1
1
1
1
1
1
2
1
1
1
1
4
1
1
1
5
8
5
-15
-42
-7
0
4451 5637 10985 9874 202 202 0
-67
19
1
1
1
1
1
1
1
1
1
1
1
1
1
-41
-1
39
4
1
1
1
1
1
1
1
3
1
3
1
1
1
1
1
1
-15
-36
-18
-15
-71
-6
-74
56
1
1
1
1
1
1
1
1
1
1
1
1
1
1
1
1
1
1
1
4
21
1
1
2
1
1
2
1
1
1
1
4
1
1
3
4
78
1
-61
117
-8
-1
-1
26
1
1
1
1
1
1
1
1
1
1
1
1
1
1
1
45
-87
-18
-3
-9
30
-46
7
6
30
28
0
5761 6083 9882 9568 32 32 0
-24
54
23
8
112
5
-42
15
1
1
1
1
0
559332 560103 9104 9874 58 58 0
-20
-23
-58
7
4
10
-7
-10
-15
-49
-87
46
16
112
-58
42
4
112
8
24
-55
0
560235 561378 9874 10991 119 119 0
25
28
31
4
-8
44
-31
-1
-6
-23
87
-71
-1
-1
8
-115
64
1
77
5
3
25
-59
-75
-4
-72
-15
-19
-34
17
1
1
1
1
1
1
3
1
2
1
1
1
1
1
1
1
4
-40
-1
39
1
1
1
1
1
1
1
1
1
1
1
1
1
-18
0
561536 563665 11063 13182 164 164 0
-42
-5
-47
15
4
9
1
1
1
1
1
1
1
1
1
1
1
1
8
1
1
1
2
-106
-58
29
-16
98
37
-33
-1
-13
47
-17
-27
-6
-28
-1
42
1
1
32
-91
36
69
1
12
-17
-39
-1
21
-19
-15
-1
15
-36
6
1
12
-92
-2
-18
-84
-58
-20
77
-18
-5
6
1
40
1
1
3
-21
-55
-1
-31
-18
-6
14
1
1
1
93
-78
47
-13
-1
-1
113
1
1
6
-11
-1
-19
-18
0
>ChrVII contig_21_np12121212 1073744 13182
642 1063 8987 8567 45 45 0
5
-79
-28
16
141
0
1068460 1070890 9261 11700 163 163 0
-43
-87
46
16
112
-58
42
4
112
8
24
-55
39
28
31
4
-8
44
-31
-1
-6
-23
87
-71
-1
-1
8
-115
64
1
77
5
3
25
-59
-75
-4
-72
-15
-19
-34
-17
-45
-1
-56
75
-11
29
-4
-3
-68
-5
-47
15
4
-16
-106
-58
29
-16
98
37
-33
-1
-13
47
-17
-27
-6
14
1
0
>ChrI contig_21_np12121212 207012 13182
1609 2243 11700 11063 44 44 0
15
1
-19
8
-21
15
-47
-14
-1
34
37
-98
16
-29
-56
-108
15
5
-15
-42
-7
0
2401 4277 10991 9104 211 211 0
-73
19
1
1
1
1
1
1
1
1
1
1
1
1
1
-41
-1
39
4
1
1
1
1
1
1
1
3
1
3
1
1
1
1
1
1
-16
-35
-18
-15
-71
-6
-74
60
20
1
4
-3
5
78
1
-61
118
-7
-1
-1
70
-87
-24
-5
-1
30
-46
7
6
30
28
-40
57
21
7
112
5
-42
59
-26
-1
-1
-1
-8
-1
-1
-1
-1
-1
-1
-1
-1
-1
-1
-1
-1
-1
-1
-1
-1
-1
-1
-1
-1
-1
-1
-1
-1
-1
-1
-1
-1
-1
-1
-1
-1
-1
-1
40
14
-49
-86
-49
-15
-9
6
9
8
-7
33
-24
-25
0
4995 5369 8987 8607 48 48 0
-77
-5
-1
-1
-1
-1
-1
-24
16
141
0
>ChrVIII-1 contig_21_np12121212 201702 13182
801 1659 8940 8075 129 129 0
-79
141
-155
110
-97
-16
-5
-84
67
-29
-8
-8
-1
0
2375 2819 7350 6905 83 83 0
116
1
-8
-4
47
34
42
-87
-16
15
-7
-17
-4
-12
20
0
>ChrXII-1 contig_21_np12121212 461703 13182
649 1170 9031 8519 76 76 0
38
8
5
98
1
1
1
1
-17
9
141
0
>contig_2_np12121212 contig_33_np12121212 1596 2348
1 1596 1 1596 1 1 0
0
>contig_3_np12121212 contig_33_np12121212 751 2348
1 751 2348 1598 0 0 0
0
>ChrI ChrXVI-2 207012 561122
4967 5369 1 403 47 47 0
31
28
1
7
4
1
-32
-1
-1
-1
-1
-1
-1
-29
15
1
0
5040 5457 561122 560695 47 47 0
-33
-1
-1
-1
-1
-1
-1
-27
-7
-1
0
7624 8592 6723 7687 103 103 0
-11
34
1
-14
23
45
1
1
440
-126
-132
107
0
131197 131336 190006 190145 1 1 0
0
131197 131336 405631 405492 1 1 0
0
131197 131331 475405 475271 1 1 0
0
131197 131336 499250 499111 5 5 0
0
131337 131673 202048 202385 27 27 0
-265
0
131337 131673 207636 207973 27 27 0
-265
0
131333 131678 190863 190523 40 40 0
180
1
1
1
1
6
-79
0
131360 131673 474749 474441 27 27 0
21
30
81
6
1
0
131673 131878 405497 405292 3 3 0
0
131673 131878 190140 190345 6 6 0
0
131673 131882 475271 475062 4 4 0
0
152947 153260 190839 190528 51 51 0
-113
-1
-5
15
1
-8
-1
13
1
1
1
1
7
-79
0
152950 153262 474749 474439 10 10 0
21
30
0
152927 153261 207636 207974 47 47 0
-155
-6
-1
-103
0
152918 158847 202040 207973 221 221 0
5
-159
-6
-1
-103
460
1550
-5
-1881
-1694
0
158511 158854 190859 190521 40 40 0
176
1
1
1
1
6
-79
0
158534 158847 474749 474441 27 27 0
21
30
81
6
1
0
174145 174476 190859 190528 3 3 0
0
174168 174425 474749 474492 47 47 0
21
30
81
6
1
-13
-1
-1
-1
-1
-7
79
0
174165 174476 202068 202385 12 12 0
-156
-1
-1
-1
-1
-6
0
174165 174476 207656 207973 12 12 0
-156
-1
-1
-1
-1
-6
0
175807 181729 202048 207973 199 199 0
-265
2009
-5
-1881
-1694
0
175807 176143 190859 190528 39 39 0
176
1
1
1
1
6
-79
0
175830 176145 474749 474439 27 27 0
21
30
81
6
1
0
181393 181729 190859 190528 39 39 0
176
1
1
1
1
6
-79
0
181416 181729 474749 474441 27 27 0
21
30
81
6
1
0
181749 182073 474763 474441 11 11 0
35
30
0
181763 182073 190836 190528 54 54 0
-132
-6
-1
12
1
1
1
2
7
-79
0
181763 182073 207659 207973 48 48 0
-132
-6
-1
-103
0
181763 182073 202071 202385 48 48 0
-132
-6
-1
-103
0
188105 188438 474441 474773 24 24 0
260
0
188105 188414 202385 202071 59 59 0
-73
-104
-1
-5
-105
0
188105 188414 207973 207659 59 59 0
-73
-104
-1
-5
-105
0
188104 188414 190527 190836 65 65 0
-74
80
6
1
1
1
1
-14
-1
-5
-105
0
>contig_1_np12121212 contig_31_np12121212 590 591
1 590 591 2 0 0 0
0
>ChrVIII-1 ChrI 201702 200515
10 264 200513 200305 75 75 0
-23
-1
-9
13
20
26
1
1
6
-20
-1
-1
-3
-1
-5
-12
-4
-6
20
1
1
1
1
1
1
1
1
1
1
1
1
1
1
1
1
1
1
1
12
1
1
1
1
1
1
1
1
1
1
1
1
1
1
1
1
1
1
1
1
1
1
1
1
1
1
1
3
1
5
1
0
15 264 200514 200305 51 51 0
27
2
24
1
1
3
-20
-1
-6
-1
16
32
8
1
1
24
23
1
1
1
1
1
1
1
1
1
1
1
1
1
1
1
1
1
1
1
1
1
1
1
1
1
1
1
3
1
5
1
0
66 346 200515 200305 73 73 0
7
8
-13
29
1
1
2
27
1
1
16
1
1
1
1
1
1
1
1
10
1
1
1
11
41
1
1
1
1
1
1
1
20
1
1
1
1
1
1
1
1
1
1
1
1
1
1
10
1
8
1
1
1
1
1
1
1
1
1
1
1
1
1
1
1
1
1
1
1
1
1
1
0
198 411 200513 200305 22 22 0
-23
-1
-1
-3
-44
8
1
52
3
1
1
12
1
1
1
46
-15
0
225 421 200515 200316 28 28 0
-27
-1
-1
-1
-1
-1
-20
-1
20
1
1
4
1
1
-24
-3
-1
55
1
13
-16
0
277 423 200515 200360 21 21 0
-13
-20
-1
-41
-1
-1
-7
-1
-1
-5
-8
-3
-1
25
7
1
1
0
374 1134 31 790 86 86 0
18
-10
-1
-1
-15
65
-198
67
3
1
3
1
12
7
11
-49
5
-37
-1
-9
-1
0
355 1134 193769 193015 107 107 0
-16
-4
7
5
7
-11
-3
-15
7
1
36
4
-3
12
-86
40
1
1
1
1
3
5
2
3
3
1
1
1
5
1
4
1
4
1
1
1
-32
67
3
1
3
1
12
7
11
-49
5
-37
-1
-9
-1
0
81437 81750 26161 25851 31 31 0
176
1
5
0
81437 81753 32426 32115 44 44 0
71
3
-8
-5
-5
63
6
1
1
1
1
0
82021 82354 32428 32095 21 21 0
0
82022 82331 26162 25851 58 58 0
74
-80
-6
-1
-1
-1
-1
14
1
5
0
122966 123059 32712 32619 3 3 0
0
123234 123402 26161 25993 9 9 0
0
123410 123739 32102 32426 49 49 0
169
1
1
1
1
6
-63
-5
-3
10
2
0
123426 123739 25851 26161 36 36 0
132
6
1
0
123916 124194 32094 32373 26 26 0
-260
0
123940 124133 25851 26047 29 29 0
132
6
1
-13
-1
-1
-1
-1
-7
0
>ChrX ChrI 731227 200515
1 100 200402 200305 8 8 0
20
1
-9
10
-7
7
0
1 79 200379 200305 14 14 0
-23
-1
-1
-1
-1
16
1
1
1
1
1
1
1
8
0
1 185 200483 200305 27 27 0
28
1
1
1
1
1
1
1
1
1
-27
-5
-8
-3
-1
25
-10
-1
-1
13
1
24
-7
7
0
3 189 200508 200316 21 21 0
-27
-13
-1
-1
26
1
-14
22
8
-17
-1
-22
-1
-15
-6
8
0
37 109 193769 193697 3 3 0
21
-30
0
18 191 200513 200341 18 18 0
18
2
3
28
-12
-11
-3
-22
-37
5
7
0
169 917 31 790 102 102 0
-23
-16
9
5
1
4
1
55
-134
-1
-1
-5
-1
-1
-1
-5
-1
-1
-1
-1
-137
4
57
-36
-1
-9
-1
0
228 917 193697 193015 85 85 0
35
18
-86
51
5
1
4
1
6
1
1
1
-122
4
57
-36
-1
-9
-1
0
14890 15212 26161 25837 16 16 0
-260
-30
0
196448 196780 32426 32094 19 19 0
0
196444 196756 26165 25851 60 60 0
77
-80
-6
-1
-1
-1
-1
14
1
5
0
196787 197096 26161 25851 21 21 0
-286
0
197273 197429 32270 32426 11 11 0
0
214130 214220 32620 32710 1 1 0
0
220222 220555 25825 26161 48 48 0
158
6
1
-13
-1
-1
-1
-1
-7
0
310248 310570 25837 26161 15 15 0
-35
-30
0
349724 350033 26161 25851 22 22 0
-286
0
372683 373000 32432 32115 27 27 0
0
372687 372997 26163 25851 53 53 0
40
3
-5
-1
26
-82
-6
-1
-1
-1
-1
14
1
5
0
373022 373154 32232 32099 9 9 0
-126
0
373050 373136 25937 25851 4 4 0
0
373156 373465 26161 25851 20 20 0
-286
0
523405 523721 32115 32426 44 44 0
156
1
1
1
1
6
-63
-5
-3
10
2
0
523408 523721 25851 26161 33 33 0
132
6
1
0
528992 529308 32115 32426 44 44 0
156
1
1
1
1
6
-63
-5
-3
10
2
0
528995 529308 25851 26161 33 33 0
132
6
1
0
529545 529861 32115 32426 45 45 0
156
1
1
1
1
6
-63
-5
-3
10
2
0
529548 529865 25851 26165 34 34 0
132
6
1
0
529909 530236 32094 32428 43 43 0
-129
-1
-1
-2
-1
-1
-125
0
530384 530708 25837 26162 22 22 0
-34
0
530708 530943 34332 34097 8 8 0
0
631193 631521 25836 26161 30 30 0
147
6
1
0
631199 631521 32109 32426 48 48 0
162
1
1
1
1
6
-63
-5
-3
10
2
0
>ChrXII-1 ChrI 461703 200515
1 277 200513 200305 84 84 0
6
-15
-5
-25
-1
-8
8
1
14
1
1
1
16
7
-31
-1
35
1
1
1
1
1
1
5
1
1
1
14
1
1
1
1
1
1
1
1
1
1
1
1
1
1
1
1
1
1
1
1
1
1
1
1
1
1
1
1
1
1
1
1
1
1
1
1
1
1
1
1
1
1
1
1
1
1
1
1
1
1
1
1
7
1
0
1 152 200474 200324 14 14 0
-8
-18
20
-13
-3
-1
25
1
1
12
7
0
31 277 200515 200305 58 58 0
-25
-1
10
6
15
-7
-25
-1
-1
-3
-8
-3
-1
30
1
1
1
1
1
1
1
3
29
1
1
1
1
1
1
1
1
1
1
1
1
1
1
1
1
13
1
1
1
1
1
1
10
1
9
1
1
1
1
1
1
1
0
102 178 193769 193697 10 10 0
21
1
1
1
1
3
1
-31
-1
-1
0
133 335 200513 200305 26 26 0
6
21
1
1
1
1
-28
14
3
5
-37
-1
-1
-1
-1
-10
-1
-1
-1
-5
-1
-44
-15
-6
0
164 356 200514 200339 29 29 0
7
22
1
1
1
1
1
1
1
3
22
-26
-3
-1
-4
48
1
1
1
1
1
1
1
1
3
0
206 357 200515 200357 21 21 0
21
8
9
23
5
-27
-1
-1
-1
-1
-1
-1
-3
-36
-1
-1
-1
0
313 1082 31 790 98 98 0
24
-14
-9
51
13
-51
36
1
3
1
1
177
4
5
-73
5
19
1
1
1
1
-20
-3
-2
0
592 1082 193500 193015 55 55 0
99
4
5
-73
5
19
1
1
1
1
-20
-3
-2
0
83213 83535 25838 26162 69 69 0
144
7
1
-13
-1
-1
-1
-1
-7
-103
9
4
0
83693 83802 70498 70389 3 3 0
0
85861 86258 38504 38898 48 48 0
10
-10
81
1
1
-98
4
0
86715 88636 70146 68216 70 70 0
-76
-1
-1
-1
-1
-1
-1
-1
-1
0
159200 159293 32710 32617 1 1 0
0
159313 159643 34433 34100 36 36 0
-116
-1
-46
0
206096 206168 49229 49301 0 0 0
0
207977 208337 38898 38541 43 43 0
196
-4
102
5
2
0
351076 351409 32095 32426 43 43 0
124
1
0
359325 359666 34439 34098 6 6 0
0
412451 412652 34438 34237 1 1 0
0
412673 412989 32115 32426 44 44 0
156
1
1
1
1
6
-63
-5
-3
10
2
0
412676 412993 25851 26165 33 33 0
132
6
1
0
412994 413130 34237 34101 5 5 0
0
437315 437642 25837 26165 19 19 0
-34
0
>ChrXIV ChrI 766297 200515
57 152 200400 200305 6 6 0
25
6
-32
-3
0
63 5788 200514 194890 482 482 0
27
1
1
1
1
-19
-1
-1
-1
-1
-1
-1
-1
-1
-1
-21
-1
-1
-1
-1
-1
-1
-1
-1
-1
-6
-1
-20
-1
-1
-1
13
1
1
1
1
1
1
1
1
29
1
1
1
1
1
16
1
1
1
1
1
1
1
1
1
1
1
1
1
1
1
1
1
1
1
1
1
1
1
3
1
12
1
9
1
1
1
1
1
1
1
1
1
1
1
1
1
1
1
1
1
1
1
1
1
1
1
1
1
1
1
1
1
1
1
1
1
1
1
1
1
1
1
1
1
1
1
1
1
3
1
17
1
1
1
1
1
1
1
1
1
8
3
1
1
185
1
5
1
1
-115
-1
-1
-30
-97
-1
-1
1310
1
1
1
1
1
5
6
1
1
1
1
6
1
1
1
3
1
1
1
1
1
1
1
3
1
1
1
1
1
1
1
1
1
1
1
158
1
1
1
1
1
1
1
1
1
1
1
1
1
1
1
1
1
1
1
1
1
1
1
1
1
1
1
1
1
1
1
1
1
1
1
1
1
1
1
1
1
1
1
1
1
1
1
1
1
1
1
1
1
1
1
1
1
1
1
1
1
1
1
1
1
1
1
1
1
1
1
1
1
1
1
1
1
1
1
1
1
1
1
-527
-136
-950
-1
-1
-1
-1
-1
-1
-1
-1
-1
-1
-1
-1
-1
-1
-1
-1
-1
-1
-1
-1
-1
-1
-1
-1
-1
-1
-1
-1
-1
-1
-362
-1
-1
-1
-1
-1
-1
-1
-1
-1
-1
-1
-1
-1
-1
-1
-1
-1
-1
-766
-1
-4
-1
-1
-1
-1
-1
-1
-1
-1
-1
-1
-1
-1
-1
-2
-1
-1
-1
-23
-1
-1
-1
-1
-1
-1
-1
-1
-1
-1
-1
-1
-301
-1
-1
-1
-1
-1
-1
-1
-1
-1
-1
-1
-1
-1
-1
-1
0
187 346 200515 200362 15 15 0
-28
-6
-6
-6
10
3
5
25
1
23
5
1
28
1
0
5780 6536 194766 193935 100 100 0
-318
-1
-1
-1
-1
-1
-1
-1
-1
-1
-1
-10
-1
-1
-1
-1
-1
-1
-3
-1
-1
-1
-1
-1
-1
-1
-1
-23
-1
-1
-2
-6
-1
-1
-1
-1
-1
-1
-1
-1
-1
-1
-2
-1
-1
-1
-1
-1
-1
-1
-1
-2
-4
-3
-1
-109
-1
-1
-1
-1
-1
-1
-1
-1
-1
-1
-1
-1
-1
-1
-1
-1
-1
-1
-1
-1
-205
73
2
0
6588 7236 114 790 89 89 0
-93
18
-176
-2
-1
-2
-1
-1
-3
-8
-1
-1
-2
-2
-1
-1
-12
-7
-3
-1
-35
-1
-1
-1
-1
-1
-1
-27
-7
-1
0
6589 7236 193669 193015 104 104 0
7
-85
67
1
1
3
1
1
1
2
4
1
1
1
1
1
1
4
1
4
1
1
1
-73
-1
-1
-1
-10
-7
-1
-1
-4
-1
-1
-3
-1
-1
-27
-7
-3
-1
-35
-1
-1
-1
-1
-1
-1
-27
-7
-1
0
8218 8635 38912 38479 67 67 0
-307
-1
-1
-1
-1
-1
-68
-1
-1
-1
-1
-6
-1
-1
-2
-4
0
63270 63579 26161 25851 18 18 0
-286
0
63967 64269 34357 34054 17 17 0
-264
0
158347 158446 32209 32110 7 7 0
0
158352 158438 25937 25851 4 4 0
0
222305 222407 70389 70491 2 2 0
0
223301 223623 25837 26161 21 21 0
-39
-26
0
237339 237443 70388 70492 3 3 0
0
335053 335185 33958 34090 0 0 0
0
675602 675925 26162 25837 15 15 0
-261
-30
0
765182 765947 193015 193769 103 103 0
-256
-1
-1
-2
42
59
-4
121
1
1
1
6
1
4
1
6
-48
89
18
43
-5
6
1
1
15
-9
12
0
765182 765936 790 31 102 102 0
-256
-1
-1
-2
42
59
-4
-137
-1
-1
-1
-1
-5
-1
-1
-1
-4
-1
-1
135
55
1
4
1
5
-9
8
1
5
5
1
0
765911 766066 200357 200514 19 19 0
32
21
1
1
1
-22
-38
-16
-1
-1
-1
-1
-1
21
0
765908 766071 200334 200493 20 20 0
-5
-33
5
8
1
1
7
1
24
1
12
1
12
1
-27
-1
-1
-1
-1
-1
0
765944 766213 200305 200515 68 68 0
28
1
-40
-7
-1
-1
9
20
1
12
1
25
1
12
1
11
1
1
7
1
1
1
24
1
1
1
1
1
1
1
1
1
1
1
1
1
1
1
1
1
1
1
1
1
1
1
1
1
1
1
1
1
1
1
1
1
1
1
1
1
1
1
1
1
1
1
4
0
766048 766248 200305 200514 41 41 0
-12
-1
-14
-7
5
-22
-1
-1
-1
20
1
1
1
1
1
1
1
1
1
3
-20
-1
-1
-1
-12
-1
-1
-1
-3
-16
-1
-1
-8
-6
-1
-1
32
1
1
1
-14
0
766087 766297 200305 200515 31 31 0
-27
-7
-1
-1
-5
-1
-25
-5
-11
12
6
5
-23
-1
-1
-1
-1
-19
13
1
4
25
1
1
1
1
1
1
1
1
0
>ChrVII ChrI 1073744 200515
1 156 200479 200332 18 18 0
-10
6
36
1
1
1
-25
-7
4
7
25
3
1
5
0
9 194 200515 200330 20 20 0
-7
-13
-1
-1
25
-10
-1
35
-8
-6
35
1
1
6
31
5
0
14 201 200515 200332 28 28 0
-13
-14
9
7
9
1
1
23
1
1
5
1
-40
13
1
1
8
1
-22
-1
-1
-1
-1
-1
-1
-1
0
97 370 200501 200305 102 102 0
11
28
1
1
1
5
1
-32
-1
-1
-1
-1
-21
-1
-1
-1
-13
-11
6
27
1
1
1
1
1
1
1
1
1
1
1
1
1
1
1
1
1
1
1
1
1
1
1
1
1
1
1
1
1
1
1
1
1
1
1
1
1
1
1
1
1
1
1
1
1
1
1
1
1
1
1
1
1
1
1
1
1
1
1
1
1
1
1
1
1
1
1
1
1
1
1
1
5
8
1
1
1
5
1
0
117 370 200515 200305 60 60 0
-49
-12
-6
-7
-6
-1
33
1
1
3
7
-12
36
1
1
1
1
1
1
1
1
1
1
1
1
1
1
1
1
1
1
1
1
1
1
1
1
1
1
1
1
1
1
1
1
1
1
1
7
1
1
8
1
1
1
5
1
0
202 405 200514 200305 41 41 0
-6
18
4
1
21
1
1
1
1
1
3
1
27
33
1
1
1
5
-28
-1
-1
-1
-1
-1
-1
-1
-1
-1
-1
-1
-1
-1
-1
-23
-1
-1
-10
-1
-1
-1
0
271 442 200515 200332 28 28 0
9
1
17
32
3
5
-13
-6
-1
16
-20
-5
-10
-1
-1
-1
-20
-1
-1
-1
-1
-1
-1
-1
-1
-1
0
379 627 31 288 46 46 0
-6
-11
13
6
21
1
1
1
1
1
1
1
-70
-1
-20
-4
-1
-1
-1
-4
-1
-1
-1
-1
-1
-1
-1
-1
-1
-11
18
0
650 1023 413 790 36 36 0
-70
-34
-7
-1
0
650 1023 193392 193015 41 41 0
-70
-34
-7
-1
0
2005 2421 38912 38479 67 67 0
-113
-194
-1
-1
-1
-1
-1
-68
-1
-1
-1
-1
-6
-1
-1
-2
-4
0
69463 69821 34077 34438 10 10 0
-19
-1
-1
0
70086 70417 32426 32095 21 21 0
0
107064 107386 26161 25837 16 16 0
-260
-32
0
112691 113013 26161 25837 16 16 0
-259
-31
0
113102 113244 32426 32284 6 6 0
0
116582 116913 32427 32095 48 48 0
-73
-248
8
0
207056 207196 34090 33952 2 2 0
133
1
0
324797 325139 34440 34098 5 5 0
0
329601 329927 25836 26162 14 14 0
0
403464 403804 34443 34097 19 19 0
-113
-187
-1
-3
-1
-2
0
410875 411184 26161 25851 18 18 0
-286
0
416503 416812 26161 25851 18 18 0
-286
0
427406 427538 34090 33958 1 1 0
0
559886 559977 32710 32619 1 1 0
0
559992 560332 34438 34098 3 3 0
0
648277 648586 26161 25851 19 19 0
-286
0
687228 687559 32095 32426 20 20 0
0
687251 687559 25851 26161 58 58 0
132
6
1
-13
-1
-1
-1
-1
-7
79
0
688963 689218 26107 25851 17 17 0
-232
0
717911 718224 32115 32426 59 59 0
-135
-6
-1
13
1
1
1
1
7
-63
-5
-3
10
2
0
717914 718224 25851 26161 15 15 0
0
721713 722026 26161 25851 33 33 0
176
1
5
0
721713 722029 32426 32115 45 45 0
71
3
-8
-5
-5
63
5
1
1
1
1
0
762321 762629 26162 25851 44 44 0
-153
-6
-1
-1
-1
-1
14
1
5
0
762317 762645 32431 32102 39 39 0
76
3
-8
-5
-5
0
777533 777739 34098 34304 5 5 0
0
777739 778049 26161 25851 14 14 0
0
777739 778052 32426 32115 59 59 0
71
3
-8
-5
-5
63
6
1
1
1
1
-14
-1
-5
0
783329 783639 26161 25851 14 14 0
0
783329 783642 32426 32115 59 59 0
71
3
-8
-5
-5
63
6
1
1
1
1
-14
-1
-5
0
783663 783802 34299 34438 1 1 0
0
783819 783898 49301 49222 1 1 0
0
801047 801373 25837 26163 14 14 0
0
801371 801519 34289 34438 8 8 0
-111
0
823541 823859 32115 32428 44 44 0
156
1
1
1
1
6
-63
-5
-3
10
2
0
823544 823858 25851 26162 32 32 0
132
6
1
0
835768 835904 33952 34088 1 1 0
0
854408 854664 32377 32115 22 22 0
-23
-72
-1
-1
-3
-1
0
854403 854661 26117 25851 51 51 0
-103
-1
-1
-1
-1
-1
-6
-1
-1
-1
-1
14
1
5
0
854685 854957 34166 34438 1 1 0
0
855060 855392 32095 32427 20 20 0
0
855083 855394 25851 26164 56 56 0
132
6
1
-13
-1
-1
-1
-1
-7
79
0
858044 858369 32102 32426 60 60 0
-42
-106
-6
-1
13
1
1
1
1
7
-63
-5
-3
10
2
0
858060 858369 25851 26161 28 28 0
-20
0
910694 911010 32115 32430 63 63 0
-22
-113
-6
-1
13
1
1
1
1
7
-63
-5
-3
10
2
0
910697 911007 25851 26162 13 13 0
-21
0
1059979 1060274 193017 193315 34 34 0
-263
-1
-1
0
1059979 1060274 788 490 31 31 0
-263
-1
-1
0
1068460 1069077 194104 194758 72 72 0
-118
-1
-1
-1
-1
-1
-1
-1
-1
-1
-1
-1
-1
-1
-1
-1
-1
-1
-1
-1
-1
107
33
1
1
1
1
1
1
1
1
1
-33
-1
-1
-1
-1
-1
-1
-1
-1
-3
-1
-1
-1
-1
-1
-1
-9
-1
-1
-1
-1
-1
-1
-1
-1
-1
-1
0
1069077 1070188 194890 196083 104 104 0
-331
-1
-1
-1
-1
-1
-1
-1
-1
-1
-1
-1
-1
-1
-1
-1
-297
-1
-1
-1
-1
-1
-1
-1
-1
-1
-1
-1
-1
-24
-1
-1
-1
-1
-1
-1
-1
-1
-1
-1
-1
-1
-2
-1
-1
-1
-1
-4
-1
-285
-1
-1
-1
-1
-1
-1
-3
-1
-1
-1
-1
-1
-1
-1
-1
-1
-1
-4
-78
-1
-1
-1
-1
-1
-1
-1
-1
-1
-1
-1
-1
-1
0
1070258 1070904 196240 196934 61 61 0
-118
-1
-1
-1
-1
-1
-1
-1
-1
-1
-1
-1
-1
-1
-1
-1
-1
-1
-1
-361
-1
-1
-1
-1
-1
-1
-1
-1
-1
-1
-1
-1
-1
-1
-1
-1
-1
-1
-1
-1
-1
-1
-1
-1
-1
-1
-1
-1
-1
-1
141
1
0
1070895 1071029 197267 197401 7 7 0
0
>ChrXIII ChrI 916567 200515
1 169 200483 200305 26 26 0
26
-7
-3
-21
-3
-1
16
1
21
8
1
-22
-1
-1
-1
-1
-1
-1
-1
-27
-1
-9
0
2 151 200515 200305 66 66 0
-26
-17
-31
-6
-1
-14
-1
-1
-5
-32
-1
-1
-1
-1
-1
-1
-1
-1
-1
-1
-1
-1
-1
-1
-1
-1
-1
-1
-1
-1
-1
-1
-1
-1
-1
-1
-1
-1
-1
-1
-1
-1
-1
-1
-1
-1
-1
-1
-1
-1
-1
-1
-1
-1
-1
-1
-1
-1
-1
-1
-1
0
34 248 200515 200305 29 29 0
7
-22
-6
16
-38
-1
-1
-1
-1
-21
-1
-1
-1
13
1
1
1
1
2
7
1
37
3
20
9
7
0
107 320 200515 200305 27 27 0
-20
27
1
1
2
-27
-4
-1
-1
-1
23
5
5
1
-25
-3
-5
-20
11
5
18
1
5
0
264 1009 32 790 77 77 0
-16
-20
-6
-11
-5
-1
7
43
-134
-1
-1
-5
-1
-1
-1
-5
-1
-1
-1
-1
-111
-80
22
1
1
1
1
0
247 1009 193769 193015 77 77 0
18
1
-32
-1
-1
-1
-13
-9
-1
-1
7
25
18
-86
51
5
1
4
1
6
1
1
1
-96
-80
22
1
1
1
1
0
100113 100306 32116 32311 24 24 0
34
1
-45
-1
-9
-58
0
129381 129700 25837 26161 34 34 0
-35
-30
81
6
1
-13
-1
-1
-1
-1
-7
0
129386 129700 32109 32426 46 46 0
-27
-32
-170
-5
-3
10
2
0
169378 169726 34094 34442 4 4 0
0
433531 433663 33958 34090 2 2 0
0
433883 434202 32107 32426 43 43 0
37
-211
0
457286 457624 32428 32090 15 15 0
0
457287 457596 26162 25851 60 60 0
74
-80
-6
-1
-1
-1
-1
14
1
5
0
475126 475448 26161 25837 15 15 0
-260
-30
0
480752 481074 26161 25837 15 15 0
-260
-30
0
565863 566179 32115 32426 44 44 0
156
1
1
1
1
6
-63
-5
-3
10
2
0
565866 566179 25851 26161 32 32 0
132
6
1
0
611684 612026 34096 34438 5 5 0
0
673663 673994 32426 32095 19 19 0
0
673663 673971 26161 25851 59 59 0
73
-80
-6
-1
-1
-1
-1
14
1
5
0
674374 674467 32617 32710 1 1 0
0
731459 731790 32095 32426 19 19 0
0
731482 731790 25851 26161 59 59 0
132
6
1
-13
-1
-1
-1
-1
-7
79
0
731903 732005 70491 70389 1 1 0
0
915410 916177 193015 193769 110 110 0
-261
-1
-11
-28
-1
-1
-1
-1
-1
-1
79
4
96
1
1
1
6
1
5
1
1
1
1
1
1
4
1
1
1
2
3
4
1
-64
68
10
9
-32
-1
-4
-16
-3
34
3
1
0
915410 916160 790 31 89 89 0
-261
-1
-11
-28
-1
-1
-1
-1
-1
-1
79
4
176
-22
68
13
-46
-14
-18
0
916117 916274 200351 200515 30 30 0
8
-31
-1
-1
-3
-1
-7
-1
-1
-1
-1
-1
-1
28
1
1
1
1
32
1
1
1
1
-22
-1
-1
-1
-1
-1
0
916121 916307 200326 200515 19 19 0
11
11
-43
-5
-8
5
-18
-1
-4
8
-7
49
-11
0
916144 916333 200305 200485 22 22 0
16
1
1
1
-12
-7
5
4
27
5
8
-30
-1
-4
28
1
4
6
6
0
916174 916376 200305 200515 26 26 0
16
11
-9
-6
37
1
1
1
-24
-1
-1
-1
-1
-1
-1
-1
-34
-1
-9
-11
-1
-1
27
1
0
916235 916453 200305 200515 24 24 0
32
6
-11
-8
-5
40
1
1
1
3
-13
13
24
11
30
15
0
916284 916488 200305 200514 25 25 0
21
12
11
-30
-18
-8
-11
-1
-5
-5
7
-31
-1
-7
-1
-4
20
1
1
0
916365 916567 200306 200506 22 22 0
15
1
7
1
-20
-1
-1
-1
-23
-5
11
9
-7
-6
11
12
13
1
-21
32
0
916329 916548 200305 200514 23 23 0
18
1
17
9
-14
12
7
13
24
1
1
8
1
-24
-13
11
-22
22
0
>ChrI ChrI 207012 200515
1470 1604 197401 197267 7 7 0
0
1606 3544 196923 194890 139 139 0
18
1
7
19
-116
-1
-1
-1
-1
-1
-1
-1
-1
-1
-1
-1
-1
-1
-1
-1
-1
-1
-1
-1
-1
-1
-1
-1
-1
-1
-1
-1
-1
-1
-1
-362
-1
-1
-1
-1
-1
-1
-1
-1
-1
-1
-1
-1
-1
-1
-1
-1
-1
-1
-766
-1
-4
-1
-1
-1
-1
-1
-1
-1
-1
-1
-1
-1
-1
-1
-2
-1
-1
-1
-23
-1
-1
-1
-1
-1
-1
-1
-1
-1
-1
-1
-1
-301
-1
-1
-1
-1
-1
-1
-1
-1
-1
-1
-1
-1
-1
-1
-1
0
3544 4493 194758 193732 96 96 0
-310
-1
-1
-1
-1
-1
-1
-1
-1
-1
-1
-10
-1
-1
-1
-1
-1
-1
-3
-1
-1
-1
-1
-1
-1
-1
-1
-23
-1
-1
-2
-6
-1
-1
-1
-1
-1
-1
-1
-1
-1
-1
-2
-1
-1
-1
-1
-1
-1
-1
-1
-2
-4
-3
-1
-109
-1
-1
-1
-1
-1
-1
-1
-1
-1
-1
-1
-1
-1
-1
-1
-1
-1
-1
-1
-1
454
1
-13
-4
-10
0
4708 7149 133 2570 119 119 0
-57
35
180
1
1
1
4
6
1
1
1
1
1
1
1
1
-73
-1
-1
-1
-1
-1
-1
-27
-7
-1
435
-1120
3
-332
0
4708 7149 193652 191235 145 145 0
-59
79
1
4
3
1
1
1
2
4
1
1
1
1
1
1
4
1
4
1
1
1
99
1
1
1
4
6
1
1
1
1
1
1
1
1
-73
-1
-1
-1
-1
-1
-1
-27
-7
-1
435
-1120
3
-332
0
18647 18776 10968 11100 12 12 0
-91
-1
-1
0
19136 131196 182610 70505 1368 1368 0
124
-7
1383
-28
-1
-1
-1
-1
-1
-1
-1
-1
-1
-3
-128
317
1
-6
205
1
1
1
1
1
-67
-1
-1
-1
-1
145
1
1
1
1
29
-73
19
-53
-148
15
25
-55
-1
-27
14
1
62
1
1
1
1
1
1
1
1
1
1
1
1
1
1
1
1
1
1
1
1
1
3
1
1
1
1
1
1
1
1
2
92
21
1
1
1
-190
-15
-20
-1
108
1
1
1
1
1
1
1
-58
109
1
1
-56
-1
231
87
155
1
1
1
1
1
1
1
1
1
387
1
1
1
1
1
1
1
1
1
3629
-1303
-989
-1
-1
-1
-1
-1
-1
-1
-1
-1
-1
-1
-1
-1
-1
-1
-1
-1
-1
-1
-1
-1
-1
-1
-1
-1
-4588
63
-2935
-342
-1
156
1
-125
-11240
1756
-3978
-1
2919
-225
-1
-3962
-6
-104
-1
352
1
256
-297
-121
-37
-1
-1
-1
-1
-91
-104
-1
-1
-1
-1
-1
-13
-1
-1
-1
-1
-1
-401
-1
-1
-1
-3336
-130
-1
-1
-1
-1
-1
-1
-2504
-1
-1
-17
-3
-1
2035
1
-21
1066
-4057
7728
-3156
-4426
-1283
-1
-1
-1
-1
-1
-147
-19
-1
-4549
-4493
-16
-184
-1
-1
-1
-1
-4107
-1687
-1
-1
-1
-1
-1
-1
-1
-1
1997
-1156
-1
-1
-1
-1
-1
229
1
-4552
-2427
-1
-1
-1
-1
14
1
1
-1308
0
19136 19986 11208 12058 102 102 0
124
-7
0
131196 131336 34439 34299 0 0 0
0
131357 131673 32115 32426 44 44 0
156
1
1
1
1
6
-63
-5
-3
10
2
0
131360 131673 25851 26161 32 32 0
132
6
1
0
131673 131878 34304 34099 6 6 0
0
131879 152926 70510 49456 175 175 0
-136
13
1
1
1
1
2831
-193
-1
-205
-9368
-246
-1
-2734
-1
-1
1538
-309
-1
-3344
-31
0
152947 153061 32115 32229 12 12 0
0
152950 153260 25851 26161 15 15 0
0
158531 158848 32115 32427 44 44 0
156
1
1
1
1
6
-63
-5
-3
10
2
0
158534 158851 25851 26165 32 32 0
132
6
1
0
158848 173908 49503 34438 175 175 0
284
-2893
-1
-1
-1
2614
-23
-3981
589
-144
-1
-1878
301
1
1
1212
-145
-1
-39
-53
57
606
-24
3
-66
0
173895 174144 34104 33857 3 3 0
6
157
0
174145 174476 32095 32426 19 19 0
0
174168 174476 25851 26161 59 59 0
132
6
1
-13
-1
-1
-1
-1
-7
79
0
174476 175806 33862 32531 16 16 0
-1157
0
175827 176143 32115 32426 44 44 0
156
1
1
1
1
6
-63
-5
-3
10
2
0
175830 176143 25851 26161 32 32 0
132
6
1
0
181413 181733 32115 32431 45 45 0
156
1
1
1
1
6
-63
-5
-3
10
2
-72
0
181416 181729 25851 26161 32 32 0
132
6
1
0
181748 182073 25836 26161 17 17 0
0
182073 185791 32131 28407 96 96 0
-2375
-1
-46
133
-528
-8
-200
-123
0
185641 185879 27499 27261 28 28 0
0
185972 203012 28228 11214 396 396 0
10
201
1
1
440
-965
-1
-1
-1
-1
-1
-1
-1
385
1
1
1
1
1
1
1
1
1
1
1
1
1
1
1
1
1
1
1
1
1
1
1
1
1
1
1
1
1
1
1
1
1
1
1
1
1
1
1
1
1
1
1
1
1
1
1
1
1
1
1
1
1
1
1
1
1
1
1
1
1
1
1
1
1
1
1
1
-349
53
1
1
1
1
-55
-1
-1
-1
-1
-1
-1
-1
-1
-1
-1
-1
-1
-1
-1
-1
-1
-1
-1
-1
-1
-1
-1
-1
-1
-1
-1
-1
-1
-1
-1
-1
-1
-1
-1
-1
-1
-1
-1
-1
-1
-1
-1
-1
-1
-1
-1
-1
-1
-1
-154
-1
-14
-1
-1
-1
-1
-2
95
-80
2114
2
1
18
1
1
1
1
1
1
1
2
3
1
1
-183
0
202168 203012 181760 182604 100 100 0
0
203945 204077 11100 10968 8 8 0
0
>ChrII ChrI 791057 200515
1 125 200449 200305 30 30 0
-20
-1
-1
-3
-1
22
-5
4
-6
-23
-1
-8
-1
-1
-1
-1
-1
-1
-1
-1
-1
-1
-1
-1
-1
-1
-1
26
1
1
0
1 224 200489 200305 66 66 0
-20
-1
-1
-1
-1
-1
-1
-1
-1
-1
20
1
1
1
4
1
4
-34
-1
-6
19
40
1
1
1
1
1
1
1
1
1
1
1
1
1
1
1
1
1
1
1
1
1
1
1
1
1
1
1
1
1
1
1
1
1
1
1
1
1
1
1
1
1
8
5
0
97 392 200513 200305 99 99 0
-19
-1
36
5
10
1
1
1
27
1
-9
-1
-1
21
1
1
1
1
1
1
1
1
1
1
1
1
1
1
1
1
1
1
1
1
1
1
1
1
1
1
1
1
1
1
1
1
1
1
1
1
1
1
1
1
1
1
1
1
1
1
1
2
23
1
1
1
1
1
1
1
1
1
1
1
20
1
1
1
1
1
1
1
1
1
1
1
1
1
1
1
6
1
6
1
1
3
1
0
222 487 200513 200307 74 74 0
12
1
1
-9
11
9
52
-8
-6
35
36
1
1
1
1
1
1
1
1
1
1
1
1
1
1
1
1
1
1
8
1
1
1
1
1
1
1
1
1
1
1
1
1
1
1
1
1
1
1
1
1
1
1
1
1
1
1
1
1
1
1
1
1
1
5
0
207 419 200513 200305 25 25 0
6
8
1
14
28
9
20
1
-24
-22
12
-20
-1
-1
-14
5
0
344 492 200514 200364 16 16 0
26
1
1
3
59
-9
-1
-1
-12
-2
-10
-12
-1
15
0
418 1193 193769 193015 99 99 0
-16
-4
11
14
3
14
-7
17
26
152
1
1
3
1
1
1
2
4
1
1
1
1
1
1
4
1
4
1
1
1
-124
4
57
-36
-1
-9
-1
0
442 1193 37 790 79 79 0
-17
-6
6
32
128
-206
4
57
-36
-1
-9
-1
0
2193 2596 38932 38524 62 62 0
14
4
-311
-1
-1
-1
-1
-1
-70
0
3703 4025 26161 25837 15 15 0
-260
-30
0
185290 185622 32094 32426 20 20 0
0
185314 185622 25851 26161 56 56 0
132
6
1
-13
-1
-1
-1
-1
-7
79
0
185841 186154 26165 25851 18 18 0
-290
0
186524 186864 34098 34438 4 4 0
0
209922 210233 26162 25851 15 15 0
0
209921 210236 32428 32115 59 59 0
73
3
-8
-5
-5
63
6
1
1
1
1
-14
-1
-5
0
210256 210511 26107 25851 18 18 0
-232
0
210637 210727 32620 32710 1 1 0
0
327852 328161 25851 26161 18 18 0
-20
0
405681 405958 190377 190100 27 27 0
-69
3
0
405681 405958 3429 3706 27 27 0
-69
3
0
407544 408975 3441 4874 240 240 0
-1400
5
-3
-1
0
407544 408975 190365 188932 240 240 0
-1400
5
-3
-1
0
786654 787059 38525 38932 63 63 0
8
1
-68
-1
-1
-1
-1
-1
306
1
-5
5
0
790034 790791 193015 193769 97 97 0
-256
-1
-1
-2
42
185
1
1
1
4
1
5
1
5
-148
-3
-3
-1
-1
-1
-1
-3
-2
12
-12
-9
-5
7
18
10
1
1
1
7
5
0
790034 790767 790 37 84 84 0
-256
-1
-1
-2
42
-199
-1
-1
-1
-1
-5
-1
-1
-1
-4
-1
-1
46
-114
-1
-1
-2
-1
-4
-1
-3
-1
-15
20
1
13
7
0
790713 790893 200345 200515 22 22 0
-23
-8
8
7
12
33
1
1
1
17
-8
7
32
1
1
11
0
790715 790924 200305 200515 21 21 0
22
-19
14
31
1
1
21
-22
-29
-1
-8
-22
-1
0
790750 790962 200305 200515 27 27 0
7
-7
-21
-1
-1
-5
-13
-1
-1
-1
-20
-1
-5
19
1
14
1
46
1
1
1
22
1
4
20
1
0
790803 790997 200305 200515 25 25 0
-21
-46
-1
-1
-1
-1
-1
13
30
-37
-1
-1
-1
-1
-1
-1
-15
-5
-9
-1
0
790823 791031 200305 200515 25 25 0
39
1
4
27
5
-36
7
-10
-1
-1
-18
-1
-7
-7
-1
30
0
790844 791056 200305 200515 24 24 0
18
1
4
19
1
1
1
5
-13
-29
-5
-1
-4
31
-14
-24
-1
-1
13
8
0
790881 791057 200305 200483 20 20 0
-12
-1
19
11
32
6
-20
18
1
-22
-1
-1
-24
-1
0
>ChrIV ChrI 1480783 200515
1 172 200483 200305 19 19 0
-20
-1
34
-11
-4
-6
-8
24
1
1
7
-20
-5
-1
-6
-3
-6
0
40 223 200515 200332 30 30 0
28
1
1
1
8
1
1
1
1
1
1
-47
-5
7
-20
-1
-1
-1
-12
-1
-1
-1
-1
-1
-1
-1
24
1
0
3 208 200508 200305 20 20 0
-14
-1
-27
-12
21
5
12
14
1
19
-6
-6
-5
7
9
6
0
79 360 200514 200305 87 87 0
46
1
1
1
1
1
9
-21
-1
-1
-3
-8
20
1
-20
-1
23
1
1
1
1
1
1
1
1
1
1
1
20
1
1
1
1
1
1
1
1
1
1
1
1
1
1
1
1
1
1
1
1
1
1
1
1
1
1
1
1
1
1
1
1
1
1
1
1
1
1
1
1
1
1
1
1
13
1
1
1
1
1
1
1
1
1
1
5
1
0
196 391 200515 200315 32 32 0
23
26
5
20
1
1
5
-25
-3
-1
-24
-1
-1
-1
-1
-1
-1
-1
-1
-1
22
1
-19
-3
18
0
481 1030 221 790 75 75 0
6
-152
-1
-3
-1
-8
-7
-1
-1
-4
-1
-1
-3
-1
-1
-27
-7
-3
-1
-34
5
-37
-1
-19
0
566 1030 193500 193015 69 69 0
-73
-1
-3
-1
-8
-7
-1
-1
-4
-1
-1
-3
-1
-1
-27
-7
-3
-1
-34
5
-37
-1
-19
0
2071 2456 38914 38525 50 50 0
-309
-1
-1
-1
-1
-1
68
1
0
63690 63838 34106 33958 8 8 0
-7
-1
9
51
0
219115 219215 32709 32610 3 3 0
96
0
343154 343467 32115 32426 59 59 0
-135
-6
-1
13
1
1
1
1
7
-63
-5
-3
10
2
0
343157 343467 25851 26161 15 15 0
0
343490 343735 34190 34435 18 18 0
0
367285 367538 32095 32349 17 17 0
-109
0
367539 367847 32095 32403 19 19 0
0
367562 367819 25851 26110 47 47 0
132
6
1
-13
-1
-1
-1
-1
-7
79
0
367868 368180 32115 32426 61 61 0
-22
-113
-6
-1
13
1
1
1
1
7
-63
-5
-3
10
2
0
367871 368180 25851 26161 12 12 0
-21
0
373451 373763 32115 32426 61 61 0
-22
-113
-6
-1
13
1
1
1
1
7
-63
-5
-3
10
2
0
373454 373763 25851 26161 12 12 0
-21
0
423471 423784 26161 25851 33 33 0
176
1
5
0
423471 423787 32426 32115 44 44 0
71
3
-8
-5
-5
63
5
1
1
1
1
0
424564 424905 34438 34097 6 6 0
0
527402 527727 26161 25836 14 14 0
0
529038 529231 25851 26047 34 34 0
132
6
1
-13
-1
-1
-1
-1
-7
0
529028 529275 32107 32355 23 23 0
-10
89
-4
0
529295 529608 32115 32426 59 59 0
-135
-6
-1
13
1
1
1
1
7
-63
-5
-3
10
2
0
529298 529608 25851 26161 12 12 0
0
534879 535192 32115 32426 59 59 0
-135
-6
-1
13
1
1
1
1
7
-63
-5
-3
10
2
0
534882 535192 25851 26161 12 12 0
0
535358 535445 32620 32708 1 1 0
-85
0
632142 632473 32426 32094 22 22 0
-72
0
632142 632449 26161 25851 60 60 0
38
4
-3
-2
-107
-6
-1
-1
-1
-1
14
1
5
0
699170 699500 32426 32094 33 33 0
-72
-35
5
-108
0
699170 699476 26161 25851 57 57 0
38
4
-3
-2
-43
3
-62
-6
-1
-1
-1
-1
14
1
5
-44
0
849292 849602 26161 25851 21 21 0
135
-152
0
874777 875088 32115 32427 19 19 0
-22
0
874780 875089 25851 26163 57 57 0
-21
111
6
1
-13
-1
-1
-1
-1
-7
79
0
966964 967199 26161 25923 33 33 0
-152
-6
-1
-1
-1
-1
14
1
5
0
966964 967248 32426 32141 40 40 0
71
3
-8
-5
-5
0
967723 967872 34438 34289 3 3 0
0
967870 968185 26163 25851 32 32 0
178
1
5
0
967872 968188 32426 32115 44 44 0
71
3
-8
-5
-5
63
5
1
1
1
1
0
968209 968405 34294 34098 4 4 0
0
968569 968901 32094 32426 21 21 0
0
1044350 1044439 32709 32620 2 2 0
0
1044618 1044949 32426 32095 19 19 0
0
1044618 1044926 26161 25851 57 57 0
73
-80
-6
-1
-1
-1
-1
14
1
5
0
1047113 1047433 32115 32430 44 44 0
156
1
1
1
1
6
-63
-5
-3
10
2
0
1047116 1047430 25851 26162 32 32 0
132
6
1
0
1479618 1480354 193015 193769 112 112 0
-256
-1
-1
-2
42
-80
-1
-1
-1
-3
-1
-4
-1
-1
-5
-5
-1
-8
-1
70
1
1
1
6
1
5
1
5
-82
-66
-3
-2
-4
-1
-1
-1
-1
-2
12
-12
-9
-5
7
18
-13
-2
5
14
0
1479618 1480342 790 31 107 107 0
-256
-1
-1
-2
42
-80
-1
-1
-1
-3
-1
-4
-1
-1
-5
-5
-1
-8
-1
-86
-1
-1
-1
-1
-5
-1
-1
-1
-4
-1
-1
46
-33
-81
-1
-1
-2
-1
-4
-1
-3
-1
-15
20
1
13
7
-8
4
0
1480290 1480447 200305 200463 20 20 0
7
20
-15
-15
29
1
1
-22
-3
-1
-5
-10
-6
23
1
0
>ChrXI ChrI 692662 200515
4650 4784 197401 197267 7 7 0
0
4786 5423 196923 196240 67 67 0
18
1
7
19
-116
-1
-1
-1
-1
-1
-1
-1
-1
-1
-1
-1
-1
-1
-1
-1
-1
-1
-1
-1
-1
-1
-1
-1
-1
-1
-1
-1
-1
-1
-1
-362
-1
-1
-1
-1
-1
-1
-1
-1
-1
-1
-1
-1
-1
-1
-1
-1
-1
-1
0
5493 6604 196083 194890 104 104 0
-92
-1
-1
-1
-1
-1
-1
-1
-1
-1
-1
-1
-1
-1
-79
-5
-1
-1
-1
-1
-1
-1
-1
-1
-1
-1
-3
-1
-1
-1
-1
-1
-1
-285
-1
-4
-1
-1
-1
-1
-1
-1
-1
-1
-1
-1
-1
-1
-1
-2
-1
-1
-1
-23
-1
-1
-1
-1
-1
-1
-1
-1
-1
-1
-1
-1
-301
-1
-1
-1
-1
-1
-1
-1
-1
-1
-1
-1
-1
-1
-1
-1
0
6604 7559 194758 193755 100 100 0
-310
-1
-1
-1
-1
-1
-1
-1
-1
-1
-1
-10
-1
-1
-1
-1
-1
-1
-3
-1
-1
-1
-1
-1
-1
-1
-1
32
1
1
1
1
1
1
1
1
1
34
-108
-1
-1
-1
-1
-1
-1
-1
-1
-1
-1
-1
-1
-1
-1
-1
-1
-1
-1
-1
-1
-205
-130
-1
-1
-1
-1
-1
-1
-1
-1
-1
-109
7
0
7547 8249 74 790 89 89 0
7
-5
12
-128
-1
-2
-5
-1
-1
-1
-1
-1
-2
-1
-1
-96
-69
-1
-76
22
1
1
1
1
-22
-1
-1
-17
0
7767 8249 193500 193015 59 59 0
-32
-69
-1
-76
22
1
1
1
1
-22
-1
-1
-17
0
9270 9666 38932 38532 62 62 0
14
4
-311
-1
-1
-1
-1
-1
0
81598 81907 26161 25851 20 20 0
-286
0
82143 82496 34443 34092 8 8 0
346
1
0
91851 92167 32115 32426 44 44 0
156
1
1
1
1
6
-63
-5
-3
10
2
0
91854 92167 25851 26161 32 32 0
132
6
1
0
227586 227899 26161 25851 32 32 0
176
1
5
0
227586 227902 32426 32115 44 44 0
71
3
-8
-5
-5
63
5
1
1
1
1
0
233173 233486 26161 25851 32 32 0
176
1
5
0
233173 233489 32426 32115 44 44 0
71
3
-8
-5
-5
63
5
1
1
1
1
0
316089 316399 26161 25851 16 16 0
0
316089 316402 32426 32115 58 58 0
71
3
-8
-5
-5
63
6
1
1
1
1
-14
-1
-5
0
321045 321355 26161 25851 16 16 0
0
321045 321358 32426 32115 58 58 0
71
3
-8
-5
-5
63
6
1
1
1
1
-14
-1
-5
0
332714 333055 34097 34438 5 5 0
0
477289 477420 34090 33958 2 2 0
-125
0
509530 509841 32426 32115 16 16 0
0
509530 509838 26161 25851 56 56 0
73
-80
-6
-1
-1
-1
-1
14
1
5
0
532839 533151 32115 32427 47 47 0
146
2
-4
-3
8
-63
-5
-3
10
2
0
532842 533153 25851 26164 32 32 0
-131
-1
0
684712 685380 193015 193669 95 95 0
-261
-1
-11
-28
-1
-1
-1
-1
-1
-1
74
6
4
96
1
1
1
6
1
1
1
1
1
1
1
1
1
1
1
1
9
3
4
1
-64
85
0
684674 685381 828 114 92 92 0
-299
-1
-11
-28
-1
-1
-1
-1
-1
-1
74
6
4
176
-22
0
685384 686285 193770 194758 111 111 0
-106
-1
-1
-1
-1
-1
-1
-1
-1
-1
-130
-207
-1
-1
-1
-1
-1
-1
-1
-1
-1
-1
-1
-1
-1
-1
-1
-1
-1
-1
-1
-1
-107
-1
-3
-5
-1
-1
-1
-1
-1
-1
-1
-1
-1
-1
-1
-1
-1
-1
-1
-1
-1
-2
-2
-1
-6
-2
-1
-1
-23
-1
-1
-1
-1
-1
-1
-1
-1
-3
-1
-1
-1
-1
-1
-1
-9
-1
-1
-1
-1
-1
-1
-1
-1
-1
-1
0
686285 687395 194890 196083 108 108 0
-141
-186
-1
-1
-1
-1
-1
-1
-1
-1
-1
-1
-1
-1
-1
-1
-1
-301
-1
-1
-1
-1
-1
-1
-1
-1
-1
-1
-1
-1
-24
-1
-1
-1
-1
-1
-1
-1
-1
-1
-1
-1
-1
-2
-1
-1
-1
-1
-4
-1
-285
-1
-1
-1
-1
-1
-1
-3
-1
-1
-1
-1
-1
-1
-1
-1
-1
-1
-4
-78
-1
-1
-1
-1
-1
-1
-1
-1
-1
-1
-1
-1
-1
0
687465 689941 196240 198694 188 188 0
-118
-1
-1
-1
-6
-1
-1
-1
-1
-1
-1
-1
-1
-1
-1
-1
-1
-1
-1
-356
-1
-1
-1
-1
-1
-1
-1
-1
-1
-1
-1
-1
-1
-1
-1
-1
-1
-1
-1
-1
-1
-1
-1
-1
-1
-1
-1
-1
-1
-1
1623
1
1
1
1
1
1
1
1
1
1
1
1
1
1
1
1
1
1
1
1
1
1
1
1
1
1
1
1
1
1
1
1
1
1
1
1
1
1
1
1
1
1
1
1
1
1
1
1
1
1
1
1
1
1
1
1
1
1
1
1
1
1
1
1
1
1
1
1
1
1
1
0
689862 690193 198399 198694 78 78 0
274
1
1
1
1
1
1
1
1
1
1
1
1
1
1
1
1
1
1
1
1
1
1
1
1
1
1
1
1
1
1
1
1
1
1
2
0
690164 690409 198377 198694 97 97 0
-206
-1
-1
-1
-1
-1
-1
-1
-1
-1
-1
-1
-1
-1
-1
-1
-1
-1
-1
-1
-1
-1
-1
-1
-1
-1
-1
-1
-1
-1
-1
-1
-1
-1
-1
-1
-19
-1
-1
-1
-1
-1
-1
-1
-1
-1
-1
-1
-1
-1
-1
-1
-1
-1
-1
-1
-1
-1
-1
-1
-1
-1
-1
-1
-1
-1
-1
-1
-1
-2
-1
-1
0
690380 692445 198377 200514 191 191 0
-1481
-1
-1
-110
-23
-1
-1
119
1
-185
-1
-1
-1
-5
-1
-1
-1
-1
-1
-1
-1
-1
-1
-1
-1
-1
-1
-1
-1
-1
-1
-1
-1
-1
-1
-1
-1
-1
-1
-1
-1
-1
-1
-1
-1
-1
-1
-1
-1
-1
-1
-1
-1
-1
-1
-1
-1
-1
-1
-1
-1
-1
-1
-1
-1
-1
-1
-1
-1
-1
-1
-1
-1
-1
-1
-1
-1
-1
-1
-1
-1
-1
-1
30
1
1
1
3
13
1
1
8
5
8
-7
-25
5
-11
-5
-21
0
692307 692458 200360 200515 17 17 0
30
12
7
-18
-1
-4
-31
-1
-1
-1
-1
-5
-1
24
1
4
0
690697 692461 198694 200485 93 93 0
-1162
-1
-1
-105
-30
-1
-1
118
1
-187
-1
-18
-1
-1
-11
-1
-1
-1
-1
-1
-1
-1
-1
-1
-1
-1
-1
-1
-1
-1
25
1
8
1
13
-13
5
-18
-6
-26
-6
-1
-1
0
690697 692530 198694 200514 87 87 0
-1162
-1
-1
-105
-30
-1
-1
118
1
187
1
1
3
16
6
11
8
1
1
5
1
7
-35
-1
-1
-1
-9
15
1
7
5
24
1
1
3
16
1
4
-34
0
692396 692624 200305 200514 32 32 0
-5
21
7
1
1
1
1
1
1
6
-22
-1
-7
6
8
24
1
1
1
1
1
1
14
-11
25
32
1
4
22
0
692377 692588 200305 200515 23 23 0
-12
-1
-14
-21
-1
-1
-1
-1
-1
38
6
3
13
5
13
1
25
23
5
0
>ChrXV ChrXVI-2 1069872 561122
7410 7877 24 490 66 66 0
8
28
1
7
4
1
-32
-1
-1
-1
-1
-1
-1
-29
15
1
296
0
8711 9672 6736 7687 123 123 0
32
1
35
1
5
-462
9
1
5
76
15
6
-39
239
0
30282 30623 475406 475065 4 4 0
0
30283 30627 499250 498906 20 20 0
0
30283 30623 405631 405291 4 4 0
0
30283 30624 190006 190347 7 7 0
0
35373 35648 405631 405355 7 7 0
-273
0
35373 35636 499250 498987 15 15 0
0
35373 35648 475405 475129 7 7 0
-273
0
35373 35648 190006 190282 8 8 0
-273
0
116277 116596 190859 190541 34 34 0
239
1
-16
0
116299 116596 202070 202372 38 38 0
-153
-1
-1
-1
-1
-7
59
1
-16
0
116299 116596 207658 207960 38 38 0
-153
-1
-1
-1
-1
-7
59
1
-16
0
116610 116720 72612 72723 12 12 0
-38
0
116593 116936 190865 190523 61 61 0
-55
-106
-6
-1
13
1
1
1
1
7
-79
0
116619 116931 207656 207973 49 49 0
-29
-106
-6
-1
-103
0
116619 116931 202068 202385 49 49 0
-29
-106
-6
-1
-103
0
116609 116931 474762 474441 12 12 0
63
0
223998 224075 208323 208247 1 1 0
6
0
223999 224076 478977 478900 1 1 0
0
224440 224790 190859 190510 10 10 0
347
0
224463 224771 474749 474441 58 58 0
21
30
81
6
1
-13
-1
-1
-1
-1
-7
79
0
224460 224771 207656 207973 13 13 0
-156
-1
-1
-1
-1
-6
0
224460 224771 202068 202385 13 13 0
-156
-1
-1
-1
-1
-6
0
225347 225554 190852 190644 23 23 0
-204
0
225741 226067 190852 190527 60 60 0
-42
-106
-6
-1
13
1
1
1
1
7
-79
0
225754 226066 207656 207973 52 52 0
-29
-106
-6
-1
-103
0
225754 226066 202068 202385 52 52 0
-29
-106
-6
-1
-103
0
225744 226066 474762 474441 11 11 0
63
0
226157 226238 440727 440807 1 1 0
75
0
279906 279977 208246 208317 0 0 0
0
279907 279977 478901 478971 0 0 0
0
436401 436525 405291 405166 1 1 0
-121
0
460570 460891 474441 474762 3 3 0
0
460570 460875 207973 207662 50 50 0
-73
-104
-1
-5
-81
-30
0
460570 460875 202385 202074 50 50 0
-73
-104
-1
-5
-81
-30
0
460570 460894 190528 190852 61 61 0
-73
80
6
1
1
1
1
-14
-1
-5
-81
-30
0
485586 485670 440727 440809 2 2 0
76
1
0
569673 569994 474441 474763 37 37 0
-152
-6
-1
-1
-1
-1
14
1
5
81
30
0
569673 569993 190528 190849 41 41 0
-73
0
569673 569983 207973 207656 44 44 0
-73
-80
-5
-1
-1
-1
-1
0
569673 569973 202385 202078 43 43 0
-73
-80
-5
-1
-1
-1
-1
0
569804 569992 72800 72612 24 24 0
0
593143 593458 190523 190839 3 3 0
-5
0
593147 593478 207973 207636 9 9 0
-153
-5
-1
-1
-1
-1
0
593147 593478 202385 202048 9 9 0
-153
-5
-1
-1
-1
-1
0
593147 593455 474441 474749 56 56 0
73
-80
-6
-1
-1
-1
-1
14
1
5
81
30
0
840877 841190 474441 474749 27 27 0
176
1
5
81
30
0
840877 841213 202385 202048 27 27 0
-73
0
840877 841213 207973 207636 27 27 0
-73
0
840870 841216 190521 190862 41 41 0
-80
80
5
1
1
1
1
0
955184 955496 498910 499212 40 40 0
93
1
1
1
1
1
1
1
1
166
0
955184 955496 190346 190044 41 41 0
93
1
1
1
1
1
1
1
1
166
0
960349 960662 474441 474749 27 27 0
176
1
5
81
30
0
960349 960685 202385 202048 27 27 0
-73
0
960349 960685 207973 207636 27 27 0
-73
0
960349 960685 190528 190859 39 39 0
-73
80
5
1
1
1
1
0
1062470 1063323 7650 6812 153 153 0
30
1
139
11
-4
-6
-50
51
1
10
67
116
1
1
1
1
1
8
1
4
293
1
1
-21
-1
0
1063937 1064423 490 1 63 63 0
-43
-35
4
-210
-1
-1
-1
-1
-1
-1
45
1
-44
8
36
1
1
6
1
-27
-1
0
1064023 1064353 560783 561122 40 40 0
-204
-1
-1
-1
-1
-1
-1
-51
-1
0
>ChrXI ChrXVI-2 692662 561122
7869 8337 32 490 59 59 0
27
1
7
2
1
-39
30
2
3
1
1
-7
6
1
-9
288
0
9153 10134 6723 7696 134 134 0
-11
34
1
34
1
1
5
5
479
69
15
6
-39
-132
107
-39
0
22891 23159 2181 2449 37 37 0
208
8
-5
-1
0
81598 81920 474441 474762 12 12 0
261
0
81598 81910 202385 202068 54 54 0
-73
-104
-1
-5
-105
0
81598 81910 207973 207656 54 54 0
-73
-104
-1
-5
-105
0
81598 81923 190528 190852 62 62 0
-73
80
6
1
1
1
1
-14
-1
-5
-105
0
82144 82491 475409 475061 5 5 0
-345
0
82148 82487 499250 498911 20 20 0
0
82148 82487 405631 405292 3 3 0
0
82148 82487 190006 190345 6 6 0
0
82505 82591 440727 440811 3 3 0
75
1
0
91829 92167 202046 202385 26 26 0
-267
0
91831 92167 207636 207973 26 26 0
-265
0
91851 92167 190839 190528 33 33 0
156
1
1
1
1
6
-79
0
91854 92167 474749 474441 27 27 0
21
30
81
6
1
0
211083 211165 218039 218121 0 0 0
0
227586 227899 474441 474749 27 27 0
176
1
5
81
30
0
227586 227922 190528 190859 39 39 0
-73
80
5
1
1
1
1
0
227586 227922 202385 202048 27 27 0
-73
0
227586 233524 207973 202036 203 203 0
-73
-449
6
-3121
4
-2010
265
7
2
0
233171 233486 474439 474749 27 27 0
178
1
5
81
30
0
233173 233510 190528 190860 38 38 0
-73
80
5
1
1
1
1
0
233709 233781 475422 475494 0 0 0
0
297760 298252 94844 95336 70 70 0
0
316089 316399 474441 474749 11 11 0
260
30
0
316089 316411 202385 202059 45 45 0
-73
-104
-1
-5
0
316089 320076 207973 203988 139 139 0
-73
-104
-1
-5
-339
6
55
1
1
1
1
1
-3067
4
0
316089 316402 190528 190839 52 52 0
-73
80
6
1
1
1
1
-14
-1
-5
0
320067 321380 203363 202046 111 111 0
-1051
-104
-1
-5
0
321043 321355 474439 474749 11 11 0
262
30
0
321044 321378 207974 207636 47 47 0
-74
-104
-1
-5
0
321045 321378 190528 190859 58 58 0
-73
80
6
1
1
1
1
-14
-1
-5
0
321438 321731 190827 190527 31 31 0
56
-28
-1
-1
-1
-1
29
-35
-1
-1
-1
-1
133
0
321438 321730 202080 202385 36 36 0
56
-28
-1
-1
-1
-1
29
-28
-1
-1
-1
-1
-6
-1
-1
-1
-1
-1
135
0
321438 321730 207668 207973 36 36 0
56
-28
-1
-1
-1
-1
29
-28
-1
-1
-1
-1
-6
-1
-1
-1
-1
-1
135
0
332715 333057 190346 190004 6 6 0
0
332715 333057 405291 405633 7 7 0
0
332715 333055 475065 475405 7 7 0
0
332715 333056 498910 499251 20 20 0
0
509530 509861 207973 207636 11 11 0
-153
-5
-1
-1
-1
-1
0
509530 509863 190528 190861 8 8 0
0
509530 509861 202385 202048 11 11 0
-153
-5
-1
-1
-1
-1
0
509530 509838 474441 474749 56 56 0
73
-80
-6
-1
-1
-1
-1
14
1
5
81
30
0
532662 532817 202068 202223 10 10 0
0
532641 532818 190860 190683 13 13 0
0
532662 532817 207656 207811 10 10 0
0
532819 533150 207636 207973 34 34 0
-161
-1
-1
-1
-1
-100
0
532817 533150 202046 202385 34 34 0
-163
-1
-1
-1
-1
-100
0
532819 533151 190859 190527 43 43 0
166
2
-4
-3
8
-79
0
532842 533150 474749 474441 27 27 0
20
31
-80
-1
0
537065 537141 475422 475498 0 0 0
0
598009 598132 405288 405165 1 1 0
0
684625 685039 490 70 39 39 0
342
1
-17
-28
-1
-1
-1
-1
-1
-1
0
684712 685039 560783 561120 39 39 0
-261
-1
-11
-28
-1
-1
-1
-1
-1
-1
0
>ChrX ChrXVI-2 731227 561122
540 2539 32 2006 274 274 0
27
1
6
1
1
37
515
139
106
-18
-1
96
-15
-91
134
1
1
1
1
1
1
1
1
5
1
41
1
1
4
1
42
25
1
0
581 917 561122 560783 40 40 0
37
-37
-1
-9
-1
0
2708 2966 2181 2439 30 30 0
-214
3
0
13573 15198 203702 202071 176 176 0
-1390
-104
-1
-5
-81
-30
0
14888 15221 474439 474772 1 1 0
0
14890 15198 190528 190836 57 57 0
-73
80
6
1
1
1
1
-14
-1
-5
-81
-30
0
14889 15198 207974 207659 50 50 0
-74
-104
-1
-5
-81
-30
0
196448 196782 190528 190862 3 3 0
0
196448 196759 207973 207656 12 12 0
-153
-5
-1
-1
-1
-1
0
196448 196759 202385 202068 12 12 0
-153
-5
-1
-1
-1
-1
0
196448 196756 474441 474749 58 58 0
73
-80
-6
-1
-1
-1
-1
14
1
5
81
30
0
196787 197109 474441 474762 14 14 0
260
0
196787 197099 207973 207656 54 54 0
-77
-100
-1
-5
-105
0
196787 197099 202385 202068 54 54 0
-77
-100
-1
-5
-105
0
196787 197112 190528 190852 62 62 0
-77
76
6
1
1
1
1
-14
-1
-5
-105
0
197120 197429 190835 190528 40 40 0
-121
-1
-2
-1
-1
16
4
4
1
1
4
1
0
197120 197429 207660 207973 39 39 0
-121
-1
-2
-1
-3
14
4
-4
7
-9
0
197120 197429 202072 202385 39 39 0
-121
-1
-2
-1
-3
14
4
-4
7
-9
0
197120 197429 474748 474441 65 65 0
20
30
-71
11
-29
-62
3
14
0
206332 206404 478972 478900 0 0 0
0
206329 206403 208321 208247 1 1 0
0
220234 220555 474763 474441 39 39 0
35
30
81
6
1
-13
-1
-1
-1
-1
-7
0
220235 220559 190849 190524 41 41 0
-249
0
220248 220555 207659 207973 41 41 0
-152
-1
-1
-1
-1
-7
-79
0
220248 220555 202071 202385 41 41 0
-152
-1
-1
-1
-1
-7
-79
0
310230 310570 474782 474441 4 4 0
-9
0
310262 310570 190836 190528 56 56 0
-21
-30
-81
-6
-1
13
1
1
1
1
7
-79
0
310262 310570 207659 207973 49 49 0
-21
-30
-81
-6
-1
-103
0
310262 310570 202071 202385 49 49 0
-21
-30
-81
-6
-1
-103
0
312320 312405 218112 218027 3 3 0
0
330797 330869 478899 478971 0 0 0
0
330799 330869 208247 208317 0 0 0
0
349724 349962 474441 474679 3 3 0
0
349724 350049 190528 190852 64 64 0
-73
80
6
1
1
1
1
-14
-1
-5
-105
0
349724 350036 207973 207656 56 56 0
-73
-104
-1
-5
-105
0
349724 350026 202385 202078 55 55 0
-73
-104
-1
-5
-105
0
372688 373000 190527 190839 14 14 0
0
372689 373020 202385 202048 21 21 0
-153
-5
-1
-1
-1
-1
0
372689 373020 207973 207636 21 21 0
-153
-5
-1
-1
-1
-1
0
372689 372997 474441 474749 54 54 0
71
-82
-6
-1
-1
-1
-1
14
1
5
81
30
0
373021 373155 190721 190855 6 6 0
0
373156 373478 474441 474762 13 13 0
260
0
373156 373468 207973 207656 53 53 0
-73
-104
-1
-5
-105
0
373156 373481 190528 190852 61 61 0
-73
80
6
1
1
1
1
-14
-1
-5
-105
0
373156 373468 202385 202068 53 53 0
-73
-104
-1
-5
-105
0
523405 523721 190839 190528 34 34 0
156
1
1
1
1
6
-79
0
523385 523722 207636 207974 29 29 0
-265
0
523385 529308 202048 207973 212 212 0
-265
2009
-5
-3575
0
523408 523723 474749 474439 28 28 0
20
31
81
6
1
0
528992 529308 190839 190528 34 34 0
156
1
1
1
1
6
-79
0
528995 529308 474749 474441 28 28 0
20
31
81
6
1
0
529525 529861 207636 207973 28 28 0
-265
0
529525 529861 202048 202385 28 28 0
-265
0
529525 529861 190859 190528 40 40 0
176
1
1
1
1
6
-79
0
529548 529861 474749 474441 28 28 0
21
30
81
6
1
0
529909 530237 190860 190525 35 35 0
-127
-1
-1
-1
-1
-1
-128
0
529932 530234 207658 207973 39 39 0
-104
-1
-1
-1
-1
-1
-45
-1
-1
-1
-1
-6
-79
0
529932 530234 202070 202385 39 39 0
-104
-1
-1
-1
-1
-1
-45
-1
-1
-1
-1
-6
-79
0
529920 530234 474762 474441 72 72 0
34
30
-51
-1
-1
-2
-1
-1
24
6
1
-13
-1
-1
-1
-1
-7
0
530385 530709 190849 190526 61 61 0
-39
-106
-6
-1
13
1
1
1
1
7
-79
0
530395 530707 207656 207973 52 52 0
-29
-106
-6
-1
-103
0
530395 530707 202068 202385 52 52 0
-29
-106
-6
-1
-103
0
530380 530707 474767 474441 11 11 0
68
0
530708 530942 405525 405291 13 13 0
0
530708 530942 190112 190346 8 8 0
0
530710 530942 499142 498910 11 11 0
0
530708 530942 475299 475065 12 12 0
0
530935 531041 475398 475506 8 8 0
-13
-89
0
631194 631521 474763 474441 24 24 0
35
30
81
6
1
0
631208 631521 190836 190528 36 36 0
153
1
1
1
1
6
-79
0
631208 631521 202071 202385 28 28 0
-242
0
631208 631521 207659 207973 28 28 0
-242
0
668842 669051 190849 190643 20 20 0
140
1
1
2
19
-13
-2
0
668834 669114 202050 202334 48 48 0
147
1
1
1
21
-7
-1
-1
-1
-1
-7
-1
-2
-35
7
-18
4
-11
0
668834 669114 207638 207922 48 48 0
147
1
1
1
21
-7
-1
-1
-1
-1
-7
-1
-2
-35
7
-18
4
-11
0
>ChrII ChrXVI-2 791057 561122
816 1280 32 490 34 34 0
27
1
6
1
1
37
0
857 1193 561122 560783 41 41 0
37
-37
-1
-9
-1
0
2082 3022 6723 7659 111 111 0
-11
34
1
-14
513
-4
-1
-1
4
1
1
53
15
6
-39
239
0
3703 4034 474441 474772 1 1 0
0
3703 4011 190528 190836 57 57 0
-73
80
6
1
1
1
1
-14
-1
-5
-81
-30
0
3703 4011 202385 202071 50 50 0
-73
-104
-1
-5
-81
-30
0
3703 4011 207973 207659 50 50 0
-73
-104
-1
-5
-81
-30
0
24576 24677 189991 189887 4 4 0
-43
-52
-4
0
24577 24676 258596 258495 4 4 0
-42
-52
0
185283 185622 190866 190528 4 4 0
6
0
185314 185622 474749 474441 56 56 0
21
30
81
6
1
-13
-1
-1
-1
-1
-7
79
0
185311 185622 202068 202385 10 10 0
-156
-1
-1
-1
-1
-6
0
185311 185622 207656 207973 10 10 0
-156
-1
-1
-1
-1
-6
0
185845 186167 474441 474762 9 9 0
260
0
185845 186157 207973 207656 52 52 0
-73
-104
-1
-5
-105
0
185838 186168 190521 190850 62 62 0
-80
80
6
1
1
1
1
-14
-1
-5
-105
0
185845 186157 202385 202068 52 52 0
-73
-104
-1
-5
-105
0
186056 186170 72723 72608 14 14 0
-74
0
186304 186384 449580 449661 1 1 0
-78
0
186304 186384 498893 498812 1 1 0
-78
0
186436 186509 208320 208247 0 0 0
0
186439 186511 478971 478899 0 0 0
0
186523 186864 405290 405631 10 10 0
0
186524 186868 475065 475409 9 9 0
0
186524 186864 190346 190006 5 5 0
0
186524 186864 498910 499250 19 19 0
0
209923 210233 474441 474749 10 10 0
260
30
0
209923 210256 202385 202048 47 47 0
-73
-104
-1
-5
0
209863 210360 190468 190963 100 100 0
-15
-3
-1
35
1
4
-77
80
6
1
1
1
1
-14
-1
-5
-163
-2
-1
25
-3
5
11
-5
12
30
0
209923 210257 207973 207635 47 47 0
-73
-104
-1
-5
0
210256 210524 474495 474762 12 12 0
206
0
210257 210514 202330 202068 40 40 0
-18
-104
-1
-3
-107
0
210256 210514 207919 207656 40 40 0
-19
-104
-1
-3
-107
0
210256 210527 190582 190852 47 47 0
-19
80
6
1
1
1
1
14
-5
-10
-1
-2
-94
0
210413 210523 72723 72612 11 11 0
-74
0
304686 304970 202385 202091 40 40 0
-35
-13
-2
-23
21
-60
-5
-1
-1
-1
-1
-61
0
304686 304970 207973 207679 40 40 0
-35
-13
-2
-23
21
-60
-5
-1
-1
-1
-1
-61
0
327836 328165 190852 190524 61 61 0
-42
-106
-6
-1
13
1
1
1
1
7
-79
0
327849 328163 202068 202387 52 52 0
-29
-106
-6
-1
-103
0
327849 328162 207656 207974 52 52 0
-29
-106
-6
-1
-103
0
327839 328163 474762 474439 11 11 0
63
0
455641 457031 336574 337961 6 6 0
6
3
4
0
569765 570480 13620 14335 5 5 0
0
582978 583544 41815 42381 44 44 0
0
584709 585197 43417 43905 32 32 0
0
621042 621124 411730 411813 1 1 0
-8
0
621041 621124 72234 72318 1 1 0
-9
0
779220 779546 550812 551138 31 31 0
0
786628 787148 7265 6747 24 24 0
467
-9
36
4
0
787986 788244 2439 2181 30 30 0
44
-3
0
788413 790411 2006 32 275 275 0
687
1
23
44
1
1
2
1
43
1
5
1
1
1
1
1
1
1
1
-133
-86
18
-99
-1
16
107
135
-142
378
36
1
1
6
1
0
790034 790370 560783 561122 43 43 0
-256
-1
-1
-2
42
0
>ChrIX ChrXVI-2 443215 561122
561 1034 25 490 47 47 0
11
1
24
1
6
1
1
72
-8
262
-5
37
0
611 948 561122 560781 32 32 0
-32
5
-36
-1
-10
-1
0
1846 2453 6723 7327 61 61 0
-11
34
1
22
506
-4
-1
-1
4
1
1
0
179273 179356 449662 449579 1 1 0
0
179274 179356 498812 498894 2 2 0
0
192607 192958 190858 190525 40 40 0
73
2
96
1
1
1
1
1
1
1
1
1
1
1
1
1
1
1
1
-89
0
192626 192955 202068 202385 35 35 0
54
2
96
1
1
1
1
4
1
1
2
7
1
1
-7
-78
0
192626 192955 207656 207973 35 35 0
54
2
96
1
1
1
1
4
1
1
2
7
1
1
-7
-78
0
200681 201036 190348 189994 3 3 0
351
0
200683 201023 475065 475405 4 4 0
0
200683 201025 405291 405633 6 6 0
0
200682 201024 498909 499251 15 15 0
0
201040 201121 449579 449661 1 1 0
-79
0
201040 201121 498894 498812 1 1 0
-79
0
238872 238971 325547 325648 4 4 0
-92
-1
0
290269 290359 218120 218030 3 3 0
0
290469 290658 72612 72799 25 25 0
21
24
0
290478 290789 207656 207973 32 32 0
12
24
-122
-1
-1
-1
-1
-6
-81
-55
0
290456 290792 190861 190525 28 28 0
34
24
-207
-55
0
290478 290789 202068 202385 32 32 0
12
24
-122
-1
-1
-1
-1
-6
-81
-55
0
292102 292355 190839 190585 25 25 0
-241
0
292092 292355 207646 207916 33 33 0
-166
-1
-1
-1
-1
-6
-81
0
292092 292355 202058 202328 33 33 0
-166
-1
-1
-1
-1
-6
-81
0
316065 316407 499252 498910 16 16 0
0
316066 316407 405632 405291 7 7 0
0
316066 316407 190005 190346 2 2 0
0
316067 316407 475405 475065 5 5 0
0
423682 424663 7696 6723 130 130 0
-8
39
-105
-132
41
7
14
65
482
1
1
5
5
36
1
-31
0
434155 434950 2439 1644 122 122 0
44
-3
302
-3
0
435064 436590 1530 24 222 222 0
211
1
23
1
87
1
5
1
1
1
1
1
1
1
1
-133
40
57
3
-6
-6
110
13
95
135
174
296
1
-9
-36
-1
-1
-1
-1
-1
-1
31
1
6
6
1
27
0
436211 436540 560783 561122 40 40 0
-265
-1
-1
-34
-1
-1
-1
-1
-1
-1
0
>ChrVIII-1 ChrXVI-2 201702 561122
732 10455 1 9724 13 13 0
0
799 1134 561122 560783 36 36 0
-32
5
-37
-1
-9
-1
0
10374 10455 9719 9800 0 0 0
0
10374 10482 9871 9979 0 0 0
0
10374 10572 9795 10022 35 35 0
-83
-1
-1
-1
-1
-1
-2
-1
-1
-2
-7
-1
-2
-3
-3
-1
-1
-1
-4
-1
-1
-1
-1
-1
-1
-1
-5
-1
-1
0
74295 74476 203937 203756 7 7 0
0
81437 81750 474441 474749 26 26 0
176
1
5
81
30
0
81437 81773 202385 202048 26 26 0
-73
0
81437 81773 207973 207636 26 26 0
-73
0
81430 81753 190521 190839 35 35 0
-80
80
6
1
1
1
1
0
82018 82354 190523 190859 3 3 0
0
82023 82334 202385 202068 12 12 0
-153
-5
-1
-1
-1
-1
0
82023 82334 207973 207656 12 12 0
-153
-5
-1
-1
-1
-1
0
123234 123402 474441 474609 1 1 0
0
123234 123402 202385 202216 26 26 0
-73
0
123234 123402 207973 207804 26 26 0
-73
0
123410 123739 190852 190528 40 40 0
169
1
1
1
1
6
-79
0
123413 123739 474762 474441 30 30 0
34
30
81
6
1
0
123423 123739 207656 207973 31 31 0
-245
0
123423 123739 202068 202385 31 31 0
-245
0
123908 124194 190868 190581 13 13 0
-270
0
123940 124228 474749 474460 58 58 0
21
30
81
6
1
-13
-1
-1
-1
-1
-7
0
123937 124194 207656 207920 21 21 0
-156
-1
-1
-1
-1
-6
-81
0
123937 124194 202068 202332 21 21 0
-156
-1
-1
-1
-1
-6
-81
0
136269 136353 475494 475411 3 3 0
74
3
-3
0
>ChrXII-1 ChrXVI-2 461703 561122
736 1170 63 490 43 43 0
71
2
3
1
1
-6
7
1
296
0
741 1082 561122 560783 37 37 0
-32
5
19
1
1
1
1
-20
-3
-2
0
83202 83540 190860 190522 19 19 0
-260
29
0
83226 83534 202071 202385 26 26 0
-153
-1
-1
-1
-1
-6
-79
29
0
83226 83534 207659 207973 26 26 0
-153
-1
-1
-1
-1
-6
-79
29
0
159313 159643 190011 190344 36 36 0
-116
-1
-46
0
159313 159643 405626 405293 42 42 0
-116
-1
-46
0
159313 159643 475400 475067 39 39 0
-119
-1
-43
0
159313 159643 499245 498912 38 38 0
-117
-1
-45
0
351097 351409 190838 190528 25 25 0
103
1
0
351097 351409 202069 202385 26 26 0
103
1
-49
-1
-1
-1
-3
-8
0
351097 351409 207657 207973 26 26 0
103
1
-49
-1
-1
-1
-3
-8
0
359326 359622 499250 498954 16 16 0
0
359326 359666 405631 405291 4 4 0
0
359322 359670 475409 475061 5 5 0
0
359326 359666 190006 190346 7 7 0
0
412450 412652 499251 499049 8 8 0
0
412450 412652 405632 405430 3 3 0
0
412450 412652 190005 190207 2 2 0
0
412451 412652 475405 475204 2 2 0
0
412653 412990 207636 207974 26 26 0
-265
0
412653 412990 202048 202386 26 26 0
-265
0
412673 412989 190839 190528 33 33 0
156
1
1
1
1
6
-79
0
412676 412990 474749 474440 27 27 0
21
30
81
6
1
0
412994 413130 475204 475068 2 2 0
0
412994 413134 190207 190347 6 6 0
0
412988 413130 405436 405294 3 3 0
0
437316 437645 190849 190519 63 63 0
-33
-112
-6
-1
13
1
1
1
1
7
-79
-74
-3
0
437328 437638 207658 207973 51 51 0
-21
-112
-6
-1
-103
0
437328 437638 202070 202385 51 51 0
-21
-112
-6
-1
-103
0
437311 437638 474767 474441 9 9 0
68
0
>ChrVII ChrXVI-2 1073744 561122
690 1055 70 435 26 26 0
-35
-29
15
1
0
690 1023 561120 560783 30 30 0
-30
-34
-7
-1
0
1866 2846 6723 7695 110 110 0
-11
34
1
22
16
45
1
1
-123
319
67
11
1
-3
10
-36
239
-39
0
69480 69821 190347 190006 5 5 0
0
69481 69821 405291 405631 6 6 0
0
69481 69822 475065 475406 6 6 0
0
69440 69821 498867 499250 30 30 0
29
-4
-5
-1
0
70086 70397 202385 202068 16 16 0
-153
-5
-1
-1
-1
-1
0
70086 70397 207973 207656 16 16 0
-153
-5
-1
-1
-1
-1
0
70086 70417 190528 190859 7 7 0
0
107064 107395 474441 474772 3 3 0
0
107064 107372 190528 190836 57 57 0
-73
80
6
1
1
1
1
-14
-1
-5
-81
-32
0
107064 107711 207973 207320 113 113 0
-73
-104
-1
-5
-81
-32
-35
6
-41
3
78
-5
0
107064 107372 202385 202071 50 50 0
-73
-104
-1
-5
-81
-32
0
110866 112999 204210 202071 260 260 0
47
-4
-1848
-104
-1
-5
-80
-31
0
112689 113023 474439 474773 3 3 0
0
112691 112999 190528 190836 57 57 0
-73
80
6
1
1
1
1
-14
-1
-5
-80
-31
0
112690 112999 207974 207659 50 50 0
-74
-104
-1
-5
-80
-31
0
113100 113318 202387 202160 23 23 0
-155
-5
-1
-1
-1
-1
-11
-1
-1
0
113101 113318 207974 207748 23 23 0
-154
-5
-1
-1
-1
-1
-11
-1
-1
0
113097 113318 190523 190747 17 17 0
-172
-1
-1
0
116582 116913 190527 190859 39 39 0
-74
0
117119 117232 405287 405174 0 0 0
0
123907 123990 218039 218121 1 1 0
75
0
187308 187403 218122 218027 3 3 0
0
324799 325139 499250 498910 20 20 0
0
324795 325143 405635 405287 7 7 0
0
324799 325140 475405 475064 3 3 0
0
324795 325143 190002 190350 8 8 0
0
329602 329926 474763 474441 8 8 0
35
30
0
329616 329932 190836 190522 54 54 0
-132
-6
-1
13
1
1
1
1
7
-79
0
329616 329926 207659 207973 46 46 0
-132
-6
-1
-103
0
329616 329926 202071 202385 46 46 0
-132
-6
-1
-103
0
403471 403807 499248 498906 31 31 0
-104
-185
-1
-1
-1
-1
0
403471 403803 405629 405291 23 23 0
-106
-183
-1
-1
-1
-1
0
403466 403803 475409 475065 22 22 0
-6
-106
-183
-1
-1
-1
-1
0
403471 403803 190008 190346 18 18 0
-106
-187
-1
-3
-1
-2
0
410873 411197 474439 474762 11 11 0
262
0
410861 411453 207986 207390 96 96 0
13
-74
-104
-1
-5
-105
31
1
1
5
-7
-1
-1
-4
-42
3
79
-7
0
410875 411200 190528 190852 60 60 0
-73
80
6
1
1
1
1
-14
-1
-5
-105
0
410872 411187 202388 202068 52 52 0
-76
-104
-1
-5
-105
0
414676 416815 204212 202068 264 264 0
-1900
-104
-1
-5
-105
0
416501 416825 474439 474762 11 11 0
262
0
416503 416828 190528 190852 60 60 0
-73
80
6
1
1
1
1
-14
-1
-5
-105
0
416502 416815 207974 207656 52 52 0
-74
-104
-1
-5
-105
0
445070 445166 258504 258600 0 0 0
0
445070 445162 189898 189990 0 0 0
0
484305 486199 115360 113466 249 249 0
0
559991 560332 475406 475065 5 5 0
0
559992 560332 405631 405291 5 5 0
0
559992 560333 499250 498909 18 18 0
0
559992 560333 190006 190347 4 4 0
0
635079 635609 367201 367731 18 18 0
0
648277 648599 474441 474762 10 10 0
258
0
648277 648589 207973 207656 54 54 0
-73
-104
-1
-5
-105
0
648277 648589 202385 202068 54 54 0
-73
-104
-1
-5
-105
0
648790 648868 380263 380341 1 1 0
0
687228 687559 190859 190528 2 2 0
0
687248 687559 202068 202385 11 11 0
-156
-1
-1
-1
-1
-6
0
687248 687559 207656 207973 11 11 0
-156
-1
-1
-1
-1
-6
0
688314 688431 405165 405284 3 3 0
-8
-1
0
688963 689147 474495 474679 1 1 0
0
688954 689221 207930 207656 44 44 0
-8
-1
-21
-104
-1
-5
-105
0
688954 689221 202342 202068 44 44 0
-8
-1
-21
-104
-1
-5
-105
0
688954 689234 190571 190852 52 52 0
-8
-1
-21
80
6
1
1
1
1
-14
-1
-5
-105
0
695176 695251 72242 72317 0 0 0
0
695176 695251 411737 411812 0 0 0
0
710050 710427 431367 431744 12 12 0
0
713831 713910 440727 440807 1 1 0
-76
0
717891 718224 207636 207973 46 46 0
-155
-6
-1
-103
0
717891 718224 202048 202385 46 46 0
-155
-6
-1
-103
0
717887 718233 190863 190520 60 60 0
-159
-6
-1
13
1
1
1
1
7
-79
78
0
717914 718224 474749 474441 10 10 0
20
31
0
718579 718903 190530 190856 45 45 0
13
-59
-91
-103
0
721713 722026 474441 474749 28 28 0
176
1
5
81
30
0
721713 722051 202385 202046 30 30 0
-73
0
721713 722049 207973 207636 30 30 0
-73
0
721713 722049 190528 190859 40 40 0
-73
80
5
1
1
1
1
0
722147 722228 498893 498812 0 0 0
0
722147 722229 449580 449662 1 1 0
0
723774 724669 453478 454373 119 119 0
0
746768 748176 467958 469366 45 45 0
0
757358 757430 475422 475494 0 0 0
0
762322 762642 474441 474762 37 37 0
-152
-6
-1
-1
-1
-1
14
1
5
81
30
0
762321 762645 190527 190852 41 41 0
-74
0
762322 762632 202385 202068 44 44 0
-73
-80
-5
-1
-1
-1
-1
0
762318 762632 207977 207656 45 45 0
-77
-80
-5
-1
-1
-1
-1
0
762453 762641 72800 72612 24 24 0
0
777531 777739 475063 475271 2 2 0
0
777533 777739 190346 190140 5 5 0
0
777533 777739 405291 405497 2 2 0
0
777533 777739 498910 499116 15 15 0
0
777739 778049 474441 474749 9 9 0
260
30
0
777739 783662 207973 202048 243 243 0
-73
-104
-1
-5
-339
6
55
1
1
1
1
1
-3067
4
-2010
-104
-1
-5
0
777734 778072 190523 190859 57 57 0
-78
80
6
1
1
1
1
-14
-1
-5
0
783327 783639 474439 474749 9 9 0
262
30
0
783329 783666 190528 190863 55 55 0
-73
80
6
1
1
1
1
-14
-1
-5
0
783663 783802 190145 190006 2 2 0
0
783663 783802 405492 405631 2 2 0
0
783663 783892 475266 475495 23 23 0
-149
7
29
-7
0
783663 783802 499111 499250 6 6 0
0
801047 801371 474763 474441 8 8 0
35
30
0
801061 801372 190836 190527 53 53 0
-132
-6
-1
13
1
1
1
1
7
-79
0
801061 801371 202071 202385 46 46 0
-132
-6
-1
-103
0
801061 801371 207659 207973 46 46 0
-132
-6
-1
-103
0
801371 801519 190155 190006 9 9 0
-111
0
801371 801519 499101 499250 5 5 0
-111
0
801371 801519 405482 405631 9 9 0
-111
0
801371 801521 475256 475407 9 9 0
-111
0
823521 823857 207636 207973 27 27 0
-265
0
823520 823857 202047 202385 27 27 0
-266
0
823521 823860 190859 190525 39 39 0
176
1
1
1
1
6
-79
0
823544 823857 474749 474441 27 27 0
21
30
81
6
1
0
823857 824002 499072 499217 8 8 0
0
824037 824123 478885 478971 1 1 0
0
824053 824130 208247 208323 1 1 0
74
0
854408 854684 190577 190859 18 18 0
-24
-75
-1
-1
-1
-1
0
854408 854686 202336 202046 20 20 0
-24
-75
-1
-1
-1
-1
-1
-5
-1
-1
-1
-1
0
854408 854684 207924 207636 20 20 0
-24
-75
-1
-1
-1
-1
-1
-5
-1
-1
-1
-1
0
854685 854957 475133 475405 1 1 0
0
854685 854958 405359 405632 3 3 0
0
854685 854958 190278 190005 2 2 0
0
854685 854958 498978 499251 14 14 0
0
855060 855392 190859 190527 5 5 0
0
855083 855340 474749 474492 45 45 0
21
30
81
6
1
-13
-1
-1
-1
-1
-7
79
0
855080 855391 202068 202385 9 9 0
-156
-1
-1
-1
-1
-6
0
855080 855391 207656 207973 9 9 0
-156
-1
-1
-1
-1
-6
0
855481 855563 218039 218121 0 0 0
0
858048 858207 72612 72775 26 26 0
-38
-106
-6
-1
0
858044 858369 190852 190528 54 54 0
-42
-84
-1
-5
15
1
-8
-1
13
1
1
1
1
7
-79
0
858057 858370 207656 207974 46 46 0
-29
-106
-6
-1
-103
0
858057 858371 202068 202387 46 46 0
-29
-106
-6
-1
-103
0
858047 858371 474762 474439 21 21 0
66
0
910357 910429 478971 478899 0 0 0
0
910357 910427 208317 208247 0 0 0
0
910674 911006 207636 207973 47 47 0
-44
-111
-6
-1
-103
0
910674 911006 202048 202385 47 47 0
-44
-111
-6
-1
-103
0
910694 911008 190839 190526 54 54 0
-24
-111
-6
-1
13
1
1
1
1
7
-79
0
910697 911006 474749 474441 6 6 0
50
0
983280 983351 380263 380334 0 0 0
0
1050032 1051447 549723 551138 251 251 0
-152
11
-118
4
-830
-1
10
1
0
1058532 1059076 7265 6723 51 51 0
420
1
1
-37
-17
27
1
-31
0
1059979 1060274 560785 561083 38 38 0
-263
-1
-1
0
1059889 1060275 490 106 57 57 0
47
297
1
-8
0
>ChrIV ChrXVI-2 1480783 561122
657 1118 32 490 51 51 0
19
99
1
-9
288
0
694 1030 561122 560783 37 37 0
-32
5
-37
-1
-19
0
1931 2471 6723 7254 52 52 0
-11
34
1
34
1
1
5
5
40
1
1
0
172814 172906 218030 218122 3 3 0
0
317049 317126 218112 218035 1 1 0
0
343154 343467 190839 190528 51 51 0
-135
-6
-1
13
1
1
1
1
7
-79
0
343134 343467 207636 207973 47 47 0
-155
-6
-1
-103
0
343134 343467 202048 202385 47 47 0
-155
-6
-1
-103
0
343157 343467 474749 474441 10 10 0
20
31
0
343490 343735 499002 499247 21 21 0
-39
3
0
343490 343735 190254 190009 19 19 0
0
343490 343735 405383 405628 21 21 0
17
-4
0
343490 343735 475157 475402 20 20 0
0
367285 367538 190859 190605 9 9 0
-111
0
367305 367538 202068 202308 15 15 0
-91
-65
-1
-1
-1
-1
-6
0
367305 367538 207656 207896 15 15 0
-91
-65
-1
-1
-1
-1
-6
0
367539 367847 190859 190551 3 3 0
0
367562 367819 474749 474492 47 47 0
21
30
81
6
1
-13
-1
-1
-1
-1
-7
79
0
367559 367847 207656 207950 12 12 0
-156
-1
-1
-1
-1
-6
0
367559 367847 202068 202362 12 12 0
-156
-1
-1
-1
-1
-6
0
367847 373764 202047 207974 234 234 0
-45
-111
-6
-1
-103
2009
-5
-3354
-111
-6
-1
-103
0
367848 368180 190859 190528 58 58 0
-44
-111
-6
-1
13
1
1
1
1
7
-79
0
367871 368182 474749 474439 5 5 0
50
0
373431 373763 190859 190528 58 58 0
-44
-111
-6
-1
13
1
1
1
1
7
-79
0
373454 373765 474749 474439 5 5 0
50
0
423471 423784 474441 474749 28 28 0
176
1
5
81
30
0
423471 424529 207973 206914 33 33 0
-73
0
423471 423807 202385 202048 29 29 0
-73
0
423467 423787 190523 190839 35 35 0
-5
-73
80
5
1
1
1
1
0
424562 424911 405633 405284 6 6 0
0
424562 424904 190004 190346 7 7 0
0
424563 424904 499251 498910 19 19 0
0
424564 424904 475405 475065 4 4 0
0
424922 425024 258596 258495 5 5 0
93
0
424921 425023 189991 189888 5 5 0
-97
0
527153 527224 478971 478900 0 0 0
0
527147 527223 208323 208247 1 1 0
0
527314 527401 190664 190577 3 3 0
0
527402 527726 474441 474763 8 8 0
260
30
0
527402 529005 207973 206449 311 311 0
-73
-104
-1
-5
133
1
1
1
1
1
1
1
1
1
1
1
1
1
1
1
1
1
1
1
3
1
1
1
1
1
1
1
5
1
1
1
1
1
1
1
1
1
1
1
1
1
1
2
1
3
1
1
1
1
1
1
1
1
1
1
1
1
1
1
1
1
3
4
1
1
1
4
1
1
1
1
1
1
1
1
1
2
1
1
1
1
1
237
-10
-22
4
0
527402 527712 202385 202071 49 49 0
-73
-104
-1
-5
0
527393 527739 190519 190863 65 65 0
-82
80
6
1
1
1
1
-14
-1
-5
0
529025 529274 190850 190600 12 12 0
-8
-4
3
0
529038 529274 202071 202313 18 18 0
-152
-1
-1
-1
-1
-7
0
529038 529274 207659 207901 18 18 0
-152
-1
-1
-1
-1
-7
0
529275 529609 207636 207974 45 45 0
-155
-6
-1
-103
0
529275 535198 202048 207981 235 235 0
-155
-6
-1
-103
2009
-5
-3465
-6
-1
-103
-74
-1
0
529274 529608 190860 190528 56 56 0
-156
-6
-1
13
1
1
1
1
7
-79
0
529298 529610 474749 474439 7 7 0
21
30
0
534859 535192 190859 190528 56 56 0
-155
-6
-1
13
1
1
1
1
7
-79
0
534882 535192 474749 474441 7 7 0
21
30
0
632140 632452 202387 202068 17 17 0
-75
-80
-5
-1
-1
-1
-1
0
632141 632452 207974 207656 17 17 0
-74
-80
-5
-1
-1
-1
-1
0
632142 632476 190528 190863 12 12 0
-73
0
632140 632456 474439 474756 61 61 0
-154
-6
-1
-1
-1
-1
14
1
5
81
30
0
698601 698725 205222 205346 2 2 0
0
699170 699479 207973 207656 29 29 0
-73
13
-6
18
-3
-42
-5
-1
-1
-1
-1
-66
0
699170 699479 202385 202068 29 29 0
-73
13
-6
18
-3
-42
-5
-1
-1
-1
-1
-66
0
699170 699500 190528 190860 23 23 0
-73
13
-6
-131
0
699170 699489 474441 474762 62 62 0
-88
3
-16
5
-42
-6
-1
-1
-1
-1
14
1
5
-44
37
30
0
699301 699500 72800 72600 23 23 0
-90
0
832837 832922 449579 449662 2 2 0
78
1
0
832837 832914 498894 498817 0 0 0
0
849292 849615 474441 474762 13 13 0
135
127
0
849292 849605 207973 207656 55 55 0
-73
63
-42
-1
-5
-105
0
849292 849605 202385 202068 55 55 0
-73
63
-42
-1
-5
-105
0
874757 875087 202048 202385 14 14 0
-44
-132
-1
-1
-1
-1
-6
0
874757 875087 207636 207973 14 14 0
-44
-132
-1
-1
-1
-1
-6
0
874757 875088 190859 190527 11 11 0
-44
0
874780 875087 474749 474441 55 55 0
50
81
6
1
-13
-1
-1
-1
-1
-7
79
0
966962 967199 474439 474679 24 24 0
-154
-6
-1
-1
-1
-1
14
1
5
0
966964 967284 190528 190849 35 35 0
-73
0
966963 967273 207974 207657 39 39 0
-74
-80
-5
-1
-1
-1
-1
0
966962 967273 202387 202069 39 39 0
-75
-80
-5
-1
-1
-1
-1
0
967723 967872 405631 405482 4 4 0
0
967723 967872 190006 190155 4 4 0
0
967723 967872 475405 475256 4 4 0
0
967723 967872 499250 499101 8 8 0
0
967872 968185 474441 474749 27 27 0
176
1
5
81
30
0
967872 968208 207973 207636 28 28 0
-73
0
967872 968208 190528 190859 38 38 0
-73
80
5
1
1
1
1
0
967872 968208 202385 202048 28 28 0
-73
0
968209 968405 190150 190346 4 4 0
0
968209 968406 475261 475064 1 1 0
0
968209 968405 405487 405291 3 3 0
0
968214 968405 499101 498910 14 14 0
0
968566 968917 190863 190511 8 8 0
-336
-1
12
0
968590 968909 207656 207982 16 16 0
-156
-1
-1
-1
-1
-6
-154
0
968590 968903 202068 202387 14 14 0
-156
-1
-1
-1
-1
-6
0
1044618 1044929 202385 202068 10 10 0
-153
-5
-1
-1
-1
-1
0
1044618 1044929 207973 207656 10 10 0
-153
-5
-1
-1
-1
-1
0
1044618 1044949 190528 190859 1 1 0
0
1044618 1044926 474441 474749 56 56 0
73
-80
-6
-1
-1
-1
-1
14
1
5
81
30
0
1047093 1047429 202048 202385 27 27 0
-265
0
1047092 1047429 207635 207973 27 27 0
-266
0
1047093 1047431 190859 190526 39 39 0
176
1
1
1
1
6
-79
0
1047116 1047429 474749 474441 27 27 0
21
30
81
6
1
0
1071566 1071649 475505 475422 3 3 0
0
1121488 1121610 405165 405288 1 1 0
-8
0
1396021 1396101 208322 208242 2 2 0
0
1396013 1396097 478984 478900 3 3 0
0
1477550 1477869 2452 2133 45 45 0
0
1478473 1479959 1529 63 169 169 0
210
1
22
45
1
1
2
1
7
37
1
5
1
1
1
1
1
1
1
1
-133
-90
14
-99
-1
16
107
135
-142
378
0
1479618 1479954 560783 561122 42 42 0
-256
-1
-1
-2
42
0
>ChrXIV ChrXVI-2 766297 561122
6870 7268 32 435 39 39 0
19
-49
-1
-1
-1
-1
-1
-1
-29
15
1
0
6907 7236 561122 560783 42 42 0
-33
-1
-1
-1
-1
-1
-1
-27
-7
-1
0
8079 9060 6723 7695 111 111 0
-11
34
1
22
16
45
1
1
442
67
11
1
-3
10
-36
239
-39
0
63270 63592 474441 474762 10 10 0
260
0
63270 63582 202385 202068 53 53 0
-73
-104
-1
-5
-105
0
63270 63582 207973 207656 53 53 0
-73
-104
-1
-5
-105
0
63967 64226 190087 190346 6 6 0
0
63967 64226 405550 405291 2 2 0
0
63967 64230 475324 475061 4 4 0
0
63967 64226 499169 498910 19 19 0
0
157779 157860 440808 440727 1 1 0
0
158349 158452 190747 190850 4 4 0
0
188121 188204 498812 498896 1 1 0
-6
0
188118 188204 449662 449577 2 2 0
8
0
220578 220664 449577 449662 2 2 0
80
0
220578 220661 498896 498812 1 1 0
-79
0
223302 223623 190849 190528 61 61 0
-39
-25
-81
-6
-1
13
1
1
1
1
7
-79
0
223295 223623 474769 474441 9 9 0
0
223312 223623 207656 207973 52 52 0
-29
-25
-81
-6
-1
-103
0
223312 223623 202068 202385 52 52 0
-29
-25
-81
-6
-1
-103
0
403198 403292 258505 258600 5 5 0
-50
0
403198 403289 189899 189991 4 4 0
-50
0
675270 675352 440808 440727 2 2 0
6
0
675603 675934 474441 474772 2 2 0
0
675603 675911 207973 207659 49 49 0
-73
-104
-1
-5
-81
-30
0
675592 675911 190517 190836 57 57 0
-84
80
6
1
1
1
1
-14
-1
-5
-81
-30
0
675603 675911 202385 202071 49 49 0
-73
-104
-1
-5
-81
-30
0
763132 763390 2439 2181 30 30 0
44
-3
0
763559 765559 2006 32 275 275 0
687
1
22
45
1
1
2
1
7
37
1
5
1
1
1
1
1
1
1
1
-133
-90
14
-99
-1
16
107
135
520
36
1
1
6
1
0
765182 765518 560783 561122 40 40 0
-256
-1
-1
-2
42
0
>ChrIX ChrI 443215 200515
6 140 200410 200311 35 35 0
22
1
8
44
1
1
1
1
1
8
1
1
1
1
1
1
1
1
1
1
1
1
1
1
1
1
1
1
1
1
1
1
1
1
1
0
1 167 200468 200307 28 28 0
5
-26
-1
-1
-1
-1
-1
-1
-3
-5
43
1
1
1
26
1
1
1
1
7
1
22
1
1
-12
0
403 536 200515 200372 25 25 0
8
-15
-5
-10
4
-20
-1
-1
-1
-1
-1
-1
20
1
1
1
-24
-1
-1
-1
-1
-1
-1
25
0
532 948 378 792 53 53 0
26
4
8
1
1
1
-70
5
-36
-1
-10
-1
-216
7
0
532 948 193427 193013 50 50 0
26
4
8
1
1
1
-70
5
-36
-1
-10
-1
0
1959 2362 38932 38524 62 62 0
14
4
-311
-1
-1
-1
-1
-1
-70
0
19631 19988 7526 7883 49 49 0
0
19631 19988 186283 185926 49 49 0
0
192607 192971 32096 32442 58 58 0
73
1
97
1
1
1
1
1
1
1
1
1
1
1
1
1
1
1
1
-89
0
200683 201023 34098 34438 0 0 0
0
290465 290791 32102 32428 32 32 0
27
22
-205
-57
0
316067 316408 34438 34097 1 1 0
0
424150 424546 38532 38932 62 62 0
-68
-1
-1
-1
-1
-1
311
5
0
436211 436628 193015 193440 51 51 0
-265
-1
-1
-34
-1
-1
-1
-1
-1
-1
79
4
0
436211 436628 790 365 47 47 0
-265
-1
-1
-34
-1
-1
-1
-1
-1
-1
79
4
0
436630 437531 193770 194758 111 111 0
-106
-1
-1
-1
-1
-1
-1
-1
-1
-1
-130
-207
-1
-1
-1
-1
-1
-1
-1
-1
-1
-1
-1
-1
-1
-1
-1
-1
-1
-1
-1
-1
-107
-1
-3
-5
-1
-1
-1
-1
-1
-1
-1
-1
-1
-1
-1
-1
-1
-1
-1
-1
-1
-2
-2
-1
-6
-2
-1
-1
-23
-1
-1
-1
-1
-1
-1
-1
-1
-3
-1
-1
-1
-1
-1
-1
-9
-1
-1
-1
-1
-1
-1
-1
-1
-1
-1
0
437531 438658 194890 196083 84 84 0
-643
-1
-1
-1
-1
-1
-1
-1
-1
-1
-1
-1
-1
-24
-1
-1
-1
-1
-1
-1
-1
-1
-1
-1
-1
-1
-2
-1
-1
-1
-1
-4
-1
-285
-1
-1
-1
-1
-1
-1
-3
-1
-1
-1
-1
-1
-1
-1
-1
-1
-1
-4
-78
-1
-1
-1
-1
-1
-1
-1
-1
-1
-1
-1
-1
-1
0
438728 442993 196240 200515 332 332 0
-118
-1
-1
-1
-1
-1
-1
-1
-1
-1
-1
-1
-1
-1
-1
-1
-1
-1
-1
-361
-1
-1
-1
-1
-1
-1
-1
-1
-1
-1
-1
-1
-1
-1
-1
-1
-1
-1
-1
-1
-1
-1
-1
-1
-1
-1
-1
-1
-1
-1
1623
1
1
1
1
1
1
1
1
1
1
1
1
1
1
1
1
1
1
1
1
1
1
1
1
1
1
1
1
1
1
1
1
1
1
1
1
1
1
1
1
1
1
1
1
1
1
1
1
1
1
1
1
1
1
1
1
1
1
1
1
1
1
1
1
1
1
1
1
1
1
1
5
1
1
1
1
1
1
1
1
1
1
1
-1465
-1
-1
-110
-23
-1
-1
119
1
64
1
1
1
1
1
1
1
2
1
-129
-1
-1
-1
-1
-1
-1
-1
-1
-1
-1
-1
-1
-1
-1
-1
-1
-1
-1
-1
-1
-1
-1
-1
-1
-1
-1
-1
-1
-1
-1
-1
-1
-1
-33
-1
-1
-1
-1
-1
-12
-1
-1
-1
-1
-1
-1
-1
-1
-1
-1
-1
-1
-1
-1
-1
-1
-1
25
7
-7
24
1
1
1
5
24
1
4
0
441007 441212 198377 198582 29 29 0
0
441212 443031 198690 200514 111 111 0
-1166
-1
-1
-105
-30
-1
-1
118
1
65
1
1
1
1
1
1
1
2
1
-129
-1
-1
-1
-9
-1
-1
-12
-5
-9
-26
-1
-1
-1
-1
-1
-1
-1
-1
-1
-1
-1
-41
-1
-4
38
1
1
1
1
1
1
1
1
28
1
1
1
1
1
0
441212 443037 198690 200514 115 115 0
-1166
-1
-1
-105
-30
-1
-1
118
1
65
1
1
1
1
1
1
1
2
1
-129
-1
-1
-1
-9
-1
-1
-12
-5
-9
-15
-1
-1
-1
-1
-1
30
-7
13
5
13
1
25
1
1
1
1
1
1
1
1
1
1
1
5
1
4
-20
-1
-1
-1
-1
-5
-1
0
441212 443065 198690 200513 103 103 0
-1166
-1
-1
-105
-30
-1
-1
118
1
65
1
1
1
1
1
1
1
2
1
122
1
1
3
5
2
1
1
16
1
1
1
1
1
1
1
1
11
7
6
-41
-1
-1
-1
30
5
-25
7
-7
26
1
1
3
1
7
1
21
0
442877 443092 200305 200515 24 24 0
16
1
-12
-5
17
-7
13
5
8
-23
-2
12
1
12
1
1
-13
11
-43
0
442932 443146 200305 200515 24 24 0
18
1
4
8
1
5
6
-36
-1
-1
-23
-16
24
3
-13
7
5
-28
-1
9
0
442945 443157 200305 200493 37 37 0
16
1
1
1
11
8
11
11
21
-17
-1
-7
-11
-6
23
1
1
1
1
1
1
1
1
1
1
1
1
3
1
24
1
1
1
5
0
443008 443158 200305 200454 17 17 0
-13
-1
-1
17
-29
-1
-1
-1
28
8
1
13
5
13
1
0
>ChrXV ChrI 1069872 200515
4582 4716 197401 197267 7 7 0
0
4718 5353 196923 196240 59 59 0
18
1
-140
-1
-1
-1
-1
-1
-1
-1
-1
-1
-1
-1
-1
-1
-1
-1
-1
-1
-1
-1
-1
-1
-1
-1
-1
-1
-1
-1
-1
-1
-1
-362
-1
-1
-1
-1
-1
-1
-1
-1
-1
-1
-1
-1
-1
-1
-1
-1
-1
-1
0
5423 6534 196083 194890 105 105 0
-92
-1
-1
-1
-1
-1
-1
-1
-1
-1
-1
-1
-1
-1
-79
-5
-1
-1
-1
-1
-1
-1
-1
-1
-1
-1
-3
-1
-1
-1
-1
-1
-1
-285
-1
-4
-1
-1
-1
-1
-1
-1
-1
-1
-1
-1
-1
-1
-1
-2
-1
-1
-1
-23
-1
-1
-1
-1
-1
-1
-1
-1
-1
-1
-1
-1
-301
-1
-1
-1
-1
-1
-1
-1
-1
-1
-1
-1
-1
-1
-1
-1
0
6534 7321 194758 193935 81 81 0
-310
-1
-1
-1
-1
-1
-1
-1
-1
-1
-1
-10
-1
-1
-1
-1
-1
-1
-3
-1
-1
-1
-1
-1
-1
-1
-1
32
1
1
1
1
1
1
1
1
1
34
-108
-1
-1
-1
-1
-1
-1
-1
-1
-1
-1
-1
-1
-1
-1
-1
-1
-1
-1
-1
-1
-205
73
2
0
7372 7789 193440 193015 54 54 0
39
4
-78
-1
-1
-1
-1
-1
-1
-27
-7
-1
0
7372 7789 365 790 53 53 0
39
4
-78
-1
-1
-1
-1
-1
-1
-27
-7
-1
0
8814 9217 38932 38524 65 65 0
14
4
-311
-1
-1
-1
-1
-1
-70
0
25923 26113 186283 186093 22 22 0
181
-6
0
25923 26113 7526 7716 22 22 0
181
-6
0
26136 26493 7526 7883 49 49 0
0
26136 26493 186283 185926 49 49 0
0
26748 27651 8210 9113 118 118 0
0
26748 27651 185614 184711 118 118 0
0
30283 30623 34438 34098 6 6 0
0
35373 35648 34438 34162 7 7 0
-273
0
116277 116596 32095 32413 39 39 0
238
2
-16
0
116622 116932 25851 26162 15 15 0
-20
0
224440 224772 32095 32427 19 19 0
0
224463 224656 25851 26047 32 32 0
132
6
1
-13
-1
-1
-1
-1
-7
0
225757 226068 25851 26163 18 18 0
-20
0
298831 298933 70492 70389 3 3 0
-48
0
460570 460891 26161 25838 17 17 0
-260
-30
0
462589 462690 70491 70389 2 2 0
-50
0
569673 569995 26161 25836 48 48 0
-152
-6
-1
-1
-1
-1
14
1
5
0
569673 569998 32426 32100 39 39 0
71
3
-8
-5
-5
0
593147 593458 32426 32115 16 16 0
0
593147 593455 26161 25851 56 56 0
73
-80
-6
-1
-1
-1
-1
14
1
5
0
840398 840476 49222 49301 1 1 0
-6
0
840877 841190 26161 25851 32 32 0
176
1
5
0
840877 841193 32426 32115 44 44 0
71
3
-8
-5
-5
63
5
1
1
1
1
0
955182 955496 34096 34400 40 40 0
95
1
1
1
1
1
1
1
1
166
0
960349 960662 26161 25851 32 32 0
176
1
5
0
960349 960665 32426 32115 44 44 0
71
3
-8
-5
-5
63
5
1
1
1
1
0
960943 961055 70500 70389 9 9 0
-5
44
21
0
1064023 1064398 193015 193399 45 45 0
-204
-1
-1
-1
-1
-1
-1
-51
-1
0
1064023 1064398 790 406 44 44 0
-204
-1
-1
-1
-1
-1
-1
-51
-1
0
1064423 1065784 194064 195414 41 41 0
285
33
1
1
1
1
1
1
1
1
1
0
1065961 1067897 196757 198693 37 37 0
0
1067711 1069816 198399 200515 63 63 0
1847
1
1
-65
-1
-4
-17
-1
-1
-1
-1
-1
-1
-1
-7
-15
-1
-1
-1
-1
-1
-23
-5
-8
-6
18
6
12
8
17
22
1
4
0
1068005 1069839 198693 200515 48 48 0
1546
1
1
68
1
12
11
5
8
3
-13
6
6
4
25
3
10
25
1
1
1
1
18
1
1
3
-24
-1
-18
-1
-1
-1
-1
-1
-1
-1
-1
-1
0
1069690 1069872 200305 200483 18 18 0
21
6
8
-26
-1
-1
-30
-7
5
13
-25
24
1
1
1
1
0
1069663 1069870 200305 200508 27 27 0
21
-7
5
6
-11
-25
12
1
1
1
-18
-2
27
1
-9
-16
-1
-1
-3
30
1
1
1
1
0
>contig_22_np12121212 ChrI 20851 200515
1 3034 2550 5609 115 115 0
-305
-1
-1
-1
-1
-1
-1
-9
-544
-1465
-1
-1
-1
-1
-1
-1
-1
-1
-1
-1
-1
-1
-1
-1
-1
-1
-1
38
-3
-31
247
1
0
1 3034 191255 188199 118 118 0
-306
-1
-1
-1
-1
-1
-8
-544
-1465
-1
-1
-1
-1
-1
-1
-1
-1
-1
-1
-1
-1
-1
-1
38
-3
-31
248
0
3177 9254 5601 11749 166 166 0
-1443
-1
-1
-110
-1
-1
-1
-1
-1
-1
-1
-1
-1
-1
-1
-795
-1
-1
-1
-1
-1
-1
-1
-1
-1
-1
-1
-1
-1
-1
-3
-1
-1
-61
-1
-1
-1
-1
-1
-1
-1
-1
-1
-1
-1
-1
-1
-1
-1
-1
-1
-1
-1
-1
-1
-1
-1
-1
-1
-1
-1
-1
-1
-1213
-325
-1
-1
-1
-1
-1
-655
0
3177 9253 188207 182070 170 170 0
-1443
-1
-1
-110
-1
-1
-1
-1
-1
-1
-1
-1
-1
-1
-795
-1
-1
-1
-1
-1
-1
-1
-1
-1
-1
-1
-1
-1
-1
-3
-1
-1
-68
-1
-1
-5
-1
-1
-1
-1
-2
-1
-3
-1
-1
-4
-1
-1
-1
-1
10
1
1
-1184
-325
-1
-1
-1
-1
-1
-1
-1
-1
-1
-1
-1
-655
0
>ChrXVI ChrI 907675 200515
1064 1196 10968 11100 8 8 0
0
2765 4032 11208 12475 169 169 0
124
-7
-488
8
0
2765 3642 182610 181733 161 161 0
124
-7
-488
8
0
50548 50691 34438 34294 5 5 0
-53
0
50691 51000 26162 25851 31 31 0
-180
-1
0
50691 51003 32427 32115 47 47 0
72
3
-8
-5
-5
63
-5
-6
4
2
0
51023 51193 34270 34098 14 14 0
-143
-1
0
71625 71941 32115 32426 44 44 0
156
1
1
1
1
6
-63
-5
-3
10
2
0
71628 71941 25851 26161 32 32 0
132
6
1
0
77212 77528 32115 32426 44 44 0
156
1
1
1
1
6
-63
-5
-3
10
2
0
77215 77528 25851 26161 32 32 0
132
6
1
0
80752 80964 32115 32326 25 25 0
146
2
-4
-3
8
0
80755 81063 25851 26161 31 31 0
-131
-1
0
143781 144097 32115 32426 45 45 0
156
1
1
1
1
6
-63
-5
-3
10
2
0
143784 144097 25851 26161 32 32 0
132
6
1
0
149367 149695 32115 32442 49 49 0
156
1
1
1
1
6
-63
-5
-3
10
2
-71
-1
-1
-4
0
149370 149683 25851 26161 33 33 0
132
6
1
0
181162 181290 34438 34310 1 1 0
0
181311 181624 32115 32426 59 59 0
-135
-6
-1
13
1
1
1
1
7
-63
-5
-3
10
2
0
181314 181624 25851 26161 13 13 0
0
181625 181842 34314 34097 6 6 0
0
303495 303835 34438 34098 5 5 0
0
354269 354577 26161 25851 32 32 0
-179
-1
0
354269 354580 32426 32115 48 48 0
71
3
-8
-5
-5
63
-5
-6
4
2
0
483308 483495 32294 32107 25 25 0
0
709094 709236 32426 32284 5 5 0
0
709614 709801 32282 32095 13 13 0
0
709679 709778 25950 25851 6 6 0
0
857065 857397 32094 32426 33 33 0
231
-30
0
906686 907443 193015 193769 108 108 0
-261
-1
-47
-70
-1
-1
-1
-1
-1
-1
-1
-1
-1
-1
-1
-1
-1
84
1
4
6
6
1
4
1
6
1
1
1
3
1
1
1
1
1
1
4
1
-42
107
25
-18
-6
-1
-1
-3
23
15
3
0
906686 907427 790 31 81 81 0
-261
-1
-47
-70
-1
-1
-1
-1
-1
-1
-1
-1
-1
-1
-1
-1
-1
303
-28
-3
0
907372 907505 200351 200487 17 17 0
5
-5
-5
8
5
-32
-16
6
13
1
1
-20
-1
-1
-1
-1
-1
0
907377 907576 200307 200515 27 27 0
-15
-3
-1
-13
-1
-1
26
3
1
4
-29
-1
-1
-1
-1
-1
-1
-1
-1
-21
13
1
20
1
-23
0
907467 907672 200305 200493 46 46 0
49
1
1
5
21
1
1
1
1
1
1
1
1
-33
-1
-1
-1
-1
-1
-1
-1
-1
-7
-1
-1
-1
-1
30
1
1
1
1
1
1
1
1
5
1
1
20
1
1
1
1
1
0
907445 907661 200305 200515 24 24 0
11
50
1
9
1
1
6
1
1
24
-21
4
-6
-13
24
4
-17
-1
-1
-1
0
907526 907675 200305 200456 16 16 0
-13
-1
-1
-17
28
1
14
7
-11
-18
-7
11
0
>ChrV ChrI 565997 200515
15 134 200432 200305 20 20 0
-29
-1
-1
-1
13
1
1
18
-22
-3
-1
-4
-7
-1
-1
-2
0
16 222 200515 200305 27 27 0
-13
15
9
6
-15
-1
-1
25
-12
-1
-1
-1
-8
-1
-1
-1
21
12
1
1
0
75 2168 200515 198377 270 270 0
14
-9
-5
23
27
-13
-3
-1
-58
-1
-1
-1
-1
-1
-15
-1
-1
-19
-1
-1
-6
10
23
-28
-1
13
1
35
13
12
1
1
1
1
1
1
-54
21
1
5
-109
-1
-1
-1
-1
-1
-1
-1
-1
-1
-1
-1
-1
-1
-1
-1
-1
-1
-1
-1
-1
-1
-4
-1
-1
-10
-1
-1
-1
-1
-1
-1
-1
-1
-3
-7
-1
-38
-1
-1
-38
-1
-1
0
2175 3607 198694 197275 150 150 0
251
-3
41
1
1
1
1
1
1
1
1
6
2
1
970
0
3611 6143 196929 194389 104 104 0
-66
-2
-1
-1
-1
-2
-1
-1
-1
-2
-1
-1
-1
2365
1
1
1
1
0
7631 7896 26117 25851 45 45 0
-44
3
-62
24
-11
0
76180 76518 34100 34438 2 2 0
0
80801 81123 25837 26161 14 14 0
-35
-30
0
126432 126754 26161 25837 9 9 0
-260
-30
0
127737 128078 34097 34438 0 0 0
0
207753 208066 26161 25851 30 30 0
176
1
5
0
207749 208069 32430 32115 45 45 0
75
3
-8
-5
-5
63
5
1
1
1
1
0
250104 250420 32115 32426 44 44 0
156
1
1
1
1
6
-63
-5
-3
10
2
0
250107 250425 25851 26166 33 33 0
132
6
1
0
250526 250600 49302 49228 0 0 0
0
355115 355447 32095 32427 20 20 0
0
355138 355447 25851 26162 60 60 0
132
6
1
-13
-1
-1
-1
-1
-7
79
0
385087 385419 32095 32427 21 21 0
0
385110 385421 25851 26164 61 61 0
132
6
1
-13
-1
-1
-1
-1
-7
79
0
424331 424665 32093 32426 38 38 0
183
1
-79
0
444255 444582 25837 26165 22 22 0
-34
0
444684 445000 32115 32426 45 45 0
156
1
1
1
1
6
-63
-5
-3
10
2
0
444687 445000 25851 26161 31 31 0
132
6
1
0
477328 477419 32709 32618 1 1 0
0
499915 500296 38912 38524 48 48 0
-307
-1
-1
-1
-1
-1
-70
0
559163 565902 193770 200515 480 480 0
-106
-1
-1
-1
-1
-1
-1
-1
-1
-1
-130
-207
-1
-1
-1
-1
-1
-1
-1
-1
-1
-1
-1
-1
-1
-1
-1
-1
-1
-1
-1
-1
107
33
1
1
1
1
1
1
1
1
1
-33
-1
-1
-1
-1
-1
-1
-1
-1
-3
-1
-1
-1
-1
-1
-1
-9
-1
-1
-1
-1
-1
-1
-1
-1
-1
-1
-768
-1
-1
-1
-1
-1
-1
-1
-1
-1
-1
-1
-1
-1
-1
-1
-301
-1
-1
-1
-1
-1
-1
-1
-1
-1
-1
-1
-1
-24
-1
-1
-1
-1
-1
-1
-1
-1
-1
-1
-1
-1
-2
-1
-1
-1
-1
-4
-1
-1145
-1
-1
-1
-1
-1
-1
-1
-1
-1
-1
-1
-1
-1
-1
-1
-1
-1
-1
-1
-1
-1
-1
-1
-1
-1
-1
-1
-1
-1
-1
-950
-138
535
1
1
1
1
1
1
1
1
1
1
1
1
1
1
1
1
1
1
1
1
1
1
1
1
1
1
1
1
1
1
1
1
1
1
1
1
1
1
1
1
1
1
1
1
1
1
1
1
1
1
1
1
1
1
1
1
1
1
1
1
1
1
1
1
1
1
1
1
1
1
1
5
1
1
1
1
1
1
1
1
1
1
1
145
1
1
1
1
1
1
1
1
1
1
1
3
1
1
1
1
1
1
1
3
1
1
1
6
1
1
1
1
6
5
1
1
1
1
1
128
1
1
-1176
-1
-1
-110
-23
-1
-1
115
1
1
4
1
-187
-1
-18
-7
-1
-4
-2
-6
-1
-21
-5
-29
-1
-4
-7
-15
4
43
1
1
1
1
1
1
1
1
1
1
1
1
4
13
1
1
23
0
565739 565943 200305 200513 23 23 0
16
1
-43
-1
-1
13
1
13
-13
-6
-24
9
-27
-1
-1
-26
0
>ChrXII-2 ChrI 574216 200515
85898 86211 32111 32426 44 44 0
-55
-43
146
1
-5
-42
0
92906 93219 26161 25851 33 33 0
176
1
5
0
92906 93222 32426 32115 44 44 0
71
3
-8
-5
-5
63
5
1
1
1
1
0
115976 116172 34098 34294 5 5 0
0
116173 116486 26161 25851 32 32 0
176
1
5
0
116173 116489 32426 32115 44 44 0
71
3
-8
-5
-5
63
5
1
1
1
1
0
116515 116825 26161 25851 15 15 0
0
116515 116828 32426 32115 58 58 0
71
3
-8
-5
-5
63
6
1
1
1
1
-14
-1
-5
0
116856 117006 34289 34439 1 1 0
0
117012 117144 34090 33959 3 3 0
51
0
139744 139864 34418 34298 7 7 0
0
139880 140066 26162 25976 12 12 0
0
140066 140377 32426 32115 21 21 0
0
174392 174717 25836 26161 13 13 0
0
304435 304767 32094 32427 31 31 0
-260
0
304839 305021 26161 25979 9 9 0
0
305021 305346 26161 25836 13 13 0
0
305355 305500 25984 25837 6 6 0
-83
-30
0
444510 444832 25837 26161 15 15 0
-35
-30
0
457628 457951 25837 26162 16 16 0
-35
-30
0
478742 480366 191215 192839 179 179 0
511
-3
0
478742 480366 2590 966 177 177 0
511
-3
0
528504 528827 32427 32095 30 30 0
-43
-1
-1
-1
-1
-1
-1
-1
-1
0
528501 528804 26165 25851 59 59 0
-40
-1
-1
-1
-4
-5
-1
-1
-1
22
-80
-6
-1
-1
-1
-1
14
1
5
0
539777 540179 38524 38932 65 65 0
-8
-66
-1
-1
-1
-1
-1
-198
115
5
0
543600 544773 12366 11208 158 158 0
-533
9
221
1
1
1
1
1
1
1
1
4
1
3
2
1
1
-263
5
0
543908 544773 181760 182610 161 161 0
-225
9
221
1
1
1
1
1
1
1
1
4
1
3
2
1
1
-263
5
0
547419 547551 11100 10968 11 11 0
0
549165 550068 9113 8210 129 129 0
0
549165 550068 184711 185614 129 129 0
0
550245 550602 7883 7526 49 49 0
0
550245 550602 185926 186283 49 49 0
0
550625 550815 7716 7526 22 22 0
-5
5
0
550625 550815 186093 186283 22 22 0
-5
5
0
550838 551028 186093 186283 22 22 0
-5
5
0
550838 551028 7716 7526 22 22 0
-5
5
0
551051 551241 186093 186283 22 22 0
-5
5
0
551051 551241 7716 7526 22 22 0
-5
5
0
567750 568153 38524 38932 65 65 0
-8
-66
-1
-1
-1
-1
-1
313
5
0
569178 569595 790 365 53 53 0
-261
-1
-11
-28
-1
-1
-1
-1
-1
-1
79
4
0
569178 569595 193015 193440 54 54 0
-261
-1
-11
-28
-1
-1
-1
-1
-1
-1
79
4
0
569646 570433 193935 194758 81 81 0
8
2
-72
-207
-1
-1
-1
-1
-1
-1
-1
-1
-1
-1
-1
-1
-1
-1
-1
-1
-1
-1
-1
-1
107
33
1
1
1
1
1
1
1
1
1
-33
-1
-1
-1
-1
-1
-1
-1
-1
-3
-1
-1
-1
-1
-1
-1
-9
-1
-1
-1
-1
-1
-1
-1
-1
-1
-1
0
570433 571543 194890 196083 108 108 0
-138
-189
-1
-1
-1
-1
-1
-1
-1
-1
-1
-1
-1
-1
-1
-1
-1
-301
-1
-1
-1
-1
-1
-1
-1
-1
-1
-1
-1
-1
-24
-1
-1
-1
-1
-1
-1
-1
-1
-1
-1
-1
-1
-2
-1
-1
-1
-1
-4
-1
-285
-1
-1
-1
-1
-1
-1
-3
-1
-1
-1
-1
-1
-1
-1
-1
-1
-1
-4
-78
-1
-1
-1
-1
-1
-1
-1
-1
-1
-1
-1
-1
-1
0
571613 572261 196240 196934 69 69 0
-118
-1
-1
-1
-1
-1
-1
-1
-1
-1
-1
-1
-1
-1
-1
-1
-1
-1
-1
-361
-1
-1
-1
-1
-1
-1
-1
-1
-1
-1
-1
-1
-1
-1
-1
-1
-1
-1
-1
-1
-1
-1
-1
-1
-1
-1
-1
-1
-1
-1
108
23
12
1
0
572252 572386 197267 197401 7 7 0
0
>ChrVIII-2 ChrI 330300 200515
151851 152191 34098 34438 9 9 0
0
182465 182580 70377 70491 3 3 0
11
0
182660 182969 26161 25851 20 20 0
-286
0
260070 260363 32390 32095 40 40 0
-36
-14
0
260078 260340 26117 25851 47 47 0
-38
-1
8
-62
-6
-1
-1
-1
-1
14
1
5
0
269415 269728 26162 25851 31 31 0
177
1
5
-111
0
269414 269731 32428 32115 47 47 0
73
3
-8
-5
-5
63
5
1
1
1
1
-132
0
269771 270096 25836 26161 13 13 0
0
319666 320238 182018 182590 48 48 0
0
319666 320238 11800 11228 51 51 0
0
320654 320960 25851 26147 23 23 0
101
1
1
1
1
1
1
1
1
1
0
320981 321301 25851 26161 26 26 0
101
1
1
1
1
1
1
1
1
1
0
321418 321724 25851 26147 25 25 0
101
1
1
1
1
1
1
1
1
1
0
321745 322065 25851 26161 27 27 0
101
1
1
1
1
1
1
1
1
1
0
322110 323080 12366 11396 112 112 0
535
-6
0
322391 323080 181733 182422 116 116 0
254
-6
0
326304 326436 11100 10968 8 8 0
0
>ChrVI ChrI 298147 200515
1 267 200475 200305 112 112 0
-9
-25
8
16
1
-21
-1
-1
-1
-1
18
1
1
1
1
1
1
1
1
1
1
1
1
1
1
1
1
1
1
1
1
1
1
1
1
1
1
1
1
1
1
1
1
1
1
1
1
1
1
1
1
1
1
1
1
1
1
1
1
1
1
1
1
1
1
1
1
1
1
1
1
1
1
14
1
24
1
1
1
1
1
1
1
1
1
1
1
1
1
1
1
1
1
1
1
1
1
1
1
1
1
1
1
1
1
1
1
17
6
5
0
44 261 200515 200305 23 23 0
13
-22
-30
4
-10
9
-24
25
1
1
6
32
-10
7
11
1
1
0
124 2281 200513 198399 83 83 0
19
8
28
4
1
1
1
5
-25
-1
-1
-1
-1
-1
-1
-1
-1
18
6
1
1
6
1
1
1
-29
-1
-1
-1
-1
-1
22
1
1
1
1
1
1
1
1
1
1
1
1
1
1
8
1
9
1
1
1
1
1
1
1
1
1
1
1
3
1
19
1
1
2
5
3
1
1
60
1
1
0
178 2281 200515 198399 53 53 0
-28
-1
-1
-1
-1
-1
-1
-1
12
-35
5
-25
-1
-1
-1
-1
-1
19
6
7
1
1
1
1
-26
-9
-6
-12
-1
-1
-4
-1
-1
-1
72
1
1
0
264 336 193769 193697 10 10 0
20
1
1
6
1
-24
-1
-1
-1
-1
0
2098 4032 198690 196757 41 41 0
535
0
4208 5866 195414 193755 42 42 0
1068
-333
-254
0
114046 114372 32426 32100 22 22 0
0
132236 132509 32095 32376 31 31 0
6
-4
-138
-3
-1
-1
-1
-1
-1
-3
0
132602 132776 25987 26161 11 11 0
0
133543 133859 32115 32426 44 44 0
156
1
1
1
1
6
-63
-5
-3
10
2
0
133546 133859 25851 26161 32 32 0
132
6
1
0
139130 139446 32115 32426 44 44 0
156
1
1
1
1
6
-63
-5
-3
10
2
0
139133 139446 25851 26161 32 32 0
132
6
1
0
165936 166245 26161 25851 18 18 0
-286
0
176046 176149 70389 70492 0 0 0
0
177450 178290 38070 38912 110 110 0
29
5
1
-38
-1
-1
-16
-1
-94
-28
5
65
1
1
-54
-1
-7
15
0
291157 291580 193015 193440 45 45 0
-265
-1
-1
-42
77
4
0
291157 291580 790 365 41 41 0
-265
-1
-1
-42
77
4
0
291631 292418 193935 194758 86 86 0
8
2
-72
-207
-1
-1
-1
-1
-1
-1
-1
-1
-1
-1
-1
-1
-1
-1
-1
-1
-1
-1
-1
-1
107
33
1
1
1
1
1
1
1
1
1
-33
-1
-1
-1
-1
-1
-1
-1
-1
-3
-1
-1
-1
-1
-1
-1
-9
-1
-1
-1
-1
-1
-1
-1
-1
-1
-1
0
292418 293529 194890 196083 106 106 0
-327
-1
-1
-1
-1
-1
-1
-1
-1
-1
-1
-1
-1
-1
-1
-1
-301
-1
-1
-1
-1
-1
-1
-1
-1
-1
-1
-1
-1
-24
-1
-1
-1
-1
-1
-1
-1
-1
-1
-1
-1
-1
-2
-1
-1
-1
-1
-4
-1
-285
-1
-1
-1
-1
-1
-1
-3
-1
-1
-1
-1
-1
-1
-1
-1
-1
-1
-4
-78
-1
-1
-1
-1
-1
-1
-1
-1
-1
-1
-1
-1
-1
0
293599 296121 196240 198693 213 213 0
-118
-1
-1
-1
-1
-1
-1
-1
-1
-1
-1
-1
-1
-1
-1
-1
-1
-1
-1
-361
-1
-1
-1
-1
-1
-1
-1
-1
-1
-1
-1
-1
-1
-1
-1
-1
-1
-1
-1
-1
-1
-1
-1
-1
-1
-1
-1
-1
-1
-1
-950
673
1
1
1
1
1
1
1
1
1
1
1
1
1
1
1
1
1
1
1
1
1
1
1
1
1
1
1
1
1
1
1
1
1
1
1
1
1
1
1
1
1
1
1
1
1
1
1
1
1
1
1
1
1
1
1
1
1
1
1
1
1
1
1
1
1
1
1
1
1
1
1
5
1
1
1
1
1
1
1
1
1
1
1
145
1
1
1
1
1
1
1
1
1
1
1
3
1
1
1
1
1
1
1
3
1
1
1
6
1
1
1
1
6
5
1
1
1
1
1
0
295951 298060 198379 200515 224 224 0
-227
-1
-1
-1
-1
-1
-1
-1
-1
-1
-1
-1
-1
-1
-1
-1
-1
-1
-1
-1
-1
-1
-1
-1
-1
-1
-1
-1
-1
-1
-1
-1
-1
-1
-1
-1
-1
-1
-1
-1
-1
-1
-1
-1
-1
-1
-1
-1
-1
-1
-1
-1
-1
-1
-1
-1
-1
-1
-1
-1
-1
-1
-1
-1
-1
-1
-1
-1
-1
-6
-1
-1
-1176
-1
-1
-103
-30
-1
-1
115
1
1
4
1
187
1
1
3
6
1
1
1
1
1
1
1
1
1
1
1
1
1
1
1
1
1
1
1
1
1
1
1
1
1
1
1
1
1
1
1
1
1
21
1
1
1
1
1
2
-21
6
7
8
18
1
1
1
1
25
-24
-1
-1
-11
-24
-1
-27
9
0
297896 298090 200305 200493 28 28 0
-10
6
-12
5
6
26
22
1
1
1
1
1
1
1
32
8
5
8
-31
-1
-1
-1
-1
-1
-1
-1
0
297880 298085 200307 200514 23 23 0
16
25
-13
-1
-22
-1
-4
32
13
1
-13
-25
9
-7
-5
22
0
>ChrIII ChrI 307923 200515
79243 79552 26161 25851 18 18 0
-286
0
79720 80061 34098 34439 4 4 0
0
80067 80199 34090 33958 2 2 0
0
113359 113690 32095 32426 13 13 0
0
113382 113690 25851 26161 62 62 0
132
6
1
-13
-1
-1
-1
-1
-7
79
0
132031 132305 32152 32426 27 27 0
0
138968 139298 26169 25837 18 18 0
-268
-30
0
144603 144925 26161 25837 16 16 0
-260
-30
0
146711 147029 32426 32107 21 21 0
-35
0
221759 222068 25851 26161 18 18 0
-20
0
289326 289637 32426 32112 45 45 0
62
-14
-51
-39
-1
0
302219 302622 38524 38932 63 63 0
-8
-66
-1
-1
-1
-1
-1
311
7
0
303634 304055 193015 193440 49 49 0
-256
-1
-1
-2
42
-8
0
303634 304055 790 365 47 47 0
-256
-1
-1
-2
42
-8
0
304106 304892 193935 194758 91 91 0
8
2
-72
-47
-160
-1
-1
-1
-1
-1
-1
-1
-1
-1
-1
-1
-1
-1
-1
-1
-1
-1
-1
-1
-1
107
33
1
1
1
1
1
1
1
1
1
-33
-1
-1
-1
-1
-1
-1
-1
-1
-3
-1
-1
-1
-1
-1
-1
-9
-1
-1
-1
-1
-1
-1
-1
-1
-1
-1
0
304892 306001 194890 196083 111 111 0
-327
-1
-1
-1
-1
-1
-1
-1
-1
-1
-1
-1
-1
-1
-1
-1
-223
-78
-1
-1
-1
-1
-1
-1
-1
-1
-1
-1
-1
-1
-24
-1
-1
-1
-1
-1
-1
-1
-1
-1
-1
-1
-1
-2
-1
-1
-1
-1
-4
-1
-125
-160
-1
-1
-1
-1
-1
-1
-3
-1
-1
-1
-1
-1
-1
-1
-1
-1
-1
-4
-78
-1
-1
-1
-1
-1
-1
-1
-1
-1
-1
-1
-1
-1
0
306071 306717 196240 196934 63 63 0
-118
-1
-1
-1
-1
-1
-1
-1
-1
-1
-1
-1
-1
-1
-1
-1
-1
-1
-1
-361
-1
-1
-1
-1
-1
-1
-1
-1
-1
-1
-1
-1
-1
-1
-1
-1
-1
-1
-1
-1
-1
-1
-1
-1
-1
-1
-1
-1
-1
-1
141
1
0
306708 306841 197267 197401 8 8 0
-47
0
>contig_35_np12121212 ChrI 4850 200515
3738 4209 193015 193489 40 40 0
-265
-1
-1
35
-142
0
3738 4300 790 222 48 48 0
-265
-1
-1
35
-142
-70
-1
-1
0
4395 4535 200377 200514 20 20 0
30
-11
-1
-1
-9
-1
-1
-24
8
25
1
1
1
1
1
1
1
1
-24
0
4397 4548 200337 200488 16 16 0
30
-11
19
5
16
5
-38
-11
-1
-1
0
4394 4596 200304 200493 23 23 0
12
6
1
7
5
7
-35
-1
-4
8
22
1
5
11
1
1
-31
5
6
4
10
0
4443 4620 200305 200493 22 22 0
-12
-1
-45
-1
-1
-1
-1
-1
-1
-1
18
1
-25
25
-31
-1
-1
0
4456 4639 200305 200493 22 22 0
-11
11
11
6
-11
6
-32
-1
-1
-3
-1
-11
-2
-5
-14
-3
29
1
4
0
4530 4780 200305 200515 49 49 0
16
1
1
-12
-13
-27
5
8
24
1
1
1
1
1
1
1
1
20
34
1
4
6
1
4
25
1
1
1
1
1
1
1
1
1
1
1
1
1
1
1
1
1
1
1
1
4
0
4610 4797 200305 200496 24 24 0
-13
-6
29
1
1
1
21
-7
4
-12
-8
-6
-16
-1
-4
-27
-6
-1
-1
22
1
4
0
>contig_48_np12121212 ChrI 1276 200515
902 1095 200324 200513 23 23 0
-6
-8
-1
-33
-5
-29
-1
-1
11
24
13
6
1
4
33
1
1
1
1
17
0
902 1032 200370 200514 19 19 0
14
-31
-1
-1
-3
-9
-1
-1
-13
-5
-11
-1
-1
-3
-22
-1
0
904 1002 200410 200515 9 9 0
5
-10
-1
-4
-58
-1
-1
-1
-1
0
904 1121 200313 200515 39 39 0
-11
-15
-6
27
1
1
1
1
1
1
1
1
1
1
1
1
-50
-3
-1
-4
26
1
1
1
1
1
13
1
1
1
1
-30
-12
0
948 1171 200305 200514 34 34 0
-11
-16
10
1
17
1
1
1
1
1
21
1
1
1
1
1
1
7
32
5
-17
-1
-7
-5
-8
7
3
34
0
978 1184 200305 200515 22 22 0
-13
-1
-1
-12
-7
-21
13
5
14
31
1
1
1
-27
-1
-1
-8
11
-16
-1
0
1040 1195 200305 200466 28 28 0
-13
-6
-14
-1
-26
-1
-1
-1
21
1
1
1
1
1
1
1
1
1
-21
-1
-1
-1
-18
-1
-1
-11
0
>contig_4_np12121212 ChrI 1235 200515
1 95 200400 200305 6 6 0
24
1
-13
-1
-1
0
2 124 200466 200337 8 8 0
-12
-31
-7
-3
-1
-30
-1
0
1 258 200481 200305 92 92 0
-14
-1
24
1
1
-16
20
1
27
6
-12
-1
24
1
1
1
1
1
1
1
1
1
1
1
1
1
1
1
1
1
1
1
1
1
1
1
1
1
1
1
1
1
1
1
1
1
1
1
1
1
1
1
1
1
1
1
1
1
1
1
1
1
1
1
1
1
1
1
1
1
1
1
1
1
1
1
1
1
1
1
1
1
1
10
1
1
1
1
1
1
1
0
1 258 200508 200305 73 73 0
-14
-1
-25
-1
-1
-5
-7
8
1
-20
68
1
1
1
1
1
1
1
1
1
1
1
1
1
1
1
1
1
1
1
1
1
1
1
1
1
1
1
1
1
1
1
1
1
1
1
1
1
1
1
1
1
1
1
1
1
1
15
4
1
1
1
12
1
1
1
1
1
1
1
0
96 367 200514 200305 71 71 0
7
-20
-1
-1
-1
22
1
1
1
5
1
21
6
12
6
7
32
1
1
1
1
2
24
1
20
1
1
1
1
1
1
1
1
1
1
1
1
1
1
1
1
1
1
1
1
1
1
1
1
1
1
1
6
1
1
1
1
1
1
1
1
1
1
1
1
5
1
7
1
1
0
184 382 200515 200305 30 30 0
8
-15
-40
-1
-1
-3
-7
-12
-1
-1
-1
-1
-1
-1
41
1
1
1
1
1
1
-22
-1
-1
-1
-12
-10
-6
0
233 418 200513 200332 17 17 0
12
1
1
-42
-6
-38
5
9
6
6
-12
-1
17
2
0
224 420 200514 200309 26 26 0
8
1
15
-12
10
-31
-4
-1
-1
-1
-28
-1
-1
-2
16
-20
-1
-1
-1
0
>ChrVI ChrIII 298147 311132
1 364 165 511 47 47 0
32
1
6
1
16
12
15
-12
-17
16
1
1
23
6
-22
-1
12
1
1
1
3
7
-27
-1
-1
-3
20
1
1
1
1
12
5
7
-8
43
4
-13
-9
0
2 200 220 420 21 21 0
20
1
1
3
18
-15
14
11
-28
-1
-3
-7
-6
-1
-6
-12
-7
-6
27
1
0
2 222 329 511 50 50 0
37
1
1
1
1
35
23
-16
-1
-9
28
1
1
1
1
1
1
1
1
1
1
1
1
1
1
1
1
1
1
1
1
1
1
1
8
1
1
1
1
1
1
1
1
1
5
-22
0
4 233 310992 310800 60 60 0
-29
-1
-8
-1
-1
-21
41
-30
23
1
1
1
1
1
1
1
1
1
1
1
1
1
1
1
1
1
1
1
1
1
1
1
1
1
12
1
1
1
1
1
1
1
1
1
1
1
1
1
1
1
1
0
4 364 127 490 50 50 0
-30
-1
-1
-6
-36
5
23
-13
-2
-11
19
8
-21
9
-25
-1
-1
-1
25
1
1
1
1
1
1
1
1
16
8
6
33
1
1
3
-25
-1
-1
-1
-1
-1
-1
-1
-25
-1
-7
0
1 323 311044 310792 91 91 0
7
8
1
27
1
-14
-1
-1
-1
-14
30
12
28
13
16
10
11
8
1
31
1
1
1
1
1
1
1
1
1
1
1
1
1
1
1
1
1
1
1
1
1
1
1
1
1
1
1
1
1
1
1
1
1
1
1
1
1
1
1
1
1
1
1
1
1
1
1
1
1
1
1
1
1
1
1
1
1
1
1
1
25
-5
0
54 256 42 253 21 21 0
-5
15
-23
-1
-30
-28
-1
7
-10
-25
-8
-1
12
7
-29
-1
-6
0
95 367 311090 310808 33 33 0
-12
-6
18
25
-22
-23
-1
-1
-1
-1
-22
27
6
-18
-1
-1
-13
6
-68
-7
0
1 367 96 460 45 45 0
-17
-1
-1
-5
-14
4
-20
-2
15
-12
16
6
7
-18
-3
-1
26
21
-7
-14
-8
12
-8
-1
28
1
1
1
1
-12
-1
50
1
1
1
1
1
1
1
1
-29
-1
0
146 316 47 222 16 16 0
-6
26
1
1
37
1
-12
-1
-24
-1
-1
-6
-8
-1
-33
0
124 314 48 241 19 19 0
-12
-6
-12
7
-20
-4
-6
14
1
-52
-6
12
6
1
1
-24
-1
0
191 346 47 201 16 16 0
26
-12
-1
-5
-20
5
-12
6
7
-7
14
4
37
0
204 367 311091 310932 19 19 0
-30
-6
7
34
1
1
1
1
1
1
8
1
1
-46
-1
-1
-8
-1
0
232 364 47 183 20 20 0
-20
-1
-1
-1
-1
-1
-1
-17
26
1
1
1
1
1
1
1
-41
-1
-1
-1
0
49199 49290 145562 145473 4 4 0
83
4
0
70611 70703 118423 118331 3 3 0
0
95175 95257 136969 136889 3 3 0
73
1
0
113872 113964 136890 136979 6 6 0
9
1
1
0
114044 114365 118663 118342 19 19 0
0
114046 114320 137277 137003 20 20 0
0
114083 114365 146092 146374 14 14 0
0
132246 132509 146376 146105 17 17 0
-137
-3
-1
-1
-1
-1
-1
-3
0
132236 132509 118330 118611 23 23 0
-147
-3
-1
-1
-1
-1
-1
-3
0
132293 132509 137003 137227 17 17 0
-90
-6
-1
-1
-1
-4
-1
-2
0
132569 132725 146257 146106 20 20 0
47
1
1
1
1
6
-79
0
132569 132776 118459 118661 34 34 0
47
1
1
1
1
6
-79
0
132602 132777 145935 145760 3 3 0
0
132604 132776 289229 289401 3 3 0
0
132604 132776 84382 84210 4 4 0
0
133518 133859 118325 118661 45 45 0
181
1
1
1
1
6
-79
0
133546 133859 146069 145761 27 27 0
21
30
81
6
1
0
133546 133862 289093 289404 28 28 0
21
30
81
6
1
0
133543 133808 146366 146106 25 25 0
156
1
1
1
1
6
-79
0
133588 133860 289067 288803 47 47 0
101
1
8
1
1
1
1
7
26
-64
0
133580 133859 137003 137277 42 42 0
118
1
1
1
1
7
-79
0
133543 133859 84522 84210 30 30 0
29
106
6
1
0
139110 139450 118330 118665 45 45 0
176
1
1
1
1
6
-79
0
139133 139448 289093 289403 28 28 0
21
30
81
6
1
0
139133 139484 146069 145719 31 31 0
21
30
81
6
1
-175
-4
-1
-2
0
139130 139395 146366 146106 25 25 0
156
1
1
1
1
6
-79
0
139175 139452 289067 288799 48 48 0
101
1
8
1
1
1
1
7
26
-64
64
0
139167 139446 137003 137277 42 42 0
118
1
1
1
1
7
-79
0
139130 139446 84522 84210 30 30 0
29
106
6
1
0
139661 139737 121911 121987 0 0 0
0
165936 166258 145761 146082 11 11 0
260
0
165936 166258 289401 289080 10 10 0
260
0
165935 166268 84209 84542 4 4 0
0
165935 166261 118662 118337 63 63 0
-74
80
6
1
1
1
1
-14
-1
-5
-105
0
165987 166258 146106 146376 49 49 0
-22
80
6
1
1
1
1
-14
-1
-5
-105
0
281616 282313 308481 309178 62 62 0
638
-5
0
291069 291583 309974 310484 37 37 0
-394
40
1
36
1
1
0
291069 291580 1294 784 44 44 0
343
1
-9
-35
-8
77
4
0
297807 298091 353 114 70 70 0
25
1
7
1
13
10
-6
19
-8
-6
-1
27
1
1
1
1
1
1
1
1
1
1
1
1
1
1
1
1
1
1
1
1
1
1
1
1
1
1
1
1
1
1
1
1
16
1
1
1
1
1
1
1
1
1
22
1
1
6
1
-32
-1
-1
-1
-1
-1
-1
-1
27
7
0
297807 298072 310832 311091 29 29 0
-23
-1
-4
26
2
11
2
9
9
7
11
1
1
-11
6
6
-18
-31
-1
-4
6
14
5
23
1
-12
-1
-4
0
297812 297964 198 47 15 15 0
27
47
1
1
7
-6
-12
-1
-11
-12
27
0
297812 298014 239 47 28 28 0
-20
-1
13
1
1
35
1
9
25
1
1
1
1
1
1
1
1
-31
-1
-1
-1
18
0
297807 298091 397 90 42 42 0
7
25
-13
-6
8
-6
13
6
7
-32
-1
-7
-1
-1
24
-6
-9
-8
-20
-1
-1
-1
-1
-1
-1
-1
-1
-1
-1
-1
-1
-1
-21
-12
-1
-21
-1
-1
-3
13
5
0
297807 298091 416 131 36 36 0
7
-30
-1
-1
-1
-1
-22
-6
-7
-1
14
7
15
27
1
13
7
-22
16
1
1
3
-21
27
-7
-5
-6
0
297807 298101 296 37 65 65 0
7
-7
-5
-20
-1
-1
-1
-1
-1
-1
-1
-1
22
4
10
-37
-1
12
1
4
6
6
1
7
29
1
7
39
1
1
1
1
1
1
1
1
1
1
1
1
1
1
1
1
1
1
1
1
1
1
1
1
1
1
1
1
1
1
1
1
1
0
297833 298091 511 252 29 29 0
-26
-32
38
1
1
1
1
1
1
26
-26
-32
-1
-1
-1
-1
13
-12
-33
-1
9
0
297812 298091 310797 311038 64 64 0
15
-7
-43
7
9
6
1
1
1
-23
10
-8
-1
-12
-7
-6
-9
21
1
1
3
1
7
5
24
1
1
1
1
1
1
1
1
1
1
1
1
1
1
1
1
1
1
1
1
1
1
1
1
1
1
1
1
1
22
1
0
297833 298091 511 241 53 53 0
-26
28
1
1
7
6
1
1
1
1
6
-27
-1
-1
-1
-16
-1
-1
-1
-1
-1
-1
-1
-1
-1
-1
-1
23
1
1
1
1
1
-16
-1
-1
-1
-1
-1
-1
-7
-1
-1
-1
-26
-8
8
-19
24
1
0
297807 298101 310805 311101 38 38 0
7
-7
-5
14
20
2
19
-6
7
-21
-11
12
-25
-13
-1
-1
-8
-5
-1
-4
23
1
1
23
1
9
-10
-1
-4
8
0
>ChrVII ChrIII 1073744 311132
2 291 192 483 44 44 0
27
3
1
45
-12
-1
-1
30
1
1
1
1
1
1
-27
-1
-57
-7
14
3
1
-24
-1
-1
-1
-1
-1
-1
-1
-1
-1
17
1
-15
0
1 291 311070 310818 70 70 0
-10
29
7
1
1
7
16
7
18
-7
-7
-1
-1
13
9
-23
-14
-7
-1
-22
-6
-1
-1
22
1
1
1
1
1
1
1
1
1
1
1
1
1
1
1
1
1
1
1
1
1
1
1
1
1
1
1
1
1
1
1
1
1
1
1
1
1
1
1
1
0
11 291 281 511 63 63 0
-29
-1
-1
13
8
1
-29
19
4
6
-13
33
1
1
1
1
1
1
1
1
1
1
1
1
1
1
1
1
1
1
29
1
1
1
1
1
1
1
1
1
1
1
1
1
1
1
1
1
1
1
1
1
1
1
16
8
1
1
1
5
0
1 627 86 707 121 121 0
-11
-1
-1
-27
-1
-1
-1
-21
-1
32
1
1
5
1
11
5
-24
-1
-1
27
1
-19
42
-12
-1
-4
-6
-7
-1
-1
38
13
3
1
24
1
1
14
-35
-1
-1
-1
-1
-1
-1
-1
-1
-5
-7
21
1
1
1
1
1
1
1
1
1
1
1
1
1
1
1
1
1
1
1
1
1
1
1
1
1
1
1
1
6
1
3
1
1
3
1
-54
-2
3
-14
-1
-1
-1
-1
-1
-1
-3
-5
-1
-1
-1
-1
-2
-1
-15
-18
0
1 94 310889 310801 11 11 0
-16
-1
-1
22
1
19
1
5
1
1
24
0
26 291 311091 310818 44 44 0
27
1
1
22
1
12
-18
6
24
7
1
-21
11
1
20
-11
-1
-1
18
5
3
-22
-1
-1
-1
-1
-1
-1
-1
-1
-1
-1
-1
-1
-1
-6
-1
-1
-1
-1
0
11 285 311082 310803 38 38 0
16
-24
-4
25
6
12
23
4
41
17
-17
-22
6
-31
-1
-1
-1
-1
-1
-1
-1
-7
-1
0
65 444 47 427 120 120 0
-25
7
-12
-8
-1
16
14
1
1
1
29
1
-46
-1
-1
-1
-1
-1
-1
-1
-1
-1
-1
-1
-1
-1
-1
-1
-1
-1
-1
-1
-1
-1
-1
-1
-10
-1
-23
-16
-1
-1
-1
-1
-1
-1
-1
-1
-1
-1
-1
-1
-1
-1
-1
-1
-1
-1
-12
-1
21
3
1
5
5
20
1
1
1
1
1
1
1
1
1
1
-14
-1
-1
-3
-7
20
1
1
1
1
1
1
1
1
1
1
1
1
1
1
1
1
1
1
1
1
1
1
1
1
1
1
1
1
7
1
1
0
1 197 311003 310800 23 23 0
-10
-13
-1
-18
-28
-1
-1
-13
12
7
33
1
1
1
-11
-33
-1
-1
-3
0
52 423 311091 310800 112 112 0
27
17
-8
4
-30
-1
-1
-1
-12
-1
29
1
4
29
17
3
1
7
11
4
6
8
1
-25
-1
-1
-1
-1
17
1
1
1
1
1
1
1
1
1
1
1
1
1
1
1
1
1
1
1
1
1
1
1
1
1
1
1
1
1
1
1
1
1
1
1
1
1
1
1
1
1
1
1
1
1
1
1
1
12
1
1
1
1
1
1
1
1
1
1
1
1
1
1
1
1
1
1
1
1
1
1
1
1
1
1
0
286 444 311091 310939 22 22 0
-8
-1
-17
11
7
24
1
1
1
1
1
1
1
1
1
-19
-3
-5
-1
38
0
619 1065 310461 310020 44 44 0
28
1
1
1
24
1
-45
-34
8
0
642 1065 825 1248 35 35 0
5
-73
-5
-30
15
1
0
1863 3050 302556 301369 174 174 0
-9
-1
52
1
20
10
40
1
1
6
1
-17
-1
-1
-99
-188
-1
-1
-7
-1
-1
-13
-1
-1
115
67
11
1
-3
10
-198
-1
141
15
1
143
0
69481 69821 84687 85027 2 2 0
0
69473 69827 162915 163269 8 8 0
0
70086 70417 118661 118330 12 12 0
0
70085 70360 137278 137003 18 18 0
0
70123 70407 146092 146376 13 13 0
0
70082 70352 288800 289067 36 36 0
-66
14
51
39
1
0
107064 107395 145761 146092 3 3 0
0
107064 107395 289401 289070 4 4 0
0
107062 107385 84208 84532 11 11 0
-262
0
107115 107369 146106 146360 47 47 0
-22
80
6
1
1
1
1
-14
-1
-5
-81
-32
0
107063 107353 118662 118373 59 59 0
-74
80
6
1
1
1
1
-14
-1
-5
-81
0
112688 113022 289404 289070 2 2 0
0
112691 113023 145761 146093 3 3 0
0
112691 113012 84210 84532 10 10 0
-259
0
112742 112996 146106 146360 48 48 0
-22
80
6
1
1
1
1
-14
-1
-5
-80
-31
0
112691 112999 118661 118353 60 60 0
-73
80
6
1
1
1
1
-14
-1
-5
-80
-31
0
113102 113316 118661 118444 17 17 0
-167
-1
-1
0
113102 113318 137277 137058 16 16 0
-177
-1
-1
0
113139 113318 146092 146274 14 14 0
-130
-1
-1
0
116583 116914 118661 118329 42 42 0
-73
0
116634 116903 146106 146376 29 29 0
-22
0
123907 123990 145555 145473 1 1 0
75
0
187309 187395 145473 145559 2 2 0
0
207056 207188 85034 85166 2 2 0
0
324797 325137 163265 162925 4 4 0
0
324798 325140 85028 84686 5 5 0
0
329591 329926 289068 289401 10 10 0
46
30
0
329602 329926 146083 145761 8 8 0
35
30
0
329616 329926 118353 118661 56 56 0
-132
-6
-1
13
1
1
1
1
7
-79
0
329619 329875 146360 146106 45 45 0
-129
-6
-1
13
1
1
1
1
7
-79
0
329592 329926 84543 84210 13 13 0
44
0
330398 330491 82701 82608 4 4 0
5
-6
0
403372 403460 82607 82695 2 2 0
7
-74
0
403471 403801 163261 162925 18 18 0
-106
-187
-1
-3
-1
-2
0
403467 403803 85029 84687 20 20 0
-110
-187
-1
-3
-1
-2
0
410870 411197 289406 289080 10 10 0
265
0
410875 411197 145761 146082 11 11 0
260
0
410875 411207 84210 84542 3 3 0
0
410926 411197 146106 146376 49 49 0
-22
80
6
1
1
1
1
-14
-1
-5
-105
0
410875 411200 118661 118337 63 63 0
-73
80
6
1
1
1
1
-14
-1
-5
-105
0
416500 416840 289404 289065 14 14 0
263
0
416503 416825 145761 146082 11 11 0
260
0
416503 416836 84210 84543 3 3 0
0
416503 416828 118661 118337 63 63 0
-73
80
6
1
1
1
1
-14
-1
-5
-105
0
416554 416825 146106 146376 49 49 0
-22
80
6
1
1
1
1
-14
-1
-5
-105
0
427403 427541 85031 85169 3 3 0
0
540069 540142 82686 82613 0 0 0
0
559992 560332 85027 84687 1 1 0
0
559992 560330 163263 162925 4 4 0
0
648277 648599 289401 289080 11 11 0
258
0
648277 648599 145761 146082 11 11 0
258
0
648276 648609 84209 84542 7 7 0
0
687227 687559 118329 118661 9 9 0
0
687251 687559 289093 289401 58 58 0
21
30
81
6
1
-13
-1
-1
-1
-1
-7
79
0
687238 687522 146376 146092 9 9 0
0
687293 687559 289067 288804 34 34 0
101
1
40
51
-13
0
687285 687565 137003 137283 16 16 0
0
687222 687564 146098 145756 65 65 0
-9
-4
4
1
34
30
81
6
1
-13
-1
-1
-1
-1
-7
79
0
688963 689241 84264 84542 2 2 0
0
688963 689231 145815 146082 11 11 0
206
0
688963 689231 289347 289080 10 10 0
206
0
688954 689234 118618 118337 55 55 0
-8
-1
-21
80
6
1
1
1
1
-14
-1
-5
-105
0
713826 713906 121907 121987 1 1 0
0
717891 718224 118330 118661 60 60 0
-155
-6
-1
13
1
1
1
1
7
-79
0
717911 718224 84522 84210 12 12 0
29
0
717911 718173 146366 146106 41 41 0
-135
-6
-1
13
1
1
1
1
7
-79
0
717914 718225 146069 145760 10 10 0
20
31
0
717914 718224 289093 289401 11 11 0
20
31
0
718579 718765 118659 118472 17 17 0
13
-59
-91
0
718615 718896 146092 146376 41 41 0
-36
-91
-104
0
718579 718858 137275 136994 45 45 0
13
-59
-91
-104
0
721712 722029 84209 84522 32 32 0
177
1
5
105
0
721713 722026 145761 146069 27 27 0
176
1
5
81
30
0
721713 722026 289401 289093 29 29 0
176
1
5
81
30
0
721695 722052 118678 118327 48 48 0
6
-85
80
5
1
1
1
1
0
721713 721992 137277 137003 43 43 0
-73
80
5
1
1
1
1
0
721764 722029 146106 146366 27 27 0
-22
80
5
1
1
1
1
0
721713 721984 288804 289067 48 48 0
-62
62
28
6
1
1
1
1
9
1
0
762322 762654 84210 84544 35 35 0
-152
-6
-1
-1
-1
-1
14
1
5
108
0
762322 762642 289401 289080 38 38 0
-152
-6
-1
-1
-1
-1
14
1
5
81
30
0
762322 762642 145761 146082 38 38 0
-152
-6
-1
-1
-1
-1
14
1
5
81
30
0
762317 762645 118665 118337 35 35 0
5
-73
0
762373 762642 146106 146376 30 30 0
-22
0
762322 762580 288804 289060 46 46 0
-62
62
41
1
0
777531 777739 84685 84893 3 3 0
0
777535 777739 162925 163129 4 4 0
0
777739 778049 289401 289093 10 10 0
260
30
0
777739 778052 84210 84522 12 12 0
284
0
777738 778049 145760 146069 9 9 0
261
30
0
777790 778052 146106 146366 42 42 0
-22
80
6
1
1
1
1
-14
-1
-5
0
777739 778072 118661 118330 59 59 0
-73
80
6
1
1
1
1
-14
-1
-5
0
783326 783639 289404 289093 10 10 0
263
30
0
783329 783642 84210 84522 12 12 0
284
0
783329 783639 145761 146069 9 9 0
260
30
0
783329 783662 118661 118330 58 58 0
-73
80
6
1
1
1
1
-14
-1
-5
0
783380 783642 146106 146366 42 42 0
-22
80
6
1
1
1
1
-14
-1
-5
0
783663 783806 163124 163267 2 2 0
0
783663 783802 84888 85027 1 1 0
0
801047 801371 289079 289401 9 9 0
35
30
0
801047 801371 146083 145761 8 8 0
35
30
0
801061 801371 118353 118661 56 56 0
-132
-6
-1
13
1
1
1
1
7
-79
0
801064 801320 146360 146106 44 44 0
-129
-6
-1
13
1
1
1
1
7
-79
0
801038 801371 84542 84210 16 16 0
43
0
801371 801523 84878 85031 9 9 0
-111
0
801371 801519 163114 163263 8 8 0
-111
0
823520 823857 118329 118661 44 44 0
177
1
1
1
1
6
-79
0
823544 823857 146069 145761 27 27 0
21
30
81
6
1
0
823544 823857 289093 289401 28 28 0
21
30
81
6
1
0
823541 823806 146366 146106 25 25 0
156
1
1
1
1
6
-79
0
823586 823857 289067 288804 47 47 0
101
1
8
1
1
1
1
7
26
-64
0
823578 823857 137003 137277 42 42 0
118
1
1
1
1
7
-79
0
823541 823857 84522 84210 30 30 0
29
106
6
1
0
824052 824131 136969 136891 2 2 0
72
0
835773 835909 85167 85031 3 3 0
0
854408 854687 118612 118327 23 23 0
-24
-73
-1
-1
-1
-1
0
854408 854664 146104 146366 15 15 0
-24
-75
-1
-1
-1
-1
0
854408 854627 137228 137003 22 22 0
-24
-75
-1
-1
-1
-1
0
854403 854661 289357 289093 51 51 0
-103
-1
-1
-1
-1
-1
-6
-1
-1
-1
-1
14
1
5
81
30
0
854404 854619 288849 289067 31 31 0
-17
62
-19
-1
-1
-4
-1
15
1
0
854685 854957 84755 85027 1 1 0
0
854685 854957 162991 163263 1 1 0
0
855056 855391 118326 118661 11 11 0
0
855083 855340 289093 289350 46 46 0
21
30
81
6
1
-13
-1
-1
-1
-1
-7
79
0
855083 855391 146069 145761 56 56 0
21
30
81
6
1
-13
-1
-1
-1
-1
-7
79
0
855081 855340 143986 143731 38 38 0
125
12
1
59
-7
18
-4
11
0
855070 855354 146376 146092 8 8 0
0
855125 855391 289067 288804 33 33 0
101
1
40
51
-13
0
855117 855391 137003 137277 14 14 0
0
855471 855563 145565 145473 3 3 0
0
858037 858369 84542 84210 16 16 0
0
858044 858369 118337 118661 57 57 0
-42
-106
-6
-1
13
1
1
1
1
7
-79
0
858047 858318 146376 146106 43 43 0
-39
-106
-6
-1
13
1
1
1
1
7
-79
0
858047 858378 289080 289410 22 22 0
66
0
858088 858369 136998 137277 55 55 0
80
1
4
21
-16
-3
8
-79
0
858032 858384 146097 145746 29 29 0
81
-257
4
0
910341 910428 136885 136969 4 4 0
13
1
1
0
910694 911006 118350 118661 57 57 0
-24
-111
-6
-1
13
1
1
1
1
7
-79
0
910694 911006 84522 84210 9 9 0
0
910697 911006 289093 289401 5 5 0
50
0
910697 911006 146069 145761 6 6 0
50
0
910694 910955 146366 146106 46 46 0
-23
-112
-6
-1
13
1
1
1
1
7
-79
0
1059747 1060274 309834 310359 73 73 0
20
50
0
1059860 1060275 1323 909 48 48 0
373
1
-8
0
>ChrVIII-1 ChrIII 201702 311132
1 308 298 511 102 102 0
-38
-30
-1
6
22
28
1
1
1
1
1
1
1
1
1
12
1
1
1
1
1
1
1
1
1
1
1
1
1
1
1
1
1
1
1
1
1
1
1
1
1
1
1
1
1
1
1
1
1
1
1
1
1
1
1
1
1
16
1
1
1
1
1
1
1
1
29
1
1
1
1
1
1
1
1
1
1
1
1
1
1
1
1
1
1
1
1
1
1
1
1
1
1
1
1
5
11
1
1
1
0
1 1221 62 1294 139 139 0
-10
-1
-31
35
18
1
1
1
1
-17
-6
-1
-7
-10
-7
-3
-5
-9
-21
12
-20
-1
-12
-39
12
-26
-6
31
9
16
7
6
-27
-1
-1
-1
-13
-11
-7
-6
-5
-2
-10
29
-3
12
11
-74
-2
-113
67
1
1
1
1
1
1
4
1
1
1
5
1
-27
-1
-6
-1
-1
-37
-346
0
1 172 310965 310803 23 23 0
20
29
12
1
4
10
-21
-1
-6
-6
13
27
1
1
1
1
1
0
38 423 48 463 73 73 0
-31
5
8
-8
-1
-10
-1
23
-26
-1
6
23
11
1
5
7
17
1
5
8
9
-12
-5
-14
-1
-37
-1
-7
18
10
-7
31
6
-24
-1
-1
-1
-1
-1
-1
-1
-1
-1
-1
-1
-1
-1
-1
-1
-1
-1
-1
-1
-1
-1
-1
-1
-1
-1
-1
-1
-1
-1
-1
-1
-1
0
6 298 311069 310797 43 43 0
15
12
-45
-1
-5
6
8
18
1
31
-7
-9
-20
-1
7
-12
19
23
1
1
1
1
1
1
1
1
1
1
1
1
1
12
1
1
1
24
0
56 1221 311091 309974 164 164 0
-8
-1
10
9
-16
-1
23
12
-8
-3
7
7
-20
27
1
1
24
-13
-1
14
6
-14
7
23
6
-7
42
1
1
1
1
1
1
1
1
1
1
1
6
3
8
5
1
1
1
1
1
1
1
4
1
9
1
1
1
1
1
1
1
1
1
1
-35
291
1
1
1
1
1
1
1
1
1
1
1
6
1
-33
-3
-1
-34
5
38
-7
-1
-297
0
265 421 47 200 17 17 0
-26
18
-13
-12
-5
-12
24
1
1
1
1
1
27
0
7466 8418 302540 301576 123 123 0
41
-29
47
1
-19
-1
-1
-287
-1
-1
-19
-1
-1
-1
-1
-1
238
-163
-2
-76
0
81437 81750 289401 289093 27 27 0
176
1
5
81
30
0
81437 81753 84210 84522 29 29 0
176
1
5
105
0
81436 81750 145760 146069 26 26 0
177
1
5
81
30
0
81437 81753 118661 118350 38 38 0
-73
80
6
1
1
1
1
0
81488 81753 146106 146366 25 25 0
-22
80
6
1
1
1
1
0
81436 81716 137278 137003 42 42 0
-74
80
6
1
1
1
1
0
81437 81708 288804 289067 47 47 0
-62
62
28
7
1
1
1
1
8
1
0
82023 82354 118661 118330 10 10 0
0
82023 82297 137277 137003 14 14 0
0
82060 82344 146092 146376 10 10 0
0
82074 82333 143731 143986 37 37 0
20
-15
6
-18
6
60
1
10
0
106381 106460 289805 289726 0 0 0
0
123233 123402 145760 145929 1 1 0
0
123234 123402 289401 289233 1 1 0
0
123234 123402 84210 84378 2 2 0
0
123402 123739 84543 84210 28 28 0
44
112
6
1
0
123410 123739 118337 118661 45 45 0
169
1
1
1
1
6
-79
0
123413 123739 289080 289401 31 31 0
34
30
81
6
1
0
123413 123740 146082 145760 30 30 0
34
30
81
6
1
0
123413 123688 146376 146106 30 30 0
166
1
1
1
1
6
-79
0
123475 123739 289060 288804 46 46 0
94
1
8
1
1
1
1
7
26
-64
0
123456 123740 136999 137278 45 45 0
122
1
1
1
1
7
-79
0
123917 124194 118330 118608 19 19 0
-261
0
123940 124228 289093 289382 59 59 0
21
30
81
6
1
-13
-1
-1
-1
-1
-7
0
123940 124228 146069 145780 58 58 0
21
30
81
6
1
-13
-1
-1
-1
-1
-7
0
123913 124232 144010 143696 55 55 0
18
132
12
1
59
-6
81
0
123927 124194 146376 146108 19 19 0
-251
0
123982 124149 289067 288903 14 14 0
101
1
40
0
123974 124194 137003 137224 24 24 0
-204
0
124339 124424 162913 162828 2 2 0
0
>ChrIV ChrIII 1480783 311132
1 231 311046 310803 31 31 0
21
5
-11
-1
-1
-23
-1
-1
-1
-1
-14
-20
-1
-1
-23
12
-7
11
-16
7
-26
-3
-1
0
1 1147 58 1323 248 248 0
28
12
4
1
1
1
5
8
1
12
11
-13
36
13
11
-21
5
28
3
1
4
13
6
1
4
30
-17
12
-12
-1
-1
-5
-25
-1
-1
-1
-1
-1
-1
-5
-1
-1
-1
-13
-1
-1
-1
-1
-1
-1
-1
-1
-1
-1
-1
-1
-1
-1
-25
-1
-1
-1
-1
-1
-1
-1
-1
-1
-1
-1
-1
-15
-1
-1
-1
-1
-1
-1
-1
-1
-1
-1
-1
-1
-1
-1
-1
-1
-1
-1
-1
-1
-1
-1
-1
-3
-1
-1
-6
-1
-1
-1
-1
-1
-1
-1
-1
-1
57
-16
-4
-1
-1
-2
-3
-1
-1
-1
-2
-1
-1
-2
-1
-1
-6
-3
-6
-1
-1
-1
-1
-1
-1
-1
-1
-1
-1
-1
-5
-1
-1
-1
-1
-1
-1
-1
-1
-1
-1
-1
-1
-1
-1
-160
-1
-1
-1
-1
-1
-1
-1
-1
-1
-1
-1
-1
-1
-21
-1
-2
-2
-49
50
1
-9
0
1 216 311007 310797 25 25 0
21
-8
-7
7
-21
-5
-6
12
1
1
1
-28
5
7
15
6
-8
16
1
0
24 1147 42 1323 275 275 0
-5
38
8
-12
-14
-34
-9
-1
-1
-1
-1
-1
21
1
-22
-1
-1
-1
-1
-32
-1
-1
-1
-1
18
7
1
1
1
1
10
3
1
27
1
1
1
1
1
1
-27
-1
-33
-1
-1
-1
-1
-1
-1
-1
-1
-1
-1
-20
-1
-1
-1
-1
-1
-1
-1
-1
-1
-1
-1
-1
-1
-1
-1
-1
-1
-1
-1
-1
-1
-1
-1
-1
-1
-1
-1
-1
-1
-1
-1
-1
-1
-10
-1
-1
-1
-1
-1
-1
-1
-1
-1
-1
-1
-1
-19
-1
-1
-1
-1
-1
-1
-1
-1
-1
-1
-1
-1
-1
-1
-1
-1
-1
-1
-1
-1
-1
-1
-1
-3
-1
-1
-6
-1
-1
-1
-1
-1
-1
-1
-1
-1
57
-16
-4
-1
-1
-2
-3
-1
-1
-1
-2
-1
-1
-2
-1
-1
-6
-3
-6
-1
-1
-1
-1
-1
-1
-1
-1
-1
-1
-1
-5
-1
-1
-1
-1
-1
-1
-1
-1
-1
-1
-1
-1
-1
-1
-160
-1
-1
-1
-1
-1
-1
-1
-1
-1
-1
-1
-1
-1
-21
-1
-2
-2
-49
50
1
-9
0
24 347 311096 310797 50 50 0
-5
-37
-4
24
-18
17
12
1
1
22
-38
20
-33
33
1
1
1
12
1
1
1
1
1
1
1
1
1
1
1
1
1
1
1
1
1
1
0
133 385 311090 310832 31 31 0
6
-23
-1
-1
-8
-26
-5
-12
-7
4
-33
13
26
26
-27
-3
-1
-7
6
26
0
218 402 311091 310895 32 32 0
-26
-1
-1
-3
-1
-28
-1
-1
-1
-1
-1
23
13
1
1
1
-29
-1
-1
-1
-1
-1
-1
-1
28
1
1
-17
0
481 1259 310624 309834 107 107 0
6
111
-58
-1
-1
-1
-1
-1
-1
-1
-1
-1
-1
-1
-1
21
-15
-3
-1
-34
5
38
-17
407
0
63691 63838 85020 85166 9 9 0
65
0
172819 172905 145559 145473 2 2 0
0
317049 317134 145482 145567 3 3 0
0
343154 343468 118350 118662 54 54 0
-135
-6
-1
13
1
1
1
1
7
-79
0
343154 343469 84522 84208 12 12 0
29
0
343154 343416 146366 146106 41 41 0
-135
-6
-1
13
1
1
1
1
7
-79
0
343157 343467 289093 289401 11 11 0
20
31
0
343157 343471 146069 145757 11 11 0
20
31
0
343490 343735 163015 163260 18 18 0
0
343490 343735 84779 85024 19 19 0
17
-4
0
367284 367538 118329 118584 11 11 0
-110
0
367285 367819 146386 145812 103 103 0
-111
-145
-1
-1
-1
-1
-1
-1
-1
-1
-1
-1
-1
-1
-1
-1
-1
-7
-1
-1
-5
-1
-1
-1
-1
-1
-1
-1
-1
-1
-1
-3
-1
-1
-10
-1
-1
-1
-3
-1
21
30
81
6
1
-13
-1
-1
-1
-1
-7
79
0
367350 367537 289067 288882 20 20 0
-46
55
1
40
0
367342 367538 137003 137200 17 17 0
-54
0
367530 367847 118320 118638 10 10 0
-8
0
367562 367819 289093 289350 46 46 0
21
30
81
6
1
-13
-1
-1
-1
-1
-7
79
0
367560 367819 143986 143731 41 41 0
125
12
1
59
-6
19
-4
11
0
367549 368180 146376 145761 35 35 0
286
1
1
1
3
1
11
4
5
1
1
1
3
1
2
50
0
367604 367846 289067 288828 30 30 0
101
1
40
51
-13
0
367596 367847 137003 137254 15 15 0
0
367868 368180 84522 84210 10 10 0
0
367847 368180 118329 118661 61 61 0
-45
-111
-6
-1
13
1
1
1
1
7
-79
0
367871 368183 289093 289404 6 6 0
50
0
373431 373763 118330 118661 61 61 0
-44
-111
-6
-1
13
1
1
1
1
7
-79
0
373451 373763 84522 84210 10 10 0
0
373454 373765 289093 289403 6 6 0
50
0
373454 373778 146069 145746 9 9 0
50
-260
4
0
373451 373712 146366 146106 44 44 0
-23
-112
-6
-1
13
1
1
1
1
7
-79
0
423471 423784 289401 289093 29 29 0
176
1
5
81
30
0
423468 423784 145758 146069 28 28 0
179
1
5
81
30
0
423471 423787 84210 84522 30 30 0
176
1
5
105
0
423471 423787 118661 118350 39 39 0
-73
80
5
1
1
1
1
0
423470 423750 137278 137003 42 42 0
-74
80
5
1
1
1
1
0
423522 423787 146106 146366 24 24 0
-22
80
5
1
1
1
1
0
423471 423742 288804 289067 47 47 0
-62
62
28
6
1
1
1
1
9
1
0
424564 424904 85027 84687 4 4 0
0
424564 424902 163263 162925 5 5 0
0
527145 527224 136889 136969 1 1 0
-9
0
527314 527401 137141 137228 2 2 0
0
527314 527401 146191 146104 2 2 0
0
527314 527401 118525 118612 3 3 0
0
527401 527726 145760 146083 7 7 0
261
30
0
527388 527737 289415 289068 15 15 0
274
30
0
527402 527736 84210 84543 14 14 0
287
0
527402 527712 118661 118353 59 59 0
-73
80
6
1
1
1
1
-14
-1
-5
0
527453 527709 146106 146360 47 47 0
-22
80
6
1
1
1
1
-14
-1
-5
0
529026 529273 289080 289329 53 53 0
-13
21
30
81
6
1
-13
-1
-1
-1
-1
-7
0
529025 529274 118339 118589 16 16 0
-8
-4
3
88
-4
0
529041 529608 146360 145761 56 56 0
-235
-1
-1
-1
-1
-1
-1
-1
-1
-1
-1
-4
-1
-1
-1
-1
-1
-1
-1
-1
-3
-4
-1
-1
-1
-5
-2
-2
-1
-1
-3
-1
-8
-1
21
30
0
529072 529274 137003 137205 18 18 0
0
529295 529608 84522 84210 10 10 0
29
0
529275 529608 118330 118661 59 59 0
-155
-6
-1
13
1
1
1
1
7
-79
0
529298 529611 289093 289404 8 8 0
21
30
0
534859 535192 118330 118661 59 59 0
-155
-6
-1
13
1
1
1
1
7
-79
0
534879 535192 84522 84210 10 10 0
29
0
534882 535194 146069 145759 7 7 0
21
30
0
534882 535192 289093 289401 8 8 0
21
30
0
534879 535141 146366 146106 42 42 0
-135
-6
-1
13
1
1
1
1
7
-79
0
632138 632472 118665 118330 14 14 0
-77
0
632142 632415 137277 137003 18 18 0
-73
0
632179 632461 146092 146375 14 14 0
-36
0
632140 632428 289403 289113 57 57 0
-154
-6
-1
-1
-1
-1
14
1
5
81
0
632142 632456 145761 146076 61 61 0
-152
-6
-1
-1
-1
-1
14
1
5
81
30
0
699170 699499 118661 118330 25 25 0
-73
13
-6
-16
5
-108
0
699169 699442 137278 137003 33 33 0
-74
13
-6
-16
5
-111
0
699207 699489 146092 146376 25 25 0
-36
13
-6
-16
5
-111
0
699221 699492 143731 143999 38 38 0
122
1
10
-37
88
1
-8
0
699169 699489 145760 146082 62 62 0
-89
3
-16
5
-42
-6
-1
-1
-1
-1
14
1
5
-44
37
30
0
699170 699489 289401 289080 61 61 0
-88
3
-16
5
-42
-6
-1
-1
-1
-1
14
1
5
-44
37
30
0
699170 699431 288804 289064 41 41 0
-62
-45
5
15
41
1
-54
0
699612 699689 162906 162829 1 1 0
0
849292 849615 289401 289080 12 12 0
135
127
0
849288 849615 145757 146082 14 14 0
139
127
0
849290 849625 84208 84542 6 6 0
137
0
849745 849821 162906 162830 0 0 0
0
874757 875087 118330 118661 17 17 0
-44
0
874780 875087 146069 145761 55 55 0
50
81
6
1
-13
-1
-1
-1
-1
-7
79
0
874780 875087 289093 289401 56 56 0
50
81
6
1
-13
-1
-1
-1
-1
-7
79
0
874777 875050 146366 146092 9 9 0
-23
0
874821 875087 289067 288804 33 33 0
101
1
40
51
-13
0
874813 875087 137003 137277 15 15 0
0
966723 966797 162832 162906 0 0 0
0
966962 967120 289403 289244 1 1 0
-154
0
966952 967120 145749 145918 4 4 0
10
-3
-152
0
966964 967284 84210 84532 38 38 0
-152
-6
-1
-1
-1
-1
14
1
5
105
0
966964 967237 137277 137003 41 41 0
-73
0
966964 967284 118661 118340 41 41 0
-73
0
967015 967284 146106 146376 29 29 0
-22
0
967723 967872 85027 84878 3 3 0
0
967723 967872 163263 163114 3 3 0
0
967872 968185 145761 146069 27 27 0
176
1
5
81
30
0
967872 968185 289401 289093 28 28 0
176
1
5
81
30
0
967872 968188 84210 84522 30 30 0
176
1
5
105
0
967923 968188 146106 146366 25 25 0
-22
80
5
1
1
1
1
0
967872 968208 118661 118330 43 43 0
-73
80
5
1
1
1
1
0
967872 968151 137277 137003 42 42 0
-73
80
5
1
1
1
1
0
967872 968143 288804 289067 47 47 0
-62
62
28
6
1
1
1
1
9
1
0
968209 968406 84883 84686 4 4 0
0
968209 968403 163119 162925 3 3 0
0
968570 968901 118330 118661 10 10 0
0
968580 968864 146376 146092 11 11 0
0
968627 968901 137003 137277 16 16 0
0
1044617 1044949 118662 118330 8 8 0
0
1044618 1044892 137277 137003 14 14 0
0
1044655 1044939 146092 146376 8 8 0
0
1044618 1044926 145761 146069 56 56 0
73
-80
-6
-1
-1
-1
-1
14
1
5
81
30
0
1044618 1044926 289401 289093 57 57 0
73
-80
-6
-1
-1
-1
-1
14
1
5
81
30
0
1044669 1044928 143731 143986 39 39 0
20
-15
6
-18
6
60
1
10
0
1044618 1044884 288804 289067 33 33 0
-62
14
51
39
1
0
1047093 1047429 118330 118661 44 44 0
176
1
1
1
1
6
-79
0
1047116 1047429 146069 145761 27 27 0
21
30
81
6
1
0
1047116 1047436 289093 289409 30 30 0
21
30
81
6
1
-178
0
1047113 1047378 146366 146106 25 25 0
156
1
1
1
1
6
-79
0
1047158 1047429 289067 288804 47 47 0
101
1
8
1
1
1
1
7
26
-64
0
1047150 1047429 137003 137277 42 42 0
118
1
1
1
1
7
-79
0
1047113 1047429 84522 84210 30 30 0
29
106
6
1
0
1047709 1047790 289725 289805 1 1 0
77
0
1396026 1396109 136898 136980 3 3 0
73
0
1462132 1462835 308478 309180 83 83 0
271
157
1
-8
-1
0
1479532 1480272 309974 310739 110 110 0
-13
-34
-296
-1
9
35
48
1
-29
-1
-1
-1
-1
-1
-1
-1
-1
-1
-1
-1
-1
63
-45
-1
-1
-1
-1
-5
-1
-1
-1
-1
-1
-1
49
-35
-55
0
1479532 1480447 1294 358 120 120 0
-13
-34
-417
-1
-1
-1
-1
-1
-1
-1
-1
-1
-1
-1
-1
-1
-108
-1
-1
-1
-1
-5
-1
-1
-1
-4
-1
-1
-52
-30
43
36
7
1
1
2
1
1
3
5
14
1
1
-42
28
-5
-22
-5
-1
-5
-13
23
1
0
1480282 1480440 310933 311095 26 26 0
-23
-1
-1
-1
-1
-1
-1
22
5
1
19
-7
4
-13
-1
-20
-1
-10
-1
22
1
1
1
1
0
1480284 1480401 170 48 17 17 0
-21
-1
-1
-1
-1
-1
19
6
1
1
8
-11
-13
-13
-1
-1
23
0
1479532 1480436 1294 354 120 120 0
-13
-34
-417
-1
-1
-1
-1
-1
-1
-1
-1
-1
-1
-1
-1
-1
-108
-1
-1
-1
-1
-5
-1
-1
-1
-4
-1
-1
-52
-30
43
-23
-2
-1
-1
-1
-1
-1
-4
-3
-5
34
1
14
6
6
-6
-4
14
1
1
-29
-1
-1
-1
-1
-1
21
13
8
0
>contig_4_np12121212 ChrIII 1235 311132
1 418 78 483 46 46 0
43
1
1
1
1
-12
-5
-7
27
1
1
1
1
1
-15
12
5
6
-36
7
12
-15
25
1
1
-15
22
1
1
3
-44
-1
16
-7
-6
-24
-5
-10
12
6
0
1 223 252 511 51 51 0
-27
-1
-1
-1
-1
-1
-1
-1
-17
-1
-1
-1
-1
-1
-1
-1
-1
-1
-1
-21
-1
-13
-6
-1
-5
-7
33
1
1
1
-19
-1
-1
-1
-1
-1
-1
-1
-1
-1
-1
-1
-1
-1
-33
7
3
-13
-22
0
13 306 311091 310797 41 41 0
25
1
1
3
-13
26
1
1
1
-18
-1
-1
-20
6
-7
-8
-1
-32
-1
-1
-1
-1
-1
13
3
7
-13
6
7
6
-20
-5
6
0
1 376 144 511 106 106 0
-13
-1
-1
25
1
1
1
1
1
1
1
3
-22
-1
-1
-1
-1
-28
-1
-1
-4
-1
-1
-1
-22
-1
-1
-1
-1
-1
-1
-1
-1
-1
-14
-1
-1
-1
-1
-1
-1
-1
-1
-1
-1
-1
-1
-1
-1
-27
-1
15
6
-6
33
-7
8
1
-27
-1
-1
-1
-1
27
1
1
1
1
1
1
1
14
1
1
1
1
1
1
1
1
1
1
1
1
1
1
1
1
1
1
1
1
1
1
1
6
1
1
1
1
1
1
1
1
6
21
0
1 418 120 474 111 111 0
12
25
-17
10
5
22
12
-10
-27
-1
-1
-1
-1
20
1
1
1
1
1
1
1
1
1
1
1
1
1
1
1
1
1
1
1
1
1
1
1
1
1
1
1
1
1
1
1
1
1
1
1
1
1
1
1
1
1
1
1
1
1
1
1
1
1
1
1
1
21
1
1
16
1
1
1
1
1
1
1
1
1
1
1
1
1
1
1
1
1
1
1
20
5
-25
-7
-8
-1
-1
-1
-14
-8
6
-27
-1
-1
-3
-1
-26
-5
0
26 420 47 427 62 62 0
10
1
1
-22
-1
-5
-20
-1
-1
-1
-1
-1
-1
-1
-1
20
1
-13
-4
-1
-1
-1
20
1
1
1
3
8
1
23
12
7
3
1
20
1
1
3
13
1
1
1
1
6
21
-7
-12
-4
18
-13
5
10
-7
4
27
1
13
2
0
90 372 311091 310800 29 29 0
48
-18
-5
-12
-4
7
8
-32
-15
-16
21
-32
7
-24
-3
-7
-6
-8
-1
0
26 420 47 453 59 59 0
10
1
1
23
1
1
22
5
8
1
-22
6
-7
-16
-28
-8
-8
-1
-1
-5
-8
-1
-14
-1
-20
-3
-1
15
-12
-6
-1
16
1
6
-20
-1
-1
-1
-8
-1
20
-7
4
9
7
-46
-1
-1
-1
-1
0
90 390 311091 310797 45 45 0
48
14
1
1
1
16
1
1
3
16
8
1
18
1
1
1
1
1
-20
-1
-1
-1
-1
-1
-27
21
3
1
7
1
-27
-1
-1
-3
-40
-1
-1
-1
-1
-1
0
274 420 311091 310939 13 13 0
-26
-2
-3
-1
-31
-1
14
6
-16
-1
-18
9
0
247 418 311091 310921 24 24 0
15
6
14
1
16
7
-27
-1
6
8
18
1
-20
-1
-1
-1
-1
-1
-1
-1
29
0
>ChrXIV ChrIII 766297 311132
57 344 72 348 43 43 0
43
1
-27
-1
-1
-1
-1
29
1
1
1
1
1
1
1
1
1
-25
-3
-4
-20
-1
12
11
-26
35
1
1
1
1
1
1
1
1
1
1
1
-25
-1
-1
-1
0
40 344 230 505 86 86 0
23
-27
-1
-1
-1
-1
-1
-1
-1
11
1
17
37
1
8
1
-24
-1
-18
-1
-1
-1
-1
-1
-1
-1
-1
-1
-1
-1
-1
-1
-3
25
5
22
1
1
1
1
1
1
1
1
1
1
1
1
1
1
1
1
1
1
1
1
1
1
1
1
1
12
1
1
1
1
1
1
8
1
1
1
1
1
1
1
1
1
5
0
40 201 310957 310792 22 22 0
-29
-1
-1
-3
21
3
1
6
6
-31
-5
-8
-3
-1
39
-10
0
75 349 47 314 35 35 0
26
-18
-16
21
1
1
7
1
1
24
1
1
1
1
1
1
5
-25
-1
-7
-1
-1
-31
-1
-14
-1
-24
9
1
1
-12
8
1
0
57 256 311005 310797 27 27 0
18
29
-26
-1
-1
-1
-1
-1
12
-17
-9
-1
-1
-9
-1
-1
-6
-1
-1
23
24
4
15
0
57 344 137 505 104 104 0
-7
-13
-1
-1
-42
-1
-1
10
1
-41
-1
-1
10
-12
-1
-1
-7
12
7
11
-6
7
-7
5
-25
-1
-1
-1
-1
-1
-14
-1
14
3
1
-23
-1
-1
-1
-1
-1
-1
-1
-1
-1
-1
-1
-1
-1
-1
-1
-1
-1
-1
-1
-1
-1
-1
-1
-1
-1
-1
-1
-1
-1
-1
-1
-1
-1
-1
-1
-1
-1
-1
-1
-1
-1
-1
-1
-1
-1
-1
-1
-1
-1
-1
-1
-1
-1
-1
-1
-1
-1
-1
-1
-1
-1
-1
-1
-1
-1
-1
-1
0
57 273 311015 310803 27 27 0
6
6
14
1
-31
-1
-5
-10
15
14
23
1
1
1
1
-19
-3
-1
-7
-1
-22
14
3
1
0
57 344 60 380 49 49 0
31
-25
6
-12
-42
-1
-1
-1
-1
-14
-1
-1
-1
-1
-1
-1
-1
-1
-23
-1
-1
-1
-1
-1
-1
-1
-1
-1
-3
25
7
3
-30
-1
-1
-1
-1
-1
-1
-4
-11
-13
-7
4
-7
0
88 349 311091 310798 49 49 0
33
6
-11
-5
-12
-5
-12
-4
7
-24
-14
12
11
8
3
1
-13
-15
-1
-1
-33
-1
-1
-1
-1
-1
-1
-1
-14
-1
-1
-1
-1
-1
-1
-1
-1
-1
-1
-1
-1
-1
-1
-1
-1
-1
-1
-1
0
58 347 194 479 41 41 0
-6
6
-14
-1
-14
-1
19
7
20
9
6
-8
14
-12
12
-26
-1
-1
-13
36
6
1
-27
-1
-1
-1
19
1
1
1
1
1
1
1
0
6588 7278 532 1248 88 88 0
36
-56
-18
-173
-1
-1
-1
-1
-1
-1
-1
-1
-1
-1
-1
-1
-1
-21
-1
-2
-2
-50
-1
-1
-1
-1
-1
-1
-1
-27
15
1
0
6591 7278 310729 310020 83 83 0
-23
-68
18
113
-58
-1
-1
-1
-1
-1
-1
-1
-1
-1
-1
-1
-1
21
-15
-3
-1
-35
-1
-1
-1
-1
-1
-1
-27
8
0
8076 9528 302556 301112 219 219 0
-9
-1
52
1
20
10
40
1
1
6
1
-17
-1
-1
-287
-1
-1
-7
-1
-1
-13
-1
-1
115
67
11
1
-3
10
-198
-1
141
15
1
-148
-5
10
4
1
2
1
2
1
1
4
1
2
-5
8
20
-96
-1
0
34846 35794 297878 296930 126 126 0
36
31
1
-14
4
-230
209
-238
-1
-1
0
63269 63592 145760 146082 11 11 0
261
0
63270 63592 289401 289080 11 11 0
260
0
63265 63605 84206 84545 5 5 0
5
0
63967 64226 84946 84687 3 3 0
0
63967 64224 163182 162925 4 4 0
0
157776 157866 121997 121906 3 3 0
-9
0
158352 158446 289177 289085 9 9 0
36
30
0
158347 158452 118444 118339 5 5 0
0
158542 158622 117844 117763 2 2 0
-73
0
223302 223623 84532 84210 6 6 0
-63
0
223302 223623 118340 118661 64 64 0
-39
-25
-81
-6
-1
13
1
1
1
1
7
-79
0
223295 223623 289073 289401 8 8 0
0
223295 223624 146089 145760 9 9 0
0
223302 223572 146376 146106 51 51 0
-39
-25
-81
-6
-1
13
1
1
1
1
7
-79
0
223780 223853 289727 289800 0 0 0
0
335052 335188 85167 85031 2 2 0
0
673193 673267 289800 289726 0 0 0
0
675270 675352 121994 121912 1 1 0
0
675588 675934 145746 146092 6 6 0
8
-7
0
675603 675935 289401 289069 3 3 0
0
675603 675924 84210 84532 11 11 0
-260
0
675603 675911 118661 118353 59 59 0
-73
80
6
1
1
1
1
-14
-1
-5
-81
-30
0
675654 675908 146106 146360 47 47 0
-22
80
6
1
1
1
1
-14
-1
-5
-81
-30
0
755486 756354 308286 309154 126 126 0
-83
4
747
-5
0
765095 766147 309974 311091 163 163 0
-47
-296
-1
9
35
48
1
38
67
-45
-1
-1
-1
-1
-5
-1
-1
-1
-1
-1
-1
-160
78
1
1
1
-23
-1
-1
-1
-1
-1
-1
-1
-1
-1
-16
-1
-1
-1
-1
-1
-1
-30
-11
-1
-1
-14
-15
34
10
3
-12
-1
-20
-1
-1
-1
-1
-1
-1
-1
-1
-1
-1
-1
-1
-1
-1
-1
-1
-1
-1
-1
-1
-1
-1
-1
-1
-1
-1
-1
-1
-1
-1
-1
-1
-1
-1
-26
-1
0
765095 766296 1294 72 206 206 0
-47
-538
-1
-1
-1
-1
-5
-1
-1
-1
-4
-1
-1
-46
-6
73
12
-41
-1
-1
-1
-4
-6
-1
-1
-5
-1
-1
-1
-1
-1
-1
-1
-1
-1
-1
-1
-1
-1
-1
-8
-1
-1
-5
-8
-1
-1
-1
-1
-5
-8
-1
-1
-5
-1
-1
-1
-1
-1
-3
-1
-1
-6
34
1
1
1
1
1
1
1
1
1
1
1
1
1
5
22
2
-30
-1
-1
-2
9
-12
9
25
1
1
7
1
1
21
1
1
1
1
1
1
1
1
6
23
1
1
1
1
1
1
1
1
1
1
1
1
1
1
1
1
1
1
5
1
1
1
1
26
-8
-24
-1
-1
-9
-1
-1
-1
-1
-1
-1
-23
-1
-1
-3
-12
-1
0
765908 766106 281 106 32 32 0
24
1
1
1
1
1
1
-32
11
12
62
1
1
1
1
1
25
1
1
1
1
1
1
1
1
0
765911 766267 368 47 89 89 0
46
1
1
19
10
-24
-1
-1
-15
-3
-28
-6
-20
5
-11
-5
7
8
6
35
1
1
1
1
1
1
1
1
1
1
1
1
1
1
1
1
1
1
1
1
1
1
1
1
1
1
1
1
1
1
24
1
1
1
1
1
1
1
1
1
1
1
1
1
1
1
1
1
-20
-1
-1
-1
-1
-1
-1
-1
-1
-1
-1
-1
-1
0
765095 766297 1294 59 138 138 0
-47
-538
-1
-1
-1
-1
-5
-1
-1
-1
-4
-1
-1
-46
-6
73
12
-40
10
1
5
5
1
5
6
-10
-7
-8
-1
-1
-24
-1
33
1
15
2
-30
-1
-1
-1
-1
-2
-29
-1
-14
-1
-1
-39
-6
-1
23
1
1
1
1
1
1
3
-29
-1
-1
-1
-1
-1
-1
-1
-3
-20
-1
-1
-8
-5
-8
-1
-1
25
-42
0
765903 766254 393 47 61 61 0
5
10
-27
-1
-1
-1
-1
-1
-1
-1
36
1
1
1
1
20
1
12
1
1
1
4
10
1
1
1
1
1
1
1
1
-22
-1
-4
-7
-3
-1
-4
-7
21
11
6
48
1
1
1
-12
-25
-6
-1
-1
-3
-1
-34
-1
0
765980 766278 310797 311091 37 37 0
32
1
1
3
1
25
1
1
1
-9
4
-28
-1
-1
-3
11
-16
-22
-1
15
-25
-6
-6
6
28
1
13
23
-14
-1
0
766052 766297 310792 311028 34 34 0
-5
5
10
-8
7
14
1
-24
-12
-9
4
-6
11
19
3
9
1
1
24
1
-24
-1
23
6
6
0
766037 766297 310800 311056 24 24 0
-18
-5
-15
-1
-12
-1
9
8
-24
-11
-1
-1
16
13
4
2
16
13
3
1
25
23
7
29
0
>ChrXII-1 ChrIII 461703 311132
1 1199 311084 309945 174 174 0
-20
-1
-1
-1
-1
-9
-1
-1
-1
23
-17
17
1
1
6
28
1
1
1
1
37
1
1
1
1
1
1
1
1
3
20
1
1
1
1
1
6
4
6
-24
8
-13
-18
-1
24
1
1
1
1
1
1
1
1
1
9
1
1
1
1
1
1
1
1
1
5
5
8
5
5
1
1
-42
14
-64
36
1
3
1
1
110
76
1
1
1
24
1
-45
5
19
1
1
1
1
0
1 176 329 511 21 21 0
-26
6
-7
-13
-20
-1
-1
-3
28
1
1
7
3
1
-24
-6
-1
-1
-6
-7
-22
0
1 310 220 511 51 51 0
-20
-1
8
-28
-1
-8
-6
-1
-21
-19
-1
-1
-1
33
1
-13
7
-33
-1
7
13
-11
4
25
1
1
1
1
1
1
1
4
10
1
1
1
1
1
1
1
1
1
1
1
1
1
1
1
1
5
0
1 310 166 511 60 60 0
-26
-1
-1
-1
-1
-1
-1
-3
22
1
5
27
1
1
1
-21
-25
-1
-1
-1
-1
-10
-20
-1
-1
-1
39
4
1
1
-22
-1
-12
-10
-13
-3
-1
-26
-1
-1
-1
-1
-1
-1
-1
-1
-1
-1
-1
-1
-1
-1
-1
-1
-1
-1
-1
-9
0
1 354 153 463 64 64 0
-26
-22
-4
49
1
1
1
1
1
1
1
1
1
1
1
1
1
6
21
-7
8
1
-18
-1
-1
-21
-3
7
3
22
1
1
1
1
1
1
1
1
10
1
1
1
1
1
1
1
1
1
1
1
1
1
1
1
1
1
-46
8
1
14
1
1
1
0
3 172 310992 310823 18 18 0
-24
-7
12
1
5
-23
15
-49
-5
6
0
7 1199 311091 309945 206 206 0
-20
-8
-3
-1
-4
12
-18
-5
-12
22
1
-25
-1
-12
5
-15
-13
-8
-1
15
-10
-13
-1
36
1
1
1
1
1
1
1
1
1
1
1
1
1
1
1
1
1
1
1
1
1
1
1
1
1
1
1
1
1
1
1
1
1
1
1
1
1
1
1
1
1
1
1
1
1
1
1
1
1
1
1
1
1
1
1
1
9
1
1
1
1
1
1
1
1
1
1
-28
-1
-4
-15
-1
-1
-1
-1
-1
-1
-1
-1
-1
-3
-13
-1
-1
-1
-1
-4
-1
-1
-1
-1
-1
-10
14
-64
36
1
3
1
1
110
76
1
1
1
24
1
-45
5
19
1
1
1
1
0
1 1428 85 1574 247 247 0
6
21
-23
-1
-1
-1
-1
-7
29
1
-13
7
-10
37
1
1
1
12
1
23
10
1
1
1
1
1
3
5
23
7
1
34
1
1
1
1
1
23
-52
-1
-1
-1
-1
-1
-1
-1
-1
-1
-1
-1
-1
-1
-1
-1
-1
-1
-1
-1
-1
-1
-1
-1
-1
-1
-1
-1
-1
-1
-1
-1
-1
-1
-1
-1
-1
-1
-1
-1
-1
-1
-1
-1
-1
-1
-1
-1
-1
-5
-1
-1
-1
-1
-1
-1
-1
-1
-1
-1
-1
-1
-1
-1
-1
-1
-8
-1
-1
-1
-1
-5
-1
-1
-7
29
15
11
-40
34
1
3
181
4
5
-73
24
3
1
1
1
-18
7
1
-412
-1
-1
-1
-1
-1
-1
-1
-1
-1
-1
-1
-1
-1
-1
-1
-1
-1
-1
-1
-1
-1
0
7 354 47 385 50 50 0
20
1
1
1
1
1
38
1
8
1
1
1
22
1
25
1
1
1
1
1
16
1
1
1
1
1
-28
-1
-1
-4
-1
-1
-5
-6
-1
-4
-11
-1
-1
-6
-24
-20
23
1
6
-21
-1
-1
-45
0
71 356 47 331 30 30 0
8
1
25
13
-13
-6
-1
22
1
-29
-5
-14
-1
-1
16
1
-12
4
-15
8
1
21
6
-27
7
6
-14
-1
-1
0
83203 83534 118330 118661 19 19 0
-259
29
0
83213 83497 146376 146092 23 23 0
-249
29
0
83260 83534 137003 137277 25 25 0
-202
29
0
159313 159643 85022 84689 38 38 0
-116
-1
-46
0
159313 159643 163258 162925 37 37 0
-116
-1
-46
0
207966 208337 302415 302044 38 38 0
0
351124 351409 136994 137277 29 29 0
76
1
-34
8
0
351097 351410 118351 118662 31 31 0
103
1
0
351097 351372 146365 146092 27 27 0
103
1
0
359324 359668 85029 84685 4 4 0
0
359325 359664 163264 162925 5 5 0
0
412451 412652 85027 84826 1 1 0
0
412451 412652 163263 163062 1 1 0
0
412673 412989 118350 118661 38 38 0
156
1
1
1
1
6
-79
0
412676 412989 146069 145761 27 27 0
21
30
81
6
1
0
412676 412990 289093 289402 28 28 0
21
30
81
6
1
0
412673 412938 146366 146106 25 25 0
156
1
1
1
1
6
-79
0
412718 412993 289067 288800 47 47 0
101
1
8
1
1
1
1
7
26
-64
0
412710 412989 137003 137277 42 42 0
118
1
1
1
1
7
-79
0
412673 412989 84522 84210 30 30 0
29
106
6
1
0
412994 413130 163062 162926 4 4 0
0
412988 413130 84832 84690 5 5 0
0
434662 434751 162829 162917 3 3 0
6
0
437316 437638 118340 118661 64 64 0
-33
-112
-6
-1
13
1
1
1
1
7
-79
0
437316 437638 84532 84210 6 6 0
0
437316 437587 146376 146106 50 50 0
-33
-112
-6
-1
13
1
1
1
1
7
-79
0
437304 437638 289068 289401 10 10 0
75
0
437311 437640 146087 145759 9 9 0
68
0
>ChrIX ChrIII 443215 311132
1 197 319 511 27 27 0
-5
26
6
-6
-7
36
1
1
1
1
1
1
1
-21
10
20
1
1
-16
-1
-1
-24
-9
-4
0
1 121 227 344 14 14 0
7
-20
-1
-1
10
8
3
1
25
6
-5
-5
25
0
6 284 311088 310803 50 50 0
-24
-1
-1
-1
-5
-1
-1
-5
23
1
18
1
1
1
1
-23
-15
-1
-1
-1
-1
-1
-1
-1
-1
-3
-1
20
1
1
24
-9
-12
14
14
1
12
-13
-11
6
6
0
6 172 357 511 28 28 0
25
1
1
1
1
1
1
1
1
1
1
1
1
38
-8
6
-18
-3
-1
-9
-1
-1
29
7
1
9
0
1 416 155 511 102 102 0
-10
-1
-22
-1
-1
-1
-1
-1
-1
-31
-1
17
28
1
1
1
18
1
1
1
1
1
1
1
1
1
1
1
1
1
1
1
1
1
1
12
1
1
1
1
1
1
1
1
1
1
1
1
1
1
1
1
1
1
1
1
1
1
1
1
9
1
1
1
1
1
1
1
1
9
1
1
22
16
1
1
6
8
1
1
40
9
1
14
12
16
-16
-18
-7
-10
-8
0
30 416 47 511 121 121 0
-9
-22
-1
-1
-1
-3
-23
-1
-1
-23
14
1
1
-20
-1
-1
-1
-1
-1
-1
-1
-1
-1
-1
-5
-1
-1
-1
-1
-1
-13
-1
-1
-1
-1
-1
-1
-1
-1
-1
-1
-1
-1
-1
-1
-1
-1
-3
-18
-7
-1
-1
-1
-1
-1
-1
-1
-1
-1
-1
-1
-1
-1
-1
-1
-1
-1
-1
-1
-1
-1
-1
-1
-9
-5
-1
-1
-8
-1
-1
-1
-10
-1
-1
-1
-1
-1
-1
-1
-1
-1
-1
-1
22
16
1
1
6
8
1
1
40
9
1
14
12
16
-16
-18
-7
-10
-8
0
113 537 48 475 60 60 0
-15
11
5
-13
-5
14
8
-9
3
12
8
1
1
15
1
1
-15
-5
-1
14
14
7
17
16
12
34
-10
-29
5
-26
-22
-1
-1
-1
-1
-30
-1
-1
-1
-1
-1
-28
-1
-1
18
0
297 536 311090 310850 28 28 0
-15
-21
12
18
-17
6
-23
-21
-5
-9
-6
20
1
1
1
4
-17
-24
17
0
411 537 311091 310963 15 15 0
-20
-1
-1
-1
-1
24
1
1
13
-8
-9
6
24
-12
0
411 537 47 171 10 10 0
21
13
-36
-5
-24
12
1
5
0
532 1063 797 1323 63 63 0
26
4
8
1
1
1
-70
36
-8
-222
7
34
-5
0
535 1175 310465 309834 88 88 0
32
1
1
1
1
1
1
24
1
-45
5
33
-12
-1
-216
7
34
-5
156
0
1838 3296 302560 301112 275 275 0
5
-9
-1
52
1
20
54
1
-17
-1
-1
-287
-1
-1
-7
-1
-1
-13
-1
-1
111
-13
-1
-1
4
1
1
-26
4
24
11
1
-3
7
-15
-2
24
70
72
1
9
-13
-21
-15
-5
-4
-1
-1
-4
91
15
2
181
1
1
1
2
3
1
1
1
1
1
1
1
1
1
1
0
170880 170960 289726 289805 1 1 0
74
0
192607 192959 118331 118665 46 46 0
73
2
96
1
1
1
1
1
1
1
1
1
1
1
1
1
1
1
1
-89
0
192616 192918 146376 146092 36 36 0
64
2
96
1
1
1
1
1
1
1
1
1
1
1
1
1
1
1
1
-89
0
192663 192955 137003 137277 42 42 0
15
4
79
4
2
4
1
1
1
1
1
1
4
1
3
1
1
1
1
-94
0
200683 201023 84687 85027 2 2 0
0
200685 201023 162925 163263 1 1 0
0
290269 290354 145474 145559 2 2 0
0
290460 290793 118332 118665 29 29 0
30
24
-207
-55
0
290468 290753 146376 146092 24 24 0
22
24
-207
0
290523 290789 289069 288804 39 39 0
103
1
40
-63
-47
0
292102 292355 118350 118604 32 32 0
-241
0
292102 292355 146366 146112 28 28 0
-241
0
316067 316407 85027 84687 3 3 0
0
316067 316405 163263 162925 2 2 0
0
316424 316504 289726 289805 1 1 0
74
0
361035 361108 82686 82613 0 0 0
0
423482 423998 301369 301887 37 37 0
75
-247
-3
-28
0
436123 436628 1294 784 51 51 0
343
1
-9
-34
-1
-1
-1
-1
-1
-1
-1
79
4
0
436123 436631 309974 310484 44 44 0
-386
-1
-1
-1
-1
-1
-1
42
1
36
1
1
0
442837 442968 310932 311067 14 14 0
-21
-1
-8
-1
-1
-46
-1
-1
20
1
18
1
0
442837 443126 362 47 40 40 0
-39
-1
-1
-3
-1
-12
-3
-1
-4
-25
-1
-1
-1
-1
-1
-1
-1
9
5
-13
-1
-20
-1
-20
-1
-1
25
-15
-1
-1
-13
-11
29
3
-17
-9
0
442837 443159 394 71 54 54 0
-32
-1
-1
-1
-1
-1
-1
-1
25
1
1
1
1
1
1
1
1
1
1
1
1
-20
-1
-1
-8
-1
-1
-1
-1
-26
31
1
1
3
-15
20
5
-18
-18
-1
-4
6
-13
-5
28
1
-9
7
13
0
442837 443158 413 103 48 48 0
28
1
1
1
1
-24
-1
27
5
21
1
1
1
1
1
1
1
1
1
1
1
1
1
5
1
-24
-5
-20
-1
-4
-14
-1
-1
11
-27
-1
-1
-1
-1
-16
-1
-9
7
34
7
12
1
0
442837 443158 460 131 58 58 0
-21
-1
25
1
1
1
1
1
1
1
1
-48
-1
-1
-1
-1
-1
-1
-1
-1
-1
-1
-1
-1
-26
-1
-1
-1
-14
-1
-1
-1
-1
-6
-1
-1
-1
-1
25
1
1
1
1
1
22
12
-31
5
-8
-6
10
1
25
1
1
3
0
442840 443145 310805 311091 48 48 0
24
1
1
34
7
1
1
3
1
12
1
11
8
5
1
4
-21
-1
-1
-1
-1
-24
-1
22
1
1
3
1
12
1
1
1
1
-22
-1
-1
-1
-1
-1
-1
33
1
1
1
1
7
8
0
442840 443158 490 159 46 46 0
-7
-6
-1
-25
-1
-1
-1
-1
-1
-1
-1
25
1
1
3
-75
-1
-9
-6
-3
-1
-13
-1
13
12
29
1
1
1
1
1
1
1
1
-19
-1
-1
-6
-1
-1
-3
-6
-20
0
442837 443145 326 47 55 55 0
-15
-1
-1
-37
-1
-1
23
1
8
1
1
3
-15
-6
-18
18
1
1
1
25
1
1
1
1
1
1
1
1
1
1
1
1
1
1
5
1
12
1
1
13
8
1
1
23
1
1
1
1
1
-8
-1
-1
17
0
442875 443169 310803 311101 39 39 0
-18
-1
-1
-3
25
7
5
-13
-9
-6
-3
17
-17
-1
-1
-20
30
-15
4
-11
28
1
1
1
1
-18
-1
-4
12
27
0
442938 443157 511 273 44 44 0
-5
-23
-1
-1
-1
-1
-1
-1
-1
-1
-1
44
-13
-1
-1
18
1
1
59
1
1
6
6
-20
-1
-1
-1
-1
-1
-1
-1
-1
-1
-1
-1
-1
-3
0
443000 443159 511 353 13 13 0
-21
-7
-7
-1
-1
-11
32
1
1
1
1
1
19
0
>ChrII ChrIII 791057 311132
1 452 52 511 76 76 0
-26
13
2
3
7
1
1
-38
-8
15
1
1
-25
-1
-1
-1
-1
-1
-1
-9
-1
-1
22
1
16
5
7
-17
22
1
6
7
-16
-12
-1
37
1
1
3
5
8
3
1
-23
8
1
1
1
27
-26
-1
-1
-1
-15
-1
-1
-1
-1
-1
-1
-1
-1
-1
-1
-1
-1
-1
-1
-1
-1
0
1 91 391 486 10 10 0
-20
-1
-1
-1
-18
6
-15
0
1 232 277 511 33 33 0
20
1
1
1
1
1
17
10
4
-25
-5
-6
-8
-13
40
1
-14
-1
-1
-1
-1
-1
-1
-6
-6
0
1 452 136 511 180 180 0
24
1
-14
7
-13
-1
-1
-6
23
16
1
6
11
7
20
1
1
1
1
1
1
1
1
1
1
1
1
1
1
5
1
1
1
-29
-1
-1
-1
-1
-1
-1
-1
-1
-1
-1
-1
-1
-1
-1
-1
-1
-1
-1
-1
-1
-1
-1
-1
-1
-1
-1
-1
-1
-1
-1
-1
-1
-1
-1
-1
-1
-1
-1
-9
-3
-1
-22
-9
40
1
1
1
1
1
1
1
1
1
14
1
1
1
1
1
1
1
1
1
1
1
1
1
1
1
9
1
1
1
1
23
1
1
1
1
1
1
1
1
1
1
1
1
1
1
1
1
1
1
1
1
1
1
1
1
1
1
1
1
1
1
1
1
1
1
1
1
1
1
1
1
1
1
1
1
1
1
1
1
1
1
1
1
1
1
1
1
1
1
1
5
11
1
1
1
5
0
1 226 310970 310803 88 88 0
11
-26
-1
-8
-1
-1
-1
-1
-10
-1
-1
-6
-1
-1
23
7
3
11
12
25
1
1
1
1
1
1
1
1
1
1
1
1
1
1
1
1
1
1
1
1
1
1
1
1
1
1
1
1
1
1
1
1
1
1
1
1
1
1
1
1
1
1
1
1
1
1
1
1
1
1
1
1
1
1
1
1
1
1
1
1
1
5
1
1
0
16 1420 311088 309834 294 294 0
-29
-1
-1
-1
-1
-1
-1
-1
-14
24
1
1
1
1
12
17
-25
-1
-5
-1
-1
-1
32
-12
-1
-1
-13
36
1
1
1
6
7
6
3
21
1
1
1
1
1
1
1
1
1
1
1
1
1
1
1
1
1
1
1
1
1
1
1
1
1
1
1
1
1
1
8
1
1
1
1
1
1
1
1
1
1
1
1
1
1
1
1
1
1
1
1
1
1
1
1
1
1
1
1
1
1
1
1
1
1
1
1
1
1
1
20
1
1
1
1
1
1
1
1
1
1
1
1
1
1
1
1
1
1
1
1
1
1
1
1
1
1
1
1
1
1
1
1
5
5
8
1
1
1
1
1
1
1
1
1
1
1
1
1
1
1
1
1
1
1
1
1
1
1
1
1
1
5
1
1
1
1
1
1
1
1
1
1
5
1
1
8
2
1
16
-19
-26
85
114
66
34
1
51
37
-7
-1
-297
-53
116
0
1 1308 65 1323 161 161 0
8
-18
15
3
-14
26
3
4
11
13
25
1
1
1
1
1
1
1
10
16
1
1
1
1
1
1
1
1
1
1
1
1
1
1
1
1
1
1
1
12
-22
12
-9
-11
-7
-1
-27
13
-7
4
21
3
1
-17
21
13
9
13
3
31
1
1
1
1
1
1
1
1
1
1
1
1
1
1
1
1
1
1
1
1
1
1
1
1
-21
-5
-1
-1
-1
-1
-1
-6
-3
-4
-1
-1
-1
57
-74
-607
-51
0
114 492 47 459 82 82 0
-37
16
1
1
1
28
-11
-1
20
1
1
1
1
1
1
1
-11
5
6
3
23
-19
-6
-7
-1
-1
-30
-7
-1
-12
13
3
1
9
-27
-1
-31
-1
-1
-1
-1
-1
-1
-1
-1
-1
-1
-1
-1
-1
-1
-1
-1
-1
-1
-1
-1
-1
-1
-1
-1
-1
-5
-1
-1
-1
-1
-17
-1
-1
-1
-1
-1
-1
-1
-1
-1
31
0
249 484 311091 310860 26 26 0
6
3
-22
-1
18
1
14
-16
6
24
13
1
1
10
-21
6
-15
-1
-1
-13
-1
-21
4
20
0
338 492 311091 310933 18 18 0
-13
-18
-1
-7
-28
11
6
-24
-3
-1
-6
12
4
26
0
2074 3022 302560 301604 145 145 0
5
-9
-1
52
73
1
-17
-1
-1
-287
-1
-1
-19
-1
-1
-1
-1
-1
111
-13
-1
-1
4
1
1
53
15
6
-201
-2
0
3701 4034 145759 146092 0 0 0
0
3703 4034 289401 289070 3 3 0
0
3703 4024 84210 84532 12 12 0
-260
0
3754 4008 146106 146360 48 48 0
-22
80
6
1
1
1
1
-14
-1
-5
-81
-30
0
3703 4011 118661 118353 60 60 0
-73
80
6
1
1
1
1
-14
-1
-5
-81
-30
0
185291 185622 118330 118661 9 9 0
0
185314 185626 146069 145757 55 55 0
21
30
81
6
1
-13
-1
-1
-1
-1
-7
79
0
185314 185633 289093 289412 60 60 0
21
30
81
6
1
-13
-1
-1
-1
-1
-7
79
73
-4
0
185312 185571 143986 143731 38 38 0
125
12
1
59
-7
18
-4
11
0
185301 185585 146376 146092 9 9 0
0
185356 185622 289067 288804 34 34 0
101
1
40
51
-13
0
185348 185623 137003 137278 14 14 0
0
185843 186167 145759 146082 10 10 0
262
0
185845 186167 289401 289080 10 10 0
260
0
185845 186178 84210 84543 5 5 0
0
185845 186168 118661 118339 63 63 0
-73
80
6
1
1
1
1
-14
-1
-5
-105
0
185896 186167 146106 146376 49 49 0
-22
80
6
1
1
1
1
-14
-1
-5
-105
0
186430 186510 136891 136969 2 2 0
8
1
0
186524 186864 84687 85027 6 6 0
0
186526 186864 162925 163263 5 5 0
0
209923 210233 289401 289093 11 11 0
260
30
0
209914 210233 145752 146069 12 12 0
-5
5
260
30
0
209923 210236 84210 84522 12 12 0
284
0
209923 210236 118661 118350 54 54 0
-73
80
6
1
1
1
1
-14
-1
-5
0
209974 210236 146106 146366 41 41 0
-22
80
6
1
1
1
1
-14
-1
-5
0
210256 210538 84264 84546 4 4 0
0
210256 210524 145815 146082 12 12 0
206
0
210256 210524 289347 289080 11 11 0
206
0
210256 210527 118607 118337 52 52 0
-19
80
6
1
1
1
1
-14
-1
-3
-107
0
244022 244100 289727 289805 0 0 0
0
304736 305001 146108 146376 31 31 0
-20
21
-124
-76
-1
0
304686 304950 288804 289069 48 48 0
-36
-13
-1
-12
32
31
38
1
-51
0
327829 328161 84542 84210 3 3 0
0
327836 328161 118337 118661 63 63 0
-42
-106
-6
-1
13
1
1
1
1
7
-79
0
327839 328110 146376 146106 49 49 0
-39
-106
-6
-1
13
1
1
1
1
7
-79
0
327839 328163 289080 289403 10 10 0
63
0
327839 328161 146082 145761 11 11 0
63
0
622813 622895 82688 82607 1 1 0
78
0
789948 791043 309974 311091 190 190 0
-13
-34
-296
-1
9
35
48
1
38
67
-45
-1
-1
-1
-1
-5
-1
-1
-1
-1
-1
-1
49
-90
30
-27
5
7
6
4
2
14
6
1
-20
-1
7
9
6
25
1
20
1
-18
-1
-1
-14
12
1
1
1
22
1
1
1
1
1
1
1
1
32
1
1
1
7
-23
-1
-1
-1
-1
-1
-1
-1
-1
-20
-1
-1
-1
-1
-1
-1
-1
-1
-1
-1
-1
-1
-1
-1
-1
-1
-1
-1
-1
-1
-1
-1
-1
-1
-1
-1
-1
-1
-1
0
789948 791057 1294 112 181 181 0
-13
-34
-538
-1
-1
-1
-1
-5
-1
-1
-1
-4
-1
-1
-52
73
36
7
1
1
2
1
1
3
5
14
1
1
29
1
1
1
1
1
1
1
1
1
1
-27
-1
-1
-1
-1
-1
-1
-1
-1
-1
-1
-1
-1
-1
-1
-1
-4
-22
24
1
-25
-1
-1
-1
-1
-1
-1
-1
-21
-1
-1
-1
-25
-1
-1
-1
-45
7
-13
-1
-1
-13
-6
18
-30
-1
-1
-1
-1
-1
-1
-1
-1
-1
-1
-1
-1
-1
-1
-1
-1
-1
-1
-1
-1
-1
-1
-1
-1
-1
-1
-1
-1
-1
-1
-1
-1
-1
-1
-1
-1
-1
-1
-1
-1
-1
-1
-1
-1
-1
0
790714 790934 253 47 29 29 0
22
1
1
1
1
1
1
-14
-13
6
-20
-1
10
1
21
1
1
1
1
19
1
1
8
37
-34
-1
0
790715 791021 346 48 63 63 0
-21
-13
8
10
-11
-13
-1
-1
-12
-5
-22
-7
-6
14
-21
-1
20
1
1
1
1
1
1
1
1
1
1
1
1
1
1
1
1
1
1
1
1
1
1
1
1
5
6
-26
-3
-1
-16
-1
-1
-1
-1
-1
-1
33
0
790713 791009 374 47 59 59 0
-9
-5
-6
-1
25
-47
-1
-1
-1
-1
-3
-11
-6
-1
23
1
1
1
1
1
-17
-1
-1
-1
-1
-1
-1
-1
-1
-1
-1
-1
-1
-7
-1
-1
-1
-33
-1
-1
-1
-1
-1
-1
-1
-1
-13
24
5
-12
8
0
790713 791057 406 58 38 38 0
-9
-5
-6
-1
27
12
-15
5
9
1
1
-16
43
-29
-1
-8
-1
20
5
6
25
22
1
-9
11
8
-22
-1
-1
-12
-1
-1
-3
-1
0
790814 791057 310797 311029 42 42 0
9
62
1
1
1
1
1
1
14
1
1
1
1
1
1
-23
-1
-1
-28
-1
-1
-1
-1
-1
-1
-1
-2
-1
-1
-3
21
1
1
1
33
1
1
1
12
1
1
0
790799 791057 310797 311046 44 44 0
14
7
3
-12
7
15
1
-23
7
8
5
23
-12
-1
-1
20
1
1
1
1
1
1
1
-10
-1
-1
-1
-5
-1
-13
23
-8
4
13
5
0
>ChrV ChrIII 565997 311132
15 267 147 407 55 55 0
5
22
1
45
1
1
1
1
1
1
1
7
5
1
-27
-1
-1
-1
-1
-1
-1
-1
-1
-3
-21
-1
-1
-1
-1
-1
-1
-1
-1
-1
-1
-1
-14
-1
-1
-22
-2
14
6
25
1
1
1
1
-15
-6
0
20 102 327 411 7 7 0
-22
-4
-34
20
0
15 264 214 474 39 39 0
5
-35
-5
13
4
1
1
20
-13
-1
-1
-16
27
-31
-10
11
13
3
1
-23
-1
-1
-1
-1
-1
-1
-1
-1
-1
-1
-1
-1
-3
0
22 209 310981 310797 18 18 0
21
28
4
1
1
-13
-9
-5
-7
-9
24
6
11
0
22 265 311084 310849 27 27 0
-22
-1
-1
-8
21
18
6
1
11
9
1
1
1
43
1
1
1
-24
23
-33
0
22 265 166 421 39 39 0
20
1
-22
-1
-1
-1
-1
-6
-1
-4
-12
-1
12
12
17
-24
-1
-1
-1
-1
-1
-1
-1
-1
-1
-1
-1
-1
23
5
15
1
15
1
-30
20
0
15 264 198 442 25 25 0
-8
6
48
-15
-8
10
-9
9
12
14
1
5
34
1
14
6
-26
-1
-1
0
20 267 123 375 32 32 0
16
1
41
1
1
1
1
-16
-1
-1
-11
-1
-1
-1
-30
-1
-10
-1
-1
-26
-6
13
1
1
1
-22
13
-7
4
-20
-6
0
15 155 378 511 15 15 0
-14
9
6
27
1
8
3
1
12
9
-26
0
15 249 311035 310792 33 33 0
5
-5
-5
-12
-16
-1
-24
15
3
12
-18
-14
-21
-3
-1
-4
-9
-13
-22
9
24
6
-5
0
10 264 37 307 30 30 0
-11
9
-7
-9
-12
-1
-5
-20
-7
-3
-1
-5
12
50
-15
-37
-1
-1
-1
-1
23
-12
-1
-1
0
58 265 311091 310879 28 28 0
-20
-6
-2
-3
-1
10
12
-13
-5
-10
-1
-1
12
1
11
-25
-1
-11
-8
13
1
1
-13
12
7
0
28 267 47 266 29 29 0
8
1
19
1
1
13
-6
21
10
9
1
1
1
31
1
1
1
3
-26
-10
-8
4
13
3
1
16
1
1
0
15 264 267 511 33 33 0
5
8
9
6
-8
9
12
8
-19
10
9
1
-31
-1
-1
-1
-4
-14
-1
-20
8
-8
28
4
25
1
1
0
22 264 311084 310839 28 28 0
-22
-1
-1
-8
21
18
-8
-1
-1
-6
-9
-3
-27
-14
22
3
1
12
10
1
24
1
-13
0
7631 7896 289357 289093 45 45 0
-44
3
-62
24
-11
74
25
0
7631 7896 145805 146069 43 43 0
-44
3
-62
24
-11
74
25
0
7638 7899 118610 118350 46 46 0
-20
15
-6
67
1
1
1
1
-12
-10
-5
0
76180 76518 84689 85027 0 0 0
0
76180 76518 162925 163263 3 3 0
0
80791 81123 289069 289401 3 3 0
0
80792 81123 146092 145761 1 1 0
0
80815 81124 118353 118662 60 60 0
-21
-30
-81
-6
-1
13
1
1
1
1
7
-79
0
80818 81072 146360 146106 48 48 0
-17
-31
-81
-6
-1
13
1
1
1
1
7
-79
0
80802 81125 84532 84208 12 12 0
-63
0
81554 81627 82686 82613 0 0 0
0
126427 126767 145757 146097 8 8 0
5
-333
0
126426 126763 289409 289070 11 11 0
-7
-1
0
126431 126753 84209 84532 18 18 0
-261
0
126429 126740 118664 118353 63 63 0
-76
80
6
1
1
1
1
-14
-1
-5
-81
-30
0
126483 126737 146106 146360 51 51 0
-22
80
6
1
1
1
1
-14
-1
-5
-81
-30
0
126881 126965 145558 145474 0 0 0
0
127734 128084 84682 85032 4 4 0
-5
342
0
127740 128078 162925 163263 1 1 0
0
207313 207399 82607 82691 3 3 0
7
1
0
207753 208066 145761 146069 25 25 0
176
1
5
81
30
0
207753 208066 289401 289093 26 26 0
176
1
5
81
30
0
207752 208069 84209 84522 28 28 0
177
1
5
105
0
207804 208069 146106 146366 25 25 0
-22
80
5
1
1
1
1
0
207751 208069 118663 118350 38 38 0
-75
80
5
1
1
1
1
0
207753 208032 137277 137003 44 44 0
-73
80
5
1
1
1
1
0
207753 208024 288804 289067 47 47 0
-62
62
28
6
1
1
1
1
9
1
0
249839 250006 146376 146209 17 17 0
0
250104 250421 118350 118662 38 38 0
156
1
1
1
1
6
-79
0
250107 250420 289093 289401 28 28 0
21
30
81
6
1
0
250107 250420 146069 145761 27 27 0
21
30
81
6
1
0
250104 250369 146366 146106 25 25 0
156
1
1
1
1
6
-79
0
250149 250424 289067 288800 48 48 0
101
1
8
1
1
1
1
7
26
-64
0
250141 250420 137003 137277 42 42 0
118
1
1
1
1
7
-79
0
250104 250423 84522 84207 30 30 0
29
106
6
1
0
312224 312302 162830 162908 0 0 0
0
355113 355446 118328 118661 9 9 0
0
355138 355446 289093 289401 58 58 0
21
30
81
6
1
-13
-1
-1
-1
-1
-7
79
0
355138 355446 146069 145761 59 59 0
21
30
81
6
1
-13
-1
-1
-1
-1
-7
79
0
355136 355395 143986 143731 42 42 0
125
12
1
59
-6
19
-4
11
0
355125 355409 146376 146092 11 11 0
0
355172 355446 137003 137277 17 17 0
0
385079 385418 118323 118661 12 12 0
8
0
385110 385418 289093 289401 59 59 0
21
30
81
6
1
-13
-1
-1
-1
-1
-7
79
0
385097 385381 146376 146092 12 12 0
0
385152 385418 289067 288804 35 35 0
101
1
40
51
-13
0
385144 385418 137003 137277 18 18 0
0
385746 385827 82607 82686 2 2 0
7
1
0
424333 424666 118330 118662 30 30 0
181
1
-79
0
424356 424665 146069 145761 62 62 0
21
30
81
6
1
-13
-1
-1
-1
-1
7
0
424396 424665 289069 288804 39 39 0
103
1
14
1
27
-63
0
424356 424665 289093 289401 63 63 0
21
30
-50
-1
3
-4
7
2
17
6
1
-13
-1
-1
-1
-1
7
0
424343 424625 146376 146095 22 22 0
171
1
-79
0
424392 424665 137005 137277 25 25 0
122
1
-79
0
427047 427142 145559 145464 3 3 0
0
444256 444585 84532 84202 4 4 0
-324
0
444256 444578 118340 118661 62 62 0
-39
-106
-6
-1
13
1
1
1
1
7
-79
0
444256 444527 146376 146106 48 48 0
-39
-106
-6
-1
13
1
1
1
1
7
-79
0
444251 444578 146087 145761 10 10 0
68
0
444251 444579 289075 289402 9 9 0
68
0
444664 445000 118330 118661 45 45 0
176
1
1
1
1
6
-79
0
444687 445000 146069 145761 26 26 0
21
30
81
6
1
0
444687 445002 289093 289403 27 27 0
21
30
81
6
1
0
444684 444949 146366 146106 25 25 0
156
1
1
1
1
6
-79
0
444729 445001 289067 288803 48 48 0
101
1
8
1
1
1
1
7
26
-64
0
444721 445000 137003 137277 45 45 0
118
1
1
1
1
7
-79
0
444684 445000 84522 84210 27 27 0
29
106
6
1
0
463809 463880 144188 144117 0 0 0
0
501709 501785 136969 136893 1 1 0
0
565696 565974 310798 311074 36 36 0
-31
-1
-9
-5
-8
4
6
25
1
7
8
3
-12
-13
-1
-1
30
-8
-1
-11
13
8
16
8
29
-11
6
5
0
565698 565962 447 214 63 63 0
-21
-1
-1
-1
-5
-1
-1
22
1
4
12
-39
-6
6
-13
-6
-1
31
1
1
1
1
1
1
1
1
1
1
1
1
1
19
1
1
1
1
1
1
1
1
1
1
1
1
1
1
1
1
1
1
1
1
1
1
1
1
-22
-14
11
0
565698 565810 160 47 13 13 0
-30
-1
-1
-1
-1
50
22
1
1
0
565698 565901 242 47 24 24 0
23
1
1
1
21
5
11
28
1
1
1
1
1
5
29
1
-29
-1
-13
-1
-9
-1
-1
-1
0
565701 565957 348 99 37 37 0
-20
-1
-1
-1
19
22
9
1
1
1
1
-21
-23
-1
-14
-1
19
1
1
1
1
1
5
1
11
1
1
1
1
-32
-1
-1
-1
38
-11
0
565701 565823 505 386 16 16 0
21
1
1
3
1
5
6
-28
11
5
-17
-1
-1
-1
-1
0
565701 565836 310962 311091 18 18 0
27
-11
6
24
1
1
1
1
1
1
1
1
1
-23
-7
-3
-1
-4
0
565696 565943 304 48 26 26 0
-8
24
1
1
1
-9
-25
-20
-1
-23
-1
-1
-1
34
5
-12
-1
-13
-13
-1
-1
-25
13
-11
6
0
565699 565957 414 140 36 36 0
-36
-5
-8
-5
12
-21
-1
-1
-1
-14
-1
-1
-1
-1
-1
-1
-1
-1
-1
-1
-30
35
1
12
3
1
-13
-6
-4
6
37
-16
0
565696 565901 310883 311091 25 25 0
-8
-11
-1
-1
20
1
4
6
1
4
-14
-13
-16
-5
19
5
7
1
-29
5
-12
-7
-1
-1
-1
0
565698 565957 486 237 33 33 0
-8
11
5
28
6
13
1
1
1
1
3
-24
-1
-1
49
1
4
6
28
1
1
-38
-19
-11
0
565698 565925 310849 311091 31 31 0
-11
-6
14
-24
-1
-1
-1
-1
25
1
1
1
1
20
-11
-29
-3
-1
-4
-6
-23
-11
-1
-4
-7
-1
-1
-3
-12
0
565805 565962 511 346 19 19 0
-5
-23
5
6
-28
-14
-6
-6
-9
-26
5
-12
-1
-1
0
565701 565925 277 47 27 27 0
15
11
22
-8
-1
-1
-11
-1
-4
-7
-1
-15
-5
-7
-1
-12
-1
-28
4
24
1
1
9
1
13
-11
0
>ChrXIII ChrIII 916567 311132
1 1124 250 1323 197 197 0
-27
14
7
-14
-1
-1
-22
-1
25
1
1
1
1
1
1
1
1
1
1
1
1
1
1
1
1
1
1
1
1
1
1
1
1
1
1
1
1
1
1
1
1
1
1
1
1
1
1
1
1
1
1
1
1
1
1
1
1
1
1
1
1
1
1
1
1
9
1
1
1
1
1
26
1
1
1
21
10
1
1
7
-12
-1
-12
-24
-1
-1
-7
-7
-8
-1
57
11
-74
-2
-49
-1
-1
-5
-1
-1
-1
-5
-1
-1
-1
-1
-111
-80
-5
18
4
1
1
1
17
1
9
1
-263
3
-32
-51
0
1 321 58 347 53 53 0
27
1
1
1
1
1
1
1
1
1
1
1
1
1
1
-32
-1
-1
-1
-1
-6
-1
31
4
20
1
23
1
1
1
1
1
1
1
1
1
1
24
1
1
3
8
3
36
-8
-7
7
17
29
0
1 169 346 511 15 15 0
20
1
1
1
12
5
1
-105
-8
-5
-1
0
1 1237 311029 309834 190 190 0
21
-15
-19
-9
-35
-13
18
-11
-5
-8
17
7
6
25
1
1
1
1
1
1
1
1
1
1
1
1
1
1
1
1
1
1
1
1
1
1
1
1
1
1
1
1
1
1
1
1
1
1
1
1
1
4
21
4
-5
5
-7
-11
10
5
5
4
1
1
1
4
-18
-161
-1
-1
-1
-1
-1
-1
-1
-1
-1
-3
-1
50
99
1
-45
22
1
1
1
1
21
1
1
-305
5
-4
-46
65
51
0
1 320 112 391 53 53 0
21
7
-15
-6
25
1
1
1
1
1
1
1
12
1
1
1
1
1
1
1
1
1
1
12
7
1
1
1
1
32
1
1
7
1
22
1
1
1
1
1
1
7
4
30
1
6
7
14
-12
-1
-23
-13
0
4 235 307 511 40 40 0
-24
-7
-3
41
6
-28
-6
38
1
1
1
1
1
1
1
1
1
1
1
1
3
14
1
1
1
10
1
1
1
1
1
1
1
1
23
1
1
0
3 1237 311049 309834 189 189 0
6
-28
12
13
6
8
1
-21
-7
-1
-25
-1
-1
-1
-1
15
20
47
1
1
1
1
1
1
1
1
1
1
1
1
1
1
1
1
1
1
1
1
1
1
1
1
1
1
1
1
1
1
1
1
1
1
1
-22
-1
-1
16
-10
-4
-1
-1
-1
-4
-11
10
-7
-6
-1
-1
-1
-16
-161
-1
-1
-1
-1
-1
-1
-1
-1
-1
-3
-1
50
99
1
-45
22
1
1
1
1
21
1
1
-305
5
-4
-46
65
51
0
3 321 109 443 65 65 0
6
27
5
1
10
1
1
1
14
1
1
1
1
1
1
1
-33
-1
-1
-1
-1
-1
-1
-18
-1
-1
-1
-27
-1
-1
-1
-1
-1
-1
-1
-1
-3
-1
-5
-1
-28
-8
-11
-7
-1
-1
-1
-1
-14
-1
29
1
1
1
1
1
1
-15
-7
-1
-23
-1
-1
12
0
1 296 224 511 42 42 0
-15
-1
-1
21
4
-35
9
12
-8
-1
-1
-1
-19
8
-26
-32
-1
24
1
1
1
1
1
6
1
22
1
7
11
3
-11
8
3
1
0
3 318 90 420 61 61 0
-13
21
1
1
3
7
25
1
1
1
1
1
-43
-1
-1
-1
-1
-1
-1
-1
-6
-31
-10
7
-21
-1
-1
-1
-1
-1
-1
-1
18
5
6
1
1
1
1
20
1
1
-24
-1
-1
-1
-1
-1
-1
-1
-1
-1
-1
-1
-1
-1
-7
-1
-23
0
4 1237 311065 309834 169 169 0
11
-22
-22
-1
-1
22
1
1
1
28
1
1
1
1
1
1
1
1
1
1
1
1
1
1
1
-27
-1
-7
-1
-16
37
1
1
3
23
6
-22
-1
-1
16
-10
-4
-1
-1
-1
-4
-11
10
-7
-6
-1
-1
-1
-16
-161
-1
-1
-1
-1
-1
-1
-1
-1
-1
-3
-1
50
99
1
-45
22
1
1
1
1
21
1
1
-305
5
-4
-46
65
51
0
48 206 47 200 27 27 0
32
1
1
13
-26
-1
-1
-1
-1
-1
-1
-1
-1
-1
-1
19
1
17
1
1
24
1
1
1
1
1
14
0
48 320 311091 310850 47 47 0
25
1
8
6
7
6
7
-14
4
-12
23
34
-14
7
12
21
1
1
1
1
1
1
1
1
1
1
1
1
1
1
1
1
1
1
1
1
3
-24
17
0
1 321 170 491 46 46 0
-15
12
-7
8
-14
-1
-1
-9
-6
-12
-5
-15
25
1
1
1
1
1
-16
-9
-1
-1
-1
-11
43
1
1
9
-8
-1
24
1
1
1
1
10
1
12
27
-12
-1
-1
-7
0
159 321 48 223 16 16 0
31
-12
-6
-36
-1
-1
-3
-21
-1
-6
-7
-6
-7
-16
-4
0
1945 2851 302508 301602 121 121 0
-27
-14
-1
486
71
11
1
-100
19
-92
-2
48
1
-32
0
100113 100306 146365 146170 16 16 0
34
2
-46
-1
-7
-58
0
129371 129700 289069 289401 22 22 0
154
6
1
-13
-1
-1
-1
-1
-7
0
129372 129702 146092 145759 20 20 0
153
6
1
-13
-1
-1
-1
-1
-7
0
129395 129704 118353 118666 42 42 0
-21
-30
-185
-74
0
129398 129649 146360 146106 29 29 0
-17
-31
-185
0
129382 129700 84532 84210 31 31 0
-63
81
6
1
-13
-1
-1
-1
-1
-7
0
129444 129701 137020 137278 40 40 0
-185
0
169382 169722 84687 85027 0 0 0
0
169380 169722 162921 163263 4 4 0
0
433529 433654 85168 85043 0 0 0
0
433881 434165 146376 146092 33 33 0
39
-211
0
433930 434202 137004 137277 32 32 0
-201
0
433871 434202 118330 118661 40 40 0
49
-211
0
457284 457623 118665 118326 5 5 0
0
457288 457562 137277 137003 21 21 0
0
457325 457609 146092 146376 14 14 0
0
457288 457596 145761 146069 58 58 0
73
-80
-6
-1
-1
-1
-1
14
1
5
81
30
0
457288 457596 289401 289093 57 57 0
73
-80
-6
-1
-1
-1
-1
14
1
5
81
30
0
457339 457598 143731 143986 46 46 0
20
-15
6
-18
6
60
1
10
0
457288 457554 288804 289067 36 36 0
-62
14
51
39
1
0
457811 457892 145555 145473 1 1 0
-75
0
475124 475456 145759 146092 2 2 0
-326
0
475126 475456 289401 289070 3 3 0
-324
0
475126 475447 84210 84532 11 11 0
-260
0
475126 475434 118661 118353 59 59 0
-73
80
6
1
1
1
1
-14
-1
-5
-81
-30
0
475177 475431 146106 146360 47 47 0
-22
80
6
1
1
1
1
-14
-1
-5
-81
-30
0
480749 481083 289404 289070 2 2 0
0
480752 481285 145761 146330 53 53 0
-333
-1
-1
-1
-1
-1
-1
-1
-1
-1
-1
-1
-1
-1
-1
-1
-1
-1
-1
-1
-1
-1
-1
-1
-1
-1
-1
-1
-1
-1
-1
-1
-1
-2
-144
-51
0
480752 481073 84210 84532 11 11 0
-260
0
480752 481060 118661 118353 59 59 0
-73
80
6
1
1
1
1
-14
-1
-5
-81
-30
0
481085 481269 137204 137019 19 19 0
100
-5
-42
0
565843 566179 118330 118661 44 44 0
176
1
1
1
1
6
-79
0
565866 566191 289093 289413 31 31 0
21
30
81
6
1
175
-4
0
565866 566182 146069 145758 27 27 0
21
30
81
6
1
0
565863 566128 146366 146106 25 25 0
156
1
1
1
1
6
-79
0
565908 566179 289067 288804 47 47 0
101
1
8
1
1
1
1
7
26
-64
0
565900 566180 137003 137278 42 42 0
118
1
1
1
1
7
-79
0
565863 566179 84522 84210 30 30 0
29
106
6
1
0
611682 612030 84683 85031 5 5 0
0
611688 612026 162925 163263 4 4 0
0
642372 642448 82610 82686 0 0 0
0
673663 673994 118661 118330 8 8 0
0
673662 673937 137278 137003 16 16 0
0
673700 673984 146092 146376 10 10 0
0
673663 673971 289401 289093 57 57 0
73
-80
-6
-1
-1
-1
-1
14
1
5
81
30
0
673661 673971 145759 146069 58 58 0
75
-80
-6
-1
-1
-1
-1
14
1
5
81
30
0
673714 673973 143731 143986 41 41 0
20
-15
6
-18
6
60
1
10
0
673655 673929 288796 289067 35 35 0
-70
14
51
39
1
0
731459 731794 118330 118665 8 8 0
0
731482 731790 146069 145761 58 58 0
21
30
81
6
1
-13
-1
-1
-1
-1
-7
79
0
731482 731790 289093 289401 57 57 0
21
30
81
6
1
-13
-1
-1
-1
-1
-7
79
0
731480 731739 143986 143731 41 41 0
125
12
1
59
-6
19
-4
11
0
731469 731753 146376 146092 10 10 0
0
731524 731790 289067 288804 33 33 0
101
1
40
51
-13
0
731516 731790 137003 137277 16 16 0
0
738202 738280 136968 136890 1 1 0
0
915322 916554 1294 47 167 167 0
343
1
-17
-26
-1
-1
-1
-1
-1
-1
-1
79
4
-182
-16
57
12
10
-31
16
-3
-13
-9
-1
-1
-23
-5
-31
-1
-1
-1
-1
-26
-1
-1
-1
-1
-1
-39
-1
-4
-18
12
-27
-1
-1
-1
-1
-1
-1
-1
-1
-1
-31
-1
14
-28
-1
-1
-11
8
-6
-14
-1
21
2
5
1
8
23
1
1
3
1
19
1
1
1
1
1
1
1
1
1
1
1
1
1
1
1
7
0
915322 916234 309974 310891 103 103 0
353
-6
-28
-1
-1
-1
-1
-1
-1
42
1
36
1
1
69
109
-22
81
-11
-38
-1
-1
-1
-1
-7
-1
5
-6
-1
-5
9
-24
-1
12
1
4
32
5
8
0
916121 916214 311005 311091 7 7 0
6
30
5
23
1
1
3
0
916117 916352 310865 311090 39 39 0
15
-23
-1
-1
-21
-1
-1
-1
-1
-11
-7
-1
-1
-1
-11
32
1
18
1
1
1
1
30
1
1
1
1
28
1
1
1
1
1
1
1
1
1
3
0
916118 916368 310836 311065 36 36 0
14
-24
7
-24
5
13
5
1
4
16
5
6
1
7
20
1
1
3
-22
6
24
1
1
1
1
1
13
-7
9
0
916117 916240 310960 311091 15 15 0
-17
-23
-1
-1
-1
-1
-1
-1
-1
-3
-29
21
1
7
0
915322 916399 309974 311067 148 148 0
353
-6
-28
-1
-1
-1
-1
-1
-1
42
1
26
1
1
79
109
-22
81
-11
-12
-1
-1
-1
-1
-1
-4
-1
-1
-1
-1
-14
-3
-1
-1
-1
-1
-1
-1
-1
-1
-1
-15
-3
-1
-17
-6
-1
-1
-25
-1
-1
-1
-1
-17
-1
-1
23
1
1
1
1
1
1
9
1
1
1
1
-21
22
5
-12
-1
-1
-12
-1
29
1
1
1
1
1
6
7
12
3
1
4
3
22
0
916196 916567 511 146 69 69 0
-5
22
5
4
-20
-1
-13
-1
-1
32
15
1
1
1
-22
-1
-20
-1
-7
-13
-1
-1
-1
-1
-5
23
1
1
7
24
1
1
1
1
1
1
1
1
1
1
1
1
3
9
23
1
1
1
1
1
1
5
1
-27
-1
-1
-3
-8
-1
-1
-1
-1
-1
-1
-1
-7
0
916227 916560 511 138 62 62 0
-26
-7
-27
5
6
22
11
-25
-1
-1
-1
-1
-1
-1
-1
-1
-14
-1
-1
-1
-1
-1
-1
-11
-1
-13
-9
-1
-6
-1
-1
-3
-1
20
1
-25
-6
-8
-6
-8
-1
-1
-13
-1
-1
-22
-1
-1
-1
-1
20
-7
-12
-1
0
916245 916554 310800 311091 36 36 0
-18
9
1
1
-12
-1
33
1
1
1
25
1
29
18
2
21
-27
-4
9
5
24
22
1
1
1
13
8
1
0
916368 916560 310792 310981 25 25 0
-5
5
16
9
1
1
32
1
1
2
11
26
-11
-1
-1
-3
13
-14
-7
-6
-15
0
916417 916567 310803 310959 20 20 0
28
32
9
1
1
1
-21
-6
-8
-21
-1
-1
-1
-1
-1
-1
-3
-1
0
916275 916560 310797 311084 35 35 0
9
22
-13
27
1
1
3
15
35
-18
-20
-1
-1
-1
-5
-1
-6
-38
-1
-1
-1
-23
-1
17
6
1
1
12
0
>ChrX ChrIII 731227 311132
1 191 112 301 22 22 0
20
1
1
8
1
1
1
-20
-1
-14
-1
-1
-3
-7
22
6
-15
-29
4
-15
25
0
1 1004 311007 309974 134 134 0
20
1
1
8
1
1
1
-21
-37
-14
-21
-16
-1
22
1
-25
-1
8
-4
8
-41
-1
-1
-2
-1
-3
-5
-1
-1
-1
-1
-6
-1
-8
-1
-1
-1
-2
-1
-2
-1
-5
-1
-147
-1
-1
-1
-1
-1
-1
-1
-1
-1
-3
-1
50
66
34
1
51
37
-7
-1
-297
0
1 1004 311029 309974 147 147 0
-20
-4
44
1
1
1
1
1
1
-31
-27
-1
-4
-3
-1
-4
-26
-1
-1
-1
-1
-1
-1
-1
-1
-1
-1
-1
-1
-1
-1
-1
-1
-19
-1
-1
-1
-1
-1
-1
-1
-1
-1
-1
-1
-1
-1
-1
-10
-1
-1
-1
-1
-1
-1
-1
-67
-161
-1
-1
-1
-1
-1
-1
-1
-1
-1
-3
-1
50
66
34
1
51
37
-7
-1
-297
0
1 191 203 397 21 21 0
-23
8
1
20
1
13
1
1
-31
-1
-1
-5
-10
-1
-21
-1
-13
-6
0
1 191 58 269 54 54 0
20
1
14
1
1
1
1
25
1
1
1
18
1
1
1
-28
-1
-1
-1
-1
-1
-1
-1
-1
-1
-1
-1
-1
-1
-1
-1
-1
-1
-1
-1
-1
-1
-1
-1
-1
-1
-1
-22
-1
-1
-1
-1
12
-7
-8
-7
-3
-1
0
1 107 397 511 22 22 0
-23
-10
-1
-1
-1
-1
-1
-1
-1
-1
-20
-1
-1
-1
23
1
1
1
4
1
1
-21
0
1 179 378 511 57 57 0
-23
-1
-1
-1
-1
16
1
12
1
33
1
1
1
1
1
1
1
1
1
1
1
1
1
1
1
1
1
1
1
1
1
1
1
1
1
1
1
1
1
1
19
1
1
1
1
1
1
1
1
1
1
1
1
1
1
5
-22
0
3 196 312 516 20 20 0
-21
-1
-1
-14
-5
27
1
20
1
-12
-1
-4
-7
-8
-46
-1
-7
-15
-1
0
3 189 126 311 24 24 0
6
14
8
1
35
1
-13
-1
-1
-6
-5
-8
-1
-21
8
1
1
1
-23
-1
-1
24
1
0
40 189 47 200 17 17 0
26
1
1
19
1
1
-25
-1
-1
-15
-5
-7
-8
-1
-1
-1
0
40 189 311091 310946 12 12 0
29
1
1
-11
21
7
1
1
-17
-49
0
1 1004 239 1294 150 150 0
15
1
1
18
2
3
-24
7
-20
27
15
5
10
1
1
5
7
-32
-1
-1
-1
-1
-1
-1
-1
-1
-1
-1
-1
-1
-1
-1
-1
-1
-6
-3
-8
-5
-1
-1
-1
-1
-8
-5
-1
-1
-1
-1
-1
-1
-1
-1
-1
-1
-1
-1
-1
-1
-1
-1
-8
-5
-1
-1
-4
-1
-1
-1
-4
43
11
-74
-2
-49
-1
-1
-5
-1
-1
-1
-5
-1
-1
-1
-1
-537
0
89 191 311091 310988 10 10 0
-27
-1
-1
-1
-9
38
7
1
1
0
14887 15221 289404 289070 4 4 0
0
14890 15221 145761 146092 2 2 0
0
14890 15207 84210 84528 11 11 0
-260
0
14890 15198 118661 118353 60 60 0
-73
80
6
1
1
1
1
-14
-1
-5
-81
-30
0
14941 15195 146106 146360 48 48 0
-22
80
6
1
1
1
1
-14
-1
-5
-81
-30
0
196448 196779 118661 118330 8 8 0
0
196447 196722 137278 137003 16 16 0
0
196485 196769 146092 146376 10 10 0
0
196448 196756 289401 289093 57 57 0
73
-80
-6
-1
-1
-1
-1
14
1
5
81
30
0
196446 197109 145759 146376 159 159 0
75
-80
-6
-1
-1
-1
-1
14
1
5
81
30
22
1
1
1
1
1
1
1
1
1
1
1
1
1
3
1
1
1
3
1
1
1
1
1
1
1
1
1
1
1
1
1
1
1
1
1
10
3
1
4
3
3
4
5
1
-33
76
6
1
1
1
1
-14
-1
-5
-105
0
196499 196758 143731 143986 41 41 0
20
-15
6
-18
6
60
1
10
0
196444 196714 288800 289067 34 34 0
-66
14
51
39
1
0
196787 197109 289401 289080 13 13 0
260
0
196504 197121 83928 84544 80 80 0
15
-34
5
-50
-1
-4
-12
8
1
131
-14
12
1
0
196785 197112 118663 118337 65 65 0
-79
76
6
1
1
1
1
-14
-1
-5
-105
0
197121 197431 118355 118663 44 44 0
-120
-1
-2
-1
-3
14
4
4
1
1
4
1
0
197122 197392 146360 146092 41 41 0
-119
-1
-2
-1
-3
14
4
4
1
1
4
1
0
197120 197429 289094 289401 65 65 0
20
30
-71
11
-29
-62
3
14
0
197120 197429 146068 145761 65 65 0
20
30
-71
11
-29
-62
3
14
0
197153 197429 137003 137277 41 41 0
85
1
0
206333 206404 136898 136969 0 0 0
0
220234 220556 146083 145760 39 39 0
35
30
81
6
1
-13
-1
-1
-1
-1
-7
0
220234 220555 289079 289401 40 40 0
35
30
81
6
1
-13
-1
-1
-1
-1
-7
0
220235 220555 118340 118661 45 45 0
-249
0
220235 220504 146376 146106 31 31 0
-249
0
220282 220556 137003 137278 46 46 0
-202
0
220225 220555 84542 84210 43 43 0
43
112
6
1
-13
-1
-1
-1
-1
-7
0
220663 220738 144113 144188 1 1 0
0
310233 310570 289063 289401 4 4 0
-5
0
310233 310574 146098 145757 3 3 0
0
310262 310570 118353 118661 59 59 0
-21
-30
-81
-6
-1
13
1
1
1
1
7
-79
0
310265 310519 146360 146106 47 47 0
-17
-31
-81
-6
-1
13
1
1
1
1
7
-79
0
310249 310570 84532 84210 11 11 0
-63
0
312320 312393 145482 145555 0 0 0
0
330798 330880 136969 136889 2 2 0
73
1
0
349721 350046 145758 146082 14 14 0
264
0
349719 350046 289405 289080 14 14 0
5
261
0
349724 350056 84210 84542 7 7 0
0
349775 350046 146106 146376 53 53 0
-22
80
6
1
1
1
1
-14
-1
-5
-105
0
349724 350049 118661 118337 67 67 0
-73
80
6
1
1
1
1
-14
-1
-5
-105
0
372689 373000 118661 118350 18 18 0
0
372689 372963 137277 137003 25 25 0
0
372726 373000 146092 146366 16 16 0
0
372689 372997 145761 146069 54 54 0
71
-82
-6
-1
-1
-1
-1
14
1
5
81
30
0
372689 372997 289401 289093 55 55 0
71
-82
-6
-1
-1
-1
-1
14
1
5
81
30
0
372689 373000 84210 84522 57 57 0
71
-82
-6
-1
-1
-1
-1
14
1
5
105
0
372689 372955 288804 289067 32 32 0
-62
14
51
39
1
0
373022 373155 118467 118334 5 5 0
0
373025 373149 289202 289080 17 17 0
61
30
0
373155 373478 145760 146082 13 13 0
261
0
373156 373478 289401 289080 12 12 0
260
0
373063 373490 84108 84544 32 32 0
75
1
-8
-2
-10
-1
-1
-1
-1
-1
-1
-1
-1
0
373156 373481 118661 118337 64 64 0
-73
80
6
1
1
1
1
-14
-1
-5
-105
0
373207 373478 146106 146376 50 50 0
-22
80
6
1
1
1
1
-14
-1
-5
-105
0
523405 523721 118350 118661 39 39 0
156
1
1
1
1
6
-79
0
523405 523670 146366 146106 24 24 0
156
1
1
1
1
6
-79
0
523408 523724 289093 289404 29 29 0
20
31
81
6
1
0
523408 523721 146069 145761 28 28 0
20
31
81
6
1
0
523450 523722 289067 288803 47 47 0
101
1
8
1
1
1
1
7
26
-64
0
523442 523721 137003 137277 42 42 0
118
1
1
1
1
7
-79
0
523405 523721 84522 84210 30 30 0
29
106
6
1
0
528992 529309 118350 118662 39 39 0
156
1
1
1
1
6
-79
0
528992 529257 146366 146106 24 24 0
156
1
1
1
1
6
-79
0
528995 529308 146069 145761 28 28 0
20
31
81
6
1
0
528995 529308 289093 289401 29 29 0
20
31
81
6
1
0
529037 529308 289067 288804 47 47 0
101
1
8
1
1
1
1
7
26
-64
0
529029 529308 137003 137277 42 42 0
118
1
1
1
1
7
-79
0
528992 529314 84522 84204 31 31 0
29
106
6
1
0
529525 529861 118330 118661 45 45 0
176
1
1
1
1
6
-79
0
529545 530234 146366 145761 184 184 0
156
1
1
1
1
6
-79
23
1
1
1
1
1
1
1
1
1
1
1
1
1
1
1
1
1
1
1
1
1
1
1
1
1
1
1
1
1
1
1
1
5
1
1
1
1
1
1
1
1
1
1
1
1
1
1
1
1
1
1
1
1
1
1
1
1
1
1
1
1
1
1
1
7
1
1
1
1
1
1
1
2
3
1
1
4
1
1
2
1
1
5
3
1
34
30
-51
-1
-1
-2
-1
-1
24
6
1
-13
-1
-1
-1
-1
-7
0
529582 529862 137003 137278 43 43 0
118
1
1
1
1
7
-79
0
529545 529861 84522 84210 31 31 0
29
106
6
1
0
529548 529863 146069 145759 28 28 0
21
30
81
6
1
0
529548 529861 289093 289401 29 29 0
21
30
81
6
1
0
529910 530234 118330 118661 35 35 0
-128
-1
-1
-2
-1
-1
-125
0
529920 530197 146376 146092 32 32 0
-116
-1
-1
-1
-1
-1
-128
0
529967 530234 137003 137277 36 36 0
-67
-1
-3
-1
-1
-1
-128
0
529920 530234 289080 289401 71 71 0
34
30
-51
-1
-1
-5
-5
-1
17
6
1
-13
-1
-1
-1
-1
-7
0
530385 530707 84532 84210 5 5 0
0
530385 530707 118340 118661 64 64 0
-39
-106
-6
-1
13
1
1
1
1
7
-79
0
530380 530707 289075 289401 10 10 0
68
0
530385 530656 146376 146106 50 50 0
-39
-106
-6
-1
13
1
1
1
1
7
-79
0
530380 530707 146087 145761 11 11 0
68
0
530708 530942 84921 84687 10 10 0
0
530708 530946 163157 162920 10 10 0
234
0
612274 612354 82686 82607 1 1 0
75
0
631194 631521 289079 289401 25 25 0
35
30
81
6
1
0
631194 631522 146083 145760 24 24 0
35
30
81
6
1
0
631208 631521 118353 118661 40 40 0
153
1
1
1
1
6
-79
0
631211 631470 146360 146106 27 27 0
150
1
1
1
1
6
-79
0
631185 631521 84542 84210 31 31 0
43
112
6
1
0
631242 631522 137003 137278 45 45 0
118
1
1
1
1
7
-79
0
654000 654409 171352 171761 31 31 0
0
668842 669114 146376 146106 41 41 0
139
1
1
1
21
-13
-2
-59
4
-11
0
669452 669531 289725 289804 1 1 0
0
720235 721148 308267 309180 144 144 0
649
-5
0
>ChrXIII ChrXVI-2 916567 561122
619 1096 24 490 42 42 0
-7
-1
27
1
6
1
1
-42
29
2
3
1
1
5
1
9
1
-263
3
0
666 1009 561122 560783 31 31 0
-32
22
1
1
1
1
0
1987 2840 6812 7650 153 153 0
-39
-1
19
1
1
295
4
1
8
1
1
1
1
1
113
69
11
1
-48
-53
-6
4
10
140
1
0
100099 100306 190852 190643 19 19 0
48
1
-47
-1
-7
-56
0
100107 100306 202063 202270 24 24 0
40
1
-47
-1
-7
-58
-8
-1
-1
-1
-1
-7
0
100107 100306 207651 207858 24 24 0
40
1
-47
-1
-7
-58
-8
-1
-1
-1
-1
-7
0
129372 129700 474772 474441 19 19 0
153
6
1
-13
-1
-1
-1
-1
-7
0
129395 129700 190836 190528 38 38 0
-21
-30
-185
0
129395 129700 202071 202385 42 42 0
-21
-30
-102
-1
-1
-1
-1
-6
-79
0
129395 129700 207659 207973 42 42 0
-21
-30
-102
-1
-1
-1
-1
-6
-79
0
169381 169722 190347 190006 3 3 0
0
169382 169811 475065 475494 9 9 0
0
169382 169722 405291 405631 4 4 0
0
169381 169722 498909 499250 17 17 0
0
433870 434202 190860 190528 35 35 0
50
-211
0
457285 457627 190525 190867 11 11 0
0
457288 457599 202385 202068 17 17 0
-153
-5
-1
-1
-1
-1
0
457288 457599 207973 207656 17 17 0
-153
-5
-1
-1
-1
-1
0
457288 457596 474441 474749 58 58 0
73
-80
-6
-1
-1
-1
-1
14
1
5
81
30
0
457801 457892 218031 218121 3 3 0
6
4
-75
0
475126 475456 474441 474772 2 2 0
-324
0
475126 475434 190528 190836 56 56 0
-73
80
6
1
1
1
1
-14
-1
-5
-81
-30
0
475126 475434 202385 202071 49 49 0
-73
-104
-1
-5
-81
-30
0
475126 475772 207973 207320 111 111 0
-73
-104
-1
-5
-81
-30
-41
-42
3
79
-4
0
478927 481060 204210 202071 258 258 0
47
-4
-1848
-104
-1
-5
-81
-30
0
480750 481083 474439 474772 1 1 0
0
480751 481060 207974 207659 49 49 0
-74
-104
-1
-5
-81
-30
0
480752 481060 190528 190836 56 56 0
-73
80
6
1
1
1
1
-14
-1
-5
-81
-30
0
565843 566179 207636 207973 27 27 0
-265
0
565843 566179 202048 202385 27 27 0
-265
0
565745 566183 190952 190523 64 64 0
26
24
45
1
1
177
1
1
1
1
6
-79
-74
0
565866 566179 474749 474441 27 27 0
21
30
81
6
1
0
580536 580640 258495 258600 4 4 0
-60
0
580527 580637 189879 189991 7 7 0
-9
-61
0
611686 612027 190346 190005 6 6 0
0
611686 612127 475065 475505 12 12 0
434
0
611686 612027 405291 405632 3 3 0
0
611686 612028 498910 499252 20 20 0
0
673663 673994 190528 190859 3 3 0
0
673663 673974 202385 202068 12 12 0
-153
-5
-1
-1
-1
-1
0
673663 673974 207973 207656 12 12 0
-153
-5
-1
-1
-1
-1
0
673663 673971 474441 474749 58 58 0
73
-80
-6
-1
-1
-1
-1
14
1
5
81
30
0
731459 731790 190859 190528 3 3 0
0
731482 731790 474749 474441 58 58 0
21
30
81
6
1
-13
-1
-1
-1
-1
-7
79
0
731479 731790 202068 202385 12 12 0
-156
-1
-1
-1
-1
-6
0
731479 731790 207656 207973 12 12 0
-156
-1
-1
-1
-1
-6
0
738200 738279 208245 208323 1 1 0
74
0
738202 738282 478901 478982 2 2 0
-78
0
913344 913664 2453 2133 47 47 0
-57
-1
6
1
0
914268 915789 1529 24 215 215 0
232
87
1
5
1
1
1
1
1
1
1
1
-133
40
57
3
-6
-6
110
106
136
174
296
1
-17
-28
-1
-1
-1
-1
-1
-1
31
1
6
6
1
27
0
915410 915739 560783 561122 42 42 0
-261
-1
-11
-28
-1
-1
-1
-1
-1
-1
0
>ChrV ChrXVI-2 565997 561122
7638 7899 190579 190839 42 42 0
-20
15
-6
67
1
1
1
1
-12
-10
-4
0
7631 7896 474485 474749 44 44 0
-44
3
-62
24
-11
74
25
0
7638 7919 202334 202048 43 43 0
-20
15
-6
-62
-22
-10
-5
0
7638 7919 207922 207636 43 43 0
-20
15
-6
-62
-22
-10
-5
0
23347 23433 449580 449664 3 3 0
76
1
0
23347 23421 498893 498819 0 0 0
0
76180 76518 405293 405631 4 4 0
0
76180 76518 190344 190006 3 3 0
0
76180 76518 475067 475405 4 4 0
0
76180 76518 498912 499250 17 17 0
0
80792 81123 474772 474441 1 1 0
0
80815 81123 190836 190528 57 57 0
-21
-30
-81
-6
-1
13
1
1
1
1
7
-79
0
80815 81123 202071 202385 50 50 0
-21
-30
-81
-6
-1
-103
0
80815 81123 207659 207973 50 50 0
-21
-30
-81
-6
-1
-103
0
119434 119517 498894 498812 2 2 0
77
0
119434 119520 449579 449664 2 2 0
77
0
126432 126763 474441 474772 7 7 0
0
126432 126740 207973 207659 51 51 0
-73
-104
-1
-5
-81
-30
0
126432 126740 202385 202071 51 51 0
-73
-104
-1
-5
-81
-30
0
126423 126740 190518 190836 61 61 0
-6
-77
80
6
1
1
1
1
-14
-1
-5
-81
-30
0
126874 126965 218030 218120 1 1 0
7
0
127738 128078 475065 475405 4 4 0
0
127738 128079 405291 405632 6 6 0
0
127738 128079 190346 190005 1 1 0
0
127738 128080 498910 499252 15 15 0
0
207753 208066 474441 474749 25 25 0
176
1
5
81
30
0
207753 208089 207973 207636 25 25 0
-73
0
207753 208069 190528 190839 33 33 0
-73
80
5
1
1
1
1
0
207753 208092 202385 202045 25 25 0
-73
0
250083 250420 202047 202385 25 25 0
-266
0
250084 250420 207636 207973 25 25 0
-265
0
250104 250420 190839 190528 33 33 0
156
1
1
1
1
6
-79
0
250107 250433 474749 474429 30 30 0
21
30
81
6
1
176
0
274084 274177 325556 325649 3 3 0
0
355115 355447 190859 190527 4 4 0
0
355138 355446 474749 474441 59 59 0
21
30
81
6
1
-13
-1
-1
-1
-1
-7
79
0
355135 355451 207656 207978 14 14 0
-156
-1
-1
-1
-1
-6
0
355135 355446 202068 202385 13 13 0
-156
-1
-1
-1
-1
-6
0
385087 385419 190859 190527 5 5 0
0
385107 385418 207656 207973 14 14 0
-156
-1
-1
-1
-1
-6
0
385107 385418 202068 202385 14 14 0
-156
-1
-1
-1
-1
-6
0
424353 424665 207656 207973 27 27 0
-157
-7
-1
-1
-79
0
424332 424665 190860 190528 25 25 0
182
1
-79
0
424353 424665 202068 202385 27 27 0
-157
-7
-1
-1
-79
0
424356 424665 474749 474441 61 61 0
21
30
81
6
1
-13
-1
-1
-1
-1
7
0
427042 427133 218030 218121 2 2 0
0
444257 444367 72612 72723 12 12 0
-38
0
444256 444578 190849 190528 59 59 0
-39
-106
-6
-1
13
1
1
1
1
7
-79
0
444266 444579 202068 202386 51 51 0
-29
-106
-6
-1
-103
0
444266 444579 207656 207974 51 51 0
-29
-106
-6
-1
-103
0
444251 444579 474767 474440 10 10 0
68
0
444664 445002 202048 202387 28 28 0
-265
0
444660 445005 207632 207979 30 30 0
-269
-75
0
444663 445000 190860 190528 40 40 0
177
1
1
1
1
6
-79
0
444687 445002 474749 474439 26 26 0
21
30
81
6
1
0
499827 500329 6767 7268 37 37 0
14
-19
-12
-1
-3
-5
23
6
1
414
6
0
501709 501792 478900 478984 2 2 0
-74
0
501710 501780 208247 208317 0 0 0
0
>ChrXII-2 ChrXVI-2 574216 561122
85882 86211 190859 190528 39 39 0
-71
-42
-146
5
2
-42
0
85904 86211 207658 207973 42 42 0
-49
-42
-63
-1
-1
-1
-1
-6
-79
5
2
-42
0
85904 86211 202070 202385 42 42 0
-49
-42
-63
-1
-1
-1
-1
-6
-79
5
2
-42
0
92906 93219 474441 474749 28 28 0
176
1
5
81
30
0
92906 93242 190528 190859 40 40 0
-73
80
5
1
1
1
1
0
92906 93242 207973 207636 28 28 0
-73
0
92906 93242 202385 202048 28 28 0
-73
0
115975 116172 475064 475261 2 2 0
0
115976 116172 190346 190150 5 5 0
0
115976 116167 405291 405482 2 2 0
0
115976 116167 498910 499101 15 15 0
0
116173 116486 474441 474749 27 27 0
176
1
5
81
30
0
116173 116509 202385 202048 27 27 0
-73
0
116169 116510 190524 190860 40 40 0
-77
80
5
1
1
1
1
0
116173 116509 207973 207636 27 27 0
-73
0
116515 116825 474441 474749 10 10 0
260
30
0
116515 116848 202385 202048 45 45 0
-73
-104
-1
-5
0
116515 116848 207973 207636 45 45 0
-73
-104
-1
-5
0
116515 116828 190528 190839 51 51 0
-73
80
6
1
1
1
1
-14
-1
-5
0
116856 117005 405482 405631 2 2 0
0
116856 117015 475256 475416 3 3 0
-150
0
116856 117005 499101 499250 6 6 0
0
116856 117005 190155 190006 2 2 0
0
139636 139864 475494 475265 25 25 0
-109
0
139744 139864 405611 405491 8 8 0
0
139881 140066 474441 474626 4 4 0
0
139881 140040 202385 202225 26 26 0
-73
0
139881 140040 207973 207813 26 26 0
-73
0
140065 140388 202386 202057 15 15 0
-154
-5
-1
-1
-1
-1
0
140065 140388 207974 207645 15 15 0
-154
-5
-1
-1
-1
-1
0
140066 140377 190528 190839 6 6 0
0
140065 140374 474440 474749 61 61 0
74
-80
-6
-1
-1
-1
-1
14
1
5
81
30
0
174393 174717 474763 474441 7 7 0
35
30
0
174407 174666 190836 190579 42 42 0
-132
-6
-1
13
1
1
1
1
7
-79
0
174407 174717 207659 207973 46 46 0
-132
-6
-1
-103
0
174407 174717 202071 202385 46 46 0
-132
-6
-1
-103
0
220813 220957 190672 190527 8 8 0
-72
0
221074 221169 449566 449662 3 3 0
-9
0
221086 221168 498894 498812 1 1 0
0
304435 304643 72600 72808 26 26 0
0
304435 304767 190860 190527 20 20 0
-260
0
304456 304766 202068 202385 25 25 0
-155
-1
-1
-1
-1
-7
-79
0
304456 304766 207656 207973 25 25 0
-155
-1
-1
-1
-1
-7
-79
0
304839 305021 474441 474623 2 2 0
0
304839 305013 202385 202210 26 26 0
-73
0
304839 305013 207973 207798 26 26 0
-73
0
305020 305365 474440 474783 12 12 0
261
30
0
305016 305331 207978 207659 48 48 0
-78
-104
-1
-5
0
305020 305331 202386 202071 47 47 0
-74
-104
-1
-5
0
305021 305331 190528 190836 54 54 0
-73
80
6
1
1
1
1
-14
-1
-5
0
305355 305509 474618 474772 1 1 0
0
362359 362479 405285 405165 0 0 0
0
444501 444833 474772 474440 1 1 0
0
444524 444832 190836 190528 56 56 0
-21
-30
-81
-6
-1
13
1
1
1
1
7
-79
0
444524 444833 207659 207974 49 49 0
-21
-30
-81
-6
-1
-103
0
444524 444833 202071 202386 49 49 0
-21
-30
-81
-6
-1
-103
0
457334 457417 440808 440727 2 2 0
8
1
0
457619 457950 474772 474441 2 2 0
0
457642 457951 190836 190527 57 57 0
-21
-30
-81
-6
-1
13
1
1
1
1
7
-79
0
457642 457950 202071 202385 50 50 0
-21
-30
-81
-6
-1
-103
0
457642 457950 207659 207973 50 50 0
-21
-30
-81
-6
-1
-103
0
528324 528407 498812 498895 1 1 0
0
528323 528407 449662 449578 1 1 0
0
528504 528827 190527 190859 18 18 0
-46
-1
-1
-1
-1
-1
-1
-1
-1
0
528505 528807 202385 202068 24 24 0
-45
-1
-1
-1
-1
-1
-1
-1
-1
-100
-5
-1
-1
-1
-1
0
528505 528807 207973 207656 24 24 0
-45
-1
-1
-1
-1
-1
-1
-1
-1
-100
-5
-1
-1
-1
-1
0
539322 540282 7687 6736 124 124 0
38
-237
41
7
14
77
5
1
-6
-298
166
1
5
36
1
0
541380 543107 543664 545391 8 8 0
0
543109 543600 546231 546722 5 5 0
0
567295 568256 7687 6736 123 123 0
38
-237
41
7
14
77
5
1
-6
464
1
5
36
1
0
569090 569557 490 24 66 66 0
47
296
1
-17
-28
-1
-1
-1
-1
-1
-1
31
1
6
6
1
27
0
>ChrVIII-2 ChrXVI-2 330300 561122
31118 31213 189896 189991 0 0 0
0
31118 31212 258502 258596 0 0 0
0
151741 151834 189898 189991 0 0 0
0
151734 151833 258495 258596 2 2 0
-8
-1
0
151850 152191 405290 405631 7 7 0
0
151851 152191 190346 190006 10 10 0
0
151851 152193 475065 475407 7 7 0
0
151851 152191 498910 499250 23 23 0
0
182660 182978 474441 474758 11 11 0
258
0
182660 182985 190528 190852 62 62 0
-73
80
6
1
1
1
1
-14
-1
-5
-105
0
182660 182972 202385 202068 53 53 0
-73
-104
-1
-5
-105
0
182660 182972 207973 207656 53 53 0
-73
-104
-1
-5
-105
0
260156 260363 72808 72601 19 19 0
0
260070 260363 190564 190859 26 26 0
-35
-20
0
260070 260343 202349 202068 32 32 0
-35
-20
-62
-5
-1
-1
-1
-1
0
260070 260343 207937 207656 32 32 0
-35
-20
-62
-5
-1
-1
-1
-1
0
269416 269728 474441 474749 24 24 0
176
1
5
81
0
269416 269751 202385 202048 29 29 0
-73
-221
0
269416 269751 207973 207636 29 29 0
-73
-221
0
269409 269756 190521 190864 43 43 0
-80
80
5
1
1
1
1
-132
0
269772 270096 474763 474441 7 7 0
35
30
0
269786 270096 190836 190528 54 54 0
-132
-6
-1
13
1
1
1
1
7
-79
0
269786 270096 207659 207973 47 47 0
-132
-6
-1
-103
0
269786 270096 202071 202385 47 47 0
-132
-6
-1
-103
0
320296 320630 479498 479164 2 2 0
0
320631 320957 202048 202368 54 54 0
136
1
1
1
1
1
4
4
1
1
-14
-6
-1
-103
0
320631 320957 207636 207956 54 54 0
136
1
1
1
1
1
4
4
1
1
-14
-6
-1
-103
0
320654 320808 474749 474607 18 18 0
21
30
69
1
1
1
1
1
1
1
1
1
0
320654 320960 474749 474455 18 18 0
21
30
52
1
1
1
1
1
1
1
1
1
0
320958 321301 202048 202385 58 58 0
136
1
1
1
1
1
4
4
1
1
-14
-6
-1
-103
0
320958 321301 207636 207973 58 58 0
136
1
1
1
1
1
4
4
1
1
-14
-6
-1
-103
0
320981 321301 474749 474441 21 21 0
21
30
69
1
1
1
1
1
1
1
1
1
0
321394 321721 190860 190545 59 59 0
136
1
1
7
4
1
2
10
1
-8
-1
13
1
1
1
1
7
-79
0
321418 321724 474749 474455 20 20 0
21
30
69
1
1
1
1
1
1
1
1
1
0
321415 321721 207656 207956 54 54 0
116
1
1
1
1
1
4
4
1
1
-14
-6
-1
-103
0
321415 321721 202068 202368 54 54 0
116
1
1
1
1
1
4
4
1
1
-14
-6
-1
-103
0
321722 322065 207636 207973 59 59 0
136
1
1
1
1
1
4
4
1
1
-14
-6
-1
-103
0
321722 322065 202048 202385 59 59 0
136
1
1
1
1
1
4
4
1
1
-14
-6
-1
-103
0
321745 322065 474749 474441 22 22 0
21
30
69
1
1
1
1
1
1
1
1
1
0
>ChrXVI ChrXVI-2 907675 561122
4022 4417 546626 546231 7 7 0
7
-86
-1
228
0
4419 50691 545391 499106 480 480 0
-2572
-30
-678
1814
215
1
-555
-1
-1
-1
-4
-1
-1
-1
-1
-2
-1
372
-74
42
1371
1
-6548
-1
-1
-1
-25
-1418
-1
1375
-53
-1
-1
97
-108
-32
1297
1
1
1381
69
1
-4831
-1
-1361
708
2737
1
1
1
1
1
4960
1
-4201
-1
-1
-1477
-1
2647
-739
-1
-1
-401
259
41
-1696
0
50547 50691 190005 190150 6 6 0
-54
0
50547 50691 405632 405487 6 6 0
-54
0
50548 50691 475405 475261 6 6 0
-53
0
50692 51000 474441 474749 26 26 0
-179
-1
80
30
0
50691 51003 190527 190839 36 36 0
-74
80
-5
-6
4
2
0
50692 51023 202385 202048 31 31 0
-73
-100
-1
-1
-1
-1
0
50692 51024 207973 207635 31 31 0
-73
-100
-1
-1
-1
-1
0
51023 51193 405463 405291 18 18 0
-143
-1
0
51023 51194 190174 190347 14 14 0
-143
-1
0
51023 51193 475237 475065 17 17 0
-143
-1
0
51025 71604 499080 478496 150 150 0
-141
-1
-124
-1
-1
-1
-1
-35
1673
1
1
1
2335
1
1
1
1
1
-1346
-4509
1862
-156
-1
-1
-4350
-1
-4007
0
51189 51286 449558 449656 1 1 0
-5
0
71124 71200 208322 208247 1 1 0
6
0
71604 77529 202047 207974 203 203 0
-266
2009
-5
3117
-10
-449
0
71605 71941 190859 190528 39 39 0
176
1
1
1
1
6
-79
0
71628 71943 474749 474439 27 27 0
21
30
81
6
1
0
77192 77528 190859 190528 39 39 0
176
1
1
1
1
6
-79
0
77215 77531 474749 474438 27 27 0
21
30
81
6
1
0
77528 80623 478501 475406 8 8 0
0
80619 80731 475064 474952 0 0 0
0
80732 81063 202048 202385 33 33 0
-161
-1
-1
-1
-1
-100
0
80732 81063 207636 207973 33 33 0
-161
-1
-1
-1
-1
-100
0
80732 81063 190859 190528 42 42 0
166
2
-4
-3
8
-79
0
80755 81063 474749 474441 26 26 0
21
30
-80
-1
0
81063 81248 474957 474772 2 2 0
0
81242 107063 474441 448593 231 231 0
175
50
-1041
-2477
-1
-1
-1
-1
-1
-1
-22
-791
-2014
-1
-1
-1
-1
-1
-1
-1
-1
-1
158
1
1
1
-2578
-1
-2
-4375
-1
-1
-1
-1
-1
-855
140
-22
-1473
5845
1
-2690
-1
-44
-1
0
105995 106093 498812 498910 3 3 0
0
107089 133338 448609 422377 224 224 0
475
3189
1
1
1
1
1
1
1
1
538
1252
1
-616
19
-1514
-1
-1
207
277
1
1
-2343
-1884
-1
-1
-1
-1
-1
2294
10457
-55
999
1
1
1
1
1
1
1
1
0
133348 143761 422427 412073 147 147 0
165
1
1
1
1
1
1
1
1
1
1
1
1
1
1
1
1
1
1
1
1
1
1
1
1
1
1
1
1
1
1
1
1
1
1
1
1
1
1
1
1
1
1
1
1
1
1
1
1
1
1
1
1
1
1
1
1
270
4440
123
1
-404
691
3307
5
1
1
-16
74
-28
-1
-1
-1
-367
-1
0
143755 149684 202041 207974 191 191 0
-7
-265
2009
-5
-946
-2629
0
143759 144097 190861 190528 40 40 0
178
1
1
1
1
6
-79
0
143784 144099 474749 474439 26 26 0
21
30
81
6
1
0
149367 149683 190839 190528 35 35 0
156
1
1
1
1
6
-79
0
149370 149684 474749 474440 27 27 0
20
31
81
6
1
0
149684 156127 412078 405632 40 40 0
-430
226
-603
-1
-3
-4165
218
0
149947 150032 72320 72235 0 0 0
0
156122 181161 405291 380247 143 143 0
-1742
13196
1
-27
-1
-1100
-1
-1
67
-5902
-1
0
181162 181290 405631 405503 2 2 0
0
181162 181290 190006 190134 2 2 0
0
181161 181290 475406 475277 2 2 0
0
181291 181624 202048 202385 46 46 0
-155
-6
-1
-103
0
181291 181624 207636 207973 46 46 0
-155
-6
-1
-103
0
181290 181656 190860 190496 65 65 0
-156
-6
-1
13
1
1
1
1
7
-79
-74
4
4
-3
10
-3
0
181314 181624 474749 474441 8 8 0
20
31
0
181625 181841 499126 498910 16 16 0
0
181625 181841 190130 190346 6 6 0
0
181625 181841 405507 405291 3 3 0
0
181626 181841 475280 475065 3 3 0
0
181842 303494 380251 258608 405 405 0
-2845
-1
-1
-52473
-1
-1
-1
-1
-11889
-1
-11539
-6422
4011
1
1102
15
1
1
1
102
1
-3350
-1
-1
-1
-1
-1
-1849
-1
-11
-2409
659
1
1
1
1
1
1
1
1
1
1
1
1
3
-1841
-1
-23
-1
-139
-1710
2500
1
5505
2591
1
1
1
1
1
1
1
1
1
3727
-401
-1
3771
1
1
-195
0
303479 303835 475421 475065 7 7 0
5
-7
0
303495 303840 499250 498905 21 21 0
0
303495 303836 190006 190347 6 6 0
0
303495 303835 405631 405291 3 3 0
0
303836 354268 258612 208142 742 742 0
-117
-131
496
1
1
1
1
1
22
1
1
1
-1626
-1
-299
-1
-1
-1
-1
-1
-1
-1
-1
-1
-1
-1
-1
-1
-1
-1
-1
-10
-149
-357
277
1
5
57
1
-4068
6330
-362
-1
-1
-1
-1
-1
-1
-1
-1
-1
-1
-1
-1
-1
-1
-1
-1
-1
-1
-1
-312
163
1
1
159
194
3
1
-1088
-1
-1
-1
-1
-1
-1
-1
-1
-1
-1
-1
-1
-1
-1
-1
-1
-1
-1
-1
-1
-1
-1
-1
-1
-1
-1
-1
-1
-1
-1
-1
-1
-1
-1
-1
2756
1
1
1
1
1
1
1
1
1
1
1
1
2
4
1
1
1
1
1
1
3
-3025
-4856
-3
-1
-3570
-1
-1
-388
-1
-1
-1
-1
-1
-1
-1
-1
-1
349
1
1459
-27
-1
-13
-1
17
502
1
1
2
1
1
1
1
-173
2193
1
-47
-354
-1
-2096
-1
-1
-1
101
1
1
1
1
1
1
1
1
1
1
1
1
1
1
1
1
1
1
1
1
1
1
1
1
1
1
2259
-464
58
-32
-1
-2
212
-29
-1
-1
-1
-1
-1
-1
-1
-1
-4984
556
-640
-1
-1
-1
2426
1
388
-140
-1
0
303852 303952 189990 189888 4 4 0
-95
-1
0
354090 354166 478977 478900 1 1 0
-6
0
354269 354577 474441 474749 27 27 0
-179
-1
80
30
0
354269 354989 190528 191195 140 140 0
-73
80
-5
-6
4
2
165
1
1
1
1
1
1
1
1
1
1
1
1
1
1
3
8
1
1
1
1
1
1
1
1
1
1
1
1
1
1
1
1
1
1
1
3
1
2
1
1
1
1
1
1
1
1
1
1
1
31
28
253
0
354269 354609 202385 202040 36 36 0
-73
-100
-1
-1
-1
-1
163
0
354269 354600 207973 207636 35 35 0
-73
-100
-1
-1
-1
-1
0
354601 354774 208146 207974 16 16 0
120
0
354777 365929 202040 190860 122 122 0
-2685
-278
-1
-1
-1
-1
-1
-1
-1
-1
-1
-1
-1
-1
-1
-1
-1
-1
-1
-1
-1
-1
-1
-1
-3315
-1
-1
-1675
0
365594 365813 201828 202048 29 29 0
-15
0
365925 366106 190527 190346 5 5 0
0
366100 546095 190006 10020 754 754 0
-2270
-1
-1
-65
-1655
-330
15
200
-3869
-1
-1119
-1
-1
280
1
1
-2301
-1
-1
-1
-1
-1
-1
3748
1
55
-7663
-1
-1
-1
-1
-1
-1
-1
-1
-1
-1
-1
-1
-1
-1
-1
-1
-1
-1
-1
-1
-1
-1
-1
-1
-1
-1
-1
-1
-1
-1866
-5408
-1
460
-203
-1
-1
-1
-1
-1
1898
1
1
1
1
1
1
1
1
1
1
1
1
1
1
1
1
1
4846
1
1
1
1
1
979
1
1
1
1
1
1
1
1
1
1
1
1
1
1
1
1
1
1
1
1
92
1
1
1
1
1
1
1
1
269
10024
7182
633
163
1646
1
1
1
1
1
1
1
1
1
1
1
1
1
1
-430
-1
-1
-11
173
-721
-1
-1
-1
-1
-1
-1
-1
-1
-1
-1
-1
-7745
-1
-105
-3023
249
2529
1
1
-125
-1
-1
-1
3513
1
1
-1060
1100
-7331
-201
-5748
-10189
58
1
-53
-972
-1
-1
-1
-1
-1
562
-16686
15067
1
1
1
1
1
1
1
1
-9989
-1653
-339
-1
22890
1
6583
0
366116 366218 258596 258495 2 2 0
98
0
483788 483873 411815 411730 0 0 0
0
709092 709242 202387 202237 3 3 0
0
709093 709242 207974 207825 3 3 0
0
709090 709242 190524 190676 1 1 0
0
709614 709805 190672 190863 4 4 0
0
709626 709781 202223 202068 3 3 0
0
709626 709781 207811 207656 3 3 0
0
857064 857397 190861 190528 28 28 0
232
-30
0
857084 857397 207654 207973 32 32 0
-158
-1
-1
-1
-1
-6
50
-30
0
857084 857397 202066 202385 32 32 0
-158
-1
-1
-1
-1
-6
50
-30
0
857246 857397 474591 474441 27 27 0
50
0
905131 906000 7650 6794 159 159 0
30
1
139
11
-4
-6
-50
51
1
10
67
116
1
1
1
1
1
8
1
4
293
1
1
-21
-1
-41
-1
0
906598 907027 490 63 41 41 0
47
298
1
-42
0
906686 907022 560783 561122 32 32 0
-261
-1
-47
0
>ChrIII ChrXVI-2 307923 561122
79243 79565 474441 474762 11 11 0
260
0
79243 79568 190528 190852 60 60 0
-73
80
6
1
1
1
1
-14
-1
-5
-105
0
79243 79555 207973 207656 52 52 0
-73
-104
-1
-5
-105
0
79243 79555 202385 202068 52 52 0
-73
-104
-1
-5
-105
0
79454 79564 72723 72612 12 12 0
-74
0
79718 80071 475063 475417 9 9 0
-343
0
79720 80060 190346 190006 5 5 0
0
79720 80060 405291 405631 6 6 0
0
79720 80060 498910 499250 19 19 0
0
113359 113690 190859 190528 9 9 0
0
113382 113690 474749 474441 60 60 0
21
30
81
6
1
-13
-1
-1
-1
-1
-7
79
0
113379 113690 202068 202385 17 17 0
-156
-1
-1
-1
-1
-6
0
113379 113690 207656 207973 17 17 0
-156
-1
-1
-1
-1
-6
0
116941 117023 440727 440808 2 2 0
75
0
131926 131996 208317 208247 0 0 0
0
131926 131997 478971 478900 0 0 0
0
132031 132305 207693 207973 22 22 0
-118
-1
-1
-1
-1
-7
0
132031 132305 202105 202385 22 22 0
-118
-1
-1
-1
-1
-7
0
132031 132305 190802 190528 15 15 0
0
138976 139307 474441 474772 2 2 0
0
138976 139623 207973 207320 112 112 0
-73
-103
-1
-6
-81
-30
-37
6
-41
3
78
-5
0
138976 139284 202385 202071 50 50 0
-73
-103
-1
-6
-81
-30
0
138976 139284 190528 190836 57 57 0
-73
80
6
1
1
1
1
-13
-1
-6
-81
-30
0
142778 144911 204210 202071 260 260 0
47
-4
-1848
-103
-1
-6
-81
-30
0
144601 144934 474439 474772 2 2 0
0
144602 144911 207974 207659 50 50 0
-74
-103
-1
-6
-81
-30
0
144603 144911 190528 190836 57 57 0
-73
80
6
1
1
1
1
-13
-1
-6
-81
-30
0
146461 146551 218125 218035 1 1 0
0
146711 147021 207973 207656 16 16 0
-35
-118
-5
-1
-1
-1
-1
0
146711 147021 202385 202068 16 16 0
-35
-118
-5
-1
-1
-1
-1
0
146711 147031 190528 190849 10 10 0
-35
0
146711 147015 474441 474746 59 59 0
-36
37
-80
-6
-1
-1
-1
-1
14
1
5
81
30
0
221743 222068 190852 190528 60 60 0
-42
-106
-6
-1
13
1
1
1
1
7
-79
0
221756 222068 207656 207973 52 52 0
-29
-106
-6
-1
-103
0
221756 222068 202068 202385 52 52 0
-29
-106
-6
-1
-103
0
221746 222068 474762 474441 11 11 0
63
0
289325 289634 207974 207656 45 45 0
63
-14
-49
-28
-6
-1
-1
-1
-1
-9
-1
0
289325 289634 202386 202068 45 45 0
63
-14
-49
-28
-6
-1
-1
-1
-1
-9
-1
0
301762 302733 7687 6723 130 130 0
38
77
2
-160
41
7
14
77
5
1
-6
-476
27
1
-31
0
303546 304009 490 33 41 41 0
47
378
3
3
6
1
0
303634 303969 560783 561122 32 32 0
-256
-1
-1
-2
42
-8
0
>ChrVI ChrXVI-2 298147 561122
49207 49290 218040 218121 2 2 0
75
4
0
70611 70703 190766 190858 3 3 0
0
70882 70966 475421 475505 1 1 0
0
95174 95256 478899 478984 3 3 0
-75
-1
-1
0
95176 95246 208247 208317 0 0 0
0
113870 113958 478984 478896 3 3 0
0
113879 113953 208321 208247 1 1 0
0
114046 114357 202385 202068 19 19 0
-153
-5
-1
-1
-1
-1
0
114046 114357 207973 207656 19 19 0
-153
-5
-1
-1
-1
-1
0
114046 114365 190528 190847 14 14 0
0
118173 118276 189991 189887 2 2 0
-99
0
118174 118275 258596 258495 0 0 0
0
132236 132509 190859 190578 17 17 0
-147
-3
-1
-1
-1
-1
-1
-3
0
132256 132509 207656 207923 23 23 0
-127
-3
-1
-1
-1
-1
-1
-3
-17
-1
-1
-1
-1
-7
0
132256 132509 202068 202335 23 23 0
-127
-3
-1
-1
-1
-1
-1
-3
-17
-1
-1
-1
-1
-7
0
132569 132783 190730 190521 35 35 0
47
1
1
1
1
6
-79
0
132569 132776 207765 207973 24 24 0
-136
0
132569 132765 202177 202374 23 23 0
-136
0
132602 132776 474615 474441 3 3 0
0
133523 133860 207636 207974 27 27 0
-265
0
133522 139447 202047 207974 195 195 0
-266
2009
-5
-3575
0
133519 133859 190863 190528 40 40 0
180
1
1
1
1
6
-79
0
133546 133861 474749 474439 27 27 0
21
30
81
6
1
0
139110 139446 190859 190528 39 39 0
176
1
1
1
1
6
-79
0
139133 139448 474749 474439 27 27 0
21
30
81
6
1
0
139662 139743 440727 440809 1 1 0
-76
0
165936 166258 474441 474762 11 11 0
260
0
165936 166261 190528 190852 60 60 0
-73
80
6
1
1
1
1
-14
-1
-5
-105
0
165936 166248 202385 202068 52 52 0
-73
-104
-1
-5
-105
0
165936 166248 207973 207656 52 52 0
-73
-104
-1
-5
-105
0
289112 289907 2439 1644 118 118 0
0
290019 291542 1532 24 224 224 0
-201
-1
-1
-1
-5
-1
-1
-1
23
87
1
5
1
1
1
1
1
1
1
1
-133
40
57
3
-6
-6
110
13
95
135
174
296
1
-9
-35
37
1
7
6
1
27
0
291157 291490 560783 561120 33 33 0
-265
-1
-1
-42
0
>contig_35_np12121212 ChrXVI-2 4850 561122
3650 4075 490 68 45 45 0
47
296
1
-9
43
0
3738 4075 560783 561122 36 36 0
-265
-1
-1
35
0
>ChrVIII-2 ChrVIII+ChrXVI 330300 551351
1 254 255 3 3 3 0
235
0
1826 2080 256 3 3 3 0
236
0
3652 3906 256 3 3 3 0
236
0
5478 5733 256 3 4 4 0
236
1
0
7305 7559 256 3 3 3 0
236
0
151851 152191 65620 65960 8 8 0
0
151851 152192 79535 79195 10 10 0
131
0
182659 182810 502194 502042 27 27 0
-98
0
182660 182985 95904 96228 62 62 0
-73
80
6
1
1
1
1
-14
-1
-5
-105
0
260070 260363 95940 96235 29 29 0
-35
-20
0
260085 260363 78557 78279 31 31 0
0
260085 260363 502142 501862 41 41 0
-39
-11
0
269416 269731 95904 96215 39 39 0
-73
80
5
1
1
1
1
-132
0
269416 269753 502193 501860 58 58 0
-97
56
1
1
1
1
4
-133
0
269467 269731 78557 78299 28 28 0
32
69
5
1
1
1
1
-132
0
269773 270045 78289 78557 47 47 0
-145
-6
-1
13
1
1
1
1
7
68
0
269786 270102 96212 95897 57 57 0
-132
-6
-1
13
1
1
1
1
7
-79
-76
0
269946 270096 502042 502193 27 27 0
-50
0
321392 321518 96238 96112 7 7 0
0
>ChrXIII ChrVIII+ChrXVI 916567 551351
1648 20329 551113 532432 145 145 0
-49
31
1
-29
-64
-1
-1
-1
-1
-4
-1
-6
-15
-1
-1
-1
-1
-4
-1
-1
-7
-2363
874
1
1
1
1
1
1
1
1
1
1
1
-658
-585
-272
-416
-4068
538
1
1
1
1
1
1
1
1
1
-695
-255
-1515
5043
1173
1
6
0
100099 100306 96228 96019 22 22 0
48
1
-47
-1
-7
-58
0
100113 100306 78300 78495 20 20 0
34
1
-46
-1
-8
-58
0
129382 129649 78289 78557 32 32 0
-34
-29
175
0
129395 129700 96212 95904 41 41 0
-18
-33
-185
0
129395 129703 501885 502196 53 53 0
-21
-31
-155
0
169378 169820 65616 66059 11 11 0
350
7
-5
-1
-75
0
169382 169724 79535 79194 3 3 0
132
0
286295 286584 489156 488867 28 28 0
0
303722 305840 468365 466235 176 176 0
1377
1
2
-59
-1
-1
-1
-1
-1
-1
-1
-1
-1
-1
-1
-1
-1
-1
0
351701 351785 120935 121021 2 2 0
-76
-1
0
433867 434207 96239 95899 37 37 0
55
-209
0
457288 457621 95904 96237 11 11 0
0
457296 457624 78600 78274 22 22 0
65
12
-109
4
0
457288 457620 502193 501861 28 28 0
73
-29
0
475124 475276 502195 502042 27 27 0
-99
0
475126 475434 95904 96212 58 58 0
-73
80
6
1
1
1
1
-14
-1
-5
-81
-30
0
475177 475447 78557 78289 49 49 0
32
69
6
1
1
1
1
-14
-1
-5
-81
-30
0
480752 480902 502193 502042 27 27 0
-97
0
480752 481060 95904 96212 58 58 0
-73
80
6
1
1
1
1
-14
-1
-5
-81
-30
0
480803 481073 78557 78289 49 49 0
32
69
6
1
1
1
1
-14
-1
-5
-81
-30
0
523809 523887 120936 121015 1 1 0
-74
0
565022 565149 502317 502444 3 3 0
0
565861 566181 501880 502195 49 49 0
158
1
1
1
1
6
-50
0
565839 566184 96239 95899 43 43 0
180
1
1
1
1
6
-79
0
565863 566168 78299 78597 38 38 0
156
1
1
1
1
6
68
0
566310 566401 120923 121016 4 4 0
-8
-79
0
575689 575764 143458 143533 0 0 0
0
611686 612130 65620 66063 15 15 0
342
-16
80
0
611685 612026 79536 79196 6 6 0
132
0
642365 642447 354621 354539 0 0 0
0
673663 673994 95904 96235 3 3 0
0
673671 673994 78600 78279 18 18 0
65
12
0
673660 673994 502196 501862 27 27 0
76
-29
0
674376 674467 79550 79642 2 2 0
-84
0
731459 731795 96235 95898 4 4 0
-334
0
731459 731782 78279 78600 18 18 0
248
11
0
731459 731790 501862 502193 27 27 0
-230
30
0
>ChrXII-2 ChrVIII+ChrXVI 574216 551351
85882 86203 78279 78600 44 44 0
-71
-42
135
15
2
-42
0
85882 86211 96235 95904 42 42 0
-71
-42
-146
5
2
-42
0
92917 93222 78597 78299 39 39 0
72
69
5
1
1
1
1
0
92906 93242 95904 96235 42 42 0
-73
80
5
1
1
1
1
0
92904 93224 502195 501880 50 50 0
-99
56
1
1
1
1
4
0
115975 116172 65619 65816 3 3 0
0
115976 116172 79535 79340 6 6 0
132
0
116181 116489 78600 78299 38 38 0
75
69
5
1
1
1
1
0
116172 116512 95903 96238 42 42 0
-74
80
5
1
1
1
1
0
116173 116491 502193 501880 49 49 0
-97
56
1
1
1
1
4
0
116506 116828 95895 96215 53 53 0
-82
80
6
1
1
1
1
-14
-1
-5
0
116526 116828 78597 78299 53 53 0
72
69
6
1
1
1
1
-14
-1
-5
0
116856 117018 65811 65973 5 5 0
0
116856 117005 79345 79196 1 1 0
0
139635 139864 66050 65820 22 22 0
82
-11
-18
0
139744 139864 79216 79336 7 7 0
0
140061 140377 95899 96215 11 11 0
0
140074 140377 78600 78299 16 16 0
65
12
0
140066 140379 502193 501880 26 26 0
73
-29
0
173767 173846 121016 120936 1 1 0
-7
0
174394 174666 78289 78557 46 46 0
-145
-6
-1
13
1
1
1
1
7
68
0
174374 174666 96243 95955 53 53 0
15
2
-148
-6
-1
13
1
1
1
1
7
-79
0
174567 174720 502042 502196 27 27 0
-50
0
220813 220956 502049 502193 11 11 0
-43
0
220813 220956 96048 95904 9 9 0
-72
0
283542 283614 354538 354610 0 0 0
0
304436 304758 78279 78600 26 26 0
247
0
304434 304766 96237 95904 18 18 0
-261
0
304435 304766 501861 502193 35 35 0
-231
0
305021 305171 502193 502042 27 27 0
-97
0
305017 305331 95900 96212 57 57 0
-77
80
6
1
1
1
1
-14
-1
-5
0
305072 305344 78557 78289 47 47 0
32
69
6
1
1
1
1
-14
-1
-5
0
444511 444781 78289 78557 49 49 0
-34
-29
-82
-6
-1
13
1
1
1
1
7
68
0
444524 444832 96212 95904 58 58 0
-18
-33
-81
-6
-1
13
1
1
1
1
7
-79
0
444682 444839 502042 502200 29 29 0
-50
0
457629 457899 78289 78557 50 50 0
-34
-29
-82
-6
-1
13
1
1
1
1
7
68
0
457642 457950 96212 95904 59 59 0
-18
-33
-81
-6
-1
13
1
1
1
1
7
-79
0
457800 457950 502042 502193 27 27 0
-50
0
528505 528827 95904 96235 21 21 0
-45
-1
-1
-1
-1
-1
-1
-1
-1
0
528505 528827 502193 501862 39 39 0
-44
-1
-1
-1
-1
-1
-1
-1
-1
21
-29
0
528513 528827 78600 78279 26 26 0
-26
-1
-1
-3
-1
-1
-6
-2
-1
23
12
0
539348 540335 549893 550886 178 178 0
10
-32
-1
-139
-11
4
6
-182
6
6
2
-5
-96
-1
-1
-1
-1
-1
-2
-1
-1
-204
-98
-1
-1
18
3
42
11
1
1
1
1
1
5
-33
-1
26
-4
-1
0
567321 568309 549893 550886 178 178 0
10
-32
-1
-139
-11
4
6
-182
6
6
2
-5
-96
-1
-1
-1
-1
-1
-2
-1
-1
-302
-1
-1
18
3
42
11
1
1
1
1
1
5
-33
-1
26
-4
-1
0
>ChrVII ChrVIII+ChrXVI 1073744 551351
1603 2833 551113 549873 224 224 0
-49
18
14
1
106
-17
-1
-1
-8
-9
-1
-5
-1
-50
-2
3
-21
-1
24
1
1
1
27
1
1
41
1
1
3
4
-16
-1
-1
-99
-204
-1
-1
-1
-1
-1
-3
-1
-1
294
6
-4
-10
-140
-1
32
0
69374 69467 121026 120935 3 3 0
9
1
0
69481 69821 65620 65960 3 3 0
0
69481 69823 79535 79194 5 5 0
132
0
70086 70425 95904 96241 7 7 0
333
1
0
70094 70417 78600 78279 21 21 0
65
12
0
70083 70417 502196 501862 31 31 0
76
-29
0
106857 106936 143453 143533 2 2 0
-5
0
107064 107214 502193 502042 28 28 0
-97
0
107061 107372 95901 96212 58 58 0
-76
80
6
1
1
1
1
-14
-1
-5
-81
-30
0
112691 112841 502193 502042 27 27 0
-97
0
112691 112999 95904 96212 59 59 0
-73
80
6
1
1
1
1
-14
-1
-5
-80
-31
0
112742 113012 78557 78289 50 50 0
32
69
6
1
1
1
1
-14
-1
-5
-80
-31
0
113095 113318 95896 96123 18 18 0
-8
-167
-1
-1
0
113110 113249 78600 78463 8 8 0
65
12
0
113037 113318 502245 501974 44 44 0
53
1
1
1
1
1
1
1
1
1
1
1
1
73
-29
-66
-1
-1
0
116583 116904 502193 501871 45 45 0
-100
0
116591 116914 78600 78278 44 44 0
76
-239
4
0
116583 116913 95904 96235 42 42 0
-73
0
256202 256858 429065 428409 4 4 0
0
288873 288979 502433 502327 0 0 0
0
320929 321015 143532 143445 3 3 0
-76
0
324799 325139 79196 79535 8 8 0
210
0
324799 325140 65960 65619 6 6 0
0
329456 329918 78134 78600 89 89 0
-138
-1
-4
-1
-1
-1
-1
-3
-150
-6
-1
13
1
1
1
1
7
68
0
329616 329926 96212 95904 55 55 0
-132
-6
-1
13
1
1
1
1
7
-79
0
329776 329926 502042 502193 26 26 0
-50
0
330406 330489 354531 354614 0 0 0
0
366193 366827 390156 390790 8 8 0
0
403370 403451 354621 354539 2 2 0
-7
0
403471 403803 65958 65620 18 18 0
-106
-187
-1
-3
-1
-2
0
403471 403807 79198 79539 20 20 0
-106
101
-86
-1
-3
-1
-2
0
410635 410725 121015 120922 4 4 0
-81
-5
-3
0
410875 411025 502193 502042 27 27 0
-97
0
410875 411200 95904 96228 60 60 0
-73
80
6
1
1
1
1
-14
-1
-5
-105
0
410926 411198 78557 78288 49 49 0
32
69
6
1
1
1
1
-14
-1
-5
-105
0
416503 416653 502193 502042 27 27 0
-97
0
416503 416828 95904 96228 60 60 0
-73
80
6
1
1
1
1
-14
-1
-5
-105
0
416554 416826 78557 78288 49 49 0
32
69
6
1
1
1
1
-14
-1
-5
-105
0
540070 540151 354539 354620 1 1 0
0
559886 559980 79642 79547 2 2 0
-7
0
559991 560332 79195 79535 4 4 0
211
0
559992 560332 65960 65620 0 0 0
0
648277 648427 502193 502042 27 27 0
-97
0
687228 687559 96235 95904 6 6 0
0
687227 687551 78278 78600 17 17 0
249
11
0
687228 687561 501862 502195 28 28 0
-230
30
0
688954 689234 95947 96228 52 52 0
-8
-1
-21
80
6
1
1
1
1
-14
-1
-5
-105
0
688963 689252 78554 78268 55 55 0
29
69
6
1
1
1
1
-14
-1
-5
-105
0
717911 718213 78299 78597 53 53 0
-135
-6
-1
13
1
1
1
1
7
68
0
717891 718224 96235 95904 58 58 0
-155
-6
-1
13
1
1
1
1
7
-79
0
718574 718859 95901 96188 36 36 0
18
-59
-91
-103
0
718585 718814 78600 78372 32 32 0
7
70
-79
0
721712 722049 95903 96235 42 42 0
-74
80
5
1
1
1
1
0
721724 722029 78597 78299 40 40 0
72
69
5
1
1
1
1
0
721713 722031 502193 501880 50 50 0
-97
56
1
1
1
1
4
0
757358 757439 65977 66058 2 2 0
0
762322 762646 502193 501868 50 50 0
-97
0
762373 762643 78557 78288 30 30 0
32
-110
4
0
762322 762655 95904 96238 45 45 0
-73
0
777531 777739 65618 65826 3 3 0
0
777533 777739 79535 79330 6 6 0
132
0
777739 778072 95904 96235 58 58 0
-73
80
6
1
1
1
1
-14
-1
-5
0
777750 778052 78597 78299 52 52 0
72
69
6
1
1
1
1
-14
-1
-5
0
783329 783663 95904 96236 57 57 0
-73
80
6
1
1
1
1
-14
-1
-5
0
783340 783642 78597 78299 52 52 0
72
69
6
1
1
1
1
-14
-1
-5
0
783663 783882 65821 66040 22 22 0
-146
8
31
-7
0
783663 783804 79335 79194 1 1 0
0
801048 801172 78289 78413 13 13 0
0
801061 801371 96212 95904 55 55 0
-132
-6
-1
13
1
1
1
1
7
-79
0
801221 801371 502042 502193 27 27 0
-50
0
801371 801519 65811 65960 7 7 0
-111
0
801371 801520 79345 79195 8 8 0
-111
0
801535 801619 120935 121021 2 2 0
-76
-1
0
823539 823857 501880 502193 49 49 0
158
1
1
1
1
6
-50
0
823541 823846 78299 78597 38 38 0
156
1
1
1
1
6
68
0
823521 823857 96235 95904 42 42 0
176
1
1
1
1
6
-79
0
854408 854684 95953 96235 21 21 0
-24
-75
-1
-1
-1
-1
0
854408 854666 502144 501880 28 28 0
-50
-49
-1
-1
-1
-1
0
854408 854664 78559 78299 16 16 0
35
-61
-1
-1
-1
-1
0
854685 854957 65688 65960 2 2 0
0
854685 854957 79467 79196 3 3 0
64
0
855056 855383 78275 78600 17 17 0
252
11
0
855060 855391 96235 95904 7 7 0
0
855060 855391 501862 502193 27 27 0
-230
30
0
857743 857856 502440 502327 2 2 0
0
858046 858358 78288 78597 57 57 0
-40
-106
-6
-1
13
1
1
1
1
7
68
0
858044 858369 96228 95904 52 52 0
-42
-106
-6
-1
13
1
1
1
1
7
-79
0
910694 910955 78299 78557 44 44 0
-24
-111
-6
-1
13
1
1
1
1
7
68
0
910694 911006 96215 95904 56 56 0
-22
-113
-6
-1
13
1
1
1
1
7
-79
0
910856 911006 502042 502193 27 27 0
-50
0
>ChrIX ChrVIII+ChrXVI 443215 551351
170879 170960 96475 96555 1 1 0
75
0
192607 192947 78280 78600 46 46 0
72
3
96
1
1
1
1
1
1
1
1
1
1
1
1
1
1
1
1
79
0
192607 192955 96234 95904 43 43 0
73
2
96
1
1
1
1
1
1
1
1
1
1
1
1
1
1
1
1
-89
0
200683 201023 65620 65960 3 3 0
0
200683 201023 79535 79196 3 3 0
132
0
290467 290780 78288 78598 32 32 0
25
22
194
0
290455 290794 501859 502197 42 42 0
35
24
-176
-87
16
0
290451 290789 96242 95904 31 31 0
39
24
-207
-55
0
292102 292355 78299 78551 30 30 0
228
0
292102 292355 96215 95961 28 28 0
-241
0
316067 316410 79196 79538 4 4 0
210
0
316067 316407 65960 65620 4 4 0
0
316423 316511 96475 96562 3 3 0
75
0
361029 361108 354532 354611 2 2 0
0
>ChrV ChrVIII+ChrXVI 565997 551351
7638 7899 95955 96215 45 45 0
-20
15
-6
67
1
1
1
1
-12
-10
-5
0
7638 7923 78557 78275 54 54 0
32
1
-7
67
1
1
1
1
-12
11
-16
-1
-1
0
76180 76527 65622 65969 3 3 0
0
76180 76518 79533 79196 3 3 0
130
0
80787 81128 96240 95899 67 67 0
8
4
-4
-1
-31
-33
-81
-6
-1
13
1
1
1
1
7
-79
0
80973 81123 502042 502193 27 27 0
-50
0
81555 81631 354539 354615 1 1 0
0
99422 99503 121016 120934 1 1 0
-7
0
123929 124011 121018 120936 0 0 0
0
126432 126582 502193 502042 30 30 0
-97
0
126431 126740 95903 96212 60 60 0
-74
80
6
1
1
1
1
-14
-1
-5
-81
-30
0
127738 128078 65620 65960 3 3 0
0
127737 128078 79536 79196 3 3 0
133
0
128097 128171 143532 143458 0 0 0
0
207311 207393 354621 354539 3 3 0
0
207753 208071 502193 501880 49 49 0
-97
56
1
1
1
1
4
0
207804 208069 78557 78299 26 26 0
32
69
5
1
1
1
1
0
207752 208069 95903 96215 36 36 0
-74
80
5
1
1
1
1
0
250102 250420 501880 502193 49 49 0
158
1
1
1
1
6
-50
0
250104 250409 78299 78597 38 38 0
156
1
1
1
1
6
68
0
250104 250422 96215 95902 36 36 0
156
1
1
1
1
6
-79
0
312224 312300 77894 77970 0 0 0
0
354822 354904 143452 143532 2 2 0
9
1
0
355115 355446 96235 95904 4 4 0
0
355113 355438 78277 78600 19 19 0
250
11
0
355115 355446 501862 502193 28 28 0
-230
30
0
385087 385418 96235 95904 5 5 0
0
385087 385410 78279 78600 20 20 0
248
11
0
385087 385418 501862 502193 29 29 0
-230
30
0
385754 385826 354611 354539 0 0 0
0
424333 424656 78279 78599 31 31 0
181
1
68
0
424326 424667 96242 95902 29 29 0
188
1
-79
0
424332 424678 501861 502207 40 40 0
182
1
-50
-108
0
444256 444379 78289 78413 14 14 0
-39
0
444256 444578 96225 95904 59 59 0
-39
-106
-6
-1
13
1
1
1
1
7
-79
0
444428 444578 502042 502193 27 27 0
-50
0
444682 445000 501880 502193 50 50 0
158
1
1
1
1
6
-50
0
444663 445000 96236 95904 43 43 0
177
1
1
1
1
6
-79
0
444684 444949 78299 78557 26 26 0
156
1
1
1
1
6
68
0
463793 463880 226315 226231 4 4 0
9
1
1
0
477328 477418 79641 79550 2 2 0
-6
0
499929 500329 550698 550291 54 54 0
-295
-4
-1
-8
-1
-1
-1
-1
-1
87
6
0
>ChrIII ChrVIII+ChrXVI 307923 551351
77634 77718 354623 354539 2 2 0
0
79234 79568 95895 96228 61 61 0
-82
80
6
1
1
1
1
-14
-1
-5
-105
0
79294 79566 78557 78288 48 48 0
32
69
6
1
1
1
1
-14
-1
-5
-105
0
79718 80070 65618 65970 4 4 0
0
79720 80060 79535 79196 5 5 0
131
0
113359 113698 96235 95895 12 12 0
-334
0
113355 113682 78275 78600 20 20 0
140
-4
109
11
0
113359 113690 501862 502193 27 27 0
-230
30
0
132031 132294 78336 78597 23 23 0
191
11
0
132031 132305 96178 95904 17 17 0
0
132031 132306 501919 502194 32 32 0
-173
30
0
138973 139126 502196 502042 27 27 0
-100
0
138976 139284 95904 96212 59 59 0
-73
80
6
1
1
1
1
-13
-1
-6
-81
-30
0
139027 139297 78557 78289 50 50 0
32
69
6
1
1
1
1
-13
-1
-6
-81
-30
0
144603 144753 502193 502042 27 27 0
-97
0
144603 144911 95904 96212 59 59 0
-73
80
6
1
1
1
1
-13
-1
-6
-81
-30
0
144654 144924 78557 78289 50 50 0
32
69
6
1
1
1
1
-13
-1
-6
-81
-30
0
145109 145180 226231 226302 0 0 0
0
146711 147031 95904 96225 12 12 0
-35
0
146719 147041 78600 78279 21 21 0
-25
40
12
0
146708 147031 502196 501872 27 27 0
-38
38
-29
0
163485 163568 77894 77977 2 2 0
0
221745 222017 78288 78557 49 49 0
-40
-106
-6
-1
13
1
1
1
1
7
68
0
221743 222068 96228 95904 60 60 0
-42
-106
-6
-1
13
1
1
1
1
7
-79
0
221918 222069 502042 502194 27 27 0
-50
0
289326 289654 95904 96235 42 42 0
62
-14
-51
-39
-1
0
289907 289990 96471 96555 1 1 0
-5
0
>ChrII ChrVIII+ChrXVI 791057 551351
1831 3022 551113 549895 220 220 0
-49
31
1
-29
-64
-1
-1
-1
-1
-4
-1
-6
-15
-1
-1
-1
-1
-4
-1
-1
-7
-58
-2
3
-21
-1
34
3
13
1
47
1
-17
-1
-1
-295
-4
-1
-8
-1
-1
-1
-1
-1
294
6
-4
-10
-140
-1
32
0
3698 3853 502198 502042 27 27 0
-102
0
3703 4011 95904 96212 59 59 0
-73
80
6
1
1
1
1
-14
-1
-5
-81
-30
0
185290 185622 96236 95904 5 5 0
0
185291 185614 78279 78600 17 17 0
248
11
0
185288 185624 501859 502195 28 28 0
-233
30
0
185842 185995 502196 502042 27 27 0
-100
0
185845 186168 95904 96226 60 60 0
-73
80
6
1
1
1
1
-14
-1
-5
-105
0
186517 186592 502319 502244 3 3 0
0
186524 186865 65620 65961 5 5 0
0
186524 186864 79535 79196 7 7 0
131
0
209923 210236 95904 96215 52 52 0
-73
80
6
1
1
1
1
-14
-1
-5
0
209934 210236 78597 78299 53 53 0
72
69
6
1
1
1
1
-14
-1
-5
0
210256 210527 95958 96228 48 48 0
-19
80
6
1
1
1
1
-14
-1
-3
-107
0
210637 210727 79551 79642 2 2 0
-83
0
243822 243900 502115 502193 2 2 0
0
244022 244100 96477 96555 0 0 0
0
304686 305013 95904 96237 47 47 0
-35
-13
-2
-23
21
-124
-76
-1
0
327838 328110 78288 78557 49 49 0
-40
-106
-6
-1
13
1
1
1
1
7
68
0
327836 328161 96228 95904 60 60 0
-42
-106
-6
-1
13
1
1
1
1
7
-79
0
328011 328161 502042 502193 27 27 0
-50
0
622810 622901 354533 354625 4 4 0
-83
0
786628 787081 550294 550757 69 69 0
-93
-1
-1
-1
-1
-1
-8
-1
-4
-293
-1
-1
14
1
0
>ChrIV ChrVIII+ChrXVI 1480783 551351
123120 123503 85159 85542 38 38 0
0
219115 219204 79641 79551 2 2 0
-6
0
343154 343456 78299 78597 53 53 0
-135
-6
-1
13
1
1
1
1
7
68
0
343154 343470 96215 95901 52 52 0
-135
-6
-1
13
1
1
1
1
7
-79
0
343490 343735 65712 65957 18 18 0
17
-4
0
343490 343735 79443 79199 18 18 0
17
-4
19
0
367284 367538 78278 78532 14 14 0
-112
137
0
367285 367538 96235 95981 10 10 0
-111
0
367285 367538 501862 502117 23 23 0
-111
-119
0
367539 367847 96235 95927 3 3 0
0
367537 367847 78277 78585 18 18 0
250
11
0
367539 367847 501862 502170 26 26 0
-230
30
0
367848 368180 96235 95904 60 60 0
-42
-113
-6
-1
13
1
1
1
1
7
-79
0
367868 368129 78299 78557 42 42 0
-24
-111
-6
-1
13
1
1
1
1
7
68
0
368030 368180 502042 502193 27 27 0
-50
0
373431 373763 96235 95904 60 60 0
-42
-113
-6
-1
13
1
1
1
1
7
-79
0
373451 373712 78299 78557 42 42 0
-24
-111
-6
-1
13
1
1
1
1
7
68
0
373613 373763 502042 502193 27 27 0
-50
0
423469 423789 502195 501880 50 50 0
-99
56
1
1
1
1
4
0
423467 423787 95900 96215 37 37 0
-77
80
5
1
1
1
1
0
423482 423787 78597 78299 39 39 0
72
69
5
1
1
1
1
0
424564 424905 79196 79536 7 7 0
210
0
424564 424904 65960 65620 5 5 0
0
527314 527401 96040 95953 3 3 0
0
527314 527401 502057 502144 6 6 0
-35
30
0
527401 527552 502194 502042 27 27 0
-98
0
527402 527712 95904 96212 58 58 0
-73
80
6
1
1
1
1
-14
-1
-5
0
527453 527725 78557 78289 49 49 0
32
69
6
1
1
1
1
-14
-1
-5
0
529022 529273 78285 78536 19 19 0
-16
226
0
529025 529274 96226 95976 16 16 0
-8
-4
3
0
529273 529608 96237 95904 58 58 0
-157
-6
-1
13
1
1
1
1
7
-79
0
529295 529557 78299 78557 40 40 0
-135
-6
-1
13
1
1
1
1
7
68
0
529458 529608 502042 502193 27 27 0
-50
0
534859 535192 96235 95904 58 58 0
-155
-6
-1
13
1
1
1
1
7
-79
0
534879 535141 78299 78557 40 40 0
-135
-6
-1
13
1
1
1
1
7
68
0
535042 535194 502042 502195 27 27 0
-50
0
535358 535439 79551 79632 0 0 0
0
632137 632478 95898 96240 17 17 0
-6
-73
261
0
632150 632472 78600 78279 19 19 0
76
0
632142 632474 502193 501860 31 31 0
-101
0
699169 699500 502194 501861 38 38 0
86
-6
-11
-6
5
-111
0
699170 699502 95904 96238 23 23 0
-73
13
-6
18
-3
-111
0
699178 699509 78600 78266 33 33 0
75
1
-7
-16
5
-111
-111
-4
-3
0
699611 699689 77971 77894 1 1 0
74
0
849343 849616 78557 78288 52 52 0
32
51
19
6
1
1
1
1
-14
-1
-5
-105
0
849740 849821 77975 77894 1 1 0
0
874777 875079 78299 78600 16 16 0
-24
204
11
0
874757 875087 96235 95904 13 13 0
-42
0
874775 875087 501880 502193 26 26 0
-26
-186
30
0
966723 966797 77896 77970 0 0 0
0
966964 967229 502193 501927 45 45 0
-97
0
966964 967248 95904 96189 33 33 0
-73
0
967015 967247 78557 78326 21 21 0
32
0
967721 967872 65962 65811 4 4 0
0
967723 967872 79196 79345 3 3 0
0
967872 968190 502193 501880 49 49 0
-97
56
1
1
1
1
4
0
967883 968188 78597 78299 38 38 0
72
69
5
1
1
1
1
0
967872 968212 95904 96239 42 42 0
-73
80
5
1
1
1
1
0
968209 968406 65816 65619 4 4 0
0
968209 968405 79340 79535 7 7 0
66
0
968569 968901 96236 95904 9 9 0
0
968570 968893 78279 78600 17 17 0
248
11
0
968568 968901 501860 502193 30 30 0
-232
30
0
1044350 1044439 79641 79551 2 2 0
-9
0
1044614 1044954 95900 96240 6 6 0
0
1044626 1044949 78600 78279 16 16 0
65
12
0
1044618 1044949 502193 501862 27 27 0
73
-29
0
1047111 1047429 501880 502193 49 49 0
158
1
1
1
1
6
-50
0
1047113 1047418 78299 78597 38 38 0
156
1
1
1
1
6
68
0
1047093 1047429 96235 95904 42 42 0
176
1
1
1
1
6
-79
0
1047710 1047790 96476 96555 1 1 0
76
0
1071576 1071658 66050 65967 2 2 0
-75
0
>ChrXV ChrVIII+ChrXVI 1069872 551351
8658 9646 550886 549893 178 178 0
-45
-1
9
-21
-1
38
1
1
1
1
1
2
10
45
4
-16
-1
-1
-303
-1
-1
-1
-1
-1
-3
-1
-1
-93
6
4
5
-6
183
6
-4
-10
-140
-1
32
0
30281 30627 79194 79539 8 8 0
212
0
30283 30623 65960 65620 5 5 0
0
35372 35648 65961 65684 6 6 0
-274
0
35373 35648 79196 79471 7 7 0
210
-63
0
116276 116596 78278 78595 40 40 0
135
-6
100
1
10
0
116277 116596 96235 95917 34 34 0
239
1
-16
0
116608 116880 78288 78557 46 46 0
-40
-106
-6
-1
13
1
1
1
1
7
68
0
116606 116931 96228 95904 57 57 0
-42
-106
-6
-1
13
1
1
1
1
7
-79
0
116781 116931 502042 502193 27 27 0
-50
0
117122 117201 96476 96555 0 0 0
0
221820 223468 505097 503449 292 292 0
488
-8
523
-8
0
224440 224771 96235 95904 4 4 0
0
224440 224763 78279 78600 17 17 0
248
11
0
224434 224771 501856 502193 28 28 0
-236
30
0
225741 226066 96228 95904 60 60 0
-42
-106
-6
-1
13
1
1
1
1
7
-79
0
225916 226066 502042 502193 27 27 0
-50
0
351716 351795 96556 96477 0 0 0
0
460570 460720 502193 502042 27 27 0
-97
0
460567 460894 95901 96228 63 63 0
-76
80
6
1
1
1
1
-14
-1
-5
-81
-30
0
569672 570005 502194 501860 53 53 0
-98
-229
4
0
569673 569993 95904 96225 42 42 0
-73
0
569724 569993 78557 78289 30 30 0
32
-110
4
0
593082 593146 95903 95967 0 0 0
0
593143 593458 95900 96215 5 5 0
0
593155 593458 78600 78299 13 13 0
65
12
0
593145 593460 502195 501880 23 23 0
75
-29
0
656742 656821 121015 120935 1 1 0
-6
0
696437 696522 226226 226313 2 2 0
-78
-5
0
766474 766818 283748 284091 28 28 0
200
0
840877 841195 502193 501880 49 49 0
-97
56
1
1
1
1
4
0
840888 841193 78597 78299 38 38 0
72
69
5
1
1
1
1
0
840876 841214 95903 96236 42 42 0
-74
80
5
1
1
1
1
0
955184 955496 65620 65922 42 42 0
93
1
1
1
1
1
1
1
1
17
-4
146
0
955183 955496 79536 79234 42 42 0
94
1
1
1
1
1
1
1
1
17
-4
19
127
0
960347 960667 502195 501880 49 49 0
-99
56
1
1
1
1
4
0
960349 960685 95904 96235 42 42 0
-73
80
5
1
1
1
1
0
960360 960665 78597 78299 38 38 0
72
69
5
1
1
1
1
0
1051674 1063796 539126 551227 118 118 0
-1051
948
1
1
1
1
1
1
1
1
1
-1096
-1
-1
3259
1
1
-940
-590
649
1
1
1
1
1
1
1
1
1
1
1
-2205
-1047
-2
-21
-71
65
1
69
23
2
-22
4
24
18
0
>ChrXI ChrVIII+ChrXVI 692662 551351
81598 81748 502193 502042 27 27 0
-97
0
81597 81923 95903 96228 62 62 0
-74
80
6
1
1
1
1
-14
-1
-5
-105
0
81649 81921 78557 78288 51 51 0
32
69
6
1
1
1
1
-14
-1
-5
-105
0
82148 82487 65960 65621 4 4 0
0
82148 82487 79196 79534 6 6 0
210
0
91849 92170 501880 502196 49 49 0
158
1
1
1
1
6
-50
0
91851 92156 78299 78597 38 38 0
156
1
1
1
1
6
68
0
91851 92167 96215 95904 36 36 0
156
1
1
1
1
6
-79
0
149251 149327 354615 354539 0 0 0
0
227597 227902 78597 78299 38 38 0
72
69
5
1
1
1
1
0
227585 227922 95903 96235 42 42 0
-74
80
5
1
1
1
1
0
227586 227904 502193 501880 49 49 0
-97
56
1
1
1
1
4
0
233184 233489 78597 78299 38 38 0
72
69
5
1
1
1
1
0
233173 233510 95904 96236 41 41 0
-73
80
5
1
1
1
1
0
233173 233491 502193 501880 49 49 0
-97
56
1
1
1
1
4
0
233708 233789 65976 66057 0 0 0
0
316088 316402 95903 96215 51 51 0
-74
80
6
1
1
1
1
-14
-1
-5
0
316100 316402 78597 78299 54 54 0
72
69
6
1
1
1
1
-14
-1
-5
0
321045 321378 95904 96235 57 57 0
-73
80
6
1
1
1
1
-14
-1
-5
0
321056 321358 78597 78299 54 54 0
72
69
6
1
1
1
1
-14
-1
-5
0
321438 321730 96203 95904 34 34 0
56
-28
-1
-1
-1
-1
29
-35
-1
-1
-1
-1
133
0
321438 321724 78311 78603 37 37 0
56
-28
-1
-1
-1
-1
29
-35
-1
-1
-1
-1
62
11
0
321438 321730 501894 502193 46 46 0
55
-27
-1
-1
-1
-1
31
-33
-1
-1
-1
-1
-46
30
60
0
322022 322140 502327 502445 3 3 0
0
327252 327335 121018 120935 0 0 0
0
332618 332700 143452 143533 1 1 0
7
0
332715 333055 65620 65960 4 4 0
0
332714 333055 79536 79196 6 6 0
133
0
398778 398862 120936 121018 2 2 0
78
1
0
451450 451812 107921 107559 12 12 0
-17
31
0
509530 509862 95904 96236 10 10 0
0
509538 509841 78600 78299 13 13 0
65
12
0
509528 509843 502195 501880 23 23 0
75
-29
0
532641 532818 96236 96059 16 16 0
0
532819 533150 96235 95904 45 45 0
166
2
-4
-3
8
-79
0
532839 533139 78299 78597 42 42 0
146
2
-4
-3
8
68
0
532837 533150 501880 502193 53 53 0
148
2
-4
-3
8
-50
0
537065 537137 65977 66049 0 0 0
0
>ChrX ChrVIII+ChrXVI 731227 551351
14890 15040 502193 502042 27 27 0
-97
0
14890 15198 95904 96212 59 59 0
-73
80
6
1
1
1
1
-14
-1
-5
-81
-30
0
196448 196780 95904 96236 3 3 0
0
196456 196779 78600 78279 18 18 0
65
12
0
196445 196781 502196 501860 27 27 0
76
-29
0
196787 196937 502193 502042 28 28 0
-97
0
196782 197122 95899 96238 66 66 0
-82
76
6
1
1
1
1
-14
-1
-5
-105
0
196838 197110 78557 78288 52 52 0
32
69
6
1
1
1
1
-14
-1
-5
-105
0
197120 197430 96211 95903 42 42 0
-122
-17
-1
8
1
1
4
1
0
197275 197429 502039 502193 12 12 0
-53
30
0
214130 214220 79551 79642 2 2 0
-83
0
220235 220504 78289 78557 31 31 0
238
0
220235 220555 96225 95904 43 43 0
-249
0
220667 220758 226231 226321 5 5 0
74
0
310249 310519 78289 78557 49 49 0
-34
-29
-82
-6
-1
13
1
1
1
1
7
68
0
310262 310570 96212 95904 58 58 0
-18
-33
-81
-6
-1
13
1
1
1
1
7
-79
0
310420 310572 502042 502195 27 27 0
-50
0
311315 311446 502314 502445 2 2 0
0
349127 349207 121016 120936 0 0 0
0
349722 349874 502195 502042 27 27 0
-99
0
349724 350049 95904 96228 64 64 0
-73
80
6
1
1
1
1
-14
-1
-5
-105
0
349775 350047 78557 78288 53 53 0
32
69
6
1
1
1
1
-14
-1
-5
-105
0
372689 373002 502193 501880 31 31 0
71
-31
0
372684 373000 95899 96215 17 17 0
0
372697 373000 78600 78299 19 19 0
63
14
0
373021 373155 96097 96231 7 7 0
0
373027 373154 78411 78283 4 4 0
-125
0
373155 373306 502194 502042 27 27 0
-98
0
373156 373491 95904 96238 64 64 0
-73
80
6
1
1
1
1
-14
-1
-5
-105
0
523405 523721 96215 95904 36 36 0
156
1
1
1
1
6
-79
0
523405 523710 78299 78597 39 39 0
156
1
1
1
1
6
68
0
523403 523670 501880 502142 39 39 0
158
1
1
1
1
6
-50
0
528992 529309 96215 95903 36 36 0
156
1
1
1
1
6
-79
0
528992 529297 78299 78597 39 39 0
156
1
1
1
1
6
68
0
528990 529257 501880 502142 39 39 0
158
1
1
1
1
6
-50
0
529543 529810 501880 502142 38 38 0
158
1
1
1
1
6
-50
0
529545 529850 78299 78597 39 39 0
156
1
1
1
1
6
68
0
529525 529861 96235 95904 43 43 0
176
1
1
1
1
6
-79
0
529919 530226 78288 78600 37 37 0
-119
-1
-1
-2
-4
-1
111
0
529907 530234 96238 95904 36 36 0
-131
-1
-1
-2
-2
-1
-124
0
529905 530234 501857 502193 48 48 0
-118
-1
-1
-3
-1
-4
-107
0
530385 530707 96225 95904 61 61 0
-39
-106
-6
-1
13
1
1
1
1
7
-79
0
530557 530707 502042 502193 27 27 0
-50
0
530708 530942 65854 65620 10 10 0
0
530708 530943 79302 79536 11 11 0
99
0
530935 531043 65953 66061 7 7 0
-9
3
-5
86
0
612275 612354 354539 354619 2 2 0
-77
0
631195 631470 78289 78557 30 30 0
166
1
1
1
1
6
68
0
631208 631521 96212 95904 39 39 0
153
1
1
1
1
6
-79
0
631180 631522 501857 502194 60 60 0
8
-4
170
1
1
1
1
6
-50
0
668842 669075 78289 78519 32 32 0
139
1
1
1
21
-13
-3
0
668842 669114 96225 95955 42 42 0
139
1
1
1
21
-13
-2
-35
7
-18
4
-11
0
669453 669531 96476 96554 1 1 0
0
>ChrVI ChrVIII+ChrXVI 298147 551351
70611 70703 96142 96234 4 4 0
0
70869 70955 65963 66049 4 4 0
0
114045 114365 95903 96223 17 17 0
0
114054 114372 78600 78284 25 25 0
64
12
0
114046 114365 502193 501874 31 31 0
72
-30
0
132236 132509 78279 78558 24 24 0
6
-4
-138
-3
-1
-1
-1
-1
-1
-3
90
11
0
132236 132509 96235 95954 21 21 0
-147
-3
-1
-1
-1
-1
-1
-3
0
132236 132509 501862 502143 33 33 0
-147
-3
-1
-1
-1
-1
-1
-3
-72
30
0
132569 132777 501991 502194 36 36 0
47
1
1
1
1
6
-50
0
132575 132776 96100 95904 33 33 0
41
1
1
1
1
6
-79
0
133541 133859 501880 502193 49 49 0
158
1
1
1
1
6
-50
0
133543 133848 78299 78597 38 38 0
156
1
1
1
1
6
68
0
133523 133859 96235 95904 42 42 0
176
1
1
1
1
6
-79
0
139128 139446 501880 502193 49 49 0
158
1
1
1
1
6
-50
0
139110 139450 96235 95899 43 43 0
176
1
1
1
1
6
-79
-74
0
139130 139435 78299 78597 38 38 0
156
1
1
1
1
6
68
0
165936 166086 502193 502042 27 27 0
-97
0
165935 166261 95903 96228 60 60 0
-74
80
6
1
1
1
1
-14
-1
-5
-105
0
165987 166263 78557 78284 50 50 0
32
69
6
1
1
1
1
-14
-1
-5
-105
0
>ChrXII-1 ChrVIII+ChrXVI 461703 551351
39019 39792 171088 170315 33 33 0
0
83199 83526 78274 78600 26 26 0
-5
248
40
0
83200 83534 96238 95904 21 21 0
-262
29
0
83202 83534 501861 502193 36 36 0
-231
59
0
85881 86273 550322 550713 44 44 0
8
0
159200 159291 79642 79550 2 2 0
-7
0
159313 159650 79201 79540 41 41 0
-116
-1
-46
36
0
159313 159643 65955 65622 37 37 0
-116
-1
-46
0
207966 208337 550709 550338 38 38 0
0
351097 351412 96214 95901 27 27 0
103
1
0
351097 351460 501883 502245 57 57 0
-70
9
27
2
-104
30
-73
-20
5
0
351097 351401 78300 78600 34 34 0
103
1
125
11
0
359326 359666 79196 79535 7 7 0
210
0
359326 359669 65960 65617 5 5 0
0
412451 412652 79196 79397 1 1 0
0
412451 412652 65960 65759 2 2 0
0
412671 412989 501880 502193 49 49 0
158
1
1
1
1
6
-50
0
412673 412978 78299 78597 38 38 0
156
1
1
1
1
6
68
0
412673 412989 96215 95904 36 36 0
156
1
1
1
1
6
-79
0
412994 413130 65759 65623 5 5 0
0
412998 413130 79400 79532 7 7 0
0
434663 434747 77894 77977 1 1 0
5
0
437316 437638 96225 95904 61 61 0
-36
-109
-6
-1
13
1
1
1
1
7
-79
0
437488 437641 502042 502196 26 26 0
-50
0
>ChrVIII-1 ChrVIII+ChrXVI 201702 551351
7543 8381 550757 549904 154 154 0
39
1
-19
-1
-1
-295
-4
-1
-8
-1
-1
-1
-1
-1
-113
-69
-11
-1
48
53
6
-4
-10
-140
-1
0
10568 74298 191458 127745 373 373 0
-882
-1
-1
16834
1
1
1
1
1
1
1
1
-3641
11870
-143
-1
-1
-1
-1
-1
-1
-1
-1
-1
-1
-4757
-1
-1
-1
-1
-3196
1365
1
1
886
1
1
1
1
1
1
1
1
1
1
1
1
1
1
-496
-1
-1
-1
-1
-1
-3695
225
1
8
-1492
1812
1
1
1
1
1
-399
-1
-1
-1
-1
-1
-1
-1
-1
19
1
1
1
1
1
1
1
1
1
1
1
1
1
1
1
1
1
1
1
1
1
1
1
1
1
1
1
1
1
1
1
1
-995
-1
-1
-1
-35
-4295
-1
-1
-2522
-1
-1
-207
-323
-1
215
-810
-1
-1
-1
68
1
1
-17
0
74484 81436 127745 120803 66 66 0
-72
50
-211
-1
2989
3416
1
1
1
1
1
1
1
1
1
1
0
81448 81753 78597 78299 38 38 0
72
69
6
1
1
1
1
0
81436 81755 502194 501880 49 49 0
-98
56
6
1
1
1
1
0
81437 81753 95904 96215 36 36 0
-73
80
6
1
1
1
1
0
81774 82009 120807 120572 6 6 0
0
82023 82358 95904 96239 8 8 0
0
82031 82354 78600 78279 18 18 0
65
12
0
82023 82354 502193 501862 29 29 0
73
-29
0
82355 106704 120579 96232 211 211 0
-295
-1
1942
5
1
1
1
1
2
2
1
1
-6159
-1
-1
-1
-5149
5
1977
-1168
-6217
-404
0
106695 123073 95904 79536 207 207 0
-92
-69
-1
-321
-269
180
1866
1
1
1
1
1
1
1
1
1
1
1
1
1
1
1
1
1
1
1
139
1
1
6
1
-385
-1
2114
1
1
1
1
447
1
-218
-1
-789
-1
-1
-312
-1
-1
-1
-1
40
-1835
-1
-1
-313
-1
-1
1487
-1952
-1
-1965
1450
0
123070 123233 79195 79032 2 2 0
0
123233 123384 502194 502042 28 28 0
-98
0
123412 123728 78288 78597 44 44 0
167
1
1
1
1
6
68
0
123410 123739 96228 95904 43 43 0
169
1
1
1
1
6
-79
0
123401 123740 501860 502194 58 58 0
5
-4
170
1
1
1
1
6
-50
0
123740 123913 78701 78528 1 1 0
0
123916 124194 96236 95957 16 16 0
-262
0
123917 124157 78279 78519 11 11 0
0
123913 124194 501858 502140 35 35 0
-234
0
124035 136367 78278 65951 132 132 0
249
1
1
137
5497
1
-1645
-1
-122
2289
2290
0
136353 201702 65619 249 473 473 0
37
-948
-73
-435
-1
22
1
-391
-1
681
1
-429
854
1
-245
-604
-1
16169
80
1
1
1
-1145
-1
-1
-1
-1
-1
-1
-1
-395
-1
-1
-1
-1
-1
-1
-1
-1
-3
-1
-1
-1430
-1
2483
-76
2092
1
1
1
-168
-1
-1405
-391
-1
-1
-1
-1
-1
9621
177
1
1
678
-101
-1
74
1209
1
-21173
-1
0
>ChrI ChrIII 207012 311132
4708 5369 310713 310062 76 76 0
-7
-51
35
113
68
1
1
1
1
1
1
1
1
1
1
1
1
1
1
32
1
-46
-1
-1
-1
-1
-1
-1
-27
8
0
4708 5369 551 1206 76 76 0
17
-40
-34
182
1
1
1
1
1
1
1
1
1
2
2
1
2
-78
-1
-1
-1
-1
-1
-1
-1
-27
15
1
0
7150 7401 1574 1323 16 16 0
0
7150 7401 4467 4217 19 19 0
102
0
7615 8753 302561 301416 142 142 0
6
-9
-1
52
29
40
1
1
6
1
-17
-1
-1
-287
-1
-1
-7
-1
-1
-13
-1
-1
111
-261
-29
-2
248
0
131196 131336 85028 84888 0 0 0
0
131196 131336 163264 163124 0 0 0
0
131337 131673 118330 118661 44 44 0
176
1
1
1
1
6
-79
0
131360 131674 146069 145760 27 27 0
21
30
81
6
1
0
131360 131673 289093 289401 28 28 0
21
30
81
6
1
0
131357 131622 146366 146106 25 25 0
156
1
1
1
1
6
-79
0
131402 131673 289067 288804 47 47 0
101
1
8
1
1
1
1
7
26
-64
0
131394 131674 137003 137278 42 42 0
118
1
1
1
1
7
-79
0
131357 131673 84522 84210 30 30 0
29
106
6
1
0
131673 131878 84893 84688 4 4 0
0
131673 131877 163129 162925 5 5 0
0
152947 153260 84522 84210 13 13 0
29
0
152947 153260 118350 118661 52 52 0
-135
-6
-1
13
1
1
1
1
7
-79
0
152950 153263 289093 289404 9 9 0
21
30
0
152950 153260 146069 145761 10 10 0
21
30
0
152947 153209 146366 146106 43 43 0
-135
-6
-1
13
1
1
1
1
7
-79
0
158511 158847 118330 118661 44 44 0
176
1
1
1
1
6
-79
0
158534 158847 289093 289401 28 28 0
21
30
81
6
1
0
158534 158847 146069 145761 27 27 0
21
30
81
6
1
0
158531 158796 146366 146106 25 25 0
156
1
1
1
1
6
-79
0
158576 158851 289067 288800 48 48 0
101
1
8
1
1
1
1
7
26
-64
0
158568 158847 137003 137277 42 42 0
118
1
1
1
1
7
-79
0
158531 158847 84522 84210 30 30 0
29
106
6
1
0
173910 174042 85034 85166 2 2 0
0
174144 174476 118329 118661 8 8 0
0
174168 174425 146069 145812 47 47 0
21
30
81
6
1
-13
-1
-1
-1
-1
-7
79
0
174168 174425 289093 289350 46 46 0
21
30
81
6
1
-13
-1
-1
-1
-1
-7
79
0
174166 174425 143986 143731 41 41 0
125
12
1
59
-6
19
-4
11
0
174155 174439 146376 146092 10 10 0
0
174210 174476 289067 288804 33 33 0
101
1
40
51
-13
0
174202 174482 137003 137283 17 17 0
0
175803 176143 118326 118661 45 45 0
180
1
1
1
1
6
-79
0
175830 176146 289093 289404 28 28 0
21
30
81
6
1
0
175830 176143 146069 145761 27 27 0
21
30
81
6
1
0
175827 176092 146366 146106 25 25 0
156
1
1
1
1
6
-79
0
175872 176144 289067 288803 47 47 0
101
1
8
1
1
1
1
7
26
-64
0
175864 176143 137003 137277 42 42 0
118
1
1
1
1
7
-79
0
175827 176143 84522 84210 30 30 0
29
106
6
1
0
181393 181733 118330 118665 45 45 0
176
1
1
1
1
6
-79
0
181416 181730 146069 145760 27 27 0
21
30
81
6
1
0
181416 181729 289093 289401 28 28 0
21
30
81
6
1
0
181413 182075 146366 145759 86 86 0
156
1
1
1
1
6
-79
23
1
1
1
1
1
1
1
1
1
1
1
1
1
1
1
1
1
1
1
1
1
1
2
1
1
6
1
1
1
2
1
1
1
4
1
1
4
1
1
1
2
1
1
1
1
3
1
41
30
0
181458 181729 289067 288804 47 47 0
101
1
8
1
1
1
1
7
26
-64
0
181450 181730 137003 137278 42 42 0
118
1
1
1
1
7
-79
0
181413 181729 84522 84210 30 30 0
29
106
6
1
0
181749 182073 289079 289401 12 12 0
35
30
0
181763 182073 118353 118661 57 57 0
-132
-6
-1
12
1
1
1
2
7
-79
0
181740 182073 84542 84210 18 18 0
43
0
188105 188434 289401 289073 24 24 0
260
0
188105 188439 145761 146094 24 24 0
260
0
188105 188414 84210 84519 19 19 0
0
188105 188414 118661 118353 69 69 0
-73
80
6
1
1
1
1
-14
-1
-5
-105
0
188156 188411 146106 146360 52 52 0
-22
80
6
1
1
1
1
-14
-1
-5
-105
0
>ChrXI ChrIII 692662 311132
7591 8479 310729 309834 115 115 0
-23
-85
-1
-2
-5
-1
-1
-1
-1
-1
-2
-1
-1
-161
33
1
-45
22
1
1
1
1
-37
407
51
0
7547 8366 492 1323 102 102 0
7
75
-72
-1
-1
-1
-1
-1
-1
-1
-1
-3
-1
-2
-1
-1
-96
-69
-1
-76
-5
30
2
3
1
1
-7
6
1
-9
0
9818 10328 301887 301373 27 27 0
-167
-29
-2
-312
0
81588 81920 289411 289080 14 14 0
271
0
81598 81920 145761 146082 12 12 0
261
0
81597 81932 84209 84544 5 5 0
0
81596 81923 118663 118337 65 65 0
-75
80
6
1
1
1
1
-14
-1
-5
-105
0
81649 81920 146106 146376 51 51 0
-22
80
6
1
1
1
1
-14
-1
-5
-105
0
82146 82495 85029 84679 5 5 0
-343
0
82147 82486 163264 162925 4 4 0
0
82505 82587 121912 121994 2 2 0
0
91851 92167 118350 118661 38 38 0
156
1
1
1
1
6
-79
0
91854 92169 146069 145759 27 27 0
21
30
81
6
1
0
91854 92167 289093 289401 28 28 0
21
30
81
6
1
0
91851 92116 146366 146106 25 25 0
156
1
1
1
1
6
-79
0
91896 92167 289067 288804 47 47 0
101
1
8
1
1
1
1
7
26
-64
0
91888 92168 137003 137278 42 42 0
118
1
1
1
1
7
-79
0
91851 92171 84522 84206 31 31 0
29
106
6
1
0
149252 149334 82610 82692 1 1 0
0
211078 211165 145561 145473 1 1 0
-6
0
227586 227899 145761 146069 27 27 0
176
1
5
81
30
0
227586 227899 289401 289093 28 28 0
176
1
5
81
30
0
227585 227902 84209 84522 30 30 0
177
1
5
105
0
227585 227922 118662 118330 44 44 0
-74
80
5
1
1
1
1
0
227637 227902 146106 146366 25 25 0
-22
80
5
1
1
1
1
0
227586 227865 137277 137003 42 42 0
-73
80
5
1
1
1
1
0
227586 227857 288804 289067 47 47 0
-62
62
28
6
1
1
1
1
9
1
0
233173 233486 145761 146069 27 27 0
176
1
5
81
30
0
233170 233486 289404 289093 28 28 0
179
1
5
81
30
0
233173 233489 84210 84522 30 30 0
176
1
5
105
0
233173 233509 118661 118330 43 43 0
-73
80
5
1
1
1
1
0
233173 233452 137277 137003 42 42 0
-73
80
5
1
1
1
1
0
233224 233489 146106 146366 25 25 0
-22
80
5
1
1
1
1
0
233172 233444 288803 289067 47 47 0
-63
62
28
6
1
1
1
1
9
1
0
316089 316399 145761 146069 11 11 0
260
30
0
316089 316399 289401 289093 10 10 0
260
30
0
316088 316402 84209 84522 13 13 0
285
0
316140 316402 146106 146366 42 42 0
-22
80
6
1
1
1
1
-14
-1
-5
0
316084 316402 118666 118350 54 54 0
-78
80
6
1
1
1
1
-14
-1
-5
0
321045 321355 145761 146069 11 11 0
260
30
0
321045 321358 84210 84522 13 13 0
284
0
321042 321355 289404 289093 10 10 0
263
30
0
321096 321358 146106 146366 42 42 0
-22
80
6
1
1
1
1
-14
-1
-5
0
321045 321381 118661 118327 59 59 0
-73
80
6
1
1
1
1
-14
-1
-5
0
321438 321730 118362 118661 32 32 0
56
-26
-1
-3
-1
-1
29
-35
-1
-1
-1
-1
133
0
321438 321692 146354 146092 31 31 0
56
-28
-1
-1
-1
-1
29
-35
-1
-1
-1
-1
0
321466 321730 137006 137277 39 39 0
28
-28
-1
-1
-1
-1
29
-33
-1
-1
-1
-1
135
0
332715 333055 84687 85027 3 3 0
0
332717 333055 162925 163263 6 6 0
0
477282 477420 85027 85166 5 5 0
-132
0
509530 509861 118661 118330 14 14 0
0
509529 509804 137278 137003 14 14 0
0
509567 509841 146092 146366 6 6 0
0
509530 509838 289401 289093 57 57 0
73
-80
-6
-1
-1
-1
-1
14
1
5
81
30
0
509528 509838 145759 146069 56 56 0
75
-80
-6
-1
-1
-1
-1
14
1
5
81
30
0
509581 509840 143731 143986 38 38 0
20
-15
6
-18
6
60
1
10
0
509530 509796 288804 289067 33 33 0
-62
14
51
39
1
0
532652 532818 146376 146210 15 15 0
0
532816 533150 118327 118661 48 48 0
169
2
-4
-3
8
-79
0
532839 533099 146366 146106 27 27 0
146
2
-4
-3
8
-79
0
532842 533150 289093 289401 26 26 0
20
31
-80
-1
0
532842 533150 146069 145761 27 27 0
20
31
-80
-1
0
532884 533150 289067 288804 48 48 0
-97
-1
-1
9
1
1
1
1
7
26
-64
0
532876 533150 137003 137277 41 41 0
101
1
-13
-3
8
-79
0
532839 533154 84522 84206 28 28 0
29
-105
-1
0
677365 683801 11364 4943 155 155 0
-2006
-1
-36
211
602
1
1
-1109
803
1
1
1
1
-72
-141
-1
-1
-1
-1
-1
-1
-1
-1
-1
-1
-1
-1
-1
-1
-1
-2
132
95
390
178
1
1
2
1
23
1
1
1
1
1
1
1
1
1
1
1
1
1
1
1
1
286
1
1
0
683801 684051 1574 1324 15 15 0
0
683801 684051 4467 4218 18 18 0
102
0
684485 685378 309834 310729 102 102 0
70
-64
-56
304
-6
-28
-1
-1
-1
-1
-1
-1
42
1
29
1
1
1
76
109
-22
-68
0
684597 685381 1323 532 95 95 0
-24
-54
294
1
-17
-26
-1
-1
-1
-1
-1
-1
-1
75
5
4
-182
-16
57
0
692307 692624 463 144 36 36 0
-29
-3
-11
11
48
-30
-1
-1
-1
-1
-5
18
35
1
1
1
5
13
5
12
-37
6
-16
-1
-26
-6
0
692307 692624 397 78 48 48 0
-22
-1
20
1
-21
-1
-1
-1
21
5
1
7
3
4
24
1
4
-34
-1
-1
-1
-8
-1
-24
-1
-1
-1
-1
-1
-1
-22
-8
-1
-1
-1
-1
29
1
1
1
1
1
1
1
1
1
1
50
0
692307 692624 416 96 36 36 0
-22
-1
9
5
-28
-1
-1
-1
-1
-1
14
5
-13
-6
21
1
7
6
-17
-30
-1
-9
-6
19
16
27
-17
24
5
0
692307 692523 269 48 25 25 0
-45
-6
-18
-33
-1
-1
-1
-1
-1
-1
-1
30
1
1
1
1
1
-33
-1
9
19
0
692307 692523 310929 311090 60 60 0
22
1
7
37
1
19
6
-6
-6
13
5
23
1
1
1
1
1
1
1
1
1
1
1
1
1
1
1
1
1
1
1
1
1
1
1
1
1
1
1
1
1
1
1
1
1
1
1
1
1
1
1
1
1
1
1
1
1
1
1
0
692307 692558 310861 311090 40 40 0
-7
-1
-27
-1
-1
-1
-1
-1
19
5
1
4
27
1
4
8
27
1
1
1
1
1
-24
4
13
1
22
1
8
1
23
1
1
1
1
1
1
1
1
1
0
692307 692434 310970 311091 14 14 0
-7
24
6
1
1
5
8
12
1
22
1
-13
-1
-1
0
692309 692624 478 159 33 33 0
28
-7
60
-42
-1
-9
5
-11
-13
-8
25
1
1
1
1
-21
-28
-21
-3
-4
-26
7
0
692311 692611 310792 311091 42 42 0
-5
9
50
1
-9
4
-20
-5
-11
-1
-1
-21
-1
-1
-1
-1
22
1
1
1
1
1
1
13
1
1
3
1
-29
-1
-1
-1
10
-7
33
11
-13
0
692337 692623 511 220 40 40 0
27
5
4
27
26
1
7
6
22
1
4
-27
7
-24
-1
-1
-1
-1
-1
-1
-1
-1
-1
-1
-1
-1
-1
-1
-3
-1
-26
-1
-4
52
1
1
1
0
692307 692492 237 47 19 19 0
-13
-1
-1
-5
18
-43
-6
-9
7
3
4
13
5
-13
-1
-17
-12
0
692307 692598 335 47 40 40 0
-17
-13
10
-25
25
1
1
1
1
1
1
-28
-1
19
10
7
1
1
3
25
1
1
3
-26
-1
-1
-3
-1
-11
-24
-1
-34
-1
0
692307 692611 346 47 45 45 0
-13
5
13
-45
-1
-1
-1
-1
-1
-1
-1
9
-7
4
-22
-1
24
11
-8
-5
-8
-5
-6
33
1
8
2
3
1
4
24
1
1
3
18
1
1
1
1
0
692369 692621 310797 311048 52 52 0
32
1
1
1
1
1
1
1
1
1
1
1
-23
-1
-1
-1
-1
-17
-1
-29
-1
-1
-20
-1
-1
16
-7
40
1
1
1
1
1
1
1
1
1
1
-24
-1
-1
-1
-1
-7
-1
-1
-3
0
692401 692624 511 278 38 38 0
7
-22
-1
-1
-1
-1
-1
-1
-1
-1
-1
-33
-1
-1
-1
-25
-1
-27
-1
-1
-1
-1
-1
14
5
1
-28
29
11
1
1
1
1
1
1
1
0
>ChrXV ChrIII 1069872 311132
7369 8018 310484 309834 74 74 0
53
1
1
22
1
-46
-1
-1
-1
-1
-1
-1
-27
8
424
0
7372 7906 784 1323 55 55 0
39
4
-78
-1
-1
-1
-1
-1
-1
-1
-27
15
1
0
8264 8515 1575 1324 15 15 0
0
8691 13312 302560 297956 339 339 0
5
-12
-5
45
1
17
1
1
4
-8
45
2
-17
-1
-1
-287
-1
-1
-7
-1
-1
-13
-1
-1
-93
9
1
5
76
15
6
-201
-2
341
1
1
1
1
1
1
1
1
1
1
1
1
1
1
1
1
1
-393
2303
-3
-60
44
2
1
1
2
-337
0
30283 30623 85027 84687 4 4 0
0
30283 30621 163263 162925 5 5 0
0
35373 35648 85027 84751 5 5 0
-273
0
35373 35648 163263 162987 7 7 0
-273
0
116276 116596 118329 118648 31 31 0
240
1
-16
0
116287 116931 146376 145761 70 70 0
229
1
-16
34
1
1
1
1
1
1
1
1
1
1
2
1
2
3
4
1
1
1
1
1
3
3
1
2
6
1
63
0
116598 116931 84543 84210 4 4 0
0
116606 116931 118337 118661 60 60 0
-42
-106
-6
-1
13
1
1
1
1
7
-79
0
116609 116931 289080 289401 11 11 0
63
0
117118 117201 289722 289805 1 1 0
0
223997 224076 136890 136969 2 2 0
0
224440 224771 118330 118661 8 8 0
0
224463 224775 146069 145757 59 59 0
21
30
81
6
1
-13
-1
-1
-1
-1
-7
79
0
224463 224780 289093 289410 59 59 0
21
30
81
6
1
-13
-1
-1
-1
-1
-7
79
74
-3
0
224450 224734 146376 146092 10 10 0
0
224505 224771 289067 288804 32 32 0
101
1
40
51
-13
0
224497 224771 137003 137277 15 15 0
0
225361 225554 146365 146171 22 22 0
-190
0
225734 226066 84542 84210 3 3 0
0
225744 226015 146376 146106 49 49 0
-39
-106
-6
-1
13
1
1
1
1
7
-79
0
225741 226066 118337 118661 63 63 0
-42
-106
-6
-1
13
1
1
1
1
7
-79
0
225744 226066 146082 145761 11 11 0
63
0
225744 226066 289080 289401 10 10 0
63
0
226157 226238 121912 121994 1 1 0
-77
0
279907 279987 136968 136890 2 2 0
72
1
0
351717 351795 289805 289727 0 0 0
0
460570 460891 145761 146082 2 2 0
0
460570 460891 289401 289080 5 5 0
0
460568 460894 84208 84535 12 12 0
-262
0
460621 460891 146106 146376 51 51 0
-22
80
6
1
1
1
1
-14
-1
-5
-81
-30
0
460569 460894 118662 118337 64 64 0
-74
80
6
1
1
1
1
-14
-1
-5
-81
-30
0
485586 485668 121912 121994 0 0 0
0
569673 570004 84210 84543 37 37 0
-152
-6
-1
-1
-1
-1
14
1
5
108
0
569629 569994 145719 146083 50 50 0
-24
-3
8
6
1
3
-153
-6
-1
-1
-1
-1
14
1
5
81
30
0
569673 569994 289401 289079 38 38 0
-152
-6
-1
-1
-1
-1
14
1
5
81
30
0
569673 569993 118661 118340 34 34 0
-73
0
569724 569993 146106 146376 30 30 0
-22
0
569673 569931 288804 289060 46 46 0
-62
62
41
1
0
593082 593458 118662 118350 72 72 0
65
1
1
1
1
1
1
1
1
1
1
1
1
1
1
1
1
1
1
1
1
1
1
1
1
1
1
1
1
1
1
1
1
1
1
1
1
1
1
1
1
1
1
1
1
1
1
1
1
1
1
1
1
1
1
1
1
1
1
1
1
1
1
1
0
593146 593421 137278 137003 14 14 0
0
593184 593458 146092 146366 6 6 0
0
593144 593455 145758 146069 56 56 0
76
-80
-6
-1
-1
-1
-1
14
1
5
81
30
0
593135 593455 289411 289093 60 60 0
8
4
73
-80
-6
-1
-1
-1
-1
14
1
5
81
30
0
593198 593457 143731 143986 38 38 0
20
-15
6
-18
6
60
1
10
0
593147 593413 288804 289067 33 33 0
-62
14
51
39
1
0
696442 696513 144117 144188 0 0 0
0
840876 841193 84209 84522 30 30 0
177
1
5
105
0
840877 841190 289401 289093 28 28 0
176
1
5
81
30
0
840877 841190 145761 146069 27 27 0
176
1
5
81
30
0
840928 841193 146106 146366 25 25 0
-22
80
5
1
1
1
1
0
840876 841213 118662 118330 44 44 0
-74
80
5
1
1
1
1
0
840877 841156 137277 137003 42 42 0
-73
80
5
1
1
1
1
0
840877 841148 288804 289067 47 47 0
-62
62
28
6
1
1
1
1
9
1
0
955184 955496 84687 84989 41 41 0
93
1
1
1
1
1
1
1
1
17
-4
146
0
955186 955496 162925 163225 41 41 0
91
1
1
1
1
1
1
1
1
166
0
960345 960662 145757 146069 27 27 0
180
1
5
81
30
0
960349 960665 84210 84522 30 30 0
176
1
5
105
0
960349 960662 289401 289093 28 28 0
176
1
5
81
30
0
960348 960628 137278 137003 42 42 0
-74
80
5
1
1
1
1
0
960400 960665 146106 146366 25 25 0
-22
80
5
1
1
1
1
0
960349 960685 118661 118330 44 44 0
-73
80
5
1
1
1
1
0
960349 960620 288804 289067 47 47 0
-62
62
28
6
1
1
1
1
9
1
0
1062459 1063365 301602 302508 121 121 0
-10
32
1
-48
-2
91
-20
100
1
10
71
-484
-1
-8
0
1063909 1064398 1323 825 60 60 0
-24
-45
-7
-29
7
-210
-1
-1
-1
-1
-1
-1
45
1
-44
0
1063797 1064399 309834 310442 71 71 0
69
-65
-46
-8
-245
-1
-1
-1
-1
-1
-1
55
82
1
0
1069622 1069872 317 58 42 42 0
26
1
1
1
1
1
1
20
1
1
10
1
1
1
-29
-9
36
-8
-12
-1
-12
-1
-15
-29
-1
-1
-1
-1
-20
-1
-1
-1
-1
-1
-1
-1
-1
-3
-1
0
1069624 1069872 310797 311046 30 30 0
-27
-1
-1
-41
-1
-1
29
1
1
1
1
8
2
15
3
9
1
1
-22
-1
-1
-1
-7
-16
-30
-3
-4
14
1
0
1069622 1069790 205 47 22 22 0
5
24
1
1
1
1
29
-7
-1
24
3
4
12
14
1
1
1
-12
-23
-1
0
1069622 1069872 511 250 29 29 0
7
1
28
3
-25
-6
-1
-1
-1
-28
16
-13
-7
-1
-12
-1
-22
-1
-8
-1
-1
-1
25
11
-26
0
1069620 1069870 359 126 45 45 0
-11
-20
-1
-1
-1
-1
-13
-1
-1
-30
10
-12
12
2
6
20
-11
6
6
6
25
1
1
1
1
1
1
1
1
1
1
1
1
1
3
1
12
1
1
3
27
0
1069622 1069864 310850 311091 25 25 0
-11
-12
33
8
-6
12
-11
38
1
1
-35
-6
-8
29
12
0
1069622 1069842 420 201 30 30 0
-28
-30
-1
-7
11
1
4
-8
5
7
33
1
1
1
1
-11
-1
-1
-3
-11
-23
20
1
0
1069620 1069870 410 165 30 30 0
-11
-13
-33
5
6
4
-8
5
-11
8
16
-17
10
36
1
1
1
9
6
-19
-33
0
1069622 1069851 263 47 21 21 0
-11
16
1
1
18
1
4
27
-8
-5
20
20
1
1
63
1
1
1
1
0
1069620 1069864 309 47 32 32 0
-13
-19
-1
-1
13
-27
-1
-1
-1
-1
-8
-1
-1
-5
33
-19
-6
6
-13
-5
6
8
11
-13
-1
-24
-1
-1
-3
-1
0
>ChrXII-2 ChrIII 574216 311132
85882 86211 118330 118661 43 43 0
-71
-43
-145
5
2
-42
0
85898 86211 289086 289401 64 64 0
28
-26
4
-30
49
8
1
-13
-1
-1
-1
-1
-7
-53
3
28
2
-24
-1
5
2
-12
0
85904 86161 146364 146106 24 24 0
-49
-42
-146
5
2
0
92904 93219 145759 146069 28 28 0
178
1
5
81
30
0
92906 93222 84210 84522 30 30 0
176
1
5
105
0
92906 93219 289401 289093 29 29 0
176
1
5
81
30
0
92905 93185 137278 137003 42 42 0
-74
80
5
1
1
1
1
0
92957 93222 146106 146366 24 24 0
-22
80
5
1
1
1
1
0
92906 93242 118661 118330 45 45 0
-73
80
5
1
1
1
1
0
92906 93177 288804 289067 47 47 0
-62
62
28
6
1
1
1
1
9
1
0
115975 116172 84686 84883 3 3 0
0
115978 116172 162925 163119 4 4 0
0
116172 116489 84209 84522 28 28 0
177
1
5
105
0
116173 116486 289401 289093 28 28 0
176
1
5
81
30
0
116173 116828 145761 146366 117 117 0
176
1
5
81
30
22
2
1
3
1
1
1
1
1
1
1
3
1
1
1
1
1
6
1
1
1
1
1
1
1
1
1
1
1
1
1
1
1
2
3
3
1
4
3
3
3
1
1
-34
80
6
1
1
1
1
-14
-1
-5
0
116173 116452 137277 137003 44 44 0
-73
80
5
1
1
1
1
0
116170 116509 118664 118330 44 44 0
-76
80
5
1
1
1
1
0
116173 116444 288804 289067 47 47 0
-62
62
28
6
1
1
1
1
9
1
0
116402 116828 84097 84522 36 36 0
99
-3
296
0
116515 116825 289401 289093 9 9 0
260
30
0
116515 116828 118661 118350 52 52 0
-73
80
6
1
1
1
1
-14
-1
-5
0
116856 117006 163114 163264 1 1 0
0
116856 117144 84878 85165 8 8 0
207
0
139744 139864 163243 163123 7 7 0
0
139744 139864 85007 84887 7 7 0
0
139881 140066 145761 145946 4 4 0
0
139881 140066 84210 84395 6 6 0
0
139881 140066 289401 289216 5 5 0
0
140066 140377 118661 118350 13 13 0
0
140066 140340 137277 137003 15 15 0
0
140103 140377 146092 146366 8 8 0
0
140065 140374 289402 289093 62 62 0
74
-80
-6
-1
-1
-1
-1
14
1
5
81
30
0
140066 140374 145761 146069 61 61 0
73
-80
-6
-1
-1
-1
-1
14
1
5
81
30
0
140064 140333 288802 289068 34 34 0
-64
14
51
39
1
0
174393 174719 146083 145759 6 6 0
35
30
0
174383 174717 289069 289401 12 12 0
45
30
0
174407 174717 118353 118661 56 56 0
-132
-6
-1
13
1
1
1
1
7
-79
0
174410 174666 146360 146106 44 44 0
-129
-6
-1
13
1
1
1
1
7
-79
0
174380 174723 84546 84204 16 16 0
47
0
283543 283614 82685 82614 0 0 0
0
304436 304766 118330 118661 23 23 0
-259
0
304446 304729 146376 146092 16 16 0
-249
0
304493 304766 137003 137277 27 27 0
-202
0
304838 305021 145760 145943 2 2 0
0
304839 305021 84210 84392 4 4 0
0
304839 305021 289401 289219 3 3 0
0
305020 305345 289402 289079 6 6 0
261
30
0
305021 305355 145761 146093 10 10 0
260
30
0
305021 305354 84210 84542 12 12 0
287
0
305072 305328 146106 146360 45 45 0
-22
80
6
1
1
1
1
-14
-1
-5
0
305021 305331 118661 118353 57 57 0
-73
80
6
1
1
1
1
-14
-1
-5
0
305355 305509 145938 146092 1 1 0
0
305355 305511 289224 289068 2 2 0
0
444501 444832 146092 145761 1 1 0
0
444437 444833 288999 289402 22 22 0
-62
-1
-1
-2
-2
-1
-1
0
444524 444832 118353 118661 59 59 0
-21
-30
-81
-6
-1
13
1
1
1
1
7
-79
0
444527 444781 146360 146106 47 47 0
-17
-31
-81
-6
-1
13
1
1
1
1
7
-79
0
444511 444836 84532 84205 12 12 0
-63
-261
0
457335 457423 121994 121905 2 2 0
-84
0
457618 457950 289069 289401 1 1 0
0
457619 457950 146092 145761 2 2 0
0
457642 457950 118353 118661 60 60 0
-21
-30
-81
-6
-1
13
1
1
1
1
7
-79
0
457645 457899 146360 146106 48 48 0
-17
-31
-81
-6
-1
13
1
1
1
1
7
-79
0
457629 457950 84532 84210 10 10 0
-63
0
528505 528827 118661 118330 21 21 0
-45
-1
-1
-1
-1
-1
-1
-1
-1
0
528505 528770 137277 137003 25 25 0
-45
-1
-1
-1
-1
-1
-1
-1
-1
0
528546 528814 146105 146373 11 11 0
0
528547 528806 143731 143986 42 42 0
20
-15
6
-18
6
60
1
10
0
535880 540302 298153 302560 254 254 0
394
2804
1
1
1
1
1
1
1
1
1
1
1
1
1
1
1
1
1
-341
-3
200
7
14
77
5
1
-6
-96
-1
-1
-12
-1
-1
-3
-1
-1
-192
-98
-1
-1
19
2
-45
6
1
1
4
9
1
-54
-6
12
0
540478 540729 1324 1575 15 15 0
0
540975 541379 309834 310237 42 42 0
69
0
541087 541379 1323 1031 25 25 0
0
563656 568276 297956 302560 338 338 0
-253
340
1
1
2
-40
-64
3
-1198
1497
1
1
1
1
1
1
1
1
1
1
1
1
1
1
1
1
1
-341
-3
200
7
14
77
5
1
-6
-96
-1
-1
-12
-1
-1
-3
-1
-1
-290
-1
-1
19
2
-45
6
1
1
4
9
1
-54
-6
12
0
568452 568703 1324 1575 15 15 0
0
568949 569598 309834 310484 74 74 0
69
425
-6
-28
-1
-1
-1
-1
-1
-1
42
1
36
1
1
0
569061 569595 1323 784 55 55 0
372
1
-17
-26
-1
-1
-1
-1
-1
-1
-1
79
4
0
>ChrIII ChrIII 307923 311132
1 138975 4945 143947 207 207 0
1205
2362
1
1
603
189
36
3154
1
10046
1
-4981
-1
-1
-1
-1
-302
-1831
-1
6
1
12510
-2534
2423
1
-1613
-108
-1
-1
-1
-1
-1
-1
-1
-1
-1
-1
-1
-1
-1
-1
-1
-1
-1
-1
-1
-1
-3
-1
-1
1887
-1760
-1
63
1
-10341
-1
-12557
-1
-1
-1
3162
1
-44
-1
-1
3928
2878
1
-10587
-1
-1
-1
-1
-1
-1
20989
-19805
0
6711 9219 192540 195050 5 5 0
-843
-1
0
7441 8145 286835 287537 2 2 0
111
1
0
8893 9131 288180 288418 2 2 0
0
79243 79565 145761 146082 11 11 0
260
0
79243 79565 289401 289080 10 10 0
260
0
79294 79565 146106 146376 48 48 0
-22
80
6
1
1
1
1
-14
-1
-5
-105
0
79242 79568 118662 118337 63 63 0
-74
80
6
1
1
1
1
-14
-1
-5
-105
0
79722 80061 162925 163264 5 5 0
0
113382 113690 146069 145761 60 60 0
21
30
81
6
1
-13
-1
-1
-1
-1
-7
79
0
113382 113690 289093 289401 59 59 0
21
30
81
6
1
-13
-1
-1
-1
-1
-7
79
0
113380 113639 143986 143731 46 46 0
125
12
1
59
-6
19
-4
11
0
113369 113653 146376 146092 14 14 0
0
113424 113690 289067 288804 37 37 0
101
1
40
51
-13
0
113416 113690 137003 137277 20 20 0
0
132031 132268 146329 146092 11 11 0
0
132031 132305 118387 118661 20 20 0
0
138974 139307 145759 146092 2 2 0
0
138976 139307 289401 289070 3 3 0
0
138976 139297 84210 84532 12 12 0
-260
0
139027 139281 146106 146360 48 48 0
-22
80
6
1
1
1
1
-13
-1
-6
-81
-30
0
138976 139284 118661 118353 60 60 0
-73
80
6
1
1
1
1
-13
-1
-6
-81
-30
0
144600 144936 289404 289068 3 3 0
0
144603 144943 145761 146101 4 4 0
0
144603 144924 84210 84532 12 12 0
-260
0
144654 144908 146106 146360 48 48 0
-22
80
6
1
1
1
1
-13
-1
-6
-81
-30
0
144603 144911 118661 118353 60 60 0
-73
80
6
1
1
1
1
-13
-1
-6
-81
-30
0
144925 147015 143932 146066 97 97 0
-11
-1819
-1
-1
-1
-1
-1
-1
-1
-1
-1
-1
-1
-1
-3
-1
-1
-1
-6
-1
-1
-1
-1
-1
-1
-1
-1
-1
-1
-1
-1
-1
-1
-1
-1
-1
-1
-1
-1
-1
-1
-1
-1
-2
22
-80
-6
-1
-1
-1
-1
14
1
5
81
30
0
146707 147031 118666 118340 16 16 0
-5
-35
0
146710 146984 137278 137003 13 13 0
-36
0
146743 163578 146088 162923 51 51 0
-2434
-1
12482
572
1
-1072
0
146659 147015 289446 289096 74 74 0
-11
35
1
1
1
1
1
1
1
-36
37
-80
-6
-1
-1
-1
-1
14
1
5
81
30
0
146761 147031 143731 143996 41 41 0
20
-15
6
-18
6
60
1
10
127
1
-6
0
146711 146978 288804 289069 32 32 0
-36
-26
14
51
39
1
0
163573 194266 163264 193976 204 204 0
-1091
-1
2320
-739
5047
1
-672
-1
-1
-1
-1
-1
-1
-1
-1
-1
-218
-10778
-1
-1
-1
-9241
-1
-1
-1
0
192834 194266 11648 13080 2 2 0
0
193564 195147 286835 288418 3 3 0
0
194909 221739 194724 221548 311 311 0
-3573
-1
-1
-1
-1
-1
1105
-143
-1
2291
37
1733
-734
-1
-1
46
-45
-1171
-1
-1
371
1
1
1
1
1
1
1
1
1
1
1
1
1
1
2
1
1
289
1
1
1
1
1
1
1
1
1
1
1
1455
1
-87
6260
-3128
-1
907
50
1
1
1
-480
-1
-1
-1
-1
-1
-1
-1
-1
-1
-335
225
-294
-1
-1
-1
-1
-1
-1845
-4
-1
0
194909 195235 13828 14154 5 5 0
0
221736 222068 84542 84210 4 4 0
0
221743 222068 118337 118661 63 63 0
-42
-106
-6
-1
13
1
1
1
1
7
-79
0
221746 222068 289080 289401 10 10 0
63
0
221746 222017 146376 146106 49 49 0
-39
-106
-6
-1
13
1
1
1
1
7
-79
0
221746 222069 146082 145760 11 11 0
63
0
222069 289591 221540 289069 135 135 0
-124
-232
-1228
-1746
-1
-1
-1
-1
6043
-34387
-1
-1
-19033
704
-940
-1
415
1
1
1
-132
418
1
0
287355 288059 193270 193976 3 3 0
-113
-1
0
287355 288059 12378 13080 2 2 0
111
1
0
288702 288940 194724 194962 2 2 0
0
288702 288940 13828 14066 2 2 0
0
289374 289644 146103 146376 34 34 0
14
-14
-51
-39
-1
0
289326 289654 118661 118330 44 44 0
62
-14
-51
-39
-1
0
289586 302741 289401 302560 155 155 0
9146
3347
7
14
77
5
1
-6
-96
-1
-1
-12
-1
-1
-3
-1
-1
-290
-1
-1
18
1
64
-59
-1
12
0
303517 304055 1323 784 40 40 0
-423
0
303405 304058 309834 310484 84 84 0
69
-415
-1
9
35
-8
39
1
39
0
>ChrVIII-2 ChrIII 330300 311132
151851 152191 84687 85027 7 7 0
0
151853 152191 162925 163263 8 8 0
0
182659 182978 145760 146078 11 11 0
259
0
182660 182978 289401 289084 10 10 0
258
0
182660 182992 84210 84542 6 6 0
0
182660 182985 118661 118337 65 65 0
-73
80
6
1
1
1
1
-14
-1
-5
-105
0
182711 182981 146106 146375 50 50 0
-22
80
6
1
1
1
1
-14
-1
-5
-105
0
260070 260363 118625 118330 31 31 0
-35
-20
0
260071 260353 146092 146376 31 31 0
-34
-20
0
260132 260298 288904 289067 20 20 0
24
41
1
0
260041 260342 143687 143986 39 39 0
22
-5
-52
21
-5
63
1
10
0
260078 260340 289357 289093 50 50 0
-38
-1
8
-62
-6
-1
-1
-1
-1
14
1
5
81
30
0
269400 269728 289415 289093 29 29 0
5
5
182
1
5
81
0
269416 269731 84210 84522 29 29 0
176
1
5
0
269416 269728 145761 146069 24 24 0
176
1
5
81
0
269416 269731 118661 118350 41 41 0
-73
80
5
1
1
1
1
-132
0
269416 269695 137277 137003 43 43 0
-73
80
5
1
1
1
1
0
269467 269731 146106 146366 27 27 0
-22
80
5
1
1
1
1
-132
0
269416 270096 288804 289401 127 127 0
-62
62
28
6
1
1
1
1
9
1
102
1
1
1
1
4
1
1
2
1
1
3
1
1
1
1
1
1
1
1
3
1
1
1
1
1
1
1
1
1
1
1
1
1
1
1
1
1
1
1
1
1
1
1
1
1
1
1
1
1
1
1
1
1
1
1
1
1
1
1
1
1
1
1
1
1
1
1
4
1
1
1
1
35
30
0
269772 270096 146083 145761 7 7 0
35
30
0
269752 270108 118319 118672 70 70 0
-166
-6
-1
13
1
1
1
1
7
-79
80
0
269789 270045 146360 146106 45 45 0
-129
-6
-1
13
1
1
1
1
7
-79
0
269757 270101 84548 84205 12 12 0
49
0
320654 320960 289093 289387 18 18 0
21
30
60
1
1
1
1
1
1
1
2
1
0
320654 320808 146069 145927 18 18 0
21
30
69
1
1
1
1
1
1
1
1
1
0
320651 320960 84522 84224 18 18 0
29
94
1
1
1
1
1
1
1
1
1
0
320654 320960 146069 145775 18 18 0
21
30
52
1
1
1
1
1
1
1
1
1
0
320981 321301 146069 145761 21 21 0
21
30
69
1
1
1
1
1
1
1
1
1
0
320981 321301 289093 289401 19 19 0
21
30
60
1
1
1
1
1
1
1
2
1
0
320978 321305 84522 84206 20 20 0
29
94
1
1
1
1
1
1
1
1
1
0
321391 321518 118325 118453 9 9 0
-5
0
321418 321724 146069 145775 20 20 0
21
30
69
1
1
1
1
1
1
1
1
1
0
321418 321724 289093 289387 18 18 0
21
30
60
1
1
1
1
1
1
1
2
1
0
321402 321724 84535 84224 19 19 0
42
94
1
1
1
1
1
1
1
1
1
0
321745 322065 146069 145761 22 22 0
21
30
69
1
1
1
1
1
1
1
1
1
0
321745 322065 289093 289401 20 20 0
21
30
60
1
1
1
1
1
1
1
2
1
0
321742 322068 84522 84207 21 21 0
29
94
1
1
1
1
1
1
1
1
1
0
>ChrXVI ChrIII 907675 311132
50548 50691 85027 84883 5 5 0
-53
0
50548 50691 163263 163119 5 5 0
-53
0
50692 51003 84210 84522 25 25 0
-179
-1
104
0
50692 51000 145761 146069 26 26 0
-179
-1
80
30
0
50692 51000 289401 289093 25 25 0
-179
-1
80
30
0
50687 51003 118666 118350 42 42 0
-78
80
-5
-6
4
2
0
50692 50966 137277 137003 43 43 0
-73
80
-5
-6
13
1
0
50743 51003 146106 146366 28 28 0
-22
80
-5
-6
4
2
0
50692 50958 288804 289067 48 48 0
-62
62
28
7
1
1
1
1
-10
-1
-1
0
51023 51188 163095 162928 14 14 0
-143
-1
0
51023 51193 84859 84687 16 16 0
-143
-1
0
71130 71201 136898 136969 0 0 0
0
71604 71941 118329 118661 44 44 0
177
1
1
1
1
6
-79
0
71628 71944 289093 289404 28 28 0
21
30
81
6
1
0
71628 71941 146069 145761 27 27 0
21
30
81
6
1
0
71625 71890 146366 146106 25 25 0
156
1
1
1
1
6
-79
0
71670 71942 289067 288803 47 47 0
101
1
8
1
1
1
1
7
26
-64
0
71662 71941 137003 137277 42 42 0
118
1
1
1
1
7
-79
0
71625 71941 84522 84210 30 30 0
29
106
6
1
0
77192 77528 118330 118661 44 44 0
176
1
1
1
1
6
-79
0
77215 77540 289093 289413 31 31 0
21
30
81
6
1
0
77215 77528 146069 145761 27 27 0
21
30
81
6
1
0
77212 77477 146366 146106 25 25 0
156
1
1
1
1
6
-79
0
77257 77529 289067 288803 47 47 0
101
1
8
1
1
1
1
7
26
-64
0
77249 77528 137003 137277 42 42 0
118
1
1
1
1
7
-79
0
77212 77528 84522 84210 30 30 0
29
106
6
1
0
80732 81063 118330 118661 47 47 0
166
2
-4
-3
8
-79
0
80755 81063 289093 289401 25 25 0
21
30
-80
-1
0
80755 81067 146069 145757 26 26 0
21
30
-80
-1
0
80752 81012 146366 146106 28 28 0
146
2
-4
-3
8
-79
0
80797 81063 289067 288804 48 48 0
-97
-1
-1
9
1
1
1
1
7
26
-64
0
80789 81064 137003 137278 41 41 0
101
1
-13
-3
8
-79
0
80752 81063 84522 84210 27 27 0
29
-105
-1
0
114901 114982 121994 121912 2 2 0
-8
0
143761 144097 118330 118661 45 45 0
176
1
1
1
1
6
-79
0
143784 144097 146069 145761 27 27 0
21
30
81
6
1
0
143784 144100 289093 289404 29 29 0
21
30
81
6
1
0
143781 144046 146366 146106 26 26 0
156
1
1
1
1
6
-79
0
143826 144098 289067 288803 48 48 0
101
1
8
1
1
1
1
7
26
-64
0
143818 144097 137003 137277 41 41 0
118
1
1
1
1
7
-79
0
143781 144097 84522 84210 31 31 0
29
106
6
1
0
149367 149683 118350 118661 40 40 0
156
1
1
1
1
6
-79
0
149367 149632 146366 146106 25 25 0
156
1
1
1
1
6
-79
0
149370 149683 146069 145761 28 28 0
20
31
81
6
1
0
149370 149688 289093 289406 31 31 0
20
31
81
6
1
0
149412 149685 289067 288802 48 48 0
101
1
8
1
1
1
1
7
26
-64
0
149404 149683 137003 137277 41 41 0
118
1
1
1
1
7
-79
0
149367 149683 84522 84210 31 31 0
29
106
6
1
0
181162 181290 85027 84899 1 1 0
0
181162 181290 163263 163135 1 1 0
0
181291 181624 118330 118661 60 60 0
-155
-6
-1
13
1
1
1
1
7
-79
0
181311 181624 84522 84210 10 10 0
29
0
181311 181573 146366 146106 41 41 0
-135
-6
-1
13
1
1
1
1
7
-79
0
181314 181627 146069 145758 8 8 0
20
31
0
181314 181624 289093 289401 9 9 0
20
31
0
181625 181841 84903 84687 4 4 0
0
181625 181839 163139 162925 5 5 0
0
303495 303835 85027 84687 3 3 0
0
303490 303839 163268 162919 6 6 0
0
344303 344389 145473 145559 0 0 0
0
354088 354167 136890 136970 2 2 0
-7
0
354268 354507 84209 84450 21 21 0
-180
-1
0
354269 354577 289401 289093 26 26 0
-179
-1
80
30
0
354269 354577 145761 146069 27 27 0
-179
-1
80
30
0
354320 354580 146106 146366 28 28 0
-22
80
-5
-6
4
2
0
354264 354606 118666 118324 47 47 0
-78
80
-5
-6
4
2
0
354269 354543 137277 137003 42 42 0
-73
80
-5
-6
13
1
0
354269 354535 288804 289067 49 49 0
-62
62
28
7
1
1
1
1
-10
-1
-1
0
580867 580938 144117 144188 0 0 0
0
709094 709242 118661 118513 2 2 0
0
709094 709242 137277 137129 2 2 0
0
709131 709242 146092 146203 1 1 0
0
709614 709791 146199 146376 9 9 0
0
709614 709802 118517 118329 6 6 0
0
709616 709736 288949 289067 7 7 0
19
1
0
709668 709778 289201 289093 12 12 0
60
30
0
709895 709979 82685 82602 2 2 0
77
0
857066 857397 118330 118661 27 27 0
230
-30
0
857076 857360 146376 146092 25 25 0
220
-30
0
857123 857398 137003 137278 32 32 0
173
-30
0
857246 857397 289251 289401 27 27 0
50
0
857246 857399 145911 145759 27 27 0
50
0
905120 906026 301602 302508 123 123 0
-10
32
1
-48
-2
91
-20
100
1
10
71
-488
-1
-4
0
906459 907648 309836 311091 190 190 0
68
424
-42
40
1
-29
-1
-1
-1
-1
-1
-1
-1
-1
-1
-1
-1
-1
63
-198
-23
-16
-1
-1
-1
-1
-1
-1
-1
-1
-1
-1
-1
-1
-1
-1
-1
-1
-1
-1
-1
-1
-1
-1
-1
-1
-1
-1
-11
-1
-1
-1
-1
-18
-1
-1
-1
-1
-1
-1
-1
-1
-1
-1
-1
-1
-1
-1
-1
-1
-1
-1
-1
-1
-1
-1
-1
-1
-1
-21
-3
-1
-4
-13
25
3
1
11
1
-16
-37
-7
-1
-4
14
-18
-4
23
1
1
1
1
1
1
1
1
1
18
1
-12
-12
-6
0
906569 907445 1323 426 111 111 0
374
1
-42
-8
-70
-1
-1
-1
-1
-1
-1
-1
-1
-1
-1
-1
-1
-1
-172
-6
73
-57
-1
-1
-1
-5
-2
6
-5
-11
-1
-1
-1
13
25
1
1
0
907377 907493 159 47 17 17 0
-9
20
22
1
1
1
1
1
1
-12
-1
-1
-24
-1
12
1
0
907377 907675 395 101 27 27 0
-9
-21
26
6
3
5
-38
-1
-7
11
-15
-6
11
1
1
6
1
-13
20
-22
29
-23
23
1
0
907377 907615 294 47 33 33 0
-14
-1
-1
-28
4
-6
-4
16
-18
-1
-1
-1
-23
-1
-1
-1
-5
-39
-19
-3
-1
-4
27
1
1
1
1
1
1
1
1
0
907377 907675 429 129 48 48 0
12
1
1
-20
-1
-1
-1
-1
-1
-1
20
1
1
1
1
9
1
1
18
1
1
-22
-1
-14
-20
-1
-1
-1
-1
-1
-1
-1
-1
-33
10
-38
21
1
1
25
0
907377 907673 344 47 45 45 0
14
25
1
7
-22
-1
-1
-1
-1
-23
27
1
1
1
1
1
17
1
1
6
1
1
5
6
1
11
-16
-28
23
-24
-1
-1
-1
-1
-1
-1
-1
-1
-1
-1
-1
-1
-1
0
907405 907675 511 239 52 52 0
-7
-1
-24
-6
-1
-1
-1
-1
24
20
1
1
1
1
1
1
1
1
1
24
1
1
5
-22
-6
-1
-1
-1
-1
-21
-1
-1
-1
-1
-1
-1
-15
-1
19
1
1
6
1
1
1
1
-24
-1
-1
-1
28
1
0
906569 907675 1323 183 153 153 0
374
1
-42
-8
-70
-1
-1
-1
-1
-1
-1
-1
-1
-1
-1
-1
-1
-1
-172
-6
73
-57
-1
-1
-1
-5
-2
6
-5
-11
-1
-1
-1
-8
-1
-1
-1
-1
-20
-6
-23
-1
-1
-1
-1
-1
-1
-1
-1
-1
-1
-8
-15
-1
-1
20
1
20
1
16
1
1
1
1
1
-30
-14
7
30
1
12
20
1
-15
0
907455 907673 310792 311021 28 28 0
-5
-47
-1
-4
-6
-6
-21
-3
-1
-4
20
1
1
1
-9
-35
-1
9
3
-23
-23
-1
-1
0
907477 907675 310800 310990 20 20 0
-18
7
20
1
7
1
1
12
21
-38
14
4
21
1
-13
-1
0
906459 907673 309836 311038 147 147 0
68
424
-42
40
1
-29
-1
-1
-1
-1
-1
-1
-1
-1
-1
-1
-1
-1
63
-198
-23
18
19
1
3
18
-12
9
6
-8
7
3
-13
-11
20
1
-21
8
27
1
1
1
24
1
1
1
1
1
-21
-1
27
3
1
4
7
5
23
1
0
>contig_35_np12121212 ChrIII 4850 311132
1 4778 4943 186 170 170 0
3992
1
-9
-94
4
-80
-70
-1
-1
-45
-1
-1
-1
-1
-1
-1
-1
-3
-6
-1
-1
-1
-1
-1
-2
-1
-1
-6
-1
-1
-1
-1
-1
-9
-1
-1
-1
-1
-1
-1
-2
-1
-3
-76
14
1
1
1
26
1
1
1
1
3
1
18
1
1
3
16
1
1
1
27
1
1
1
-22
-1
9
10
1
4
15
29
1
1
1
1
1
1
20
1
1
1
1
1
1
1
1
1
1
1
22
1
1
1
1
1
1
1
1
1
1
1
19
1
1
-9
39
3
-26
-1
-1
0
3621 4300 309945 310623 50 50 0
416
47
1
39
-55
12
-55
-1
-1
0
4395 4639 372 115 36 36 0
-7
-25
-5
-15
-1
-1
-1
-12
-3
-1
-7
-3
-1
-7
-5
21
1
1
1
1
-17
25
7
6
-12
-3
-1
-36
-1
-1
-1
21
7
0
4397 4797 420 53 58 58 0
30
11
1
1
27
1
21
1
1
1
1
1
1
1
1
1
1
1
1
1
1
1
1
5
1
21
11
21
1
1
4
16
-29
-1
-9
-6
19
3
1
5
4
-37
-1
-1
-1
-8
-1
24
5
-32
12
1
1
1
1
0
4395 4756 404 47 63 63 0
-7
-25
-1
-1
-1
-1
-1
-13
-1
-4
-25
-1
13
5
1
-27
-1
23
1
1
1
1
1
1
1
1
1
1
1
-22
-3
-1
-6
-1
-13
-6
-4
6
25
1
1
1
1
1
33
1
1
1
1
1
1
1
1
1
-14
-1
-1
-1
-25
-1
-7
14
0
4390 4548 310917 311072 21 21 0
5
-7
-1
24
1
1
1
1
5
1
-32
-1
-1
11
5
-8
4
-23
-1
-4
23
0
4388 4678 310779 311091 61 61 0
-12
-1
-5
9
1
7
-26
-1
-1
-1
-1
-12
-1
-1
-1
-1
-1
-1
-1
-1
24
1
1
1
1
1
1
1
18
1
1
-24
-1
-1
-1
-1
-11
-6
-4
-11
-7
-25
-1
-1
-1
-1
-1
-1
-1
-4
-18
-1
-1
-3
22
1
22
4
0
4418 4691 310803 311091 32 32 0
9
5
-35
-1
-1
-58
-1
9
8
-8
-18
-3
-1
-5
-39
-1
-1
-1
-1
-1
-1
-1
-3
29
-6
-16
6
0
4431 4761 516 186 51 51 0
-5
27
8
1
1
1
1
1
1
1
5
1
24
3
1
4
33
1
1
-9
15
-29
-1
-1
-1
-1
-1
-1
-1
-22
-6
-3
-1
-11
-21
-20
-1
-1
-1
-1
-3
-1
32
7
1
1
3
-24
0
4431 4737 310792 311091 34 34 0
-5
54
1
1
1
1
1
31
1
1
1
1
1
-19
11
4
7
-15
23
-38
-1
23
-14
-1
-1
-1
-34
0
4427 4797 511 114 66 66 0
20
-16
14
1
27
-8
-8
11
-20
-1
-1
-1
-1
-1
-1
-1
-1
-1
-1
-1
-1
-1
-17
-1
-1
-1
-1
-3
-1
-25
-1
-1
-1
-7
-13
-8
-25
-1
-1
-6
-1
-16
-7
-1
20
1
4
17
6
25
1
1
1
1
1
-15
-1
-1
-5
-8
24
0
4481 4807 310792 311101 62 62 0
-5
9
-12
-1
20
1
1
1
1
1
1
1
3
1
7
22
1
1
1
1
1
15
1
-22
-1
-1
-21
-1
-1
-1
-1
-1
-1
-3
-1
27
1
1
1
1
1
1
1
1
-39
5
-18
-1
-1
-3
22
1
1
1
1
1
1
1
-24
-8
7
0
>contig_48_np12121212 ChrIII 1276 311132
904 1196 408 103 49 49 0
5
-50
-1
-1
-1
-5
-17
-23
-1
-1
-1
-1
-1
-1
-1
-1
-1
-12
-1
-1
-1
-1
-5
-1
28
1
8
1
1
3
-20
-1
-18
-1
-1
-1
-1
16
1
4
9
1
1
1
39
23
1
0
904 1196 376 90 31 31 0
5
44
1
1
1
-18
5
11
-13
-1
32
7
5
11
-6
11
11
-22
-1
-17
-6
-13
-3
24
1
7
0
906 1206 310896 311101 109 109 0
-8
20
7
1
7
-11
17
3
-13
-22
-1
-4
6
23
1
18
1
1
1
1
1
1
1
1
1
1
1
1
1
1
1
1
1
1
1
1
1
1
1
1
1
1
1
1
1
1
1
1
1
1
1
1
1
1
1
1
1
1
1
1
1
1
1
1
1
1
1
1
1
1
1
1
1
1
1
1
1
1
1
1
1
1
1
1
1
1
1
1
1
1
1
1
1
1
1
1
1
1
1
20
1
1
1
1
1
1
1
0
906 1083 232 47 33 33 0
-32
-1
-1
-1
-1
-1
-1
23
18
-13
22
1
1
1
1
1
1
1
7
-32
-1
-1
-1
-1
-1
-1
-1
-1
-3
-1
0
906 1206 341 37 41 41 0
-6
-4
21
5
1
7
6
1
1
-13
7
3
-34
-1
-1
-1
-1
-1
-1
-11
-1
-1
-22
42
1
1
1
1
1
20
1
4
-28
-1
-7
-5
-10
-1
-1
-1
0
906 1196 426 159 57 57 0
-41
-1
-1
-1
-1
-1
-13
-1
-1
-1
-1
20
1
1
1
1
1
1
1
1
1
1
1
1
1
1
14
1
25
1
1
1
1
1
1
1
1
1
1
1
1
1
1
12
1
30
31
-13
5
-22
-15
0
904 1196 472 172 49 49 0
5
6
1
-24
-1
-10
-1
-1
-1
-7
24
1
1
1
1
1
1
1
1
-21
-1
-1
-1
-1
-1
-1
-22
-12
-1
-1
-1
-20
-1
-1
14
1
-13
7
-13
-17
-8
-1
-1
28
6
5
6
1
0
928 1196 511 241 31 31 0
-5
22
7
11
-24
-1
-1
-1
-1
-1
-1
-1
-1
17
1
1
6
1
75
1
-18
-6
17
-6
-12
-1
36
1
0
933 1196 310803 311055 30 30 0
-36
-5
17
-13
8
11
12
1
4
-20
-1
-1
-14
-6
17
18
1
4
29
3
1
4
12
1
1
23
1
0
904 1196 440 131 47 47 0
5
6
1
-13
-6
26
1
1
1
1
1
1
1
-12
-1
-1
-8
-22
-1
-7
-4
-2
-24
-8
-26
-29
6
16
-22
-1
-1
-1
-1
-17
-1
-1
-1
-1
-1
-1
-16
-1
-1
0
>contig_315_np12121212 contig_36_np12121212 999 3884
400 795 504 108 68 68 0
8
4
7
-25
3
4
-3
-12
-1
-3
-17
15
-66
6
-38
6
1
8
-12
-5
73
-5
-20
4
-4
19
-6
0
>ChrIX ChrIX 443215 452448
1 149 452397 452259 15 15 0
5
24
1
7
22
1
19
4
4
-18
30
7
0
388 536 452447 452302 21 21 0
-12
-6
7
21
-12
-1
-1
-6
-6
-1
28
1
1
1
1
1
1
1
1
0
545 948 446841 446462 62 62 0
-21
-1
-1
-4
-3
27
1
-94
-1
142
1
1
1
1
1
1
1
1
1
1
1
1
1
1
1
1
1
1
1
1
1
1
1
1
1
1
1
1
0
1896 3020 1 1126 130 130 0
-496
9
-109
-1
33
70
61
11
1
8
15
-24
-10
-5
-4
-1
-1
-4
92
14
2
-146
-1
0
19631 19988 410171 409814 50 50 0
0
20243 21618 409487 408109 147 147 0
-405
-5
-1
602
-4
0
21227 200683 408248 228839 469 469 0
261
1
1
1
1
1
1
1
1
1
1
1
1
1
1
1
1
1
1
1
1
1
1
1
1
1
1
1
1
1
1
1
1
1
1
1
1
1
1
1
1
1
1
1
1
1
1
1
1
1
1
1
1
1
1
1
1
1
1
1
1
1
1
1
1
1
1
1
1
1
1
1
1
1
1
1
1
1
1
1
1
2
1
1
-39
-1
-1
-1
-1
-1
-1
-1
-1
-1
-1
-1
-1
-1
-1
-1
-1
-1
-1
-1
-1
-1
-1
-1
-1
-1
-1
-1
-1
-1
-1
-1
-1
-1
-1
-1
-1
-1
-1
-1
-1
-1
-1
-1
-1
-1
-1
-1
-1
-1
-1
-1
-1
-1
-1
-1
-1
-1
-1
-1
-1
-1
-1
-1
-1
-1
-1
-1
-1
-1
-1
-1
-1
-1
-1
-1
-1
-1
-1300
-8937
21176
11101
649
-661
-1
-1
-1
-20062
108
1
7494
-7879
-1
-1
138
1
1
1
1
1
1
1
1
1
1
1
1
1
1
1
1
1
1
1
1
1
1
1
1
1
1
1
1
1
-22529
8292
926
1
1
1
1
1
1
1
1
1
1
1
1
1
1
1
1
1
-771
13354
-9168
-1
-2628
268
-6518
-1
5356
0
21227 21608 408374 407993 24 24 0
0
21227 21608 408416 408035 24 24 0
0
21227 200683 408290 228839 358 358 0
-313
-1
-1
-2
-2
-1
-7
-1
-1
-1
-1
-4
-4
-1
-4
-1
-1
-1
-1
-3
-1
-1
-1
-1
-1
-1
-1
-1
-1
-1
-1
-2
-1
-1
-1
-1
-1351
-8937
21176
11101
649
-661
-1
-1
-1
-20062
108
1
7494
-7879
-1
-1
138
1
1
1
1
1
1
1
1
1
1
1
1
1
1
1
1
1
1
1
1
1
1
1
1
1
1
1
1
1
-22529
8292
926
1
1
1
1
1
1
1
1
1
1
1
1
1
1
1
1
1
-771
13354
-9168
-1
-2628
268
-6518
-1
5356
0
20243 21618 409487 408067 177 177 0
-405
-5
-1
-582
-1
-1
-1
-1
-1
-1
-1
-1
-1
-1
-1
-1
-1
-1
-1
-1
-1
-7
-1
-3
-1
-1
-1
-1
-1
-1
-1
-1
-1
-1
-1
-1
-1
-1
-1
-1
-1
-1
-1
-1
-1
0
170876 170961 109115 109030 0 0 0
0
179273 179357 228747 228829 2 2 0
8
1
0
200683 200883 109128 109328 0 0 0
0
200900 201024 115287 115411 1 1 0
0
201024 290733 228844 139121 91 91 0
-92
-1
-20762
-12364
-88
-1
-15660
-1
-1
-1
-1
-1
-1
-1
-1
-1
991
1
1
1
-6943
-2953
0
201039 201121 250165 250249 2 2 0
-77
-3
0
292102 316190 139376 115287 32 32 0
-12
-24
10049
0
315971 316050 98586 98507 0 0 0
0
316207 378199 109328 47406 257 257 0
-7643
1018
1
1
1
1
1
1
1
1
1
1
1
1
1
1
-58
-1
-1
-1
-1
-1
-1
-1
-1
-1
-1
-1
30
1
1
1
1
1
1
1
1
1
1
1
-8529
-1
-1
-1
7159
1
1
1
1
1
1
1
1
1
1
1
1
1
1
1
1
1
16539
1
1
1
1
1
1
1
1
1
1
1
1
1
1
1
1
1
-6426
-1
-1
-1
2790
1
1
1
1
1
1
1
2
1
1
1
4070
3443
1
1
1
-21
-1
859
47
-1074
194
188
403
1
1
1
-122
199
67
690
1
1
1
1
0
316420 316508 258645 258557 0 0 0
0
326963 327042 115506 115427 0 0 0
0
378193 378844 47370 46719 0 0 0
0
378835 380631 46616 44823 28 28 0
370
77
9
1
1
-30
-1
0
380500 381368 45236 44368 22 22 0
0
380942 381368 44473 44047 7 7 0
0
380942 381409 44152 43685 7 7 0
0
381403 381611 43823 43615 6 6 0
0
381601 381742 43565 43424 5 5 0
0
381601 382745 43394 42196 304 304 0
198
1
1
1
5
1
1
1
1
-33
-1
-1
-1
-4
-1
-1
-2
-1
106
1
1
1
1
1
1
1
1
1
1
1
1
1
1
1
1
1
1
1
1
1
1
1
1
1
1
1
1
1
1
1
1
1
1
1
1
1
1
1
1
1
1
1
1
1
1
1
1
1
1
1
1
1
1
1
1
1
1
1
1
1
1
1
1
1
1
1
1
1
1
1
1
1
1
1
1
1
2
1
1
-55
-1
-1
-1
-1
-1
-4
-1
-2
-249
-1
-1
-1
-1
-1
-1
-1
-1
-1
-1
-1
-1
-1
-1
-1
-1
-1
-1
-1
-1
-1
-1
-1
-1
-1
-1
-1
-1
-1
-1
-1
-1
-1
-1
-1
-1
-1
-1
-1
-1
-1
-1
-1
-1
-98
-1
-1
-1
-1
-1
-1
-1
-1
-1
-1
-1
-1
-4
-1
-1
-11
-1
-1
-1
-1
-1
-1
-1
-1
-1
-1
-1
-1
-1
-1
-1
-1
-1
-1
-1
-1
-1
-1
-1
-1
-1
-1
-1
-1
-1
-1
-1
-1
-1
-1
-1
-1
-1
-10
-1
-1
-1
-1
-1
-1
-1
-1
-1
-1
-1
-1
-1
-1
-1
-1
-1
-1
-1
-1
-1
-1
-1
-1
-1
-1
-1
-1
-1
-1
-1
-1
-1
-1
-1
72
1
1
1
1
1
1
2
1
0
381638 381798 41854 41685 22 22 0
-128
-1
-1
-1
-1
-1
-1
-2
-1
0
381638 382223 42322 41629 139 139 0
-127
-1
-1
-1
-1
-1
-4
-1
-2
-31
-1
-1
-1
-1
-1
-1
-1
-1
-1
-1
-1
-1
-1
-1
-1
-1
-1
-1
-1
-1
-1
-1
-1
-1
-1
-1
-1
-1
-1
-1
-1
-1
-1
-1
-1
-1
-1
-1
-1
-1
-1
-1
-1
-1
-84
-1
-1
-1
-1
-1
-4
-1
-2
-286
-1
-1
-1
-1
-1
-1
-2
-1
-17
-1
-1
-1
-1
-1
-1
-1
-1
-1
-1
-1
-1
-1
-1
-1
-1
-1
-1
-1
-1
-1
-1
-1
-1
-1
-1
-1
-1
-1
-1
-1
-1
-1
-1
-1
0
381687 382718 42561 41629 284 284 0
-194
-1
-1
-1
-1
-2
-4
-1
-2
-204
-1
-1
-1
-1
-1
-4
-1
-2
-112
-1
-1
-1
-1
-1
-1
-1
-1
-1
-1
-1
-1
-1
-1
-1
-1
-1
-1
-1
-1
-1
-1
-1
-1
-1
-1
-1
-1
-1
-1
-1
-1
-1
-1
-1
-1
-1
-1
-1
-1
-1
-1
-1
-1
-127
-1
-1
-1
-5
-1
-1
-1
-1
21
1
1
1
1
1
1
1
1
1
1
1
1
1
1
1
1
1
1
1
1
1
1
1
1
1
1
1
1
1
1
1
1
1
1
1
1
1
1
1
1
1
1
1
1
25
1
1
1
1
1
1
1
1
1
1
1
1
1
1
1
1
1
1
1
1
1
1
1
1
1
1
1
1
1
1
2
1
1
1
1
105
1
1
1
1
1
1
1
1
1
1
1
1
1
1
1
1
1
1
4
1
1
7
1
1
1
1
1
1
1
1
1
1
1
1
1
1
1
1
1
1
1
1
1
1
1
1
1
1
4
1
1
2
1
9
1
1
1
1
1
1
1
1
1
1
1
1
1
1
1
1
1
1
1
1
1
1
1
1
1
1
1
3
1
1
3
1
5
1
1
0
381638 382907 43078 41800 216 216 0
-46
-1
-1
-1
-1
-1
-4
-1
-2
-76
-1
-1
-1
-4
-1
-1
-2
-1
33
1
1
1
4
1
1
2
1
-33
-1
-1
-1
-4
-1
-1
-2
-1
-321
-1
-1
-1
-4
-1
-1
-2
-1
33
1
1
1
4
1
1
2
1
-33
-1
-1
-1
-4
-1
-1
-2
-1
-36
-1
-2
-9
-1
-5
16
1
1
1
1
14
-114
-1
-1
-1
-1
-1
-4
-1
-1
168
1
1
1
4
1
1
2
1
-35
-1
-1
-1
-1
-1
-4
-1
-2
115
1
2
4
1
1
1
1
1
1
1
1
1
1
1
1
1
1
4
1
11
1
1
1
1
1
1
0
381973 383090 43598 42409 179 179 0
-197
-1
-1
-1
-1
-1
-4
-1
-2
14
-11
174
1
1
1
1
1
1
1
2
-31
-1
-1
-1
-4
-1
-1
-2
-1
-367
-1
-1
-1
-1
-1
-4
-1
-1
-44
-1
-1
-1
-1
-1
-1
-1
-1
-1
-1
-1
-1
-1
-1
-1
-1
-1
-1
-1
-1
-1
-1
-1
-1
-1
-1
-1
-1
-1
-1
-1
-1
-1
-1
-1
-1
-1
-1
-1
-1
-1
-1
-1
-1
-152
-1
-1
-1
-4
-1
-1
-2
-1
0
381687 382779 42687 41649 155 155 0
-157
-1
-1
-1
-4
-1
-1
-2
-1
324
1
2
9
1
5
17
1
2
4
6
1
1
7
1
3
1
1
7
1
11
1
1
1
1
1
1
141
1
1
4
1
3
1
1
1
1
1
1
1
2
1
1
1
1
1
1
1
7
1
1
1
1
13
33
1
1
1
4
1
1
2
1
123
1
1
1
4
1
1
2
1
-34
-1
-1
-1
-1
-2
-4
-1
-2
0
381638 382914 42943 41667 162 162 0
-243
-1
-1
-1
-1
-2
-4
-1
-2
329
1
1
1
1
1
1
1
1
1
1
1
1
1
1
1
1
1
1
1
1
1
1
1
1
1
1
1
1
11
1
1
1
1
1
1
-154
-1
-1
-1
-1
-1
-4
-1
-2
-33
-1
-1
-1
-1
-1
-4
-1
-2
79
1
1
1
1
1
1
2
1
-204
-1
-1
-1
-4
-1
-1
-2
-1
-70
-1
-1
-1
-1
-2
-4
-1
-2
0
381976 383088 43424 42330 202 202 0
228
1
1
1
5
1
1
1
1
-33
-1
-1
-1
-4
-1
-1
-2
-1
-36
-1
-2
-9
-1
-5
16
1
1
1
1
13
-80
-1
-1
-1
-1
-1
-4
-1
-2
-31
-1
-1
-1
-4
-1
-1
-2
-1
33
1
1
1
4
1
1
2
1
78
1
1
1
4
1
1
2
1
-162
-1
-1
-1
-1
-1
-1
-2
-1
-71
-1
-1
-1
-1
-1
-4
-1
-2
169
1
1
1
1
1
1
1
1
1
1
1
1
1
1
1
1
1
1
1
1
1
1
1
1
1
1
1
1
1
1
2
1
1
1
1
0
381859 382979 43334 42196 179 179 0
143
1
1
1
1
1
1
1
2
-159
-1
-1
-1
-1
-1
-4
-1
-2
-76
-1
-1
-1
-4
-1
-1
-2
-1
-36
-1
-2
-9
-1
-5
16
1
1
1
1
13
35
1
1
1
1
1
4
1
2
-32
-1
-1
-1
-1
-1
-4
-1
-1
159
1
1
1
4
1
1
2
1
-78
-1
-1
-1
-4
-1
-1
-2
-1
33
1
1
1
4
1
1
2
1
-33
-1
-1
-1
-4
-1
-1
-2
-1
-70
-1
-1
-1
-1
-2
-4
-1
-2
0
382747 383088 42095 41736 37 37 0
-71
-1
-1
-1
-1
-1
-4
-1
-2
-157
-1
-1
-1
-4
-1
-1
-2
-1
0
381859 383015 43334 42196 182 182 0
143
1
1
1
1
1
1
1
2
160
1
2
9
1
5
17
1
2
4
6
1
1
7
1
3
1
1
7
1
11
1
1
1
1
1
1
-189
-1
-1
-1
-1
-1
-4
-1
-1
33
1
1
1
4
1
1
2
1
123
1
1
1
4
1
1
2
1
-35
-1
-1
-1
-1
-1
-4
-1
-2
-112
-1
-1
-1
-4
-1
-1
-2
-1
-118
-1
-1
-1
-1
-1
-1
-1
-1
35
1
1
1
1
1
4
1
2
-32
-1
-1
-1
-1
-1
-4
-1
-1
0
381638 383228 42943 41383 346 346 0
-243
-1
-1
-1
-1
-2
-4
-1
-2
329
1
1
1
1
1
1
1
1
1
1
1
1
1
1
1
1
1
1
1
1
1
1
1
1
1
1
1
1
11
1
1
1
1
1
1
-154
-1
-1
-1
-1
-1
-4
-1
-2
-33
-1
-1
-1
-1
-1
-4
-1
-2
79
1
1
1
1
1
1
2
1
193
1
1
4
1
3
1
1
1
1
1
1
1
2
1
1
1
1
1
1
1
7
1
1
1
1
13
-118
-1
-1
-1
-1
-1
-1
-1
-1
21
1
1
1
1
1
1
1
1
1
1
1
1
1
1
1
1
1
1
1
1
1
1
1
1
1
1
1
1
1
1
1
1
1
1
1
1
1
1
1
1
1
1
1
1
25
1
1
1
1
1
1
1
1
1
1
1
1
1
1
1
1
1
1
1
1
1
1
1
1
1
1
1
3
1
1
3
1
5
1
1
-38
-1
-1
-1
-1
-1
-1
-1
-1
-1
-1
-1
-1
-1
-1
-1
-1
-1
-1
-1
-1
-1
-1
-1
-1
-1
-1
-1
-1
-1
-1
-1
-1
-1
-1
-1
-1
-1
-1
-1
-1
-1
-1
-1
-1
-1
-1
-1
-1
-1
-3
-1
-1
-1
-1
-1
-1
-1
-1
-1
-1
-1
-1
-1
-1
-1
-1
-3
-1
-3
-1
-1
-1
-2
-6
-1
-1
-1
-1
-1
-1
-1
-1
-2
-1
-1
-1
0
383156 424613 41488 1 726 726 0
-22
-1
-1
31
1
1
52
1
1
1
1
1
1
1
1
1
1
1
1
1
1
1
1
1
1
1
1
1
1
1
1
1
1
1
1
1
1
1
1
1
1
1
1
1
1
1
1
1
1
1
1
1
1
1
1
1
1
1
1
1
1
1
1
1
1
1
1
1
1
1
1
1
-456
4
-76
-1
-1
120
1
-803
-20
-315
-1
-27
-1
-1
-1
-1
-1
-1
-1
-1
-1
-1
-1
-1
-1
-1
-1
-1
-1
-1
-1
-1
-1
-1
-1
-1
-1
-1
-1
-1
-1
-1
-1
-1
-1
-1
-1
-1
-1
-1
-1
-1
-1
-1
-1
-1
-1
-1
-1
-1
-1
-1
-1
-1
-1
-1
-1
-1
-1
-1
-1
-1
-1
-1
-1
-1
-1
-1
-1
-1
-1
-1
-1
-1
-1
-1
-1
-1
-1
-1
-1
-1
-4
-94
-1
-1
-1
571
1
3905
473
1
1
28
1
1
1
1
1
424
1
1
1
1
1
9
1
1
1
1
1
-4285
-1288
-10
-1
-3601
-6223
-5052
859
3454
1
1
1324
1
1
1
1
1
1
1
1
532
-152
-1
-1
-1675
-204
-1
-1
-1
600
-207
50
-28
-1
-1
-1
-1
-1
-1
-1
-1
-1
-1
-1
-1
-1
-1
-1
-1
-1
-1
-1
-1
-1
-1
-1
-1
-1
-1
-1
-1
-1
-1
-1
-1
-1
2236
827
-235
-1
50
-970
4
44
12
1
1
0
436323 436590 446547 446820 37 37 0
-157
-32
-1
-1
-1
-1
-1
-1
41
1
0
436913 437539 446840 447558 97 97 0
-158
-1
-1
-1
-1
-1
-1
-1
-1
-1
-1
-1
-1
-1
-1
-1
-1
-1
-1
-1
-1
-113
-1
-1
-1
-1
-1
-1
-1
-1
-1
-1
-1
-1
-1
-1
-1
-1
-1
-1
-1
-1
-1
-1
-1
-1
-1
-1
-1
-1
-1
-1
-1
-1
-1
-1
-8
-2
-1
-1
-23
-1
-1
-1
-1
-1
-1
-1
-1
-3
-1
-1
-1
-1
-1
-1
-9
-1
-1
-1
-1
-1
-1
-1
-1
-1
-1
-36
-1
-1
-1
-1
0
437531 438055 447682 448207 6 6 0
-176
0
438592 438783 448209 448386 20 20 0
58
1
2
1
1
3
1
3
1
1
4
5
1
4
0
439199 441215 448387 450427 153 153 0
-1643
-4
-1
-1
-2
-1
-4
-1
-2
-4
-1
-5
-71
-1
-1
-1
-1
-2
-6
-1
-2
-2
-1
-1
-56
-1
-1
-1
-1
-1
-1
-1
-1
-1
-1
-1
-4
-1
-1
-1
-1
-1
-1
-1
-3
-2
-2
-1
-1
-1
-2
-1
-6
-1
-1
-1
-1
-1
-1
-1
117
1
2
1
1
1
1
1
1
1
1
1
4
1
1
1
1
1
1
1
1
1
1
1
1
1
1
1
1
1
1
1
1
1
2
1
0
440821 441024 450105 450308 33 33 0
0
440901 441202 450005 450342 118 118 0
-159
-1
-1
-1
-1
-1
-1
-1
-1
-1
-1
-1
-1
-1
-1
-1
-1
-1
-1
-1
-1
-1
-1
-1
-1
-1
-1
-1
-1
-1
-1
-1
-1
-1
-1
-2
-13
-1
-1
-1
-1
-1
-1
-1
-1
-1
-1
-1
-2
-1
-1
-1
-2
-1
-3
-1
-2
-1
-1
-2
-1
-1
-1
-1
-4
-1
-3
-1
-1
-1
-1
-1
36
1
2
1
1
1
1
1
1
1
1
1
4
1
1
1
1
1
1
1
1
1
1
1
1
1
1
1
1
1
1
1
1
1
2
1
0
440822 441058 450142 450378 36 36 0
0
440821 443092 450249 452448 253 253 0
-1559
-1
-1
-110
-23
-1
-1
119
1
64
1
1
1
1
1
1
1
2
1
-62
-1
-1
-1
-86
-1
-1
-1
-1
-1
-1
-1
-1
-1
-1
28
-10
23
1
31
-6
9
24
1
1
1
1
1
1
1
1
1
1
1
1
1
1
1
1
1
1
1
1
1
1
1
1
1
1
1
1
1
1
1
1
1
1
1
1
1
1
1
1
1
1
1
1
1
1
1
1
1
1
1
1
1
1
1
1
1
1
1
1
1
1
1
1
16
1
1
1
1
1
1
1
1
1
1
1
1
1
0
442932 443133 452261 452448 26 26 0
-11
14
7
1
30
-17
-1
-4
-20
22
1
1
1
1
1
9
1
1
1
3
25
1
1
14
0
442992 443159 452259 452424 17 17 0
-27
-1
-1
-3
11
-13
-1
18
1
1
-36
22
1
5
1
7
0
>ChrXV ChrIX 1069872 452448
4582 4716 449027 448893 7 7 0
0
4718 4882 448549 448387 8 8 0
18
1
0
5298 5489 448386 448209 20 20 0
106
1
3
6
1
1
3
5
1
3
1
1
2
1
0
6026 6534 448207 447682 23 23 0
-183
-1
-1
-1
-1
-1
-1
-1
-1
-1
-1
-1
-1
-1
-1
-1
-150
0
6526 7191 447558 446840 57 57 0
-283
-1
-1
-1
-1
-36
-1
-1
-1
-1
-1
-1
-1
-1
-1
-1
-10
-1
-1
-1
-1
-1
-1
-3
-1
-1
-1
-1
-1
-1
-1
-1
-183
-1
-1
-1
-1
-1
-1
-1
-1
-1
-1
-1
-1
-1
-1
-1
-1
-1
-1
-1
-1
0
8749 9879 1 1129 81 81 0
26
1
1
-9
47
-3
412
1
3
5
-7
-2
-5
264
-325
-1
0
25923 26113 410171 409981 22 22 0
181
-6
0
26136 26493 410171 409814 50 50 0
0
26748 27748 409487 408487 121 121 0
0
30283 30406 115410 115287 1 1 0
0
30423 30623 109328 109128 6 6 0
0
35373 35496 115410 115287 2 2 0
0
35513 35648 109328 109192 6 6 0
-133
0
116278 116596 236915 236580 53 53 0
-73
-2
-90
-1
-1
-1
-1
-3
-1
-1
-1
-1
-1
-4
-1
-1
-1
-1
-1
71
1
0
116609 116931 109339 109660 12 12 0
63
0
116609 116931 114965 115286 10 10 0
63
0
117122 117203 258641 258560 1 1 0
0
117122 117203 109111 109030 1 1 0
0
224437 224772 236919 236566 43 43 0
-77
-2
-96
-1
-1
-1
-1
-1
-1
-1
-1
-1
-1
-1
-1
-1
-1
-1
-1
89
0
224463 224771 109352 109660 58 58 0
21
30
81
6
1
-13
-1
-1
-1
-1
-7
79
0
224463 224775 114978 115290 59 59 0
21
30
81
6
1
-13
-1
-1
-1
-1
-7
79
0
224442 224714 139394 139121 24 24 0
-30
-24
207
0
225347 225509 236909 236745 19 19 0
-67
-3
0
225744 226066 114965 115286 9 9 0
63
0
225744 226066 109339 109660 11 11 0
63
0
233215 233263 264195 264240 4 4 0
33
1
1
0
351717 351795 258561 258640 1 1 0
-7
0
351717 352010 109031 109326 52 52 0
-7
-74
-5
-1
12
47
12
1
6
1
-14
-1
-1
-1
0
460570 460891 109660 109339 3 3 0
0
460570 460891 115286 114965 4 4 0
0
569673 569994 109660 109338 38 38 0
-152
-6
-1
-1
-1
-1
14
1
5
81
30
0
569672 569994 115287 114964 39 39 0
-153
-6
-1
-1
-1
-1
14
1
5
81
30
0
569673 569851 236567 236745 24 24 0
0
569730 570001 139121 139395 35 35 0
-220
-21
-29
0
570411 570494 98504 98587 0 0 0
0
570414 570493 115427 115506 0 0 0
0
593147 593458 236567 236896 39 39 0
75
-99
-1
-1
-1
-1
-1
-1
-1
-1
-1
-1
-1
-1
-1
-1
-1
-1
-86
-2
0
593138 593455 115295 114978 57 57 0
82
-80
-6
-1
-1
-1
-1
14
1
5
81
30
0
593147 593455 109660 109352 56 56 0
73
-80
-6
-1
-1
-1
-1
14
1
5
81
30
0
593204 593458 139121 139376 21 21 0
14
-207
-21
0
840877 841190 109660 109352 27 27 0
176
1
5
81
30
0
840877 841190 115286 114978 27 27 0
176
1
5
81
30
0
840934 841193 139121 139376 33 33 0
94
1
1
1
1
5
-123
-21
0
840877 841193 236567 236896 44 44 0
152
-6
-1
-1
-5
-5
-1
-1
-3
-1
-1
-1
-1
-97
-2
0
960349 960662 109660 109352 27 27 0
176
1
5
81
30
0
960344 960662 115291 114978 27 27 0
181
1
5
81
30
0
960406 960665 139121 139376 33 33 0
94
1
1
1
1
5
-123
-21
0
960349 960690 236567 236921 51 51 0
152
-6
-1
-1
-5
-5
-1
-1
-3
-1
-1
-1
-1
-97
-2
0
1062464 1063341 888 27 138 138 0
36
1
76
63
11
-4
-6
294
1
1
1
1
1
2
1
1
302
1
1
-14
-1
49
3
1
0
1064135 1068005 446547 450427 130 130 0
-92
-1
-1
-1
-1
-1
-1
55
-3
-33
8
41
1
-490
-1
-1
-1
-1
-582
474
0
1067603 1069816 450205 452448 116 116 0
-371
-1
-1
-1
-1
-1
-3
-1
-1
-6
-1
-2
-5
-1
-1
-1
-1
-1
-1
-1
-1
-1
-1
-1
-1
-1
-1
-1
-1
-1
-1
-1
-1
-1
-1
-1
-1576
73
1
1
1
5
1
1
6
6
1
4
-27
-1
-1
-1
-1
-1
-1
-1
-1
-1
-1
-1
-1
-4
25
3
4
8
2
20
1
1
3
1
5
-22
-1
9
0
1068005 1069852 450643 452448 67 67 0
-1546
84
1
1
1
1
1
1
1
1
1
1
1
1
1
1
1
1
1
1
1
1
1
1
1
1
1
1
12
1
1
9
1
1
1
1
1
1
1
25
2
4
2
-28
-13
-1
16
-8
-6
20
1
1
3
25
0
1069719 1069872 452259 452412 19 19 0
-28
5
-28
-12
-6
-1
-4
46
1
1
1
5
0
>ChrXI ChrIX 692662 452448
4650 4784 449027 448893 7 7 0
0
4786 4952 448549 448387 16 16 0
18
1
7
19
0
5368 5559 448386 448209 20 20 0
106
1
3
6
1
1
3
5
1
3
1
1
2
1
0
6096 6604 448207 447682 21 21 0
-183
-1
-1
-1
-1
-1
-1
-1
-1
-1
-1
-1
-1
-1
-1
-1
-150
0
6596 7261 447558 446840 63 63 0
-283
-1
-1
-1
-1
-36
-1
-1
-1
-1
-1
-1
-1
-1
-1
-1
-10
-1
-1
-1
-1
-1
-1
-3
-1
-1
-1
-1
-1
-1
-1
-1
-183
-1
-1
-1
-1
-1
-1
-1
-1
-1
-1
-1
-1
-1
-1
-1
-1
-1
-1
-1
-1
0
7855 8137 446825 446547 38 38 0
41
1
-49
25
1
1
3
1
-7
-23
0
9203 10343 1 1141 73 73 0
26
1
1
13
44
-3
-1023
-1
-13
-16
0
81598 81920 115286 114965 10 10 0
261
0
81598 81920 109660 109339 12 12 0
261
0
82148 82271 115410 115287 1 1 0
0
82288 82487 109328 109129 5 5 0
0
91854 92167 109352 109660 27 27 0
21
30
81
6
1
0
91854 92169 114978 115288 27 27 0
21
30
81
6
1
0
91851 92110 139376 139121 33 33 0
-12
-24
122
1
1
1
1
6
0
91851 92171 236896 236562 45 45 0
-54
-2
-96
-1
-1
-1
-1
-4
-1
-1
-2
-7
-1
-1
7
-152
0
149239 149330 64456 64548 4 4 0
9
-7
-2
0
211083 211164 139504 139585 1 1 0
0
227586 228238 115286 114639 98 98 0
176
1
5
81
30
36
-7
41
-3
-78
5
-61
6
0
227586 227899 109660 109352 27 27 0
176
1
5
81
30
0
227643 227902 139121 139376 33 33 0
94
1
1
1
1
5
-123
-21
0
227586 227902 236567 236896 44 44 0
152
-6
-1
-1
-5
-5
-1
-1
-3
-1
-1
-1
-1
-97
-2
0
231348 233486 111485 109352 185 185 0
-47
4
1951
1
5
81
30
0
233173 233486 115286 114978 27 27 0
176
1
5
81
30
0
233230 233489 139121 139376 33 33 0
94
1
1
1
1
5
-123
-21
0
233173 233508 236567 236915 49 49 0
152
-6
-1
-1
-5
-5
-1
-1
-3
-1
-1
-1
-1
-97
-2
0
316089 316663 115286 114714 60 60 0
260
30
-21
-1
22
1
40
-3
-78
5
-61
6
0
316089 316399 109660 109352 11 11 0
260
30
0
320067 321355 110638 109352 32 32 0
1238
30
0
321045 321355 115286 114978 11 11 0
260
30
0
321552 321731 236748 236566 23 23 0
-33
-1
-1
-1
-1
72
61
0
332714 332915 109127 109328 2 2 0
0
332932 333056 115287 115411 4 4 0
0
509530 509841 236567 236896 39 39 0
75
-99
-1
-1
-1
-1
-1
-1
-1
-1
-1
-1
-1
-1
-1
-1
-1
-1
-86
-2
0
509528 509838 115288 114978 56 56 0
75
-80
-6
-1
-1
-1
-1
14
1
5
81
30
0
509530 509838 109660 109352 56 56 0
73
-80
-6
-1
-1
-1
-1
14
1
5
81
30
0
509587 509841 139121 139376 21 21 0
14
-207
-21
0
532435 532514 115505 115426 0 0 0
0
532435 532513 98585 98507 0 0 0
0
532839 533151 236896 236566 51 51 0
-54
-2
-86
-1
-1
-1
-1
-6
-1
-1
-1
-1
-4
-1
-1
-2
-7
-1
-1
7
0
532842 533150 109352 109660 27 27 0
20
31
-80
-1
0
532842 533150 114978 115286 25 25 0
20
31
-80
-1
0
637060 637444 364217 364601 22 22 0
0
684824 685092 446547 446820 40 40 0
153
-6
-1
-30
-1
-1
-1
-1
-1
-1
41
1
31
0
685667 686293 446840 447558 97 97 0
-158
-1
-1
-1
-1
-1
-1
-1
-1
-1
-1
-1
-1
-1
-1
-1
-1
-1
-1
-1
-1
-113
-1
-1
-1
-1
-1
-1
-1
-1
-1
-1
-1
-1
-1
-1
-1
-1
-1
-1
-1
-1
-1
-1
-1
-1
-1
-1
-1
-1
-1
-1
-1
-1
-1
-1
-8
-2
-1
-1
-23
-1
-1
-1
-1
-1
-1
-1
-1
-3
-1
-1
-1
-1
-1
-1
-9
-1
-1
-1
-1
-1
-1
-1
-1
-1
-1
-36
-1
-1
-1
-1
0
686285 686792 447682 448207 24 24 0
-141
-35
-152
-1
-1
-1
-1
-1
-1
-1
-1
-1
-1
-1
-1
-1
-1
-1
0
687329 687520 448209 448386 20 20 0
58
1
2
1
1
3
1
3
1
1
4
5
1
4
0
687936 690193 448387 450644 189 189 0
-1643
4
-318
-1
-1
-1
-1
-1
-1
-1
-1
-1
-1
-1
-1
-1
-1
-1
-1
-1
-1
-1
-1
-1
-1
-1
-1
-1
-1
-1
-1
-1
-1
-1
-1
-1
-1
-1
32
1
1
1
1
1
1
1
1
2
1
1
1
4
1
3
1
1
2
1
2
2
1
4
1
1
1
1
2
1
5
1
1
1
1
1
0
689754 690409 450025 450644 174 174 0
473
1
1
1
1
1
1
1
5
1
1
1
1
1
1
1
1
1
1
1
1
1
1
1
4
1
1
1
1
1
1
1
1
1
1
1
1
1
3
1
1
1
1
1
1
5
1
1
1
1
1
1
1
1
1
1
1
1
1
1
1
1
1
1
1
1
1
2
1
1
1
1
-76
-1
-1
-1
-1
-1
-1
-1
-1
-1
-1
-1
-1
-1
-1
-1
-1
-1
-1
-1
-1
-1
-1
-1
-1
-1
-1
-1
-1
-1
-1
-1
-1
-2
-1
-1
0
690042 690660 450025 450643 89 89 0
0
690222 690693 450025 450496 56 56 0
0
690087 692458 450034 452448 256 256 0
-1774
-1
-1
-110
-23
-1
-1
119
1
-126
-1
-1
-1
-61
-1
-6
-1
-1
-1
-1
-1
-1
-1
-1
-1
-1
-1
-1
-1
-1
-1
-1
-1
-1
-1
-1
-1
-1
-1
-1
-1
-1
-1
-1
-1
-1
-1
-1
-1
-1
-1
-1
-1
-1
-1
-1
-1
-1
-1
-1
-1
-1
-1
-1
-1
-1
-1
-1
-1
-1
-1
-1
-1
-1
-1
-1
-35
-1
-1
-1
-1
-1
-15
-1
14
1
1
1
3
33
1
1
1
1
1
1
1
1
1
1
1
1
1
1
1
1
1
1
1
1
1
1
1
1
1
1
7
1
1
1
1
0
690693 692468 450640 452423 90 90 0
-1166
-1
-1
-105
-30
-1
-1
118
1
-127
-1
-1
-1
61
1
1
3
8
1
1
1
13
8
-27
-1
-4
-3
-5
-1
-1
-3
-1
29
-22
7
12
-22
-1
0
692356 692588 452259 452448 55 55 0
-13
14
1
4
-20
-6
-1
12
-39
-1
7
18
1
5
1
7
24
1
1
1
1
1
1
1
1
1
1
1
1
1
1
1
1
1
1
1
1
1
1
1
1
1
1
1
1
1
1
1
1
1
1
1
1
1
3
0
>ChrIV ChrIX 1480783 452448
79 260 452447 452261 30 30 0
-24
-1
-1
-1
23
1
1
1
1
1
10
-23
-1
-1
-1
-1
-1
-1
-1
-11
-1
23
1
1
-12
-1
26
8
-8
0
138 328 452448 452259 20 20 0
8
-17
36
5
1
4
11
26
-16
-12
-29
-1
-1
-3
14
0
213 385 452447 452283 21 21 0
-6
13
-12
21
3
1
5
5
1
5
8
18
6
8
1
-22
-1
-5
0
287 392 452448 452336 16 16 0
26
1
1
-35
-1
-1
-1
-1
-1
-19
-7
-3
-1
0
689 918 446777 446547 17 17 0
-74
6
-17
0
1981 2471 1 484 39 39 0
26
1
1
13
40
1
1
0
172718 172904 139399 139585 10 10 0
0
317048 317126 139578 139500 0 0 0
0
343157 343467 109352 109660 10 10 0
20
31
0
343157 343472 114978 115291 11 11 0
20
31
0
343619 343735 115291 115407 3 3 0
0
367292 367538 139389 139140 20 20 0
-27
-22
-57
0
367286 367530 236915 236651 32 32 0
-73
-2
-37
-59
-1
-1
-1
-1
-4
-1
-1
-4
-1
-1
-1
-1
-3
-1
-1
-1
0
367540 367846 236915 236591 38 38 0
-73
-2
-96
-1
-1
-1
-1
-1
-1
-1
-1
-1
-1
-1
-1
-1
-1
-1
-1
89
0
367562 367819 109352 109609 47 47 0
21
30
81
6
1
-13
-1
-1
-1
-1
-7
79
0
367562 367819 114978 115235 47 47 0
21
30
81
6
1
-13
-1
-1
-1
-1
-7
79
0
367541 367813 139394 139121 22 22 0
-30
-24
207
0
367871 368180 114978 115286 5 5 0
50
0
367871 370005 109352 111485 160 160 0
50
-2035
4
0
373115 373763 114639 115286 69 69 0
-193
4
-80
3
-41
3
68
0
373454 373765 109352 109662 5 5 0
50
0
423471 423784 109660 109352 28 28 0
176
1
5
81
30
0
423468 424123 115289 114639 95 95 0
179
1
5
81
30
-21
-1
17
1
1
-4
41
-3
-78
5
0
423528 423742 139121 139329 29 29 0
94
1
1
1
1
5
0
423471 423787 236567 236896 45 45 0
152
-6
-1
-1
-5
-5
-1
-1
-3
-1
-1
-1
-1
-97
-2
0
424563 424687 115411 115287 1 1 0
0
424704 424912 109328 109120 8 8 0
0
502706 502792 236465 236380 2 2 0
76
0
527401 527726 115287 114964 7 7 0
261
30
0
527402 527726 109660 109338 8 8 0
260
30
0
529026 529273 114965 115214 52 52 0
-13
21
30
81
6
1
-13
-1
-1
-1
-1
-7
0
529298 531433 109352 111485 165 165 0
21
30
-2035
4
0
529298 529608 114978 115286 7 7 0
21
30
0
534543 535194 114639 115288 71 71 0
-193
4
-80
3
-41
3
39
30
0
534882 535192 109352 109660 7 7 0
21
30
0
632136 632433 236561 236877 41 41 0
-179
-1
-1
-1
-1
-1
-1
-1
-1
-1
-1
-1
-1
-1
-1
-1
-1
-86
-2
0
632140 632456 109662 109345 61 61 0
-154
-6
-1
-1
-1
-1
14
1
5
81
30
0
632142 632456 115286 114971 61 61 0
-152
-6
-1
-1
-1
-1
14
1
5
81
30
0
632199 632474 139121 139398 26 26 0
-220
-17
0
699169 699489 115287 114965 62 62 0
-89
3
-16
5
-42
-6
-1
-1
-1
-1
14
1
5
-44
37
30
0
699170 699489 109660 109339 62 62 0
-88
3
-16
5
-42
-6
-1
-1
-1
-1
14
1
5
-44
37
30
0
699227 699497 139121 139394 34 34 0
-164
-56
-21
0
699170 699498 236567 236915 51 51 0
84
-7
-14
7
-57
-1
-1
-1
-1
-1
-1
-1
-1
-1
-2
-1
-1
-1
-1
-1
-1
-54
-37
-2
0
832837 832922 250166 250249 3 3 0
76
1
0
832837 832921 228828 228745 2 2 0
81
0
849292 849615 109660 109339 13 13 0
135
127
0
849284 849615 115294 114965 13 13 0
143
127
0
874780 875087 114978 115286 55 55 0
50
81
6
1
-13
-1
-1
-1
-1
-7
79
0
874780 875087 109352 109660 55 55 0
50
81
6
1
-13
-1
-1
-1
-1
-7
79
0
874777 875030 139376 139121 24 24 0
-12
-13
-11
207
0
874777 875088 236896 236566 42 42 0
-24
-30
-2
-96
-1
-1
-1
-1
-1
-1
-1
-1
-1
-1
-1
-1
-1
-1
-1
-1
89
0
926547 926628 98588 98507 1 1 0
0
926547 926629 115507 115426 1 1 0
9
0
966962 967199 109662 109422 24 24 0
-154
-6
-1
-1
-1
-1
14
1
5
0
966964 967120 115286 115129 1 1 0
-152
0
966964 967142 236567 236745 25 25 0
0
967723 968185 115410 114978 56 56 0
125
1
1
1
1
1
1
1
1
1
1
1
1
1
1
1
1
1
1
1
1
1
1
1
1
176
1
5
81
30
0
967872 968405 109660 109128 44 44 0
176
1
5
81
30
36
-7
-3
-1
-1
-1
0
967929 968188 139121 139376 33 33 0
94
1
1
1
1
5
-123
-21
0
967871 968169 236566 236877 43 43 0
153
-6
-1
-1
-5
-5
-1
-1
-3
-1
-1
-1
-1
-97
-2
0
968571 968901 236915 236567 43 43 0
-73
-2
-96
-1
-1
-1
-1
-1
-1
-1
-1
-1
-1
-1
-1
-1
-1
-1
-1
89
0
1044618 1044948 236567 236915 40 40 0
75
-99
-1
-1
-1
-1
-1
-1
-1
-1
-1
-1
-1
-1
-1
-1
-1
-1
-86
-2
0
1044618 1044926 109660 109352 56 56 0
73
-80
-6
-1
-1
-1
-1
14
1
5
81
30
0
1044618 1044926 115286 114978 56 56 0
73
-80
-6
-1
-1
-1
-1
14
1
5
81
30
0
1044675 1044947 139121 139394 22 22 0
14
-207
-21
0
1047116 1047429 109352 109660 27 27 0
21
30
81
6
1
0
1047116 1047429 114978 115286 27 27 0
21
30
81
6
1
0
1047113 1047372 139376 139121 33 33 0
-12
-24
122
1
1
1
1
6
0
1047113 1047431 236896 236565 44 44 0
-54
-2
-96
-1
-1
-1
-1
-4
-1
-1
-2
-7
-1
-1
7
0
1047710 1047791 258641 258561 1 1 0
75
0
1047710 1047791 109111 109031 1 1 0
75
0
1479733 1479965 446550 446783 26 26 0
-140
-1
9
-3
41
0
1480275 1480436 452258 452423 19 19 0
-21
-9
20
6
1
1
-43
-1
-1
-5
-12
-31
0
>ChrI ChrIX 207012 452448
1470 1604 449027 448893 7 7 0
0
1606 1772 448549 448387 15 15 0
18
1
7
19
0
3036 3544 448207 447682 22 22 0
-183
-1
-1
-1
-1
-1
-1
-1
-1
-1
-1
-1
-1
-1
-1
-1
-150
0
3536 4162 447558 446840 99 99 0
-283
-1
-1
-1
-1
-36
-1
-1
-1
-1
-1
-1
-1
-1
-1
-1
-10
-1
-1
-1
-1
-1
-1
-3
-1
-1
-1
-1
-1
-1
-1
-1
-23
-1
-1
-2
-7
-1
-1
-1
-1
-1
-1
-1
-1
-1
-1
-1
-1
-1
-1
-1
-1
-1
-1
-1
-1
-1
-1
-1
-1
-1
-1
-1
-1
-1
-1
-1
-1
-1
-1
-115
-1
-1
-1
-1
-1
-1
-1
-1
-1
-1
-1
-1
-1
-1
-1
-1
-1
-1
-1
-1
0
5284 5457 446549 446376 13 13 0
0
7674 8753 1 1080 98 98 0
-9
-12
17
40
1
1
-509
-11
-1
3
-7
448
0
131197 131320 115410 115287 1 1 0
0
131360 131674 114978 115287 27 27 0
21
30
81
6
1
0
131360 131673 109352 109660 27 27 0
21
30
81
6
1
0
131357 131616 139376 139121 33 33 0
-12
-24
122
1
1
1
1
6
0
131357 131673 236896 236567 44 44 0
-54
-2
-96
-1
-1
-1
-1
-4
-1
-1
-2
-7
-1
-1
7
0
131679 131878 109328 109129 6 6 0
0
152950 153260 114978 115286 10 10 0
21
30
0
152950 155086 109352 111485 169 169 0
21
30
648
-1388
4
0
158195 158847 114639 115286 89 89 0
-193
4
-80
3
-41
-4
4
1
34
30
81
6
1
0
158534 158847 109352 109660 27 27 0
21
30
81
6
1
0
158513 158790 139394 139121 38 38 0
-30
-24
122
1
1
1
1
6
0
158531 158680 236896 236745 7 7 0
-54
-2
0
169414 169884 64 521 80 80 0
-14
4
-6
-1
305
1
1
1
1
1
68
1
1
1
1
6
1
1
2
4
-26
-8
14
0
174146 174476 236915 236567 42 42 0
-73
-2
-96
-1
-1
-1
-1
-1
-1
-1
-1
-1
-1
-1
-1
-1
-1
-1
-1
89
0
174168 174476 109352 109660 58 58 0
21
30
81
6
1
-13
-1
-1
-1
-1
-7
79
0
174168 174425 114978 115235 47 47 0
21
30
81
6
1
-13
-1
-1
-1
-1
-7
79
0
174147 174419 139394 139121 22 22 0
-30
-24
207
0
175830 177968 109352 111485 185 185 0
21
30
81
6
1
-1950
4
0
175830 176143 114978 115286 27 27 0
21
30
81
6
1
0
175827 176086 139376 139121 33 33 0
-12
-24
122
1
1
1
1
6
0
175827 176143 236896 236567 44 44 0
-54
-2
-96
-1
-1
-1
-1
-4
-1
-1
-2
-7
-1
-1
7
0
181077 181730 114639 115287 89 89 0
-193
4
-80
3
-41
-4
4
1
34
30
81
6
1
0
181416 181729 109352 109660 27 27 0
21
30
81
6
1
0
181395 181672 139394 139121 38 38 0
-30
-24
122
1
1
1
1
6
0
181413 181733 236896 236563 45 45 0
-54
-2
-96
-1
-1
-1
-1
-4
-1
-1
-2
-7
-1
-1
7
0
181749 182075 114964 115288 11 11 0
35
30
0
181749 182073 109338 109660 11 11 0
35
30
0
188105 188434 115286 114958 24 24 0
260
0
188105 188438 109660 109328 24 24 0
260
0
>ChrVIII-1 ChrIX 201702 452448
6 184 452444 452261 22 22 0
-35
-11
-7
-2
-6
-7
-1
-1
-6
22
1
1
34
9
1
-13
-8
0
15 198 452447 452259 22 22 0
-24
-1
30
5
1
1
-19
-3
-1
25
12
13
-5
-7
-1
-24
-1
-1
-3
0
158 348 452448 452259 23 23 0
9
1
-31
17
1
22
1
7
1
25
6
-12
-10
-1
-1
-1
-22
-1
-1
-3
14
0
271 423 452447 452297 12 12 0
7
-12
-87
-5
13
10
3
13
0
731 1134 446841 446464 67 67 0
14
1
1
-16
-33
-1
-1
-72
8
-7
-1
144
1
1
1
1
1
1
1
1
1
1
1
1
1
1
1
1
1
1
1
1
1
1
1
1
1
1
1
1
0
7525 8427 24 928 102 102 0
-498
-1
-1
8
1
-55
-11
-1
3
-7
39
132
-107
39
0
81437 81750 109660 109352 26 26 0
176
1
5
81
30
0
81436 81750 115287 114978 26 26 0
177
1
5
81
30
0
81494 81753 139121 139376 33 33 0
94
7
1
1
1
1
-121
-21
0
81437 81753 236567 236896 45 45 0
152
-6
-1
-1
-5
-5
-1
-1
-3
-1
-1
-1
-1
-97
-2
0
82007 82353 236551 236915 45 45 0
91
-99
-1
-1
-1
-1
-1
-1
-1
-1
-1
-1
-1
-1
-1
-1
-1
-1
-86
-2
0
82080 82352 139121 139394 24 24 0
14
-207
-21
0
106381 106461 258561 258642 1 1 0
-7
0
106374 106465 109024 109117 4 4 0
-14
-76
0
123233 123402 115287 115118 1 1 0
0
123234 123402 109660 109492 1 1 0
0
123410 123739 236909 236567 50 50 0
-67
-2
-96
-1
-1
-1
-1
-4
-1
-1
-2
-7
-1
-1
7
0
123410 123607 139389 139196 21 21 0
-27
-22
122
1
1
1
1
6
0
123413 123739 109339 109660 30 30 0
34
30
81
6
1
0
123413 123740 114965 115287 30 30 0
34
30
81
6
1
0
123918 124157 236915 236657 29 29 0
-73
-2
-96
-1
-1
-1
-1
-1
-1
-1
-1
-1
-1
-1
-1
-1
-1
-1
-1
0
123940 124228 109352 109641 58 58 0
21
30
81
6
1
-13
-1
-1
-1
-1
-7
0
123940 124228 114978 115267 58 58 0
21
30
81
6
1
-13
-1
-1
-1
-1
-7
0
123914 124179 139399 139132 21 21 0
-35
-24
0
>ChrII ChrIX 791057 452448
47 226 452447 452259 16 16 0
-6
-6
-12
-14
-5
-6
-16
-40
6
-23
-27
-6
10
0
280 458 452447 452261 22 22 0
-6
13
-12
-20
11
5
-24
-11
-1
-35
-22
-1
-1
-3
0
812 1081 446815 446547 34 34 0
31
1
45
-36
8
-7
-1
0
2132 3056 1 926 53 53 0
-9
-12
755
-116
5
0
3701 4034 115288 114955 3 3 0
0
3703 4034 109660 109329 1 1 0
0
185292 185622 236915 236567 41 41 0
-73
-2
-96
-1
-1
-1
-1
-1
-1
-1
-1
-1
-1
-1
-1
-1
-1
-1
-1
89
0
185314 185622 109352 109660 56 56 0
21
30
81
6
1
-13
-1
-1
-1
-1
-7
79
0
185314 185626 114978 115290 57 57 0
21
30
81
6
1
-13
-1
-1
-1
-1
-7
79
0
185287 185565 139400 139121 25 25 0
-36
-24
207
0
185843 186167 115288 114965 9 9 0
262
0
185845 186110 109660 109396 3 3 0
260
0
186304 186384 250167 250249 2 2 0
-75
-3
0
186304 186384 228827 228746 1 1 0
-76
0
186524 186724 109128 109328 1 1 0
0
186741 186864 115287 115410 4 4 0
0
209923 210233 109660 109352 10 10 0
260
30
0
209906 210233 115300 114978 14 14 0
7
1
9
260
30
0
210256 210524 115232 114965 10 10 0
206
0
210256 210524 109606 109339 12 12 0
206
0
244022 244101 258640 258560 1 1 0
-73
0
244022 244101 109110 109030 1 1 0
-73
0
327839 328161 114965 115286 9 9 0
63
0
327839 328163 109339 109662 11 11 0
63
0
383936 384016 115426 115506 0 0 0
0
383937 384016 98507 98586 0 0 0
0
622810 622888 64551 64473 1 1 0
0
779220 779546 436494 436820 30 30 0
0
786628 787116 495 6 22 22 0
-463
0
790149 790415 446550 446815 33 33 0
-140
-1
9
-3
41
41
1
0
790748 790924 452259 452448 47 47 0
9
-21
-1
-1
-1
25
1
1
12
6
17
1
1
3
-24
-1
-1
-1
-1
-1
-1
-1
-1
-1
-1
-1
-1
-1
-1
-1
-1
-1
-1
-1
-1
-1
-1
-1
-1
-1
21
1
1
1
1
1
1
0
790829 791019 452261 452446 25 25 0
7
-19
-1
-1
28
6
1
1
1
1
1
1
-25
4
25
1
1
1
-22
-1
-1
-1
-15
13
-11
0
790934 791057 452259 452385 17 17 0
-27
-1
-1
-13
-25
-1
-1
-3
-1
22
1
1
1
20
1
0
790906 791057 452261 452412 15 15 0
-18
10
15
1
1
-13
29
7
-12
-1
-29
-2
0
>ChrXIV ChrIX 766297 452448
57 224 452441 452261 21 21 0
44
6
1
-45
-1
-14
-1
-1
-1
-12
-1
-1
-1
-1
-24
-1
-1
-3
-13
0
140 2391 452448 450218 179 179 0
-18
-33
-6
-2
-6
14
-16
7
24
12
24
1
1
7
1
1
1
1
1
1
1
1
9
1
1
1
6
13
1
1
1
1
1
1
1
8
3
1
1
-60
-1
-1
-1
126
1
5
1
1
-115
-1
-1
-30
-97
-1
-1
0
1965 2080 450140 450025 8 8 0
0
1982 4016 450339 448387 141 141 0
104
1
1
1
1
1
1
1
1
1
1
1
1
1
1
1
1
1
1
1
1
1
1
1
1
1
1
1
1
1
1
1
1
1
1
1
1
1
1
1
1
1
1
1
1
1
1
1
1
1
1
1
1
1
1
1
1
1
1
1
1
1
1
1
1
1
1
1
1
1
1
1
199
1
1
3
2
1
4
1
1
1
3
1
-552
-136
0
2005 2396 450496 450105 58 58 0
0
1966 4016 450463 448387 122 122 0
-425
-1
-1
-1
-1
-1
-1
-1
-1
-1
-1
-1
-1
-1
-1
-1
-1
-1
-1
-1
-1
-1
-1
-1
-537
-136
0
5280 5788 448207 447682 23 23 0
-183
-1
-1
-1
-1
-1
-1
-1
-1
-1
-1
-1
-1
-1
-1
-1
-150
0
5780 6406 447558 446840 97 97 0
-283
-1
-1
-1
-1
-36
-1
-1
-1
-1
-1
-1
-1
-1
-1
-1
-10
-1
-1
-1
-1
-1
-1
-3
-1
-1
-1
-1
-1
-1
-1
-1
-23
-1
-1
-2
-7
-1
-1
-1
-1
-1
-1
-1
-1
-1
-1
-1
-1
-1
-1
-1
-1
-1
-1
-1
-1
-1
-1
-1
-1
-1
-1
-1
-1
-1
-1
-1
-1
-1
-1
-115
-1
-1
-1
-1
-1
-1
-1
-1
-1
-1
-1
-1
-1
-1
-1
-1
-1
-1
-1
-1
0
8129 9243 1 1107 83 83 0
38
40
1
1
700
171
15
1
0
63269 63592 115287 114965 10 10 0
261
0
63270 63592 109660 109339 11 11 0
260
0
64026 64227 109328 109127 5 5 0
0
158352 158446 115062 114970 9 9 0
36
30
0
188118 188202 228745 228828 2 2 0
8
0
188120 188202 250249 250166 2 2 0
-9
0
220580 220662 250166 250249 2 2 0
-76
0
220580 220664 228828 228745 2 2 0
76
0
223291 223624 114954 115287 9 9 0
0
223295 223623 109332 109660 9 9 0
0
223767 223862 109124 109030 5 5 0
-10
77
1
0
223776 223862 258644 258560 3 3 0
77
1
0
259105 259186 115424 115505 0 0 0
0
259108 259186 98507 98585 0 0 0
0
283624 284191 334656 335223 66 66 0
204
-5
0
673184 673267 109030 109111 2 2 0
6
4
0
673180 673267 258556 258641 3 3 0
10
4
0
675603 675934 115286 114955 1 1 0
0
675603 675934 109660 109329 2 2 0
0
765294 765563 446547 446815 33 33 0
-143
-1
9
-3
41
41
1
0
765896 766077 452258 452429 24 24 0
12
17
1
4
-27
-22
-6
30
5
1
14
1
1
1
1
1
1
-35
0
766025 766213 452259 452448 33 33 0
15
13
1
4
-27
-1
-1
16
1
1
22
1
1
1
20
1
1
1
1
-22
-1
-1
-1
-1
-1
-1
-1
-1
-1
-12
-1
-1
-12
0
766113 766297 452261 452448 24 24 0
20
14
-11
4
-18
-6
-46
-1
-1
-1
-5
-6
-2
-5
26
1
1
1
1
0
>ChrV ChrIX 565997 452448
100 264 452448 452291 19 19 0
7
-13
-1
-5
25
1
7
1
5
1
27
5
29
-12
6
0
70 3607 452448 448901 411 411 0
-7
13
-9
4
23
-26
-1
-8
-10
-1
-1
-1
23
2
1
-11
-1
26
3
1
7
1
1
3
13
3
1
6
1
1
6
3
1
1
13
-28
-1
-10
-1
40
13
12
1
1
1
1
1
1
-54
21
1
5
-109
-1
-1
-1
-1
-1
-1
-1
-1
-1
-1
-1
-1
-1
-1
-1
-1
-1
-1
-1
-1
-1
-4
-1
-1
-10
-1
-1
-1
-1
-1
-1
-1
-1
-3
-7
-1
-38
-1
-2
-37
-1
-1
1745
-3
41
1
1
1
1
1
1
1
1
6
2
1
970
0
5113 6143 448207 447176 48 48 0
-352
0
7631 7896 109616 109352 44 44 0
-44
3
-62
24
-11
74
25
0
7631 7896 115242 114978 44 44 0
-44
3
-62
24
-11
74
25
0
23347 23430 228827 228745 1 1 0
77
0
23337 23431 250157 250249 6 6 0
84
1
0
76180 76378 109130 109328 2 2 0
0
76395 76518 115287 115410 1 1 0
0
80792 81123 109329 109660 0 0 0
0
80792 81123 114955 115286 3 3 0
0
81552 81641 64548 64462 3 3 0
79
1
4
0
119434 119517 228828 228745 0 0 0
0
119434 119515 250166 250249 2 2 0
-76
-1
0
126432 126763 109660 109329 7 7 0
0
126427 126764 115290 114954 10 10 0
5
0
126884 126973 139504 139593 3 3 0
0
127729 127938 109119 109328 2 2 0
0
127955 128080 115287 115412 1 1 0
0
207320 207400 64472 64552 1 1 0
0
207753 208066 109660 109352 25 25 0
176
1
5
81
30
0
207753 208066 115286 114978 25 25 0
176
1
5
81
30
0
207810 208069 139121 139376 33 33 0
94
1
1
1
1
5
-123
-21
0
207753 208069 236567 236896 44 44 0
152
-6
-1
-1
-5
-5
-1
-1
-3
-1
-1
-1
-1
-97
-2
0
238212 239459 218386 217139 181 181 0
0
250107 250420 109352 109660 27 27 0
21
30
81
6
1
0
250107 250420 114978 115286 27 27 0
21
30
81
6
1
0
250104 250363 139376 139121 33 33 0
-12
-24
122
1
1
1
1
6
0
250104 250420 236896 236567 44 44 0
-54
-2
-96
-1
-1
-1
-1
-4
-1
-1
-2
-7
-1
-1
7
0
255419 255835 207942 207527 14 14 0
409
0
274082 274176 190983 190888 1 1 0
-87
0
292827 293164 183272 183608 28 28 0
333
0
355116 355447 236915 236566 43 43 0
-73
-2
-96
-1
-1
-1
-1
-1
-1
-1
-1
-1
-1
-1
-1
-1
-1
-1
-1
89
0
355138 355446 109352 109660 59 59 0
21
30
81
6
1
-13
-1
-1
-1
-1
-7
79
0
355138 355446 114978 115286 59 59 0
21
30
81
6
1
-13
-1
-1
-1
-1
-7
79
0
355117 355389 139394 139121 23 23 0
-30
-24
207
0
385088 385256 236915 236745 10 10 0
-73
-2
0
385110 385418 114978 115286 60 60 0
21
30
81
6
1
-13
-1
-1
-1
-1
-7
79
0
385089 385361 139394 139121 24 24 0
-30
-24
207
0
385753 385827 64472 64546 0 0 0
0
424356 424665 114978 115286 63 63 0
21
30
81
6
1
-13
-1
-1
-1
-1
7
0
424356 424665 109352 109660 62 62 0
21
30
81
6
1
-13
-1
-1
-1
-1
7
0
424281 424608 139447 139121 40 40 0
23
-61
-24
127
1
0
424485 424665 236745 236567 18 18 0
29
1
0
427036 427132 139489 139585 5 5 0
0
444254 444578 114963 115286 8 8 0
65
0
444251 444579 109334 109661 10 10 0
68
0
444687 445000 114978 115286 26 26 0
21
30
81
6
1
0
444687 445002 109352 109662 26 26 0
21
30
81
6
1
0
444684 444943 139376 139121 33 33 0
-12
-24
122
1
1
1
1
6
0
444684 445000 236896 236567 43 43 0
-54
-2
-96
-1
-1
-1
-1
-4
-1
-1
-2
-7
-1
-1
7
0
499917 500324 88 494 21 21 0
403
0
559446 560743 446840 448207 85 85 0
-158
-1
-1
-1
-1
-1
-1
-1
-1
-1
-1
-1
-1
-1
-1
-1
-1
-1
-1
-1
-1
-182
-1
-1
-1
-1
-1
-1
-1
-1
-3
-1
-1
-1
-1
-1
-1
-9
-1
-1
-1
-1
-1
-1
-1
-1
-1
-1
-36
-1
-1
-1
-1
-582
-152
-1
-1
-1
-1
-1
-1
-1
-1
-1
-1
-1
-1
-1
-1
-1
0
562026 564079 448387 450427 91 91 0
-956
-138
550
1
1
1
1
4
4
1
2
2
1
1
379
1
1
0
563646 564060 450105 450519 60 60 0
0
563651 565879 450218 452446 175 175 0
415
1
1
-1176
-1
-1
-110
-23
-1
-1
115
1
1
4
1
-127
-1
-1
-1
61
3
27
12
1
1
1
-24
-25
-3
22
1
1
7
1
1
-20
-1
-1
-1
-1
-1
-1
-1
18
1
4
-18
-1
0
565750 565948 452261 452447 27 27 0
25
1
1
1
1
9
1
4
20
12
-29
-7
21
1
1
1
1
1
1
1
-9
-2
-5
-26
0
>ChrVII ChrIX 1073744 452448
5 297 452447 452261 120 120 0
-6
-6
-12
-28
26
17
24
1
1
1
1
18
1
1
1
1
1
1
1
1
1
1
1
1
1
1
1
1
1
1
1
1
1
1
1
1
1
1
2
25
1
1
1
1
1
1
1
1
1
1
1
1
1
1
1
1
1
1
1
1
1
1
1
1
1
1
1
1
1
1
1
1
1
1
1
1
1
1
1
1
1
1
1
1
1
1
1
1
1
1
1
1
1
1
1
1
1
1
1
1
1
1
1
1
1
1
1
1
1
5
1
1
1
1
0
124 313 452447 452261 23 23 0
25
1
1
31
1
1
3
1
20
-13
-5
6
3
-16
-6
-11
-4
-3
-1
30
-11
0
163 349 452448 452261 21 21 0
-20
15
-7
4
18
5
7
-13
-22
-4
-24
-24
-1
11
3
0
218 412 452446 452261 25 25 0
6
13
-13
-1
-1
-25
8
11
1
7
3
1
28
24
1
1
13
-25
12
0
331 444 452448 452330 13 13 0
-25
-1
-5
-7
28
1
14
-13
-3
-12
-5
0
637 911 446820 446547 29 29 0
10
27
1
-50
-29
-1
8
0
1916 4341 1 2416 199 199 0
38
40
1
1
-123
577
171
15
1
-143
-262
-461
128
1
-39
38
1
16
12
1
-30
4
24
29
-6
-197
-1
7
0
69481 69681 109128 109328 4 4 0
0
69698 69821 115287 115410 1 1 0
0
70086 70416 236567 236915 46 46 0
75
-99
-1
-1
-1
-1
-1
-1
-1
-1
-1
-1
-1
-1
-1
-1
-1
-1
-86
-2
0
70143 70415 139121 139394 24 24 0
14
-207
-21
0
107064 113023 115286 109328 42 42 0
3611
0
123893 123989 139490 139585 2 2 0
90
0
187310 187404 139585 139490 1 1 0
-91
0
324799 324922 115410 115287 2 2 0
0
324939 325139 109328 109128 4 4 0
0
329602 329926 114964 115286 6 6 0
35
30
0
329602 329926 109338 109660 8 8 0
35
30
0
330407 330486 64552 64473 2 2 0
0
403373 403451 64467 64545 1 1 0
0
403608 403806 109328 109125 9 9 0
-155
-1
-3
-1
-2
0
410872 411197 109663 109339 11 11 0
263
0
410875 416825 115286 109339 121 121 0
260
3352
238
-5
2034
0
536097 536183 115426 115511 2 2 0
76
0
536098 536183 98507 98592 2 2 0
0
540061 540142 64554 64473 2 2 0
0
542788 542867 98586 98507 0 0 0
0
542788 542868 115506 115426 0 0 0
0
559992 560115 115410 115287 2 2 0
0
560132 560332 109328 109128 2 2 0
0
648277 648599 109660 109339 11 11 0
258
0
648277 648599 115286 114965 10 10 0
258
0
687222 687559 236922 236567 43 43 0
-80
-2
-96
-1
-1
-1
-1
-1
-1
-1
-1
-1
-1
-1
-1
-1
-1
-1
-1
89
0
687251 687563 114978 115290 57 57 0
21
30
81
6
1
-13
-1
-1
-1
-1
-7
79
0
687230 687502 139394 139121 23 23 0
-30
-24
207
0
688963 689147 109606 109422 1 1 0
0
688963 689231 115232 114965 9 9 0
206
0
717914 718225 114978 115287 10 10 0
20
31
0
717914 718224 109352 109660 10 10 0
20
31
0
718579 718749 236569 236739 18 18 0
13
-149
0
721713 722026 115286 114978 29 29 0
176
1
5
81
30
0
721713 722026 109660 109352 28 28 0
176
1
5
81
30
0
721770 722029 139121 139376 34 34 0
94
1
1
1
1
5
-123
-21
0
721713 722048 236567 236915 51 51 0
152
-6
-1
-1
-5
-5
-1
-1
-3
-1
-1
-1
-1
-97
-2
0
722147 722230 250167 250250 2 2 0
0
722147 722229 228827 228745 2 2 0
0
762316 762500 236562 236745 25 25 0
5
0
762322 762642 109660 109339 38 38 0
-152
-6
-1
-1
-1
-1
14
1
5
81
30
0
762322 762642 115286 114965 39 39 0
-152
-6
-1
-1
-1
-1
14
1
5
81
30
0
762379 762645 139121 139389 33 33 0
-220
-21
0
777533 777733 109128 109328 5 5 0
0
777739 778049 109660 109352 9 9 0
260
30
0
777738 778313 115287 114714 58 58 0
261
30
36
-7
41
-3
-78
5
-61
6
0
781504 783639 111485 109352 169 169 0
-47
4
2035
30
0
783329 783639 115286 114978 9 9 0
260
30
0
783679 783802 115287 115410 2 2 0
0
801047 801519 114964 115410 41 41 0
35
30
261
1
1
1
1
1
1
1
1
1
1
1
1
1
1
1
1
1
5
1
1
1
1
1
1
-81
0
801047 801371 109338 109660 8 8 0
35
30
0
823544 823857 109352 109660 27 27 0
21
30
81
6
1
0
823544 823857 114978 115286 27 27 0
21
30
81
6
1
0
823541 823800 139376 139121 33 33 0
-12
-24
122
1
1
1
1
6
0
823541 823860 236896 236564 44 44 0
-54
-2
-96
-1
-1
-1
-1
-4
-1
-1
-2
-7
-1
-1
7
0
854408 854664 236616 236896 36 36 0
-98
-1
-1
-1
-1
-22
-1
-1
-1
-1
-1
-1
-1
-1
-1
-1
-1
-1
-1
-1
-1
-1
-86
-2
0
854354 854661 115289 114978 64 64 0
20
1
-131
-1
-1
-1
-1
-1
-6
-1
-1
-1
-1
14
1
5
81
30
0
854416 854664 139121 139376 25 25 0
-90
-1
-1
-1
-1
-126
-21
0
854685 854817 109196 109328 1 1 0
0
854834 854958 115287 115411 1 1 0
0
855083 855340 114978 115235 45 45 0
21
30
81
6
1
-13
-1
-1
-1
-1
-7
79
0
855083 855340 109352 109609 45 45 0
21
30
81
6
1
-13
-1
-1
-1
-1
-7
79
0
855062 855334 139394 139121 23 23 0
-30
-24
207
0
855061 855392 236915 236566 41 41 0
-73
-2
-96
-1
-1
-1
-1
-1
-1
-1
-1
-1
-1
-1
-1
-1
-1
-1
-1
89
0
855478 855562 139501 139585 1 1 0
0
858044 858369 236909 236567 63 63 0
-42
-25
-2
-81
-6
-1
-8
-1
-1
-1
-1
-4
-1
-1
-2
-7
-1
-1
7
0
858044 858312 139389 139121 51 51 0
-27
-16
-6
-101
-6
-1
13
1
1
1
1
7
0
858047 858369 114965 115286 21 21 0
66
0
858047 858371 109339 109662 21 21 0
66
0
910697 911006 114978 115286 4 4 0
50
0
910697 911006 109352 109660 6 6 0
50
0
1050032 1051447 435405 436820 251 251 0
-152
11
-118
4
-830
-1
10
1
0
1058532 1059026 495 1 41 41 0
420
1
1
-38
-12
-11
0
1061305 1063241 396507 394575 75 75 0
63
1
1
16
1
-1686
0
1068460 1069085 446880 447558 58 58 0
-118
-1
-1
-1
-1
-1
-1
-1
-1
-1
-1
-1
-1
-1
-1
-1
-1
-1
-1
-1
-1
-182
-1
-1
-1
-1
-1
-1
-1
-1
-3
-1
-1
-1
-1
-1
-1
-9
-1
-1
-1
-1
-1
-1
-1
-1
-1
-1
-36
-1
-1
-1
-1
0
1069077 1069585 447682 448207 22 22 0
-176
-156
-1
-1
-1
-1
-1
-1
-1
-1
-1
-1
-1
-1
-1
-1
-1
0
1070122 1070313 448209 448386 20 20 0
58
1
2
1
1
3
1
3
1
1
4
5
1
4
0
1070729 1070904 448387 448560 10 10 0
147
1
0
1070895 1071029 448893 449027 7 7 0
0
>ChrXIII ChrIX 916567 452448
2 263 452448 452259 93 93 0
27
6
27
10
11
-24
-1
-1
-1
21
1
1
1
1
1
1
1
1
1
1
1
1
1
1
1
1
1
1
1
1
1
1
1
1
1
1
1
1
1
1
1
1
1
1
1
1
1
1
1
1
1
1
1
1
1
1
1
1
1
1
1
1
1
1
1
1
1
1
1
1
1
1
1
12
1
1
1
1
1
1
1
1
1
1
-24
-1
-9
-8
0
25 263 452448 452259 74 74 0
-12
-6
-42
-1
-1
-1
-1
-1
14
1
1
40
1
1
1
1
1
1
1
1
1
1
1
1
1
1
1
1
1
1
1
1
1
1
1
1
1
1
1
1
1
1
1
1
1
18
1
1
1
1
1
1
1
1
1
1
1
1
1
1
1
1
1
1
1
1
1
1
1
-24
-1
-9
-8
0
134 321 452446 452260 21 21 0
6
51
5
1
-10
8
-28
-4
-7
13
-5
0
620 1009 446816 446464 61 61 0
32
1
-50
20
1
1
1
1
16
1
135
1
1
1
1
1
1
5
1
1
1
5
1
1
1
1
1
1
3
1
1
2
1
2
5
1
3
1
1
0
1969 2846 27 888 138 138 0
11
1
3
-44
-1
17
1
1
303
1
1
1
1
1
3
1
1
-294
-6
4
10
61
79
1
0
129367 129700 109325 109660 21 21 0
5
153
6
1
-13
-1
-1
-1
-1
-7
0
129372 129702 114955 115288 22 22 0
153
6
1
-13
-1
-1
-1
-1
-7
0
129382 129643 139386 139121 40 40 0
-22
-13
-11
-16
-1
4
0
129382 129700 236906 236567 59 59 0
-34
-26
-1
-1
-89
-1
-1
-1
-1
-1
-1
-1
-1
-1
-1
-1
-1
-1
-1
-1
-1
0
169382 169582 109128 109328 2 2 0
0
169599 169722 115287 115410 1 1 0
0
457283 457618 236562 236915 45 45 0
80
-99
-1
-1
-1
-1
-1
-1
-1
-1
-1
-1
-1
-1
-1
-1
-1
-1
-86
-2
0
457288 457596 109660 109352 58 58 0
73
-80
-6
-1
-1
-1
-1
14
1
5
81
30
0
457288 457596 115286 114978 58 58 0
73
-80
-6
-1
-1
-1
-1
14
1
5
81
30
0
457345 457617 139121 139394 24 24 0
14
-207
-21
0
457810 457891 139503 139585 1 1 0
-76
0
474870 474950 115507 115427 0 0 0
0
474871 474950 98586 98507 0 0 0
0
475124 481083 115288 109329 43 43 0
-327
3286
0
565866 566182 114978 115289 27 27 0
21
30
81
6
1
0
565866 566179 109352 109660 27 27 0
21
30
81
6
1
0
565863 566122 139376 139121 33 33 0
-12
-24
122
1
1
1
1
6
0
565863 566179 236896 236567 44 44 0
-54
-2
-96
-1
-1
-1
-1
-4
-1
-1
-2
-7
-1
-1
7
0
611685 611886 109127 109328 5 5 0
0
611903 612028 115287 115412 1 1 0
0
642375 642452 64473 64550 0 0 0
0
673659 673993 236562 236915 43 43 0
-5
75
-99
-1
-1
-1
-1
-1
-1
-1
-1
-1
-1
-1
-1
-1
-1
-1
-1
-86
-2
0
673663 673971 109660 109352 58 58 0
73
-80
-6
-1
-1
-1
-1
14
1
5
81
30
0
673661 673971 115288 114978 58 58 0
75
-80
-6
-1
-1
-1
-1
14
1
5
81
30
0
673720 673992 139121 139394 22 22 0
14
-207
-21
0
731460 731795 236915 236562 43 43 0
-73
-2
-96
-1
-1
-1
-1
-1
-1
-1
-1
-1
-1
-1
-1
-1
-1
-1
-1
89
0
731482 731790 109352 109660 58 58 0
21
30
81
6
1
-13
-1
-1
-1
-1
-7
79
0
731482 731790 114978 115286 58 58 0
21
30
81
6
1
-13
-1
-1
-1
-1
-7
79
0
731461 731733 139394 139121 22 22 0
-30
-24
207
0
915522 915789 446547 446820 38 38 0
153
-6
-1
-30
-1
-1
-1
-1
-1
-1
41
1
0
916119 916285 452275 452448 27 27 0
-15
-1
-25
-1
-1
-1
-1
-1
-1
-1
-1
-1
-1
-29
16
20
1
1
1
3
26
1
-20
0
916290 916494 452261 452447 27 27 0
-5
-13
37
6
1
1
1
41
9
22
1
1
1
3
8
2
5
21
1
1
1
1
0
916375 916560 452261 452446 23 23 0
25
18
1
14
5
2
5
9
-30
-7
-1
-1
-1
-27
-1
-1
-3
-1
26
13
0
>ChrI ChrVIII+ChrXVI 207012 551351
7583 8565 550886 549894 191 191 0
-50
-2
3
-21
-1
34
3
15
1
1
41
1
1
3
4
-16
-1
-1
-303
-1
-1
-1
-1
-1
-3
-1
-1
-182
-11
-1
100
6
-4
-10
-61
-79
-1
32
0
131197 131336 65960 65821 1 1 0
0
131197 131336 79196 79335 0 0 0
0
131355 131674 501880 502194 49 49 0
158
1
1
1
1
6
-50
0
131357 131662 78299 78597 38 38 0
156
1
1
1
1
6
68
0
131336 131673 96236 95904 42 42 0
177
1
1
1
1
6
-79
0
131673 131882 65826 65617 5 5 0
0
131673 131878 79330 79534 7 7 0
75
0
152947 153059 78299 78411 7 7 0
0
152947 153260 96215 95904 51 51 0
-135
-6
-1
13
1
1
1
1
7
-79
0
158511 158796 501862 502142 43 43 0
176
1
1
1
1
6
-50
0
158511 158847 96235 95904 42 42 0
176
1
1
1
1
6
-79
0
158531 158796 78299 78557 26 26 0
156
1
1
1
1
6
68
0
174145 174476 96235 95904 3 3 0
0
174144 174468 78278 78600 18 18 0
249
11
0
174140 174477 501857 502194 28 28 0
-235
30
0
175624 175718 79644 79550 2 2 0
0
175825 176143 501880 502193 49 49 0
158
1
1
1
1
6
-50
0
175827 176132 78299 78597 38 38 0
156
1
1
1
1
6
68
0
175807 176143 96235 95904 42 42 0
176
1
1
1
1
6
-79
0
181393 181730 501862 502194 54 54 0
176
1
1
1
1
6
-50
0
181413 181718 78299 78597 38 38 0
156
1
1
1
1
6
68
0
181393 181729 96235 95904 42 42 0
176
1
1
1
1
6
-79
0
181763 182073 96212 95904 56 56 0
-132
-6
-1
12
1
1
1
2
7
-79
0
188105 188255 502193 502042 31 31 0
-38
-4
4
1
-52
0
188105 188414 95904 96212 65 65 0
-73
80
6
1
1
1
1
-14
-1
-5
-105
0
>ChrXVI ChrVIII+ChrXVI 907675 551351
50548 50691 65960 65816 4 4 0
-53
0
50548 50691 79196 79340 5 5 0
-53
0
50692 51005 502193 501880 52 52 0
-97
56
-4
-7
4
2
0
50692 51003 95904 96215 39 39 0
-73
80
-5
-6
4
2
0
50700 51003 78600 78299 41 41 0
75
69
-5
-6
4
2
0
51023 51193 65792 65620 16 16 0
-143
-1
0
51023 51235 79364 79575 27 27 0
42
-101
-1
42
19
0
71623 71941 501880 502193 49 49 0
158
1
1
1
1
6
-50
0
71625 71930 78299 78597 38 38 0
156
1
1
1
1
6
68
0
71605 71941 96235 95904 42 42 0
176
1
1
1
1
6
-79
0
77210 77528 501880 502193 49 49 0
158
1
1
1
1
6
-50
0
77212 77517 78299 78597 38 38 0
156
1
1
1
1
6
68
0
77192 77528 96235 95904 42 42 0
176
1
1
1
1
6
-79
0
80535 80618 66049 65965 3 3 0
-74
-3
3
0
80750 81065 501880 502195 52 52 0
148
2
-4
-3
8
-50
0
80752 80974 78299 78520 24 24 0
146
2
-4
-3
8
0
80732 81063 96235 95904 45 45 0
166
2
-4
-3
8
-79
0
143779 144097 501880 502193 50 50 0
158
1
1
1
1
6
-50
0
143781 144086 78299 78597 39 39 0
156
1
1
1
1
6
68
0
143760 144097 96236 95904 43 43 0
177
1
1
1
1
6
-79
0
149367 149672 78299 78597 40 40 0
156
1
1
1
1
6
68
0
149367 149683 96215 95904 37 37 0
156
1
1
1
1
6
-79
0
149365 149683 501880 502193 51 51 0
158
1
1
1
1
6
-50
0
181161 181290 79195 79324 1 1 0
0
181162 181290 65960 65832 2 2 0
0
181287 181624 96239 95904 58 58 0
-159
-6
-1
13
1
1
1
1
7
-79
0
181311 181573 78299 78557 41 41 0
-135
-6
-1
13
1
1
1
1
7
68
0
181474 181626 502042 502195 27 27 0
-50
0
181625 181797 79320 79491 3 3 0
86
0
181625 181841 65836 65620 4 4 0
0
303493 303835 79194 79535 6 6 0
212
0
303485 303835 65970 65620 7 7 0
0
354269 354582 502193 501880 53 53 0
-97
56
-4
-7
4
2
0
354268 354600 95903 96235 45 45 0
-74
80
-5
-6
4
2
0
354320 354604 78557 78275 36 36 0
32
69
-5
-6
4
2
0
483311 483507 78475 78279 25 25 0
0
546093 709094 191456 354451 303 303 0
-18029
-42722
-1
-14440
-1
9015
6834
-4862
-1
1113
1
1
-15731
-1
-1
-1
-1
-1
-1
-1
-1
-1
-1
8666
1
1
6
1
1
1
1
1
33586
1
1
1
1
-2864
-1
-1
-1
-1
-1
-1
-1
517
56
1
1
-2326
-1
-1
79
1
780
-8
-1
64
1
1
1
1
1
1
1
1
1
1
0
709094 709242 95904 96052 1 1 0
0
709102 709241 78600 78463 7 7 0
65
12
0
709094 709242 502193 502045 7 7 0
73
-29
0
709614 709801 96048 96235 2 2 0
0
709614 709802 78466 78278 11 11 0
0
709618 709801 502045 501862 20 20 0
0
709802 726162 354446 370831 130 130 0
-384
-1
-7327
1010
1
1
-2720
973
-176
-1
-1
-1
-1
-1
-1
-1
-1
-1
-1
-1
-1
-1
-1
-1
-1
-1
-1
-1
-1
-1
-1
-1
-2126
0
725989 726162 370721 370894 7 7 0
0
725989 906464 370784 551235 282 282 0
1113
1
5045
-606
-1
-1
-4714
-1404
-15370
-1
12545
-14461
6352
-5919
-1
-1
-1
49970
1
1
1
217
1
25603
1
-24566
-1509
948
1
1
1
1
1
1
1
1
1
-3476
881
1
1
-348
1831
1
1
1
1
1
1
1
1
1
1
1
1875
-311
1226
1
0
857075 857389 78288 78600 30 30 0
127
-4
91
19
0
857065 857397 96236 95904 29 29 0
231
-30
0
>ChrXIV ChrVIII+ChrXVI 766297 551351
7816 9047 551113 549873 225 225 0
-49
18
14
1
106
-17
-1
-1
-8
-9
-1
-5
-1
-50
-2
3
-21
-1
24
1
1
1
27
1
1
41
1
1
3
4
-16
-1
-1
-303
-1
-1
-1
-1
-1
-3
-1
-1
294
6
-4
-10
-140
-1
32
0
63269 63420 502194 502042 27 27 0
-98
0
63967 64227 79277 79536 6 6 0
129
0
63967 64226 65879 65620 4 4 0
0
158349 158452 96123 96226 5 5 0
0
158349 158455 78391 78285 5 5 0
0
223302 223623 96225 95904 61 61 0
-39
-25
-81
-6
-1
13
1
1
1
1
7
-79
0
223473 223624 502042 502194 27 27 0
-50
0
223780 223853 96477 96550 0 0 0
0
673193 673267 96550 96476 0 0 0
0
675603 675753 502193 502042 27 27 0
-97
0
675603 675911 95904 96212 58 58 0
-73
80
6
1
1
1
1
-14
-1
-5
-81
-30
0
675654 675924 78557 78289 49 49 0
32
69
6
1
1
1
1
-14
-1
-5
-81
-30
0
>ChrVIII-1 ChrV 201702 574781
1 138 574705 574561 18 18 0
-22
-19
-1
-1
-5
-1
33
-12
-1
-10
35
0
1 289 63 386 54 54 0
-10
-23
-1
-9
-1
16
-13
-6
-20
-1
-6
-1
23
6
2
7
3
1
12
28
-20
-12
-13
-1
-1
-1
-1
-1
-1
-1
-1
-1
-1
-1
-2
-30
-1
-1
-1
-1
-1
-1
-1
-15
-1
-1
-1
-1
-1
-1
-1
-1
-2
0
1 92 5959 6053 6 6 0
14
-47
-1
-8
-6
0
11 300 5871 6053 117 117 0
-11
-13
42
18
1
1
1
1
16
1
1
1
1
1
1
1
1
1
1
1
1
1
1
1
1
1
1
1
1
1
1
1
1
1
1
1
1
1
1
1
1
1
1
1
1
1
1
1
1
1
1
1
1
1
1
1
1
1
1
1
1
1
1
1
5
26
1
1
1
1
1
1
1
1
1
1
1
1
1
1
1
1
1
1
1
1
1
1
1
1
1
1
1
1
1
1
1
1
1
1
1
1
1
1
1
1
1
1
1
1
36
0
30 281 574781 574533 39 39 0
47
25
5
17
1
1
2
20
3
1
1
21
1
1
1
1
1
1
-19
-13
-3
-1
-7
-4
-29
-1
-1
-1
-1
-1
-1
-1
-5
0
27 401 49 384 61 61 0
43
3
1
1
6
12
14
-20
-1
27
1
1
12
1
11
22
1
1
-13
-13
-6
20
1
-13
-8
-1
18
6
1
1
-11
12
1
4
1
23
1
1
1
1
1
1
1
1
1
1
1
1
1
1
1
1
1
1
1
1
11
0
151 331 5874 6053 16 16 0
23
17
18
-13
8
9
43
-29
-1
-1
-12
0
116 377 574781 574536 40 40 0
17
5
7
6
20
1
1
12
14
1
1
1
1
12
1
22
1
1
1
-24
-1
-1
-1
-1
-1
-1
-40
-1
-1
-1
23
3
6
8
1
1
1
12
0
148 423 44 322 50 50 0
-5
7
-12
-1
-4
30
1
17
-45
-10
-1
-1
-5
-23
-1
-21
-8
-1
-1
-1
20
1
1
1
-20
-1
-1
-1
-1
-1
-1
24
1
1
1
1
1
1
1
1
1
1
1
0
239 423 574775 574580 35 35 0
-33
-4
-1
-1
-1
-30
-1
-1
-1
-1
-1
-1
-1
-1
-1
-1
-1
-1
-1
-1
17
1
4
1
23
1
1
7
-13
-6
-1
24
1
1
1
0
255 423 5871 6047 17 17 0
-11
-26
-7
-3
-1
-23
32
6
-23
-6
-9
-10
5
-12
0
1042 1486 567853 567407 59 59 0
56
-8
-71
-170
16
-123
0
7498 7987 510359 510842 41 41 0
32
11
6
1
3
-23
-6
-1
391
1
1
1
0
58494 58575 366519 366436 2 2 0
-73
-1
0
58494 58576 139946 140028 2 2 0
0
81221 81303 129813 129895 0 0 0
0
81223 81305 104970 105051 1 1 0
7
0
81437 81750 124868 124560 26 26 0
176
1
5
81
30
0
81436 81753 512397 512084 28 28 0
177
1
5
105
0
81435 81750 132679 132989 25 25 0
178
1
5
81
30
0
81437 81750 138308 138616 25 25 0
176
1
5
81
30
0
81437 81750 132317 132625 32 32 0
176
1
5
81
30
0
81437 81753 435958 435646 41 41 0
-151
8
1
1
1
1
0
81481 81773 13519 13807 41 41 0
44
-3
62
22
10
5
0
82023 82354 435958 435626 26 26 0
73
-79
-1
0
122968 123059 487867 487957 2 2 0
6
0
123232 123402 132679 132849 1 1 0
0
123233 123402 512397 512228 1 1 0
0
123234 123402 124868 124700 1 1 0
0
123234 123402 138308 138476 1 1 0
0
123234 123402 132317 132485 7 7 0
0
123401 123740 512062 512397 27 27 0
45
112
6
1
0
123423 123695 13787 13519 41 41 0
26
-4
98
6
6
27
-61
4
0
123413 123739 124547 124868 30 30 0
34
30
81
6
1
0
123413 123739 138629 138308 29 29 0
34
30
81
6
1
0
123413 123742 133002 132678 29 29 0
34
30
81
6
1
0
123413 123746 132638 132310 38 38 0
34
30
81
6
1
0
123410 123739 435633 435958 46 46 0
170
7
1
1
0
123910 124228 512056 512377 65 65 0
-5
52
106
6
1
-13
-1
-1
-1
-1
-7
0
123937 124176 13787 13546 36 36 0
127
6
6
-16
-1
-1
-1
-1
0
123940 124228 124560 124849 58 58 0
21
30
81
6
1
-13
-1
-1
-1
-1
-7
0
123940 124228 138616 138327 57 57 0
21
30
81
6
1
-13
-1
-1
-1
-1
-7
0
123940 124228 132989 132700 57 57 0
21
30
81
6
1
-13
-1
-1
-1
-1
-7
0
123940 124228 132625 132336 60 60 0
21
30
81
6
1
-13
-1
-1
-1
-1
-7
0
123916 124203 435625 435914 31 31 0
-182
-1
0
124346 124422 323883 323807 0 0 0
0
>ChrVII ChrV 1073744 574781
1 283 108 386 34 34 0
-27
-1
-1
31
1
-18
-1
-1
-1
14
7
-7
4
-7
-6
-13
20
1
25
1
33
3
1
13
3
1
-19
5
0
1 151 574747 574558 52 52 0
-5
-6
43
1
1
1
1
-23
-1
-1
-1
-1
-1
-1
-1
-1
-1
-1
-1
-1
-1
-1
-1
-1
-1
-1
-1
-1
-1
-1
-11
-30
-1
-1
-1
-1
-1
-1
-1
-1
-1
-1
-1
-1
-1
-1
-1
-1
-1
0
1 248 146 386 30 30 0
-6
-6
28
-8
7
37
7
4
6
10
1
1
5
-13
-29
-1
-19
-1
-1
26
1
1
15
4
1
0
1 192 124 386 85 85 0
-11
5
-35
-4
-27
-6
-6
19
5
1
-22
-1
-1
-1
-1
-1
-1
-1
-1
-1
-1
-1
-1
-1
-1
-1
-1
-1
-1
-1
-1
-1
-1
-1
-1
-1
-1
-1
-1
-1
-1
-1
-1
-1
-1
-1
-1
-1
-1
-1
-1
-1
-1
-1
-1
-1
-1
-1
-1
-1
-1
-1
-1
-1
-1
-1
-1
-1
-1
-1
-1
-1
-1
-3
-29
-6
-2
-7
-1
0
22 283 5878 6053 100 100 0
-32
-3
-11
6
7
-7
6
7
5
8
-32
-1
26
1
1
1
1
1
1
1
1
1
1
1
1
1
1
1
1
1
1
1
1
1
1
1
1
1
1
1
1
1
1
1
1
1
1
1
1
1
1
1
1
1
1
1
1
1
1
1
1
1
9
1
1
1
1
1
1
1
1
1
1
1
1
1
1
1
1
1
1
1
1
1
1
1
1
1
1
1
1
1
1
1
1
1
1
1
0
1 149 574684 574536 14 14 0
10
4
6
1
-29
-1
-4
-3
30
11
-12
-12
0
2 275 574781 574533 46 46 0
-10
-6
-7
4
26
1
1
1
-35
-4
-1
-17
-23
20
1
8
1
14
1
1
1
11
1
1
1
1
11
1
1
1
1
13
2
3
4
1
7
13
1
1
1
0
39 437 49 386 106 106 0
8
1
7
23
12
7
-12
5
-18
-2
-12
-11
-3
-39
-1
-1
-1
-1
-1
-16
-1
18
1
1
1
1
1
1
1
1
1
1
16
3
5
-28
12
-7
4
22
1
1
1
1
1
1
1
1
1
1
1
1
1
1
1
1
1
1
1
1
1
1
1
1
1
1
1
1
1
1
1
1
1
1
1
1
1
1
1
1
1
1
1
1
1
1
1
1
1
1
1
1
1
1
1
1
-23
-6
-2
9
-7
0
110 357 574781 574536 34 34 0
-10
11
20
1
-12
-4
-6
-8
-1
21
1
1
1
1
-19
-1
-1
-1
-1
-1
31
3
5
8
1
18
6
-17
19
-6
0
145 295 5876 6030 16 16 0
-48
-1
-12
-1
-46
8
0
97 330 574775 574533 25 25 0
11
-7
4
-13
-14
-33
-1
-1
-1
21
6
1
-18
-5
-31
-6
-8
-3
7
-23
-12
0
153 418 5871 6053 101 101 0
23
1
1
1
-18
-1
-1
-1
-1
-1
-1
-1
-25
7
3
1
18
22
1
1
1
1
1
1
15
1
1
1
1
1
1
1
1
1
1
1
1
1
1
1
1
1
1
1
1
1
1
1
1
1
1
1
1
1
1
1
1
1
1
1
1
1
1
1
1
1
1
1
1
1
1
1
1
1
1
1
1
1
1
1
1
1
1
1
1
1
1
1
14
1
1
1
15
1
1
1
1
1
1
1
1
0
145 384 574777 574536 34 34 0
9
3
1
24
4
-35
-5
-10
-1
-17
-6
5
25
1
5
1
1
1
30
-33
-1
-1
-1
-1
-1
-1
-1
-5
0
157 444 49 347 44 44 0
7
-29
-1
-5
12
22
7
12
4
-7
-25
-1
-1
-27
-1
-1
-6
-20
-1
-1
-1
-1
-1
-1
-6
20
1
10
1
1
1
5
7
2
-22
-1
-17
-1
-1
-1
-1
0
238 444 574775 574566 23 23 0
11
35
1
1
-19
-1
16
1
6
-13
-1
-15
6
-7
-20
30
-7
-3
-12
-1
-5
0
308 444 5875 6014 18 18 0
-7
-20
11
13
1
1
6
15
-28
-1
-17
-1
-1
-1
-1
0
1991 2416 510432 510856 29 29 0
-128
268
1
1
1
-20
-6
0
69387 69471 104970 105054 1 1 0
0
69382 69466 129811 129895 1 1 0
0
69481 69821 82061 82401 2 2 0
0
69481 69821 139587 139927 5 5 0
0
69477 69825 366880 366532 14 14 0
0
70086 70417 435958 435626 32 32 0
73
-79
-1
0
70137 70397 13526 13787 46 46 0
20
-15
6
-67
-1
-1
-1
-1
12
-11
16
3
1
0
106860 106935 366443 366519 1 1 0
-5
0
106859 106935 140021 139946 1 1 0
5
0
107062 107395 124870 124537 4 4 0
0
107063 107396 132316 132649 9 9 0
0
107064 107396 138308 138640 3 3 0
0
107064 107385 512396 512074 10 10 0
-260
0
107064 113022 132681 138639 33 33 0
0
107108 107372 13519 13784 45 45 0
44
-5
60
-24
11
-74
-25
0
112691 113022 132317 132648 9 9 0
0
112691 113022 124868 124537 4 4 0
0
112691 113012 512396 512074 9 9 0
-258
0
116583 116913 435958 435626 43 43 0
-151
-1
0
123907 123989 138733 138814 1 1 0
75
0
123907 123990 438344 438426 1 1 0
75
0
149862 150221 149913 150272 28 28 0
0
187309 187395 438426 438340 2 2 0
0
187310 187391 138814 138733 1 1 0
0
320929 321004 139946 140021 0 0 0
0
320929 321005 366519 366443 1 1 0
0
324797 325139 366534 366876 11 11 0
0
324799 325139 82401 82061 5 5 0
0
324799 325139 139927 139587 6 6 0
0
329602 329926 124546 124868 8 8 0
35
30
0
329602 329926 138630 138308 7 7 0
35
30
0
329602 329926 133003 132681 7 7 0
35
30
0
329602 329926 132639 132317 14 14 0
35
30
0
329616 329882 13784 13519 42 42 0
23
-4
96
-13
26
-61
4
0
329590 329933 512061 512403 14 14 0
46
0
330414 330486 219281 219209 0 0 0
0
330414 330486 397118 397046 0 0 0
0
330414 330486 87102 87174 0 0 0
0
403376 403451 87177 87102 0 0 0
0
403369 403451 397036 397118 1 1 0
0
403369 403451 219198 219281 2 2 0
-8
0
403471 403803 82399 82061 19 19 0
-106
-187
-1
-3
-1
-2
0
403475 403804 139921 139586 16 16 0
-102
-187
-1
-3
-1
-2
0
403471 403804 366538 366877 23 23 0
-106
-187
-1
-3
-1
-2
0
403821 403900 435513 435434 1 1 0
0
410627 410724 129810 129906 5 5 0
8
5
-76
0
410634 410722 104969 105057 4 4 0
0
410872 411197 138305 138629 10 10 0
263
0
410875 411207 512396 512064 0 0 0
0
410875 411197 132317 132638 17 17 0
260
0
410875 411197 124868 124547 11 11 0
260
0
410875 416825 132681 138629 147 147 0
260
3590
-5
2034
0
416503 416837 512396 512062 0 0 0
0
416503 416825 132317 132638 17 17 0
260
0
416503 416825 124868 124547 11 11 0
260
0
472062 472116 431245 431194 4 4 0
43
1
1
0
540069 540142 397119 397046 0 0 0
0
540069 540142 219282 219209 0 0 0
0
540069 540146 87101 87178 1 1 0
0
559887 559977 487867 487957 0 0 0
0
559992 560332 82401 82061 1 1 0
0
559977 560332 366522 366876 13 13 0
-5
10
1
0
559992 560332 139927 139587 4 4 0
0
648275 648599 132315 132638 17 17 0
260
0
648276 648599 124869 124547 11 11 0
259
0
648277 648599 132681 133002 11 11 0
258
0
648277 648609 512396 512064 4 4 0
0
648277 648599 138308 138629 11 11 0
258
0
687235 687563 512071 512400 60 60 0
42
106
6
1
-13
-1
-1
-1
-1
-7
79
0
687248 687508 13787 13526 42 42 0
127
6
6
-16
-1
-1
-1
-1
68
-4
16
0
687251 687559 138616 138308 56 56 0
21
30
81
6
1
-13
-1
-1
-1
-1
-7
79
0
687251 687560 132989 132680 56 56 0
21
30
81
6
1
-13
-1
-1
-1
-1
-7
79
0
687228 687559 435626 435958 27 27 0
-181
-1
79
0
688590 688963 219482 219855 9 9 0
0
688963 689241 512342 512064 0 0 0
0
688963 689231 124814 124547 11 11 0
206
0
688963 689231 132371 132638 17 17 0
206
0
688963 689231 138362 138629 10 10 0
206
0
688963 689231 132735 133002 10 10 0
206
0
717886 718180 13812 13519 45 45 0
150
-13
26
-61
4
0
717911 718225 512084 512397 11 11 0
29
0
717914 718228 132625 132313 17 17 0
20
31
0
717914 718224 124560 124868 10 10 0
20
31
0
717914 718231 132989 132673 10 10 0
20
31
-263
0
717914 718224 138616 138308 9 9 0
20
31
0
718575 718903 435960 435629 55 55 0
17
-137
-1
-13
-104
0
719027 719107 435513 435433 1 1 0
0
721713 722026 138308 138616 28 28 0
176
1
5
81
30
0
721712 722026 124869 124560 27 27 0
177
1
5
81
30
0
721713 722029 512396 512084 31 31 0
176
1
5
105
0
721713 722026 132681 132989 28 28 0
176
1
5
81
30
0
721712 722026 132316 132625 33 33 0
177
1
5
81
30
0
721712 722049 435959 435626 46 46 0
153
1
1
6
0
721757 722049 13519 13807 42 42 0
44
-3
62
22
10
5
0
722146 722229 29231 29313 2 2 0
76
0
722140 722233 125313 125406 5 5 0
0
762322 762642 138308 138629 38 38 0
-152
-6
-1
-1
-1
-1
14
1
5
81
30
0
762322 762653 512396 512063 36 36 0
-152
-6
-1
-1
-1
-1
14
1
5
108
0
762322 762642 132681 133002 38 38 0
-152
-6
-1
-1
-1
-1
14
1
5
81
30
0
762322 762642 132317 132638 44 44 0
-152
-6
-1
-1
-1
-1
14
1
5
81
30
0
762322 762642 124868 124547 38 38 0
-152
-6
-1
-1
-1
-1
14
1
5
81
30
0
762322 762645 435958 435633 47 47 0
-151
-1
0
762366 762632 13519 13787 47 47 0
44
-3
-67
-1
-1
-1
-1
12
10
5
-98
6
0
777533 777739 139587 139793 5 5 0
0
777533 777739 82061 82267 3 3 0
0
777529 777739 366880 366670 6 6 0
0
777739 778049 132317 132625 15 15 0
260
30
0
777739 778049 124868 124560 9 9 0
260
30
0
777739 778049 138308 138616 8 8 0
260
30
0
777738 778052 512397 512084 11 11 0
285
0
777736 778313 132678 133253 54 54 0
263
30
36
-7
41
-3
-79
4
-61
6
0
777783 778072 13519 13807 43 43 0
44
-3
62
-24
11
0
781504 783639 136483 138616 163 163 0
-47
4
2035
30
0
783329 783639 132317 132625 15 15 0
260
30
0
783329 783639 132681 132989 8 8 0
260
30
0
783329 783642 512396 512084 11 11 0
284
0
783329 783639 124868 124560 9 9 0
260
30
0
783373 783662 13519 13807 44 44 0
44
-3
62
-24
11
0
783663 783802 139788 139927 2 2 0
0
783663 783802 82262 82401 1 1 0
0
783663 783806 366675 366532 8 8 0
0
783819 783891 262087 262159 0 0 0
0
801047 801371 132639 132317 14 14 0
35
30
0
801047 801371 133003 132681 7 7 0
35
30
0
801037 801371 124536 124868 11 11 0
45
30
0
801047 801371 138630 138308 7 7 0
35
30
0
801038 801371 512064 512396 15 15 0
43
0
801371 801519 366685 366536 12 12 0
-111
0
801371 801519 82252 82401 8 8 0
-111
0
801371 801519 139778 139927 9 9 0
-111
0
801535 801615 105050 104970 0 0 0
0
801536 801616 129895 129814 1 1 0
-74
0
806768 806848 435434 435513 1 1 0
9
0
823521 823813 13807 13519 41 41 0
147
6
6
27
-61
4
0
823541 823857 512084 512396 29 29 0
29
106
6
1
0
823544 823857 138616 138308 26 26 0
21
30
81
6
1
0
823544 823857 132625 132317 33 33 0
21
30
81
6
1
0
823544 823857 132989 132681 26 26 0
21
30
81
6
1
0
823544 823857 124560 124868 27 27 0
21
30
81
6
1
0
823521 823857 435626 435958 46 46 0
177
7
1
1
0
824044 824123 512569 512648 2 2 0
0
854404 854684 435913 435626 27 27 0
-102
-1
-1
-1
-1
-1
-1
0
854403 854661 138352 138616 49 49 0
-103
-1
-1
-1
-1
-1
-6
-1
-1
-1
-1
14
1
5
81
30
0
854403 854661 132725 132989 49 49 0
-103
-1
-1
-1
-1
-1
-6
-1
-1
-1
-1
14
1
5
81
30
0
854354 854664 512399 512084 66 66 0
20
1
-131
-1
-1
-1
-1
-1
-6
-1
-1
-1
-1
14
1
5
105
0
854402 854684 13518 13807 50 50 0
-42
6
-57
-1
-1
-1
-1
-1
-1
-1
-1
-6
12
10
5
0
854685 854957 82129 82401 1 1 0
0
854685 854958 139655 139928 2 2 0
0
854685 854957 366808 366536 8 8 0
0
855062 855340 512067 512345 49 49 0
5
42
106
6
1
-13
-1
-1
-1
-1
-7
79
0
855080 855340 13787 13526 41 41 0
127
6
6
-16
-1
-1
-1
-1
68
-4
16
0
855083 855340 138616 138359 44 44 0
21
30
81
6
1
-13
-1
-1
-1
-1
-7
79
0
855083 855340 124560 124817 45 45 0
21
30
81
6
1
-13
-1
-1
-1
-1
-7
79
0
855083 855391 132989 132681 55 55 0
21
30
81
6
1
-13
-1
-1
-1
-1
-7
79
0
855083 855340 132625 132368 46 46 0
21
30
81
6
1
-13
-1
-1
-1
-1
-7
79
0
855060 855395 435626 435962 28 28 0
-181
-1
79
0
855481 855563 438344 438426 0 0 0
0
855481 855562 138733 138814 0 0 0
0
858029 858369 512056 512396 14 14 0
0
858047 858369 133002 132681 20 20 0
66
0
858047 858371 138629 138306 20 20 0
66
0
858044 858369 435633 435958 61 61 0
-42
-106
-6
-1
13
1
1
1
1
-7
0
858047 858369 132638 132317 27 27 0
66
0
858047 858369 124547 124868 21 21 0
66
0
910357 910432 512648 512573 0 0 0
0
910672 910962 13809 13519 46 46 0
-49
98
-13
26
-61
4
0
910694 911006 512084 512396 8 8 0
0
910697 911006 132989 132681 5 5 0
50
0
910697 911006 124560 124868 6 6 0
50
0
910697 911006 138616 138308 5 5 0
50
0
910697 911006 132625 132317 12 12 0
50
0
1058541 1058955 510842 510432 21 21 0
17
1
1
1
0
1059889 1060066 567673 567850 17 17 0
0
1068460 1069085 568125 568799 54 54 0
-118
-1
-1
-1
-1
-1
-1
-1
-1
-1
-1
-1
-1
-1
-1
-1
-1
-1
-1
-1
-1
-1
-182
-1
-1
-1
-1
-1
-1
-1
-1
-3
-1
-1
-1
-1
-1
-1
-9
-1
-1
-1
-1
-1
-1
-1
-1
-1
-1
0
1068460 1069085 5536 4869 69 69 0
-118
-1
-1
-1
-1
-1
-1
-1
-1
-1
-1
-1
-1
-1
-1
-1
-1
-1
-1
-1
-1
107
33
1
1
1
1
1
1
1
1
1
-33
-1
-1
-1
-1
-1
-1
-1
-1
-3
-1
-1
-1
-1
-1
-1
-9
-1
-1
-1
-1
-1
-1
-1
-1
-1
-1
-36
-1
-1
-1
-1
0
1068768 1069077 11971 11657 14 14 0
-38
-1
-1
-1
-1
0
1069077 1070188 568923 570116 100 100 0
-327
-1
-1
-1
-1
-1
-1
-1
-1
-1
-1
-1
-1
-1
-1
-1
-301
-1
-1
-1
-1
-1
-1
-1
-1
-1
-1
-1
-1
-24
-1
-1
-1
-1
-1
-1
-1
-1
-1
-1
-1
-1
-2
-1
-1
-1
-1
-4
-1
-285
-1
-1
-1
-1
-1
-1
-3
-1
-1
-1
-1
-1
-1
-1
-1
-1
-1
-4
-78
-1
-1
-1
-1
-1
-1
-1
-1
-1
-1
-1
-1
-1
0
1069077 1070188 11525 10332 144 144 0
-327
-1
-1
-1
-1
-1
-1
-1
-1
-1
-1
-1
-1
-1
-1
-1
-301
-1
-1
-1
-1
-1
-1
-1
-1
-1
-1
-1
-1
-24
-1
-1
-1
-1
-1
-1
-1
-1
-1
-1
-1
-1
-2
-1
-1
-1
-1
-4
-1
-285
-1
-1
-1
-1
-1
-1
-3
-1
-1
-1
-1
-1
-1
-1
-1
-1
-1
-4
-78
-1
-1
-1
-1
-1
-1
-1
-1
-1
-1
-1
-1
-1
0
1069087 1069585 4735 4221 21 21 0
-321
-1
-1
-1
-1
-1
-1
-1
-1
-1
-1
-1
-1
-1
-1
-1
0
1070122 1070313 4219 4042 20 20 0
58
1
2
1
1
3
1
3
1
1
4
5
1
4
0
1070258 1070904 570273 570967 60 60 0
-118
-1
-1
-1
-1
-1
-1
-1
-1
-1
-1
-1
-1
-1
-1
-1
-1
-1
-1
-361
-1
-1
-1
-1
-1
-1
-1
-1
-1
-1
-1
-1
-1
-1
-1
-1
-1
-1
-1
-1
-1
-1
-1
-1
-1
-1
-1
-1
-1
-1
141
1
0
1070261 1070735 10172 9679 33 33 0
-115
-1
-1
-1
-4
-1
-1
-1
-1
-1
-1
-1
-1
-1
-1
-1
-3
-1
-1
0
1070729 1070904 4041 3868 9 9 0
147
1
0
1070895 1071029 571300 571434 7 7 0
0
1070895 1071029 3535 3401 7 7 0
0
>contig_4_np12121212 ChrV 1235 574781
1 317 49 386 47 47 0
24
1
14
3
20
-14
-3
-8
-31
-30
-1
-1
-1
-1
-31
-8
-6
-3
-5
-42
-32
-1
-1
-1
-1
-1
-1
-1
-1
-1
-1
-1
-1
-1
16
1
7
0
1 297 72 339 59 59 0
-27
-1
-1
-12
10
16
-12
10
5
8
1
22
1
1
1
1
1
-22
-27
-2
-3
-5
-6
34
1
1
1
1
1
1
1
1
1
1
1
1
1
1
1
1
1
1
1
1
1
1
1
1
1
1
-18
6
22
0
1 180 185 361 18 18 0
6
-20
-1
10
1
1
16
1
28
1
-13
7
-10
-38
-1
0
1 122 574657 574536 10 10 0
-7
38
8
6
-22
-1
-5
19
0
2 238 574767 574535 26 26 0
-6
-37
5
8
1
47
5
8
1
1
1
-25
-12
-5
-7
-6
-4
7
-6
7
13
13
0
3 229 5871 6053 59 59 0
-11
-26
-22
-5
-7
-31
-5
20
1
1
1
1
1
1
1
1
1
1
1
1
1
1
1
1
1
1
1
1
1
1
1
1
1
1
32
1
1
1
1
1
1
1
1
1
1
1
1
1
1
1
1
1
1
1
1
1
1
3
0
2 298 137 386 73 73 0
-12
-31
-13
-9
-10
51
1
1
1
10
1
1
1
5
-30
7
-6
-9
-7
-1
21
1
1
1
1
1
1
1
1
1
1
1
1
1
1
1
1
1
1
1
1
1
1
1
1
1
1
1
1
1
1
1
1
1
1
1
1
1
1
1
10
1
1
1
1
1
1
0
49 290 574775 574533 25 25 0
34
1
-14
-3
-1
-17
12
-13
35
6
-6
15
1
24
-7
16
-18
-1
-5
0
70 309 574775 574533 20 20 0
46
-23
43
1
1
9
-7
7
-27
-3
-1
-6
-6
-22
-1
-5
19
0
63 413 49 384 62 62 0
-18
-1
-25
-7
-1
23
41
6
12
-10
-1
-1
-5
-8
-1
-19
-6
-1
32
1
1
1
1
1
1
1
1
1
1
1
1
1
1
1
1
1
1
1
1
1
1
1
1
1
1
25
5
-11
-7
4
-15
-37
-12
0
92 298 5871 6053 47 47 0
-23
-1
-1
-1
-1
-1
-1
31
7
1
23
7
3
19
-15
-1
-1
-6
24
1
1
1
1
1
1
1
1
1
1
1
1
1
1
1
1
1
1
1
1
1
1
1
1
1
1
1
0
126 420 49 347 45 45 0
-26
-9
-23
5
12
7
-14
-7
-16
26
1
1
1
18
1
1
5
-25
-1
-1
-1
-1
-1
-1
-1
16
5
8
1
1
1
1
-37
6
-20
-1
-1
-1
-1
-1
-1
-1
0
134 317 5871 6053 20 20 0
-11
8
1
-24
-5
8
-31
-1
-16
15
32
1
7
0
139 384 574775 574536 33 33 0
-15
6
-16
-3
-1
12
-32
-6
35
1
1
1
1
1
1
1
-34
-1
-1
-1
-1
14
20
1
1
-9
13
13
1
1
0
227 420 574781 574624 56 56 0
40
1
12
7
6
-25
-1
-1
-1
-1
-1
-1
-1
-1
-1
12
1
1
1
1
1
1
1
1
1
1
1
1
1
1
1
1
1
1
1
1
1
1
1
1
1
1
1
1
1
1
20
1
1
1
1
1
1
1
26
1
0
226 403 5871 6053 29 29 0
12
10
-7
-32
-1
-1
-1
-1
-1
-1
-1
-1
-1
-1
-18
7
24
1
1
9
27
0
276 420 5871 6014 22 22 0
-24
7
27
1
1
3
8
1
1
1
1
-37
6
-20
-1
-1
-1
-1
-1
-1
-1
0
>ChrXII-1 ChrV 461703 574781
1 116 5936 6053 12 12 0
-20
-1
-7
-1
-1
30
1
1
1
-29
0
1 182 5876 6053 24 24 0
-26
-1
-1
-1
-1
25
1
1
1
1
1
1
7
1
33
1
1
1
17
-8
-1
-26
-1
-10
0
1 229 143 363 29 29 0
27
23
-34
-1
-1
-3
-13
7
25
1
1
1
1
1
1
1
12
1
1
1
-20
-1
19
-8
6
-12
-1
11
0
1 129 256 386 13 13 0
-26
-1
-1
-19
-1
-1
27
11
7
3
1
-14
0
1 182 205 386 16 16 0
-26
-8
5
-19
8
1
33
1
1
1
17
-8
-1
-26
-1
-10
0
3 71 574624 574558 3 3 0
28
1
0
3 193 574724 574533 21 21 0
-24
-8
-6
-8
-1
-15
28
5
8
1
24
-7
-9
19
13
0
1 288 574760 574533 78 78 0
6
21
16
-13
-16
-8
-3
-1
-8
-1
-1
-6
25
1
1
1
1
1
1
1
1
1
1
1
1
9
1
1
1
1
1
1
1
8
1
24
1
1
1
1
1
1
1
1
1
1
1
1
1
1
1
1
1
1
1
1
1
1
1
1
1
23
1
1
1
1
1
1
1
1
1
8
1
18
1
1
1
1
0
7 348 49 386 46 46 0
13
8
-28
-1
-7
-1
-1
-3
14
10
44
1
1
1
1
1
1
1
1
1
17
1
-15
-6
-22
-6
-22
-1
-8
-1
-19
8
1
-29
-15
11
1
7
0
33 288 574775 574533 39 39 0
11
1
5
20
1
-12
-5
6
-27
-1
-1
-1
-1
-1
-1
-1
-8
-1
-27
7
26
6
36
1
1
1
1
1
1
1
1
1
8
1
18
1
1
1
1
0
81 348 5871 6053 109 109 0
5
-7
-27
-1
-1
-1
-18
-5
-7
-8
-1
-20
-1
19
9
1
1
1
1
1
1
1
1
1
1
1
1
1
1
1
1
1
1
1
1
1
1
1
1
1
6
1
24
1
1
1
1
1
1
1
1
1
1
1
1
1
1
1
1
1
1
1
1
1
1
1
1
1
1
1
1
1
1
1
1
1
1
1
1
1
1
1
1
1
1
1
1
1
1
1
1
1
1
1
1
1
1
1
1
1
1
1
1
1
1
1
1
5
1
0
74 321 574781 574533 29 29 0
12
6
1
5
7
26
1
1
6
6
-28
-6
-15
-1
-1
-13
-1
-1
-22
-1
-27
-3
-4
-12
19
14
1
0
127 354 574781 574580 34 34 0
12
6
1
5
7
26
1
1
7
12
3
5
12
26
1
1
1
1
1
1
1
20
1
1
1
1
1
23
7
1
-17
-4
-1
-1
0
202 356 49 209 14 14 0
-6
-30
-19
-1
19
-14
-12
-16
-3
-1
22
1
0
83202 83534 435625 435958 35 35 0
-182
-1
108
0
159194 159293 487859 487959 1 1 0
-8
0
159313 159643 139922 139589 36 36 0
-116
-1
-46
0
159313 159643 82396 82063 38 38 0
-116
-1
-46
0
159313 159651 366541 366882 43 43 0
-121
-1
-41
0
206096 206168 262159 262087 0 0 0
0
351097 351411 435647 435960 44 44 0
108
4
-50
-1
79
0
359325 359666 366535 366876 12 12 0
0
359326 359666 82401 82061 4 4 0
0
359326 359666 139927 139587 7 7 0
0
359684 359764 82416 82498 2 2 0
-73
-5
0
412451 412652 366536 366737 7 7 0
0
412451 412652 82401 82200 1 1 0
0
412450 412652 139928 139726 2 2 0
0
412653 412945 13807 13519 40 40 0
147
6
6
27
-61
4
0
412673 412998 512084 512405 31 31 0
29
106
6
1
0
412676 412990 138616 138307 26 26 0
21
30
81
6
1
0
412676 412989 132989 132681 26 26 0
21
30
81
6
1
0
412676 412989 132625 132317 33 33 0
21
30
81
6
1
0
412676 412993 124560 124872 28 28 0
21
30
81
6
1
0
412673 412989 435646 435958 40 40 0
157
7
1
1
0
412988 413130 366731 366873 5 5 0
0
412988 413130 139732 139590 5 5 0
0
412988 413130 82206 82064 5 5 0
0
434663 434740 323807 323883 1 1 0
5
0
437316 437640 512074 512398 5 5 0
0
437328 437594 13785 13519 44 44 0
-27
96
-13
26
-61
4
0
437297 437642 124528 124872 15 15 0
82
0
437311 437645 132643 132309 15 15 0
68
-261
0
437313 437639 133005 132680 8 8 0
66
0
437313 437638 138632 138308 8 8 0
66
0
>ChrIX ChrV 443215 574781
1 155 5896 6053 22 22 0
-5
23
1
13
-7
12
1
1
5
14
-8
-20
-1
-4
-2
-3
-24
-3
-1
0
6 155 233 386 19 19 0
22
1
-14
-7
12
1
1
5
14
-8
-20
-1
-4
-2
-3
-24
-3
-1
0
1 185 133 386 89 89 0
-6
25
6
23
1
-21
-1
-1
-1
-1
-1
-1
-1
-1
-1
-1
-1
-1
-1
-1
-1
-1
-1
-1
-1
-1
-1
-1
-1
-1
-4
-22
-1
-1
-1
-1
-1
-1
-1
-1
-1
-1
-1
-1
-1
-1
-1
-1
-1
-1
-1
-1
-1
-1
-1
-1
-1
-1
-1
-1
-1
-1
-1
-1
-1
-1
-1
-1
-1
-1
-1
-1
-1
-1
-1
-1
-1
-9
-1
-1
-1
29
14
3
8
0
1 185 5878 6053 30 30 0
-10
-1
-24
-5
-6
6
-29
-5
-5
22
1
1
1
1
1
1
1
1
1
1
1
25
14
3
8
0
1 319 79 386 53 53 0
7
9
-21
-1
-1
-1
-17
-1
-1
-1
-1
-1
-1
-1
23
6
1
24
1
1
1
1
1
1
7
1
21
-10
4
-5
-17
-13
17
10
15
1
1
14
2
9
7
24
1
1
-23
0
6 107 574641 574536 13 13 0
-20
-1
-1
-24
-1
-1
-1
-1
13
19
4
4
0
19 260 574781 574538 28 28 0
17
1
1
-37
7
-8
-7
-22
-1
-1
27
-10
4
-5
14
8
-9
-67
0
50 237 5871 6053 24 24 0
-24
-9
-4
-22
14
1
1
21
11
3
5
6
6
16
-9
10
-21
0
61 229 49 211 21 21 0
19
1
1
1
23
1
1
1
-27
-1
-6
-4
13
5
-15
6
8
-9
7
-6
0
377 513 50 191 13 13 0
-29
6
-15
-1
-1
-6
-1
-1
-8
46
1
0
260 537 49 329 41 41 0
14
-56
6
28
-10
-1
-1
-12
-23
-1
-1
-1
-1
-1
-1
-1
-1
27
5
1
5
6
1
1
32
1
12
5
-13
-1
-1
0
342 530 5871 6053 23 23 0
13
-15
-15
-23
20
25
1
20
1
1
1
1
21
-24
0
335 536 574781 574580 23 23 0
22
20
11
-17
21
4
-6
9
-14
-25
-1
-1
-1
-28
6
6
0
355 530 212 386 29 29 0
-15
17
1
1
13
1
1
1
-27
-8
-7
-1
-1
-1
-1
-7
-3
-1
20
1
1
1
1
21
-24
0
291 537 574781 574537 27 27 0
-20
21
12
12
-15
19
-13
5
-26
24
1
1
-21
-3
6
-12
0
1983 2363 510448 510828 17 17 0
0
179273 179365 29316 29222 6 6 0
-10
-1
0
179273 179356 125400 125319 2 2 0
8
1
0
192607 192955 435627 435958 50 50 0
73
1
86
1
1
1
1
1
1
1
1
1
1
1
1
1
1
1
1
-23
-1
0
200683 201023 82061 82401 2 2 0
0
200683 201023 366876 366536 8 8 0
0
200683 201024 139587 139928 1 1 0
0
201040 201131 125319 125411 4 4 0
-77
0
201041 201121 29232 29314 2 2 0
-76
-1
0
211480 212727 250115 251362 181 181 0
0
221923 222338 266981 267397 14 14 0
-409
0
238879 238974 285654 285748 1 1 0
87
0
246254 246590 304747 304410 28 28 0
-6
0
290261 290350 138822 138733 3 3 0
0
290269 290365 438425 438329 5 5 0
0
290407 290789 435574 435958 46 46 0
-23
61
24
-127
-1
-136
0
292102 292355 435646 435901 37 37 0
-161
-1
0
316067 316407 82401 82061 3 3 0
0
316067 316408 366536 366877 8 8 0
0
316065 316416 139929 139578 4 4 0
0
361029 361109 219288 219208 1 1 0
0
361033 361119 87099 87188 3 3 0
-79
-1
-4
0
361035 361109 397119 397045 0 0 0
0
424124 424526 510842 510444 32 32 0
17
1
2
1
0
435854 436303 567405 567853 44 44 0
130
0
436630 437539 5870 4869 108 108 0
-106
-1
-1
-1
-1
-1
-1
-1
-1
-1
-130
-207
-1
-1
-1
-1
-1
-1
-1
-1
-1
-1
-1
-1
-1
-1
-1
-1
-1
-1
-1
-1
-107
-1
-3
-5
-1
-1
-1
-1
-1
-1
-1
-1
-1
-1
-1
-1
-1
-1
-1
-1
-1
-2
-2
-1
-6
-2
-1
-1
-23
-1
-1
-1
-1
-1
-1
-1
-1
-3
-1
-1
-1
-1
-1
-1
-9
-1
-1
-1
-1
-1
-1
-1
-1
-1
-1
-36
-1
-1
-1
-1
0
436801 437539 567973 568799 97 97 0
-270
-1
-1
-1
-1
-1
-1
-1
-1
-1
-1
-1
-1
-1
-1
-1
-1
-1
-1
-1
-1
-1
-113
-1
-1
-1
-1
-1
-1
-1
-1
-1
-1
-1
-1
-1
-1
-1
-1
-1
-1
-1
-1
-1
-1
-1
-1
-1
-1
-1
-1
-1
-1
-1
-1
-1
-1
-8
-2
-1
-1
-23
-1
-1
-1
-1
-1
-1
-1
-1
-3
-1
-1
-1
-1
-1
-1
-9
-1
-1
-1
-1
-1
-1
-1
-1
-1
-1
0
437222 437531 11971 11657 14 14 0
-38
-1
-1
-1
-1
0
437531 438658 11525 10332 125 125 0
-643
-1
-1
-1
-1
-1
-1
-1
-1
-1
-1
-1
-1
-24
-1
-1
-1
-1
-1
-1
-1
-1
-1
-1
-1
-1
-2
-1
-1
-1
-1
-4
-1
-285
-1
-1
-1
-1
-1
-1
-3
-1
-1
-1
-1
-1
-1
-1
-1
-1
-1
-4
-78
-1
-1
-1
-1
-1
-1
-1
-1
-1
-1
-1
-1
-1
0
437531 438658 568923 570116 82 82 0
-643
-1
-1
-1
-1
-1
-1
-1
-1
-1
-1
-1
-1
-24
-1
-1
-1
-1
-1
-1
-1
-1
-1
-1
-1
-1
-2
-1
-1
-1
-1
-4
-1
-285
-1
-1
-1
-1
-1
-1
-3
-1
-1
-1
-1
-1
-1
-1
-1
-1
-1
-4
-78
-1
-1
-1
-1
-1
-1
-1
-1
-1
-1
-1
-1
-1
0
437541 438055 4735 4221 5 5 0
0
438592 438783 4219 4042 20 20 0
58
1
2
1
1
3
1
3
1
1
4
5
1
4
0
438728 442991 570273 574775 437 437 0
-118
-1
-1
-1
-1
-1
-1
-1
-1
-1
-1
-1
-1
-1
-1
-1
-1
-1
-1
-361
-1
-1
-1
-1
-1
-1
-1
-1
-1
-1
-1
-1
-1
-1
-1
-1
-1
-1
-1
-1
-1
-1
-1
-1
-1
-1
-1
-1
-1
-1
1088
-521
-1
-1
-1
-1
-1
-1
-1
-1
-1
-1
-1
-1
-1
-1
-1
-1
-1
-6
-1
-1
-1
-1
-2
-2
-1
-1
-1
-1
-1
-1
-1
-1
-1
-1
-1
-348
-1
-2
-1
-2
-2
-1
-3
-2
-1
-1
-1
-4
-1
-1
-1
-1
-1
-1
-1
-2
-2
-1
-4
-1
-1
-1
-1
-1
-1
-4
-1
-3
-1
-1
-1
-18
-1
-1
-1
-1
-1
-1
-1
-1
-1
-1
-1
-3
-1
-1
-1
-1
-1
-1
-1
-3
-1
-1
-1
-1
-1
-1
-1
-1
-1
-1
-1
-1
-1
-1
-1
763
-5
-406
-1
-1
-110
-23
-1
-1
119
1
64
1
1
1
1
1
1
1
2
1
-62
-1
-1
-61
-1
-1
-4
-1
-1
-1
-1
-1
-1
-1
-1
-1
-1
-1
-1
-1
-1
-1
-1
-1
-1
-1
-1
-1
-1
-1
-1
-1
-1
-1
-1
-1
-1
-1
-1
-1
-1
-1
-1
-1
-1
-1
-1
-1
-1
-1
-1
-1
-1
-1
-1
-1
-1
-1
-1
-1
-1
-1
-1
-1
-1
-1
-1
-1
-1
-1
-1
-1
-1
-1
-1
-1
-1
-1
-1
-1
-9
-1
-4
26
1
1
1
1
-24
-1
-1
-1
-1
-3
-16
-1
-30
-6
-3
35
1
0
438731 439205 10172 9679 35 35 0
-115
-1
-1
-1
-4
-1
-1
-1
-1
-1
-1
-1
-1
-1
-1
-1
-3
-1
-1
0
439199 443113 4041 49 267 267 0
-1643
-4
-1
-1
-2
-1
-4
-1
-2
-4
-1
-5
-66
-1
-1
-1
-1
-1
-1
-1
-1
-1
-1
-1
-1459
-1
-1
-110
-23
-1
-1
119
1
64
1
1
1
1
1
1
1
2
1
-62
-1
-1
-1
-61
-1
-1
-4
-1
-1
-1
-1
-1
-1
-1
-1
-1
-1
-1
-1
-1
-1
-1
-1
-1
-1
-1
-1
-1
-1
-1
-1
-1
-1
-1
-1
-1
-1
-1
-1
-1
-1
-1
-1
-1
-1
-1
-1
-1
-1
-1
-1
-1
-1
-1
-1
-1
-1
-1
-1
-1
-1
-1
-1
-2
29
1
4
7
1
1
3
16
1
1
1
-69
-1
35
1
7
-16
-12
-2
-11
5
14
-13
-1
-1
-26
0
439713 441216 9495 7991 145 145 0
-152
1100
-4
0
440810 441058 572656 572904 41 41 0
0
440820 442991 572558 574775 287 287 0
314
1
1
1
1
1
1
1
1
1
1
1
1
1
1
1
1
1
4
1
2
1
1
1
9
1
1
1
1
1
5
2
1
1
1
1
784
-5
-406
-1
-1
-110
-23
-1
-1
119
1
64
1
1
1
1
1
1
1
2
1
-62
-1
-1
-61
-1
-1
-4
-1
-1
-1
-1
-1
-1
-1
-1
-1
-1
-1
-1
-1
-1
-1
-1
-1
-1
-1
-1
-1
-1
-1
-1
-1
-1
-1
-1
-1
-1
-1
-1
-1
-1
-1
-1
-1
-1
-1
-1
-1
-1
-1
-1
-1
-1
-1
-1
-1
-1
-1
-1
-1
-1
-1
-1
-1
-1
-1
-1
-1
-1
-1
-1
-1
-1
-1
-1
-1
-1
-1
-1
-1
-9
-1
-4
26
1
1
1
1
-24
-1
-1
-1
-1
-3
-16
-1
-30
-6
-3
35
1
0
440901 441212 2423 2112 27 27 0
0
440810 442948 8037 5871 242 242 0
324
1
1
1
1
1
1
1
1
1
1
1
1
1
1
1
1
1
4
1
3
1
1
1
1
1
1
1
1
1
1
1
1
1
1
1
-1206
-1
-1
-110
-23
-1
-1
119
1
64
1
1
1
1
1
1
1
2
1
-62
-1
-1
-1
-61
-1
-1
-4
-1
-1
-1
-1
-1
-1
-1
-1
-1
-1
-1
-1
-1
-1
-1
-1
-1
-1
-1
-1
-1
-1
-1
-1
-1
-1
-1
-1
-1
-1
-1
-1
-1
-1
-1
-1
-1
-1
-1
-1
-1
-1
-1
-1
-1
-1
-1
-1
-1
-1
-1
-1
-1
-1
-1
-1
-2
-29
-1
-8
-1
-1
-1
48
1
-26
7
0
441216 443017 7667 5871 101 101 0
-1162
-1
-1
-105
-30
-1
-1
118
1
65
1
1
1
1
1
1
1
2
1
-62
-1
-1
-1
61
1
1
2
5
1
2
1
1
24
10
19
1
-12
-27
-1
-1
-1
-1
-1
-1
-1
-1
-1
-2
29
1
44
0
442839 443024 574596 574775 24 24 0
6
44
1
1
1
1
1
1
1
1
1
1
-21
-1
-1
-5
-16
-6
-28
4
6
-31
0
442864 443155 386 107 52 52 0
-25
16
-6
-16
-26
-1
14
1
1
1
12
1
1
1
30
1
1
1
1
1
1
1
1
1
1
1
1
1
-3
18
3
1
-27
-1
-1
-1
-1
-1
-25
-5
-31
7
0
441207 443073 572909 574775 135 135 0
763
-5
-404
-1
-1
-105
-30
-1
-1
118
1
65
1
1
1
1
1
1
1
2
1
-62
-1
-1
-61
-1
-1
-7
22
-11
14
-11
6
6
-20
-1
-1
-1
-1
-45
-1
-1
-3
-22
-1
-1
-1
21
1
1
1
1
1
1
1
1
11
13
1
1
0
442902 443155 574533 574781 34 34 0
23
1
1
1
1
1
1
14
13
23
-7
-6
-1
-1
-3
11
-22
-13
-7
-1
-7
-1
-4
-6
21
1
1
1
15
-5
38
1
4
0
442913 443158 386 149 30 30 0
-25
-2
-5
32
25
1
1
1
-9
-17
12
1
1
-28
-1
-1
-1
12
1
1
1
16
20
1
18
1
0
442913 443098 6053 5875 24 24 0
-25
-2
-5
32
25
1
1
1
9
1
1
6
1
-13
-11
-26
-1
12
1
1
1
0
442945 443137 6053 5871 22 22 0
30
22
1
1
1
-33
-1
-1
12
16
1
37
1
1
1
1
-26
7
0
442981 443156 6053 5871 24 24 0
-24
-1
-1
-1
-1
-1
-1
-1
16
5
1
11
1
-41
-1
-1
-1
-9
-5
30
1
0
442977 443158 574533 574720 18 18 0
-5
13
13
1
-35
5
-8
-5
-6
-12
-1
-25
-4
11
-16
-6
0
442940 443159 574533 574756 22 22 0
18
-17
20
-13
-3
-7
11
13
1
1
-26
-1
-4
-7
23
-31
-6
-3
0
442981 443158 6053 5882 24 24 0
36
1
1
1
-13
29
1
1
5
6
-13
-6
10
1
12
1
-24
-1
-1
-1
0
>ChrX ChrV 731227 574781
1 191 70 254 24 24 0
-41
8
20
1
1
1
1
1
1
7
1
-31
-1
-1
-15
-5
12
1
-32
5
0
1 191 574763 574580 19 19 0
-24
-3
-1
-4
-41
5
15
4
1
1
1
21
15
5
31
1
1
0
1 172 5910 6053 37 37 0
20
1
1
8
1
1
1
-20
-1
-38
32
1
1
1
1
1
1
1
1
1
1
1
1
1
1
1
1
1
1
1
1
1
1
5
0
1 191 171 373 20 20 0
-20
-1
-1
19
1
-29
-1
-1
-1
20
1
-28
-34
-1
-1
-7
-1
-21
-6
-2
0
3 149 78 230 16 16 0
-26
-1
-20
-3
-1
-6
-27
-6
-1
17
7
1
1
-33
0
4 172 205 386 31 31 0
-6
-16
-28
-1
-1
-1
-1
-1
16
1
1
1
1
1
1
1
-29
-1
-10
-1
-1
-1
-7
-1
-26
-1
-8
-1
-1
0
20 191 574781 574615 30 30 0
-32
-1
-1
-1
-1
-1
-14
-5
6
8
1
-21
-6
35
1
1
1
9
1
1
1
1
1
1
26
0
30 191 5872 6040 16 16 0
-39
-1
18
1
1
1
-28
-34
-1
-1
-7
-1
-21
-6
-2
0
1 189 115 305 23 23 0
8
22
1
1
1
31
1
1
1
-18
-5
-8
-1
-22
-3
-1
-30
-1
-27
-1
0
42 191 5871 5989 39 39 0
25
1
10
1
1
1
-20
-1
-1
-1
16
27
1
1
1
1
1
1
1
1
1
1
1
1
1
1
1
1
1
1
1
1
1
1
1
1
1
1
1
0
3 191 574725 574538 17 17 0
6
14
17
-8
7
29
6
-25
-1
-1
-10
-6
-23
12
13
0
46 191 49 190 16 16 0
7
-12
-1
26
-13
-12
-4
16
9
1
1
1
29
1
0
825 1271 567853 567407 47 47 0
-134
186
0
13573 15222 136991 138640 7 7 0
0
14890 15223 132681 133014 3 3 0
0
14890 15222 132317 132649 8 8 0
0
14890 15221 124868 124537 3 3 0
0
14890 15207 512396 512078 10 10 0
-260
0
14890 15198 435958 435649 61 61 0
-151
8
1
1
1
1
-14
-1
-5
-82
-29
0
14934 15198 13519 13784 44 44 0
44
-3
62
-24
11
-74
-25
0
196448 196780 435958 435625 28 28 0
73
-79
-1
0
196446 196772 512398 512071 61 61 0
75
-80
-6
-1
-1
-1
-1
14
1
5
105
0
196447 196756 132680 132989 57 57 0
74
-80
-6
-1
-1
-1
-1
14
1
5
81
30
0
196444 196756 124872 124560 59 59 0
77
-80
-6
-1
-1
-1
-1
14
1
5
81
30
0
196448 196756 138308 138616 57 57 0
73
-80
-6
-1
-1
-1
-1
14
1
5
81
30
0
196448 197109 132317 133002 102 102 0
73
-80
-6
-1
-1
-1
-1
14
1
5
81
30
-21
-1
-4
-1
-1
-1
-2
-1
-1
-3
-1
-1
-1
-1
-1
-5
-1
-1
-1
-1
-1
-1
-1
-12
-1
-1
10
260
0
196499 196759 13526 13787 43 43 0
20
-15
6
-67
-1
-1
-1
-1
12
10
5
0
196785 197109 132315 132638 20 20 0
262
0
196786 197109 124869 124547 14 14 0
261
0
196787 197109 138308 138629 13 13 0
260
0
196787 197120 512396 512063 4 4 0
0
197120 197378 13783 13526 42 42 0
121
-17
82
-5
16
0
197120 197430 124561 124869 65 65 0
20
30
-71
11
-29
-62
3
14
0
197120 197431 132624 132315 68 68 0
20
30
-71
11
-29
-62
3
14
0
197120 197429 132988 132681 64 64 0
20
30
-71
11
-29
-62
3
14
0
197120 197429 138615 138308 64 64 0
20
30
-71
11
-29
-62
3
14
0
197120 197429 512088 512396 66 66 0
25
-96
11
-29
-62
3
14
0
199832 200202 219855 219485 8 8 0
0
206324 206415 512658 512566 4 4 0
-9
0
212843 213315 488882 488410 41 41 0
0
214130 214231 487956 487855 3 3 0
-91
8
0
220234 220555 124546 124868 39 39 0
35
30
81
6
1
-13
-1
-1
-1
-1
-7
0
220234 220559 132639 132313 46 46 0
35
30
81
6
1
-13
-1
-1
-1
-1
-7
0
220234 220558 133003 132678 38 38 0
35
30
81
6
1
-13
-1
-1
-1
-1
-7
0
220234 220555 138630 138308 38 38 0
35
30
81
6
1
-13
-1
-1
-1
-1
-7
0
220248 220511 13784 13519 47 47 0
23
-4
98
1
11
-16
-1
-1
-1
-1
-67
4
0
220225 220556 512064 512397 44 44 0
43
112
6
1
-13
-1
-1
-1
-1
-7
0
220665 220739 474427 474353 0 0 0
0
310239 310570 124537 124868 1 1 0
0
310239 310571 133012 132680 2 2 0
0
310239 310570 138639 138308 2 2 0
0
310234 310575 132652 132311 10 10 0
5
-333
0
310262 310526 13784 13519 44 44 0
-24
-27
71
-13
26
-61
4
0
310230 310581 512055 512406 16 16 0
-82
267
0
312320 312393 438417 438344 0 0 0
0
312320 312393 138806 138733 0 0 0
0
330790 330879 512568 512660 4 4 0
-5
-77
-1
0
349122 349209 129811 129897 1 1 0
5
0
349127 349212 104970 105054 2 2 0
7
0
349721 350056 512399 512064 4 4 0
0
349723 350046 132680 133002 13 13 0
262
0
349724 350046 138308 138629 13 13 0
261
0
349724 350046 132317 132638 20 20 0
261
0
349724 349962 124868 124630 3 3 0
0
353313 353406 435526 435434 5 5 0
14
0
372441 372520 435434 435513 2 2 0
0
372689 373000 435958 435646 28 28 0
71
-81
-1
0
372740 373020 13526 13807 43 43 0
21
-14
6
-67
-1
-1
-1
-1
12
10
5
0
372669 373000 512415 512084 60 60 0
15
76
-82
-6
-1
-1
-1
-1
14
1
5
105
0
372689 372997 132681 132989 53 53 0
71
-82
-6
-1
-1
-1
-1
14
1
5
81
30
0
372689 372997 124868 124560 54 54 0
71
-82
-6
-1
-1
-1
-1
14
1
5
81
30
0
372689 372997 132317 132625 55 55 0
71
-82
-6
-1
-1
-1
-1
14
1
5
81
30
0
372689 372997 138308 138616 53 53 0
71
-82
-6
-1
-1
-1
-1
14
1
5
81
30
0
373036 373149 132891 133002 14 14 0
50
30
0
373036 373149 138518 138629 14 14 0
50
30
0
373023 373139 13671 13787 11 11 0
0
373154 373478 132679 133002 12 12 0
262
0
373155 373497 512397 512056 4 4 0
335
0
373156 373478 138308 138629 12 12 0
260
0
373156 373478 124868 124547 13 13 0
260
0
373156 373478 132317 132638 19 19 0
260
0
523385 523677 13807 13519 43 43 0
147
6
6
27
-61
4
0
523405 523721 512084 512396 29 29 0
29
106
6
1
0
523408 523721 124560 124868 28 28 0
20
31
81
6
1
0
523408 523721 132625 132317 34 34 0
20
31
81
6
1
0
523408 525546 138616 136483 177 177 0
20
31
81
6
1
-1950
4
0
523408 523721 132989 132681 27 27 0
20
31
81
6
1
0
523405 523721 435646 435958 41 41 0
157
7
1
1
0
528656 529308 133328 132681 89 89 0
-193
4
-80
3
-41
6
1
1
-14
-1
20
31
81
6
1
0
528972 529264 13807 13519 43 43 0
147
6
6
27
-61
4
0
528992 529308 512084 512396 29 29 0
29
106
6
1
0
528995 529309 132625 132316 34 34 0
20
31
81
6
1
0
528995 529309 124560 124869 28 28 0
20
31
81
6
1
0
528995 529308 138616 138308 27 27 0
20
31
81
6
1
0
528992 529309 435646 435959 41 41 0
157
7
1
1
0
529518 529861 435618 435958 49 49 0
-8
177
7
1
1
0
529548 529861 132625 132317 34 34 0
21
30
81
6
1
0
529545 529863 512084 512398 30 30 0
29
106
6
1
0
529548 530234 132989 132317 130 130 0
21
30
81
6
1
-175
11
3
15
1
3
4
1
1
5
1
1
2
1
1
5
3
1
34
30
-51
-1
-1
-2
-1
-1
24
6
1
-13
-1
-1
-1
-1
-7
0
529548 529866 124560 124873 29 29 0
21
30
81
6
1
0
529548 529861 138616 138308 27 27 0
21
30
81
6
1
0
529909 530234 435625 435958 43 43 0
-125
-1
-3
-1
-1
-1
-50
-1
0
529920 530234 133002 132681 71 71 0
34
30
-51
-1
-1
-2
-1
-1
24
6
1
-13
-1
-1
-1
-1
-7
0
529920 530234 124547 124868 72 72 0
34
30
-51
-1
-1
-2
-1
-1
24
6
1
-13
-1
-1
-1
-1
-7
0
530078 530234 512239 512396 31 31 0
-7
0
529920 530234 138629 138308 71 71 0
34
30
-51
-1
-1
-2
-1
-1
24
6
1
-13
-1
-1
-1
-1
-7
0
530385 530707 512074 512396 2 2 0
0
530382 530707 133005 132681 10 10 0
66
0
530382 530707 138632 138308 10 10 0
66
0
530383 530707 124545 124868 11 11 0
65
0
530380 530707 132643 132317 17 17 0
68
0
530708 530943 139821 139586 8 8 0
0
530708 530942 82295 82061 10 10 0
0
530708 530943 366642 366877 11 11 0
0
612272 612348 219284 219208 0 0 0
0
612272 612350 87099 87177 0 0 0
0
612274 612354 397119 397038 1 1 0
-76
0
631194 631521 138630 138308 23 23 0
35
30
81
6
1
0
631183 631521 124535 124868 27 27 0
46
30
81
6
1
0
631194 631521 132639 132317 30 30 0
35
30
81
6
1
0
631194 631523 133003 132679 23 23 0
35
30
81
6
1
0
631208 631477 13784 13519 40 40 0
23
-4
98
6
6
27
-61
4
0
631208 631521 435649 435958 42 42 0
154
7
1
1
0
631185 631522 512064 512397 30 30 0
43
112
6
1
0
>ChrII ChrV 791057 574781
1 130 574658 574533 17 17 0
-20
-1
-18
-8
-4
24
3
1
10
8
1
1
1
1
0
1 173 5874 6030 30 30 0
22
1
1
1
-21
-1
-7
-13
-1
20
1
8
9
28
1
1
1
1
1
1
1
1
1
1
1
1
0
1 179 574750 574567 26 26 0
-20
6
-8
14
1
4
6
25
1
1
6
6
-13
-31
-1
-1
-1
-1
-8
-1
-1
-1
-1
-1
-29
0
1 138 254 386 15 15 0
22
1
1
1
27
-16
-19
16
1
0
1 253 141 358 56 56 0
-22
7
6
9
-14
12
-7
18
9
1
6
-31
-4
-1
-1
-1
20
1
1
1
1
1
1
1
1
1
1
1
1
1
1
1
1
1
1
17
1
1
1
1
1
1
1
1
1
1
1
1
1
1
1
1
-32
0
2 146 574686 574536 16 16 0
7
32
3
-10
-1
-1
-29
-43
-1
-1
-1
-5
0
2 209 190 386 27 27 0
7
8
1
23
3
9
5
-7
4
-14
7
3
6
16
-39
11
-13
11
20
0
9 237 574778 574567 30 30 0
35
-5
4
30
1
1
1
8
16
19
5
8
1
1
1
24
1
1
1
-37
6
0
5 261 68 329 33 33 0
-23
-1
-1
17
25
-22
-8
12
13
1
26
1
-13
-13
-6
-6
21
1
1
-20
-1
-1
-1
-1
-1
-1
18
0
47 432 49 386 114 114 0
-6
-6
-29
6
-25
-1
-1
-1
-1
-1
-1
-1
-1
-1
-1
-1
-1
-1
-1
-1
-1
-1
-25
-31
4
-8
-1
-1
-1
-26
-1
-1
20
1
1
3
-15
5
32
1
1
1
1
1
1
1
1
1
1
1
1
1
1
1
1
1
1
1
1
1
1
1
1
1
1
1
1
1
1
1
1
1
1
1
1
1
1
1
1
1
1
1
1
1
1
1
1
1
1
1
1
1
1
1
1
1
1
1
1
1
1
1
1
19
1
28
1
1
1
13
0
116 309 5871 6053 28 28 0
-24
-13
5
-29
-1
-8
-1
12
23
1
1
1
1
1
1
1
1
1
1
6
7
1
4
1
-32
0
130 369 574781 574536 26 26 0
-38
-1
-1
-1
-1
-1
-1
-39
-1
-1
-5
-1
-36
5
6
3
6
6
1
4
30
11
-12
-12
0
162 487 49 371 44 44 0
-12
24
-9
9
18
-13
11
3
-20
-1
-1
21
-8
4
-9
-6
-6
-7
-6
-13
21
1
1
1
1
1
1
7
3
1
5
-29
-1
32
1
-11
-1
-1
15
0
197 447 574778 574535 31 31 0
-7
-30
7
-18
-3
-1
-42
-1
-1
-6
-6
21
3
1
16
12
1
4
6
1
1
1
1
29
1
1
13
0
242 432 5874 6053 20 20 0
-8
6
3
-23
8
31
20
5
26
1
22
1
1
1
13
0
265 492 574775 574566 36 36 0
-17
4
30
1
1
1
1
1
1
-18
-1
12
1
-13
-3
-1
28
1
1
1
4
1
1
6
26
13
1
1
1
1
1
1
-22
-1
-5
11
0
305 478 5878 6051 21 21 0
11
-7
-6
30
-11
-1
-1
-30
12
16
9
26
4
-7
0
340 487 5871 6016 16 16 0
-11
15
-36
-3
-1
20
1
1
3
-16
19
3
0
2217 2615 510448 510842 22 22 0
380
1
1
1
0
3701 4024 512398 512074 11 11 0
-262
0
3702 4034 132680 133012 2 2 0
0
3703 4035 124868 124536 1 1 0
0
3703 4034 138308 138639 2 2 0
0
3703 4034 132317 132648 6 6 0
0
3747 4011 13519 13784 43 43 0
44
-3
62
-24
11
-74
-25
0
47998 48382 176567 176951 22 22 0
0
76668 77274 210515 211121 12 12 0
0
185311 185571 13787 13526 40 40 0
127
6
6
-16
-1
-1
-1
-1
68
-4
16
0
185314 185622 138616 138308 56 56 0
21
30
81
6
1
-13
-1
-1
-1
-1
-7
79
0
185314 185632 132989 132669 59 59 0
21
30
81
6
1
-13
-1
-1
-1
-1
-7
79
-75
-1
0
185314 185627 132625 132311 57 57 0
21
30
81
6
1
-13
-1
-1
-1
-1
-7
79
-74
0
185314 185622 124560 124868 55 55 0
21
30
81
6
1
-13
-1
-1
-1
-1
-7
79
0
185290 185622 435625 435958 26 26 0
-182
-1
79
0
185280 185633 512053 512408 64 64 0
60
106
6
1
-13
-1
-1
-1
-1
-7
79
-80
0
185839 186179 512402 512062 5 5 0
0
185844 186167 132680 133002 10 10 0
261
0
185841 186110 124872 124604 4 4 0
264
0
185845 186167 138308 138629 10 10 0
260
0
185845 186167 132317 132638 16 16 0
260
0
185845 186168 435958 435635 65 65 0
-151
8
1
1
1
1
-14
-1
-5
-107
0
185889 186157 13519 13787 44 44 0
44
-3
62
-24
11
-98
0
186303 186384 29231 29314 2 2 0
-77
-1
0
186304 186384 125320 125401 1 1 0
-76
0
186439 186512 512648 512575 0 0 0
0
186523 186865 82060 82402 6 6 0
0
186524 186864 139587 139927 5 5 0
0
186524 186864 366876 366536 8 8 0
0
209923 210233 132681 132989 9 9 0
260
30
0
209917 210524 132311 133002 115 115 0
266
30
-22
-1
-1
-1
-1
-1
-1
-1
-1
-1
-1
-1
-1
-1
-1
-1
-1
-5
-4
-1
-1
-1
-1
-1
-1
-1
-1
-6
-1
-1
-1
-1
-1
-1
-1
-4
-1
-5
-1
-1
-1
-1
-1
-1
-1
-1
-1
-1
-1
-1
-1
-1
-1
-1
-1
-1
-1
-1
-1
-1
-1
-1
-1
-1
-1
-1
-1
-1
-3
-1
-1
-1
-1
-1
-1
-1
-1
-1
-1
-1
-1
-2
-1
-1
-1
-1
-1
206
0
209923 210233 124868 124560 10 10 0
260
30
0
209916 210236 512402 512084 12 12 0
7
284
0
209923 210233 138308 138616 9 9 0
260
30
0
209967 210256 13519 13807 45 45 0
44
-3
62
-24
11
0
210256 210535 512342 512063 4 4 0
0
210256 210524 124814 124547 12 12 0
206
0
210256 210524 138362 138629 11 11 0
206
0
210256 210514 13529 13787 42 42 0
34
-3
62
25
-8
-100
0
210637 210726 487956 487867 0 0 0
0
327829 328161 512064 512396 0 0 0
0
327839 328163 138629 138306 10 10 0
63
0
327839 328161 133002 132681 10 10 0
63
0
327839 328161 124547 124868 11 11 0
63
0
327839 328165 132638 132313 18 18 0
63
0
328759 328848 442672 442765 6 6 0
-9
-1
-4
-73
0
383841 383934 435526 435434 5 5 0
14
0
622804 622888 87091 87174 3 3 0
9
0
622815 622897 397119 397037 2 2 0
0
622815 622895 219282 219200 2 2 0
-75
-1
0
786637 787035 510842 510448 26 26 0
17
1
1
1
0
789681 790126 567407 567853 50 50 0
128
-154
-32
0
790713 791055 318 49 105 105 0
-23
-1
-1
-1
-1
-1
-1
-1
22
5
-22
-6
14
1
-21
16
1
1
3
-49
13
6
14
8
20
1
1
1
1
1
1
1
1
1
1
1
1
1
1
1
1
1
1
1
1
1
1
1
1
1
1
1
1
1
1
1
1
1
1
1
1
1
1
1
1
1
1
1
1
1
1
1
1
1
1
1
1
1
1
1
1
1
1
1
1
1
1
1
1
1
1
1
1
1
1
8
1
0
790715 791055 351 49 75 75 0
-21
15
7
-7
-11
-1
-1
-20
-1
-8
-1
-1
-1
24
-24
11
-23
-1
-1
-3
-26
11
1
5
16
1
1
6
1
13
30
1
1
1
1
1
1
1
1
1
1
1
1
1
1
1
1
1
1
1
1
1
1
1
1
1
1
1
1
1
1
1
1
1
1
1
1
1
1
1
1
1
0
790715 790860 6018 5871 17 17 0
-21
15
7
-7
-11
-1
-1
-20
-1
-8
-1
24
1
1
23
9
0
790713 790876 574624 574781 20 20 0
-9
-5
-6
-1
25
1
1
1
1
18
11
14
1
-16
-1
29
1
20
0
790715 791055 373 49 56 56 0
-12
8
21
1
1
1
1
18
1
1
1
1
1
1
1
1
1
1
37
1
1
1
1
20
9
14
1
1
1
5
-28
-1
-1
-29
-1
-1
-3
11
25
1
-19
-3
-4
-14
-22
-1
-1
-3
0
790713 790944 574542 574781 34 34 0
-13
-11
15
7
-11
-4
-6
-27
-1
-1
-1
21
7
1
1
3
26
1
7
-27
-1
-1
-1
-1
-1
-1
-1
-1
-13
27
0
790715 790903 6053 5871 22 22 0
19
-14
10
-7
19
1
4
37
1
1
1
1
-19
-1
-1
11
-7
5
0
790732 790981 574533 574781 26 26 0
18
7
7
1
-23
-16
6
6
33
1
30
-19
-1
-17
-27
-1
-4
0
790823 791041 6053 5871 53 53 0
-32
24
16
-13
-1
-1
11
6
-26
-3
-1
29
1
1
1
1
1
1
1
1
1
1
1
1
1
1
1
1
1
1
1
1
1
1
1
1
1
1
1
1
1
1
1
1
1
1
1
1
1
1
0
790844 791057 386 188 29 29 0
24
10
-21
-1
-1
-3
28
1
7
6
1
1
3
1
20
1
1
1
-9
32
6
20
1
1
1
0
790762 791006 574535 574781 32 32 0
-26
-13
-1
-1
17
1
1
10
-17
-1
-1
25
1
1
1
1
-26
-1
-1
-3
11
12
-26
-8
-6
-6
20
10
0
790788 791029 574538 574775 26 26 0
-12
-1
-1
17
6
14
-11
-4
45
-7
-13
11
12
1
9
1
1
1
-25
12
-26
5
0
790829 791057 386 171 34 34 0
7
5
-15
11
1
1
21
1
1
27
5
-12
-1
13
21
1
1
1
-15
-1
-1
-1
-1
-1
-1
29
1
1
1
1
1
13
5
0
790859 791057 574533 574733 17 17 0
-5
-5
14
13
35
19
1
1
-18
-1
-13
-13
-1
-1
-5
49
0
790799 791057 574533 574763 39 39 0
-5
13
6
14
7
1
13
16
20
1
-13
28
4
34
1
-13
12
1
23
1
1
1
1
1
1
1
1
1
1
1
1
1
3
1
0
790923 791057 6053 5910 19 19 0
-24
-1
-1
-1
-1
-1
-1
-1
57
1
4
6
-30
-1
-1
-1
-1
0
790881 791053 6053 5871 28 28 0
-25
-2
-7
-1
21
20
1
16
1
7
6
1
-35
-1
-1
-1
-1
-1
-1
-1
-1
-1
-1
-1
-1
-26
0
>ChrVI ChrV 298147 574781
2 111 574669 574556 14 14 0
37
1
1
1
1
-15
-1
-1
-1
-8
-6
-5
-23
-1
0
1 2411 574778 572529 300 300 0
10
3
1
24
1
1
1
1
15
1
12
1
1
-12
-24
4
-20
-22
20
1
1
1
1
1
1
1
1
1
1
1
1
1
1
1
1
1
1
1
1
1
1
1
1
1
1
1
1
1
1
1
1
1
1
1
1
1
1
1
1
1
1
1
1
1
1
1
14
1
1
1
1
1
1
1
1
1
-28
-1
-1
-1
-1
-1
-1
-9
-1
-1
-1
-5
26
1
1
1
1
1
1
1
1
1
1
1
1
1
1
1
1
1
1
1
1
1
1
1
1
1
1
1
1
1
1
1
1
1
1
1
1
1
1
1
1
1
1
1
1
1
1
1
1
1
1
1
1
1
1
1
1
1
1
1
1
1
1
2
1
5
2
1
1
1715
1
1
3
1
1
1
1
1
2
1
1
5
1
1
1
1
1
6
1
1
1
1
1
1
1
1
2
1
1
2
1
1
1
1
1
0
1 5866 55 5887 119 119 0
7
8
1
24
1
1
3
-12
-13
-5
27
-25
30
5
5
8
1
-25
7
27
1
12
1
1
16
1
17
-12
-1
-1
-3
-14
-1
-12
-1
-1
25
1
1
1
1
1
1
1
1
1
1
1
1
1
1
1
1
1
1
1
1
1
1
1
1
1
1
2
1
5
2
1
1
-63
2191
-2506
-1
-1
-1
-1
138
-333
-250
-1
-1
0
80 2387 5871 8068 198 198 0
10
1
4
-12
-6
13
-28
-1
-9
-6
43
3
1
20
1
1
1
1
1
1
1
1
1
1
1
1
1
1
1
1
1
1
1
1
1
1
1
1
1
1
1
1
1
1
1
1
1
1
1
1
1
1
1
1
1
7
1
1
5
1
25
1
1
1
1
1
1
1
1
1
1
1
1
1
1
1
1
1
1
1
1
1
1
1
1
1
1
1
1
1
1
1
1
1
1
1
1
1
1
1
1
1
1
1
1
1
1
1
1
1
1
1
1
1
1
1
1
2
1
5
2
1
1
-63
-1795
3
0
179 364 49 235 20 20 0
24
1
13
-17
-7
-1
-1
-1
23
1
5
-25
-4
-1
-1
-1
34
6
1
0
2413 4032 572407 570790 8 8 0
220
304
0
2413 3514 8394 9495 65 65 0
220
-731
0
4208 5671 569447 567973 36 36 0
-1035
-1
-1
-1
-1
-1
-1
-1
-1
-1
-155
0
4208 5233 11001 12031 55 55 0
-931
-1
-1
-1
-1
0
49202 49290 438340 438426 3 3 0
80
4
0
49207 49289 138734 138814 2 2 0
75
4
0
94467 94837 219855 219485 8 8 0
0
95173 95256 512575 512660 2 2 0
-76
-1
0
113871 113955 512661 512576 2 2 0
-12
0
114045 114365 435959 435638 29 29 0
73
-80
-1
-84
4
0
132236 132509 435626 435908 27 27 0
-147
-3
-1
-1
-1
-1
-1
-3
-23
-1
79
0
132571 132776 435757 435958 31 31 0
46
7
1
1
0
132604 132777 512224 512397 3 3 0
0
132602 132776 138482 138308 3 3 0
0
132602 132778 132855 132679 3 3 0
0
132602 132776 124694 124868 3 3 0
0
132602 132776 132491 132317 9 9 0
0
133523 133815 13807 13519 41 41 0
147
6
6
27
-61
4
0
133543 133859 512084 512396 29 29 0
29
106
6
1
0
133546 133859 124560 124868 27 27 0
21
30
81
6
1
0
133546 133859 132625 132317 33 33 0
21
30
81
6
1
0
133546 133859 132989 132681 26 26 0
21
30
81
6
1
0
133546 135684 138616 136483 168 168 0
21
30
81
6
1
-1950
4
0
133523 133859 435626 435958 46 46 0
177
7
1
1
0
138864 139453 133258 132674 67 67 0
-123
4
-80
3
-41
6
36
30
81
6
1
0
139110 139402 13807 13519 41 41 0
147
6
6
27
-61
4
0
139130 139446 512084 512396 29 29 0
29
106
6
1
0
139133 139446 132625 132317 33 33 0
21
30
81
6
1
0
139133 139448 138616 138306 26 26 0
21
30
81
6
1
0
139133 139460 124560 124881 30 30 0
21
30
81
6
1
176
0
139110 139446 435626 435958 46 46 0
177
7
1
1
0
159092 159959 283635 284502 48 48 0
753
-5
25
-6
0
165935 166258 132316 132638 17 17 0
261
0
165935 166258 124869 124547 11 11 0
261
0
165936 166258 138308 138629 10 10 0
260
0
165936 166268 512396 512064 1 1 0
0
165936 166258 132681 133002 10 10 0
260
0
290800 291249 567405 567853 46 46 0
134
0
291631 292426 5705 4869 83 83 0
8
2
-72
-207
-1
-1
-1
-1
-1
-1
-1
-1
-1
-1
-1
-1
-1
-1
-1
-1
-1
-1
-1
-1
107
33
1
1
1
1
1
1
1
1
1
-33
-1
-1
-1
-1
-1
-1
-1
-1
-3
-1
-1
-1
-1
-1
-1
-9
-1
-1
-1
-1
-1
-1
-1
-1
-1
-1
-36
-1
-1
-1
-1
0
291649 292426 567973 568799 63 63 0
-270
-1
-1
-1
-1
-1
-1
-1
-1
-1
-1
-1
-1
-1
-1
-1
-1
-1
-1
-1
-1
-1
-182
-1
-1
-1
-1
-1
-1
-1
-1
-3
-1
-1
-1
-1
-1
-1
-9
-1
-1
-1
-1
-1
-1
-1
-1
-1
-1
0
292109 292418 11971 11657 14 14 0
-38
-1
-1
-1
-1
0
292418 293529 11525 10332 146 146 0
-327
-1
-1
-1
-1
-1
-1
-1
-1
-1
-1
-1
-1
-1
-1
-1
-301
-1
-1
-1
-1
-1
-1
-1
-1
-1
-1
-1
-1
-24
-1
-1
-1
-1
-1
-1
-1
-1
-1
-1
-1
-1
-2
-1
-1
-1
-1
-4
-1
-285
-1
-1
-1
-1
-1
-1
-3
-1
-1
-1
-1
-1
-1
-1
-1
-1
-1
-4
-78
-1
-1
-1
-1
-1
-1
-1
-1
-1
-1
-1
-1
-1
0
292418 293529 568923 570116 102 102 0
-327
-1
-1
-1
-1
-1
-1
-1
-1
-1
-1
-1
-1
-1
-1
-1
-301
-1
-1
-1
-1
-1
-1
-1
-1
-1
-1
-1
-1
-24
-1
-1
-1
-1
-1
-1
-1
-1
-1
-1
-1
-1
-2
-1
-1
-1
-1
-4
-1
-285
-1
-1
-1
-1
-1
-1
-3
-1
-1
-1
-1
-1
-1
-1
-1
-1
-1
-4
-78
-1
-1
-1
-1
-1
-1
-1
-1
-1
-1
-1
-1
-1
0
292428 292926 4735 4221 22 22 0
-317
-1
-1
-1
-1
-1
-1
-1
-1
-1
-1
-1
-1
-1
-1
-1
0
293463 293654 4219 4042 20 20 0
58
1
2
1
1
3
1
3
1
1
4
5
1
4
0
293599 297992 570273 574781 407 407 0
-118
-1
-1
-1
-1
-1
-1
-1
-1
-1
-1
-1
-1
-1
-1
-1
-1
-1
-1
-361
-1
-1
-1
-1
-1
-1
-1
-1
-1
-1
-1
-1
-1
-1
-1
-1
-1
-1
-1
-1
-1
-1
-1
-1
-1
-1
-1
-1
-1
-1
-950
138
-521
-1
-1
-1
-1
-1
-1
-1
-1
-1
-1
-1
-1
-1
-1
-1
-1
-1
-6
-1
-1
-1
-1
-2
-2
-1
-1
-1
-1
-1
-1
-1
-1
-1
-1
-1
456
1
1
1
1
1
1
1
1
1
1
1
1
1
1
1
1
1
1
1
1
1
1
1
5
1
1
1
1
1
1
1
1
1
1
1
763
-5
-406
-1
-1
-103
-30
-1
-1
115
1
1
4
1
-127
-1
-1
-66
-1
-1
-1
-1
-1
-1
-1
-1
-1
-1
-1
-1
-1
-1
-1
-1
-1
-1
-1
-1
-1
-1
-1
-1
-1
-1
-1
-1
-1
-1
-1
-1
-1
-1
-1
-1
-1
-1
-1
-1
-1
-1
-1
-1
-1
-1
-1
-1
-1
-1
-1
-1
-1
-1
-1
-1
-1
-1
-1
-1
-1
-6
-1
-1
-1
-24
-1
-4
48
15
-21
-1
30
1
1
1
1
1
9
16
1
0
293602 294076 10172 9679 36 36 0
-115
-1
-1
-1
-4
-1
-1
-1
-1
-1
-1
-1
-1
-1
-1
-1
-3
-1
-1
0
294070 296121 4041 2001 122 122 0
-956
-687
-4
-1
-1
-2
-1
-4
-1
-2
-4
-1
-5
-66
-1
-1
-1
-1
-1
-1
-1
-1
-1
-1
-1
139
1
1
1
1
1
1
1
1
1
1
1
3
1
1
1
1
1
1
1
3
1
1
1
6
1
1
1
1
6
5
1
1
1
1
1
0
294584 296108 9495 7969 160 160 0
-152
-291
809
-4
0
295680 295870 572728 572918 31 31 0
0
295690 296039 572558 572907 54 54 0
0
295680 295942 572656 572918 39 39 0
0
295771 295961 2423 2233 10 10 0
0
295899 296182 2403 2120 35 35 0
0
295841 298091 2425 61 265 265 0
-337
-1
-1
-1
-1
-1
-1
-1
-1
-1
-1
-1
-1
-1
-1
-1
-1
-1
-1
-1
-1
-1
-1
-1
-1
-1
-1
-1
-1
-1
-1
-1
-1
-1
-1
-1
-1
-1
-1
-1
-1
-1
-1
-1
-1
-1
-1
-1
-1
-1
-1
-1
-1
-1
-1
-1
-1
-1
-1
-1
-1
-1
-1
-1
-1
-1
-1
-1
-1
-6
-1
-1
-1176
-1
-1
-103
-30
-1
-1
115
1
1
4
1
-127
-1
-1
-1
61
1
1
2
3
10
-7
-5
-37
-1
-1
-1
-5
-6
-1
22
25
1
4
7
1
1
3
24
-14
-1
-11
-26
-1
-1
-1
9
-33
-1
-1
-1
-1
-1
-1
-16
-1
-1
-1
-1
-1
-1
-1
-1
-1
-1
-1
-1
-1
-1
-1
-1
-1
-1
-1
-1
-1
-1
-1
-1
-1
-1
-1
-1
-1
-1
22
1
0
295692 296121 8097 7668 78 78 0
178
-4
0
295680 298024 8181 5871 236 236 0
262
-4
-1413
-1
-1
-103
-30
-1
-1
115
1
1
4
1
-127
-1
-1
-1
53
1
1
1
4
5
7
1
1
1
1
1
-25
-1
-1
-1
-1
-1
-1
-1
25
1
1
9
2
7
1
1
7
-25
-1
-1
-1
-8
-1
35
1
1
1
1
1
1
1
1
1
1
1
1
1
1
1
1
1
1
1
1
1
1
1
1
1
1
1
1
1
1
1
1
1
-26
0
297807 298026 280 49 27 27 0
38
7
-26
-4
-10
-12
-1
-27
-1
-8
-1
-12
-2
-6
-1
-1
-3
-19
36
1
0
296194 298108 572918 574772 180 180 0
754
-5
-404
-1
-1
-105
-30
-1
-1
110
1
1
9
1
-127
-1
-1
53
1
1
1
4
5
7
1
1
1
1
1
1
1
1
1
1
1
32
13
16
-14
34
1
4
-14
7
18
-11
35
1
1
1
1
1
1
1
1
1
1
1
1
1
1
1
1
1
1
1
1
1
1
1
1
1
1
1
1
1
1
1
1
1
11
1
1
1
1
1
1
1
0
297922 298091 6053 5882 18 18 0
-12
-1
-12
-2
-5
10
5
6
-38
-1
-9
-1
-1
29
1
3
18
1
0
297884 298070 6053 5871 25 25 0
7
-21
9
1
1
16
1
-12
9
27
-29
-1
-1
-1
-1
19
1
7
0
>ChrIII ChrIX 307923 452448
77646 77719 64473 64546 0 0 0
0
79243 79565 115286 114965 9 9 0
260
0
79243 79565 109660 109339 11 11 0
260
0
79720 79920 109128 109328 3 3 0
0
79937 80060 115287 115410 2 2 0
0
113360 113694 236915 236563 47 47 0
-73
-2
-96
-1
-1
-1
-1
-1
-1
-1
-1
-1
-1
-1
-1
-1
-1
-1
-1
89
0
113382 113690 109352 109660 60 60 0
21
30
81
6
1
-13
-1
-1
-1
-1
-7
79
0
113382 113690 114978 115286 60 60 0
21
30
81
6
1
-13
-1
-1
-1
-1
-7
79
0
113361 113633 139394 139121 24 24 0
-30
-24
207
0
132031 132305 236859 236567 43 43 0
-15
-4
-79
-4
-2
-4
-1
-1
-1
-1
-1
-1
-4
-1
-3
-1
-1
-1
-1
94
0
138974 144934 115288 109329 22 22 0
3613
0
146466 146551 139585 139500 2 2 0
0
146711 147031 236567 236906 42 42 0
-36
39
-99
-1
-1
-1
-1
-1
-1
-1
-1
-1
-1
-1
-1
-1
-1
-1
-1
-86
-2
0
146711 147015 109660 109355 59 59 0
-36
37
-80
-6
-1
-1
-1
-1
14
1
5
81
30
0
146709 147015 115288 114981 59 59 0
-38
37
-80
-6
-1
-1
-1
-1
14
1
5
81
30
0
146767 147031 139121 139386 25 25 0
14
-206
-22
0
221746 222073 114965 115291 10 10 0
63
0
221746 222068 109339 109660 11 11 0
63
0
289415 289645 139152 139387 29 29 0
-35
-41
-1
-112
-17
0
289911 289990 109111 109031 1 1 0
-74
0
289911 289990 258641 258561 1 1 0
-74
0
301555 302683 1129 1 71 71 0
-17
-1
305
3
28
-264
-6
-2
7
5
2
1
-474
-6
0
303634 304008 446464 446809 55 55 0
86
1
1
1
1
1
1
1
1
1
1
1
1
1
1
1
1
1
1
1
1
1
1
1
1
1
1
1
1
-141
-1
9
-3
81
1
0
304235 304900 446840 447558 62 62 0
-158
-1
-1
-1
-1
-1
-1
-1
-1
-1
-1
-1
-1
-1
-1
-1
-1
-1
-1
-1
-1
-182
-1
-1
-1
-1
-1
-1
-1
-1
-3
-1
-1
-1
-1
-1
-1
-9
-1
-1
-1
-1
-1
-1
-1
-1
-1
-1
-36
-1
-1
-1
-1
0
304892 305400 447682 448207 23 23 0
-176
-152
-1
-1
-1
-1
-1
-1
-1
-1
-1
-1
-1
-1
-1
-1
-1
0
305935 306126 448209 448386 20 20 0
58
1
2
1
1
3
1
3
1
1
4
5
1
4
0
306542 306717 448387 448560 10 10 0
147
1
0
306708 306841 448893 449027 8 8 0
-47
0
>ChrXII-2 ChrIX 574216 452448
85898 86213 114971 115288 63 63 0
28
-26
4
-30
49
8
1
-13
-1
-1
-1
-1
-7
-53
3
28
2
-24
-1
5
2
-12
0
92906 93198 109660 109372 26 26 0
176
1
5
81
0
92904 93219 115288 114978 28 28 0
178
1
5
81
30
0
92963 93222 139121 139376 34 34 0
94
1
1
1
1
5
-123
-21
0
92906 93222 236567 236896 45 45 0
152
-6
-1
-1
-5
-5
-1
-1
-3
-1
-1
-1
-1
-97
-2
0
115976 116172 109128 109324 5 5 0
0
116173 116486 109660 109352 27 27 0
176
1
5
81
30
0
116173 116486 115286 114978 27 27 0
176
1
5
81
30
0
116230 116489 139121 139376 33 33 0
94
1
1
1
1
5
-123
-21
0
116173 116489 236567 236896 42 42 0
152
-6
-1
-1
-5
-5
-1
-1
-3
-1
-1
-1
-1
-97
-2
0
116515 116825 109660 109352 10 10 0
260
30
0
116514 116825 115287 114978 10 10 0
261
30
0
116882 117005 115287 115410 2 2 0
0
139881 140066 109660 109475 4 4 0
0
139881 140066 115286 115101 5 5 0
0
140066 140377 236567 236896 42 42 0
75
-99
-1
-1
-1
-1
-1
-1
-1
-1
-1
-1
-1
-1
-1
-1
-1
-1
-86
-2
0
140066 140374 109660 109352 61 61 0
73
-80
-6
-1
-1
-1
-1
14
1
5
81
30
0
140066 140374 115286 114978 61 61 0
73
-80
-6
-1
-1
-1
-1
14
1
5
81
30
0
140123 140377 139121 139376 22 22 0
14
-207
-21
0
174393 174719 114964 115288 8 8 0
35
30
0
174393 174717 109338 109660 7 7 0
35
30
0
221074 221170 250153 250250 4 4 0
-12
0
221086 221169 228828 228745 2 2 0
0
280275 280359 98501 98584 1 1 0
5
0
280278 280359 115423 115504 1 1 0
0
283543 283623 64545 64466 2 2 0
73
0
304437 304777 236915 236554 50 50 0
-73
-2
-89
-1
-1
-1
-1
-1
-1
-1
-1
-1
-1
-1
-1
-1
-1
-2
-1
-170
-1
0
304438 304709 139394 139121 27 27 0
-32
-22
0
304827 305021 115298 115104 6 6 0
0
304839 305021 109660 109478 2 2 0
0
305020 305356 109661 109327 10 10 0
261
30
0
305021 305345 115286 114964 5 5 0
260
30
0
305355 305509 109483 109329 0 0 0
0
305355 305509 115109 114955 2 2 0
0
444489 444833 109318 109661 4 4 0
8
0
444501 444832 114955 115286 2 2 0
0
457619 457950 109329 109660 2 2 0
0
457619 457950 114955 115286 1 1 0
0
528323 528406 228745 228828 1 1 0
0
528323 528410 250249 250162 3 3 0
0
528567 528825 139134 139394 20 20 0
-207
-21
0
528504 528826 236566 236915 49 49 0
-42
-1
-1
-1
-1
-1
-1
-2
-1
25
-88
-1
-1
-1
-1
-1
-1
-1
-1
-1
-1
-1
-1
-1
-1
-1
-1
-97
-2
0
539115 540244 1129 1 82 82 0
-17
-1
334
-264
-6
-2
7
5
2
1
-295
-117
4
-46
9
1
1
0
543109 543600 431911 432402 6 6 0
0
549068 550068 408487 409487 112 112 0
0
550245 550602 409814 410171 50 50 0
0
550625 550815 409981 410171 22 22 0
-5
5
0
550838 551028 409981 410171 22 22 0
-5
5
0
551051 551241 409981 410171 22 22 0
-5
5
0
567088 568218 1129 1 81 81 0
-17
-1
334
-264
-6
-2
7
5
2
1
-412
4
-46
9
1
1
0
569776 570441 446840 447558 57 57 0
-158
-1
-1
-1
-1
-1
-1
-1
-1
-1
-1
-1
-1
-1
-1
-1
-1
-1
-1
-1
-1
-182
-1
-1
-1
-1
-1
-1
-1
-1
-3
-1
-1
-1
-1
-1
-1
-9
-1
-1
-1
-1
-1
-1
-1
-1
-1
-1
-36
-1
-1
-1
-1
0
570433 570940 447682 448207 25 25 0
-138
-38
-152
-1
-1
-1
-1
-1
-1
-1
-1
-1
-1
-1
-1
-1
-1
-1
0
571477 571668 448209 448386 20 20 0
58
1
2
1
1
3
1
3
1
1
4
5
1
4
0
572084 572261 448387 448560 17 17 0
114
23
12
1
0
572252 572386 448893 449027 7 7 0
0
>ChrXII-1 ChrIX 461703 452448
31 262 452448 452259 61 61 0
39
1
-17
-13
-8
30
1
1
1
18
1
1
1
1
1
1
1
1
1
1
1
1
1
1
1
1
1
1
1
13
1
1
1
1
1
1
1
1
1
1
1
1
1
1
1
1
1
1
1
1
1
1
2
-24
-1
-1
-1
-1
0
13 262 452447 452259 84 84 0
7
-6
7
-19
22
5
1
4
7
-28
-1
-1
-1
20
1
1
1
1
1
1
1
1
1
1
1
1
1
1
1
1
1
1
1
1
1
1
1
1
1
1
1
1
1
1
1
1
1
1
1
1
1
1
1
1
13
1
1
1
1
1
1
1
1
1
1
1
1
1
1
1
1
1
1
1
1
1
1
2
-24
-1
-1
-1
-1
0
133 318 452446 452259 16 16 0
6
19
-34
-12
6
-12
-6
23
1
-18
-15
-8
0
206 354 452448 452308 30 30 0
-20
-11
9
-23
-1
-1
-1
-12
-1
-1
-1
26
1
1
1
1
1
1
1
1
1
1
1
1
1
1
1
19
0
690 970 446820 446547 32 32 0
10
27
1
67
1
1
1
1
-16
0
83205 83476 139394 139121 27 27 0
-30
-24
0
159446 159643 109328 109130 15 15 0
-28
0
359326 359449 115410 115287 1 1 0
0
359466 359666 109328 109128 6 6 0
0
412450 412574 115411 115287 2 2 0
0
412676 412990 109352 109661 27 27 0
21
30
81
6
1
0
412676 412989 114978 115286 27 27 0
21
30
81
6
1
0
412673 412932 139376 139121 33 33 0
-12
-24
122
1
1
1
1
6
0
412673 412989 236896 236567 44 44 0
-54
-2
-96
-1
-1
-1
-1
-4
-1
-1
-2
-7
-1
-1
7
0
412988 413130 109273 109131 5 5 0
0
413149 413231 98506 98588 1 1 0
0
413150 413231 115427 115507 1 1 0
73
0
437314 437640 114963 115288 7 7 0
65
0
437311 437638 109334 109660 9 9 0
68
0
>ChrX ChrIX 731227 452448
1 142 452412 452261 16 16 0
-29
12
-24
-1
-22
-1
-5
-5
-4
-3
-1
-24
-1
10
0
3 174 452429 452259 27 27 0
-21
-1
-1
-1
-1
-18
-1
-1
-1
14
1
1
5
1
-24
-5
13
12
2
8
1
1
1
22
-13
0
67 191 452448 452326 17 17 0
-19
-1
-5
25
1
28
1
1
1
1
1
1
-24
-1
-1
-1
0
536 805 446815 446547 33 33 0
31
1
45
-36
8
-7
-1
0
13573 15221 110977 109329 12 12 0
0
14890 15223 115286 114953 4 4 0
0
196268 196347 115506 115427 0 0 0
0
196268 196350 98586 98504 0 0 0
0
196448 196778 236567 236915 42 42 0
75
-99
-1
-1
-1
-1
-1
-1
-1
-1
-1
-1
-1
-1
-1
-1
-1
-1
-86
-2
0
196446 196756 115288 114978 58 58 0
75
-80
-6
-1
-1
-1
-1
14
1
5
81
30
0
196448 196756 109660 109352 58 58 0
73
-80
-6
-1
-1
-1
-1
14
1
5
81
30
0
196505 196781 139121 139398 23 23 0
14
-207
-21
0
196787 197109 115286 114965 12 12 0
260
0
196787 197109 109660 109339 14 14 0
260
0
197120 197429 109353 109660 65 65 0
20
30
-71
11
-29
-62
3
14
0
197120 197429 114979 115286 64 64 0
20
30
-71
11
-29
-62
3
14
0
197273 197429 236722 236567 16 16 0
83
0
220234 220555 109338 109660 39 39 0
35
30
81
6
1
-13
-1
-1
-1
-1
-7
0
220234 220556 114964 115287 39 39 0
35
30
81
6
1
-13
-1
-1
-1
-1
-7
0
310239 310574 114955 115290 1 1 0
0
310239 310570 109329 109660 2 2 0
0
312311 312407 139585 139489 4 4 0
8
-84
0
349721 350046 115289 114965 12 12 0
264
0
349724 350046 109660 109339 14 14 0
261
0
353408 353487 115426 115505 0 0 0
0
353409 353487 98507 98585 0 0 0
0
372358 372438 98587 98507 0 0 0
0
372359 372439 115506 115426 0 0 0
0
372688 373000 236566 236896 43 43 0
76
-99
-1
-1
-1
-1
-1
-1
-1
-1
-1
-1
-1
-1
-1
-1
-1
-1
-86
-2
0
372755 372985 139130 139360 21 21 0
5
-207
0
372689 372997 109660 109352 54 54 0
71
-82
-6
-1
-1
-1
-1
14
1
5
81
30
0
372689 372997 115286 114978 54 54 0
71
-82
-6
-1
-1
-1
-1
14
1
5
81
30
0
373021 373150 139256 139387 6 6 0
-85
-21
0
373036 373149 115076 114965 14 14 0
50
30
0
373155 373478 115287 114965 11 11 0
261
0
373156 373478 109660 109339 13 13 0
260
0
523216 523299 98587 98504 0 0 0
0
523217 523296 115506 115427 0 0 0
0
523405 523721 236896 236567 45 45 0
-54
-2
-96
-1
-1
-1
-1
-4
-1
-1
-2
-7
-1
-1
7
0
523408 523721 114978 115286 28 28 0
20
31
81
6
1
0
523408 525546 109352 111485 183 183 0
20
31
81
6
1
-1950
4
0
523405 523664 139376 139121 34 34 0
-12
-24
122
1
1
1
1
6
0
528656 529308 114639 115286 92 92 0
-193
4
-80
3
-41
4
1
1
-16
-1
20
31
81
6
1
0
528992 529308 236896 236567 45 45 0
-54
-2
-96
-1
-1
-1
-1
-4
-1
-1
-2
-7
-1
-1
7
0
528995 529308 109352 109660 28 28 0
20
31
81
6
1
0
528992 529251 139376 139121 34 34 0
-12
-24
122
1
1
1
1
6
0
529545 529861 236896 236567 45 45 0
-54
-2
-96
-1
-1
-1
-1
-4
-1
-1
-2
-7
-1
-1
7
0
529548 529867 114978 115292 29 29 0
21
30
81
6
1
0
529548 529861 109352 109660 28 28 0
21
30
81
6
1
0
529912 530177 139394 139121 35 35 0
-30
-24
-74
-1
-1
-2
-1
-1
0
529911 530237 236915 236564 56 56 0
-73
-2
-50
-1
-3
-1
-1
-1
-28
-1
-1
-1
-1
-1
-1
-1
-1
-1
-1
-1
-1
-1
-1
-1
-1
0
529920 530345 114965 115375 103 103 0
34
30
-51
-1
-1
-2
-1
-1
24
6
1
-13
-1
-1
-1
-1
-7
152
1
1
1
1
1
1
1
1
1
1
1
1
1
1
1
1
1
1
4
2
67
0
529920 530234 109339 109660 72 72 0
34
30
-51
-1
-1
-2
-1
-1
24
6
1
-13
-1
-1
-1
-1
-7
0
530383 530707 114963 115286 9 9 0
65
0
530380 530707 109334 109660 11 11 0
68
0
530742 530943 109328 109127 8 8 0
0
612269 612353 64551 64467 1 1 0
0
631194 631526 114964 115291 25 25 0
35
30
81
6
1
0
631194 631521 109338 109660 24 24 0
35
30
81
6
1
0
631195 631464 139386 139121 38 38 0
-22
-24
122
1
1
1
1
6
0
631195 631521 236906 236567 50 50 0
-64
-2
-96
-1
-1
-1
-1
-4
-1
-1
-2
-7
-1
-1
7
0
668842 669003 236906 236747 16 16 0
-64
-2
75
1
1
1
0
669453 669531 258641 258564 1 1 0
75
0
669444 669531 109120 109034 3 3 0
84
0
>ChrVIII-2 ChrIX 330300 452448
151851 152051 109128 109328 8 8 0
0
152068 152191 115287 115410 2 2 0
0
182659 182978 115287 114969 9 9 0
259
0
182660 182978 109660 109343 11 11 0
258
0
260094 260361 139124 139394 32 32 0
-30
-187
-21
0
260056 260362 236588 236915 55 55 0
-12
-57
-72
-1
-1
-1
-1
-1
-1
-1
-1
-1
-1
-1
-1
-1
-1
-1
-1
-97
-2
0
260078 260340 115242 114978 49 49 0
-38
-1
8
-62
-6
-1
-1
-1
-1
14
1
5
81
30
0
269416 269728 109660 109352 24 24 0
176
1
5
81
0
269416 269728 115286 114978 24 24 0
176
1
5
81
0
269473 269731 139121 139376 35 35 0
94
1
1
1
1
5
-123
-11
-10
0
269413 269731 236564 236896 47 47 0
155
-6
-1
-1
-5
-5
-1
-1
-3
-1
-1
-1
-1
-97
-2
-29
0
269772 270096 109338 109660 7 7 0
35
30
0
269772 270096 114964 115286 5 5 0
35
30
0
320654 320808 109352 109494 18 18 0
21
30
69
1
1
1
1
1
1
1
1
1
0
320654 320960 114978 115272 18 18 0
21
30
69
1
1
1
1
1
1
1
1
1
0
320654 320960 109352 109646 18 18 0
21
30
52
1
1
1
1
1
1
1
1
1
0
320981 321301 109352 109660 21 21 0
21
30
69
1
1
1
1
1
1
1
1
1
0
320981 321301 114978 115286 19 19 0
21
30
69
1
1
1
1
1
1
1
1
1
0
321418 321724 114978 115272 18 18 0
21
30
69
1
1
1
1
1
1
1
1
1
0
321418 321724 109352 109646 20 20 0
21
30
69
1
1
1
1
1
1
1
1
1
0
321745 322065 114978 115286 20 20 0
21
30
69
1
1
1
1
1
1
1
1
1
0
321745 322065 109352 109660 22 22 0
21
30
69
1
1
1
1
1
1
1
1
1
0
>ChrVI ChrIX 298147 452448
58 2389 452447 450205 273 273 0
13
2
-25
-1
-1
-17
-1
-1
-1
-1
-1
-1
-2
21
1
1
1
16
23
1
1
1
1
1
1
1
1
1
1
1
1
1
1
1
1
1
1
1
1
1
1
1
1
1
1
1
1
1
1
1
1
1
1
1
1
1
1
1
1
1
1
1
1
1
1
1
1
1
1
1
1
1
1
1
12
1
1
1
1
1
1
1
1
1
1
2
27
1
1
1
1
1
1
1
1
1
1
1
1
1
1
1
1
1
1
1
1
1
1
1
1
1
1
1
1
1
1
1
3
14
1
1
1
1
1
1
1
1
1
15
1
1
1
1
1
1
1
1
1
1
1
1
1
2
5
3
1
1
-63
1756
1
1
1
1
1
3
1
1
1
1
1
4
4
1
2
2
1
2
1
1
3
1
4
1
1
1
1
1
1
1
1
1
1
2
1
-86
-1
-1
-1
-1
-1
-1
-1
-1
-1
-1
-1
-1
-1
-1
-1
-1
-1
-1
-1
-1
-1
-1
-1
-1
-1
-1
-1
-1
-1
-1
-1
-1
-1
-1
-1
-17
-1
-1
-1
-1
-1
-1
-1
-1
-1
-1
-1
-1
-1
-1
-1
-1
-1
-1
-1
-1
-1
-1
-1
-8
-1
-1
-1
-1
-1
-1
-1
-1
-1
-1
-1
0
139 2389 452448 450205 176 176 0
-13
7
20
1
-19
-2
20
1
1
5
1
19
24
1
1
1
1
1
1
1
1
1
1
1
1
1
1
1
1
1
12
1
1
1
1
1
2
27
3
1
7
3
1
6
13
1
1
1
7
1
-66
1756
1
1
1
1
1
3
1
1
1
1
1
4
4
1
2
2
1
2
1
1
3
1
4
1
1
1
1
1
1
1
1
1
1
2
1
-86
-1
-1
-1
-1
-1
-1
-1
-1
-1
-1
-1
-1
-1
-1
-1
-1
-1
-1
-1
-1
-1
-1
-1
-1
-1
-1
-1
-1
-1
-1
-1
-1
-1
-1
-1
-17
-1
-1
-1
-1
-1
-1
-1
-1
-1
-1
-1
-1
-1
-1
-1
-1
-1
-1
-1
-1
-1
-1
-1
-8
-1
-1
-1
-1
-1
-1
-1
-1
-1
-1
-1
0
1987 5559 450391 446840 96 96 0
349
1
1
1
1
1
1
1
1
1
1
1
1
1
1
1
1
1
1
1
1
1
1
1
1
1
1
1
1
1
1
1
1
1
1
1
257
-1932
-580
-1
-1
-1
-1
-105
-1
-1
-1
-1
-1
-1
-1
-1
-1
0
49203 49289 139500 139585 3 3 0
-5
73
6
0
54704 55466 122632 121870 27 27 0
0
114046 114365 236567 236904 43 43 0
75
-94
-1
-1
-1
-1
-1
-1
-1
-1
-2
-1
-1
-1
-1
-1
-1
-1
-85
-1
0
114103 114365 139121 139384 26 26 0
15
-206
-21
0
132237 132509 236915 236617 43 43 0
-73
-2
-72
-4
-1
-1
-1
-1
-1
-1
-1
-1
-1
-1
-1
-1
-1
-1
-1
-1
-1
-1
-1
-1
-1
-1
-2
101
0
132604 132777 115114 115287 3 3 0
0
132602 132776 109486 109660 3 3 0
0
133546 135684 109352 111485 174 174 0
21
30
81
6
1
-1950
4
0
133546 133859 114978 115286 27 27 0
21
30
81
6
1
0
133543 133802 139376 139121 33 33 0
-12
-24
122
1
1
1
1
6
0
133543 133859 236896 236567 44 44 0
-54
-2
-96
-1
-1
-1
-1
-4
-1
-1
-2
-7
-1
-1
7
0
138864 139446 114709 115286 70 70 0
-123
4
-80
3
-41
3
39
30
81
6
1
0
139133 139448 109352 109662 27 27 0
21
30
81
6
1
0
139130 139389 139376 139121 33 33 0
-12
-24
122
1
1
1
1
6
0
139130 139450 236896 236563 45 45 0
-54
-2
-96
-1
-1
-1
-1
-4
-1
-1
-2
-7
-1
-1
7
0
165936 166258 109660 109339 11 11 0
260
0
165936 166258 115286 114965 9 9 0
260
0
291269 291542 446547 446820 33 33 0
-157
-31
48
1
0
291761 292426 446840 447558 62 62 0
-158
-1
-1
-1
-1
-1
-1
-1
-1
-1
-1
-1
-1
-1
-1
-1
-1
-1
-1
-1
-1
-182
-1
-1
-1
-1
-1
-1
-1
-1
-3
-1
-1
-1
-1
-1
-1
-9
-1
-1
-1
-1
-1
-1
-1
-1
-1
-1
-36
-1
-1
-1
-1
0
292418 292926 447682 448207 23 23 0
-176
-152
-1
-1
-1
-1
-1
-1
-1
-1
-1
-1
-1
-1
-1
-1
-1
0
293463 293654 448209 448386 20 20 0
58
1
2
1
1
3
1
3
1
1
4
5
1
4
0
294070 296182 448387 450488 94 94 0
-956
688
1
1
1
1
4
4
1
2
2
1
1
0
295691 296101 450105 450515 59 59 0
0
295696 296121 450218 450643 66 66 0
0
294070 296182 448387 450524 118 118 0
-954
-674
-1
-1
-1
-1
-1
-1
-1
-1
-1
-1
-1
-1
-1
-1
-1
-1
-1
-1
-1
-1
-1
-1
-1
0
295692 297989 450178 452447 207 207 0
444
1
1
1
1
1
5
1
1
1
1
1
5
1
1
1
1
1
1
1
1
1
1
1
1
1
1
1
1
1
1
1
1
4
1
1
-1176
-1
-1
-103
-30
-1
-1
115
1
1
4
1
-127
-1
-1
-1
61
3
14
11
7
1
-24
-1
-6
-1
-4
-6
-1
-11
-6
-5
-9
-3
13
22
26
13
0
296182 298014 450632 452447 103 103 0
-1174
-1
-1
-105
-30
-1
-1
110
1
1
9
1
-127
-1
-1
-1
61
1
1
3
6
1
1
1
1
1
1
1
1
1
1
1
1
1
1
1
1
1
27
12
-6
14
5
-9
-27
-7
7
-23
-13
6
28
0
297865 298060 452259 452448 19 19 0
14
9
10
-26
-10
23
1
3
16
1
-21
-6
-21
7
13
7
0
297933 298091 452261 452423 15 15 0
-17
-1
-1
-8
-25
-1
-1
-1
23
5
31
6
-6
9
0
>ChrXVI ChrIX 907675 452448
4022 4417 432306 431911 8 8 0
7
-86
-1
228
0
50546 51000 115412 114978 51 51 0
-54
73
1
1
1
1
1
1
1
1
1
1
1
1
1
1
1
1
1
1
1
1
-179
-1
80
30
0
50688 51003 236563 236896 48 48 0
156
-6
-1
-1
-5
-5
-1
-1
-3
-1
-1
-1
-1
-5
-1
-1
-1
-1
-88
-2
0
50692 51193 109660 109128 72 72 0
-179
-1
80
30
-21
-1
-9
-1
-3
-1
-1
-1
-1
-2
-1
-3
-1
-1
-1
-5
-3
-1
-1
-1
-1
-2
-1
-1
-1
-1
-4
-1
-1
-143
-1
0
50749 51003 139121 139376 36 36 0
94
-6
-6
4
2
-111
-21
0
51209 51283 250166 250240 0 0 0
0
51209 51284 228828 228753 0 0 0
0
71628 71941 114978 115286 27 27 0
21
30
81
6
1
0
71628 73766 109352 111485 186 186 0
21
30
81
6
1
-1950
4
0
71625 71884 139376 139121 33 33 0
-12
-24
122
1
1
1
1
6
0
71625 71941 236896 236567 44 44 0
-54
-2
-96
-1
-1
-1
-1
-4
-1
-1
-2
-7
-1
-1
7
0
76876 77528 114639 115286 100 100 0
123
-10
-61
4
-80
3
-41
3
39
30
81
6
1
0
77215 77530 109352 109662 27 27 0
21
30
81
6
1
0
77212 77471 139376 139121 33 33 0
-12
-24
122
1
1
1
1
6
0
77212 77528 236896 236567 44 44 0
-54
-2
-96
-1
-1
-1
-1
-4
-1
-1
-2
-7
-1
-1
7
0
80755 81069 114978 115292 24 24 0
21
30
-80
-1
0
80755 81063 109352 109660 26 26 0
21
30
-80
-1
0
80752 81006 139376 139121 36 36 0
-12
-24
112
2
-4
-3
8
0
80727 81063 236921 236567 57 57 0
-79
-2
-86
-1
-1
-1
-1
-6
-1
-1
-1
-1
-4
-1
-1
-2
-7
-1
-1
7
0
105993 106077 228744 228828 2 2 0
0
105994 106077 250249 250166 1 1 0
0
143784 144097 114978 115286 28 28 0
21
30
81
6
1
0
143784 145922 109352 111485 185 185 0
21
30
81
6
1
-1950
4
0
143781 144040 139376 139121 34 34 0
-12
-24
122
1
1
1
1
6
0
143781 144097 236896 236567 45 45 0
-54
-2
-96
-1
-1
-1
-1
-4
-1
-1
-2
-7
-1
-1
7
0
149031 149683 114639 115286 93 93 0
-193
4
-80
3
-41
4
1
1
-16
-1
20
31
81
6
1
0
149367 149683 236896 236567 46 46 0
-54
-2
-96
-1
-1
-1
-1
-4
-1
-1
-2
-7
-1
-1
7
0
149370 149684 109352 109661 28 28 0
20
31
81
6
1
0
181162 181285 115410 115287 2 2 0
0
181314 181624 109352 109660 8 8 0
20
31
0
181314 181627 114978 115289 8 8 0
20
31
0
181641 181842 109328 109127 6 6 0
0
236442 236543 190891 190990 4 4 0
9
1
0
303495 303618 115410 115287 1 1 0
0
303635 303835 109328 109128 5 5 0
0
344304 344394 139585 139495 3 3 0
0
354269 354577 109660 109352 27 27 0
-179
-1
80
30
0
354269 354577 115286 114978 25 25 0
-179
-1
80
30
0
354326 354569 139121 139364 35 35 0
94
-6
-6
4
2
-111
0
354265 354599 236563 236915 57 57 0
156
-6
-1
-1
-5
-5
-1
-1
-3
-1
-1
-1
-1
-5
-1
-1
-1
-1
-88
-2
0
483309 483496 139196 139385 25 25 0
-145
-17
0
709614 709799 139207 139394 11 11 0
-134
-21
0
709632 709800 236745 236915 10 10 0
-97
-2
0
709678 709778 115076 114978 9 9 0
50
30
0
709888 709967 64552 64473 2 2 0
0
857246 857397 109510 109660 27 27 0
50
0
857246 857399 115136 115288 27 27 0
50
0
905125 906000 888 24 140 140 0
36
1
76
63
11
-4
-6
294
1
1
1
1
1
2
1
1
302
1
1
-14
-1
-46
-1
0
906798 907033 446547 446783 24 24 0
153
-3
-33
0
907391 907563 452259 452447 23 23 0
-19
-1
-1
-3
-12
-20
-4
-24
-12
-1
-1
-3
-9
-1
-1
-1
-26
-11
32
1
0
907391 907576 452259 452448 22 22 0
30
-8
-8
4
-8
-27
8
1
1
-13
-5
25
1
-21
-9
-1
-1
-1
0
907411 907603 452261 452448 25 25 0
13
5
13
3
11
-13
-1
12
1
1
-22
-1
34
6
1
5
1
-21
-5
-6
-1
0
907494 907673 452259 452423 19 19 0
5
-16
24
11
4
24
1
1
5
31
1
1
1
1
1
22
1
0
907465 907661 452259 452448 22 22 0
15
11
1
1
1
7
-23
4
28
1
1
-25
-1
-17
-6
-13
11
1
4
0
>contig_135_np12121212 ChrIX 14357 452448
963 1183 364378 364597 19 19 0
217
0
>contig_35_np12121212 ChrIX 4850 452448
3854 4095 446551 446790 26 26 0
-153
39
41
1
0
4449 4646 452261 452446 29 29 0
7
19
7
1
-24
-8
-1
-1
-1
30
8
1
1
1
1
1
1
1
1
7
1
1
3
-21
-2
-5
33
13
0
4511 4703 452259 452448 20 20 0
-20
10
-8
-8
4
9
6
13
24
-7
9
1
1
-28
-6
21
-11
0
4642 4797 452259 452417 18 18 0
15
3
7
5
1
4
-27
-10
-13
-1
-1
-3
35
-8
-6
-2
-5
0
>contig_48_np12121212 ChrIX 1276 452448
904 1039 452316 452448 14 14 0
5
7
-22
-1
-1
-1
24
1
1
1
14
0
902 1011 452336 452446 12 12 0
14
-13
-6
-1
-1
45
1
1
-22
0
922 1138 452261 452448 50 50 0
13
5
1
4
-23
-1
-1
-1
-1
-8
-4
35
1
-9
16
-6
17
31
1
1
1
1
1
1
1
1
1
1
1
1
1
1
1
1
1
1
1
1
1
1
1
1
1
1
1
1
1
0
978 1177 452261 452447 35 35 0
23
-21
-3
-1
-4
-3
12
-22
-1
-1
-1
22
1
1
1
1
1
1
1
1
1
1
16
1
1
1
3
5
24
1
9
0
1038 1196 452259 452423 22 22 0
19
12
-16
4
-7
-1
-10
-12
-30
-1
-1
-1
-1
-1
-1
-1
14
1
7
1
0
>contig_4_np12121212 ChrIX 1235 452448
25 205 452448 452259 22 22 0
-13
-6
20
1
-22
-1
-1
-1
-1
-1
-12
-1
-1
-1
-26
6
-30
-1
28
3
6
0
1 192 452447 452259 21 21 0
25
-8
-1
-10
-37
-1
24
1
19
1
1
1
1
24
10
-22
-5
0
62 258 452448 452261 24 24 0
20
1
1
-43
-1
-1
-1
12
1
14
6
12
1
1
7
-6
7
12
43
0
179 356 452448 452261 27 27 0
-7
7
13
33
1
-24
-1
24
1
-19
-1
-1
-1
-1
-1
-1
-1
-1
-1
-1
-25
-16
0
>contig_22_np12121212 ChrIX 20851 452448
2941 3034 412183 412090 1 1 0
0
3177 6655 412098 408558 203 203 0
-1443
-1
-1
-110
-1
-1
-1
-1
-1
-1
-1
-1
-1
-1
-1
-1
-1
-795
-1
-1
-1
-1
-1
-1
-1
-1
-1
-1
-1
-1
-1
-1
-3
-1
-1
-61
-1
-1
-1
-1
-1
-1
-1
-1
-1
-1
-1
-1
-1
-1
-1
-1
-1
-1
-1
-1
-1
-1
-1
-1
-1
-1
-1
-1
-1
1051
2
1
0
>contig_231_np12121212 ChrIX 8156 452448
1056 1276 364597 364378 19 19 0
5
0
>ChrV contig_26_np12121212 565997 10826
15 222 10760 10540 45 45 0
5
22
1
-17
-11
-1
-4
-26
-1
-1
-6
-1
-1
-7
-1
-1
-1
-1
-1
-1
-1
-1
-1
-8
-1
-3
-1
-20
-1
-1
-1
20
1
1
1
1
1
1
1
27
1
15
8
0
22 123 10637 10540 10 10 0
-22
-1
15
6
1
-12
21
5
5
1
0
22 165 10691 10540 23 23 0
-23
-1
-1
-7
-1
-23
18
11
10
3
1
-20
-1
-1
-1
-1
-1
-17
0
10 2180 10790 8529 338 338 0
12
13
1
1
1
1
-39
-1
-1
15
7
3
14
1
-21
-1
-1
-1
-1
-14
-1
-1
31
1
8
1
21
5
7
21
24
3
2
2
16
-28
-1
13
1
35
13
12
1
1
1
1
1
1
-54
21
1
5
-109
-1
-1
-1
-1
-1
-1
-1
-1
-1
-1
-1
-1
-1
-1
-1
-1
-1
-1
-1
-1
-1
-4
-1
-1
-10
-1
-1
-1
-1
-1
-1
-1
-1
-3
-7
-1
-38
-1
-1
-38
-1
-1
-1274
-1
-1
-1
-1
-1
-1
-1
-1
-1
-1
-1
-1
-2
-1
-1
-2
-1
-4
-1
-1
-1
-1
-1
-1
-1
-2
-1
-1
-1
-4
-1
-1
-1
-1
-1
-6
-1
-1
-1
-1
-1
-1
-1
-1
-1
-1
-1
-5
-1
-1
-1
-1
-1
-1
-1
-1
-1
-1
-3
-6
-1
-1
-1
-1
-1
-1
-1
-1
-4
-1
-1
0
2066 3607 8931 7404 163 163 0
360
-3
41
1
1
1
1
1
1
1
1
6
2
1
970
1
0
4309 6143 6685 4856 88 88 0
1735
1
1
1
1
0
556060 558726 437 3118 131 131 0
-298
-1
-1
-1
-1
-1
-1
-1
-1
-1
-1
-1
-1
-1
-1
-1
-1
-1
-1
-1
-1
-1
-1
-1
-1
-1
293
1
1
1
1
629
-22
177
1
-79
-1
-1
326
1
1
1
1
1
1
0
556985 557163 3880 3702 13 13 0
0
558972 559168 3376 3571 15 15 0
13
0
559446 561623 4531 6762 175 175 0
-158
-1
-1
-1
-1
-1
-1
-1
-1
-1
-1
-1
-1
-1
-1
-1
-1
-1
-1
-1
-1
107
33
1
1
1
1
1
1
1
1
1
-33
-1
-1
-1
-1
-1
-1
-1
-1
-3
-1
-1
-1
-1
-1
-1
-9
-1
-1
-1
-1
-1
-1
-1
-1
-1
-1
-768
-1
-1
-1
-1
-1
-1
-1
-1
-1
-1
-1
-1
-1
-1
-1
-301
-1
-1
-1
-1
-1
-1
-1
-1
-1
-1
-1
-1
-24
-1
-1
-1
-1
-1
-1
-1
-1
-1
-1
-1
-1
-2
-1
-1
-1
-1
-4
-1
627
1
1
1
1
1
1
1
1
1
1
1
1
1
1
1
1
1
1
1
1
1
1
1
1
1
1
1
1
1
1
75
0
562026 565919 6890 10780 222 222 0
665
-291
-138
-549
-4
-1
-1
-2
-1
-4
-1
-2
-4
-1
-5
-66
-1
-1
-1
-1
-1
-1
-1
-1
-1
-1
-1
139
1
1
1
1
1
1
1
1
1
1
1
3
1
1
1
1
1
1
1
3
1
1
1
6
1
1
1
1
6
5
1
1
1
1
1
128
1
1
-1176
-1
-1
-110
-23
-1
-1
115
1
1
4
1
-189
-12
-1
-4
-37
5
-12
8
-42
-12
-1
-1
-1
-1
27
5
-11
22
-21
-1
12
0
565745 565962 10540 10745 25 25 0
5
-13
37
5
1
4
21
1
16
1
4
-14
23
1
1
-12
-1
18
1
4
-28
8
0
>ChrXII-2 contig_26_np12121212 574216 10826
540958 541379 3880 4301 48 48 0
0
568932 569557 3880 4511 80 80 0
511
-6
-1
-30
-1
-1
-1
-1
-1
-1
41
1
0
569776 570441 4531 5233 67 67 0
-158
-1
-1
-1
-1
-1
-1
-1
-1
-1
-1
-1
-1
-1
-1
-1
-1
-1
-1
-1
-1
107
33
1
1
1
1
1
1
1
1
1
-33
-1
-1
-1
-1
-1
-1
-1
-1
-3
-1
-1
-1
-1
-1
-1
-9
-1
-1
-1
-1
-1
-1
-1
-1
-1
-1
0
570433 571700 5357 6762 163 163 0
-138
-189
-1
-1
-1
-1
-1
-1
-1
-1
-1
-1
-1
-1
-1
-1
-1
-301
-1
-1
-1
-1
-1
-1
-1
-1
-1
-1
-1
-1
-24
-1
-1
-1
-1
-1
-1
-1
-1
-1
-1
-1
-1
-2
-1
-1
-1
-1
-4
-1
-285
-1
-1
-1
-1
-1
-1
-3
-1
-1
-1
-1
-1
-1
-1
-1
-1
-1
-4
-79
-1
-1
-1
-1
-1
-1
-1
-1
-1
-1
-1
-1
-1
-91
-1
-1
-1
-1
-1
-1
-1
-1
-1
-1
-1
-1
-1
-1
-21
-1
-1
-1
-1
-1
-1
-1
-1
-1
-1
-1
-1
-1
-1
-1
-1
-24
-1
-1
-1
-1
-1
-6
-1
-1
-1
-1
-1
-1
-1
-1
-1
-1
-1
-1
-1
-1
-1
-1
-1
107
0
572084 572261 6890 7063 16 16 0
114
23
12
1
0
572252 572386 7396 7530 7 7 0
0
>ChrVII contig_26_np12121212 1073744 10826
1 237 10778 10542 38 38 0
-5
-22
-1
-1
-1
-28
15
3
1
16
1
1
6
1
11
-12
-12
14
1
20
5
12
-27
-1
-1
-1
-1
-1
-1
-1
15
1
0
1 179 10725 10540 26 26 0
-10
-1
-1
8
-35
-1
-1
-15
5
7
12
-3
-5
-24
-12
20
1
-14
-1
0
1 222 10761 10540 28 28 0
10
-12
-1
20
11
37
6
1
2
8
-30
-8
-1
-23
-13
4
-14
-4
0
32 228 10780 10585 24 24 0
13
45
7
13
-21
-23
-26
-1
-20
-1
12
1
1
0
71 302 10780 10540 32 32 0
13
12
1
2
-16
-1
-16
-1
-1
-3
-52
-7
-1
-16
-1
-1
-1
-1
-1
-1
-1
37
3
1
5
-38
12
0
118 407 10780 10542 81 81 0
-7
6
6
-40
-1
-7
-1
-1
-27
-1
17
1
1
1
1
1
1
10
3
1
5
-38
-1
-1
-12
-1
-1
38
1
1
1
1
1
1
1
1
1
1
1
1
1
1
1
1
1
1
1
1
1
1
1
1
1
1
1
1
1
1
1
1
1
1
1
1
1
1
1
1
1
1
1
1
1
1
1
1
1
1
1
0
190 437 10779 10540 28 28 0
12
21
1
-26
5
-13
-1
21
11
9
1
1
11
1
-12
-13
-8
-1
20
1
1
1
-15
6
0
637 1065 4511 4084 61 61 0
10
27
1
-50
-29
-1
8
0
1059730 1060275 3880 4425 81 81 0
32
342
-12
-129
0
1068460 1069085 4571 5233 66 66 0
-118
-1
-1
-1
-1
-1
-1
-1
-1
-1
-1
-1
-1
-1
-1
-1
-1
-1
-1
-1
-1
107
33
1
1
1
1
1
1
1
1
1
-33
-1
-1
-1
-1
-1
-1
-1
-1
-3
-1
-1
-1
-1
-1
-1
-9
-1
-1
-1
-1
-1
-1
-1
-1
-1
-1
0
1069077 1070345 5357 6762 159 159 0
-327
-1
-1
-1
-1
-1
-1
-1
-1
-1
-1
-1
-1
-1
-1
-1
-301
-1
-1
-1
-1
-1
-1
-1
-1
-1
-1
-1
-1
-24
-1
-1
-1
-1
-1
-1
-1
-1
-1
-1
-1
-1
-2
-1
-1
-1
-1
-4
-1
-285
-1
-1
-1
-1
-1
-1
-3
-1
-1
-1
-1
-1
-1
-1
-1
-1
-1
-4
-79
-1
-1
-1
-1
-1
-1
-1
-1
-1
-1
-1
-1
-1
-91
-1
-1
-1
-1
-1
-1
-1
-1
-1
-1
-1
-1
-1
-1
-21
-1
-1
-1
-1
-1
-1
-1
-1
-1
-1
-1
-1
-1
-1
-1
-1
-24
-1
-1
-1
-1
-1
-6
-1
-1
-1
-1
-1
-1
-1
-1
-1
-1
-1
-1
-1
-1
-1
-1
-1
107
0
1070729 1070904 6890 7063 9 9 0
147
1
0
1070895 1071029 7396 7530 7 7 0
0
>ChrXVI contig_26_np12121212 907675 10826
906453 907033 3893 4474 63 63 0
498
-3
-33
0
907377 907609 10546 10780 26 26 0
12
1
1
-15
24
-11
-1
-1
-25
-5
-1
31
30
-17
-1
-21
27
5
0
907447 907675 10540 10737 34 34 0
15
23
1
22
1
1
1
5
13
1
1
18
21
1
1
3
13
1
1
1
9
1
1
16
1
1
20
1
13
1
4
0
907407 907648 10540 10780 31 31 0
-23
-6
6
4
-14
-9
-1
-22
-1
7
6
-16
-1
23
1
11
14
11
46
17
-7
0
>ChrXV contig_26_np12121212 1069872 10826
4582 4716 7530 7396 7 7 0
0
4718 4882 7052 6890 7 7 0
18
1
0
5266 6534 6762 5357 160 160 0
5
-107
-1
-1
-1
-1
-1
-1
-1
-1
-1
-1
-1
-1
-1
-1
-1
-1
-1
-1
-1
-1
-1
-2
-1
-27
-1
-1
-1
-1
-1
-1
-1
-1
-1
-1
-1
-1
-1
-1
-1
-1
-20
-1
-1
-1
-1
-1
-1
-1
-1
-1
-1
-1
-1
-1
-1
-92
-1
-1
-1
-1
-1
-1
-1
-1
-1
-1
-1
-1
-1
-79
-5
-1
-1
-1
-1
-1
-1
-1
-1
-1
-1
-3
-1
-1
-1
-1
-1
-1
-285
-1
-4
-1
-1
-1
-1
-1
-1
-1
-1
-1
-1
-1
-1
-1
-2
-1
-1
-1
-23
-1
-1
-1
-1
-1
-1
-1
-1
-1
-1
-1
-1
-301
-1
-1
-1
-1
-1
-1
-1
-1
-1
-1
-1
-1
-1
-1
-1
0
6526 7191 5233 4531 67 67 0
-318
-1
-1
-1
-1
-1
-1
-1
-1
-1
-1
-10
-1
-1
-1
-1
-1
-1
-3
-1
-1
-1
-1
-1
-1
-1
-1
32
1
1
1
1
1
1
1
1
1
34
-108
-1
-1
-1
-1
-1
-1
-1
-1
-1
-1
-1
-1
-1
-1
-1
-1
-1
-1
-1
-1
0
7410 8035 4511 3880 80 80 0
36
1
-44
-1
-1
-1
-1
-1
-1
-29
-1
8
0
1063793 1065784 3893 5881 107 107 0
-138
-46
-8
168
-10
-68
-1
-1
-1
-1
-1
-1
55
-3
-33
8
41
1
343
33
1
1
1
1
1
1
1
1
1
0
1065884 1065964 6652 6731 1 1 0
25
0
1065961 1069851 6886 10780 131 131 0
669
1230
1
1
1
1
1
1
1
1
1
1
1
1
1
1
1
1
1
1
1
1
1
1
1
1
1
1
1
1
1
1
2
1
1
1
1
-78
-1
-1
-1
-1
-1
-3
-1
-1
-6
-1
-2
-5
-1
-1
-1
-1
-1
-1
-1
-1
-1
-1
-1
-1
-1
-1
-1
-1
-1
-1
-1
-1
-1
-1
-1
1573
1
1
-55
-14
-1
-1
-1
-1
-24
-25
-17
-12
-1
-10
-36
-7
-1
16
1
13
8
-16
16
1
11
12
0
>ChrIII contig_26_np12121212 307923 10826
303393 304008 3885 4500 81 81 0
115
-3
251
-10
-119
-1
9
-3
81
1
0
304235 304900 4531 5233 72 72 0
-158
-1
-1
-1
-1
-1
-1
-1
-1
-1
-1
-1
-1
-1
-1
-1
-1
-1
-1
-1
-1
107
33
1
1
1
1
1
1
1
1
1
-33
-1
-1
-1
-1
-1
-1
-1
-1
-3
-1
-1
-1
-1
-1
-1
-9
-1
-1
-1
-1
-1
-1
-1
-1
-1
-1
0
304892 306158 5357 6762 166 166 0
-327
-1
-1
-1
-1
-1
-1
-1
-1
-1
-1
-1
-1
-1
-1
-1
-223
-78
-1
-1
-1
-1
-1
-1
-1
-1
-1
-1
-1
-1
-24
-1
-1
-1
-1
-1
-1
-1
-1
-1
-1
-1
-1
-2
-1
-1
-1
-1
-4
-1
-125
-160
-1
-1
-1
-1
-1
-1
-3
-1
-1
-1
-1
-1
-1
-1
-1
-1
-1
-4
-79
-1
-1
-1
-1
-1
-1
-1
-1
-1
-1
-1
-1
-1
-91
-1
-1
-1
-1
-1
-1
-1
-1
-1
-1
-1
-1
-1
-1
-21
-1
-1
-1
-1
-1
-1
-1
-1
-1
-1
-1
-1
-1
-1
-1
-1
-24
-1
-1
-1
-1
-1
-6
-1
-1
-1
-1
-1
-1
-1
-1
-1
-1
-1
-1
-1
-1
-1
-1
-1
107
0
306542 306717 6890 7063 9 9 0
147
1
0
306708 306841 7396 7530 8 8 0
-47
0
>ChrII contig_26_np12121212 791057 10826
1 165 10693 10540 26 26 0
-27
20
1
4
8
3
1
29
1
1
-20
-1
-1
-1
-1
25
1
1
1
1
1
1
1
0
3 226 10704 10542 70 70 0
20
1
1
1
17
9
-7
-7
4
15
3
4
-14
17
1
26
1
1
1
1
1
1
1
1
1
1
1
1
1
1
1
1
1
1
1
1
1
1
1
1
1
1
1
1
1
1
1
1
1
1
1
1
1
1
1
1
1
1
1
1
1
1
1
1
1
1
6
0
53 253 10777 10573 26 26 0
10
27
-8
-11
-1
-1
-1
-21
-1
-13
12
9
1
1
1
-12
-7
4
-22
-32
-1
6
0
68 279 10780 10574 30 30 0
-7
7
12
-11
11
-15
-1
-1
21
1
-13
12
-12
-21
-3
-1
25
7
3
1
1
9
1
1
1
0
150 446 10780 10542 90 90 0
-7
6
6
8
29
8
-32
5
-17
-1
-1
-16
-6
25
-18
-1
-1
29
1
1
1
1
1
1
1
1
1
1
1
1
1
1
1
1
1
1
1
1
1
1
1
1
1
1
1
1
1
1
1
1
1
1
1
1
1
1
1
1
1
1
1
1
1
1
1
1
1
1
1
1
1
1
1
1
1
1
1
1
1
1
1
-15
-1
-1
0
256 487 10777 10546 31 31 0
-5
10
40
7
13
18
1
1
1
5
-24
-1
-4
-6
14
1
20
-7
-20
-1
-1
-13
-1
-1
0
812 1437 4506 3880 85 85 0
31
1
45
-36
8
-7
-1
-297
-53
-66
51
0
789948 790415 4038 4506 67 67 0
-13
-34
-296
-1
9
-3
41
41
1
0
790715 790872 10603 10752 19 19 0
20
1
1
1
1
-17
-3
-1
-6
26
14
1
22
3
1
4
0
790713 791042 10548 10777 134 134 0
-9
5
-22
-6
-4
-21
-1
-1
-1
-1
-18
-1
-6
-6
14
9
11
5
21
1
1
1
1
1
1
1
1
1
1
1
1
1
1
1
1
1
1
1
1
1
1
1
1
1
1
1
1
1
1
1
1
1
1
1
1
1
1
1
1
1
1
1
1
1
1
13
1
1
1
1
1
1
1
1
1
1
1
1
1
1
1
1
1
1
1
1
1
27
1
1
1
1
1
1
1
1
1
1
1
1
1
1
1
1
1
1
1
1
1
1
1
1
1
1
1
1
1
1
1
1
1
1
1
1
1
1
1
6
-21
-4
0
790842 791057 10542 10765 27 27 0
20
1
4
-8
7
-38
5
-30
-4
-2
-5
-26
-12
-1
-13
-37
-1
-1
0
>ChrXIV contig_26_np12121212 766297 10826
58 246 10718 10540 31 31 0
-18
-1
-1
-28
-1
-1
-1
-1
28
1
1
3
-22
-1
22
1
1
1
1
1
1
22
1
1
1
1
1
14
11
6
0
57 4016 10763 6890 356 356 0
12
1
5
29
14
11
29
1
1
1
1
16
-7
4
-13
14
-7
-6
-5
8
37
1
1
1
1
1
1
1
1
1
1
1
1
1
1
1
1
1
1
1
1
1
1
1
1
1
1
1
1
1
1
1
1
1
1
1
1
1
1
1
1
1
1
1
1
1
1
1
1
1
1
1
1
1
1
1
19
1
1
2
1
7
5
3
1
1
1
178
1
5
1
1
-115
-1
-1
-30
-97
-1
-1
-1304
-1
-1
-1
-1
-1
-3
-1
-4
-1
-2
-1
-3
-1
-1
-1
-1
-1
-1
-1
-1
-1
-2
-1
-4
-1
-1
-1
-1
-1
-1
-1
-1
-1
-1
-1
-1
-1
-1
-1
-1
-1
-1
-1
-1
-2
-1
-1
-17
-1
-1
-1
-3
-1
-2
-2
-1
-1
-1
-1
-4
-1
-1
-1
-2
-1
-2
-2
-1
-1
-1
-1
179
1
1
1
1
1
1
1
1
1
1
1
1
1
1
1
1
1
1
1
1
1
1
1
1
1
1
1
1
1
1
1
1
1
1
1
1
1
1
1
1
1
1
1
1
1
1
1
1
1
1
1
1
1
1
1
1
1
1
1
1
1
1
1
1
1
1
1
1
1
1
1
1
1
1
1
1
1
1
1
1
1
1
1
-527
-136
294
0
81 4016 10780 6890 328 328 0
14
1
1
20
1
-16
-3
-1
-7
15
-10
24
1
1
1
1
1
1
1
1
1
1
1
1
14
1
1
1
1
1
1
1
1
1
1
1
1
1
1
8
37
5
8
8
29
1
1
1
1
1
-20
-3
-1
-10
190
1
5
1
1
-115
-1
-1
-30
-97
-1
-1
-1304
-1
-1
-1
-1
-1
-3
-1
-4
-1
-2
-1
-3
-1
-1
-1
-1
-1
-1
-1
-1
-1
-2
-1
-4
-1
-1
-1
-1
-1
-1
-1
-1
-1
-1
-1
-1
-1
-1
-1
-1
-1
-1
-1
-1
-2
-1
-1
-17
-1
-1
-1
-3
-1
-2
-2
-1
-1
-1
-1
-4
-1
-1
-1
-2
-1
-2
-2
-1
-1
-1
-1
179
1
1
1
1
1
1
1
1
1
1
1
1
1
1
1
1
1
1
1
1
1
1
1
1
1
1
1
1
1
1
1
1
1
1
1
1
1
1
1
1
1
1
1
1
1
1
1
1
1
1
1
1
1
1
1
1
1
1
1
1
1
1
1
1
1
1
1
1
1
1
1
1
1
1
1
1
1
1
1
1
1
1
1
-527
-136
294
0
4400 5788 6762 5357 99 99 0
5
83
1
1
1
1
1
1
1
1
1
1
1
1
1
1
1
1
1
1
1
1
1
1
1
1
1
1
1
1
1
1
-619
-1
-4
-1
-1
-1
-1
-1
-1
-1
-1
-1
-1
-1
-1
-1
-2
-1
-1
-1
-23
-1
-1
-1
-1
-1
-1
-1
-1
-1
-1
-1
-1
-301
-1
-1
-1
-1
-1
-1
-1
-1
-1
-1
-1
-1
-1
-1
-1
0
5780 6406 5233 4531 86 86 0
-318
-1
-1
-1
-1
-1
-1
-1
-1
-1
-1
-10
-1
-1
-1
-1
-1
-1
-3
-1
-1
-1
-1
-1
-1
-1
-1
-23
-1
-1
-2
-6
-1
-1
-1
-1
-1
-1
-1
-1
-1
-1
-2
-1
-1
-1
-1
-1
-1
-1
-1
-2
-4
-3
-1
-109
-1
-1
-1
-1
-1
-1
-1
-1
-1
-1
-1
-1
-1
-1
-1
-1
-1
-1
-1
-1
0
6868 7278 4504 4084 62 62 0
21
-14
-1
-1
-36
-1
-1
-1
-1
-1
-1
-29
-1
8
0
765095 765563 4038 4506 62 62 0
-47
-296
-1
9
-3
41
41
1
0
765911 766153 10569 10779 54 54 0
-34
20
1
1
1
1
1
-16
-1
-10
6
-13
-1
-1
-7
-2
41
1
1
1
1
1
1
1
1
1
1
1
1
1
1
1
7
1
1
1
1
1
1
19
1
1
1
1
1
1
6
21
1
1
0
765950 766179 10540 10780 29 29 0
-6
-11
21
2
-25
-11
-4
-20
-1
-3
-1
-9
-1
-1
-1
-1
-5
14
14
1
-27
55
-7
0
766025 766261 10542 10780 33 33 0
29
1
1
1
1
1
-14
-7
-6
-5
-1
-20
-1
-12
-1
-12
6
-13
-1
-1
-28
-7
4
12
31
5
1
16
0
766044 766297 10540 10774 52 52 0
22
1
4
6
6
24
1
1
1
1
1
1
1
1
5
1
-20
-1
-1
-1
-14
-1
-3
-1
24
1
1
1
1
1
1
1
9
1
1
1
1
1
1
-24
-1
-1
-20
-1
-1
-1
-1
29
1
11
6
0
>ChrIV contig_26_np12121212 1480783 10826
1 265 10775 10540 51 51 0
8
6
-13
-2
25
1
1
1
-11
-6
-9
-13
-8
-1
17
18
6
-23
-1
14
1
1
1
1
1
1
5
1
1
1
20
1
1
1
1
1
1
1
1
1
1
1
1
1
1
20
1
1
16
0
4 191 10726 10540 20 20 0
-7
-1
-18
-2
25
1
-13
6
7
-19
-6
-1
26
3
15
8
1
0
4 212 10754 10540 26 26 0
-6
-13
-9
-13
-13
-1
-1
21
5
1
25
7
-20
-1
-1
-17
-7
-1
24
5
0
1 229 10765 10540 32 32 0
-15
-1
-1
29
3
1
-13
-1
-12
8
12
1
-21
-1
-1
-1
-15
-15
21
4
1
1
1
28
1
17
7
0
79 343 10780 10540 50 50 0
-7
6
6
-35
8
-8
29
1
12
1
9
-16
-6
25
-18
-1
-1
29
1
1
1
1
1
1
1
1
1
1
1
1
1
1
1
1
1
1
1
1
1
1
1
1
-16
-1
0
112 364 10780 10540 27 27 0
9
19
20
1
-17
35
6
14
11
20
3
1
33
1
27
-7
0
689 1276 4468 3880 71 71 0
-74
6
-17
0
1479532 1479965 4038 4474 60 60 0
-13
-34
-296
-1
9
-3
41
0
1480284 1480447 10544 10709 40 40 0
21
1
1
1
1
1
1
-14
-5
-1
-24
-1
-1
-1
-1
-1
-1
-1
-1
-1
-1
-1
-1
22
-11
5
9
26
1
1
1
1
0
1480284 1480457 10603 10770 27 27 0
20
1
1
1
1
-17
-3
-1
26
1
1
1
7
14
1
22
-19
-1
-1
-32
0
>ChrIX contig_26_np12121212 443215 10826
1 88 10630 10540 6 6 0
-5
33
-39
-5
-5
0
256 500 10777 10540 29 29 0
11
18
4
-15
36
14
35
13
1
1
1
21
-18
-7
-2
-3
45
0
545 1187 4532 3885 76 76 0
-21
-1
-1
-4
-3
27
1
-94
-1
-119
5
133
-5
0
436123 436590 4038 4511 65 65 0
-357
-32
-1
-1
-1
-1
-1
-1
41
1
0
436913 437539 4531 5233 86 86 0
-158
-1
-1
-1
-1
-1
-1
-1
-1
-1
-1
-1
-1
-1
-1
-1
-1
-1
-1
-1
-1
-107
-1
-3
-5
-1
-1
-1
-1
-1
-1
-1
-1
-1
-1
-1
-1
-1
-1
-1
-1
-1
-2
-2
-1
-6
-2
-1
-1
-23
-1
-1
-1
-1
-1
-1
-1
-1
-3
-1
-1
-1
-1
-1
-1
-9
-1
-1
-1
-1
-1
-1
-1
-1
-1
-1
0
437531 438815 5357 6762 141 141 0
-643
-1
-1
-1
-1
-1
-1
-1
-1
-1
-1
-1
-1
-24
-1
-1
-1
-1
-1
-1
-1
-1
-1
-1
-1
-1
-2
-1
-1
-1
-1
-4
-1
-285
-1
-1
-1
-1
-1
-1
-3
-1
-1
-1
-1
-1
-1
-1
-1
-1
-1
-4
-79
-1
-1
-1
-1
-1
-1
-1
-1
-1
-1
-1
-1
-1
-91
-1
-1
-1
-1
-1
-1
-1
-1
-1
-1
-1
-1
-1
-1
-21
-1
-1
-1
-1
-1
-1
-1
-1
-1
-1
-1
-1
-1
-1
-1
-1
-24
-1
-1
-1
-1
-1
-6
-1
-1
-1
-1
-1
-1
-1
-1
-1
-1
-1
-1
-1
-1
-1
-1
-1
107
0
439199 443037 6890 10780 215 215 0
665
-978
-4
-1
-1
-2
-1
-4
-1
-2
-4
-1
-5
-66
-1
-1
-1
-1
-1
-1
-1
-1
-1
-1
-1
-1459
-1
-1
-110
-23
-1
-1
119
1
64
1
1
1
1
1
1
1
2
1
-122
-1
-1
-4
-1
-1
-2
-12
-1
-1
-25
-7
-1
-1
-1
-1
-5
-42
-1
-1
-1
-1
-1
-5
-1
-1
-1
-1
-5
-10
-1
-1
-1
-31
-1
13
-32
13
6
-8
0
440901 441212 8507 8818 27 27 0
0
441212 443091 8926 10780 116 116 0
-1166
-1
-1
-105
-30
-1
-1
118
1
65
1
1
1
1
1
1
1
2
1
122
1
1
2
5
1
2
1
1
5
1
7
5
6
25
1
1
1
1
1
1
1
1
1
1
-25
-6
-4
-2
-23
-7
-4
-2
-12
-32
19
1
18
3
1
32
-7
0
443044 443157 10540 10656 11 11 0
-35
-1
-21
-5
-1
18
1
26
-7
0
442992 443159 10542 10714 20 20 0
-15
-15
-19
-11
-1
-20
-1
-12
-1
20
1
1
1
1
11
-39
-1
0
>ChrVI contig_26_np12121212 298147 10826
14 265 10780 10540 34 34 0
13
-8
-6
34
2
3
1
22
-34
-1
-8
-7
4
7
-7
-8
-1
20
1
1
1
11
5
7
8
1
20
1
1
0
4 232 10767 10540 32 32 0
-12
-1
-19
8
1
1
3
-12
-17
-12
29
9
30
-18
-1
-1
-3
26
1
1
1
1
1
-16
-1
0
146 4032 10780 6886 54 54 0
18
-28
16
3
1
6
36
-16
-63
-1
-1
-1
-1
-6
-6
-26
-1
-1
-11
-1
-1
-3
-1
-4
-1
60
1
1
2191
734
0
4029 4107 6731 6653 2 2 0
0
4208 5559 5881 4531 16 16 0
1068
0
291069 291542 4038 4511 60 60 0
-357
-31
48
1
0
291761 292426 4531 5233 72 72 0
-158
-1
-1
-1
-1
-1
-1
-1
-1
-1
-1
-1
-1
-1
-1
-1
-1
-1
-1
-1
-1
107
33
1
1
1
1
1
1
1
1
1
-33
-1
-1
-1
-1
-1
-1
-1
-1
-3
-1
-1
-1
-1
-1
-1
-9
-1
-1
-1
-1
-1
-1
-1
-1
-1
-1
0
292418 293686 5357 6762 161 161 0
-327
-1
-1
-1
-1
-1
-1
-1
-1
-1
-1
-1
-1
-1
-1
-1
-301
-1
-1
-1
-1
-1
-1
-1
-1
-1
-1
-1
-1
-24
-1
-1
-1
-1
-1
-1
-1
-1
-1
-1
-1
-1
-2
-1
-1
-1
-1
-4
-1
-285
-1
-1
-1
-1
-1
-1
-3
-1
-1
-1
-1
-1
-1
-1
-1
-1
-1
-4
-79
-1
-1
-1
-1
-1
-1
-1
-1
-1
-1
-1
-1
-1
-91
-1
-1
-1
-1
-1
-1
-1
-1
-1
-1
-1
-1
-1
-1
-21
-1
-1
-1
-1
-1
-1
-1
-1
-1
-1
-1
-1
-1
-1
-1
-1
-24
-1
-1
-1
-1
-1
-6
-1
-1
-1
-1
-1
-1
-1
-1
-1
-1
-1
-1
-1
-1
-1
-1
-1
107
0
294070 296121 6890 8929 121 121 0
665
-291
-687
-4
-1
-1
-2
-1
-4
-1
-2
-4
-1
-5
-66
-1
-1
-1
-1
-1
-1
-1
-1
-1
-1
-1
139
1
1
1
1
1
1
1
1
1
1
1
3
1
1
1
1
1
1
1
3
1
1
1
6
1
1
1
1
6
5
1
1
1
1
1
0
295899 296182 8527 8810 35 35 0
0
295841 298053 8505 10780 227 227 0
-337
-1
-1
-1
-1
-1
-1
-1
-1
-1
-1
-1
-1
-1
-1
-1
-1
-1
-1
-1
-1
-1
-1
-1
-1
-1
-1
-1
-1
-1
-1
-1
-1
-1
-1
-1
-1
-1
-1
-1
-1
-1
-1
-1
-1
-1
-1
-1
-1
-1
-1
-1
-1
-1
-1
-1
-1
-1
-1
-1
-1
-1
-1
-1
-1
-1
-1
-1
-1
-6
-1
-1
-1176
-1
-1
-103
-30
-1
-1
115
1
1
4
1
190
14
-7
-6
7
32
27
6
1
-12
-9
5
9
1
1
11
1
7
23
1
1
1
17
1
4
-16
-12
-1
-16
-1
-1
0
297896 298091 10540 10735 27 27 0
25
7
1
1
3
-24
-1
-1
-1
-1
19
1
-15
13
5
18
15
-25
-1
-13
-1
-1
0
>ChrXIII contig_26_np12121212 916567 10826
22 263 10777 10542 30 30 0
-12
-11
-6
-25
-1
10
-8
-1
31
1
1
1
1
1
1
14
13
30
1
18
4
8
-7
4
-13
-9
0
3 155 10692 10540 15 15 0
-7
-19
-10
37
1
1
1
22
-28
-1
0
48 284 10780 10540 26 26 0
9
10
-43
-1
-1
-18
-3
-38
-1
-1
-1
-38
-13
-12
5
13
21
1
1
14
0
88 321 10780 10543 33 33 0
14
1
1
16
1
12
1
21
2
-16
-6
-26
-3
-1
-4
-8
-6
-6
-13
-6
-1
-4
22
3
5
1
-23
-13
-1
-1
0
620 1254 4507 3880 75 75 0
32
1
-50
20
1
1
1
1
16
1
-308
-53
117
0
915322 915789 4038 4511 66 66 0
353
-6
-1
-30
-1
-1
-1
-1
-1
-1
41
1
0
916139 916436 10540 10779 79 79 0
5
-12
-1
-15
-5
17
5
1
4
-21
-1
-1
-1
35
1
17
16
1
4
6
6
23
25
1
1
1
1
1
1
1
1
1
1
1
1
1
1
1
1
1
1
1
1
1
1
1
1
1
1
1
1
1
1
1
1
1
1
1
1
1
1
1
1
1
1
1
1
1
1
1
1
20
1
1
0
916214 916459 10542 10780 28 28 0
18
1
1
1
12
1
-21
5
9
1
1
-22
-8
-28
-27
15
1
21
1
1
-43
-1
-1
0
916279 916529 10540 10780 38 38 0
5
21
-8
-28
15
3
1
6
1
13
1
1
1
12
2
-23
-1
-1
-1
-1
21
2
6
1
1
1
3
15
-23
-31
-1
-1
0
916348 916567 10540 10761 33 33 0
17
9
-8
12
2
-23
-1
-1
-1
-1
-1
-1
-1
-1
-1
-1
-1
21
2
4
20
-26
28
5
7
1
0
>contig_35_np12121212 contig_26_np12121212 4850 10826
3621 4095 4009 4481 60 60 0
-386
39
41
1
0
4395 4634 10559 10780 29 29 0
-13
13
10
1
1
1
28
1
1
1
43
-24
-1
16
1
1
13
3
6
32
1
7
5
6
0
4445 4724 10540 10780 69 69 0
11
-7
37
1
1
1
3
-21
5
-18
-4
-1
-1
-1
-4
-7
-5
-9
-1
-1
31
1
1
1
1
1
1
1
1
17
1
1
1
1
1
1
1
1
1
1
1
1
1
1
1
1
1
1
1
1
1
1
1
1
1
1
1
1
1
1
1
1
1
4
37
6
-13
0
4554 4807 10540 10790 38 38 0
-6
4
-35
-7
-1
-1
-1
-1
-5
14
6
20
1
-6
12
-14
12
-8
-5
6
6
-11
-10
-1
25
1
1
1
1
1
5
1
16
0
>ChrXI contig_26_np12121212 692662 10826
4650 4784 7530 7396 7 7 0
0
4786 4952 7052 6890 15 15 0
18
1
7
19
0
5336 6604 6762 5357 159 159 0
5
-107
-1
-1
-1
-1
-1
-1
-1
-1
-1
-1
-1
-1
-1
-1
-1
-1
-1
-1
-1
-1
-1
-2
-1
-27
-1
-1
-1
-1
-1
-1
-1
-1
-1
-1
-1
-1
-1
-1
-1
-1
-20
-1
-1
-1
-1
-1
-1
-1
-1
-1
-1
-1
-1
-1
-1
-92
-1
-1
-1
-1
-1
-1
-1
-1
-1
-1
-1
-1
-1
-79
-5
-1
-1
-1
-1
-1
-1
-1
-1
-1
-1
-3
-1
-1
-1
-1
-1
-1
-285
-1
-4
-1
-1
-1
-1
-1
-1
-1
-1
-1
-1
-1
-1
-1
-2
-1
-1
-1
-23
-1
-1
-1
-1
-1
-1
-1
-1
-1
-1
-1
-1
-301
-1
-1
-1
-1
-1
-1
-1
-1
-1
-1
-1
-1
-1
-1
-1
0
6596 7261 5233 4531 73 73 0
-318
-1
-1
-1
-1
-1
-1
-1
-1
-1
-1
-10
-1
-1
-1
-1
-1
-1
-3
-1
-1
-1
-1
-1
-1
-1
-1
32
1
1
1
1
1
1
1
1
1
34
-108
-1
-1
-1
-1
-1
-1
-1
-1
-1
-1
-1
-1
-1
-1
-1
-1
-1
-1
-1
-1
0
7855 8497 4516 3879 79 79 0
41
1
-49
25
1
1
3
1
-7
-23
457
0
684468 685092 3880 4511 86 86 0
-151
-56
304
-6
-1
-30
-1
-1
-1
-1
-1
-1
41
1
31
0
685667 686293 4531 5233 86 86 0
-158
-1
-1
-1
-1
-1
-1
-1
-1
-1
-1
-1
-1
-1
-1
-1
-1
-1
-1
-1
-1
-107
-1
-3
-5
-1
-1
-1
-1
-1
-1
-1
-1
-1
-1
-1
-1
-1
-1
-1
-1
-1
-2
-2
-1
-6
-2
-1
-1
-23
-1
-1
-1
-1
-1
-1
-1
-1
-3
-1
-1
-1
-1
-1
-1
-9
-1
-1
-1
-1
-1
-1
-1
-1
-1
-1
0
686285 687552 5357 6762 163 163 0
-141
-186
-1
-1
-1
-1
-1
-1
-1
-1
-1
-1
-1
-1
-1
-1
-1
-301
-1
-1
-1
-1
-1
-1
-1
-1
-1
-1
-1
-1
-24
-1
-1
-1
-1
-1
-1
-1
-1
-1
-1
-1
-1
-2
-1
-1
-1
-1
-4
-1
-285
-1
-1
-1
-1
-1
-1
-3
-1
-1
-1
-1
-1
-1
-1
-1
-1
-1
-4
-79
-1
-1
-1
-1
-1
-1
-1
-1
-1
-1
-1
-1
-1
-91
-1
-1
-1
-1
-1
-1
-1
-1
-1
-1
-1
-1
-1
-1
-21
-1
-1
-1
-1
-1
-1
-1
-1
-1
-1
-1
-1
-1
-1
-1
-1
-24
-1
-1
-1
-1
-1
-6
-1
-1
-1
-1
-1
-1
-1
-1
-1
-1
-1
-1
-1
-1
-1
-1
-1
107
0
687936 689941 6890 8930 114 114 0
658
-985
-4
-1
-1
-2
-1
-4
-1
-2
-4
-1
-5
-42
-1
-2
-1
-3
-1
-3
-1
-1
-1
-1
-2
-7
-1
-1
-1
-1
-1
-1
-1
-1
-1
-1
-1
0
689626 689804 8507 8685 5 5 0
0
689754 690193 8527 8930 94 94 0
382
1
1
1
1
1
1
1
1
1
1
1
1
1
1
1
1
1
1
1
1
1
1
1
1
1
1
1
1
1
1
1
1
1
1
2
0
690087 690409 8536 8930 109 109 0
-283
-1
-1
-1
-1
-1
-1
-1
-1
-1
-1
-1
-1
-1
-1
-1
-1
-1
-1
-1
-1
-1
-1
-1
-1
-1
-1
-1
-1
-1
-1
-1
-1
-1
-1
-1
-19
-1
-1
-1
-1
-1
-1
-1
-1
-1
-1
-1
-1
-1
-1
-1
-1
-1
-1
-1
-1
-1
-1
-1
-1
-1
-1
-1
-1
-1
-1
-1
-1
-2
-1
-1
0
690294 692515 8527 10767 159 159 0
-1567
-1
-1
-110
-23
-1
-1
119
1
189
18
6
-24
-1
-1
-1
-1
-1
-1
-1
-1
-1
-1
-1
-1
-1
-1
-1
-1
-1
-1
-1
-1
-1
-1
-10
-1
-1
-1
-46
-5
30
5
15
1
1
9
1
1
25
1
1
3
0
690697 692634 8930 10790 167 167 0
-1162
-1
-1
-105
-30
-1
-1
118
1
190
-20
-1
-1
-5
-8
7
-11
-4
-2
-5
21
1
-23
16
1
4
19
-8
21
12
7
1
31
1
1
1
1
1
1
1
1
1
1
1
1
1
1
1
1
1
1
1
1
1
1
1
1
1
1
1
1
1
1
1
1
1
1
1
1
1
1
1
1
1
1
1
1
1
1
1
1
1
1
1
1
1
1
1
1
1
1
1
1
1
1
1
1
1
1
1
1
1
1
1
14
1
1
1
1
1
1
1
1
0
>contig_48_np12121212 contig_26_np12121212 1276 10826
904 1131 10561 10780 32 32 0
5
31
1
1
1
1
1
1
1
1
-21
-6
4
-8
22
1
45
1
1
3
-13
-10
-1
-18
-1
-4
6
-23
0
918 1171 10540 10780 39 39 0
-16
-1
26
1
1
1
1
1
1
1
-13
-7
-1
-13
5
12
19
6
19
27
1
1
1
1
1
-16
-1
-1
11
4
-8
32
6
0
973 1196 10540 10748 26 26 0
5
11
11
6
-22
10
14
6
47
-12
4
-8
27
1
1
1
1
14
1
1
1
0
>contig_4_np12121212 contig_26_np12121212 1235 10826
1 172 10713 10542 16 16 0
-13
-1
-1
25
7
32
1
18
1
-14
-1
-35
0
2 141 10674 10540 22 22 0
38
3
-7
-26
-1
-1
-3
39
1
1
1
1
1
1
1
0
55 275 10777 10563 26 26 0
-5
10
27
1
1
1
1
1
25
-13
-1
-1
-13
-11
21
11
27
5
-24
-1
20
1
0
48 283 10780 10540 33 33 0
-7
-6
-20
6
-7
-15
-1
-1
21
1
-13
-23
13
-9
4
-21
-1
-1
-1
16
12
15
5
0
96 337 10780 10540 35 35 0
-15
-3
-27
-8
-1
14
14
1
4
3
4
21
1
1
13
12
15
-7
-27
-1
-1
-1
-1
-2
37
5
-11
0
165 407 10780 10540 34 34 0
-10
-3
-11
-1
-1
35
3
1
7
1
-27
-11
-12
-1
-1
-1
-1
-2
37
5
1
4
7
3
1
7
26
5
0
211 420 10780 10563 28 28 0
13
7
1
1
-27
-11
-20
-6
-26
-16
-6
-6
-29
-1
-14
-1
-1
-1
28
1
0
185 420 10780 10548 31 31 0
14
1
1
-12
-1
21
-16
32
1
1
1
1
1
-14
-1
-1
-1
-9
27
5
8
25
-12
-11
-7
0
>ChrXII-1 contig_26_np12121212 461703 10826
1 171 10704 10542 25 25 0
-26
7
-25
-9
-1
-22
-1
12
1
1
1
4
6
1
26
1
10
1
1
1
0
1 222 10754 10540 27 27 0
27
5
-27
-29
31
-7
-8
-1
20
1
1
1
4
6
1
32
6
0
56 314 10780 10540 40 40 0
-7
-6
31
1
1
1
1
1
-17
-1
-1
32
1
1
1
1
1
16
1
1
17
13
1
1
1
-13
-6
31
1
1
1
1
1
-41
0
190 354 10780 10614 17 17 0
29
1
-12
-1
-24
-1
13
5
-25
-1
-1
-1
15
1
0
690 1199 4511 4009 62 62 0
10
27
1
67
1
1
1
1
-16
0
>ChrVIII-1 contig_26_np12121212 201702 10826
1 145 10683 10542 19 19 0
20
1
1
1
-15
12
-7
12
13
12
-28
-5
-1
0
1 308 10740 10540 132 132 0
-5
38
1
1
1
1
1
1
1
-13
-6
6
9
-12
-5
-5
15
32
1
1
1
1
1
1
1
1
1
1
1
1
1
1
1
1
1
1
1
1
1
1
1
1
1
1
1
1
1
1
1
1
1
1
1
1
1
1
1
1
1
1
1
1
1
1
1
1
7
1
1
1
1
1
1
1
1
1
1
1
1
1
1
1
1
1
1
1
22
1
1
1
1
1
1
1
1
1
1
1
1
1
1
1
1
1
1
1
1
1
1
1
1
1
1
1
1
1
1
1
1
14
-7
0
113 367 10780 10540 36 36 0
9
6
-12
-1
12
28
1
1
1
19
1
1
-13
12
9
1
1
1
13
1
1
5
-31
-1
-1
-1
-1
-1
-21
5
12
3
23
6
0
165 406 10780 10540 31 31 0
8
6
6
16
1
1
-13
12
-39
14
13
-13
4
-13
-8
-1
-22
-1
30
1
-14
-1
-11
0
209 423 10780 10572 29 29 0
-7
6
-21
-20
-1
21
22
8
25
-7
28
1
1
1
22
7
0
731 1221 4532 4038 59 59 0
14
1
1
-16
-33
-1
-1
-72
8
-7
-1
-297
0
>ChrX contig_26_np12121212 731227 10826
1 174 10737 10542 34 34 0
-10
-1
29
1
-30
-1
-1
-12
-1
-1
-1
-1
-4
-1
-1
-1
-1
-1
-1
-1
-1
-1
-20
-1
-1
-1
20
1
1
1
-24
-1
-8
-1
0
1 115 10652 10542 9 9 0
22
33
3
1
28
1
-14
-1
0
1 146 10687 10540 25 25 0
14
1
-32
-1
-1
-1
-1
-1
-22
-1
-12
-1
-1
-3
20
1
1
1
1
1
1
9
0
9 196 10780 10599 19 19 0
-7
-6
-4
8
1
-38
47
1
1
1
12
-14
4
27
5
13
0
4 189 10718 10540 25 25 0
-20
8
1
1
1
20
1
1
12
13
1
1
6
-28
-1
-1
15
-14
4
-27
-1
0
536 1004 4506 4038 62 62 0
31
1
45
-36
8
-7
-1
-297
0
>ChrI contig_26_np12121212 207012 10826
1470 1604 7530 7396 7 7 0
0
1606 1772 7052 6890 14 14 0
18
1
7
19
0
2156 3544 6762 5357 99 99 0
5
83
1
1
1
1
1
1
1
1
1
1
1
1
1
1
1
1
1
1
1
1
1
1
1
1
1
1
1
1
1
1
-619
-1
-4
-1
-1
-1
-1
-1
-1
-1
-1
-1
-1
-1
-1
-1
-2
-1
-1
-1
-23
-1
-1
-1
-1
-1
-1
-1
-1
-1
-1
-1
-1
-301
-1
-1
-1
-1
-1
-1
-1
-1
-1
-1
-1
-1
-1
-1
-1
0
3536 4162 5233 4531 86 86 0
-318
-1
-1
-1
-1
-1
-1
-1
-1
-1
-1
-10
-1
-1
-1
-1
-1
-1
-3
-1
-1
-1
-1
-1
-1
-1
-1
-23
-1
-1
-2
-6
-1
-1
-1
-1
-1
-1
-1
-1
-1
-1
-2
-1
-1
-1
-1
-1
-1
-1
-1
-2
-4
-3
-1
-109
-1
-1
-1
-1
-1
-1
-1
-1
-1
-1
-1
-1
-1
-1
-1
-1
-1
-1
-1
-1
0
4966 5401 4532 4094 65 65 0
14
1
1
44
1
-44
-1
-1
-1
-1
-1
-1
-29
-1
8
0
>ChrXIV ChrV 766297 574781
47 349 39 348 47 47 0
-36
-3
-1
-5
-15
-1
-1
23
1
1
15
7
1
-22
-1
-1
-1
-1
-1
-1
-3
-5
-29
-1
-1
-1
-1
-1
-1
-1
-1
20
1
1
1
1
1
1
1
5
48
5
8
-35
10
0
63 4016 49 4041 359 359 0
24
1
13
18
18
-21
-3
-1
-7
-43
-8
-16
-13
-13
7
-25
-1
-8
-1
-1
-1
-16
-1
-1
-1
-1
-1
-1
-1
-1
-1
-14
-1
-1
-1
-1
-1
-1
-1
-1
-1
-1
-1
-1
-1
-1
-1
-1
-1
-1
-1
-1
-1
-1
-1
-1
-1
-1
-1
-1
-1
-1
-1
-1
-1
-1
-1
-1
-1
-1
25
1
1
1
1
1
1
2
1
7
5
3
1
1
1
-46
-1
-1
-1
133
1
5
1
1
-115
-1
-1
-30
-97
-1
-1
-1304
-1
-1
-1
-1
-1
-3
-1
-4
-1
-2
-1
-3
-1
-1
-1
-1
-1
-1
-1
-1
-1
-2
-1
-4
-1
-1
-1
-1
-1
-1
-1
-1
-1
-1
-1
-1
-1
-1
-1
-1
-1
-1
-1
-1
-2
-1
-1
-17
-1
-1
-1
-3
-1
-2
-2
-1
-1
-1
-1
-4
-1
-1
-1
-2
-1
-2
-2
-1
-1
-1
-1
179
1
1
1
1
1
1
1
1
1
1
1
1
1
1
1
1
1
1
1
1
1
1
1
1
1
1
1
1
1
1
1
1
1
1
1
1
1
1
1
1
1
1
1
1
1
1
1
1
1
1
1
1
1
1
1
1
1
1
1
1
1
1
1
1
1
1
1
1
1
1
1
1
1
1
1
1
1
1
1
1
1
1
1
-527
-136
0
58 2190 574775 572693 213 213 0
-12
-1
-1
-31
-1
-1
-3
-8
-24
-1
-7
-6
-1
-1
29
6
-8
-1
16
20
1
1
1
1
1
1
1
1
1
1
1
1
1
1
1
1
1
23
1
1
1
1
1
1
1
1
1
1
1
1
1
13
1
1
1
1
1
1
1
1
1
7
1
1
1
1
32
1
1
1
1
1
1
1
1
1
1
1
1
2
1
7
5
3
1
1
1
-46
-1
-1
133
1
5
1
1
-115
-1
-1
-30
-97
-1
-1
-412
5
0
57 224 5912 6053 31 31 0
18
-27
-1
16
1
12
1
11
36
1
1
1
1
1
1
1
1
1
1
1
1
1
1
1
1
1
1
1
3
1
0
90 271 5871 6053 22 22 0
19
1
1
1
-24
6
-12
-5
-7
-23
-1
-1
-1
32
-14
10
3
0
108 284 5872 6053 21 21 0
-26
-10
-7
11
6
24
5
-16
-5
-12
-7
7
-12
-1
-14
0
121 349 574781 574571 32 32 0
33
1
1
9
7
1
27
1
1
1
3
7
11
12
4
1
1
9
1
1
1
33
3
1
-28
-8
-3
-5
-12
-1
0
202 344 5871 6020 20 20 0
-23
-1
-6
8
22
1
25
5
8
-35
-1
-1
-1
-1
-1
-1
-1
-1
-1
0
249 2395 5871 8097 229 229 0
-37
-7
4
-24
-8
-1
-23
-1
-1
-1
-1
-1
-1
-1
-1
-1
-1
-1
-1
-1
-1
-1
-1
-1
-1
-1
-1
-1
-1
-1
-1
-1
-1
-1
-1
-1
-1
-1
-1
-1
-1
-1
-1
-1
-1
-1
-1
-1
-1
-1
-1
-1
-1
-1
-1
-1
-1
-1
-1
-1
-1
-1
-1
-1
-1
-1
-1
-1
-1
-1
-1
-1
-1
-1
-1
-13
-58
-1
-1
-1
133
1
5
1
1
-115
-1
-1
-30
-97
-1
-1
-1420
3
0
1964 2250 572775 572489 46 46 0
0
1964 5788 572847 568923 275 275 0
325
1
1
1
1
1
1
1
2
1
3
1
18
1
1
1
3
1
1
1
1
3
1
1
16
1
1
1
1
1
1
1
1
1
1
1
-36
-1
-1
-1
-1
-1
-1
-1
-1
-1
-1
-1
-2
-1
-1
-1
-2
-1
-7
-1
-1
-1
-1
-1
-1
-1
-1
-1
-1
-1
-1
-1
-1
-4
-1
-1
-653
-950
-1
-1
-1
-1
-1
-1
-1
-1
-1
-1
-1
-1
-1
-1
-1
-1
-1
-1
-1
-1
-1
-1
-1
-1
-1
-1
-1
-1
-1
-1
-362
-1
-1
-1
-1
-1
-1
-1
-1
-1
-1
-1
-1
-1
-1
-1
-1
-1
-1
-766
-1
-4
-1
-1
-1
-1
-1
-1
-1
-1
-1
-1
-1
-1
-1
-2
-1
-1
-1
-23
-1
-1
-1
-1
-1
-1
-1
-1
-1
-1
-1
-1
-301
-1
-1
-1
-1
-1
-1
-1
-1
-1
-1
-1
-1
-1
-1
-1
0
2002 2407 572917 572548 87 87 0
278
1
1
1
1
1
2
1
1
1
1
1
1
1
1
6
1
1
1
1
1
1
1
1
26
1
1
1
1
1
9
1
1
1
1
1
0
2145 2407 572918 572656 40 40 0
0
1986 3502 7976 9495 157 157 0
-266
3
-673
-137
-290
0
4010 5788 9679 11525 148 148 0
-357
-1
-1
-1
-1
-1
-1
-1
-1
-1
-1
-2
-1
-1
-1
-4
-1
-1
-1
-767
-1
-4
-1
-1
-1
-1
-1
-1
-1
-1
-1
-1
-1
-1
-1
-2
-1
-1
-1
-23
-1
-1
-1
-1
-1
-1
-1
-1
-1
-1
-1
-1
-299
-1
-1
-1
-1
-1
-1
-1
-1
-1
-1
-1
-1
-1
-1
-1
0
5280 5778 4221 4735 22 22 0
-183
-1
-1
-1
-1
-1
-1
-1
-1
-1
-1
-1
-1
-1
-1
-1
0
5780 6518 568799 567973 97 97 0
-318
-1
-1
-1
-1
-1
-1
-1
-1
-1
-1
-10
-1
-1
-1
-1
-1
-1
-3
-1
-1
-1
-1
-1
-1
-1
-1
-23
-1
-1
-2
-7
-1
-1
-1
-1
-1
-1
-1
-1
-1
-1
-1
-1
-1
-1
-1
-1
-1
-1
-1
-1
-1
-1
-1
-1
-1
-1
-1
-1
-1
-1
-1
-1
-1
-1
-115
-1
-1
-1
-1
-1
-1
-1
-1
-1
-1
-1
-1
-1
-1
-1
-1
-1
-1
-1
-1
-1
0
5780 6536 4869 5705 97 97 0
-283
-1
-1
-1
-1
-36
-1
-1
-1
-1
-1
-1
-1
-1
-1
-1
-10
-1
-1
-1
-1
-1
-1
-3
-1
-1
-1
-1
-1
-1
-1
-1
-23
-1
-1
-2
-6
-1
-1
-1
-1
-1
-1
-1
-1
-1
-1
-2
-1
-1
-1
-1
-1
-1
-1
-1
-2
-4
-3
-1
-109
-1
-1
-1
-1
-1
-1
-1
-1
-1
-1
-1
-1
-1
-1
-1
-1
-1
-1
-1
-1
-205
73
2
0
5788 6097 11657 11971 14 14 0
-275
-1
-1
-1
-1
0
8204 8630 510432 510856 28 28 0
396
1
1
1
-20
-6
0
13379 17802 555772 551330 129 129 0
-136
302
145
1
-32
-53
14
-102
-1
-4
-1
-1
-1
-33
-1
-1
-1
-1
-1
-1
-1
-1
-1765
-1
-1
-1
-1638
0
63269 63603 512397 512063 1 1 0
0
63269 63592 132680 133002 11 11 0
261
0
63270 63592 124868 124547 11 11 0
260
0
63270 63592 132317 132638 17 17 0
260
0
63270 63592 138308 138629 11 11 0
260
0
63967 64227 139846 139586 5 5 0
0
63967 64226 82320 82061 3 3 0
0
63967 64228 366617 366878 7 7 0
0
157970 158342 219485 219857 7 7 0
0
158352 158446 132905 132997 9 9 0
36
30
0
158352 158446 138532 138624 9 9 0
36
30
0
158352 158441 13698 13787 6 6 0
0
188116 188202 125404 125319 2 2 0
10
0
188116 188213 29317 29222 4 4 0
87
1
0
220580 220665 125319 125403 2 2 0
76
0
220569 220665 29222 29316 4 4 0
11
1
0
223302 223624 512074 512397 5 5 0
-63
0
223312 223579 13787 13519 46 46 0
-26
-1
3
-25
71
-13
26
-61
4
0
223291 223625 133013 132679 10 10 0
0
223291 223623 132649 132317 16 16 0
0
223286 223623 138645 138308 11 11 0
0
223295 223623 124540 124868 10 10 0
0
675603 675934 138308 138639 2 2 0
0
675603 675924 512396 512074 10 10 0
-260
0
675603 675934 132317 132648 8 8 0
0
675603 675934 132681 133012 2 2 0
0
675603 675934 124868 124537 1 1 0
0
675647 675911 13519 13784 44 44 0
44
-3
62
-24
11
-74
-25
0
675940 676101 219646 219485 2 2 0
0
764828 765274 567407 567853 47 47 0
131
-183
0
765908 766237 334 49 97 97 0
25
5
6
-26
-1
-1
-1
-1
17
2
16
1
1
1
5
5
1
-46
-1
-1
-1
23
1
1
1
1
1
1
1
1
1
1
1
1
1
1
1
1
1
1
1
1
1
1
1
1
1
1
1
1
1
1
1
1
1
1
1
1
1
22
1
1
1
1
1
1
1
1
1
1
1
1
1
1
1
1
1
-27
-1
-1
-1
-1
-1
-1
-1
-1
-1
-1
-1
-1
-1
-7
-1
-1
23
1
0
765911 766052 574630 574775 18 18 0
43
-14
-12
-9
14
1
16
1
-21
-1
-1
-1
-1
-1
0
765914 766112 574580 574775 49 49 0
-22
-1
-1
-1
-1
-1
-1
-1
-1
-1
-27
-1
-1
-1
-1
-1
-1
-1
-4
24
1
1
1
1
1
1
1
1
1
1
21
1
1
1
3
20
1
1
1
1
1
1
1
8
1
-25
-1
-1
-1
0
765920 766076 6053 5878 28 28 0
-25
-1
-1
-1
-1
-1
-1
-1
-1
-1
-1
-35
-1
-1
-3
-1
-5
-22
-1
-23
-1
-1
-1
20
1
1
1
0
765955 766145 6053 5871 37 37 0
-10
-15
28
1
4
16
-27
-1
-1
-1
-1
-1
-1
-1
-1
31
1
1
1
1
1
1
1
1
-15
-1
12
1
1
1
1
1
1
1
0
765955 766297 386 71 55 55 0
-10
-15
28
1
4
16
-27
-1
-1
-1
-1
-1
-1
-1
-1
24
1
1
1
1
1
1
29
7
1
1
20
1
1
1
5
1
1
17
2
3
1
4
22
1
1
1
28
1
1
1
14
6
13
0
765988 766172 6053 5872 21 21 0
24
5
1
6
-29
-1
9
-12
-1
-1
-1
27
1
-29
6
20
1
0
765928 766176 574533 574781 29 29 0
-16
-12
-24
-12
5
26
1
20
6
-14
-1
-14
-6
-6
17
1
-24
26
6
7
0
766014 766199 6053 5878 21 21 0
-25
34
9
1
1
35
1
1
1
1
1
-29
-1
33
1
1
0
766040 766293 574536 574781 40 40 0
21
-11
-13
-1
-1
21
6
3
-11
-25
-1
-1
-3
23
1
1
1
1
1
1
4
1
1
-22
-1
-1
-1
20
1
1
1
1
1
1
-37
5
0
766048 766235 6053 5871 18 18 0
24
5
1
7
28
-22
-1
35
1
1
1
-12
-42
0
765920 766267 386 49 41 41 0
-25
-1
-1
11
-11
13
-22
-1
-19
-2
21
1
24
1
1
1
5
14
1
-27
-7
16
1
12
1
20
1
1
1
7
5
-18
10
-16
-1
30
0
766123 766296 6053 5875 23 23 0
-25
-1
-1
-1
-1
-3
-1
-30
-6
17
1
18
1
10
26
-7
5
-13
-13
0
>ChrIV ChrV 1480783 574781
1 242 188 386 56 56 0
20
1
5
1
25
1
1
1
3
1
14
-12
-13
-29
-1
8
6
-9
28
1
1
1
1
1
1
1
1
1
1
1
1
1
1
1
1
1
1
1
1
1
1
1
1
1
1
1
11
1
1
1
1
1
1
0
3 360 49 386 50 50 0
-25
-1
-1
-1
-16
58
-32
15
29
1
12
1
24
1
29
1
1
16
1
1
1
1
1
1
24
1
1
1
1
1
1
3
1
-29
0
4 195 574669 574536 68 68 0
-6
-13
6
27
-23
-1
-1
28
1
1
1
1
1
1
1
1
1
1
1
1
1
1
1
1
1
1
1
1
1
1
1
1
1
1
1
1
1
1
1
1
1
1
1
1
1
1
1
1
1
1
1
1
1
1
1
1
1
1
1
1
1
1
1
1
1
13
1
1
0
4 242 5906 6053 97 97 0
-6
18
1
25
1
6
1
1
7
3
7
-34
-1
15
1
1
1
1
1
1
1
1
1
1
1
1
1
1
1
1
1
1
1
1
1
1
1
1
1
1
1
1
1
1
1
1
1
1
1
1
1
1
1
1
1
1
1
1
1
1
1
1
1
1
1
1
1
1
1
1
1
1
1
1
1
1
1
1
1
1
1
1
1
1
1
1
1
1
1
1
10
1
1
1
1
1
1
0
30 242 5871 6053 50 50 0
-24
-15
-3
-4
13
-13
-29
-1
8
6
-9
28
1
1
1
1
1
1
1
1
1
1
1
1
1
1
1
1
1
1
1
1
1
1
1
1
1
1
1
11
1
1
1
1
1
1
0
4 219 574767 574555 22 22 0
-6
27
1
16
21
5
1
11
-22
-1
21
6
-19
-5
-7
-6
23
1
1
-12
-1
0
74 390 50 363 34 34 0
-25
-3
-1
-14
15
3
10
1
20
7
1
21
6
-8
-29
-6
-6
19
5
1
-22
-1
-13
-29
-1
22
11
1
25
0
71 347 574778 574536 41 41 0
14
1
5
8
1
30
-6
-5
25
3
1
4
7
3
1
29
6
31
4
1
1
1
10
24
1
1
1
1
1
1
1
1
1
1
13
1
1
13
0
155 339 5876 6053 22 22 0
14
1
16
1
1
1
20
1
1
1
-32
-3
7
-20
-8
-1
11
-7
21
0
207 385 5871 6040 19 19 0
36
13
1
1
1
1
-24
8
9
28
-8
-1
26
1
4
0
198 391 574775 574596 29 29 0
-17
4
30
1
1
1
1
1
1
-18
-1
-8
-1
-1
-1
22
1
1
1
45
1
1
1
1
1
1
1
26
0
162 392 574775 574554 28 28 0
28
1
-18
35
1
1
1
1
1
1
1
-23
-13
4
-7
20
1
8
1
-17
-6
-23
18
0
2059 2514 510432 510882 36 36 0
396
1
1
1
-35
4
9
0
172808 172905 438329 438426 5 5 0
0
172823 172904 138733 138814 1 1 0
0
219115 219208 487867 487960 1 1 0
0
222721 223214 521813 521320 40 40 0
0
317049 317122 138806 138733 0 0 0
0
317049 317126 438417 438340 1 1 0
0
343133 343423 13808 13519 45 45 0
146
-13
26
-61
4
0
343154 343471 512084 512400 12 12 0
29
0
343157 343467 132989 132681 9 9 0
20
31
0
343157 343467 138616 138308 9 9 0
20
31
0
343157 343469 124560 124870 10 10 0
20
31
0
343157 343468 132625 132316 16 16 0
20
31
0
343490 343735 366784 366539 22 22 0
0
343490 343734 139679 139923 18 18 0
0
343490 343735 82153 82398 19 19 0
17
-4
0
367285 367538 435626 435882 22 22 0
-111
-70
-1
0
367546 367819 512071 512345 50 50 0
42
106
6
1
-13
-1
-1
-1
-1
-7
79
0
367559 367819 13787 13526 43 43 0
127
6
6
-16
-1
-1
-1
-1
68
-4
16
0
367562 367819 138616 138359 46 46 0
21
30
81
6
1
-13
-1
-1
-1
-1
-7
79
0
367562 367819 132625 132368 49 49 0
21
30
81
6
1
-13
-1
-1
-1
-1
-7
79
0
367562 367819 124560 124817 47 47 0
21
30
81
6
1
-13
-1
-1
-1
-1
-7
79
0
367562 368180 132989 132317 117 117 0
21
30
81
6
1
-13
-1
-1
-1
-1
-7
79
-30
-1
-5
-5
-6
-1
-1
-7
-1
-1
-1
-1
-1
-1
-1
-1
-1
-1
-1
-1
-1
-1
-3
-1
-1
-1
-2
-2
-1
-1
-1
-2
-11
-1
-2
-1
-1
-1
-1
-1
-1
-1
-3
-1
-1
-1
-4
-2
-1
-2
-1
-1
-1
-3
-1
50
0
367539 367847 435626 435935 26 26 0
-181
-1
79
0
367848 368136 13807 13519 44 44 0
-47
98
-13
26
-61
4
0
367868 368180 512084 512396 9 9 0
0
367871 368180 124560 124868 5 5 0
50
0
367871 370005 138616 136483 162 162 0
50
-2035
4
0
373115 373763 133328 132681 65 65 0
-193
4
-80
3
-41
6
65
0
373431 373719 13807 13519 44 44 0
-47
98
-13
26
-61
4
0
373451 373763 512084 512396 9 9 0
0
373454 373763 132625 132317 11 11 0
50
0
373454 373765 138616 138306 4 4 0
50
0
373454 373763 124560 124868 5 5 0
50
0
423468 423787 512399 512084 29 29 0
179
1
5
105
0
423470 424123 132680 133328 92 92 0
177
1
5
81
30
-21
-1
15
1
1
-6
41
-3
-79
4
0
423471 423784 124868 124560 28 28 0
176
1
5
81
30
0
423471 423784 132317 132625 34 34 0
176
1
5
81
30
0
423471 423784 138308 138616 27 27 0
176
1
5
81
30
0
423471 423787 435958 435646 41 41 0
152
1
1
6
0
423515 423807 13519 13807 43 43 0
44
-3
62
22
10
5
0
424564 424905 366536 366877 12 12 0
0
424564 424904 82401 82061 4 4 0
0
424563 424906 139928 139585 7 7 0
0
527149 527235 512653 512565 4 4 0
-5
-76
0
527399 527726 132678 133003 8 8 0
263
30
0
527401 527737 512397 512062 13 13 0
288
0
527393 527726 132309 132639 15 15 0
5
264
30
0
[truncated: 1,031,529 more chars]
