# Supplementary material for: Rapid evolution driven by translocation-associated selection during meiosis
Source: EMBO Rep. 2026 Jun 16;27(14):4011–28. doi: 10.1038/s44319-026-00820-6 (PMC13400751; doi:10.1038/s44319-026-00820-6)
Supplement: Supplementary file 14 — Source data Fig. 3 [file 44319_2026_820_MOESM14_ESM.zip › Figure 3 Source Data/3B/Figure 3B Frequency_Variation_of_non_RT_groups.xlsx]

## Sheet: Figure 3B Frequency_Variation_o
Group	Chromosome	Condition	AF_mean	AF_sd
Y55 (MATa) x BY4742 (MATα)	Chr.VIII	Diploid	0.500194	0.0526523
Y55 (MATa) x BY4742 (MATα)	Chr.VIII	M2	0.505329	0.0565099
Y55 (MATa) x BY4742 (MATα)	Chr.VIII	A2	0.510856	0.0525309
Y55 (MATa) x BY4742 (MATα)	Chr.VIII	M4	0.521274	0.0637296
Y55 (MATa) x BY4742 (MATα)	Chr.VIII	A4	0.535166	0.0589632
Y55 (MATa) x BY4742 (MATα)	Chr.VIII	M6	0.522782	0.0581259
Y55 (MATa) x BY4742 (MATα)	Chr.VIII	A6	0.543476	0.0597114
Y55 (MATa) x BY4742 (MATα)	Chr.XVI	Diploid	0.49657	0.0587641
Y55 (MATa) x BY4742 (MATα)	Chr.XVI	M2	0.495701	0.0614342
Y55 (MATa) x BY4742 (MATα)	Chr.XVI	A2	0.506025	0.0522929
Y55 (MATa) x BY4742 (MATα)	Chr.XVI	M4	0.494146	0.0616955
Y55 (MATa) x BY4742 (MATα)	Chr.XVI	A4	0.494021	0.0553829
Y55 (MATa) x BY4742 (MATα)	Chr.XVI	M6	0.481469	0.0561307
Y55 (MATa) x BY4742 (MATα)	Chr.XVI	A6	0.483512	0.0516068
YJM978 (MATa) x DBVPG1373 (MATα)	Chr.VIII	Diploid	0.502221	0.0593445
YJM978 (MATa) x DBVPG1373 (MATα)	Chr.VIII	M2	0.504997	0.0479392
YJM978 (MATa) x DBVPG1373 (MATα)	Chr.VIII	A2	0.487133	0.0569806
YJM978 (MATa) x DBVPG1373 (MATα)	Chr.VIII	M4	0.494639	0.0547695
YJM978 (MATa) x DBVPG1373 (MATα)	Chr.VIII	A4	0.50258	0.0506162
YJM978 (MATa) x DBVPG1373 (MATα)	Chr.VIII	M6	0.491437	0.0591782
YJM978 (MATa) x DBVPG1373 (MATα)	Chr.VIII	A6	0.503465	0.0855149
YJM978 (MATa) x DBVPG1373 (MATα)	Chr.XVI	Diploid	0.496854	0.0601928
YJM978 (MATa) x DBVPG1373 (MATα)	Chr.XVI	M2	0.514787	0.0510106
YJM978 (MATa) x DBVPG1373 (MATα)	Chr.XVI	A2	0.513589	0.053171
YJM978 (MATa) x DBVPG1373 (MATα)	Chr.XVI	M4	0.495635	0.0514758
YJM978 (MATa) x DBVPG1373 (MATα)	Chr.XVI	A4	0.503183	0.0526586
YJM978 (MATa) x DBVPG1373 (MATα)	Chr.XVI	M6	0.483601	0.0551238
YJM978 (MATa) x DBVPG1373 (MATα)	Chr.XVI	A6	0.502184	0.062613
