# Supplementary material for: Rapid evolution driven by translocation-associated selection during meiosis
Source: EMBO Rep. 2026 Jun 16;27(14):4011–28. doi: 10.1038/s44319-026-00820-6 (PMC13400751; doi:10.1038/s44319-026-00820-6)
Supplement: Supplementary file 15 — Source data Fig. 4 [file 44319_2026_820_MOESM15_ESM.zip]

Archive with 9 entries (4 files):
- Figure 4 Source Data/
- Figure 4 Source Data/4A/
- Figure 4 Source Data/4A/Figure 4A Segregation_Patterns_of_89_tetrads.xlsx
- Figure 4 Source Data/4E/
- Figure 4 Source Data/4E/Fig. 4E_crossover postions in VIII and XVI of PT spores.xlsx
- Figure 4 Source Data/4F/
- Figure 4 Source Data/4F/Figure 4F Proportion_of_Segregation_Pattern_with_or_without_crossover.xlsx
- Figure 4 Source Data/4G/
- Figure 4 Source Data/4G/Figure 4G Relative_Fitness_of_PT_and_XVI-A_spores.xlsx
