# Supplementary material for: Rapid evolution driven by translocation-associated selection during meiosis
Source: EMBO Rep. 2026 Jun 16;27(14):4011–28. doi: 10.1038/s44319-026-00820-6 (PMC13400751; doi:10.1038/s44319-026-00820-6)
Supplement: Supplementary file 15 — Source data Fig. 4 [file 44319_2026_820_MOESM15_ESM.zip › Figure 4 Source Data/4A/Figure 4A Segregation_Patterns_of_89_tetrads.xlsx]

## Sheet: Sheet1
Number_of_PT_spores	Number_of_XVI-A_spores	Number_of_VIII-A_spores	Count	Proportion	Note
4	0	0	14	0.157303	Alternate segregation
3	0	0	7	0.0786517
0	2	0	4	0.0449438	Adjacent -1 segregation
2	1	0	25	0.280899	Crossover associated adjacent -1 segregation
2	0	0	19	0.213483
1	1	0	9	0.101124
1	0	0	5	0.0561798
0	1	0	6	0.0674157
