# Supplementary material for: Rapid evolution driven by translocation-associated selection during meiosis
Source: EMBO Rep. 2026 Jun 16;27(14):4011–28. doi: 10.1038/s44319-026-00820-6 (PMC13400751; doi:10.1038/s44319-026-00820-6)
Supplement: Supplementary file 15 — Source data Fig. 4 [file 44319_2026_820_MOESM15_ESM.zip › Figure 4 Source Data/4E/Fig. 4E_crossover postions in VIII and XVI of PT spores.xlsx]

## Sheet: Y55(MATa)xDBVPG1373(MATα)-VIII
Spore_id	CO_position(bp)
Spore.25	76827
Spore.64	32626
Spore.65	34710
Spore.67	65380
Spore.91	34710

## Sheet: Y55(MATa)xDBVPG1373(MATα)-XVI
Spore_id	CO_position(bp)
Spore.1	373847
Spore.5	514493
Spore.13	435011
Spore.38	504262
Spore.39	384869
Spore.43	425005
Spore.45	435011
Spore.46	463543
Spore.110	373847

## Sheet: DBVPG1373(MATa)xY55(MATα)-VIII
Spore_id	CO_position (bp)
Spore.5	51314
Spore.8	49346
Spore.28	69672
Spore.40	34710
Spore.45	27634
Spore.48	50249
Spore.86	19760

## Sheet: DBVPG1373(MATa)xY55(MATα)-XVI
Spore_id	CO_position (bp)
Spore.5	411533;435011;456631
Spore.27	384869
Spore.34	473892
Spore.61	419019
Spore.75	422563
Spore.78	376683
Spore.79	527231
Spore.82	384869
Spore.85	475562
Spore.87	480004
Spore.88	425470
Spore.91	403691
Spore.92	465889
Spore.98	428392
