# Supplementary material for: Rapid evolution driven by translocation-associated selection during meiosis
Source: EMBO Rep. 2026 Jun 16;27(14):4011–28. doi: 10.1038/s44319-026-00820-6 (PMC13400751; doi:10.1038/s44319-026-00820-6)
Supplement: Supplementary file 15 — Source data Fig. 4 [file 44319_2026_820_MOESM15_ESM.zip › Figure 4 Source Data/4F/Figure 4F Proportion_of_Segregation_Pattern_with_or_without_crossover.xlsx]

## Sheet: Sheet1
Segregation pattern	Count	Proportion
Alternate segregation	21	0.269231
Adjacent -1 segregation with crossover	53	0.679487
Adjacent -1 segregation without crossover	4	0.0512821
