# Supplementary material for: Rapid evolution driven by translocation-associated selection during meiosis
Source: EMBO Rep. 2026 Jun 16;27(14):4011–28. doi: 10.1038/s44319-026-00820-6 (PMC13400751; doi:10.1038/s44319-026-00820-6)
Supplement: Supplementary file 15 — Source data Fig. 4 [file 44319_2026_820_MOESM15_ESM.zip › Figure 4 Source Data/4G/Figure 4G Relative_Fitness_of_PT_and_XVI-A_spores.xlsx]

## Sheet: df
Name	GT	Relative Fitness	Max Growth Rate
YSG-Y55xDBVPG1373-1	PT	1.71536	0.005223
YSG-Y55xDBVPG1373-2	XVI-A	0.555758	0.0029925
YSG-Y55xDBVPG1373-3	PT	1.1609	0.0041565
YSG-Y55xDBVPG1373-4	PT	1.02651	0.003898
YSG-Y55xDBVPG1373-5	PT	0.813621	0.0034885
YSG-Y55xDBVPG1373-6	PT	1.04835	0.00394
YSG-Y55xDBVPG1373-7	PT	0.983104	0.0038145
YSG-Y55xDBVPG1373-8	PT	0.942293	0.003736
YSG-Y55xDBVPG1373-9	PT	1.29997	0.004424
YSG-Y55xDBVPG1373-10	PT	1.41123	0.004638
YSG-Y55xDBVPG1373-11	PT	1.11853	0.004075
YSG-Y55xDBVPG1373-12	PT	0.821159	0.003503
YSG-Y55xDBVPG1373-13	PT	0.962568	0.003775
YSG-Y55xDBVPG1373-15	PT	1.18924	0.004211
YSG-Y55xDBVPG1373-16	XVI-A	1.28906	0.004403
YSG-Y55xDBVPG1373-17	PT	1.1986	0.004229
YSG-Y55xDBVPG1373-18	PT	0.431765	0.002754
YSG-Y55xDBVPG1373-19	PT	1.09566	0.004031
YSG-Y55xDBVPG1373-20	PT	1.39381	0.0046045
YSG-Y55xDBVPG1373-21	PT	0.783208	0.00343
YSG-Y55xDBVPG1373-22	PT	1.0694	0.0039805
YSG-Y55xDBVPG1373-23	PT	1.56953	0.0049425
YSG-Y55xDBVPG1373-24	PT	0.538861	0.00296
YSG-Y55xDBVPG1373-25	PT	1.4348	0.00468333
YSG-Y55xDBVPG1373-26	PT	1.27831	0.00438233
YSG-Y55xDBVPG1373-27	PT	1.12269	0.004083
YSG-Y55xDBVPG1373-28	PT	1.27519	0.00437633
YSG-Y55xDBVPG1373-29	PT	1.58981	0.0049815
YSG-Y55xDBVPG1373-30	PT	0.822892	0.00350633
YSG-Y55xDBVPG1373-32	PT	1.33619	0.00449367
YSG-Y55xDBVPG1373-33	PT	1.10779	0.00405433
YSG-Y55xDBVPG1373-34	PT	1.11871	0.00407533
YSG-Y55xDBVPG1373-35	PT	0.931202	0.00371467
YSG-Y55xDBVPG1373-36	PT	1.0169	0.0038795
YSG-Y55xDBVPG1373-37	PT	1.03067	0.003906
YSG-Y55xDBVPG1373-38	PT	0.986483	0.003821
YSG-Y55xDBVPG1373-39	PT	1.31921	0.004461
YSG-Y55xDBVPG1373-40	PT	1.47379	0.00475833
YSG-Y55xDBVPG1373-41	PT	0.517893	0.00291967
YSG-Y55xDBVPG1373-42	PT	0.906421	0.003667
YSG-Y55xDBVPG1373-43	PT	0.990382	0.0038285
YSG-Y55xDBVPG1373-44	PT	1.11437	0.004067
YSG-Y55xDBVPG1373-45	PT	0.600208	0.003078
YSG-Y55xDBVPG1373-46	PT	0.564856	0.00301
YSG-Y55xDBVPG1373-47	PT	1.09254	0.004025
YSG-Y55xDBVPG1373-48	PT	1.1551	0.00414533
YSG-Y55xDBVPG1373-49	PT	0.749069	0.00336433
YSG-Y55xDBVPG1373-50	PT	1.60879	0.005018
YSG-Y55xDBVPG1373-51	PT	0.842475	0.003544
YSG-Y55xDBVPG1373-52	XVI-A	1.1064	0.00405167
YSG-Y55xDBVPG1373-53	PT	1.1681	0.00417033
YSG-Y55xDBVPG1373-54	PT	1.39511	0.004607
YSG-Y55xDBVPG1373-55	XVI-A	1.05632	0.00395533
YSG-Y55xDBVPG1373-56	PT	0.898622	0.003652
YSG-Y55xDBVPG1373-57	XVI-A	1.18785	0.00420833
YSG-Y55xDBVPG1373-58	PT	0.975912	0.00380067
YSG-Y55xDBVPG1373-59	PT	0.136123	0.00218533
YSG-Y55xDBVPG1373-60	XVI-A	0.830517	0.003521
YSG-Y55xDBVPG1373-61	PT	0.914739	0.003683
YSG-Y55xDBVPG1373-62	PT	0.177281	0.0022645
YSG-Y55xDBVPG1373-63	XVI-A	0.272507	0.00244767
YSG-Y55xDBVPG1373-64	PT	0.086561	0.00209
YSG-Y55xDBVPG1373-65	PT	1.06308	0.00396833
YSG-Y55xDBVPG1373-66	PT	0.713543	0.003296
YSG-Y55xDBVPG1373-67	PT	0.764492	0.003394
YSG-Y55xDBVPG1373-68	PT	1.00884	0.003864
YSG-Y55xDBVPG1373-69	XVI-A	0.901568	0.00365767
YSG-Y55xDBVPG1373-70	PT	0.8501	0.00355867
YSG-Y55xDBVPG1373-73	XVI-A	0.560957	0.0030025
YSG-Y55xDBVPG1373-74	PT	0.993935	0.00383533
YSG-Y55xDBVPG1373-75	XVI-A	0.944026	0.00373933
YSG-Y55xDBVPG1373-76	XVI-A	1.09185	0.00402367
YSG-Y55xDBVPG1373-77	PT	0.792912	0.00344867
YSG-Y55xDBVPG1373-78	PT	0.675418	0.00322267
YSG-Y55xDBVPG1373-79	PT	0.731392	0.00333033
YSG-Y55xDBVPG1373-81	PT	1.06065	0.00396367
YSG-Y55xDBVPG1373-82	XVI-A	0.639719	0.003154
YSG-Y55xDBVPG1373-83	XVI-A	0.803657	0.00346933
YSG-Y55xDBVPG1373-84	PT	0.38099	0.00265633
YSG-Y55xDBVPG1373-85	PT	0.952517	0.00375567
YSG-Y55xDBVPG1373-86	PT	0.149987	0.002212
YSG-Y55xDBVPG1373-87	XVI-A	1.13084	0.00409867
YSG-Y55xDBVPG1373-88	PT	0.733819	0.003335
YSG-Y55xDBVPG1373-89	PT	0.375791	0.00264633
YSG-Y55xDBVPG1373-91	PT	1.13136	0.00409967
YSG-Y55xDBVPG1373-92	PT	1.00503	0.00385667
YSG-Y55xDBVPG1373-93	PT	1.19478	0.00422167
YSG-Y55xDBVPG1373-94	XVI-A	1.09635	0.00403233
YSG-Y55xDBVPG1373-95	PT	1.16446	0.00416333
YSG-Y55xDBVPG1373-96	PT	1.04644	0.00393633
YSG-Y55xDBVPG1373-97	PT	0.752015	0.00337
YSG-Y55xDBVPG1373-98	PT	0.484793	0.002856
YSG-Y55xDBVPG1373-99	XVI-A	0.392254	0.002678
YSG-Y55xDBVPG1373-100	XVI-A	0.943332	0.003738
YSG-Y55xDBVPG1373-101	PT	0.634174	0.00314333
YSG-Y55xDBVPG1373-102	PT	1.25717	0.00434167
YSG-Y55xDBVPG1373-103	PT	1.21801	0.00426633
YSG-Y55xDBVPG1373-104	PT	1.34053	0.004502
YSG-Y55xDBVPG1373-105	XVI-A	1.12633	0.00409
YSG-Y55xDBVPG1373-106	PT	0.878173	0.00361267
YSG-Y55xDBVPG1373-107	XVI-A	0.0352656	0.00199133
YSG-Y55xDBVPG1373-108	PT	0.919591	0.00369233
YSG-Y55xDBVPG1373-109	PT	1.31401	0.004451
YSG-Y55xDBVPG1373-110	PT	1.02322	0.00389167
YSG-Y55xDBVPG1373-111	PT	1.06412	0.00397033
