# Supplementary material for: Rapid evolution driven by translocation-associated selection during meiosis
Source: EMBO Rep. 2026 Jun 16;27(14):4011–28. doi: 10.1038/s44319-026-00820-6 (PMC13400751; doi:10.1038/s44319-026-00820-6)
Supplement: Supplementary file 16 — Source data Fig. 5 [file 44319_2026_820_MOESM16_ESM.zip]

Archive with 12 entries (6 files):
- Figure 5 Source Data/
- Figure 5 Source Data/5B/
- Figure 5 Source Data/5B/Figure 5B Segregation_Patterns_of_other_RT_hybrids.xlsx
- Figure 5 Source Data/5C/
- Figure 5 Source Data/5C/Figure 5C Y12xDBVPG1373_Initial_vs_A1_round.xlsx
- Figure 5 Source Data/5D/
- Figure 5 Source Data/5D/Figure 5D S_cerevisiae_strain_translocation_count.xlsx
- Figure 5 Source Data/5E/
- Figure 5 Source Data/5E/Figure 5E S_cerevisiae_strain_translocation_size.xlsx
- Figure 5 Source Data/5F/
- Figure 5 Source Data/5F/Figure 5F Fruitfly_strain_genome_T29A_vs_N25.delta
- Figure 5 Source Data/5F/README.docx
