# Supplementary material for: Rapid evolution driven by translocation-associated selection during meiosis
Source: EMBO Rep. 2026 Jun 16;27(14):4011–28. doi: 10.1038/s44319-026-00820-6 (PMC13400751; doi:10.1038/s44319-026-00820-6)
Supplement: Supplementary file 16 — Source data Fig. 5 [file 44319_2026_820_MOESM16_ESM.zip › Figure 5 Source Data/5B/Figure 5B Segregation_Patterns_of_other_RT_hybrids.xlsx]

## Sheet: Sheet1
Hybrids group	Segregation pattern	Count	Proportion
YJM978 (MATa) x BY4742 (MATα)	Alternate segregation	9	0.236842
YJM978 (MATa) x BY4742 (MATα)	Adjacent -1 segregation with crossover	26	0.684211
YJM978 (MATa) x BY4742 (MATα)	Adjacent -1 segregation without crossover	3	0.0789474
YJM981 (MATa) x BY4742 (MATα)	Alternate segregation	6	0.181818
YJM981 (MATa) x BY4742 (MATα)	Adjacent -1 segregation with crossover	25	0.757576
YJM981 (MATa) x BY4742 (MATα)	Adjacent -1 segregation without crossover	2	0.0606061
L1528 (MATa) x BY4742 (MATα)	Alternate segregation	2	0.0625
L1528 (MATa) x BY4742 (MATα)	Adjacent -1 segregation with crossover	25	0.78125
L1528 (MATa) x BY4742 (MATα)	Adjacent -1 segregation without crossover	5	0.15625
Y12 (MATa) x DBVPG1373 (MATα)	Alternate segregation	5	0.131579
Y12 (MATa) x DBVPG1373 (MATα)	Adjacent -1 segregation with crossover	25	0.657895
Y12 (MATa) x DBVPG1373 (MATα)	Adjacent -1 segregation without crossover	8	0.210526
