# Supplementary material for: Rapid evolution driven by translocation-associated selection during meiosis
Source: EMBO Rep. 2026 Jun 16;27(14):4011–28. doi: 10.1038/s44319-026-00820-6 (PMC13400751; doi:10.1038/s44319-026-00820-6)
Supplement: Supplementary file 16 — Source data Fig. 5 [file 44319_2026_820_MOESM16_ESM.zip › Figure 5 Source Data/5C/Figure 5C Y12xDBVPG1373_Initial_vs_A1_round.xlsx]

## Sheet: Y12_sourcedata
Chromosome	Position	DP	AF	Source
Chr. VIII	20045	51	0.470588	Initial hybrid
Chr. VIII	20318	51	0.431373	Initial hybrid
Chr. VIII	20573	66	0.454545	Initial hybrid
Chr. VIII	20657	54	0.407407	Initial hybrid
Chr. VIII	20795	62	0.403226	Initial hybrid
Chr. VIII	20806	61	0.42623	Initial hybrid
Chr. VIII	20852	65	0.507692	Initial hybrid
Chr. VIII	20919	59	0.440678	Initial hybrid
Chr. VIII	20921	57	0.45614	Initial hybrid
Chr. VIII	20950	51	0.45098	Initial hybrid
Chr. VIII	20993	49	0.44898	Initial hybrid
Chr. VIII	21004	47	0.468085	Initial hybrid
Chr. VIII	21033	45	0.422222	Initial hybrid
Chr. VIII	21160	43	0.534884	Initial hybrid
Chr. VIII	21296	47	0.489362	Initial hybrid
Chr. VIII	21541	60	0.366667	Initial hybrid
Chr. VIII	21612	56	0.428571	Initial hybrid
Chr. VIII	21727	69	0.521739	Initial hybrid
Chr. VIII	21911	51	0.470588	Initial hybrid
Chr. VIII	22121	47	0.425532	Initial hybrid
Chr. VIII	22159	47	0.468085	Initial hybrid
Chr. VIII	22160	49	0.44898	Initial hybrid
Chr. VIII	22203	47	0.404255	Initial hybrid
Chr. VIII	22241	51	0.372549	Initial hybrid
Chr. VIII	22253	50	0.38	Initial hybrid
Chr. VIII	22430	64	0.4375	Initial hybrid
Chr. VIII	22464	68	0.455882	Initial hybrid
Chr. VIII	22684	46	0.369565	Initial hybrid
Chr. VIII	22766	40	0.45	Initial hybrid
Chr. VIII	22813	39	0.435897	Initial hybrid
Chr. VIII	22833	35	0.428571	Initial hybrid
Chr. VIII	22834	35	0.457143	Initial hybrid
Chr. VIII	23105	37	0.405405	Initial hybrid
Chr. VIII	23109	37	0.378378	Initial hybrid
Chr. VIII	23521	43	0.511628	Initial hybrid
Chr. VIII	23641	31	0.483871	Initial hybrid
Chr. VIII	23734	43	0.44186	Initial hybrid
Chr. VIII	23788	51	0.431373	Initial hybrid
Chr. VIII	23857	63	0.444444	Initial hybrid
Chr. VIII	23964	70	0.428571	Initial hybrid
Chr. VIII	24334	72	0.430556	Initial hybrid
Chr. VIII	24416	69	0.405797	Initial hybrid
Chr. VIII	24526	79	0.455696	Initial hybrid
Chr. VIII	25004	51	0.529412	Initial hybrid
Chr. VIII	25138	56	0.410714	Initial hybrid
Chr. VIII	25276	59	0.389831	Initial hybrid
Chr. VIII	25318	63	0.460317	Initial hybrid
Chr. VIII	25348	62	0.483871	Initial hybrid
Chr. VIII	25522	55	0.490909	Initial hybrid
Chr. VIII	25552	64	0.484375	Initial hybrid
Chr. VIII	25581	62	0.467742	Initial hybrid
Chr. VIII	25673	51	0.529412	Initial hybrid
Chr. VIII	25676	50	0.52	Initial hybrid
Chr. VIII	25677	50	0.52	Initial hybrid
Chr. VIII	25834	57	0.421053	Initial hybrid
Chr. VIII	25911	52	0.365385	Initial hybrid
Chr. VIII	26179	48	0.416667	Initial hybrid
Chr. VIII	26183	42	0.380952	Initial hybrid
Chr. VIII	26184	44	0.386364	Initial hybrid
Chr. VIII	26675	73	0.575342	Initial hybrid
Chr. VIII	26753	70	0.557143	Initial hybrid
Chr. VIII	26783	80	0.5	Initial hybrid
Chr. VIII	26825	74	0.5	Initial hybrid
Chr. VIII	27080	85	0.4	Initial hybrid
Chr. VIII	27293	73	0.438356	Initial hybrid
Chr. VIII	27733	99	0.474747	Initial hybrid
Chr. VIII	28356	92	0.434783	Initial hybrid
Chr. VIII	28362	85	0.4	Initial hybrid
Chr. VIII	28416	66	0.484848	Initial hybrid
Chr. VIII	28477	68	0.5	Initial hybrid
Chr. VIII	28548	60	0.466667	Initial hybrid
Chr. VIII	29591	99	0.535354	Initial hybrid
Chr. VIII	29763	113	0.486726	Initial hybrid
Chr. VIII	29809	117	0.487179	Initial hybrid
Chr. VIII	29881	122	0.516393	Initial hybrid
Chr. VIII	30084	105	0.447619	Initial hybrid
Chr. VIII	30151	107	0.429907	Initial hybrid
Chr. VIII	30386	129	0.465116	Initial hybrid
Chr. VIII	30465	122	0.467213	Initial hybrid
Chr. VIII	30815	83	0.46988	Initial hybrid
Chr. VIII	31196	97	0.505155	Initial hybrid
Chr. VIII	31313	94	0.478723	Initial hybrid
Chr. VIII	31821	107	0.514019	Initial hybrid
Chr. VIII	31868	99	0.434343	Initial hybrid
Chr. VIII	31965	103	0.466019	Initial hybrid
Chr. VIII	31980	108	0.490741	Initial hybrid
Chr. VIII	32088	93	0.430108	Initial hybrid
Chr. VIII	32115	90	0.477778	Initial hybrid
Chr. VIII	32578	112	0.473214	Initial hybrid
Chr. VIII	32614	122	0.5	Initial hybrid
Chr. VIII	32625	119	0.495798	Initial hybrid
Chr. VIII	32733	107	0.53271	Initial hybrid
Chr. VIII	32783	127	0.551181	Initial hybrid
Chr. VIII	32801	121	0.53719	Initial hybrid
Chr. VIII	32883	117	0.555556	Initial hybrid
Chr. VIII	33337	150	0.5	Initial hybrid
Chr. VIII	33397	149	0.47651	Initial hybrid
Chr. VIII	33844	184	0.505435	Initial hybrid
Chr. VIII	34347	146	0.534247	Initial hybrid
Chr. VIII	34469	146	0.486301	Initial hybrid
Chr. VIII	34480	140	0.485714	Initial hybrid
Chr. VIII	34545	140	0.507143	Initial hybrid
Chr. VIII	34635	156	0.512821	Initial hybrid
Chr. VIII	34675	169	0.508876	Initial hybrid
Chr. VIII	34717	168	0.5	Initial hybrid
Chr. VIII	34938	156	0.5	Initial hybrid
Chr. VIII	35975	192	0.552083	Initial hybrid
Chr. VIII	36028	171	0.555556	Initial hybrid
Chr. VIII	36040	166	0.560241	Initial hybrid
Chr. VIII	36042	165	0.563636	Initial hybrid
Chr. VIII	36052	160	0.55625	Initial hybrid
Chr. VIII	36073	147	0.52381	Initial hybrid
Chr. VIII	36128	120	0.508333	Initial hybrid
Chr. VIII	36203	102	0.460784	Initial hybrid
Chr. VIII	36243	101	0.485149	Initial hybrid
Chr. VIII	36271	100	0.5	Initial hybrid
Chr. VIII	36302	106	0.54717	Initial hybrid
Chr. VIII	36306	103	0.543689	Initial hybrid
Chr. VIII	36372	106	0.556604	Initial hybrid
Chr. VIII	36501	152	0.559211	Initial hybrid
Chr. VIII	36573	180	0.527778	Initial hybrid
Chr. VIII	36805	236	0.508475	Initial hybrid
Chr. VIII	37057	216	0.444444	Initial hybrid
Chr. VIII	37489	221	0.470588	Initial hybrid
Chr. VIII	37503	221	0.457014	Initial hybrid
Chr. VIII	37675	224	0.558036	Initial hybrid
Chr. VIII	37789	208	0.552885	Initial hybrid
Chr. VIII	37876	212	0.476415	Initial hybrid
Chr. VIII	37897	221	0.484163	Initial hybrid
Chr. VIII	37900	224	0.491071	Initial hybrid
Chr. VIII	37969	208	0.514423	Initial hybrid
Chr. VIII	38056	209	0.502392	Initial hybrid
Chr. VIII	38083	199	0.502513	Initial hybrid
Chr. VIII	38092	211	0.492891	Initial hybrid
Chr. VIII	38116	215	0.502326	Initial hybrid
Chr. VIII	38190	219	0.497717	Initial hybrid
Chr. VIII	38317	191	0.460733	Initial hybrid
Chr. VIII	38427	175	0.52	Initial hybrid
Chr. VIII	38619	110	0.509091	Initial hybrid
Chr. VIII	38733	134	0.462687	Initial hybrid
Chr. VIII	38887	164	0.536585	Initial hybrid
Chr. VIII	38923	162	0.530864	Initial hybrid
Chr. VIII	39521	137	0.576642	Initial hybrid
Chr. VIII	39721	158	0.525316	Initial hybrid
Chr. VIII	39746	150	0.546667	Initial hybrid
Chr. VIII	39758	152	0.565789	Initial hybrid
Chr. VIII	39974	181	0.491713	Initial hybrid
Chr. VIII	40215	209	0.511962	Initial hybrid
Chr. VIII	40269	217	0.506912	Initial hybrid
Chr. VIII	40287	200	0.53	Initial hybrid
Chr. VIII	40290	197	0.527919	Initial hybrid
Chr. VIII	40291	197	0.522843	Initial hybrid
Chr. VIII	40380	195	0.476923	Initial hybrid
Chr. VIII	40400	196	0.479592	Initial hybrid
Chr. VIII	40881	218	0.518349	Initial hybrid
Chr. VIII	40899	216	0.527778	Initial hybrid
Chr. VIII	41310	144	0.444444	Initial hybrid
Chr. VIII	41611	144	0.534722	Initial hybrid
Chr. VIII	41694	157	0.547771	Initial hybrid
Chr. VIII	41934	143	0.538462	Initial hybrid
Chr. VIII	42147	131	0.557252	Initial hybrid
Chr. VIII	42222	130	0.5	Initial hybrid
Chr. VIII	42238	129	0.503876	Initial hybrid
Chr. VIII	42255	129	0.496124	Initial hybrid
Chr. VIII	42258	132	0.5	Initial hybrid
Chr. VIII	42616	146	0.547945	Initial hybrid
Chr. VIII	42646	140	0.557143	Initial hybrid
Chr. VIII	42657	141	0.539007	Initial hybrid
Chr. VIII	42709	126	0.507937	Initial hybrid
Chr. VIII	42789	123	0.495935	Initial hybrid
Chr. VIII	42880	128	0.492188	Initial hybrid
Chr. VIII	42946	129	0.503876	Initial hybrid
Chr. VIII	43050	151	0.569536	Initial hybrid
Chr. VIII	43208	178	0.544944	Initial hybrid
Chr. VIII	43243	189	0.529101	Initial hybrid
Chr. VIII	43269	206	0.543689	Initial hybrid
Chr. VIII	43299	210	0.552381	Initial hybrid
Chr. VIII	43335	198	0.550505	Initial hybrid
Chr. VIII	43362	201	0.527363	Initial hybrid
Chr. VIII	43404	191	0.518325	Initial hybrid
Chr. VIII	43407	196	0.510204	Initial hybrid
Chr. VIII	43479	175	0.468571	Initial hybrid
Chr. VIII	43581	183	0.486339	Initial hybrid
Chr. VIII	43591	188	0.484043	Initial hybrid
Chr. VIII	43614	188	0.468085	Initial hybrid
Chr. VIII	43719	164	0.47561	Initial hybrid
Chr. VIII	43968	131	0.450382	Initial hybrid
Chr. VIII	44342	149	0.496644	Initial hybrid
Chr. VIII	44670	151	0.450331	Initial hybrid
Chr. VIII	44691	158	0.468354	Initial hybrid
Chr. VIII	44706	163	0.460123	Initial hybrid
Chr. VIII	44715	162	0.481481	Initial hybrid
Chr. VIII	44760	155	0.483871	Initial hybrid
Chr. VIII	44776	152	0.493421	Initial hybrid
Chr. VIII	44969	127	0.511811	Initial hybrid
Chr. VIII	45099	125	0.472	Initial hybrid
Chr. VIII	45102	124	0.451613	Initial hybrid
Chr. VIII	45156	123	0.504065	Initial hybrid
Chr. VIII	45250	122	0.540984	Initial hybrid
Chr. VIII	45773	86	0.5	Initial hybrid
Chr. VIII	46007	119	0.537815	Initial hybrid
Chr. VIII	46074	134	0.455224	Initial hybrid
Chr. VIII	46079	137	0.452555	Initial hybrid
Chr. VIII	46220	128	0.421875	Initial hybrid
Chr. VIII	46562	154	0.493506	Initial hybrid
Chr. VIII	46772	164	0.567073	Initial hybrid
Chr. VIII	47159	199	0.552764	Initial hybrid
Chr. VIII	47196	194	0.525773	Initial hybrid
Chr. VIII	47341	207	0.584541	Initial hybrid
Chr. VIII	47642	213	0.474178	Initial hybrid
Chr. VIII	48088	149	0.483221	Initial hybrid
Chr. VIII	48187	154	0.506494	Initial hybrid
Chr. VIII	48220	176	0.568182	Initial hybrid
Chr. VIII	48299	184	0.48913	Initial hybrid
Chr. VIII	48365	206	0.543689	Initial hybrid
Chr. VIII	48551	225	0.502222	Initial hybrid
Chr. VIII	48651	214	0.514019	Initial hybrid
Chr. VIII	48939	194	0.530928	Initial hybrid
Chr. VIII	48948	188	0.526596	Initial hybrid
Chr. VIII	49098	204	0.47549	Initial hybrid
Chr. VIII	49107	206	0.470874	Initial hybrid
Chr. VIII	49196	201	0.482587	Initial hybrid
Chr. VIII	49346	195	0.512821	Initial hybrid
Chr. VIII	49420	186	0.505376	Initial hybrid
Chr. VIII	49600	224	0.53125	Initial hybrid
Chr. VIII	49626	230	0.526087	Initial hybrid
Chr. VIII	49719	225	0.52	Initial hybrid
Chr. VIII	49887	236	0.483051	Initial hybrid
Chr. VIII	49899	229	0.497817	Initial hybrid
Chr. VIII	49977	208	0.514423	Initial hybrid
Chr. VIII	50022	223	0.520179	Initial hybrid
Chr. VIII	50050	203	0.512315	Initial hybrid
Chr. VIII	50240	237	0.510549	Initial hybrid
Chr. VIII	50249	231	0.519481	Initial hybrid
Chr. VIII	50268	239	0.502092	Initial hybrid
Chr. VIII	50321	213	0.464789	Initial hybrid
Chr. VIII	50441	172	0.505814	Initial hybrid
Chr. VIII	50566	163	0.496933	Initial hybrid
Chr. VIII	50752	172	0.476744	Initial hybrid
Chr. VIII	51012	171	0.461988	Initial hybrid
Chr. VIII	51089	182	0.445055	Initial hybrid
Chr. VIII	51217	197	0.563452	Initial hybrid
Chr. VIII	51309	227	0.54185	Initial hybrid
Chr. VIII	51314	228	0.530702	Initial hybrid
Chr. VIII	51344	220	0.540909	Initial hybrid
Chr. VIII	51378	218	0.504587	Initial hybrid
Chr. VIII	51441	212	0.551887	Initial hybrid
Chr. VIII	51470	207	0.531401	Initial hybrid
Chr. VIII	51686	194	0.5	Initial hybrid
Chr. VIII	51773	200	0.485	Initial hybrid
Chr. VIII	51856	187	0.449198	Initial hybrid
Chr. VIII	51891	180	0.394444	Initial hybrid
Chr. VIII	51937	169	0.420118	Initial hybrid
Chr. VIII	52183	213	0.553991	Initial hybrid
Chr. VIII	52185	210	0.557143	Initial hybrid
Chr. VIII	52373	231	0.541126	Initial hybrid
Chr. VIII	52419	211	0.516588	Initial hybrid
Chr. VIII	52666	204	0.534314	Initial hybrid
Chr. VIII	52712	228	0.535088	Initial hybrid
Chr. VIII	52980	216	0.49537	Initial hybrid
Chr. VIII	52993	207	0.502415	Initial hybrid
Chr. VIII	52999	207	0.497585	Initial hybrid
Chr. VIII	53006	209	0.478469	Initial hybrid
Chr. VIII	53097	214	0.443925	Initial hybrid
Chr. VIII	53107	210	0.447619	Initial hybrid
Chr. VIII	53214	195	0.517949	Initial hybrid
Chr. VIII	53336	227	0.519824	Initial hybrid
Chr. VIII	53413	245	0.563265	Initial hybrid
Chr. VIII	53579	224	0.508929	Initial hybrid
Chr. VIII	53843	213	0.492958	Initial hybrid
Chr. VIII	53879	206	0.475728	Initial hybrid
Chr. VIII	53882	204	0.47549	Initial hybrid
Chr. VIII	54035	216	0.49537	Initial hybrid
Chr. VIII	54138	203	0.492611	Initial hybrid
Chr. VIII	55333	228	0.482456	Initial hybrid
Chr. VIII	55348	231	0.493506	Initial hybrid
Chr. VIII	55457	208	0.466346	Initial hybrid
Chr. VIII	55458	211	0.488152	Initial hybrid
Chr. VIII	55477	219	0.515982	Initial hybrid
Chr. VIII	55489	221	0.511312	Initial hybrid
Chr. VIII	55968	201	0.522388	Initial hybrid
Chr. VIII	55990	195	0.528205	Initial hybrid
Chr. VIII	56252	199	0.487437	Initial hybrid
Chr. VIII	56322	173	0.445087	Initial hybrid
Chr. VIII	56347	170	0.464706	Initial hybrid
Chr. VIII	56351	167	0.437126	Initial hybrid
Chr. VIII	56583	131	0.473282	Initial hybrid
Chr. VIII	56867	213	0.539906	Initial hybrid
Chr. VIII	57176	186	0.526882	Initial hybrid
Chr. VIII	57296	167	0.491018	Initial hybrid
Chr. VIII	57484	158	0.582278	Initial hybrid
Chr. VIII	57580	190	0.552632	Initial hybrid
Chr. VIII	57605	182	0.582418	Initial hybrid
Chr. VIII	57698	178	0.522472	Initial hybrid
Chr. VIII	57836	224	0.486607	Initial hybrid
Chr. VIII	57905	218	0.53211	Initial hybrid
Chr. VIII	57977	205	0.497561	Initial hybrid
Chr. VIII	58040	193	0.476684	Initial hybrid
Chr. VIII	58411	170	0.488235	Initial hybrid
Chr. VIII	58546	175	0.457143	Initial hybrid
Chr. VIII	58620	185	0.535135	Initial hybrid
Chr. VIII	58670	165	0.527273	Initial hybrid
Chr. VIII	58723	152	0.493421	Initial hybrid
Chr. VIII	58733	154	0.487013	Initial hybrid
Chr. VIII	59205	95	0.473684	Initial hybrid
Chr. VIII	59575	153	0.470588	Initial hybrid
Chr. VIII	59801	180	0.533333	Initial hybrid
Chr. VIII	59916	167	0.449102	Initial hybrid
Chr. VIII	60131	157	0.464968	Initial hybrid
Chr. VIII	60191	160	0.425	Initial hybrid
Chr. VIII	60199	154	0.402597	Initial hybrid
Chr. VIII	60200	159	0.415094	Initial hybrid
Chr. VIII	60451	170	0.476471	Initial hybrid
Chr. VIII	60493	170	0.464706	Initial hybrid
Chr. VIII	60956	140	0.485714	Initial hybrid
Chr. VIII	61047	143	0.475524	Initial hybrid
Chr. VIII	61125	136	0.470588	Initial hybrid
Chr. VIII	61373	125	0.52	Initial hybrid
Chr. VIII	61495	148	0.540541	Initial hybrid
Chr. VIII	62142	131	0.503817	Initial hybrid
Chr. VIII	62234	141	0.553191	Initial hybrid
Chr. VIII	62455	116	0.5	Initial hybrid
Chr. VIII	62587	99	0.424242	Initial hybrid
Chr. VIII	62702	100	0.41	Initial hybrid
Chr. VIII	62711	100	0.4	Initial hybrid
Chr. VIII	62865	94	0.478723	Initial hybrid
Chr. VIII	63044	126	0.52381	Initial hybrid
Chr. VIII	63279	159	0.465409	Initial hybrid
Chr. VIII	63315	165	0.460606	Initial hybrid
Chr. VIII	63324	172	0.5	Initial hybrid
Chr. VIII	63523	180	0.483333	Initial hybrid
Chr. VIII	63583	176	0.494318	Initial hybrid
Chr. VIII	63837	172	0.534884	Initial hybrid
Chr. VIII	63931	158	0.544304	Initial hybrid
Chr. VIII	64083	152	0.493421	Initial hybrid
Chr. VIII	64277	92	0.51087	Initial hybrid
Chr. VIII	64564	103	0.504854	Initial hybrid
Chr. VIII	65284	196	0.505102	Initial hybrid
Chr. VIII	65967	195	0.538462	Initial hybrid
Chr. VIII	65979	189	0.518519	Initial hybrid
Chr. VIII	66078	164	0.542683	Initial hybrid
Chr. VIII	66117	169	0.491124	Initial hybrid
Chr. VIII	66482	208	0.519231	Initial hybrid
Chr. VIII	66641	190	0.547368	Initial hybrid
Chr. VIII	67629	195	0.476923	Initial hybrid
Chr. VIII	67971	201	0.517413	Initial hybrid
Chr. VIII	68025	209	0.492823	Initial hybrid
Chr. VIII	68121	211	0.516588	Initial hybrid
Chr. VIII	68259	216	0.467593	Initial hybrid
Chr. VIII	68352	188	0.521277	Initial hybrid
Chr. VIII	68367	206	0.533981	Initial hybrid
Chr. VIII	68532	183	0.502732	Initial hybrid
Chr. VIII	69126	166	0.518072	Initial hybrid
Chr. VIII	69180	172	0.505814	Initial hybrid
Chr. VIII	69672	187	0.497326	Initial hybrid
Chr. VIII	69830	208	0.528846	Initial hybrid
Chr. VIII	70885	187	0.497326	Initial hybrid
Chr. VIII	70950	186	0.467742	Initial hybrid
Chr. VIII	71421	156	0.49359	Initial hybrid
Chr. VIII	71457	163	0.503067	Initial hybrid
Chr. VIII	71469	160	0.48125	Initial hybrid
Chr. VIII	71685	135	0.562963	Initial hybrid
Chr. VIII	71947	58	0.482759	Initial hybrid
Chr. VIII	71994	72	0.444444	Initial hybrid
Chr. VIII	72011	76	0.421053	Initial hybrid
Chr. VIII	72058	92	0.434783	Initial hybrid
Chr. VIII	72171	138	0.521739	Initial hybrid
Chr. VIII	72378	164	0.52439	Initial hybrid
Chr. VIII	72478	162	0.518519	Initial hybrid
Chr. VIII	72487	164	0.506098	Initial hybrid
Chr. VIII	72547	167	0.538922	Initial hybrid
Chr. VIII	72569	172	0.534884	Initial hybrid
Chr. VIII	72635	174	0.528736	Initial hybrid
Chr. VIII	72739	172	0.511628	Initial hybrid
Chr. VIII	72757	174	0.517241	Initial hybrid
Chr. VIII	72808	185	0.513514	Initial hybrid
Chr. VIII	72925	218	0.486239	Initial hybrid
Chr. VIII	73129	202	0.465347	Initial hybrid
Chr. VIII	73264	190	0.521053	Initial hybrid
Chr. VIII	73285	182	0.5	Initial hybrid
Chr. VIII	73687	181	0.491713	Initial hybrid
Chr. VIII	73735	181	0.502762	Initial hybrid
Chr. VIII	73741	181	0.508287	Initial hybrid
Chr. VIII	73929	159	0.515723	Initial hybrid
Chr. VIII	74059	143	0.482517	Initial hybrid
Chr. VIII	74068	141	0.510638	Initial hybrid
Chr. VIII	74101	143	0.48951	Initial hybrid
Chr. VIII	74246	139	0.57554	Initial hybrid
Chr. VIII	74339	144	0.5625	Initial hybrid
Chr. VIII	74400	139	0.539568	Initial hybrid
Chr. VIII	74409	139	0.553957	Initial hybrid
Chr. VIII	74435	138	0.557971	Initial hybrid
Chr. VIII	74445	143	0.517483	Initial hybrid
Chr. VIII	74477	138	0.536232	Initial hybrid
Chr. VIII	74519	135	0.503704	Initial hybrid
Chr. VIII	74573	138	0.521739	Initial hybrid
Chr. VIII	74611	144	0.5	Initial hybrid
Chr. VIII	74612	145	0.503448	Initial hybrid
Chr. VIII	74618	143	0.496503	Initial hybrid
Chr. VIII	74632	133	0.473684	Initial hybrid
Chr. VIII	74672	142	0.492958	Initial hybrid
Chr. VIII	74714	131	0.48855	Initial hybrid
Chr. VIII	74727	127	0.551181	Initial hybrid
Chr. VIII	74730	128	0.5625	Initial hybrid
Chr. VIII	74734	125	0.56	Initial hybrid
Chr. VIII	74755	125	0.512	Initial hybrid
Chr. VIII	74776	135	0.496296	Initial hybrid
Chr. VIII	74806	130	0.523077	Initial hybrid
Chr. VIII	74822	127	0.503937	Initial hybrid
Chr. VIII	74846	129	0.488372	Initial hybrid
Chr. VIII	74924	103	0.504854	Initial hybrid
Chr. VIII	74974	105	0.47619	Initial hybrid
Chr. VIII	75030	110	0.490909	Initial hybrid
Chr. VIII	75336	113	0.486726	Initial hybrid
Chr. VIII	75639	105	0.457143	Initial hybrid
Chr. VIII	75753	92	0.51087	Initial hybrid
Chr. VIII	76093	79	0.518987	Initial hybrid
Chr. VIII	76280	110	0.536364	Initial hybrid
Chr. VIII	76481	89	0.494382	Initial hybrid
Chr. VIII	76534	83	0.566265	Initial hybrid
Chr. VIII	76673	83	0.518072	Initial hybrid
Chr. VIII	76691	90	0.5	Initial hybrid
Chr. VIII	76739	97	0.546392	Initial hybrid
Chr. VIII	76976	103	0.524272	Initial hybrid
Chr. VIII	77106	103	0.543689	Initial hybrid
Chr. VIII	77201	99	0.535354	Initial hybrid
Chr. VIII	77502	83	0.46988	Initial hybrid
Chr. VIII	77694	89	0.52809	Initial hybrid
Chr. VIII	77766	85	0.494118	Initial hybrid
Chr. VIII	77853	83	0.542169	Initial hybrid
Chr. VIII	77919	84	0.547619	Initial hybrid
Chr. VIII	78204	77	0.506494	Initial hybrid
Chr. VIII	78570	53	0.433962	Initial hybrid
Chr. VIII	78572	53	0.45283	Initial hybrid
Chr. VIII	78803	35	0.428571	Initial hybrid
Chr. VIII	79120	44	0.5	Initial hybrid
Chr. VIII	79235	37	0.540541	Initial hybrid
Chr. VIII	79256	37	0.540541	Initial hybrid
Chr. VIII	79319	37	0.486486	Initial hybrid
Chr. VIII	79512	52	0.557692	Initial hybrid
Chr. VIII	79756	47	0.574468	Initial hybrid
Chr. VIII	79894	49	0.530612	Initial hybrid
Chr. VIII	79902	49	0.489796	Initial hybrid
Chr. VIII	79937	48	0.5	Initial hybrid
Chr. VIII	80012	61	0.360656	Initial hybrid
Chr. VIII	80068	56	0.410714	Initial hybrid
Chr. VIII	80210	56	0.428571	Initial hybrid
Chr. VIII	80479	51	0.509804	Initial hybrid
Chr. VIII	80498	55	0.545455	Initial hybrid
Chr. VIII	80515	55	0.545455	Initial hybrid
Chr. VIII	80825	53	0.471698	Initial hybrid
Chr. VIII	80882	50	0.48	Initial hybrid
Chr. VIII	81666	52	0.423077	Initial hybrid
Chr. VIII	82223	58	0.534483	Initial hybrid
Chr. VIII	82351	53	0.490566	Initial hybrid
Chr. VIII	82408	55	0.527273	Initial hybrid
Chr. VIII	82486	55	0.490909	Initial hybrid
Chr. VIII	82509	54	0.5	Initial hybrid
Chr. VIII	82570	66	0.484848	Initial hybrid
Chr. VIII	82588	65	0.507692	Initial hybrid
Chr. VIII	82933	76	0.421053	Initial hybrid
Chr. VIII	83128	74	0.472973	Initial hybrid
Chr. VIII	83436	54	0.611111	Initial hybrid
Chr. VIII	83454	52	0.596154	Initial hybrid
Chr. VIII	83700	56	0.517857	Initial hybrid
Chr. VIII	83781	49	0.469388	Initial hybrid
Chr. VIII	83838	63	0.444444	Initial hybrid
Chr. VIII	83933	66	0.530303	Initial hybrid
Chr. VIII	83943	69	0.492754	Initial hybrid
Chr. VIII	84104	72	0.458333	Initial hybrid
Chr. VIII	84194	81	0.493827	Initial hybrid
Chr. VIII	84302	84	0.511905	Initial hybrid
Chr. VIII	84445	74	0.581081	Initial hybrid
Chr. VIII	84600	77	0.623377	Initial hybrid
Chr. VIII	84910	82	0.573171	Initial hybrid
Chr. VIII	85119	73	0.589041	Initial hybrid
Chr. VIII	85155	68	0.573529	Initial hybrid
Chr. VIII	85218	56	0.589286	Initial hybrid
Chr. VIII	85226	57	0.614035	Initial hybrid
Chr. VIII	92259	96	0.552083	Initial hybrid
Chr. VIII	92264	100	0.56	Initial hybrid
Chr. VIII	92307	102	0.598039	Initial hybrid
Chr. VIII	92343	105	0.609524	Initial hybrid
Chr. VIII	92406	102	0.607843	Initial hybrid
Chr. VIII	92432	101	0.613861	Initial hybrid
Chr. VIII	92455	101	0.613861	Initial hybrid
Chr. VIII	92459	101	0.594059	Initial hybrid
Chr. VIII	92474	94	0.606383	Initial hybrid
Chr. VIII	92485	93	0.569892	Initial hybrid
Chr. VIII	92573	85	0.505882	Initial hybrid
Chr. VIII	92598	82	0.487805	Initial hybrid
Chr. VIII	92694	82	0.573171	Initial hybrid
Chr. VIII	92735	100	0.52	Initial hybrid
Chr. VIII	92864	107	0.523364	Initial hybrid
Chr. VIII	92914	122	0.434426	Initial hybrid
Chr. VIII	92961	130	0.4	Initial hybrid
Chr. VIII	94364	114	0.517544	Initial hybrid
Chr. VIII	94402	105	0.4	Initial hybrid
Chr. VIII	94433	83	0.361446	Initial hybrid
Chr. VIII	95092	136	0.580882	Initial hybrid
Chr. VIII	95107	142	0.570423	Initial hybrid
Chr. VIII	95292	168	0.541667	Initial hybrid
Chr. VIII	95322	165	0.557576	Initial hybrid
Chr. VIII	95423	166	0.427711	Initial hybrid
Chr. VIII	95481	166	0.463855	Initial hybrid
Chr. VIII	95661	165	0.460606	Initial hybrid
Chr. VIII	96126	154	0.415584	Initial hybrid
Chr. VIII	96300	197	0.492386	Initial hybrid
Chr. VIII	96485	207	0.599034	Initial hybrid
Chr. VIII	96654	180	0.511111	Initial hybrid
Chr. VIII	96685	176	0.534091	Initial hybrid
Chr. VIII	96707	182	0.521978	Initial hybrid
Chr. VIII	96942	181	0.475138	Initial hybrid
Chr. VIII	97127	197	0.477157	Initial hybrid
Chr. VIII	97362	207	0.468599	Initial hybrid
Chr. VIII	97599	221	0.493213	Initial hybrid
Chr. VIII	97611	224	0.491071	Initial hybrid
Chr. VIII	97662	222	0.472973	Initial hybrid
Chr. VIII	97668	227	0.480176	Initial hybrid
Chr. VIII	97798	244	0.508197	Initial hybrid
Chr. VIII	97838	241	0.518672	Initial hybrid
Chr. VIII	97856	237	0.510549	Initial hybrid
Chr. VIII	97875	230	0.521739	Initial hybrid
Chr. VIII	98302	170	0.494118	Initial hybrid
Chr. VIII	98436	191	0.481675	Initial hybrid
Chr. VIII	98525	196	0.489796	Initial hybrid
Chr. VIII	98978	159	0.534591	Initial hybrid
Chr. VIII	98989	160	0.53125	Initial hybrid
Chr. VIII	100079	193	0.481865	Initial hybrid
Chr. VIII	100241	178	0.5	Initial hybrid
Chr. VIII	101005	136	0.507353	Initial hybrid
Chr. VIII	101020	140	0.55	Initial hybrid
Chr. VIII	101494	166	0.548193	Initial hybrid
Chr. VIII	101857	182	0.56044	Initial hybrid
Chr. VIII	102030	141	0.531915	Initial hybrid
Chr. VIII	102818	158	0.455696	Initial hybrid
Chr. VIII	103046	164	0.47561	Initial hybrid
Chr. VIII	103058	183	0.508197	Initial hybrid
Chr. VIII	103070	188	0.494681	Initial hybrid
Chr. VIII	103106	188	0.473404	Initial hybrid
Chr. VIII	103247	179	0.446927	Initial hybrid
Chr. VIII	103823	170	0.470588	Initial hybrid
Chr. VIII	104040	114	0.517544	Initial hybrid
Chr. VIII	104091	122	0.516393	Initial hybrid
Chr. VIII	104112	112	0.526786	Initial hybrid
Chr. VIII	104146	117	0.487179	Initial hybrid
Chr. VIII	104423	124	0.459677	Initial hybrid
Chr. VIII	104461	130	0.453846	Initial hybrid
Chr. VIII	104540	123	0.479675	Initial hybrid
Chr. VIII	104677	105	0.47619	Initial hybrid
Chr. VIII	105227	104	0.528846	Initial hybrid
Chr. VIII	105292	96	0.447917	Initial hybrid
Chr. VIII	105298	95	0.431579	Initial hybrid
Chr. VIII	105424	72	0.430556	Initial hybrid
Chr. VIII	105464	70	0.414286	Initial hybrid
Chr. VIII	105578	61	0.459016	Initial hybrid
Chr. VIII	105612	48	0.458333	Initial hybrid
Chr. VIII	105685	42	0.428571	Initial hybrid
Chr. VIII	106126	94	0.595745	Initial hybrid
Chr. VIII	106822	85	0.529412	Initial hybrid
Chr. VIII	106864	84	0.547619	Initial hybrid
Chr. VIII	106947	87	0.528736	Initial hybrid
Chr. VIII	106958	87	0.517241	Initial hybrid
Chr. VIII	107008	92	0.597826	Initial hybrid
Chr. VIII	107309	86	0.546512	Initial hybrid
Chr. VIII	107430	87	0.494253	Initial hybrid
Chr. VIII	107505	92	0.532609	Initial hybrid
Chr. VIII	107597	74	0.608108	Initial hybrid
Chr. VIII	107756	60	0.616667	Initial hybrid
Chr. VIII	108431	44	0.5	Initial hybrid
Chr. VIII	108735	54	0.537037	Initial hybrid
Chr. VIII	110021	46	0.434783	Initial hybrid
Chr. VIII	110305	64	0.484375	Initial hybrid
Chr. VIII	110439	80	0.45	Initial hybrid
Chr. VIII	110970	62	0.612903	Initial hybrid
Chr. VIII	111464	45	0.488889	Initial hybrid
Chr. VIII	111477	45	0.511111	Initial hybrid
Chr. VIII	111623	45	0.444444	Initial hybrid
Chr. VIII	111792	62	0.564516	Initial hybrid
Chr. VIII	111971	77	0.558442	Initial hybrid
Chr. VIII	112944	69	0.623188	Initial hybrid
Chr. VIII	113161	56	0.535714	Initial hybrid
Chr. VIII	113383	67	0.462687	Initial hybrid
Chr. VIII	113931	64	0.515625	Initial hybrid
Chr. VIII	114241	93	0.526882	Initial hybrid
Chr. VIII	114309	91	0.527473	Initial hybrid
Chr. VIII	114674	91	0.483516	Initial hybrid
Chr. VIII	114744	81	0.45679	Initial hybrid
Chr. VIII	114771	80	0.5125	Initial hybrid
Chr. VIII	115401	87	0.574713	Initial hybrid
Chr. VIII	115445	96	0.59375	Initial hybrid
Chr. VIII	115917	107	0.46729	Initial hybrid
Chr. VIII	116063	104	0.538462	Initial hybrid
Chr. VIII	116184	106	0.584906	Initial hybrid
Chr. VIII	116213	96	0.583333	Initial hybrid
Chr. VIII	116228	92	0.597826	Initial hybrid
Chr. VIII	116242	89	0.617978	Initial hybrid
Chr. VIII	116251	91	0.626374	Initial hybrid
Chr. VIII	116801	67	0.597015	Initial hybrid
Chr. VIII	116814	69	0.565217	Initial hybrid
Chr. VIII	116923	94	0.553191	Initial hybrid
Chr. VIII	116958	94	0.574468	Initial hybrid
Chr. VIII	116975	95	0.568421	Initial hybrid
Chr. VIII	116997	95	0.578947	Initial hybrid
Chr. VIII	117152	107	0.457944	Initial hybrid
Chr. VIII	117170	113	0.460177	Initial hybrid
Chr. VIII	117292	118	0.5	Initial hybrid
Chr. VIII	117334	120	0.483333	Initial hybrid
Chr. VIII	117335	118	0.483051	Initial hybrid
Chr. VIII	117358	121	0.479339	Initial hybrid
Chr. VIII	117383	120	0.45	Initial hybrid
Chr. VIII	117412	123	0.455285	Initial hybrid
Chr. VIII	117417	119	0.445378	Initial hybrid
Chr. VIII	117423	117	0.435897	Initial hybrid
Chr. VIII	117504	113	0.424779	Initial hybrid
Chr. VIII	117534	109	0.46789	Initial hybrid
Chr. VIII	117556	98	0.408163	Initial hybrid
Chr. VIII	117572	90	0.455556	Initial hybrid
Chr. VIII	117586	88	0.431818	Initial hybrid
Chr. VIII	117605	84	0.428571	Initial hybrid
Chr. VIII	117608	86	0.44186	Initial hybrid
Chr. VIII	117935	148	0.459459	Initial hybrid
Chr. VIII	118687	162	0.506173	Initial hybrid
Chr. VIII	118752	168	0.529762	Initial hybrid
Chr. VIII	118950	171	0.479532	Initial hybrid
Chr. VIII	118964	171	0.497076	Initial hybrid
Chr. VIII	118980	157	0.477707	Initial hybrid
Chr. VIII	119053	174	0.488506	Initial hybrid
Chr. VIII	119365	122	0.516393	Initial hybrid
Chr. VIII	119414	108	0.537037	Initial hybrid
Chr. VIII	119502	81	0.555556	Initial hybrid
Chr. VIII	119726	80	0.575	Initial hybrid
Chr. VIII	119759	107	0.495327	Initial hybrid
Chr. VIII	119946	127	0.511811	Initial hybrid
Chr. VIII	120226	169	0.56213	Initial hybrid
Chr. VIII	120359	183	0.540984	Initial hybrid
Chr. VIII	120445	196	0.489796	Initial hybrid
Chr. VIII	120487	189	0.47619	Initial hybrid
Chr. VIII	120853	156	0.570513	Initial hybrid
Chr. VIII	120946	152	0.460526	Initial hybrid
Chr. VIII	121315	191	0.413613	Initial hybrid
Chr. VIII	121477	178	0.544944	Initial hybrid
Chr. VIII	121745	147	0.52381	Initial hybrid
Chr. VIII	122014	115	0.521739	Initial hybrid
Chr. VIII	122053	135	0.525926	Initial hybrid
Chr. VIII	122247	187	0.508021	Initial hybrid
Chr. VIII	122315	200	0.505	Initial hybrid
Chr. VIII	122375	181	0.508287	Initial hybrid
Chr. VIII	122634	192	0.473958	Initial hybrid
Chr. VIII	123099	193	0.46114	Initial hybrid
Chr. VIII	123306	231	0.506494	Initial hybrid
Chr. VIII	123473	204	0.54902	Initial hybrid
Chr. VIII	123874	131	0.580153	Initial hybrid
Chr. VIII	123915	137	0.576642	Initial hybrid
Chr. VIII	124457	149	0.422819	Initial hybrid
Chr. VIII	124904	189	0.497354	Initial hybrid
Chr. VIII	125084	218	0.550459	Initial hybrid
Chr. VIII	125108	215	0.553488	Initial hybrid
Chr. VIII	125140	217	0.529954	Initial hybrid
Chr. VIII	125231	188	0.473404	Initial hybrid
Chr. VIII	125249	192	0.473958	Initial hybrid
Chr. VIII	125354	203	0.536946	Initial hybrid
Chr. VIII	125441	200	0.55	Initial hybrid
Chr. VIII	125465	197	0.558376	Initial hybrid
Chr. VIII	125797	164	0.585366	Initial hybrid
Chr. VIII	125900	174	0.505747	Initial hybrid
Chr. VIII	125980	182	0.478022	Initial hybrid
Chr. VIII	126068	151	0.417219	Initial hybrid
Chr. VIII	126131	127	0.409449	Initial hybrid
Chr. VIII	126142	121	0.413223	Initial hybrid
Chr. VIII	126148	123	0.398374	Initial hybrid
Chr. VIII	126255	158	0.43038	Initial hybrid
Chr. VIII	126397	184	0.554348	Initial hybrid
Chr. VIII	126462	155	0.567742	Initial hybrid
Chr. VIII	126572	141	0.524823	Initial hybrid
Chr. VIII	126873	169	0.473373	Initial hybrid
Chr. VIII	126953	173	0.485549	Initial hybrid
Chr. VIII	127010	183	0.52459	Initial hybrid
Chr. VIII	127040	177	0.525424	Initial hybrid
Chr. VIII	127727	119	0.504202	Initial hybrid
Chr. VIII	127758	124	0.475806	Initial hybrid
Chr. VIII	127766	119	0.478992	Initial hybrid
Chr. VIII	127853	128	0.484375	Initial hybrid
Chr. VIII	127914	152	0.539474	Initial hybrid
Chr. VIII	128112	162	0.487654	Initial hybrid
Chr. VIII	128119	153	0.477124	Initial hybrid
Chr. VIII	128376	173	0.456647	Initial hybrid
Chr. VIII	128736	171	0.450292	Initial hybrid
Chr. VIII	128904	168	0.47619	Initial hybrid
Chr. VIII	129223	130	0.6	Initial hybrid
Chr. VIII	129228	131	0.603053	Initial hybrid
Chr. VIII	129265	139	0.618705	Initial hybrid
Chr. VIII	129445	124	0.572581	Initial hybrid
Chr. VIII	129524	135	0.577778	Initial hybrid
Chr. VIII	130043	169	0.544379	Initial hybrid
Chr. VIII	130198	183	0.562842	Initial hybrid
Chr. VIII	130265	178	0.601124	Initial hybrid
Chr. VIII	130283	172	0.581395	Initial hybrid
Chr. VIII	130533	153	0.54902	Initial hybrid
Chr. VIII	130538	153	0.54902	Initial hybrid
Chr. VIII	130619	155	0.548387	Initial hybrid
Chr. VIII	130652	154	0.506494	Initial hybrid
Chr. VIII	130730	155	0.516129	Initial hybrid
Chr. VIII	131216	140	0.5	Initial hybrid
Chr. VIII	131505	132	0.55303	Initial hybrid
Chr. VIII	131549	124	0.548387	Initial hybrid
Chr. VIII	131693	133	0.526316	Initial hybrid
Chr. VIII	131716	124	0.524194	Initial hybrid
Chr. VIII	131723	126	0.547619	Initial hybrid
Chr. VIII	131900	121	0.53719	Initial hybrid
Chr. VIII	132095	115	0.53913	Initial hybrid
Chr. VIII	132840	113	0.557522	Initial hybrid
Chr. VIII	132947	97	0.474227	Initial hybrid
Chr. VIII	132971	90	0.477778	Initial hybrid
Chr. VIII	132987	88	0.477273	Initial hybrid
Chr. VIII	133012	84	0.440476	Initial hybrid
Chr. VIII	133437	106	0.462264	Initial hybrid
Chr. VIII	133485	107	0.429907	Initial hybrid
Chr. VIII	133487	107	0.429907	Initial hybrid
Chr. VIII	133583	96	0.479167	Initial hybrid
Chr. VIII	133812	98	0.428571	Initial hybrid
Chr. VIII	134097	85	0.576471	Initial hybrid
Chr. VIII	134157	108	0.527778	Initial hybrid
Chr. VIII	134172	103	0.514563	Initial hybrid
Chr. VIII	134180	105	0.52381	Initial hybrid
Chr. VIII	134208	101	0.564356	Initial hybrid
Chr. VIII	134240	99	0.545455	Initial hybrid
Chr. VIII	134427	108	0.425926	Initial hybrid
Chr. VIII	134509	107	0.429907	Initial hybrid
Chr. VIII	134524	110	0.409091	Initial hybrid
Chr. VIII	134907	115	0.504348	Initial hybrid
Chr. VIII	135000	112	0.482143	Initial hybrid
Chr. VIII	135273	104	0.413462	Initial hybrid
Chr. VIII	135388	109	0.486239	Initial hybrid
Chr. VIII	135766	131	0.480916	Initial hybrid
Chr. VIII	136624	127	0.543307	Initial hybrid
Chr. VIII	136628	130	0.530769	Initial hybrid
Chr. VIII	136744	108	0.490741	Initial hybrid
Chr. VIII	136896	154	0.558442	Initial hybrid
Chr. VIII	136914	163	0.546012	Initial hybrid
Chr. VIII	136922	163	0.570552	Initial hybrid
Chr. VIII	137022	186	0.5	Initial hybrid
Chr. VIII	137028	186	0.483871	Initial hybrid
Chr. VIII	137103	196	0.520408	Initial hybrid
Chr. VIII	137643	206	0.514563	Initial hybrid
Chr. VIII	137688	206	0.533981	Initial hybrid
Chr. VIII	137747	199	0.547739	Initial hybrid
Chr. VIII	137850	223	0.529148	Initial hybrid
Chr. VIII	137880	209	0.5311	Initial hybrid
Chr. VIII	137997	218	0.5	Initial hybrid
Chr. VIII	138316	185	0.464865	Initial hybrid
Chr. VIII	138375	171	0.479532	Initial hybrid
Chr. VIII	138502	151	0.443709	Initial hybrid
Chr. VIII	138689	180	0.566667	Initial hybrid
Chr. VIII	138717	191	0.544503	Initial hybrid
Chr. VIII	139068	160	0.4125	Initial hybrid
Chr. VIII	139200	151	0.470199	Initial hybrid
Chr. VIII	139207	160	0.475	Initial hybrid
Chr. VIII	139248	165	0.515152	Initial hybrid
Chr. VIII	139383	159	0.54717	Initial hybrid
Chr. VIII	139404	145	0.531034	Initial hybrid
Chr. VIII	139405	148	0.540541	Initial hybrid
Chr. VIII	139424	155	0.548387	Initial hybrid
Chr. VIII	139506	157	0.535032	Initial hybrid
Chr. VIII	140398	184	0.48913	Initial hybrid
Chr. VIII	140403	186	0.516129	Initial hybrid
Chr. VIII	140905	189	0.513228	Initial hybrid
Chr. VIII	140991	209	0.454545	Initial hybrid
Chr. VIII	141325	134	0.5	Initial hybrid
Chr. VIII	141337	132	0.5	Initial hybrid
Chr. VIII	141479	129	0.44186	Initial hybrid
Chr. VIII	141625	125	0.472	Initial hybrid
Chr. VIII	141685	140	0.464286	Initial hybrid
Chr. VIII	141692	141	0.468085	Initial hybrid
Chr. VIII	141734	148	0.466216	Initial hybrid
Chr. VIII	141841	151	0.490066	Initial hybrid
Chr. VIII	141876	178	0.511236	Initial hybrid
Chr. VIII	141885	181	0.486188	Initial hybrid
Chr. VIII	141969	178	0.511236	Initial hybrid
Chr. VIII	142155	182	0.554945	Initial hybrid
Chr. VIII	142191	178	0.544944	Initial hybrid
Chr. VIII	142299	193	0.492228	Initial hybrid
Chr. VIII	142302	197	0.48731	Initial hybrid
Chr. VIII	142335	187	0.486631	Initial hybrid
Chr. VIII	142800	182	0.467033	Initial hybrid
Chr. VIII	142863	189	0.497354	Initial hybrid
Chr. VIII	143214	227	0.46696	Initial hybrid
Chr. VIII	143824	212	0.561321	Initial hybrid
Chr. VIII	143930	216	0.50463	Initial hybrid
Chr. VIII	143949	196	0.520408	Initial hybrid
Chr. VIII	144235	190	0.452632	Initial hybrid
Chr. VIII	144253	197	0.446701	Initial hybrid
Chr. VIII	144280	197	0.436548	Initial hybrid
Chr. VIII	144637	229	0.497817	Initial hybrid
Chr. VIII	144688	224	0.486607	Initial hybrid
Chr. VIII	144730	201	0.472637	Initial hybrid
Chr. VIII	144796	187	0.433155	Initial hybrid
Chr. VIII	145045	197	0.497462	Initial hybrid
Chr. VIII	145315	169	0.556213	Initial hybrid
Chr. VIII	145363	182	0.538462	Initial hybrid
Chr. VIII	145441	170	0.523529	Initial hybrid
Chr. VIII	145684	205	0.512195	Initial hybrid
Chr. VIII	145768	199	0.487437	Initial hybrid
Chr. VIII	145828	194	0.505155	Initial hybrid
Chr. VIII	145861	191	0.528796	Initial hybrid
Chr. VIII	145867	192	0.515625	Initial hybrid
Chr. VIII	146800	91	0.571429	Initial hybrid
Chr. VIII	146940	120	0.558333	Initial hybrid
Chr. VIII	146947	121	0.53719	Initial hybrid
Chr. VIII	146980	120	0.508333	Initial hybrid
Chr. VIII	147004	123	0.495935	Initial hybrid
Chr. VIII	147047	121	0.487603	Initial hybrid
Chr. VIII	147161	100	0.51	Initial hybrid
Chr. VIII	147327	135	0.407407	Initial hybrid
Chr. VIII	147504	163	0.453988	Initial hybrid
Chr. VIII	147540	155	0.464516	Initial hybrid
Chr. VIII	147546	148	0.493243	Initial hybrid
Chr. VIII	147550	155	0.483871	Initial hybrid
Chr. VIII	147558	149	0.47651	Initial hybrid
Chr. VIII	147573	150	0.5	Initial hybrid
Chr. VIII	147628	142	0.450704	Initial hybrid
Chr. VIII	147667	145	0.455172	Initial hybrid
Chr. VIII	147745	158	0.525316	Initial hybrid
Chr. VIII	147843	110	0.518182	Initial hybrid
Chr. VIII	148168	162	0.419753	Initial hybrid
Chr. VIII	148221	161	0.440994	Initial hybrid
Chr. VIII	148275	185	0.464865	Initial hybrid
Chr. VIII	148297	187	0.465241	Initial hybrid
Chr. VIII	148409	164	0.45122	Initial hybrid
Chr. VIII	148418	151	0.430464	Initial hybrid
Chr. VIII	148490	122	0.45082	Initial hybrid
Chr. VIII	148542	111	0.414414	Initial hybrid
Chr. VIII	148734	116	0.551724	Initial hybrid
Chr. VIII	148745	124	0.548387	Initial hybrid
Chr. VIII	148762	145	0.503448	Initial hybrid
Chr. VIII	148798	162	0.518519	Initial hybrid
Chr. VIII	148863	165	0.50303	Initial hybrid
Chr. VIII	148939	173	0.462428	Initial hybrid
Chr. VIII	148943	179	0.469274	Initial hybrid
Chr. VIII	148956	174	0.442529	Initial hybrid
Chr. VIII	148990	164	0.45122	Initial hybrid
Chr. VIII	149040	145	0.496552	Initial hybrid
Chr. VIII	149162	107	0.551402	Initial hybrid
Chr. VIII	149249	84	0.52381	Initial hybrid
Chr. VIII	149250	84	0.535714	Initial hybrid
Chr. VIII	149305	103	0.446602	Initial hybrid
Chr. VIII	149347	102	0.431373	Initial hybrid
Chr. VIII	149376	111	0.432432	Initial hybrid
Chr. VIII	149385	110	0.436364	Initial hybrid
Chr. VIII	149390	107	0.448598	Initial hybrid
Chr. VIII	149430	130	0.476923	Initial hybrid
Chr. VIII	149511	154	0.532468	Initial hybrid
Chr. VIII	149519	153	0.535948	Initial hybrid
Chr. VIII	149564	157	0.503185	Initial hybrid
Chr. VIII	149577	156	0.50641	Initial hybrid
Chr. VIII	149614	166	0.518072	Initial hybrid
Chr. VIII	149622	168	0.511905	Initial hybrid
Chr. VIII	149665	151	0.496689	Initial hybrid
Chr. VIII	149706	137	0.510949	Initial hybrid
Chr. VIII	149795	151	0.503311	Initial hybrid
Chr. VIII	149856	158	0.531646	Initial hybrid
Chr. VIII	149906	165	0.521212	Initial hybrid
Chr. VIII	149951	156	0.544872	Initial hybrid
Chr. VIII	149962	157	0.56051	Initial hybrid
Chr. VIII	150051	156	0.480769	Initial hybrid
Chr. VIII	150079	154	0.422078	Initial hybrid
Chr. VIII	150081	151	0.430464	Initial hybrid
Chr. VIII	150083	154	0.415584	Initial hybrid
Chr. VIII	150086	158	0.424051	Initial hybrid
Chr. VIII	150136	167	0.467066	Initial hybrid
Chr. VIII	150142	167	0.473054	Initial hybrid
Chr. VIII	150182	167	0.473054	Initial hybrid
Chr. VIII	150232	160	0.5125	Initial hybrid
Chr. VIII	150248	163	0.496933	Initial hybrid
Chr. VIII	150338	140	0.478571	Initial hybrid
Chr. VIII	150354	133	0.458647	Initial hybrid
Chr. VIII	150392	122	0.508197	Initial hybrid
Chr. VIII	150421	118	0.491525	Initial hybrid
Chr. VIII	150444	120	0.5	Initial hybrid
Chr. VIII	150470	115	0.486957	Initial hybrid
Chr. VIII	150476	112	0.508929	Initial hybrid
Chr. VIII	150495	112	0.517857	Initial hybrid
Chr. VIII	150619	122	0.5	Initial hybrid
Chr. VIII	150639	118	0.516949	Initial hybrid
Chr. VIII	150680	124	0.467742	Initial hybrid
Chr. VIII	150723	139	0.467626	Initial hybrid
Chr. VIII	150802	144	0.472222	Initial hybrid
Chr. VIII	150919	157	0.484076	Initial hybrid
Chr. VIII	150924	155	0.483871	Initial hybrid
Chr. VIII	151003	156	0.5	Initial hybrid
Chr. VIII	151118	142	0.535211	Initial hybrid
Chr. VIII	151171	136	0.558824	Initial hybrid
Chr. VIII	151416	130	0.492308	Initial hybrid
Chr. VIII	151599	149	0.483221	Initial hybrid
Chr. VIII	151640	140	0.5	Initial hybrid
Chr. VIII	151733	129	0.496124	Initial hybrid
Chr. VIII	151824	136	0.5	Initial hybrid
Chr. VIII	152330	94	0.531915	Initial hybrid
Chr. VIII	152466	88	0.511364	Initial hybrid
Chr. VIII	152635	85	0.482353	Initial hybrid
Chr. VIII	152769	118	0.466102	Initial hybrid
Chr. VIII	152802	129	0.449612	Initial hybrid
Chr. VIII	152925	100	0.5	Initial hybrid
Chr. VIII	152944	105	0.485714	Initial hybrid
Chr. VIII	153117	94	0.468085	Initial hybrid
Chr. VIII	153178	112	0.508929	Initial hybrid
Chr. VIII	153442	135	0.42963	Initial hybrid
Chr. VIII	153651	112	0.526786	Initial hybrid
Chr. VIII	153963	87	0.425287	Initial hybrid
Chr. VIII	153991	89	0.438202	Initial hybrid
Chr. VIII	154069	95	0.452632	Initial hybrid
Chr. VIII	154158	88	0.454545	Initial hybrid
Chr. VIII	154167	88	0.477273	Initial hybrid
Chr. VIII	154199	88	0.465909	Initial hybrid
Chr. VIII	154225	87	0.45977	Initial hybrid
Chr. VIII	154554	79	0.35443	Initial hybrid
Chr. VIII	154571	81	0.358025	Initial hybrid
Chr. VIII	154608	87	0.425287	Initial hybrid
Chr. VIII	154680	85	0.423529	Initial hybrid
Chr. VIII	154704	87	0.436782	Initial hybrid
Chr. VIII	154932	83	0.566265	Initial hybrid
Chr. VIII	154980	85	0.541176	Initial hybrid
Chr. VIII	155087	92	0.467391	Initial hybrid
Chr. VIII	155157	97	0.515464	Initial hybrid
Chr. VIII	155332	88	0.454545	Initial hybrid
Chr. VIII	155521	71	0.43662	Initial hybrid
Chr. VIII	155572	82	0.47561	Initial hybrid
Chr. VIII	155635	94	0.5	Initial hybrid
Chr. VIII	155735	113	0.495575	Initial hybrid
Chr. VIII	155994	143	0.517483	Initial hybrid
Chr. VIII	156276	121	0.512397	Initial hybrid
Chr. VIII	156609	144	0.430556	Initial hybrid
Chr. VIII	156810	125	0.456	Initial hybrid
Chr. VIII	156924	116	0.534483	Initial hybrid
Chr. VIII	157009	121	0.53719	Initial hybrid
Chr. VIII	157305	109	0.550459	Initial hybrid
Chr. VIII	157424	113	0.513274	Initial hybrid
Chr. VIII	157495	97	0.484536	Initial hybrid
Chr. VIII	157497	98	0.479592	Initial hybrid
Chr. VIII	157616	111	0.468468	Initial hybrid
Chr. VIII	157807	148	0.513514	Initial hybrid
Chr. VIII	158014	157	0.522293	Initial hybrid
Chr. VIII	158092	163	0.539877	Initial hybrid
Chr. VIII	158374	176	0.488636	Initial hybrid
Chr. VIII	158566	142	0.556338	Initial hybrid
Chr. VIII	158962	194	0.494845	Initial hybrid
Chr. VIII	159162	189	0.544974	Initial hybrid
Chr. VIII	159377	198	0.530303	Initial hybrid
Chr. VIII	159599	189	0.507937	Initial hybrid
Chr. VIII	159758	189	0.497354	Initial hybrid
Chr. VIII	159848	189	0.433862	Initial hybrid
Chr. VIII	159887	203	0.458128	Initial hybrid
Chr. VIII	159950	212	0.462264	Initial hybrid
Chr. VIII	159962	213	0.478873	Initial hybrid
Chr. VIII	160136	259	0.505792	Initial hybrid
Chr. VIII	160450	196	0.515306	Initial hybrid
Chr. VIII	161504	108	0.518519	Initial hybrid
Chr. VIII	161715	93	0.473118	Initial hybrid
Chr. VIII	161961	198	0.545455	Initial hybrid
Chr. VIII	161994	188	0.547872	Initial hybrid
Chr. VIII	162108	159	0.528302	Initial hybrid
Chr. VIII	162618	136	0.485294	Initial hybrid
Chr. VIII	162628	134	0.492537	Initial hybrid
Chr. VIII	162659	137	0.467153	Initial hybrid
Chr. VIII	162837	132	0.454545	Initial hybrid
Chr. VIII	162897	145	0.489655	Initial hybrid
Chr. VIII	163476	143	0.545455	Initial hybrid
Chr. VIII	163571	112	0.508929	Initial hybrid
Chr. VIII	164274	123	0.495935	Initial hybrid
Chr. VIII	164380	129	0.527132	Initial hybrid
Chr. VIII	164613	134	0.537313	Initial hybrid
Chr. VIII	164786	137	0.510949	Initial hybrid
Chr. VIII	164807	128	0.5	Initial hybrid
Chr. VIII	164863	131	0.473282	Initial hybrid
Chr. VIII	164881	137	0.489051	Initial hybrid
Chr. VIII	164891	129	0.488372	Initial hybrid
Chr. VIII	164893	132	0.492424	Initial hybrid
Chr. VIII	164927	129	0.503876	Initial hybrid
Chr. VIII	164952	146	0.527397	Initial hybrid
Chr. VIII	165142	129	0.488372	Initial hybrid
Chr. VIII	165143	126	0.492063	Initial hybrid
Chr. VIII	165385	132	0.462121	Initial hybrid
Chr. VIII	165572	106	0.481132	Initial hybrid
Chr. VIII	165588	103	0.485437	Initial hybrid
Chr. VIII	165608	111	0.486486	Initial hybrid
Chr. VIII	165647	120	0.508333	Initial hybrid
Chr. VIII	165710	130	0.484615	Initial hybrid
Chr. VIII	165734	130	0.469231	Initial hybrid
Chr. VIII	165797	131	0.48855	Initial hybrid
Chr. VIII	165848	131	0.526718	Initial hybrid
Chr. VIII	165995	141	0.510638	Initial hybrid
Chr. VIII	166046	141	0.489362	Initial hybrid
Chr. VIII	166098	144	0.451389	Initial hybrid
Chr. VIII	166130	147	0.469388	Initial hybrid
Chr. VIII	166195	138	0.478261	Initial hybrid
Chr. VIII	166367	154	0.467532	Initial hybrid
Chr. VIII	166391	166	0.451807	Initial hybrid
Chr. VIII	166445	166	0.457831	Initial hybrid
Chr. VIII	166604	151	0.470199	Initial hybrid
Chr. VIII	166655	148	0.445946	Initial hybrid
Chr. VIII	166892	167	0.54491	Initial hybrid
Chr. VIII	166991	165	0.509091	Initial hybrid
Chr. VIII	167064	149	0.516779	Initial hybrid
Chr. VIII	167096	153	0.562092	Initial hybrid
Chr. VIII	167156	144	0.5625	Initial hybrid
Chr. VIII	167274	142	0.528169	Initial hybrid
Chr. VIII	167277	142	0.514085	Initial hybrid
Chr. VIII	167413	138	0.449275	Initial hybrid
Chr. VIII	167453	139	0.482014	Initial hybrid
Chr. VIII	167475	137	0.452555	Initial hybrid
Chr. VIII	167487	136	0.455882	Initial hybrid
Chr. VIII	167512	127	0.456693	Initial hybrid
Chr. VIII	167569	113	0.424779	Initial hybrid
Chr. VIII	167649	94	0.574468	Initial hybrid
Chr. VIII	167671	116	0.551724	Initial hybrid
Chr. VIII	167797	129	0.527132	Initial hybrid
Chr. VIII	167848	141	0.524823	Initial hybrid
Chr. VIII	167910	167	0.520958	Initial hybrid
Chr. VIII	167923	174	0.494253	Initial hybrid
Chr. VIII	167968	179	0.497207	Initial hybrid
Chr. VIII	168253	174	0.41954	Initial hybrid
Chr. VIII	168433	153	0.477124	Initial hybrid
Chr. VIII	168439	153	0.477124	Initial hybrid
Chr. VIII	169202	171	0.461988	Initial hybrid
Chr. VIII	169388	176	0.534091	Initial hybrid
Chr. VIII	169493	185	0.52973	Initial hybrid
Chr. VIII	169574	184	0.516304	Initial hybrid
Chr. VIII	169586	186	0.526882	Initial hybrid
Chr. VIII	169760	179	0.486034	Initial hybrid
Chr. VIII	169769	171	0.502924	Initial hybrid
Chr. VIII	170680	137	0.525547	Initial hybrid
Chr. VIII	170740	152	0.480263	Initial hybrid
Chr. VIII	171171	149	0.536913	Initial hybrid
Chr. VIII	171273	136	0.470588	Initial hybrid
Chr. VIII	171279	140	0.485714	Initial hybrid
Chr. VIII	171537	172	0.523256	Initial hybrid
Chr. VIII	171564	173	0.508671	Initial hybrid
Chr. VIII	171704	185	0.491892	Initial hybrid
Chr. VIII	171761	173	0.462428	Initial hybrid
Chr. VIII	172443	190	0.5	Initial hybrid
Chr. VIII	172560	199	0.567839	Initial hybrid
Chr. VIII	172608	211	0.563981	Initial hybrid
Chr. VIII	172701	187	0.524064	Initial hybrid
Chr. VIII	172909	193	0.512953	Initial hybrid
Chr. VIII	173105	98	0.581633	Initial hybrid
Chr. VIII	173130	66	0.454545	Initial hybrid
Chr. VIII	173255	94	0.62766	Initial hybrid
Chr. VIII	173412	173	0.520231	Initial hybrid
Chr. VIII	173562	218	0.513761	Initial hybrid
Chr. VIII	173637	200	0.505	Initial hybrid
Chr. VIII	173713	207	0.516908	Initial hybrid
Chr. VIII	173923	199	0.507538	Initial hybrid
Chr. VIII	174093	182	0.538462	Initial hybrid
Chr. VIII	174120	178	0.52809	Initial hybrid
Chr. VIII	174165	174	0.505747	Initial hybrid
Chr. VIII	174606	206	0.461165	Initial hybrid
Chr. VIII	175141	186	0.521505	Initial hybrid
Chr. VIII	175263	167	0.550898	Initial hybrid
Chr. VIII	175389	167	0.562874	Initial hybrid
Chr. VIII	175661	200	0.555	Initial hybrid
Chr. VIII	175731	211	0.511848	Initial hybrid
Chr. VIII	175734	215	0.506977	Initial hybrid
Chr. VIII	176624	196	0.489796	Initial hybrid
Chr. VIII	176826	153	0.457516	Initial hybrid
Chr. VIII	177078	188	0.462766	Initial hybrid
Chr. VIII	177333	209	0.492823	Initial hybrid
Chr. VIII	177610	186	0.483871	Initial hybrid
Chr. VIII	177778	221	0.511312	Initial hybrid
Chr. VIII	177793	218	0.527523	Initial hybrid
Chr. VIII	177946	179	0.480447	Initial hybrid
Chr. VIII	178121	169	0.431953	Initial hybrid
Chr. VIII	178125	175	0.434286	Initial hybrid
Chr. VIII	178134	183	0.459016	Initial hybrid
Chr. VIII	178170	172	0.511628	Initial hybrid
Chr. VIII	178171	172	0.505814	Initial hybrid
Chr. VIII	178172	175	0.525714	Initial hybrid
Chr. VIII	178173	178	0.516854	Initial hybrid
Chr. VIII	178196	192	0.463542	Initial hybrid
Chr. VIII	178210	183	0.459016	Initial hybrid
Chr. VIII	178230	180	0.461111	Initial hybrid
Chr. VIII	178242	171	0.473684	Initial hybrid
Chr. VIII	178458	158	0.436709	Initial hybrid
Chr. VIII	178659	152	0.460526	Initial hybrid
Chr. VIII	178672	150	0.453333	Initial hybrid
Chr. VIII	178728	163	0.515337	Initial hybrid
Chr. VIII	178752	154	0.480519	Initial hybrid
Chr. VIII	178767	149	0.463087	Initial hybrid
Chr. VIII	178873	147	0.489796	Initial hybrid
Chr. VIII	178971	146	0.513699	Initial hybrid
Chr. VIII	179088	149	0.47651	Initial hybrid
Chr. VIII	179112	146	0.452055	Initial hybrid
Chr. VIII	179208	130	0.561538	Initial hybrid
Chr. VIII	179409	143	0.482517	Initial hybrid
Chr. VIII	179452	155	0.445161	Initial hybrid
Chr. VIII	179495	138	0.449275	Initial hybrid
Chr. VIII	179871	162	0.537037	Initial hybrid
Chr. VIII	179923	156	0.50641	Initial hybrid
Chr. VIII	180100	158	0.474684	Initial hybrid
Chr. VIII	180223	134	0.485075	Initial hybrid
Chr. VIII	180734	172	0.447674	Initial hybrid
Chr. VIII	180743	177	0.423729	Initial hybrid
Chr. VIII	180749	182	0.423077	Initial hybrid
Chr. VIII	180818	168	0.410714	Initial hybrid
Chr. VIII	181124	142	0.485915	Initial hybrid
Chr. VIII	181265	151	0.410596	Initial hybrid
Chr. VIII	181842	159	0.572327	Initial hybrid
Chr. VIII	181930	130	0.569231	Initial hybrid
Chr. VIII	182216	157	0.43949	Initial hybrid
Chr. VIII	182246	161	0.440994	Initial hybrid
Chr. VIII	182297	160	0.44375	Initial hybrid
Chr. VIII	182330	158	0.474684	Initial hybrid
Chr. VIII	182333	154	0.461039	Initial hybrid
Chr. VIII	182354	165	0.448485	Initial hybrid
Chr. VIII	182747	138	0.442029	Initial hybrid
Chr. VIII	182852	146	0.458904	Initial hybrid
Chr. VIII	182918	144	0.451389	Initial hybrid
Chr. VIII	183041	147	0.455782	Initial hybrid
Chr. VIII	183062	152	0.460526	Initial hybrid
Chr. VIII	183402	133	0.511278	Initial hybrid
Chr. VIII	183482	130	0.523077	Initial hybrid
Chr. VIII	183728	118	0.508475	Initial hybrid
Chr. VIII	183741	117	0.495726	Initial hybrid
Chr. VIII	183744	123	0.504065	Initial hybrid
Chr. VIII	183845	96	0.53125	Initial hybrid
Chr. VIII	183913	95	0.578947	Initial hybrid
Chr. VIII	183923	96	0.604167	Initial hybrid
Chr. VIII	184065	110	0.518182	Initial hybrid
Chr. VIII	184122	119	0.487395	Initial hybrid
Chr. VIII	184171	120	0.508333	Initial hybrid
Chr. VIII	184281	108	0.5	Initial hybrid
Chr. VIII	184323	111	0.522523	Initial hybrid
Chr. VIII	184374	123	0.487805	Initial hybrid
Chr. VIII	184572	120	0.45	Initial hybrid
Chr. VIII	184766	119	0.462185	Initial hybrid
Chr. VIII	184847	113	0.530973	Initial hybrid
Chr. VIII	184872	125	0.528	Initial hybrid
Chr. VIII	185022	121	0.495868	Initial hybrid
Chr. VIII	185064	133	0.503759	Initial hybrid
Chr. VIII	185403	143	0.454545	Initial hybrid
Chr. VIII	185480	138	0.434783	Initial hybrid
Chr. VIII	185547	130	0.446154	Initial hybrid
Chr. VIII	185766	116	0.482759	Initial hybrid
Chr. VIII	186657	151	0.503311	Initial hybrid
Chr. VIII	187206	118	0.440678	Initial hybrid
Chr. VIII	187320	175	0.457143	Initial hybrid
Chr. VIII	187527	165	0.484848	Initial hybrid
Chr. VIII	187908	134	0.432836	Initial hybrid
Chr. VIII	188673	231	0.480519	Initial hybrid
Chr. VIII	188821	244	0.512295	Initial hybrid
Chr. VIII	188841	238	0.495798	Initial hybrid
Chr. VIII	188853	247	0.522267	Initial hybrid
Chr. VIII	188964	220	0.559091	Initial hybrid
Chr. VIII	189187	165	0.521212	Initial hybrid
Chr. VIII	189188	164	0.52439	Initial hybrid
Chr. VIII	189257	174	0.54023	Initial hybrid
Chr. VIII	189356	199	0.527638	Initial hybrid
Chr. VIII	189608	197	0.51269	Initial hybrid
Chr. VIII	190024	216	0.523148	Initial hybrid
Chr. VIII	190038	197	0.532995	Initial hybrid
Chr. VIII	190064	204	0.553922	Initial hybrid
Chr. VIII	190311	189	0.587302	Initial hybrid
Chr. VIII	190671	242	0.42562	Initial hybrid
Chr. VIII	190872	220	0.481818	Initial hybrid
Chr. VIII	191304	217	0.442396	Initial hybrid
Chr. VIII	191348	196	0.454082	Initial hybrid
Chr. VIII	191478	203	0.418719	Initial hybrid
Chr. VIII	191613	205	0.497561	Initial hybrid
Chr. VIII	191643	220	0.486364	Initial hybrid
Chr. VIII	191691	208	0.495192	Initial hybrid
Chr. VIII	192124	192	0.536458	Initial hybrid
Chr. VIII	192252	175	0.502857	Initial hybrid
Chr. VIII	194611	151	0.503311	Initial hybrid
Chr. VIII	194824	173	0.514451	Initial hybrid
Chr. VIII	194974	146	0.506849	Initial hybrid
Chr. VIII	195005	149	0.489933	Initial hybrid
Chr. VIII	195121	133	0.481203	Initial hybrid
Chr. VIII	195157	123	0.495935	Initial hybrid
Chr. VIII	195175	126	0.515873	Initial hybrid
Chr. VIII	195188	139	0.517986	Initial hybrid
Chr. VIII	195216	129	0.542636	Initial hybrid
Chr. VIII	195313	132	0.515152	Initial hybrid
Chr. VIII	195601	150	0.44	Initial hybrid
Chr. VIII	195679	138	0.391304	Initial hybrid
Chr. VIII	195739	125	0.384	Initial hybrid
Chr. VIII	196024	123	0.487805	Initial hybrid
Chr. VIII	196135	112	0.508929	Initial hybrid
Chr. VIII	196196	110	0.509091	Initial hybrid
Chr. VIII	196238	89	0.505618	Initial hybrid
Chr. VIII	196732	110	0.436364	Initial hybrid
Chr. VIII	196831	106	0.415094	Initial hybrid
Chr. VIII	197020	103	0.417476	Initial hybrid
Chr. VIII	197728	124	0.467742	Initial hybrid
Chr. VIII	197966	114	0.54386	Initial hybrid
Chr. VIII	197974	114	0.535088	Initial hybrid
Chr. VIII	198162	122	0.401639	Initial hybrid
Chr. VIII	198394	90	0.488889	Initial hybrid
Chr. VIII	198549	90	0.466667	Initial hybrid
Chr. VIII	198648	86	0.511628	Initial hybrid
Chr. VIII	199007	91	0.461538	Initial hybrid
Chr. VIII	199017	95	0.473684	Initial hybrid
Chr. VIII	199025	94	0.457447	Initial hybrid
Chr. VIII	199139	107	0.514019	Initial hybrid
Chr. VIII	199421	121	0.528926	Initial hybrid
Chr. VIII	199736	87	0.563218	Initial hybrid
Chr. VIII	199777	84	0.511905	Initial hybrid
Chr. VIII	199794	86	0.453488	Initial hybrid
Chr. VIII	199973	112	0.464286	Initial hybrid
Chr. VIII	200102	91	0.417582	Initial hybrid
Chr. VIII	200228	101	0.455446	Initial hybrid
Chr. VIII	200796	112	0.5	Initial hybrid
Chr. VIII	200930	106	0.415094	Initial hybrid
Chr. VIII	200970	112	0.446429	Initial hybrid
Chr. VIII	201335	72	0.541667	Initial hybrid
Chr. VIII	201548	65	0.476923	Initial hybrid
Chr. VIII	201705	69	0.478261	Initial hybrid
Chr. VIII	201817	93	0.376344	Initial hybrid
Chr. VIII	201877	93	0.408602	Initial hybrid
Chr. VIII	202037	97	0.42268	Initial hybrid
Chr. VIII	202048	94	0.404255	Initial hybrid
Chr. VIII	202143	84	0.511905	Initial hybrid
Chr. VIII	202145	81	0.493827	Initial hybrid
Chr. VIII	202307	109	0.495413	Initial hybrid
Chr. VIII	202480	139	0.57554	Initial hybrid
Chr. VIII	202550	137	0.605839	Initial hybrid
Chr. VIII	202635	140	0.5	Initial hybrid
Chr. VIII	202824	129	0.44186	Initial hybrid
Chr. VIII	202861	111	0.432432	Initial hybrid
Chr. VIII	203086	114	0.491228	Initial hybrid
Chr. VIII	203151	117	0.521368	Initial hybrid
Chr. VIII	203186	119	0.478992	Initial hybrid
Chr. VIII	203203	128	0.492188	Initial hybrid
Chr. VIII	203233	132	0.507576	Initial hybrid
Chr. VIII	203255	121	0.504132	Initial hybrid
Chr. VIII	203274	116	0.543103	Initial hybrid
Chr. VIII	203292	123	0.504065	Initial hybrid
Chr. VIII	203300	127	0.488189	Initial hybrid
Chr. VIII	203310	124	0.516129	Initial hybrid
Chr. VIII	203446	137	0.489051	Initial hybrid
Chr. VIII	203456	139	0.489209	Initial hybrid
Chr. VIII	203641	152	0.434211	Initial hybrid
Chr. VIII	203815	136	0.514706	Initial hybrid
Chr. VIII	203883	129	0.542636	Initial hybrid
Chr. VIII	203922	127	0.551181	Initial hybrid
Chr. VIII	204054	127	0.488189	Initial hybrid
Chr. VIII	204071	127	0.527559	Initial hybrid
Chr. VIII	204086	118	0.533898	Initial hybrid
Chr. VIII	204117	113	0.460177	Initial hybrid
Chr. VIII	204151	123	0.447154	Initial hybrid
Chr. VIII	204203	119	0.453782	Initial hybrid
Chr. VIII	204219	117	0.435897	Initial hybrid
Chr. VIII	204693	178	0.55618	Initial hybrid
Chr. VIII	204882	178	0.55618	Initial hybrid
Chr. VIII	205171	179	0.547486	Initial hybrid
Chr. VIII	205191	174	0.517241	Initial hybrid
Chr. VIII	205278	157	0.496815	Initial hybrid
Chr. VIII	205476	191	0.486911	Initial hybrid
Chr. VIII	205941	199	0.502513	Initial hybrid
Chr. VIII	206460	127	0.472441	Initial hybrid
Chr. VIII	207052	215	0.502326	Initial hybrid
Chr. VIII	207579	169	0.544379	Initial hybrid
Chr. VIII	207624	159	0.503145	Initial hybrid
Chr. VIII	207639	156	0.49359	Initial hybrid
Chr. VIII	207734	173	0.508671	Initial hybrid
Chr. VIII	208949	187	0.459893	Initial hybrid
Chr. VIII	209037	192	0.46875	Initial hybrid
Chr. VIII	210621	61	0.52459	Initial hybrid
Chr. VIII	210710	74	0.459459	Initial hybrid
Chr. VIII	211042	91	0.472527	Initial hybrid
Chr. VIII	211825	159	0.389937	Initial hybrid
Chr. VIII	216497	270	0.588889	Initial hybrid
Chr. VIII	216814	138	0.434783	Initial hybrid
Chr. VIII	216988	136	0.514706	Initial hybrid
Chr. VIII	217047	142	0.528169	Initial hybrid
Chr. VIII	217302	166	0.524096	Initial hybrid
Chr. VIII	217425	149	0.463087	Initial hybrid
Chr. VIII	217505	176	0.4375	Initial hybrid
Chr. VIII	217526	181	0.41989	Initial hybrid
Chr. VIII	217558	175	0.428571	Initial hybrid
Chr. VIII	217604	186	0.451613	Initial hybrid
Chr. VIII	217745	215	0.488372	Initial hybrid
Chr. VIII	219191	195	0.548718	Initial hybrid
Chr. VIII	219217	191	0.528796	Initial hybrid
Chr. VIII	219235	188	0.56383	Initial hybrid
Chr. VIII	219461	202	0.5	Initial hybrid
Chr. VIII	219861	168	0.529762	Initial hybrid
Chr. VIII	219876	156	0.525641	Initial hybrid
Chr. VIII	219879	156	0.538462	Initial hybrid
Chr. VIII	219926	137	0.547445	Initial hybrid
Chr. VIII	219934	133	0.556391	Initial hybrid
Chr. VIII	219973	143	0.566434	Initial hybrid
Chr. VIII	220140	174	0.45977	Initial hybrid
Chr. VIII	220151	179	0.480447	Initial hybrid
Chr. VIII	220155	177	0.474576	Initial hybrid
Chr. VIII	220889	141	0.510638	Initial hybrid
Chr. VIII	220893	143	0.51049	Initial hybrid
Chr. VIII	220970	133	0.481203	Initial hybrid
Chr. VIII	221114	90	0.5	Initial hybrid
Chr. VIII	221510	106	0.443396	Initial hybrid
Chr. VIII	221844	175	0.457143	Initial hybrid
Chr. VIII	222117	173	0.514451	Initial hybrid
Chr. VIII	222256	186	0.5	Initial hybrid
Chr. VIII	222260	184	0.478261	Initial hybrid
Chr. VIII	222295	194	0.448454	Initial hybrid
Chr. VIII	222523	132	0.424242	Initial hybrid
Chr. VIII	222960	185	0.508108	Initial hybrid
Chr. VIII	223354	234	0.487179	Initial hybrid
Chr. VIII	223914	145	0.482759	Initial hybrid
Chr. VIII	224264	152	0.506579	Initial hybrid
Chr. VIII	224422	138	0.507246	Initial hybrid
Chr. VIII	224489	141	0.468085	Initial hybrid
Chr. VIII	224795	136	0.441176	Initial hybrid
Chr. VIII	225175	153	0.437908	Initial hybrid
Chr. VIII	225911	136	0.352941	Initial hybrid
Chr. VIII	226158	137	0.510949	Initial hybrid
Chr. VIII	226266	131	0.526718	Initial hybrid
Chr. VIII	226452	154	0.474026	Initial hybrid
Chr. VIII	226482	153	0.470588	Initial hybrid
Chr. VIII	226659	151	0.562914	Initial hybrid
Chr. VIII	226824	120	0.566667	Initial hybrid
Chr. VIII	227009	111	0.486486	Initial hybrid
Chr. VIII	227158	105	0.542857	Initial hybrid
Chr. VIII	227200	113	0.539823	Initial hybrid
Chr. VIII	227213	107	0.514019	Initial hybrid
Chr. VIII	227323	108	0.546296	Initial hybrid
Chr. VIII	227343	107	0.542056	Initial hybrid
Chr. VIII	227411	95	0.442105	Initial hybrid
Chr. VIII	227429	101	0.465347	Initial hybrid
Chr. VIII	227433	101	0.475248	Initial hybrid
Chr. VIII	227444	92	0.456522	Initial hybrid
Chr. VIII	227519	101	0.524752	Initial hybrid
Chr. VIII	227964	115	0.530435	Initial hybrid
Chr. VIII	228006	110	0.509091	Initial hybrid
Chr. VIII	228015	110	0.5	Initial hybrid
Chr. VIII	228114	104	0.461538	Initial hybrid
Chr. VIII	228402	98	0.428571	Initial hybrid
Chr. VIII	228431	107	0.439252	Initial hybrid
Chr. VIII	228507	116	0.474138	Initial hybrid
Chr. VIII	228696	115	0.530435	Initial hybrid
Chr. VIII	228831	96	0.5625	Initial hybrid
Chr. VIII	228837	101	0.564356	Initial hybrid
Chr. VIII	228862	97	0.556701	Initial hybrid
Chr. VIII	228903	98	0.55102	Initial hybrid
Chr. VIII	229004	71	0.56338	Initial hybrid
Chr. VIII	229020	70	0.557143	Initial hybrid
Chr. VIII	229084	79	0.493671	Initial hybrid
Chr. VIII	229103	78	0.5	Initial hybrid
Chr. VIII	229265	76	0.434211	Initial hybrid
Chr. VIII	229427	92	0.391304	Initial hybrid
Chr. VIII	229448	92	0.380435	Initial hybrid
Chr. VIII	230165	98	0.418367	Initial hybrid
Chr. VIII	230196	100	0.4	Initial hybrid
Chr. VIII	230282	105	0.457143	Initial hybrid
Chr. VIII	230614	113	0.504425	Initial hybrid
Chr. VIII	230731	125	0.56	Initial hybrid
Chr. VIII	230863	114	0.526316	Initial hybrid
Chr. VIII	230894	121	0.520661	Initial hybrid
Chr. VIII	231163	123	0.512195	Initial hybrid
Chr. VIII	231221	113	0.469027	Initial hybrid
Chr. VIII	231290	136	0.397059	Initial hybrid
Chr. VIII	231411	153	0.470588	Initial hybrid
Chr. VIII	231446	154	0.467532	Initial hybrid
Chr. VIII	231674	102	0.460784	Initial hybrid
Chr. VIII	231830	83	0.506024	Initial hybrid
Chr. VIII	232078	92	0.521739	Initial hybrid
Chr. VIII	232258	121	0.528926	Initial hybrid
Chr. VIII	232321	136	0.536765	Initial hybrid
Chr. VIII	232438	120	0.525	Initial hybrid
Chr. VIII	232747	134	0.470149	Initial hybrid
Chr. VIII	233140	121	0.495868	Initial hybrid
Chr. VIII	233357	76	0.486842	Initial hybrid
Chr. VIII	233361	75	0.466667	Initial hybrid
Chr. VIII	233495	99	0.464646	Initial hybrid
Chr. VIII	233523	101	0.50495	Initial hybrid
Chr. VIII	233525	99	0.515152	Initial hybrid
Chr. VIII	233526	100	0.5	Initial hybrid
Chr. VIII	233556	117	0.478632	Initial hybrid
Chr. VIII	233563	111	0.468468	Initial hybrid
Chr. VIII	233575	113	0.486726	Initial hybrid
Chr. VIII	233885	172	0.447674	Initial hybrid
Chr. VIII	234257	196	0.484694	Initial hybrid
Chr. VIII	234482	178	0.477528	Initial hybrid
Chr. VIII	234504	171	0.497076	Initial hybrid
Chr. VIII	234562	155	0.490323	Initial hybrid
Chr. VIII	234687	128	0.46875	Initial hybrid
Chr. VIII	234904	158	0.487342	Initial hybrid
Chr. VIII	234919	162	0.481481	Initial hybrid
Chr. VIII	234994	166	0.53012	Initial hybrid
Chr. VIII	235026	172	0.569767	Initial hybrid
Chr. VIII	235033	168	0.559524	Initial hybrid
Chr. VIII	235081	175	0.571429	Initial hybrid
Chr. VIII	235096	160	0.60625	Initial hybrid
Chr. VIII	235097	161	0.596273	Initial hybrid
Chr. VIII	235099	155	0.6	Initial hybrid
Chr. VIII	235192	175	0.537143	Initial hybrid
Chr. VIII	235729	240	0.558333	Initial hybrid
Chr. VIII	235864	228	0.517544	Initial hybrid
Chr. VIII	235973	209	0.435407	Initial hybrid
Chr. VIII	236137	237	0.506329	Initial hybrid
Chr. VIII	236191	223	0.524664	Initial hybrid
Chr. VIII	236227	224	0.535714	Initial hybrid
Chr. VIII	236251	227	0.555066	Initial hybrid
Chr. VIII	236618	140	0.542857	Initial hybrid
Chr. VIII	237138	108	0.425926	Initial hybrid
Chr. VIII	237146	104	0.423077	Initial hybrid
Chr. VIII	237318	169	0.467456	Initial hybrid
Chr. VIII	237328	171	0.467836	Initial hybrid
Chr. VIII	237556	164	0.493902	Initial hybrid
Chr. VIII	237696	135	0.488889	Initial hybrid
Chr. VIII	238024	95	0.505263	Initial hybrid
Chr. VIII	238170	82	0.560976	Initial hybrid
Chr. VIII	238205	88	0.590909	Initial hybrid
Chr. VIII	238456	116	0.482759	Initial hybrid
Chr. VIII	238475	128	0.46875	Initial hybrid
Chr. VIII	238539	147	0.47619	Initial hybrid
Chr. VIII	238621	150	0.513333	Initial hybrid
Chr. VIII	238746	119	0.436975	Initial hybrid
Chr. VIII	238812	113	0.495575	Initial hybrid
Chr. VIII	238996	109	0.486239	Initial hybrid
Chr. VIII	239069	125	0.528	Initial hybrid
Chr. VIII	239223	139	0.553957	Initial hybrid
Chr. VIII	239430	97	0.515464	Initial hybrid
Chr. VIII	239736	105	0.628571	Initial hybrid
Chr. VIII	239745	104	0.605769	Initial hybrid
Chr. VIII	240144	132	0.477273	Initial hybrid
Chr. VIII	240762	112	0.446429	Initial hybrid
Chr. VIII	241470	79	0.481013	Initial hybrid
Chr. VIII	241642	79	0.518987	Initial hybrid
Chr. VIII	242224	91	0.483516	Initial hybrid
Chr. VIII	242300	94	0.489362	Initial hybrid
Chr. VIII	242304	90	0.488889	Initial hybrid
Chr. VIII	242447	71	0.619718	Initial hybrid
Chr. VIII	242526	64	0.546875	Initial hybrid
Chr. VIII	242816	111	0.486486	Initial hybrid
Chr. VIII	243067	88	0.465909	Initial hybrid
Chr. VIII	243241	88	0.465909	Initial hybrid
Chr. VIII	243316	75	0.4	Initial hybrid
Chr. VIII	243508	104	0.451923	Initial hybrid
Chr. VIII	243772	91	0.461538	Initial hybrid
Chr. VIII	243836	78	0.435897	Initial hybrid
Chr. VIII	244138	64	0.359375	Initial hybrid
Chr. VIII	244213	63	0.380952	Initial hybrid
Chr. VIII	244248	61	0.42623	Initial hybrid
Chr. VIII	244339	69	0.405797	Initial hybrid
Chr. VIII	244894	66	0.530303	Initial hybrid
Chr. VIII	244961	72	0.541667	Initial hybrid
Chr. VIII	245066	79	0.582278	Initial hybrid
Chr. VIII	245608	55	0.618182	Initial hybrid
Chr. VIII	245614	53	0.641509	Initial hybrid
Chr. VIII	245627	49	0.632653	Initial hybrid
Chr. VIII	245718	35	0.628571	Initial hybrid
Chr. VIII	245722	35	0.685714	Initial hybrid
Chr. VIII	245732	39	0.666667	Initial hybrid
Chr. VIII	245779	40	0.625	Initial hybrid
Chr. VIII	245791	37	0.621622	Initial hybrid
Chr. VIII	245815	46	0.608696	Initial hybrid
Chr. VIII	245841	45	0.577778	Initial hybrid
Chr. VIII	245849	40	0.575	Initial hybrid
Chr. VIII	246166	69	0.550725	Initial hybrid
Chr. VIII	246180	68	0.558824	Initial hybrid
Chr. VIII	246987	87	0.471264	Initial hybrid
Chr. VIII	247269	79	0.518987	Initial hybrid
Chr. VIII	247398	88	0.511364	Initial hybrid
Chr. VIII	247659	81	0.580247	Initial hybrid
Chr. VIII	247932	90	0.466667	Initial hybrid
Chr. VIII	248016	92	0.467391	Initial hybrid
Chr. VIII	248019	92	0.467391	Initial hybrid
Chr. VIII	248390	62	0.419355	Initial hybrid
Chr. VIII	249226	110	0.527273	Initial hybrid
Chr. VIII	249527	91	0.516484	Initial hybrid
Chr. VIII	249790	87	0.551724	Initial hybrid
Chr. VIII	249854	95	0.515789	Initial hybrid
Chr. VIII	250404	100	0.5	Initial hybrid
Chr. VIII	250559	115	0.556522	Initial hybrid
Chr. VIII	250612	124	0.524194	Initial hybrid
Chr. VIII	250766	100	0.56	Initial hybrid
Chr. VIII	250913	108	0.509259	Initial hybrid
Chr. VIII	250961	95	0.4	Initial hybrid
Chr. VIII	251111	103	0.495146	Initial hybrid
Chr. VIII	251658	116	0.422414	Initial hybrid
Chr. VIII	251694	110	0.472727	Initial hybrid
Chr. VIII	252153	99	0.505051	Initial hybrid
Chr. VIII	252238	80	0.5625	Initial hybrid
Chr. VIII	252321	88	0.511364	Initial hybrid
Chr. VIII	252398	102	0.490196	Initial hybrid
Chr. VIII	252950	74	0.486486	Initial hybrid
Chr. VIII	252956	74	0.513514	Initial hybrid
Chr. VIII	252968	76	0.513158	Initial hybrid
Chr. VIII	253019	86	0.534884	Initial hybrid
Chr. VIII	253745	72	0.569444	Initial hybrid
Chr. VIII	254158	56	0.5	Initial hybrid
Chr. VIII	254195	52	0.5	Initial hybrid
Chr. VIII	254246	58	0.482759	Initial hybrid
Chr. VIII	254330	56	0.446429	Initial hybrid
Chr. VIII	254816	69	0.57971	Initial hybrid
Chr. VIII	254885	67	0.597015	Initial hybrid
Chr. VIII	255011	73	0.452055	Initial hybrid
Chr. VIII	256019	37	0.567568	Initial hybrid
Chr. VIII	256385	62	0.451613	Initial hybrid
Chr. VIII	256403	66	0.454545	Initial hybrid
Chr. VIII	256736	65	0.461538	Initial hybrid
Chr. VIII	256927	61	0.47541	Initial hybrid
Chr. VIII	256971	69	0.463768	Initial hybrid
Chr. VIII	257268	38	0.447368	Initial hybrid
Chr. VIII	257295	39	0.461538	Initial hybrid
Chr. VIII	257670	45	0.533333	Initial hybrid
Chr. VIII	257822	54	0.537037	Initial hybrid
Chr. VIII	257823	53	0.528302	Initial hybrid
Chr. VIII	257937	54	0.62963	Initial hybrid
Chr. VIII	258019	46	0.673913	Initial hybrid
Chr. VIII	258412	48	0.5	Initial hybrid
Chr. VIII	258421	47	0.510638	Initial hybrid
Chr. VIII	258469	48	0.479167	Initial hybrid
Chr. VIII	258472	48	0.479167	Initial hybrid
Chr. VIII	258587	57	0.561404	Initial hybrid
Chr. VIII	258754	54	0.5	Initial hybrid
Chr. VIII	259012	41	0.536585	Initial hybrid
Chr. VIII	259045	44	0.568182	Initial hybrid
Chr. VIII	259083	47	0.553191	Initial hybrid
Chr. VIII	259233	43	0.55814	Initial hybrid
Chr. VIII	259570	58	0.465517	Initial hybrid
Chr. VIII	259588	58	0.482759	Initial hybrid
Chr. VIII	259960	40	0.5	Initial hybrid
Chr. VIII	261043	43	0.488372	Initial hybrid
Chr. VIII	261465	69	0.550725	Initial hybrid
Chr. VIII	261638	53	0.528302	Initial hybrid
Chr. VIII	261724	50	0.56	Initial hybrid
Chr. VIII	261784	40	0.55	Initial hybrid
Chr. VIII	262063	46	0.543478	Initial hybrid
Chr. VIII	262098	41	0.487805	Initial hybrid
Chr. VIII	262353	59	0.559322	Initial hybrid
Chr. VIII	262417	60	0.6	Initial hybrid
Chr. VIII	262470	63	0.587302	Initial hybrid
Chr. VIII	262610	54	0.5	Initial hybrid
Chr. VIII	262624	56	0.517857	Initial hybrid
Chr. VIII	262647	72	0.555556	Initial hybrid
Chr. VIII	262734	87	0.574713	Initial hybrid
Chr. VIII	263049	63	0.507937	Initial hybrid
Chr. VIII	263162	70	0.571429	Initial hybrid
Chr. VIII	263248	77	0.584416	Initial hybrid
Chr. VIII	263279	68	0.588235	Initial hybrid
Chr. VIII	263344	61	0.606557	Initial hybrid
Chr. VIII	263359	66	0.621212	Initial hybrid
Chr. VIII	263629	100	0.55	Initial hybrid
Chr. VIII	264484	79	0.443038	Initial hybrid
Chr. VIII	264529	85	0.482353	Initial hybrid
Chr. VIII	264628	96	0.510417	Initial hybrid
Chr. VIII	264663	104	0.509615	Initial hybrid
Chr. VIII	264676	109	0.486239	Initial hybrid
Chr. VIII	264709	104	0.557692	Initial hybrid
Chr. VIII	264793	122	0.565574	Initial hybrid
Chr. VIII	264810	115	0.556522	Initial hybrid
Chr. VIII	264816	120	0.55	Initial hybrid
Chr. VIII	265200	114	0.491228	Initial hybrid
Chr. VIII	265246	111	0.45045	Initial hybrid
Chr. VIII	265326	117	0.512821	Initial hybrid
Chr. VIII	265602	166	0.487952	Initial hybrid
Chr. VIII	265763	144	0.479167	Initial hybrid
Chr. VIII	265972	139	0.42446	Initial hybrid
Chr. VIII	266031	129	0.488372	Initial hybrid
Chr. VIII	266199	155	0.464516	Initial hybrid
Chr. VIII	266203	164	0.463415	Initial hybrid
Chr. VIII	266440	176	0.494318	Initial hybrid
Chr. VIII	266545	185	0.556757	Initial hybrid
Chr. VIII	266720	164	0.585366	Initial hybrid
Chr. VIII	266757	150	0.586667	Initial hybrid
Chr. VIII	267185	162	0.512346	Initial hybrid
Chr. VIII	267260	158	0.512658	Initial hybrid
Chr. VIII	267468	146	0.486301	Initial hybrid
Chr. VIII	267471	142	0.492958	Initial hybrid
Chr. VIII	267475	141	0.489362	Initial hybrid
Chr. VIII	267487	140	0.471429	Initial hybrid
Chr. VIII	267488	139	0.47482	Initial hybrid
Chr. VIII	268163	107	0.523364	Initial hybrid
Chr. VIII	268627	174	0.643678	Initial hybrid
Chr. VIII	270109	130	0.453846	Initial hybrid
Chr. VIII	270259	147	0.489796	Initial hybrid
Chr. VIII	270272	141	0.489362	Initial hybrid
Chr. VIII	271736	72	0.513889	Initial hybrid
Chr. VIII	271937	100	0.52	Initial hybrid
Chr. VIII	272308	170	0.505882	Initial hybrid
Chr. VIII	272411	168	0.505952	Initial hybrid
Chr. VIII	272512	171	0.502924	Initial hybrid
Chr. VIII	272617	190	0.515789	Initial hybrid
Chr. VIII	272769	199	0.502513	Initial hybrid
Chr. VIII	272785	209	0.511962	Initial hybrid
Chr. VIII	272846	211	0.50237	Initial hybrid
Chr. VIII	273067	203	0.482759	Initial hybrid
Chr. VIII	273214	192	0.453125	Initial hybrid
Chr. VIII	273274	183	0.469945	Initial hybrid
Chr. VIII	273346	167	0.467066	Initial hybrid
Chr. VIII	273598	128	0.539062	Initial hybrid
Chr. VIII	273970	129	0.472868	Initial hybrid
Chr. VIII	273973	129	0.465116	Initial hybrid
Chr. VIII	274227	142	0.521127	Initial hybrid
Chr. VIII	274295	159	0.522013	Initial hybrid
Chr. VIII	274344	145	0.482759	Initial hybrid
Chr. VIII	274614	135	0.451852	Initial hybrid
Chr. VIII	274670	157	0.464968	Initial hybrid
Chr. VIII	274785	183	0.497268	Initial hybrid
Chr. VIII	275066	213	0.464789	Initial hybrid
Chr. VIII	275290	195	0.517949	Initial hybrid
Chr. VIII	275496	162	0.524691	Initial hybrid
Chr. VIII	275857	164	0.536585	Initial hybrid
Chr. VIII	276173	154	0.474026	Initial hybrid
Chr. VIII	276245	106	0.518868	Initial hybrid
Chr. VIII	276675	92	0.51087	Initial hybrid
Chr. VIII	276701	91	0.472527	Initial hybrid
Chr. VIII	276706	91	0.483516	Initial hybrid
Chr. VIII	276710	84	0.47619	Initial hybrid
Chr. VIII	276928	139	0.47482	Initial hybrid
Chr. VIII	277726	145	0.455172	Initial hybrid
Chr. VIII	277837	162	0.5	Initial hybrid
Chr. VIII	278206	159	0.503145	Initial hybrid
Chr. VIII	278298	173	0.526012	Initial hybrid
Chr. VIII	278404	183	0.540984	Initial hybrid
Chr. VIII	278605	165	0.563636	Initial hybrid
Chr. VIII	278773	163	0.496933	Initial hybrid
Chr. VIII	278821	189	0.465608	Initial hybrid
Chr. VIII	278857	203	0.492611	Initial hybrid
Chr. VIII	279006	199	0.537688	Initial hybrid
Chr. VIII	279197	206	0.558252	Initial hybrid
Chr. VIII	279622	196	0.413265	Initial hybrid
Chr. VIII	279661	205	0.409756	Initial hybrid
Chr. VIII	279897	94	0.521277	Initial hybrid
Chr. VIII	280101	103	0.631068	Initial hybrid
Chr. VIII	280227	138	0.557971	Initial hybrid
Chr. VIII	280272	144	0.555556	Initial hybrid
Chr. VIII	280346	151	0.523179	Initial hybrid
Chr. VIII	280455	166	0.518072	Initial hybrid
Chr. VIII	280642	167	0.550898	Initial hybrid
Chr. VIII	281374	120	0.5	Initial hybrid
Chr. VIII	282666	135	0.437037	Initial hybrid
Chr. VIII	282930	184	0.483696	Initial hybrid
Chr. VIII	283475	150	0.553333	Initial hybrid
Chr. VIII	283558	127	0.480315	Initial hybrid
Chr. VIII	283677	145	0.531034	Initial hybrid
Chr. VIII	283852	138	0.521739	Initial hybrid
Chr. VIII	283957	160	0.5375	Initial hybrid
Chr. VIII	283960	161	0.521739	Initial hybrid
Chr. VIII	284047	199	0.472362	Initial hybrid
Chr. VIII	284128	185	0.459459	Initial hybrid
Chr. VIII	284407	163	0.496933	Initial hybrid
Chr. VIII	284659	112	0.526786	Initial hybrid
Chr. VIII	284685	112	0.526786	Initial hybrid
Chr. VIII	284742	105	0.52381	Initial hybrid
Chr. VIII	284827	127	0.566929	Initial hybrid
Chr. VIII	284832	127	0.566929	Initial hybrid
Chr. VIII	285198	176	0.465909	Initial hybrid
Chr. VIII	285289	176	0.448864	Initial hybrid
Chr. VIII	285301	161	0.434783	Initial hybrid
Chr. VIII	285977	123	0.447154	Initial hybrid
Chr. VIII	286244	134	0.514925	Initial hybrid
Chr. VIII	286635	156	0.5	Initial hybrid
Chr. VIII	286666	152	0.506579	Initial hybrid
Chr. VIII	286796	125	0.48	Initial hybrid
Chr. VIII	286830	114	0.491228	Initial hybrid
Chr. VIII	287123	82	0.439024	Initial hybrid
Chr. VIII	287468	126	0.507937	Initial hybrid
Chr. VIII	287687	115	0.530435	Initial hybrid
Chr. VIII	287708	117	0.504274	Initial hybrid
Chr. VIII	288390	117	0.470085	Initial hybrid
Chr. VIII	288898	96	0.510417	Initial hybrid
Chr. VIII	289028	96	0.416667	Initial hybrid
Chr. VIII	289322	82	0.487805	Initial hybrid
Chr. VIII	289350	82	0.52439	Initial hybrid
Chr. VIII	289586	106	0.490566	Initial hybrid
Chr. VIII	289695	112	0.571429	Initial hybrid
Chr. VIII	289811	108	0.509259	Initial hybrid
Chr. VIII	289865	93	0.516129	Initial hybrid
Chr. VIII	290253	97	0.494845	Initial hybrid
Chr. VIII	290591	106	0.54717	Initial hybrid
Chr. VIII	290681	79	0.481013	Initial hybrid
Chr. VIII	290711	90	0.5	Initial hybrid
Chr. VIII	290747	85	0.458824	Initial hybrid
Chr. VIII	290766	89	0.505618	Initial hybrid
Chr. VIII	290790	96	0.489583	Initial hybrid
Chr. VIII	290985	101	0.376238	Initial hybrid
Chr. VIII	291726	115	0.434783	Initial hybrid
Chr. VIII	291987	115	0.495652	Initial hybrid
Chr. VIII	292143	118	0.466102	Initial hybrid
Chr. VIII	292176	119	0.453782	Initial hybrid
Chr. VIII	292435	92	0.521739	Initial hybrid
Chr. VIII	292444	88	0.511364	Initial hybrid
Chr. VIII	292651	99	0.454545	Initial hybrid
Chr. VIII	292778	119	0.445378	Initial hybrid
Chr. VIII	292990	92	0.434783	Initial hybrid
Chr. VIII	293376	66	0.575758	Initial hybrid
Chr. VIII	293443	80	0.5375	Initial hybrid
Chr. VIII	293450	83	0.53012	Initial hybrid
Chr. VIII	293457	80	0.5125	Initial hybrid
Chr. VIII	293487	85	0.458824	Initial hybrid
Chr. VIII	293529	100	0.54	Initial hybrid
Chr. VIII	293552	101	0.485149	Initial hybrid
Chr. VIII	293740	104	0.471154	Initial hybrid
Chr. VIII	293909	100	0.5	Initial hybrid
Chr. VIII	293980	100	0.57	Initial hybrid
Chr. VIII	294201	91	0.43956	Initial hybrid
Chr. VIII	294204	91	0.450549	Initial hybrid
Chr. VIII	294314	91	0.428571	Initial hybrid
Chr. VIII	294317	92	0.423913	Initial hybrid
Chr. VIII	294409	89	0.494382	Initial hybrid
Chr. VIII	294412	89	0.494382	Initial hybrid
Chr. VIII	294446	75	0.533333	Initial hybrid
Chr. VIII	294447	75	0.546667	Initial hybrid
Chr. VIII	294469	81	0.506173	Initial hybrid
Chr. VIII	294472	79	0.531646	Initial hybrid
Chr. VIII	294768	101	0.584158	Initial hybrid
Chr. VIII	294900	146	0.493151	Initial hybrid
Chr. VIII	294915	154	0.512987	Initial hybrid
Chr. VIII	295200	167	0.461078	Initial hybrid
Chr. VIII	295344	140	0.45	Initial hybrid
Chr. VIII	295376	147	0.435374	Initial hybrid
Chr. VIII	295445	137	0.423358	Initial hybrid
Chr. VIII	295470	138	0.42029	Initial hybrid
Chr. VIII	295620	163	0.423313	Initial hybrid
Chr. VIII	296229	151	0.503311	Initial hybrid
Chr. VIII	296571	107	0.495327	Initial hybrid
Chr. VIII	296592	103	0.456311	Initial hybrid
Chr. VIII	296619	113	0.451327	Initial hybrid
Chr. VIII	296649	112	0.4375	Initial hybrid
Chr. VIII	296678	120	0.458333	Initial hybrid
Chr. VIII	296691	122	0.467213	Initial hybrid
Chr. VIII	296707	127	0.480315	Initial hybrid
Chr. VIII	296845	144	0.493056	Initial hybrid
Chr. VIII	296900	146	0.520548	Initial hybrid
Chr. VIII	296996	148	0.581081	Initial hybrid
Chr. VIII	297098	146	0.513699	Initial hybrid
Chr. VIII	297281	127	0.503937	Initial hybrid
Chr. VIII	297312	125	0.432	Initial hybrid
Chr. VIII	297382	149	0.469799	Initial hybrid
Chr. VIII	297421	149	0.449664	Initial hybrid
Chr. VIII	297520	180	0.488889	Initial hybrid
Chr. VIII	297618	191	0.513089	Initial hybrid
Chr. VIII	297669	190	0.521053	Initial hybrid
Chr. VIII	297731	200	0.52	Initial hybrid
Chr. VIII	297766	191	0.534031	Initial hybrid
Chr. VIII	297814	224	0.53125	Initial hybrid
Chr. VIII	297824	220	0.527273	Initial hybrid
Chr. VIII	297979	206	0.524272	Initial hybrid
Chr. VIII	298009	205	0.512195	Initial hybrid
Chr. VIII	298388	190	0.478947	Initial hybrid
Chr. VIII	298516	163	0.509202	Initial hybrid
Chr. VIII	298776	129	0.550388	Initial hybrid
Chr. VIII	298784	132	0.537879	Initial hybrid
Chr. VIII	299178	210	0.485714	Initial hybrid
Chr. VIII	299427	167	0.502994	Initial hybrid
Chr. VIII	299430	168	0.5	Initial hybrid
Chr. VIII	299583	154	0.5	Initial hybrid
Chr. VIII	299721	145	0.565517	Initial hybrid
Chr. VIII	299724	145	0.558621	Initial hybrid
Chr. VIII	299778	155	0.483871	Initial hybrid
Chr. VIII	299865	170	0.494118	Initial hybrid
Chr. VIII	300078	136	0.463235	Initial hybrid
Chr. VIII	300204	129	0.418605	Initial hybrid
Chr. VIII	300311	132	0.454545	Initial hybrid
Chr. VIII	300372	141	0.496454	Initial hybrid
Chr. VIII	300648	170	0.494118	Initial hybrid
Chr. VIII	301023	145	0.496552	Initial hybrid
Chr. VIII	302231	162	0.549383	Initial hybrid
Chr. VIII	302232	164	0.554878	Initial hybrid
Chr. VIII	302366	160	0.60625	Initial hybrid
Chr. VIII	302367	160	0.60625	Initial hybrid
Chr. VIII	302636	133	0.496241	Initial hybrid
Chr. VIII	302722	134	0.514925	Initial hybrid
Chr. VIII	302908	115	0.565217	Initial hybrid
Chr. VIII	303228	124	0.459677	Initial hybrid
Chr. VIII	303510	122	0.45082	Initial hybrid
Chr. VIII	303580	121	0.487603	Initial hybrid
Chr. VIII	304416	113	0.557522	Initial hybrid
Chr. VIII	304458	111	0.567568	Initial hybrid
Chr. VIII	304461	105	0.580952	Initial hybrid
Chr. VIII	305079	101	0.544554	Initial hybrid
Chr. VIII	305112	90	0.533333	Initial hybrid
Chr. VIII	305268	85	0.458824	Initial hybrid
Chr. VIII	305554	102	0.401961	Initial hybrid
Chr. VIII	305712	93	0.44086	Initial hybrid
Chr. VIII	305835	82	0.378049	Initial hybrid
Chr. VIII	305874	77	0.428571	Initial hybrid
Chr. VIII	305927	78	0.423077	Initial hybrid
Chr. VIII	306093	67	0.447761	Initial hybrid
Chr. VIII	306307	87	0.425287	Initial hybrid
Chr. VIII	306390	93	0.55914	Initial hybrid
Chr. VIII	306708	69	0.507246	Initial hybrid
Chr. VIII	306720	63	0.571429	Initial hybrid
Chr. VIII	307188	58	0.5	Initial hybrid
Chr. VIII	307644	64	0.53125	Initial hybrid
Chr. VIII	307692	55	0.436364	Initial hybrid
Chr. VIII	308157	45	0.444444	Initial hybrid
Chr. VIII	308355	57	0.526316	Initial hybrid
Chr. VIII	308736	56	0.428571	Initial hybrid
Chr. VIII	308964	45	0.533333	Initial hybrid
Chr. VIII	309051	51	0.509804	Initial hybrid
Chr. VIII	309105	45	0.555556	Initial hybrid
Chr. VIII	309216	42	0.52381	Initial hybrid
Chr. VIII	309969	42	0.47619	Initial hybrid
Chr. VIII	310032	43	0.488372	Initial hybrid
Chr. VIII	310483	48	0.416667	Initial hybrid
Chr. VIII	310647	60	0.566667	Initial hybrid
Chr. VIII	310716	49	0.510204	Initial hybrid
Chr. VIII	310845	42	0.571429	Initial hybrid
Chr. VIII	311298	54	0.37037	Initial hybrid
Chr. VIII	311803	49	0.510204	Initial hybrid
Chr. VIII	312465	69	0.521739	Initial hybrid
Chr. VIII	312876	51	0.470588	Initial hybrid
Chr. VIII	312890	55	0.472727	Initial hybrid
Chr. VIII	312975	61	0.442623	Initial hybrid
Chr. VIII	314005	82	0.390244	Initial hybrid
Chr. VIII	314230	67	0.41791	Initial hybrid
Chr. VIII	314465	91	0.494505	Initial hybrid
Chr. VIII	314605	83	0.493976	Initial hybrid
Chr. VIII	314622	82	0.512195	Initial hybrid
Chr. VIII	314868	92	0.521739	Initial hybrid
Chr. VIII	314881	93	0.505376	Initial hybrid
Chr. VIII	314901	99	0.505051	Initial hybrid
Chr. VIII	314905	98	0.510204	Initial hybrid
Chr. VIII	314921	98	0.479592	Initial hybrid
Chr. VIII	314922	95	0.484211	Initial hybrid
Chr. VIII	315021	81	0.530864	Initial hybrid
Chr. VIII	315358	95	0.452632	Initial hybrid
Chr. VIII	315367	94	0.457447	Initial hybrid
Chr. VIII	315385	96	0.458333	Initial hybrid
Chr. VIII	315653	89	0.494382	Initial hybrid
Chr. VIII	315789	90	0.455556	Initial hybrid
Chr. VIII	316019	104	0.528846	Initial hybrid
Chr. VIII	316099	102	0.647059	Initial hybrid
Chr. VIII	316134	113	0.575221	Initial hybrid
Chr. VIII	316426	128	0.46875	Initial hybrid
Chr. VIII	316440	126	0.492063	Initial hybrid
Chr. VIII	316447	134	0.529851	Initial hybrid
Chr. VIII	316452	131	0.534351	Initial hybrid
Chr. VIII	316493	123	0.536585	Initial hybrid
Chr. VIII	316661	128	0.5625	Initial hybrid
Chr. VIII	316718	116	0.594828	Initial hybrid
Chr. VIII	316721	119	0.596639	Initial hybrid
Chr. VIII	316823	113	0.530973	Initial hybrid
Chr. VIII	316916	124	0.451613	Initial hybrid
Chr. VIII	317021	127	0.425197	Initial hybrid
Chr. VIII	317030	126	0.452381	Initial hybrid
Chr. VIII	317153	142	0.507042	Initial hybrid
Chr. VIII	317247	137	0.510949	Initial hybrid
Chr. VIII	317384	110	0.581818	Initial hybrid
Chr. VIII	317401	105	0.590476	Initial hybrid
Chr. VIII	317403	101	0.584158	Initial hybrid
Chr. VIII	317423	107	0.588785	Initial hybrid
Chr. VIII	317435	109	0.568807	Initial hybrid
Chr. VIII	317992	134	0.507463	Initial hybrid
Chr. VIII	318122	134	0.447761	Initial hybrid
Chr. VIII	318497	153	0.437908	Initial hybrid
Chr. VIII	318514	148	0.459459	Initial hybrid
Chr. VIII	318899	170	0.541176	Initial hybrid
Chr. VIII	319000	167	0.556886	Initial hybrid
Chr. VIII	319046	167	0.54491	Initial hybrid
Chr. VIII	319058	170	0.505882	Initial hybrid
Chr. VIII	319202	174	0.54023	Initial hybrid
Chr. VIII	319904	141	0.468085	Initial hybrid
Chr. VIII	320402	140	0.45	Initial hybrid
Chr. VIII	320440	141	0.460993	Initial hybrid
Chr. VIII	320473	144	0.423611	Initial hybrid
Chr. VIII	320985	147	0.401361	Initial hybrid
Chr. VIII	321073	156	0.461538	Initial hybrid
Chr. VIII	321103	158	0.468354	Initial hybrid
Chr. VIII	321130	165	0.478788	Initial hybrid
Chr. VIII	321242	143	0.482517	Initial hybrid
Chr. VIII	321670	126	0.52381	Initial hybrid
Chr. VIII	322002	103	0.436893	Initial hybrid
Chr. VIII	322059	115	0.408696	Initial hybrid
Chr. VIII	322072	116	0.413793	Initial hybrid
Chr. VIII	322117	118	0.415254	Initial hybrid
Chr. VIII	322208	117	0.435897	Initial hybrid
Chr. VIII	322246	129	0.472868	Initial hybrid
Chr. VIII	322276	141	0.460993	Initial hybrid
Chr. VIII	322396	134	0.514925	Initial hybrid
Chr. VIII	322483	117	0.512821	Initial hybrid
Chr. VIII	322603	104	0.5	Initial hybrid
Chr. VIII	322648	105	0.542857	Initial hybrid
Chr. VIII	323111	95	0.505263	Initial hybrid
Chr. VIII	323117	89	0.516854	Initial hybrid
Chr. VIII	323271	108	0.509259	Initial hybrid
Chr. VIII	323407	145	0.482759	Initial hybrid
Chr. VIII	324023	117	0.452991	Initial hybrid
Chr. VIII	324043	122	0.442623	Initial hybrid
Chr. VIII	324254	132	0.492424	Initial hybrid
Chr. VIII	324502	134	0.514925	Initial hybrid
Chr. VIII	324687	163	0.478528	Initial hybrid
Chr. VIII	324730	149	0.47651	Initial hybrid
Chr. VIII	324735	148	0.472973	Initial hybrid
Chr. VIII	324770	147	0.517007	Initial hybrid
Chr. VIII	324819	172	0.5	Initial hybrid
Chr. VIII	325059	171	0.491228	Initial hybrid
Chr. VIII	325302	175	0.451429	Initial hybrid
Chr. VIII	325975	143	0.468531	Initial hybrid
Chr. VIII	325997	146	0.445205	Initial hybrid
Chr. VIII	326679	137	0.532847	Initial hybrid
Chr. VIII	327083	167	0.491018	Initial hybrid
Chr. VIII	327200	167	0.520958	Initial hybrid
Chr. VIII	327257	181	0.513812	Initial hybrid
Chr. VIII	327484	164	0.47561	Initial hybrid
Chr. VIII	327566	191	0.534031	Initial hybrid
Chr. VIII	327578	195	0.553846	Initial hybrid
Chr. VIII	327854	190	0.521053	Initial hybrid
Chr. VIII	328055	168	0.5	Initial hybrid
Chr. VIII	328366	178	0.494382	Initial hybrid
Chr. VIII	329277	193	0.533679	Initial hybrid
Chr. VIII	329544	180	0.477778	Initial hybrid
Chr. VIII	329627	166	0.385542	Initial hybrid
Chr. VIII	330081	154	0.461039	Initial hybrid
Chr. VIII	330095	141	0.41844	Initial hybrid
Chr. VIII	330112	145	0.441379	Initial hybrid
Chr. VIII	330282	156	0.455128	Initial hybrid
Chr. VIII	330426	150	0.473333	Initial hybrid
Chr. VIII	330444	154	0.474026	Initial hybrid
Chr. VIII	330516	159	0.446541	Initial hybrid
Chr. VIII	330843	139	0.57554	Initial hybrid
Chr. VIII	331227	162	0.506173	Initial hybrid
Chr. VIII	331605	193	0.533679	Initial hybrid
Chr. VIII	331641	206	0.490291	Initial hybrid
Chr. VIII	331656	198	0.484848	Initial hybrid
Chr. VIII	331847	201	0.482587	Initial hybrid
Chr. VIII	331908	198	0.489899	Initial hybrid
Chr. VIII	331971	190	0.478947	Initial hybrid
Chr. VIII	331987	192	0.484375	Initial hybrid
Chr. VIII	331991	189	0.47619	Initial hybrid
Chr. VIII	332099	167	0.473054	Initial hybrid
Chr. VIII	332305	168	0.452381	Initial hybrid
Chr. VIII	332341	164	0.469512	Initial hybrid
Chr. VIII	332416	174	0.448276	Initial hybrid
Chr. VIII	332482	160	0.48125	Initial hybrid
Chr. VIII	332633	187	0.524064	Initial hybrid
Chr. VIII	332671	175	0.468571	Initial hybrid
Chr. VIII	332704	161	0.434783	Initial hybrid
Chr. VIII	333166	192	0.473958	Initial hybrid
Chr. VIII	333425	196	0.47449	Initial hybrid
Chr. VIII	333572	214	0.462617	Initial hybrid
Chr. VIII	333590	218	0.472477	Initial hybrid
Chr. VIII	333641	194	0.494845	Initial hybrid
Chr. VIII	333704	195	0.466667	Initial hybrid
Chr. VIII	333732	192	0.463542	Initial hybrid
Chr. VIII	334091	145	0.482759	Initial hybrid
Chr. VIII	334136	135	0.459259	Initial hybrid
Chr. VIII	334196	144	0.513889	Initial hybrid
Chr. VIII	334211	132	0.5	Initial hybrid
Chr. VIII	334346	131	0.572519	Initial hybrid
Chr. VIII	334370	136	0.588235	Initial hybrid
Chr. VIII	334394	123	0.617886	Initial hybrid
Chr. VIII	334486	128	0.601562	Initial hybrid
Chr. VIII	334860	169	0.455621	Initial hybrid
Chr. VIII	335025	194	0.427835	Initial hybrid
Chr. VIII	335244	193	0.507772	Initial hybrid
Chr. VIII	335553	246	0.495935	Initial hybrid
Chr. VIII	335688	214	0.514019	Initial hybrid
Chr. VIII	335710	202	0.524752	Initial hybrid
Chr. VIII	335741	188	0.505319	Initial hybrid
Chr. VIII	335756	187	0.470588	Initial hybrid
Chr. VIII	335804	157	0.464968	Initial hybrid
Chr. VIII	335817	154	0.448052	Initial hybrid
Chr. VIII	335859	152	0.447368	Initial hybrid
Chr. VIII	335894	155	0.464516	Initial hybrid
Chr. VIII	335964	177	0.429379	Initial hybrid
Chr. VIII	335985	186	0.413978	Initial hybrid
Chr. VIII	336110	209	0.454545	Initial hybrid
Chr. VIII	336130	206	0.466019	Initial hybrid
Chr. VIII	336133	205	0.482927	Initial hybrid
Chr. VIII	336329	165	0.527273	Initial hybrid
Chr. VIII	336408	149	0.543624	Initial hybrid
Chr. VIII	336696	198	0.510101	Initial hybrid
Chr. VIII	336765	205	0.541463	Initial hybrid
Chr. VIII	337002	200	0.485	Initial hybrid
Chr. VIII	337107	182	0.450549	Initial hybrid
Chr. VIII	337147	166	0.506024	Initial hybrid
Chr. VIII	337254	173	0.462428	Initial hybrid
Chr. VIII	337323	172	0.406977	Initial hybrid
Chr. VIII	337365	175	0.428571	Initial hybrid
Chr. VIII	337515	177	0.440678	Initial hybrid
Chr. VIII	337794	139	0.52518	Initial hybrid
Chr. VIII	337824	140	0.507143	Initial hybrid
Chr. VIII	337892	121	0.512397	Initial hybrid
Chr. VIII	338012	122	0.532787	Initial hybrid
Chr. VIII	338239	173	0.531792	Initial hybrid
Chr. VIII	339120	143	0.545455	Initial hybrid
Chr. VIII	339175	127	0.511811	Initial hybrid
Chr. VIII	339321	169	0.579882	Initial hybrid
Chr. VIII	339400	158	0.588608	Initial hybrid
Chr. VIII	339787	168	0.553571	Initial hybrid
Chr. VIII	339915	162	0.506173	Initial hybrid
Chr. VIII	340031	153	0.477124	Initial hybrid
Chr. VIII	340175	121	0.504132	Initial hybrid
Chr. VIII	340247	142	0.507042	Initial hybrid
Chr. VIII	340712	207	0.521739	Initial hybrid
Chr. VIII	341299	205	0.492683	Initial hybrid
Chr. VIII	341383	189	0.52381	Initial hybrid
Chr. VIII	341482	197	0.492386	Initial hybrid
Chr. VIII	341532	197	0.472081	Initial hybrid
Chr. VIII	341556	186	0.467742	Initial hybrid
Chr. VIII	341676	205	0.458537	Initial hybrid
Chr. VIII	342157	201	0.482587	Initial hybrid
Chr. VIII	342286	175	0.48	Initial hybrid
Chr. VIII	342575	184	0.423913	Initial hybrid
Chr. VIII	342609	186	0.478495	Initial hybrid
Chr. VIII	342618	183	0.486339	Initial hybrid
[truncated: 14,017 more rows]
