# Supplementary material for: Rapid evolution driven by translocation-associated selection during meiosis
Source: EMBO Rep. 2026 Jun 16;27(14):4011–28. doi: 10.1038/s44319-026-00820-6 (PMC13400751; doi:10.1038/s44319-026-00820-6)
Supplement: Supplementary file 16 — Source data Fig. 5 [file 44319_2026_820_MOESM16_ESM.zip › Figure 5 Source Data/5D/Figure 5D S_cerevisiae_strain_translocation_count.xlsx]

## Sheet: Sheet1
data source: https://doi.org/10.1038/s41588-023-01459-y
strain	translocations	sequenced_ploidy	zygosity	dataset
AAB	2	haploid	homozygous	O_Donnell
AAC	2	diploid	heterozygous	O_Donnell
AAR	3	haploid	homozygous	O_Donnell
ABA	2	haploid	homozygous	O_Donnell
ABH	2	haploid	homozygous	Istace
ACA	0	haploid	homozygous	Abou_Saada
ACH	4	haploid	homozygous	O_Donnell
ADE	0	haploid	homozygous	O_Donnell
ADI	8	haploid	homozygous	O_Donnell
ADM	9	diploid	heterozygous	Istace
ADQ	1	haploid	homozygous	Istace
ADS	4	diploid	homozygous	Istace
AEG	6	haploid	homozygous	Istace
AEH	4	haploid	homozygous	O_Donnell
AEL	10	diploid	heterozygous	O_Donnell
AFH	0	haploid	homozygous	O_Donnell
AFI	4	haploid	homozygous	O_Donnell
AGA_1a	9	diploid	homozygous	O_Donnell
AGK	2	haploid	homozygous	O_Donnell
AHG	7	haploid	homozygous	O_Donnell
AHL	4	haploid	homozygous	O_Donnell
AIC	2	haploid	homozygous	O_Donnell
AIE	6	haploid	homozygous	O_Donnell
AIF	10	diploid	heterozygous	O_Donnell
AIG	6	haploid	homozygous	O_Donnell
AIS	6	diploid	heterozygous	O_Donnell
AKH_1a	0	monosporic	homozygous	O_Donnell
AKR	2	diploid	heterozygous	Istace
ALH_1b	4	monosporic	heterozygous	O_Donnell
ALH_1c	2	monosporic	heterozygous	O_Donnell
ALI	12	diploid	heterozygous	O_Donnell
ALS_1a	7	monosporic	homozygous	O_Donnell
AMH_1a	0	monosporic	homozygous	O_Donnell
AMM_1a	4	monosporic	homozygous	O_Donnell
AMP_1a	9	monosporic	heterozygous	O_Donnell
ANE	0	diploid	homozygous	Istace
ANL	6	tetraploid	heterozygous	O_Donnell
ANM	5	tetraploid	heterozygous	O_Donnell
APG	2	haploid	homozygous	O_Donnell
AQG_2a	2	monosporic	heterozygous	O_Donnell
ASB	9	diploid	heterozygous	O_Donnell
ASG	2	diploid	homozygous	O_Donnell
ASN	7	diploid	heterozygous	Istace
ATM_1a	1	monosporic	homozygous	O_Donnell
ATV	9	tetraploid	heterozygous	O_Donnell
AVB	6	haploid	homozygous	Istace
AVI_1a	2	monosporic	homozygous	O_Donnell
AVN	5	tetraploid	heterozygous	O_Donnell
BAD	5	triploid	heterozygous	O_Donnell
BAF	2	diploid	heterozygous	O_Donnell
BAG_1a	7	monosporic	homozygous	O_Donnell
BAH	6	diploid	homozygous	Istace
BAI_1a	0	monosporic	homozygous	O_Donnell
BAK_1a	0	monosporic	homozygous	O_Donnell
BAL_1a	0	monosporic	homozygous	O_Donnell
BAM	5	diploid	homozygous	Istace
BAP_1a	4	monosporic	homozygous	O_Donnell
BAQ_1a	0	monosporic	homozygous	O_Donnell
BBF	5	diploid	heterozygous	O_Donnell
BBL	0	diploid	homozygous	O_Donnell
BBM_1a	0	monosporic	homozygous	O_Donnell
BBT	5	triploid	heterozygous	O_Donnell
BCE_3a	4	monosporic	heterozygous	O_Donnell
BCN	2	haploid	homozygous	Istace
BDC_1c	0	monosporic	heterozygous	O_Donnell
BDF_1d	2	monosporic	heterozygous	O_Donnell
BDH_1b	3	monosporic	heterozygous	O_Donnell
BDM_1a	4	monosporic	heterozygous	O_Donnell
BDN_1c	7	monosporic	heterozygous	O_Donnell
BEM	3	tetraploid	heterozygous	O_Donnell
BFH	4	diploid	heterozygous	O_Donnell
BFP_1a	0	monosporic	homozygous	O_Donnell
BGN_3a	2	monosporic	heterozygous	O_Donnell
BGP_1a	8	monosporic	heterozygous	O_Donnell
BHH	2	diploid	homozygous	Istace
BJ4	2	monosporic	homozygous	Bendixsen
BLD_1a	4	monosporic	homozygous	O_Donnell
BMB	14	haploid	homozygous	Abou_Saada
BMC_2a	14	monosporic	homozygous	O_Donnell
BPG	7	diploid	homozygous	O_Donnell
BPK	7	diploid	heterozygous	O_Donnell
BTE	20	tetraploid	heterozygous	O_Donnell
BY4742	0	haploid	homozygous	Shao
CAS_1a	6	monosporic	homozygous	O_Donnell
CBK	2	haploid	homozygous	O_Donnell
CBM	2	diploid	heterozygous	Istace
CCC_1a	0	monosporic	homozygous	O_Donnell
CCN	0	haploid	homozygous	Abou_Saada
CCQ_1a	4	monosporic	homozygous	O_Donnell
CCT_1a	0	monosporic	homozygous	O_Donnell
CDA	0	haploid	homozygous	O_Donnell
CDG_1a	0	monosporic	homozygous	O_Donnell
CDN_1a	0	diploid	homozygous	O_Donnell
CEI_1a	0	monosporic	homozygous	O_Donnell
CEL_1a	0	monosporic	homozygous	O_Donnell
CENPK1137D	0	haploid	homozygous	Jenjaroenpun
CEQ_1a	6	monosporic	homozygous	O_Donnell
CFA	0	diploid	homozygous	Istace
CFC	6	tetraploid	heterozygous	O_Donnell
CFF	6	diploid	heterozygous	Istace
CFS	2	triploid	homozygous	O_Donnell
CGH_1	24	triploid	heterozygous	O_Donnell
CGH_3	6	triploid	heterozygous	O_Donnell
CHS_3a	4	monosporic	heterozygous	O_Donnell
CIC	1	diploid	heterozygous	Istace
CIH	2	diploid	heterozygous	O_Donnell
CKB	9	diploid	heterozygous	O_Donnell
CLL	5	diploid	heterozygous	O_Donnell
CLN	2	diploid	homozygous	O_Donnell
CMF	3	diploid	heterozygous	O_Donnell
CNB_1a	4	monosporic	heterozygous	O_Donnell
CNT	9	diploid	heterozygous	Istace
CPA_1a	2	monosporic	heterozygous	O_Donnell
CPG_1a	6	monosporic	homozygous	O_Donnell
CPI_1c	2	monosporic	heterozygous	O_Donnell
CPS	7	triploid	heterozygous	O_Donnell
CQI_4a	5	monosporic	heterozygous	O_Donnell
CQS_1a	4	monosporic	homozygous	O_Donnell
CRB_1a	3	monosporic	homozygous	O_Donnell
CRE	7	triploid	heterozygous	O_Donnell
CRL	10	haploid	homozygous	Abou_Saada
DBVPG6044	0	haploid	homozygous	Yue
DBVPG6765	4	haploid	homozygous	Yue
EM14S013B	1	monosporic	homozygous	Bendixsen
HLJ1	2	monosporic	homozygous	Bendixsen
HN1	1	monosporic	homozygous	Bendixsen
JXXY161	2	monosporic	homozygous	Bendixsen
L1374	6	haploid	homozygous	Czaja
RM11	2	haploid	homozygous	Zhang
SK1	2	monosporic	homozygous	Yue
SX2	2	monosporic	homozygous	Bendixsen
UWOPS034614	14	monosporic	homozygous	Yue
UWOPS052272	14	haploid	homozygous	Czaja
UWOPS837873	0	haploid	homozygous	Czaja
W303	0	haploid	homozygous	Berlin
XXYS14	2	monosporic	homozygous	Bendixsen
Y12	0	haploid	homozygous	Yue
Y55	3	monosporic	homozygous	Bendixsen
YPS128	0	haploid	homozygous	Yue
YPS606	0	haploid	homozygous	Czaja
