# Supplementary material for: Rapid evolution driven by translocation-associated selection during meiosis
Source: EMBO Rep. 2026 Jun 16;27(14):4011–28. doi: 10.1038/s44319-026-00820-6 (PMC13400751; doi:10.1038/s44319-026-00820-6)
Supplement: Supplementary file 16 — Source data Fig. 5 [file 44319_2026_820_MOESM16_ESM.zip › Figure 5 Source Data/5E/Figure 5E S_cerevisiae_strain_translocation_size.xlsx]

## Sheet: Sheet1
data source: https://doi.org/10.1038/s41588-023-01459-y
strain	size	genome	reciprocal
BAD	37047	BAD_block71_Sdn_contig1	[chrI:68[
CGH	198507	CGH_1_Sdn_chrV_chrXVI	[chrV:312113[
CGH	20860	CGH_1_Sdn_chrXVI_chrV	[chrV:570328[
AGA	940657	AGA_1a_Sdn_chrVIII_chrXVI	[chrVIII:556548[
AIF	647359	AIF_Sdn_chrXVI_chrIV	[chrIV:1[
AVI	925259	AVI_1a_Sdn_chrXVI	[chrXV:1071363[
ALI	925201	ALI_HP1_Sdn_chrXVI	[chrXV:1071363[
CRL	841391	CRL_Sdn_chrVIII_chrXVI	]chrVIII:14868]
AFI	364174	AFI_Sdn_chrVIII_chrXVI	]chrVIII:14868]
CNT	13447	CNT_HP2_Sdn_chrXIII	]chrXIII:27008]
CPI	938412	CPI_1c_Sdn_chrXVI	]chrVI:30088]
AMP	944460	AMP_1a_Sdn_chrXVI	]chrVI:30088]
CGH	736966	CGH_1_Sdn_chrXVI_chrV	]chrV:312498]
AVN	803589	AVN_block98_Sdn_contig1	]chrXIII:797904]
CRL	19640	CRL_Sdn_chrXIII	]chrXIII:4]
CPG	18282	CPG_1a_Sdn_chrXIII	]chrXIII:5537]
CPA	18834	CPA_1a_Sdn_chrXIII	]chrXIII:8096]
CNT	942941	CNT_Sdn_chrXIII	]chrXIII:5659]
CFF	431116	CFF_Sdn_chrXIII	]chrXIII:8096]
CAS	18292	CAS_1a_Sdn_chrXIII	]chrXIII:5537]
BTE	435581	BTE_Sdn_chrXIII	]chrXIII:5935]
BPG	18756	BPG_Sdn_chrXIII	]chrXIII:5537]
BGN	938834	BGN_3a_Sdn_chrXIII	]chrXIII:8096]
BFH	844748	BFH_Sdn_chrXIII	]chrXIII:8096]
BFH	946572	BFH_HP2_Sdn_chrXIII	]chrXIII:8096]
BEM	12973	BEM_Sdn_chrXIII	]chrXIII:4]
BDN	938870	BDN_1c_Sdn_chrXIII	]chrXIII:6483]
BDF	435901	BDF_1d_Sdn_chrXIII	]chrXIII:1]
BBT	942782	BBT_block59_Sdn_contig1	]chrXIII:5537]
BBF	18756	BBF_Sdn_chrXIII	]chrXIII:5537]
ASN	930787	ASN_Sdn_chrXIII	]chrXIII:8096]
ASN	429851	ASN_HP2_Sdn_chrXIII_1_HPv2	]chrXIII:8137]
ANM	62404	ANM_Sdn_chrXIII	]chrXIII:5934]
ANL	18275	ANL_Sdn_chrXIII	]chrXIII:5541]
ALS	18756	ALS_1a_Sdn_chrXIII	]chrXIII:2]
AIS	18756	AIS_Sdn_chrXIII	]chrXIII:5339]
AIS	18756	AIS_HP1_Sdn_chrXIII_HPv1	]chrXIII:5339]
AIG	935400	AIG_Sdn_chrXIII	]chrXIII:4300]
AIF	19640	AIF_HP1_Sdn_chrXIII_HPv1	]chrXIII:5537]
AIE	18282	AIE_Sdn_chrXIII	]chrXIII:5537]
AHL	18282	AHL_Sdn_chrXIII	]chrXIII:5541]
AGK	948065	AGK_Sdn_chrXIII	]chrXIII:1852]
AEL	18292	AEL_Sdn_chrXIII	]chrXIII:8096]
AEL	18634	AEL_HP2_Sdn_chrXIII	]chrXIII:8096]
AEH	20948	AEH_Sdn_chrXIII	]chrXIII:5537]
AEG	18739	AEG_Sdn_chrXIII	]chrXIII:5537]
CNT	22793	CNT_HP1_Sdn_chrXIII_2_HPv1	]chrXIII:444179]
BBT	430730	BBT_block31_Sdn_contig1	]chrXIII:449621]
CFC	13505	CFC_block165_Sdn_contig2	]chrXIII:858891]
ANM	26147	ANM_block161_Sdn_contig3	]chrXIII:854737]
CNB	17879	CNB_1a_Sdn_chrXV	]chrXV:11053]
ANM	810471	ANM_block102_Sdn_contig1	[chrXIII:811709[
ANL	622634	ANL_block71_Sdn_contig1	[chrXIII:100135[
ANM	26147	ANM_block142_Sdn_contig4	]chrXIII:805915]
CKB	437259	CKB_Sdn_chrXV	]chrXV:28989]
CKB	437259	CKB_HP1_Sdn_chrXV	]chrXV:28989]
AVI	12373	AVI_1a_Sdn_chrXVI	]chrXVI:17550]
ALI	488915	ALI_Sdn_chrXVI	]chrXVI:17550]
ALI	12373	ALI_HP1_Sdn_chrXVI	]chrXVI:17550]
AMM	857922	AMM_1a_Sdn_chrXV_chrIV	[chrIV:1257091[
CPS	50974	CPS_block57_Sdn_contig1	[chrXVI:4[
CNB	1078402	CNB_1a_Sdn_chrXV	[chrXVI:1594[
CKB	1062301	CKB_Sdn_chrXV	[chrXVI:1[
CKB	1062301	CKB_HP1_Sdn_chrXV	[chrXVI:1[
BDM	967989	BDM_1a_Sdn_chrXV	[chrII:29457[
AHG	1050165	AHG_Sdn_chrXV	[chrVIII:522201[
CRE	110380	CRE_block54_Sdn_utg10	[chrIX:24266[
CMF	1061338	CMF_Sdn_chrXV	[chrIX:25335[
CLL	1050930	CLL_Sdn_chrXV	[chrIX:23730[
ALH	1061339	ALH_1c_Sdn_chrXV	[chrIX:23730[
ALH	1061339	ALH_1b_Sdn_chrXV	[chrIX:23730[
ADQ	1045837	ADQ_Sdn_chrXV	[chrIX:25335[
ABA	1062274	ABA_Sdn_chrXV	[chrIX:23655[
CRE	1083618	CRE_Sdn_chrXV	[chrIX:197023[
BDM	102181	BDM_1a_Sdn_chrII	]chrII:29453]
CGH	491271	CGH_1_block75_Sdn_contig1	]chrX:710162]
CGH	250458	CGH_1_block43_Sdn_utg0	[chrIX:324734[
ATV	375066	ATV_block110_Sdn_contig1	]chrIX:324734]
AMM	227037	AMM_1a_Sdn_chrIV_XV	[chrIV:1175543[
BTE	31993	BTE_block98_Sdn_contig1	[chrV:570287[
ADM	17004	ADM_HP2_Sdn_chrV_5_HPv2	[chrV:569012[
AAC	33362	AAC_HP2_Sdn_chrX	[chrX:710192[
ABH	341490	ABH_Sdn_chrXIV_chrV	[chrV:432068[
AIF	782622	AIF_Sdn_chr11_14	[chrXI:582337[
CHS	681766	CHS_3a_Sdn_chrXIV_chrVII	[chrVII:875846[
CRL	769554	CRL_Sdn_chrXIV	[chrX:7225[
BAF	770153	BAF_Sdn_chrIX_chrXIV	]chrIX:23308]
AIE	754747	AIE_Sdn_chrXIV	[chrII:36221[
CHS	89807	CHS_3a_Sdn_chrVII_chrXIV	[chrVII:875842[
BCN	219200	BCN_Sdn_chrVI_chrXIII	]chrVI:12806]
ALI	917887	ALI_HP1_Sdn_chrVI_chrXIII	]chrVI:12806]
BMC	538719	BMC_2a_Sdn_chrX_chrXIII	]chrX:204115]
BMB	538719	BMB_Sdn_chrXIII_chrX	]chrX:204115]
CQS	633124	CQS_1a_Sdn_chrIV_chrXIII	[chrIV:668517[
CGH	231916	CGH_1_block55_Sdn_contig1	[chrIII:69785[
CRL	923534	CRL_Sdn_chrXIII	[chrXVI:6525[
CPG	912354	CPG_1a_Sdn_chrXIII	[chrXVI:7883[
CPA	916333	CPA_1a_Sdn_chrXIII	[chrXVI:7410[
CNT	917879	CNT_Sdn_chrXIII	[chrXVI:3355[
CNT	891257	CNT_HP2_Sdn_chrXIII	[chrXVI:12701[
CNT	479359	CNT_HP1_Sdn_chrXIII_2_HPv1	[chrXVI:3355[
CFF	909795	CFF_Sdn_chrXIII	[chrXVI:11996[
CFC	59415	CFC_block165_Sdn_contig2	[chrXVI:12660[
CAS	917667	CAS_1a_Sdn_chrXIII	[chrXVI:7873[
BTE	917269	BTE_Sdn_chrXIII	[chrXVI:7531[
BPG	918421	BPG_Sdn_chrXIII	[chrXVI:7409[
BHH	885293	BHH_Sdn_chrXIII	[chrXVI:7409[
BGN	915576	BGN_3a_Sdn_chrXIII	[chrXVI:7409[
BFH	909795	BFH_Sdn_chrXIII	[chrXVI:1[
BFH	916321	BFH_HP2_Sdn_chrXIII	[chrXVI:1494[
BEM	917887	BEM_Sdn_chrXIII	[chrXVI:13175[
BDN	917549	BDN_1c_Sdn_chrXIII	[chrXVI:7412[
BDF	917890	BDF_1d_Sdn_chrXIII	[chrXVI:7211[
BBT	918836	BBT_block59_Sdn_contig1	[chrXVI:1[
BBT	474809	BBT_block31_Sdn_contig1	[chrXVI:6530[
BBF	918120	BBF_Sdn_chrXIII	[chrXVI:7409[
AVN	874036	AVN_Sdn_chrXIII	[chrXVI:7531[
AVN	126521	AVN_block98_Sdn_contig1	[chrXVI:6883[
AVN	166752	AVN_block58_Sdn_contig1	]chrXVI:1]
ASN	909795	ASN_Sdn_chrXIII	[chrXVI:15495[
ASN	915535	ASN_HP2_Sdn_chrXIII_1_HPv2	[chrXVI:7409[
ASN	148124	ASN_HP1_Sdn_chrXIII_2	[chrXVI:15495[
ANM	918496	ANM_Sdn_chrXIII	[chrXVI:308[
ANM	69693	ANM_block161_Sdn_contig3	[chrXVI:1[
ANM	118117	ANM_block142_Sdn_contig4	[chrXVI:1[
ANM	112719	ANM_block102_Sdn_contig1	]chrXVI:1]
ANL	918890	ANL_Sdn_chrXIII	[chrXVI:7873[
ANL	824295	ANL_block71_Sdn_contig1	]chrXVI:1]
ANL	191850	ANL_block60_Sdn_contig2	]chrXVI:1]
AMP	912354	AMP_1a_Sdn_chrXIII	]chrXVI:15500]
ALS	923956	ALS_1a_Sdn_chrXIII	[chrXVI:7409[
AIS	918619	AIS_Sdn_chrXIII	[chrXVI:7409[
AIS	918619	AIS_HP1_Sdn_chrXIII_HPv1	[chrXVI:7409[
AIG	919372	AIG_Sdn_chrXIII	[chrXVI:7409[
AIF	912354	AIF_HP1_Sdn_chrXIII_HPv1	[chrXVI:6525[
AIE	917462	AIE_Sdn_chrXIII	[chrXVI:7883[
AHL	912350	AHL_Sdn_chrXIII	[chrXVI:7883[
AGK	921352	AGK_Sdn_chrXIII	[chrXVI:1[
AEL	909795	AEL_Sdn_chrXIII	[chrXVI:7873[
AEL	916333	AEL_HP2_Sdn_chrXIII	[chrXVI:7531[
AEH	918001	AEH_Sdn_chrXIII	[chrXVI:5217[
AEG	918887	AEG_Sdn_chrXIII	[chrXVI:7409[
ADS	754370	ADS_Sdn_chrXIII	[chrXVI:12247[
CGH	746165	CGH_1_block56_Sdn_contig1	]chrIII:69785]
ALH	916334	ALH_1b_Sdn_chrXIII	[chrIII:69785[
BMC	371080	BMC_2a_Sdn_chrXIII_chrVII_chrXI	]chrVII:422986]
BMB	371080	BMB_Sdn_chrXI_chrVII_chrXIII	]chrVII:422986]
BCE	693138	BCE_3a_Sdn_chrXIII_chrIX	]chrIX:7242]
CQS	284741	CQS_1a_Sdn_chrXIII_chrIV	]chrIV:668513]
CGH	909067	CGH_1_Sdn_chrXIII	[chrIII:3[
AVB	275919	AVB_Sdn_chrVII_XII	]chrVII:122171]
CFF	1042429	CFF_Sdn_chrXII	]chrIII:303903]
CFF	362142	CFF_HP1_Sdn_chrXII_9_HPv1	]chrIII:303903]
BPK	1062090	BPK_Sdn_chrXII	]chrIII:303903]
BDH	1058080	BDH_1b_Sdn_chrXII	]chrIII:303903]
ALS	1045602	ALS_1a_Sdn_chrXII	]chrIII:303903]
ACH	1055160	ACH_Sdn_chrXII	[chrIII:316618[
CRL	1050892	CRL_Sdn_chrXII	]chrIII:82751]
AIC	1045602	AIC_Sdn_chrXII	]chrIII:84295]
AGA	1050895	AGA_1a_Sdn_chrXII	]chrIII:82751]
CGH	487480	CGH_1_block41_Sdn_utg0	[chrXI:584231[
BPG	1049099	BPG_Sdn_chrXII	]chrIII:199]
AIF	1045598	AIF_Sdn_chrXII	]chrIII:1]
AEH	1049099	AEH_Sdn_chrXII	]chrIII:128]
ADI	1052545	ADI_Sdn_chrXII	]chrIII:5]
AVB	773060	AVB_Sdn_chrXII_chrVII	]chrVII:122175]
ALI	106385	ALI_Sdn_chrIV_chrIX	[chrIV:482627[
ALI	106443	ALI_HP2_Sdn_chrX_chrIV_chrXI_HPv2	[chrIV:482531[
CCQ	135150	CCQ_1a_Sdn_chrIX_chrXI	]chrIX:197146]
BMC	206957	BMC_2a_Sdn_chrXIII_chrVII_chrXI	[chrVII:319324[
BMB	206957	BMB_Sdn_chrXI_chrVII_chrXIII	[chrVII:319324[
CGH	666113	CGH_3_Sdn_chrXI	[chrXII:11400[
CGH	82271	CGH_1_block41_Sdn_utg0	]chrXII:11694]
BDN	346576	BDN_1c_Sdn_chrXI_chrVII	[chrVII:878699[
CNT	274785	CNT_HP2_Sdn_chrVI_chrXI	[chrVI:191731[
CIC	619821	CIC_Sdn_chrXI_chrXII	[chrXII:475970[
CIC	210920	CIC_HP1_Sdn_chrXI_3_HPv1	[chrXII:475970[
ALI	558045	ALI_Sdn_chrXI_chrIV	]chrIV:482532]
ALI	537310	ALI_HP2_Sdn_chrIV_chrXI_HPv2	]chrIV:482532]
BMC	457652	BMC_2a_Sdn_chrXI_chrVII	[chrVII:10315[
BMB	457652	BMB_Sdn_chrXI_chrVII	[chrVII:10315[
BDN	302714	BDN_1c_Sdn_chrVII_chrXI	]chrVII:6195]
CKB	666652	CKB_HP1_Sdn_chrXI	[chrIII:1[
AVB	662045	AVB_Sdn_chrXI	[chrIII:627[
AFI	665040	AFI_Sdn_chrXI	[chrIII:688[
CCQ	513845	CCQ_1a_Sdn_chrXI_chrIX	]chrIX:197266]
CNT	261934	CNT_HP1_Sdn_chrIV_1_HPv1	]chrIV:230]
CNB	204996	CNB_1a_Sdn_chrIV	]chrIV:1]
CEQ	17346	CEQ_1a_Sdn_chrIV	]chrIV:1]
BLD	261867	BLD_1a_Sdn_chrIV	]chrIV:4]
BAH	14659	BAH_Sdn_chrIV	]chrIV:2630]
BAG	269527	BAG_1a_Sdn_chrIV	]chrIV:2630]
BAD	16995	BAD_block61_Sdn_utg0	]chrIV:1649]
ASG	17265	ASG_Sdn_chrIV	]chrIV:2660]
ACH	207648	ACH_Sdn_chrIV	]chrIV:1]
BAH	168559	BAH_Sdn_chrVII_chrX_chrIX	[chrIX:370399[
CEQ	375151	CEQ_1a_Sdn_chrX_chrII	[chrII:327210[
BMC	525880	BMC_2a_Sdn_chrX_chrXIII	[chrXIII:379172[
BMB	525880	BMB_Sdn_chrXIII_chrX	[chrXIII:379172[
AMP	629537	AMP_1a_Sdn_chrX	[chrIII:295002[
CGH	176452	CGH_1_block58_Sdn_contig1	[chrIX:1[
CBM	21226	CBM_Sdn_chrIX	]chrIX:1]
CBK	21227	CBK_Sdn_chrIX	]chrIX:1]
AMP	91866	AMP_1a_Sdn_chrIII_chrX	[chrIII:295195[
CRB	721399	CRB_1a_Sdn_chrX	[chrVI:30088[
ALI	705643	ALI_Sdn_chrX	[chrVI:30088[
BPK	721398	BPK_Sdn_chrX_chrII	[chrII:535659[
BPK	712103	BPK_HP1_Sdn_chrX_chrII	[chrII:535659[
BMC	180819	BMC_2a_Sdn_chrVII_chrVIII_chrX	]chrVIII:466890]
BMB	180819	BMB_Sdn_chrX_chrVIII_chrVII	]chrVIII:466890]
BAH	327361	BAH_Sdn_chrIX_chrX	[chrIX:370404[
BAG	344555	BAG_1a_Sdn_chrIX_chrX	[chrIX:370405[
CEQ	343627	CEQ_1a_Sdn_chrII_chrX	[chrII:327215[
AAC	710190	AAC_HP2_Sdn_chrX	]chrXIV:750336]
CRL	735916	CRL_Sdn_chrXIV	]chrXIV:14433]
CRE	213662	CRE_block9_Sdn_utg0	[chrIX:325164[
CRE	188876	CRE_block2_Sdn_contig1	]chrIX:325164]
ANL	37162	ANL_block43_Sdn_contig1	[chrVI:30088[
CGH	708052	CGH_3_block5_Sdn_utg1	]chrIX:25335]
ATV	354831	ATV_block119_Sdn_utg0	]chrIX:25917]
CRE	541585	CRE_block69_Sdn_utg0	[chrXV:118[
CGH	710161	CGH_1_block75_Sdn_contig1	[chrXV:1[
AGA	16621	AGA_1a_Sdn_chrVIII_chrXVI	]chrXVI:7409]
AGA	16621	AGA_1a_Sdn_chrVIII_chrXVI	[chrVIII:526593[
ADI	17783	ADI_Sdn_chrVIII_chrXVI	[chrVIII:525463[
AHG	21409	AHG_Sdn_chrXV	]chrXV:34455]
CRL	15967	CRL_Sdn_chrI	]chrI:27016]
BLD	167786	BLD_1a_Sdn_chrI	]chrI:13089]
ASB	17108	ASB_Sdn_chrI	]chrI:21432]
AHG	29073	AHG_Sdn_chrI	]chrI:11632]
AGA	16339	AGA_1a_Sdn_chrI	]chrI:27016]
ADI	18222	ADI_Sdn_chrI	]chrI:11632]
AAB	465056	AAB_Sdn_chrI	]chrI:12907]
BTE	184474	BTE_block95_Sdn_utg2	[chrIX:3[
ATV	147892	ATV_block119_Sdn_utg0	[chrIX:1[
BMC	107550	BMC_2a_Sdn_chrVII_chrVIII_chrX	]chrVII:422979]
BMB	107550	BMB_Sdn_chrX_chrVIII_chrVII	]chrVII:422979]
BMC	107550	BMC_2a_Sdn_chrVII_chrVIII_chrX	[chrX:197462[
BMB	107550	BMB_Sdn_chrX_chrVIII_chrVII	[chrX:197462[
BBF	30481	BBF_Sdn_chrVI	]chrVI:30089]
BBF	30483	BBF_HP1_Sdn_chrVI_HPv1	]chrVI:30089]
ASB	15967	ASB_Sdn_chrVI	]chrVI:30089]
ASB	15967	ASB_HP2_Sdn_chrVI	]chrVI:30089]
ASB	15967	ASB_HP1_Sdn_chrVI_HPv1	]chrVI:30089]
AQG	555041	AQG_2a_Sdn_chrVI	]chrVI:30089]
AIG	30483	AIG_Sdn_chrVI	]chrVI:30089]
AAR	556982	AAR_Sdn_chrVI	]chrVI:30089]
AEL	17397	AEL_Sdn_chrI	]chrI:102]
AEL	29878	AEL_HP1_Sdn_chrI	]chrI:102]
CQI	31389	CQI_4a_Sdn_chrI_chrVII	[chrI:229348[
CPG	29578	CPG_1a_Sdn_chrI	[chrI:229350[
CKB	29714	CKB_HP2_Sdn_chrI	[chrI:229350[
CFS	35372	CFS_Sdn_chrI	[chrI:229350[
BTE	550744	BTE_block28_Sdn_contig1	]chrI:229350]
BTE	550744	BTE_block20_Sdn_utg1	]chrI:230216]
BTE	562635	BTE_block1_Sdn_utg0	[chrI:229350[
BPK	37181	BPK_HP2_Sdn_chrI	[chrI:229350[
ALS	429625	ALS_1a_Sdn_chrI	[chrI:229350[
AIF	553242	AIF_HP2_Sdn_chrI_HPv2	[chrI:229350[
AIF	35372	AIF_HP1_Sdn_chrI_HPv1	[chrI:229350[
AEG	423808	AEG_Sdn_chrI	[chrI:229350[
ADM	556984	ADM_Sdn_chrI	[chrI:229350[
ADM	31595	ADM_HP1_Sdn_chrI_2	[chrI:229350[
ADI	13004	ADI_Sdn_chrI	[chrI:229350[
CGH	557618	CGH_1_block11_Sdn_utg0	[chrVI:1[
BTE	556983	BTE_block73_Sdn_contig1	[chrVI:4937[
CGH	234078	CGH_1_block52_Sdn_utg1	[chrVI:101104[
AFI	541680	AFI_Sdn_chrVIII_chrXVI	[chrXVI:373693[
ADI	525071	ADI_Sdn_chrVIII_chrXVI	[chrXVI:373693[
AGA	511725	AGA_1a_Sdn_chrVIII_chrXVI	]chrVIII:539927]
ADI	525071	ADI_Sdn_chrVIII_chrXVI	]chrVIII:539130]
BMC	358678	BMC_2a_Sdn_chrVIII_chrVII	]chrVII:701295]
BMB	346776	BMB_Sdn_chrVII_chrVIII	]chrVII:701295]
AEL	549636	AEL_HP2_Sdn_chrVIII_chrV	]chrV:1]
CGH	90495	CGH_1_block59_Sdn_contig1	[chrII:812796[
CFC	56062	CFC_block65_Sdn_contig1	]chrII:812683]
BDN	205645	BDN_1c_Sdn_chrXI_chrVII	]chrXI:302906]
CHS	193001	CHS_3a_Sdn_chrXIV_chrVII	]chrXIV:102524]
BAP	265492	BAP_1a_Sdn_chrIV_chrVII	[chrIV:620062[
BMC	380613	BMC_2a_Sdn_chrVIII_chrVII	[chrVIII:358680[
BMB	380613	BMB_Sdn_chrVII_chrVIII	[chrVIII:358680[
CLL	573493	CLL_HP1_Sdn_chrVII_chrIV	]chrIV:1462015]
BMC	278159	BMC_2a_Sdn_chrVII_chrVIII_chrX	[chrVIII:359340[
BMB	278159	BMB_Sdn_chrX_chrVIII_chrVII	[chrVIII:359340[
BMC	103662	BMC_2a_Sdn_chrXIII_chrVII_chrXI	]chrXI:458472]
BMB	103662	BMB_Sdn_chrXI_chrVII_chrXIII	]chrXI:458472]
BMC	103662	BMC_2a_Sdn_chrXIII_chrVII_chrXI	[chrXIII:379176[
BMB	103662	BMB_Sdn_chrXI_chrVII_chrXIII	[chrXIII:379176[
AVB	959700	AVB_Sdn_chrVII_XII	[chrXII:784254[
BAP	751381	BAP_1a_Sdn_chrVII_chrIV	]chrIV:620054]
BMC	309014	BMC_2a_Sdn_chrXI_chrVII	]chrXI:824]
BMB	309014	BMB_Sdn_chrXI_chrVII	]chrXI:824]
BDN	872632	BDN_1c_Sdn_chrVII_chrXI	[chrXI:320[
CLL	1075325	CLL_Sdn_chrVII_chrIV	]chrIV:987170]
AVB	115945	AVB_Sdn_chrXII_chrVII	[chrXII:784259[
CHS	869647	CHS_3a_Sdn_chrVII_chrXIV	]chrXIV:96426]
CNT	91718	CNT_HP2_Sdn_chrVI_chrXI	]chrXI:322089]
CGH	166115	CGH_1_block52_Sdn_utg1	]chrVIII:1]
CGH	143847	CGH_1_block11_Sdn_utg0	]chrVIII:5025]
BTE	265179	BTE_block73_Sdn_contig1	]chrVIII:2]
AQG	240027	AQG_2a_Sdn_chrVI	[chrVIII:1945[
AAR	240027	AAR_Sdn_chrVI	[chrVIII:1[
BBF	240072	BBF_Sdn_chrVI	[chrVIII:526502[
BBF	240072	BBF_HP1_Sdn_chrVI_HPv1	[chrVIII:526502[
ASB	240027	ASB_Sdn_chrVI	[chrVIII:527643[
ASB	240027	ASB_HP2_Sdn_chrVI	[chrVIII:527643[
ASB	240027	ASB_HP1_Sdn_chrVI_HPv1	[chrVIII:527643[
AIG	240027	AIG_Sdn_chrVI	[chrVIII:526502[
ALI	235130	ALI_Sdn_chrVI_chrXIII_chrI	[chrXIII:1739[
ALI	252413	ALI_HP1_Sdn_chrVI_chrXIII	[chrXIII:4[
BCN	257355	BCN_Sdn_chrVI_chrXIII	[chrXIII:698691[
BCE	267111	BCE_3a_Sdn_chrVI_chrXIII	[chrXIII:698682[
CRB	17558	CRB_1a_Sdn_chrX	]chrX:24352]
ALI	13408	ALI_Sdn_chrX	]chrX:24352]
CPI	27038	CPI_1c_Sdn_chrXVI	[chrXVI:945943[
AMP	25399	AMP_1a_Sdn_chrXVI	[chrXVI:945943[
BTE	215844	BTE_block9_Sdn_contig1	]chrI:183142]
ANL	30087	ANL_block43_Sdn_contig1	]chrX:2]
BTE	64607	BTE_block98_Sdn_contig1	]chrXIV:752262]
ADM	117331	ADM_HP2_Sdn_chrV_5_HPv2	]chrXIV:753383]
ABH	138238	ABH_Sdn_chrXIV_chrV	]chrXIV:442827]
CGH	257830	CGH_1_Sdn_chrXVI_chrV	]chrXVI:921917]
CGH	257830	CGH_1_Sdn_chrXVI_chrV	[chrXVI:744376[
AEL	432852	AEL_Sdn_chrVIII_chrV	[chrVIII:133341[
ASN	56217	ASN_Sdn_chrII	]chrII:8734]
ASN	54799	ASN_HP2_Sdn_chrII_1_HPv2	]chrII:4150]
AEL	568482	AEL_HP2_Sdn_chrVIII_chrV	[chrVIII:549637[
BAH	66925	BAH_Sdn_chrVII_chrX_chrIX	]chrX:374589]
CCQ	242739	CCQ_1a_Sdn_chrIX_chrXI	[chrXI:513865[
ALI	159332	ALI_HP2_Sdn_chrX_chrIV_chrXI_HPv2	]chrIV:10889]
BAF	313239	BAF_Sdn_chrIX_chrXIV	[chrXIV:13982[
ANE	241596	ANE_Sdn_chrXIV_chrIX	]chrXIV:12207]
ADQ	11732	ADQ_Sdn_chrXV	]chrXV:29074]
BAH	346909	BAH_Sdn_chrIX_chrX	]chrX:354843]
BAG	357225	BAG_1a_Sdn_chrIX_chrX	]chrX:354843]
BCE	427185	BCE_3a_Sdn_chrXIII_chrIX	[chrXIII:698675[
CCQ	190024	CCQ_1a_Sdn_chrXI_chrIX	[chrXI:513848[
CMF	18085	CMF_Sdn_chrXV	]chrXV:22397]
CLL	23729	CLL_Sdn_chrXV	]chrXV:22397]
ALH	16488	ALH_1c_Sdn_chrXV	]chrXV:22397]
ALH	16488	ALH_1b_Sdn_chrXV	]chrXV:22397]
AKR	317933	AKR_HP1_Sdn_chrXV_1	]chrXV:22397]
CRE	189781	CRE_Sdn_chrXV	]chrXV:118]
CRE	20630	CRE_block54_Sdn_utg10	]chrXV:1]
CGH	324733	CGH_1_block43_Sdn_utg0	]chrXV:1]
ATV	324733	ATV_block110_Sdn_contig1	[chrXV:431[
CBM	434362	CBM_Sdn_chrIX	[chrX:21228[
CBK	439886	CBK_Sdn_chrIX	[chrX:21229[
CRE	317922	CRE_block9_Sdn_utg0	]chrX:7225]
CRE	325163	CRE_block2_Sdn_contig1	[chrX:3[
CGH	23469	CGH_3_block5_Sdn_utg1	[chrX:1849[
ATV	25916	ATV_block119_Sdn_utg0	[chrX:2[
CGH	24265	CGH_1_block58_Sdn_contig1	]chrX:569196]
AMM	268370	AMM_1a_Sdn_chrXV_chrIV	]chrXV:226692]
CLL	540362	CLL_Sdn_chrVII_chrIV	[chrVII:1081555[
CLL	65517	CLL_HP1_Sdn_chrVII_chrIV	[chrVII:1081555[
CQS	852203	CQS_1a_Sdn_chrXIII_chrIV	[chrXIII:290718[
BAP	905412	BAP_1a_Sdn_chrVII_chrIV	[chrVII:823470[
ALI	1049401	ALI_Sdn_chrXI_chrIV	[chrXI:559466[
ALI	1039993	ALI_HP2_Sdn_chrIV_chrXI_HPv2	[chrXI:559466[
CIH	1009913	CIH_Sdn_chrXII_chrIV	]chrXII:14]
AIF	1527117	AIF_Sdn_chrXVI_chrIV	]chrXVI:299139]
AIF	696756	AIF_HP1_Sdn_chrIV_chrXVI_HPv1	[chrXVI:299139[
ALI	471738	ALI_Sdn_chrIV_chrIX	]chrXI:559525]
ALI	471642	ALI_HP2_Sdn_chrX_chrIV_chrXI_HPv2	]chrXI:559467]
ADS	13428	ADS_Sdn_chrX	]chrX:24352]
BAP	620061	BAP_1a_Sdn_chrIV_chrVII	]chrVII:823467]
CQS	664832	CQS_1a_Sdn_chrIV_chrXIII	]chrXIII:290783]
BAD	17031	BAD_block61_Sdn_utg0	]chrVI:6274]
CEQ	1525465	CEQ_1a_Sdn_chrIV	[chrX:728405[
BAH	943896	BAH_Sdn_chrIV	[chrX:728512[
BAD	17031	BAD_block61_Sdn_utg0	[chrX:727159[
ASG	1522668	ASG_Sdn_chrIV	[chrX:728486[
CNT	1250922	CNT_HP1_Sdn_chrIV_1_HPv1	[chrX:483635[
BLD	1525437	BLD_1a_Sdn_chrIV	[chrX:483635[
BAG	1522836	BAG_1a_Sdn_chrIV	[chrX:476224[
AMM	1175539	AMM_1a_Sdn_chrIV_XV	]chrXV:227038]
CNB	1523610	CNB_1a_Sdn_chrIV	[chrX:540755[
ACH	1525466	ACH_Sdn_chrIV	[chrX:538103[
AMP	21611	AMP_1a_Sdn_chrX	]chrX:116214]
ACH	316613	ACH_Sdn_chrXII	]chrXII:16489]
CRL	233629	CRL_Sdn_chrXII	[chrXII:1062091[
CFF	12545	CFF_Sdn_chrXII	[chrXII:1062091[
CFF	12260	CFF_HP1_Sdn_chrXII_9_HPv1	[chrXII:1062091[
CAS	148325	CAS_1a_Sdn_chrXII	[chrXII:1063418[
BPK	12715	BPK_Sdn_chrXII	[chrXII:1062091[
BPG	316419	BPG_Sdn_chrXII	[chrXII:1062091[
BDH	12715	BDH_1b_Sdn_chrXII	[chrXII:1062091[
ALS	12715	ALS_1a_Sdn_chrXII	[chrXII:1062091[
AIF	316619	AIF_Sdn_chrXII	[chrXII:1062087[
AIC	232140	AIC_Sdn_chrXII	[chrXII:1062091[
AGA	233629	AGA_1a_Sdn_chrXII	[chrXII:1062091[
AEH	316490	AEH_Sdn_chrXII	[chrXII:1062091[
ADI	316576	ADI_Sdn_chrXII	[chrXII:1062091[
CGH	54681	CGH_1_block56_Sdn_contig1	[chrXIII:99287[
CGH	11902	CGH_1_block55_Sdn_contig1	]chrXIII:270957]
CGH	81684	CGH_1_Sdn_chrXIII	]chrXIII:8096]
ALH	11902	ALH_1b_Sdn_chrXIII	]chrXIII:8096]
CKB	11224	CKB_HP1_Sdn_chrXI	]chrXI:1]
AVB	10598	AVB_Sdn_chrXI	]chrXI:3384]
AFI	10537	AFI_Sdn_chrXI	]chrXI:389]
AMP	295194	AMP_1a_Sdn_chrIII_chrX	]chrX:116218]
BPK	277524	BPK_Sdn_chrX_chrII	]chrX:24352]
BPK	277524	BPK_HP1_Sdn_chrX_chrII	]chrX:17892]
CEQ	474517	CEQ_1a_Sdn_chrX_chrII	]chrX:354844]
BDM	781174	BDM_1a_Sdn_chrII	[chrXV:113611[
ASN	804300	ASN_Sdn_chrII	[chrV:62596[
ASN	193227	ASN_HP2_Sdn_chrII_1_HPv2	[chrV:62596[
CEQ	321361	CEQ_1a_Sdn_chrII_chrX	]chrX:353915]
AIE	30374	AIE_Sdn_chrXIV	]chrXIV:10060]
BDM	23610	BDM_1a_Sdn_chrXV	]chrXV:113615]
CFC	26459	CFC_block155_Sdn_contig1	[chrVI:1[
BTE	46208	BTE_block9_Sdn_contig1	[chrVI:1[
BTE	69092	BTE_block26_Sdn_utg0	]chrVI:1]
BBT	10859	BBT_block3_Sdn_contig1	[chrVI:4684[
AIE	25591	AIE_Sdn_chrVI	]chrVI:1]
BTE	65410	BTE_block28_Sdn_contig1	[chrVIII:11899[
BTE	94944	BTE_block20_Sdn_utg1	[chrVIII:11899[
BTE	228973	BTE_block1_Sdn_utg0	]chrVIII:5]
AIF	198137	AIF_HP2_Sdn_chrI_HPv2	]chrVIII:3744]
ADM	229248	ADM_Sdn_chrI	]chrVIII:1]
ALS	202334	ALS_1a_Sdn_chrI	]chrVIII:133015]
AEG	202334	AEG_Sdn_chrI	]chrVIII:133015]
CQI	227905	CQI_4a_Sdn_chrI_chrVII	]chrVIII:525388]
CPG	229349	CPG_1a_Sdn_chrI	]chrVIII:527271]
CKB	184971	CKB_HP2_Sdn_chrI	]chrVIII:527271]
CFS	202334	CFS_Sdn_chrI	]chrVIII:527271]
BPK	216261	BPK_HP2_Sdn_chrI	]chrVIII:525388]
ASB	204347	ASB_HP2_Sdn_chrI	]chrVIII:526502]
AIF	202334	AIF_HP1_Sdn_chrI_HPv1	]chrVIII:527271]
AHG	217718	AHG_Sdn_chrI	[chrVIII:527643[
ADM	123852	ADM_HP1_Sdn_chrI_2	]chrVIII:525388]
CRL	202334	CRL_Sdn_chrI	[chrVIII:543610[
ASB	208784	ASB_Sdn_chrI	[chrVIII:543610[
ASB	190994	ASB_HP1_Sdn_chrI_HPv1	[chrVIII:543610[
AGA	202334	AGA_1a_Sdn_chrI	[chrVIII:543610[
AEL	229248	AEL_Sdn_chrI	[chrVIII:543610[
ADI	217718	ADI_Sdn_chrI	]chrVIII:549638]
ADI	217718	ADI_Sdn_chrI	[chrVIII:543610[
BLD	217116	BLD_1a_Sdn_chrI	[chrVIII:389200[
AAB	191372	AAB_Sdn_chrI	[chrVIII:91767[
AEL	230116	AEL_HP1_Sdn_chrI	[chrVIII:556983[
BAD	160507	BAD_block71_Sdn_contig1	]chrXVI:911019]
