# Supplementary material for: Rapid evolution driven by translocation-associated selection during meiosis
Source: EMBO Rep. 2026 Jun 16;27(14):4011–28. doi: 10.1038/s44319-026-00820-6 (PMC13400751; doi:10.1038/s44319-026-00820-6)
Supplement: Supplementary file 16 — Source data Fig. 5 [file 44319_2026_820_MOESM16_ESM.zip › Figure 5 Source Data/5F/Figure 5F Fruitfly_strain_genome_T29A_vs_N25.delta]

N25.fasta T29A.fasta
NUCMER
>N25_arm_2L T29_arm_2L 23623207 22129957
1498 2598 12458 13555 149 149 0
-10
-1
-18
3
-279
-90
62
113
-9
407
1
3
1
5
1
23
-5
0
2251 7913 12992 18659 589 589 0
-33
7
85
1
1
119
2
1
1
1
1
-407
-1408
-1
-1
-1
-1
-1
-1
-1
-1
-1
-4
-3
-367
3
-1078
542
-5
795
-4
0
4252 7913 1 3631 499 499 0
35
-29
-1
-1
-1
-1
-1
-1
-1
-1
-4
-3
8
13
33
47
1
15
29
5
59
-103
-26
-30
3
6
11
12
1
23
-14
85
9
17
1
16
-26
39
-42
42
36
51
44
-109
-59
-2
-5
89
-346
46
1
-11
-33
20
31
12
18
59
41
162
11
1
87
11
75
71
34
-77
70
1
1
51
77
-3
120
1
1
114
78
27
-4
33
198
11
136
-75
31
16
52
36
-13
-1
-141
0
64495 65650 5774 6945 33 33 0
-88
-1
-1
-1
-68
52
-67
-39
-8
90
-15
-1
-1
-96
156
-32
-1
-1
118
-167
-1
-70
-2
-1
-3
22
39
-32
0
64495 65650 20811 21973 14 14 0
-988
-1
-69
-1
-1
-1
-1
65
-32
0
64495 65650 9997 11158 15 15 0
415
-573
-1
-69
-1
-1
-1
-1
65
-32
0
65651 65957 30328 30644 17 17 0
-12
-1
-1
-8
-3
-3
-3
-98
-46
-1
-9
95
0
65651 66387 29870 30621 20 20 0
-12
-1
-1
-8
-3
-3
-3
-98
-46
-1
-9
96
-62
-21
-76
-1
-204
0
65651 66842 29412 30621 23 23 0
-12
-1
-1
-8
-3
-3
-3
-98
-46
-1
-9
96
-62
-21
-76
-1
-204
-158
-141
-142
0
65651 67304 28954 30621 28 28 0
-12
-1
-1
-8
-3
-3
-3
-98
-46
-1
-9
96
-62
-21
-76
-1
-204
-158
-141
-142
436
1
1
1
0
65651 67762 28496 30621 29 29 0
-12
-1
-1
-8
-3
-3
-3
-98
-46
-1
-9
96
-62
-21
-76
-1
-204
-158
-141
-142
436
1
1
1
0
65651 68217 28038 30621 32 32 0
-12
-1
-1
-8
-3
-3
-3
-98
-46
-1
-9
96
-62
-21
-76
-1
-204
-158
-141
-142
436
1
1
1
-774
-54
-91
0
65651 68675 27580 30621 32 32 0
-12
-1
-1
-8
-3
-3
-3
-98
-46
-1
-9
96
-62
-21
-76
-1
-204
-158
-141
-142
436
1
1
1
-774
-54
-91
0
65651 69130 27122 30621 35 35 0
-12
-1
-1
-8
-3
-3
-3
-98
-46
-1
-9
96
-62
-21
-76
-1
-204
-158
-141
-142
436
1
1
1
-771
-57
-91
-899
-16
-67
0
65651 69590 26664 30621 38 38 0
-12
-1
-1
-8
-3
-3
-3
-98
-46
-1
-9
96
-62
-21
-76
-1
-204
-158
-141
-142
436
1
1
1
-774
-54
-91
-899
-16
-67
452
1
0
65651 70048 26206 30621 38 38 0
-12
-1
-1
-8
-3
-3
-3
-98
-46
-1
-9
96
-62
-21
-76
-1
-204
-158
-141
-142
436
1
1
1
-774
-54
-91
-899
-16
-67
452
1
0
65651 70506 25748 30621 38 38 0
-12
-1
-1
-8
-3
-3
-3
-98
-46
-1
-9
96
-62
-21
-76
-1
-204
-158
-141
-142
436
1
1
1
-774
-54
-91
-899
-16
-67
452
1
0
65651 70964 25290 30621 38 38 0
-12
-1
-1
-8
-3
-3
-3
-98
-46
-1
-9
96
-62
-21
-76
-1
-204
-158
-141
-142
436
1
1
1
-774
-54
-91
-899
-16
-67
452
1
0
65651 71422 24832 30621 37 37 0
-12
-1
-1
-8
-3
-3
-3
-98
-46
-1
-9
96
-62
-21
-76
-1
-204
-158
-141
-142
436
1
1
1
-771
-57
-91
-899
-16
-67
449
2
0
65651 71880 24374 30621 39 39 0
-12
-1
-1
-8
-3
-3
-3
-98
-46
-1
-9
96
-62
-21
-76
-1
-204
-158
-141
-142
436
1
1
1
-774
-54
-91
-899
-16
-67
452
1
0
65651 72338 23916 30621 40 40 0
-12
-1
-1
-8
-3
-3
-3
-98
-46
-1
-9
96
-62
-21
-76
-1
-204
-158
-141
-142
436
1
1
1
-774
-54
-91
-899
-16
-67
452
1
0
65795 66012 30663 30884 26 26 0
-23
-1
-8
96
-60
-22
0
65953 72796 23770 30621 28 28 0
-30
-21
-76
-1
-204
-158
-141
-142
436
1
1
1
-774
-54
-91
-899
-16
-67
452
1
0
66247 66466 30663 30884 22 22 0
-32
-160
0
66406 73254 23770 30621 22 22 0
-32
-141
-142
436
1
1
1
-774
-54
-91
-899
-16
-67
449
2
0
66702 66922 30663 30884 20 20 0
-19
0
67163 67384 30663 30884 21 21 0
0
67621 67842 30663 30884 21 21 0
0
68076 68297 30663 30884 21 21 0
0
68534 68755 30663 30884 21 21 0
0
68694 75543 23770 30621 14 14 0
-278
-16
-67
452
1
-4133
0
68990 69210 30663 30884 22 22 0
-63
0
69447 69670 30663 30884 23 23 0
52
1
0
69907 70128 30663 30884 21 21 0
0
70365 70586 30663 30884 21 21 0
0
70525 77375 23770 30621 9 9 0
-3113
0
70823 71044 30663 30884 21 21 0
0
71281 71502 30663 30884 21 21 0
0
71739 71960 30663 30884 21 21 0
0
72197 72418 30663 30884 21 21 0
0
72655 72876 30663 30884 21 21 0
0
73113 73334 30663 30884 21 21 0
0
73571 73791 30663 30884 22 22 0
-67
0
74028 74249 30663 30884 21 21 0
0
74486 74707 30663 30884 21 21 0
0
74944 75165 30663 30884 21 21 0
0
75402 75623 30663 30884 21 21 0
0
75860 76081 30663 30884 21 21 0
0
76020 79625 23770 27415 47 47 0
-3504
-1
-1
-1
-1
-1
-2
-1
-1
-1
-1
-1
-1
-1
-1
-1
-1
-1
-1
-1
-1
-1
-1
-1
-3
-1
-1
-6
-1
-1
-3
-1
-1
-1
-1
-1
-1
-1
-1
-5
0
76318 76539 30663 30884 21 21 0
0
76776 76997 30663 30884 21 21 0
0
72357 79207 23770 30621 9 9 0
-1281
0
74188 79625 23770 29247 48 48 0
-5337
-1
-1
-1
-1
-1
-1
-1
-1
-1
-1
-1
-1
-1
-1
-1
-1
-1
-1
-1
-1
-1
-1
-1
-3
-1
-1
-6
-1
-1
-3
-1
-1
-1
-1
-1
-1
-1
-1
-5
0
77234 77455 30663 30884 21 21 0
0
77692 77913 30663 30884 21 21 0
0
78150 78371 30663 30884 21 21 0
0
73730 79625 23770 29705 49 49 0
-5794
-1
-1
-1
-1
-1
-2
-1
-1
-1
-1
-1
-1
-1
-1
-1
-1
-1
-1
-1
-1
-1
-1
-1
-3
-1
-1
-6
-1
-1
-3
-1
-1
-1
-1
-1
-1
-1
-1
-5
0
78608 78829 30663 30884 21 21 0
0
79066 79287 30663 30884 21 21 0
0
79531 81921 30527 32915 12 12 0
-262
657
1
1
0
79531 79625 30069 30163 5 5 0
0
79667 79887 24526 24747 21 21 0
-122
0
79667 79887 29564 29785 21 21 0
-122
0
79667 79887 24068 24289 22 22 0
-122
0
79667 79887 24984 25205 21 21 0
-122
0
79667 79887 25442 25663 21 21 0
-122
0
79667 79887 25900 26121 21 21 0
-122
0
79667 79887 26358 26579 21 21 0
-122
0
79667 79887 26816 27037 22 22 0
-122
0
79667 79887 27732 27953 21 21 0
-122
0
79667 79887 28190 28411 21 21 0
-122
0
79667 79887 28648 28869 22 22 0
-122
0
79667 79887 30022 30243 21 21 0
-122
0
79667 79887 29106 29327 21 21 0
-122
0
79667 79887 27274 27495 21 21 0
-122
0
79993 80217 19977537 19977314 27 27 0
69
0
81925 100008 33139 51204 61 61 0
2122
-774
-5566
-852
-1
-1
407
1
1903
1
1
1
1
1
1
1
1
1
1
1
1058
1
1
1
1166
1
1
3812
0
100008 113491 51139 64614 39 39 0
9079
-867
-1
-1
3381
1
1
1
7
2
1
1
1
1
-70
32
0
113491 113919 15541735 15541307 1 1 0
0
113491 113919 16950147 16949719 1 1 0
0
113491 113920 19455106 19454677 0 0 0
0
113491 113919 514839 514411 0 0 0
0
113491 113919 20120181 20119753 1 1 0
0
113491 113919 2659277 2659705 4 4 0
0
113491 113919 22037152 22036724 2 2 0
0
113491 113919 19689218 19689646 2 2 0
0
113491 113919 3935882 3936245 75 75 0
59
5
1
7
-46
20
-26
18
-4
22
1
1
1
1
1
1
1
1
1
1
1
1
1
1
1
1
1
1
1
1
1
1
1
1
1
1
1
1
1
1
1
1
1
1
1
1
1
1
1
1
1
1
1
1
1
1
1
1
1
1
1
1
1
1
1
1
1
61
17
9
45
0
113491 113919 15685947 15686375 0 0 0
0
113491 113921 19653178 19653608 2 2 0
0
113491 113920 12733829 12734259 3 3 0
-381
0
113492 113925 15114486 15114919 3 3 0
0
113492 114392 3928094 3929054 79 79 0
23
1
439
-52
-1
-2
-1
-1
-1
-4
-1
-1
-1
-1
-1
6
58
22
7
11
-73
-1
-1
-1
-1
-1
-1
-1
-1
-1
-1
-1
-1
-1
-1
-1
-1
-1
-1
-1
-1
-1
-1
-1
-1
-1
-1
-1
-1
-1
-1
-1
-1
-1
-1
-1
-1
-1
-1
-1
-1
-1
-1
-1
-1
-1
-1
-1
-1
-1
-1
-1
-46
-1
-1
-1
0
113492 114405 523538 522609 25 25 0
-515
-1
-3
-1
-1
-1
-3
-1
-1
-1
-1
-1
-222
-1
-1
-1
0
113488 113921 6141975 6141542 1 1 0
0
113492 114405 15550402 15549486 8 8 0
599
-141
-1
-1
-1
0
113488 114405 12725187 12726109 11 11 0
-5
-380
220
-141
-1
-1
-1
0
113492 114405 16958804 16957891 8 8 0
0
113492 114405 19462748 19461835 7 7 0
0
113492 114405 15677291 15678219 19 19 0
-515
-1
-2
-1
-1
-1
-4
-1
-1
-1
-1
-1
81
-141
-1
-1
-1
0
113492 114405 20128857 20127940 7 7 0
-382
218
-141
-1
-1
-1
0
113492 114016 2650542 2651060 13 13 0
-21
103
73
86
86
20
55
25
0
113492 113919 17968116 17968543 1 1 0
0
113492 114405 22045822 22044905 7 7 0
-740
-1
-1
-1
0
113492 114405 19644509 19645425 7 7 0
468
-272
-1
-1
-1
0
113492 114405 19680544 19681460 7 7 0
599
-141
-1
-1
-1
0
113944 114405 2651077 2651541 12 12 0
-60
103
5
-121
-1
-1
-1
0
114311 122675 15549679 15541306 33 33 0
255
-7432
-1
-1
-1
-1
-1
-1
-1
-1
-1
-1
-1
41
190
0
114311 122676 20128133 20119751 31 31 0
-268
-1
-1
-1
-1
-7420
-1
-1
-1
-1
-1
-1
-1
-1
-1
-1
-1
0
114311 122675 522802 514410 57 57 0
-259
-1
-1
-1
-57
-99
-1
-1
-1
-1
-1
-1
-1
-1
-1
-1
-1
-2729
2713
-1834
-1
-1
-1
-1
-1
-1
-1
-1
-1
-1
-1
230
0
114311 122679 12725916 12734262 72 72 0
-268
-1
85
1
1
1
1
1
1
1
1
1
1
1
1
1
1
1
1
1
1
1
1
1
1
1
409
120
2714
134
7
178
949
94
1611
190
-906
-1
-1
-1
-1
-1
-1
-1
-1
-1
-1
-1
74
157
-399
50
0
114311 120607 3928874 3935242 144 144 0
183
-33
-1
-24
-9
-22
-1
-1
-1
-1
-1
-1
-1
-1
-1
-1
-1
-1
-1
-1
-1
-1
-1
-1
-1
-1
-1
-1
-1
-1
-1
-1
-1
-1
-1
-1
-1
-1
-1
-1
-1
-1
-1
-1
-1
-1
-1
-1
-1
-1
-1
-1
-1
-1
-1
-1
-1
-1
-1
-1
-1
-1
-1
-1
-1
-1
-1
-1
10
-141
-1
-1
27
-8
-1
-1
-1
45
291
-990
-1
197
-50
-1
-1
-3
366
133
-67
220
1
304
26
353
248
162
55
180
842
258
231
-43
-1
-1
-1
-1
-1
-1
-1
-1
-1
-1
-1
-1
-1
-1
-1
-1
-1
-1
-1
-60
55
39
9
1
29
127
24
1
70
360
0
114311 122674 15678026 15686375 58 58 0
-268
2444
1
1
1
1
1
1
1
1
1
1
1
1
1
1
1
1
1
1
1
1
1
1
1
1
1
-4951
-1
-1
-1
-1
-1
-1
-1
-1
-1
-1
-1
230
0
114311 122675 22045098 22036723 30 30 0
-7687
-1
-1
-1
-1
-1
-1
-1
-1
-1
-1
-1
230
0
114311 122674 2651348 2659705 62 62 0
267
-128
12
-16
-1
116
258
104
-22
-1
-1
243
129
181
119
225
1
572
33
717
35
102
396
4
69
351
1885
696
1
-1008
-1
-1
-1
-1
-1
-1
-1
-1
-1
-1
-1
230
0
114311 122674 19645232 19653606 31 31 0
-268
4713
-2707
-1
-1
-1
-1
-1
-1
-1
-1
-1
-1
-1
230
0
114311 122674 19681267 19689646 77 77 0
-268
-1
-1
-1
-1
-1
-1
-1
-1
-1
-1
-1
-1
-1
-1
-1
66
1
1
1
1
1
1
1
1
1
1
1
1
1
1
1
1
1
1
1
1
1
1
1
-20
-1
-1
-1
-1
-1
-1
-1
-1
-1
-1
-1
-1
-1
-1
-1
-1
-1
-1
-1
-1
-1
-1
-1
0
114311 122676 16958080 16949717 26 26 0
11
1
1
6
-249
-1
-1
3404
0
114311 119636 19462024 19456691 27 27 0
11
1
1
6
-249
-1
-1
-1
-1
-1
-1
-1
-1
-1
-1
-2535
0
120669 122674 19456694 19454678 19 19 0
-1329
-1
-1
-1
-1
-1
-1
-1
-1
-1
-1
-1
230
0
121616 122674 3935243 3936245 112 112 0
147
1
7
-5
4
-33
-1
-1
-1
-1
-1
180
-6
-1
-1
-1
-1
-1
-1
-1
-1
-1
-1
-16
48
18
18
8
125
77
5
1
7
-46
20
-26
18
-4
22
1
1
1
1
1
1
1
1
1
1
1
1
1
1
1
1
1
1
1
1
1
1
1
1
1
1
1
1
1
1
1
1
1
1
1
1
1
1
1
1
1
1
1
1
1
1
1
1
1
1
1
1
1
1
1
1
1
61
17
9
45
0
122247 122678 6141971 6141540 4 4 0
0
122247 122674 523538 523111 3 3 0
0
122247 122674 15550402 15549975 4 4 0
0
122247 122674 12725192 12725620 6 6 0
-380
0
122247 122674 15114486 15114913 3 3 0
0
122247 122674 15677291 15677718 3 3 0
0
122247 122674 3928094 3928519 6 6 0
23
1
0
122247 122674 20128857 20128429 4 4 0
-382
0
122247 122674 17968116 17968543 4 4 0
0
122247 122674 19462748 19462321 3 3 0
0
122247 122674 22045822 22045395 5 5 0
0
122247 122674 16958804 16958377 2 2 0
0
122247 122674 19644509 19644936 4 4 0
0
122247 122674 2650542 2650965 12 12 0
-21
103
73
86
86
20
0
122247 122674 19680544 19680971 2 2 0
0
122675 139937 64610 81916 131 131 0
-784
-6
-2
-2
-1
-1
-7
-1
-1
-1
1901
504
1
1
1
1
-360
-1
-1
-1
-1
-1
-1
-1
-1
-1
124
1558
141
708
1
1
1064
-60
-1
-1
-1
-1
-1
-1
-1
-1
-1
-1
-1
-1
-1
-1
-1
-1
-1
-1
-1
-1
-1
-1
-1
-1
-657
-1
-1
-1
-1865
-450
-1
-1
-1
-1
1259
1875
1
1
1
27
2
1630
-85
-1
-1
-1
-1
-1
-1
-1
-1
-1
0
139934 144090 87929 92082 24 24 0
74
-1504
-1696
-1
-132
490
96
55
1
1
1
0
142727 143222 19253666 19253176 13 13 0
77
1
1
69
1
0
142727 143337 16738212 16737598 50 50 0
-465
-7
-3
-1
0
142749 143317 19960905 19960393 77 77 0
7
376
5
1
1
1
1
1
1
1
1
1
1
1
1
1
1
2
1
1
1
4
1
1
1
1
1
1
1
1
1
1
1
1
1
1
1
1
1
1
1
1
1
1
4
3
4
1
1
1
2
52
1
1
1
1
0
142727 143317 22114163 22114738 65 65 0
65
1
1
1
1
1
1
1
334
1
1
1
2
1
1
1
29
1
1
-21
-1
-1
-1
0
144089 144439 13432050 13432400 1 1 0
0
144089 144439 16684352 16684002 0 0 0
0
144089 144439 21467571 21467222 1 1 0
271
0
144089 144439 13919305 13918955 1 1 0
0
144063 149388 21472500 21467220 55 55 0
22
1
274
4184
1
1
1
1
1
1
1
1
1
1
1
1
1
1
1
1
1
1
1
1
1
1
1
1
1
1
1
1
1
1
1
1
1
1
1
1
1
1
227
1
497
0
144085 148604 13924195 13919676 13 13 0
1228
-719
0
144086 148526 16689179 16684700 45 45 0
-4380
-1
-1
-1
-1
-1
-1
-1
-1
-1
-1
-1
-1
-1
-1
-1
-1
-1
-1
-1
-1
-1
-1
-1
-1
-1
-1
-1
-1
-1
-1
-1
-1
-1
-1
-1
-1
-1
-3
0
144079 148604 13427161 13431687 12 12 0
-1953
0
148454 148604 16684850 16684700 6 6 0
0
148493 149388 13919865 13918953 20 20 0
-352
-1
-1
-1
-1
-1
-1
-1
-1
-1
-1
-1
-1
-1
-1
-1
-1
0
148493 149395 13431498 13432409 17 17 0
302
-15
-1
-36
-1
-1
-1
-1
-1
-1
-1
0
148532 149395 16684850 16683993 18 18 0
-265
-11
-1
-1
29
1
1
1
1
1
1
1
1
1
0
149037 149386 13924190 13923841 1 1 0
0
149037 149386 16689175 16688826 0 0 0
0
149037 149386 13427172 13427521 1 1 0
0
149382 252039 92074 194786 172 172 0
734
-5550
5674
1
1
1
1
1
1
1
1
1
4
4
-1695
-271
-656
-1
-1
-1321
-3402
-3494
-4364
-1189
-222
-1
-1
-7
-3
-1
-1
263
-4071
-699
7803
5
4
-5263
3927
-9107
-1605
-1
-1
-1
-1
-1
-1
-1
-1
-1
-1
-1
-1
-1
-1
-1
-1
-1
-1
-1
-1
-1
-1
-1
-1
-1
-1
-1
-8628
-1
-1
-1
-1
-1
-1
-1
-1
-1
-1
-1
-1
-1
-1
-1
-1
-1
-1
-1
-1
-1
-1
2494
1
-11988
-9002
-1
1851
0
252031 252944 197945 198858 0 0 0
0
252942 253602 21459032 21458388 53 53 0
184
38
1
1
1
1
1
1
1
1
1
29
153
6
1
1
0
252943 253459 733213 732697 10 10 0
-195
297
0
252943 253583 18438484 18439125 3 3 0
-185
0
252943 253459 13494552 13495068 12 12 0
27
-77
-92
297
0
252944 253574 21872182 21872800 22 22 0
153
1
1
1
1
1
1
1
1
1
19
242
0
252944 253459 194787 195302 10 10 0
-184
307
0
252944 253459 724037 724552 10 10 0
-194
297
0
252944 254049 18440264 18439160 7 7 0
-184
461
155
0
252939 253459 13497163 13496643 13 13 0
-6
263
0
252944 253459 197944 197430 9 9 0
490
0
252943 253215 22008372 22008646 24 24 0
-97
-1
-1
86
0
253049 253584 21952523 21951944 107 107 0
88
1
1
1
24
1
1
1
1
1
5
1
1
1
73
110
1
-81
-1
-1
-1
-2
-1
-1
-1
-1
-1
-1
-1
-1
-1
-1
-1
-1
-1
-1
-1
-1
-1
-1
-1
-1
-1
-1
-1
-1
-1
-1
-11
-1
-1
-1
-1
-1
-6
-1
-1
-1
-1
-1
-1
-1
-1
-1
-1
-1
-1
-1
-1
-1
-1
-1
-1
-1
-1
-1
-1
-5
0
253461 254176 725417 726069 77 77 0
246
1
1
1
1
1
1
1
1
1
1
1
1
1
1
1
1
1
1
1
1
1
1
1
1
1
1
1
1
1
1
6
273
1
1
1
1
1
1
1
1
1
1
1
1
1
1
1
1
1
1
1
1
1
1
1
1
1
1
1
1
1
1
0
253461 253583 725139 725260 13 13 0
117
0
253443 253598 21458516 21458358 6 6 0
-129
-1
-1
0
253461 255001 197305 195828 78 78 0
92
1
1
1
1
1
1
1
1
1
1
1
1
1
1
1
1
1
1
1
1
1
1
1
1
1
1
1
1
1
1
160
542
1
1
1
1
1
1
1
1
1
1
1
1
1
1
1
1
1
1
1
1
1
1
1
1
1
1
1
1
1
1
-678
4
0
253461 253922 13495193 13495624 40 40 0
93
1
1
1
1
1
1
1
1
1
1
1
1
5
1
1
1
1
1
1
1
1
1
1
1
1
1
1
1
2
161
-166
0
253461 254330 725262 726069 79 79 0
-134
155
113
1
1
1
1
1
1
1
1
1
1
1
1
1
1
1
1
1
1
1
1
1
1
1
1
1
1
1
1
1
1
278
1
1
1
1
1
1
1
1
1
1
1
1
1
1
1
1
1
1
1
1
1
1
1
1
1
1
1
1
1
1
0
253461 253552 196566 196475 6 6 0
0
253461 254196 196443 195770 62 62 0
288
297
1
1
1
1
1
1
1
1
1
1
1
1
1
1
1
1
1
1
1
1
1
1
1
1
1
1
1
1
1
1
1
1
1
7
1
1
1
1
4
1
1
1
1
1
1
1
1
1
1
1
1
1
1
1
1
1
1
1
1
1
0
253461 254946 724677 726069 106 106 0
288
228
1
1
1
1
1
1
1
1
1
1
1
1
1
1
1
1
1
1
1
1
1
1
1
1
1
1
1
1
1
1
-205
267
1
1
1
1
1
1
1
1
1
1
1
1
1
1
1
1
1
1
1
1
1
1
1
1
1
1
1
1
1
1
239
1
1
1
1
1
1
1
1
1
1
1
1
1
1
1
1
1
1
1
1
1
1
1
1
1
1
1
1
1
1
0
253461 253552 13496518 13496427 6 6 0
0
253461 253871 13496395 13495986 1 1 0
288
0
253461 253552 195429 195520 6 6 0
0
253461 254966 197182 195770 95 95 0
288
390
1
1
1
1
1
1
1
1
1
1
1
1
1
1
1
1
1
1
1
1
1
1
1
1
1
1
1
1
1
1
647
1
1
1
1
1
1
1
1
1
1
1
1
1
1
1
1
1
1
1
1
1
1
1
1
1
1
1
1
1
1
1
1
1
7
1
1
1
1
4
1
1
1
1
1
1
1
1
1
1
1
1
1
1
1
1
1
1
1
1
1
0
253461 253824 732139 731777 1 1 0
288
0
253461 253644 732571 732418 36 36 0
93
1
1
1
1
1
1
1
1
1
1
1
1
5
1
1
1
1
1
1
1
1
1
1
1
1
1
1
1
2
0
253461 253978 732293 731777 1 1 0
288
0
253461 254132 732447 731777 2 2 0
288
0
253474 254440 732713 731777 41 41 0
-121
113
1
1
1
1
1
1
1
1
1
1
1
1
1
1
1
1
1
1
1
1
1
1
1
1
1
1
1
1
1
1
0
253474 253737 13495052 13495315 16 16 0
-234
25
0
253474 253824 195286 195606 42 42 0
-121
-1
113
1
1
1
1
1
1
1
1
1
1
1
1
1
1
1
1
1
1
1
1
1
1
1
1
1
1
1
1
1
1
6
0
253474 254179 13496659 13495986 40 40 0
233
1
1
1
1
1
1
1
1
1
1
1
1
1
1
1
1
1
1
1
1
1
1
1
1
1
1
1
1
1
1
6
0
253474 255037 197446 195946 90 90 0
233
1
1
1
1
1
1
1
1
1
1
1
1
1
1
1
1
1
1
1
1
1
1
1
1
1
1
1
1
1
1
6
735
1
1
1
1
1
1
1
1
1
1
1
1
1
1
1
1
1
1
1
1
1
1
1
1
1
1
1
1
1
1
485
-12
0
253474 253644 724536 724706 2 2 0
0
253531 253738 21952151 21951944 13 13 0
0
253564 253753 21458550 21458358 14 14 0
-42
-121
-1
-1
24
0
253595 253728 21872666 21872800 4 4 0
-11
0
253595 253737 18438982 18439125 4 4 0
-11
0
253595 254203 18439767 18439160 8 8 0
-11
136
1
0
253628 255037 724536 725883 93 93 0
121
600
6
1
1
1
1
1
1
1
1
1
1
1
1
1
1
1
1
1
1
1
1
1
1
1
1
1
1
1
1
1
-130
234
1
1
1
1
1
1
1
1
1
1
1
1
1
1
1
1
1
1
1
1
1
1
1
1
1
1
1
1
1
1
216
-12
0
253628 254230 13495052 13495624 42 42 0
121
114
1
1
1
1
1
1
1
1
1
1
1
1
5
1
1
1
1
1
1
1
1
1
1
1
1
1
1
1
2
-326
0
253628 253943 195286 195602 26 26 0
-122
138
-28
0
253685 253893 21952151 21951944 14 14 0
58
0
253737 254504 196475 195770 62 62 0
6
612
1
1
1
1
1
1
1
1
1
1
1
1
1
1
1
1
1
1
1
1
1
1
1
1
1
1
1
1
1
1
1
1
1
6
1
1
1
1
4
1
1
1
1
1
1
1
1
1
1
1
1
1
1
1
1
1
1
1
1
1
0
253718 253907 21458550 21458358 14 14 0
21
-22
-121
-1
-1
0
253750 253892 18438982 18439125 4 4 0
-11
0
253750 253883 21872666 21872800 4 4 0
-11
0
253783 254097 195286 195602 27 27 0
-121
-1
138
-28
0
253840 254047 21952151 21951944 13 13 0
0
253628 253978 195286 195606 34 34 0
-115
81
1
1
1
1
1
1
1
1
1
1
1
1
1
1
1
1
1
1
1
1
1
1
1
1
1
1
1
1
1
1
0
253552 254658 196783 195770 93 93 0
191
80
1
1
1
1
1
1
1
1
1
1
1
1
1
1
1
1
1
1
1
1
1
1
1
1
1
1
1
1
1
1
656
1
1
1
1
1
1
1
1
1
1
1
1
1
1
1
1
1
1
1
1
1
1
1
1
1
1
1
1
1
1
1
1
1
6
1
1
1
1
4
1
1
1
1
1
1
1
1
1
1
1
1
1
1
1
1
1
1
1
1
1
0
253644 254333 13496643 13495986 33 33 0
99
80
1
1
1
1
1
1
1
1
1
1
1
1
1
1
1
1
1
1
1
1
1
1
1
1
1
1
1
1
1
1
0
253644 254594 732697 731777 34 34 0
179
1
1
1
1
1
1
1
1
1
1
1
1
1
1
1
1
1
1
1
1
1
1
1
1
1
1
1
1
1
1
-51
0
253873 254061 21458550 21458358 13 13 0
-42
-121
-1
-1
0
253904 254037 21872666 21872800 4 4 0
-11
0
253904 254046 18438982 18439125 4 4 0
-11
0
253937 254662 724536 725260 16 16 0
720
0
253937 254251 195286 195602 27 27 0
-121
-1
138
-28
0
253994 254201 21952151 21951944 13 13 0
0
253783 254132 195286 195606 35 35 0
-115
-1
80
1
1
1
1
1
1
1
1
1
1
1
1
1
1
1
1
1
1
1
1
1
1
1
1
1
1
1
1
1
1
0
253552 254812 196937 195770 93 93 0
191
234
1
1
1
1
1
1
1
1
1
1
1
1
1
1
1
1
1
1
1
1
1
1
1
1
1
1
1
1
1
1
657
1
1
1
1
1
1
1
1
1
1
1
1
1
1
1
1
1
1
1
1
1
1
1
1
1
1
1
1
1
1
1
1
1
1
1
1
1
1
1
1
1
1
3
1
1
1
1
1
1
1
1
1
1
1
1
6
1
1
1
1
0
253799 254384 13495068 13495624 36 36 0
178
1
1
1
1
1
1
1
1
1
1
1
1
1
1
1
1
1
1
1
1
1
1
1
1
1
1
1
1
1
1
-45
-326
0
254027 254215 21458550 21458358 13 13 0
-42
-121
-1
-1
0
254058 254665 18439767 18439160 7 7 0
-11
137
0
254058 254200 18438982 18439125 4 4 0
-11
0
254058 254191 21872666 21872800 4 4 0
-11
0
254091 254692 13495052 13495624 41 41 0
234
1
1
1
1
1
1
1
1
1
1
1
1
5
1
1
1
1
1
1
1
1
1
1
1
1
1
1
1
2
-326
0
254091 254795 13496659 13495986 40 40 0
233
1
1
1
1
1
1
1
1
1
1
1
1
1
1
1
1
1
1
1
1
1
1
1
1
1
1
1
1
1
1
0
254091 254405 195286 195602 27 27 0
-121
-1
138
-28
0
254148 254355 21952151 21951944 13 13 0
0
253937 254286 195286 195606 35 35 0
-115
-1
80
1
1
1
1
1
1
1
1
1
1
1
1
1
1
1
1
1
1
1
1
1
1
1
1
1
1
1
1
1
1
0
254181 254369 21458550 21458358 13 13 0
-42
-121
-1
-1
0
254212 254345 21872666 21872800 4 4 0
-11
0
254212 254354 18438982 18439125 4 4 0
-11
0
254245 255037 732713 731950 52 52 0
-121
114
1
1
1
1
1
1
1
1
1
1
1
1
5
1
1
1
1
1
1
1
1
1
1
1
1
1
1
1
2
480
-12
0
254245 254559 195286 195602 27 27 0
-121
-1
138
-28
0
254302 254509 21952151 21951944 13 13 0
0
254091 254440 195286 195606 35 35 0
-115
-1
80
1
1
1
1
1
1
1
1
1
1
1
1
1
1
1
1
1
1
1
1
1
1
1
1
1
1
1
1
1
1
0
254335 254523 21458550 21458358 13 13 0
-42
-121
-1
-1
0
254366 254499 21872666 21872800 4 4 0
-11
0
254366 254973 18439767 18439160 8 8 0
-11
137
0
254366 254508 18438982 18439125 4 4 0
-11
0
254399 255037 724536 725174 15 15 0
594
-12
0
254399 254748 195286 195606 42 42 0
-121
-1
113
1
1
1
1
1
1
1
1
1
1
1
1
1
1
1
1
1
1
1
1
1
1
1
1
1
1
1
1
1
1
0
254456 254663 21952151 21951944 13 13 0
0
254489 254677 21458550 21458358 13 13 0
-42
-121
-1
-1
0
254520 254653 21872666 21872800 4 4 0
-11
0
254520 255037 18439767 18439250 19 19 0
-11
137
326
-12
0
254520 254662 18438982 18439125 4 4 0
-11
0
254553 255037 13495052 13495506 50 50 0
234
1
1
1
1
1
1
1
1
1
1
1
1
5
1
1
1
1
1
1
1
1
1
1
1
1
1
1
1
2
172
-12
0
254553 254867 195286 195602 28 28 0
-121
-1
138
-28
0
254610 254817 21952151 21951944 14 14 0
0
254415 255037 13496643 13496052 44 44 0
178
1
1
1
1
1
1
1
1
1
1
1
1
1
1
1
1
1
1
1
1
1
1
1
1
1
1
1
1
1
1
370
-12
0
254109 255037 724708 725606 45 45 0
484
1
1
1
1
1
1
1
1
1
1
1
1
1
1
1
1
1
1
1
1
1
1
1
1
1
1
1
1
1
1
-205
166
-12
0
254415 255150 13495068 13495772 41 41 0
178
1
1
1
1
1
1
1
1
1
1
1
1
1
1
1
1
1
1
1
1
1
1
1
1
1
1
1
1
1
1
-51
326
0
254643 254831 21458550 21458358 14 14 0
-42
-121
-1
-1
0
254674 254807 21872666 21872800 5 5 0
-11
0
254674 254816 18438982 18439125 5 5 0
-11
0
254417 255037 732416 731796 12 12 0
576
-12
0
254707 255001 195286 195581 26 26 0
-121
-1
138
0
254764 254971 21952151 21951944 13 13 0
0
254553 254902 195286 195606 36 36 0
-115
-1
80
1
1
1
1
1
1
1
1
1
1
1
1
1
1
1
1
1
1
1
1
1
1
1
1
1
1
1
1
1
1
0
254797 254985 21458550 21458358 13 13 0
-42
-121
-1
-1
0
254828 254961 21872666 21872800 4 4 0
-11
0
254828 254970 18438982 18439125 4 4 0
-11
0
254861 255037 13496659 13496483 13 13 0
132
-12
0
255159 255430 13495506 13495234 13 13 0
-30
16
-172
0
255159 255584 13496052 13496477 12 12 0
-30
16
0
255159 255893 196531 197264 15 15 0
-30
16
634
0
255159 256140 725606 724657 51 51 0
-30
16
-172
199
1
1
1
1
1
1
1
1
1
1
1
1
1
1
1
1
1
1
1
1
1
1
1
1
1
1
1
1
1
1
234
288
0
255159 255335 13496483 13496659 13 13 0
-30
16
0
255159 255335 13495228 13495052 13 13 0
-30
16
0
255159 255473 725883 725569 22 22 0
-30
16
0
255159 256140 195946 196894 46 46 0
-30
16
524
1
1
1
1
1
1
1
1
1
1
1
1
1
1
1
1
1
1
1
1
1
1
1
1
1
1
1
1
1
1
74
295
0
255195 255335 724675 724536 3 3 0
9
0
255159 255335 197270 197446 13 13 0
-30
16
0
255159 255797 725174 724536 15 15 0
-30
16
0
255159 255676 18439250 18439767 18 18 0
-30
16
327
-134
0
255159 255893 731796 732530 14 14 0
-30
16
0
255157 255584 13495661 13495234 7 7 0
38
-335
0
255211 255371 21458358 21458522 6 6 0
-30
-1
-1
-119
0
255159 255335 195464 195286 15 15 0
-30
16
-12
-1
0
255159 255335 732536 732713 14 14 0
-30
16
-12
0
255223 255830 18439160 18439767 8 8 0
462
-134
0
255195 256140 195828 196740 43 43 0
7
-4
633
45
1
1
1
1
1
1
1
1
1
1
1
1
1
1
1
1
1
1
1
1
1
1
1
1
1
1
1
1
1
1
213
0
255226 255368 18439125 18438982 4 4 0
-131
0
255230 255874 195770 196352 63 63 0
83
1
1
1
1
1
1
1
1
1
1
1
1
1
1
1
1
1
1
1
1
1
4
1
1
1
1
5
1
1
1
1
1
1
1
1
1
1
1
1
1
1
1
1
1
1
1
1
1
1
1
1
1
1
1
1
1
1
1
1
1
458
0
255235 255368 21872800 21872666 4 4 0
-120
0
255247 255738 13495986 13496477 1 1 0
0
255250 256140 726069 725242 76 76 0
170
1
1
1
1
1
1
1
1
1
1
1
1
1
1
1
1
1
1
1
1
1
1
1
1
1
1
1
1
1
1
239
1
1
1
1
1
1
1
1
1
1
1
1
1
1
1
1
1
1
1
1
1
1
1
1
1
1
1
1
1
1
21
-11
88
-155
135
0
255225 255432 21951944 21952151 13 13 0
0
255195 255489 13496366 13496659 23 23 0
36
0
255195 255952 725291 724536 26 26 0
36
607
0
255195 255489 195581 195286 25 25 0
36
-145
-1
0
255195 255489 197153 197446 23 23 0
36
0
255195 255489 13495346 13495052 24 24 0
36
-16
0
255195 256140 725723 724811 59 59 0
36
-299
199
1
1
1
1
1
1
1
1
1
1
1
1
1
1
1
1
1
1
1
1
1
1
1
1
1
1
1
1
1
1
74
295
0
255195 255489 732418 732713 25 25 0
36
-16
-130
0
255195 256047 196414 197264 25 25 0
36
607
0
255294 255643 195606 195286 35 35 0
126
1
1
1
1
1
1
1
1
1
1
1
1
1
1
1
1
1
1
1
1
1
1
1
1
1
1
1
1
1
1
-74
-1
0
255294 256047 731777 732530 5 5 0
544
-155
0
255350 255738 13495624 13495234 5 5 0
-9
-326
0
255365 255525 21458358 21458522 6 6 0
-30
-1
-1
-119
0
255377 255972 18439160 18439753 6 6 0
462
1
0
255380 255522 18439125 18438982 4 4 0
-131
0
255389 255522 21872800 21872666 4 4 0
-120
0
255379 255586 21951944 21952151 13 13 0
0
255159 255643 196993 197446 51 51 0
-30
16
177
1
1
1
1
1
1
1
1
1
1
1
1
1
1
1
1
1
1
1
1
1
1
1
1
1
1
1
1
1
1
0
255159 255643 732258 732713 51 51 0
-30
16
171
1
1
1
1
1
1
1
1
1
1
1
1
1
1
1
1
1
1
1
1
5
4
1
1
1
1
1
1
1
-119
0
255159 255643 13495506 13495052 49 49 0
-30
16
171
1
1
1
1
1
1
1
1
1
1
1
1
1
1
1
1
1
1
1
1
5
4
1
1
1
1
1
1
1
0
255159 255643 13496206 13496659 50 50 0
-30
16
177
1
1
1
1
1
1
1
1
1
1
1
1
1
1
1
1
1
1
1
1
1
1
1
1
1
1
1
1
1
1
0
255519 255679 21458358 21458522 6 6 0
-30
-1
-1
-119
0
255534 255676 18439125 18438982 4 4 0
-131
0
255543 255676 21872800 21872666 4 4 0
-120
0
255533 255740 21951944 21952151 13 13 0
0
255159 255797 13496052 13496659 51 51 0
-30
16
331
1
1
1
1
1
1
1
1
1
1
1
1
1
1
1
1
1
1
1
1
1
1
1
1
1
1
1
1
1
1
0
255159 255797 732104 732713 52 52 0
-30
16
325
1
1
1
1
1
1
1
1
1
1
1
1
1
1
1
1
1
1
1
1
5
4
1
1
1
1
1
1
1
-119
0
255157 255797 13495661 13495052 44 44 0
38
334
1
1
1
1
1
1
1
1
1
1
1
1
1
1
1
1
1
1
1
1
5
4
1
1
1
1
1
1
1
0
255159 255797 196839 197446 52 52 0
-30
16
331
1
1
1
1
1
1
1
1
1
1
1
1
1
1
1
1
1
1
1
1
1
1
1
1
1
1
1
1
1
1
0
255483 255797 195602 195286 28 28 0
-30
27
-145
-1
0
255602 255952 195606 195286 34 34 0
126
1
1
1
1
1
1
1
1
1
1
1
1
1
1
1
1
1
1
1
1
1
1
1
1
1
1
1
1
1
1
-74
0
255658 256047 13495624 13495234 7 7 0
-9
172
-155
0
255673 255833 21458358 21458522 7 7 0
-30
-1
-1
-119
0
255688 255830 18439125 18438982 5 5 0
-131
0
255697 255830 21872800 21872666 5 5 0
-120
0
255687 255895 21951944 21952151 15 15 0
145
0
255247 255952 13495986 13496659 40 40 0
442
1
1
1
1
1
1
1
1
1
1
1
1
1
1
1
1
1
1
1
1
1
1
1
1
1
1
1
1
1
1
21
-11
88
0
255350 255952 13495624 13495052 42 42 0
-9
325
1
1
1
1
1
1
1
1
1
1
1
1
1
1
1
1
1
1
1
1
5
4
1
1
1
1
1
1
1
21
-11
88
0
255159 255952 196685 197446 52 52 0
-30
16
485
1
1
1
1
1
1
1
1
1
1
1
1
1
1
1
1
1
1
1
1
1
1
1
1
1
1
1
1
1
1
21
-11
88
0
255159 255952 731950 732713 50 50 0
-30
16
479
1
1
1
1
1
1
1
1
1
1
1
1
1
1
1
1
1
1
1
1
5
4
1
1
1
1
1
1
1
21
-11
0
255709 256140 13495986 13496415 5 5 0
129
289
0
255602 256140 731777 732313 5 5 0
236
289
0
255159 256140 196100 197048 47 47 0
-30
16
362
1
1
1
1
1
1
1
1
1
1
1
1
1
1
1
1
1
1
1
1
1
1
1
1
1
1
1
1
1
1
242
289
0
255473 256636 725168 724036 42 42 0
365
259
1
1
1
1
1
1
1
1
1
1
1
1
1
1
1
1
1
1
1
1
1
1
1
1
1
1
1
1
1
1
21
-8
-386
0
255685 256126 18439160 18439600 4 4 0
153
0
255531 256635 18439160 18440264 16 16 0
307
156
-165
-383
0
255812 256140 13495624 13495297 7 7 0
-9
12
295
0
255827 255988 21458358 21458522 7 7 0
5
-26
-1
-1
-119
0
255843 255972 18439125 18438996 1 1 0
0
255847 256142 195770 196065 38 38 0
-125
78
0
255852 255965 21872800 21872687 0 0 0
0
255842 256049 21951944 21952151 13 13 0
0
255159 256635 731796 733212 90 90 0
-30
16
640
1
1
1
1
1
1
1
1
1
1
1
1
1
1
1
1
1
1
1
1
1
1
1
1
1
1
1
1
1
1
-119
105
1
1
1
1
1
1
1
1
1
1
1
1
1
1
1
1
1
1
1
1
1
1
1
1
1
1
1
1
1
1
21
-8
-386
0
255159 256635 196531 197944 91 91 0
-30
16
635
1
1
1
1
1
1
1
1
1
1
1
1
1
1
1
1
1
1
5
1
1
1
1
1
1
1
1
1
1
1
1
223
1
1
1
1
1
1
1
1
1
1
1
1
1
1
1
1
1
1
1
1
1
1
1
1
1
1
1
1
1
1
21
-8
297
-89
0
255791 256635 195602 194787 66 66 0
-30
12
16
-145
-1
105
1
1
1
1
1
1
1
1
1
1
1
1
1
1
1
1
1
1
1
1
1
1
1
1
1
1
1
1
1
1
21
-8
-386
0
255504 256635 13495624 13494553 82 82 0
-9
332
1
1
1
1
1
1
1
1
1
1
1
1
1
1
1
1
1
1
1
1
1
1
1
1
1
1
1
1
1
1
223
1
1
1
1
1
1
1
1
1
1
1
1
1
1
1
1
1
1
1
1
1
1
1
1
1
1
1
1
1
1
21
-8
-386
-1
73
0
255401 256635 13495986 13497157 81 81 0
438
1
1
1
1
1
1
1
1
1
1
1
1
1
1
1
1
1
1
5
1
1
1
1
1
1
1
1
1
1
1
1
223
1
1
1
1
1
1
1
1
1
1
1
1
1
1
1
1
1
1
1
1
1
1
1
1
1
1
1
1
1
1
-29
218
83
-85
0
255911 256635 195606 194787 104 104 0
-138
-1
-1
-1
-1
-1
-1
-1
-1
-1
-1
-1
-1
-6
-1
-1
-1
-1
-1
-1
-1
-4
-4
-1
-1
-1
-1
-1
-1
-1
-1
-7
-3
-1
-1
-1
-1
-1
-1
-1
-1
-3
-1
-1
-1
-1
-1
-1
-1
-1
-1
-1
-1
-1
-1
-1
-1
-1
-1
-1
-1
-1
-1
-14
-1
-1
-1
-7
-1
-1
-1
-2
-1
-3
-1
-1
-1
-1
-1
-1
-1
-1
-3
-1
-1
-1
-1
-2
-3
-1
-1
-1
-1
-5
48
-8
-386
0
255982 256635 21458358 21459030 63 63 0
-30
-1
-1
-117
-1
-1
-1
-1
-1
-1
-1
-1
-1
-1
-1
-1
-1
-1
-1
-1
-1
-1
-1
-1
-1
-1
-1
-1
-1
-1
-1
-1
-1
-1
-29
62
1
1
7
152
39
1
1
1
1
1
1
1
1
1
28
1
-86
0
255997 256635 18439125 18438485 11 11 0
-162
-383
0
256006 256635 21872800 21872182 21 21 0
-153
61
234
1
22
1
1
1
1
1
1
1
1
1
-56
0
255996 256531 21951944 21952523 107 107 0
-131
-1
-1
-1
-1
-1
-1
-1
-1
-1
-1
-1
-1
-1
-1
-1
-1
-1
-1
-1
-1
-1
-1
-4
-1
-1
-1
-1
-1
-1
-11
-1
-1
-1
-1
-1
-1
-1
-1
-1
-1
-1
-1
-1
-1
-1
-1
-1
-1
-1
-1
-1
-1
-1
-1
-1
-1
-2
-1
-1
-1
-13
68
1
108
75
1
1
1
4
1
1
1
1
1
25
1
1
1
1
0
256317 256566 22009689 22009918 50 50 0
90
1
1
1
1
1
1
1
1
1
25
1
1
1
41
1
1
1
1
1
1
1
1
1
-41
-1
-1
-1
0
256364 256635 22008646 22008373 26 26 0
79
1
-91
-1
-1
-1
0
256635 309555 198848 251784 59 59 0
1767
-1041
417
-71
677
-1841
-994
-756
-4116
-1
-2
-1
-1079
-638
919
-16355
-2479
-1
2131
-2483
-2328
-1
-1
-7910
-2477
-1
-1
-1
394
1
0
263742 263852 21244821 21244715 9 9 0
20
1
1
3
0
263755 263858 13708526 13708423 4 4 0
0
309553 309833 315043 315324 2 2 0
-121
0
309554 310708 9337894 9339049 1 1 0
-120
0
309554 310708 5032540 5033693 1 1 0
28
0
309554 309745 7797292 7797100 1 1 0
-120
0
309555 310708 7971742 7970588 1 1 0
-119
0
309555 310708 15613874 15615027 2 2 0
-119
637
0
309555 309733 530182 530361 1 1 0
-119
0
309556 310709 2822525 2821372 1 1 0
0
309556 309742 7795525 7795712 2 2 0
-118
0
309556 309774 12393474 12393693 2 2 0
-118
0
309556 309733 3013938 3014116 1 1 0
-118
0
309556 309733 16396114 16396292 1 1 0
-118
0
310362 310710 12393841 12394189 0 0 0
0
310362 310710 315364 315712 0 0 0
0
310362 310710 7795723 7796071 0 0 0
0
310387 310711 3014114 3014436 2 2 0
58
54
0
310387 310709 530359 530681 0 0 0
0
310387 310708 16396290 16396611 0 0 0
0
310705 351690 251773 292767 125 125 0
-1150
-1
-1
-14
-145
-1
-1
2174
1
1
36
1
1
1
1
1
1
3666
1
138
-24
630
3880
-6004
-1810
-1178
-1
-1
-181
-2040
1371
-1909
-1422
1226
3041
969
-209
-3429
-1
-1
21
1
-22
83
1
350
868
-817
-1
-1
-1
-1
-1
-1
-1
-1
-1
-1
-1
-1
162
0
351785 374061 292769 315047 55 55 0
-3657
-1
-1
-1
-652
-1
31
-7866
-1993
5850
239
1
1
1
0
374052 387021 315711 328688 91 91 0
-1565
-1
-1
-1
-1
-1
-1
-1
-1
-1
-1
-1
-1
-1
-1
-1
-1
-1
-1
-1
-1
-1
-1
-1
-1
-1
-1
-1
1969
770
-106
-1050
3558
1
1
1
1
1
1
1
149
1
-76
3607
1
1
1
1
1
2
1
1
1
1
0
387011 387715 18440268 18439533 41 41 0
-495
-20
-1
-1
-1
-1
-1
-1
-1
-1
-1
-1
-1
-1
-1
-1
-1
-1
-1
-1
-1
-1
-1
-1
-1
-1
-1
-1
-1
-1
-1
-1
104
0
387014 388187 13497158 13495986 4 4 0
184
81
-232
0
387014 387655 21872181 21872810 45 45 0
154
1
1
1
1
1
1
1
1
1
22
1
239
-67
0
387015 388084 13494553 13495624 6 6 0
26
-77
-641
-320
0
387015 387638 21459030 21458358 93 93 0
182
1
38
1
1
1
1
1
1
1
1
1
29
153
6
1
1
-71
-26
-1
-1
-1
-1
-1
-1
-1
-1
-1
-1
-1
-1
-1
-1
-1
-1
-1
-1
-1
-1
-1
-1
-1
-1
-1
-1
-1
-1
-1
-1
-1
-1
-1
-1
-1
-1
-1
-1
-1
-1
-1
-1
-1
-1
-1
-1
-1
-1
-1
-1
-1
-1
-1
-1
-1
-1
-1
-1
-1
-1
-1
-82
-1
-1
0
387015 388269 724037 725291 69 69 0
-732
-1
-1
-1
-1
-1
-1
-1
-1
-1
-1
-1
-1
-1
-1
-1
-1
-1
-1
-1
-1
-1
-1
-1
-1
-1
-1
-1
-1
-1
-1
393
1
1
1
1
1
1
1
1
1
1
1
1
1
1
1
1
1
1
1
1
1
1
1
1
1
1
1
1
1
1
0
387015 389251 197944 195770 96 96 0
194
-1148
28
718
1
1
1
1
1
1
1
1
1
1
1
1
1
1
1
1
1
1
1
1
1
1
1
1
1
1
1
1
1
1
1
1
1
6
1
1
1
1
4
1
1
1
1
1
1
1
1
1
1
1
1
1
1
1
1
1
1
1
1
1
0
387015 387623 18438485 18439125 40 40 0
-491
-20
-1
-1
-1
-1
-1
-1
-1
-1
-1
-1
-1
-1
-1
-1
-1
-1
-1
-1
-1
-1
-1
-1
-1
-1
-1
-1
-1
-1
-1
-1
0
387015 387832 194787 195606 3 3 0
-620
-1
0
387015 388423 733212 731802 28 28 0
-620
-124
-600
28
0
387015 387287 22008373 22008646 25 25 0
-96
-1
-1
89
1
0
387120 387767 21952523 21951955 116 116 0
88
1
1
1
1
24
1
1
1
1
1
5
1
1
1
73
110
1
63
1
1
1
1
1
1
1
1
1
1
1
1
1
1
1
1
1
1
1
1
2
1
1
1
1
1
1
1
1
1
1
1
1
1
1
1
1
1
1
1
1
3
1
1
1
4
1
4
1
1
3
5
1
1
1
1
1
1
1
1
0
387514 387709 731972 731777 2 2 0
0
387514 387776 18439426 18439163 15 15 0
-258
0
387514 387903 18439580 18439160 41 41 0
-233
-1
-1
-1
-1
-1
-1
-1
-1
-1
-1
-1
-1
-1
-1
-1
-1
-1
-1
-1
-1
-1
-1
-1
-1
-1
-1
-1
-1
-1
-1
0
387514 388615 724998 726069 76 76 0
-398
292
-28
225
1
1
1
1
1
1
1
1
1
1
1
1
1
1
1
1
1
1
1
1
1
1
1
1
1
1
1
1
1
1
0
387604 387765 21458550 21458388 21 21 0
-42
0
387635 387776 18438982 18439125 17 17 0
-11
-127
0
387635 388211 18439767 18439160 42 42 0
-11
-103
-1
-1
-1
-1
-1
-1
-1
-1
-1
-1
-1
-1
-5
-1
-1
-1
-1
-1
-1
-1
-1
-1
-1
-1
-1
-1
-1
-1
-1
0
387635 387778 21872666 21872810 16 16 0
-11
0
387653 389231 724552 726069 91 91 0
-844
267
1
1
1
1
1
1
1
1
1
1
1
1
1
1
1
1
1
1
1
1
1
1
1
1
1
1
1
1
1
1
278
1
1
1
1
1
1
1
1
1
1
1
1
1
1
1
1
1
1
1
1
1
1
1
1
1
1
1
1
1
1
0
387655 388294 732416 731777 11 11 0
0
387698 387901 21952147 21951944 13 13 0
0
387727 387915 21458550 21458358 13 13 0
-42
-121
-1
-1
0
387758 387891 21872666 21872800 4 4 0
-11
0
387758 387900 18438982 18439125 4 4 0
-11
0
387791 388105 195286 195602 27 27 0
-121
-1
138
-28
0
387848 388055 21952151 21951944 13 13 0
0
387850 388331 13496477 13495996 7 7 0
0
387653 388238 13495068 13495624 47 47 0
178
1
1
1
1
1
1
1
1
1
1
1
1
1
1
1
1
1
1
1
1
1
1
1
1
1
1
1
1
1
1
-51
-320
0
387668 387986 195286 195606 37 37 0
-104
-9
-1
20
0
387881 388069 21458550 21458358 13 13 0
-42
-121
-1
-1
0
387912 388054 18438982 18439125 4 4 0
-11
0
387912 388488 18439767 18439160 44 44 0
-11
137
-273
-1
-1
-1
-1
-1
-1
-1
-1
-1
-1
-1
-1
-1
-1
-1
-1
-1
-1
-1
-1
-1
-1
-1
-1
-1
-1
-1
-1
-1
-1
0
387912 388045 21872666 21872800 4 4 0
-11
0
387945 388177 13495052 13495284 8 8 0
0
387945 388259 195286 195602 27 27 0
-121
-1
138
-28
0
388002 388209 21952151 21951944 13 13 0
0
387791 388140 195286 195606 35 35 0
-115
-1
80
1
1
1
1
1
1
1
1
1
1
1
1
1
1
1
1
1
1
1
1
1
1
1
1
1
1
1
1
1
1
0
388035 388223 21458550 21458358 13 13 0
-42
-121
-1
-1
0
388066 388208 18438982 18439125 4 4 0
-11
0
388066 388199 21872666 21872800 4 4 0
-11
0
388099 388731 724536 725199 40 40 0
-233
-1
-1
-1
-1
-1
-1
-1
-1
-1
-1
-1
-1
-1
-1
-1
-1
-1
-1
-1
-1
-1
-1
-1
-1
-1
-1
-1
-1
-1
-1
0
388099 388772 13496659 13495986 2 2 0
0
388099 388417 195286 195606 4 4 0
-121
-1
0
388099 388669 13495052 13495624 6 6 0
-244
-320
0
388099 389033 732713 731777 5 5 0
-121
-124
0
388156 388352 21952151 21951955 19 19 0
0
388189 388350 21458550 21458388 21 21 0
-42
0
388220 388361 18438982 18439125 17 17 0
-11
-127
0
388220 388363 21872666 21872810 16 16 0
-11
0
388283 388642 18439519 18439160 2 2 0
0
388283 388486 21952147 21951944 13 13 0
0
388312 388500 21458550 21458358 13 13 0
-42
-121
-1
-1
0
388343 388485 18438982 18439125 4 4 0
-11
0
388343 388950 18439767 18439160 7 7 0
-11
137
0
388343 388476 21872666 21872800 4 4 0
-11
0
388376 388690 195286 195602 27 27 0
-121
-1
138
-28
0
388433 388640 21952151 21951944 13 13 0
0
388435 388926 13496477 13495986 1 1 0
0
388238 389187 732697 731777 46 46 0
-99
80
1
1
1
1
1
1
1
1
1
1
1
1
1
1
1
1
1
1
1
1
1
1
1
1
1
1
1
1
1
1
-51
0
388253 388571 195286 195606 37 37 0
-104
-9
-1
20
0
388238 388823 13495068 13495624 47 47 0
178
1
1
1
1
1
1
1
1
1
1
1
1
1
1
1
1
1
1
1
1
1
1
1
1
1
1
1
1
1
1
-51
-320
0
388466 388654 21458550 21458358 13 13 0
-42
-121
-1
-1
0
388497 388630 21872666 21872800 4 4 0
-11
0
388497 388639 18438982 18439125 4 4 0
-11
0
388530 388844 195286 195602 27 27 0
-121
-1
138
-28
0
388530 389255 724536 725260 16 16 0
720
0
388530 389131 13495052 13495624 41 41 0
234
1
1
1
1
1
1
1
1
1
1
1
1
5
1
1
1
1
1
1
1
1
1
1
1
1
1
1
1
2
-326
0
388587 388794 21952151 21951944 13 13 0
0
387668 389343 197446 195770 119 119 0
-104
28
-494
-1
-1
-1
-1
-1
-1
-1
-1
-1
-1
-1
-1
-1
-1
-1
-1
-1
-1
-1
-1
-1
-1
-1
-1
-1
-1
-1
-1
-1
-1
278
1
1
1
1
1
1
1
1
1
1
1
1
1
1
1
1
1
1
1
1
1
1
1
1
1
1
1
1
1
1
-678
0
388376 388725 195286 195606 35 35 0
-115
-1
80
1
1
1
1
1
1
1
1
1
1
1
1
1
1
1
1
1
1
1
1
1
1
1
1
1
1
1
1
1
1
0
388620 388808 21458550 21458358 13 13 0
-42
-121
-1
-1
0
388651 388793 18438982 18439125 4 4 0
-11
0
388651 389258 18439767 18439160 7 7 0
-11
137
0
388651 388784 21872666 21872800 4 4 0
-11
0
388684 390321 13496659 13495052 76 76 0
233
1
1
1
1
1
1
1
1
1
1
1
1
1
1
1
1
1
1
1
1
1
1
1
1
1
1
1
1
1
1
-1090
27
-16
0
388684 388998 195286 195602 27 27 0
-121
-1
138
-28
0
388741 388948 21952151 21951944 13 13 0
0
388530 388879 195286 195606 35 35 0
-115
-1
80
1
1
1
1
1
1
1
1
1
1
1
1
1
1
1
1
1
1
1
1
1
1
1
1
1
1
1
1
1
1
0
388774 388962 21458550 21458358 13 13 0
-42
-121
-1
-1
0
388805 388947 18438982 18439125 4 4 0
-11
0
388805 388938 21872666 21872800 4 4 0
-11
0
388838 389152 195286 195602 27 27 0
-121
-1
138
-28
0
388838 389388 732713 732192 41 41 0
-121
114
1
1
1
1
1
1
1
1
1
1
1
1
5
1
1
1
1
1
1
1
1
1
1
1
1
1
1
1
2
0
388895 389102 21952151 21951944 13 13 0
0
388684 389033 195286 195606 35 35 0
-115
-1
80
1
1
1
1
1
1
1
1
1
1
1
1
1
1
1
1
1
1
1
1
1
1
1
1
1
1
1
1
1
1
0
388700 389285 13495068 13495624 36 36 0
178
1
1
1
1
1
1
1
1
1
1
1
1
1
1
1
1
1
1
1
1
1
1
1
1
1
1
1
1
1
1
-51
-320
0
388897 389378 725180 725662 11 11 0
-216
0
388928 389116 21458550 21458358 13 13 0
-42
-121
-1
-1
0
388959 389388 18439767 18439338 8 8 0
-11
137
0
388959 389092 21872666 21872800 4 4 0
-11
0
388959 389101 18438982 18439125 4 4 0
-11
0
388992 389337 195286 195639 37 37 0
-121
-1
138
-28
-31
-4
-1
-1
-1
-2
0
388992 389388 13495052 13495418 39 39 0
234
1
1
1
1
1
1
1
1
1
1
1
1
5
1
1
1
1
1
1
1
1
1
1
1
1
1
1
1
2
0
388992 389388 724536 724932 4 4 0
0
389049 389256 21952151 21951944 13 13 0
0
389051 389388 725180 725518 5 5 0
-216
0
388838 389388 197446 196927 35 35 0
194
1
1
1
1
1
1
1
1
1
1
1
1
1
1
1
1
1
1
1
1
1
1
1
1
1
1
1
1
1
1
0
388731 389378 725322 725939 40 40 0
-68
234
1
1
1
1
1
1
1
1
1
1
1
1
1
1
1
1
1
1
1
1
1
1
1
1
1
1
1
1
1
1
0
389082 389270 21458550 21458358 13 13 0
-42
-121
-1
-1
0
389113 389246 21872666 21872800 4 4 0
-11
0
389113 389255 18438982 18439125 4 4 0
-11
0
389146 389378 195286 195520 11 11 0
-121
-1
0
389203 389380 21952151 21951974 10 10 0
0
388731 389385 725477 726069 64 64 0
147
1
1
1
1
1
1
1
1
1
1
1
1
1
1
1
1
1
1
1
1
1
1
1
1
1
1
1
1
1
1
278
1
1
1
1
1
1
1
1
1
1
1
1
1
1
1
1
1
1
1
1
1
1
1
1
1
1
1
1
1
1
0
388253 389388 197446 196342 68 68 0
-104
28
802
1
1
1
1
1
1
1
1
1
1
1
1
1
1
1
1
1
1
1
1
1
1
1
1
1
1
1
1
1
1
0
389236 389388 21458550 21458397 11 11 0
-42
0
389267 389388 21872666 21872788 5 5 0
-11
0
389267 389388 18438982 18439104 5 5 0
-11
0
389300 389388 195286 195374 3 3 0
0
389750 389985 724829 724595 5 5 0
9
0
389750 389890 197307 197446 5 5 0
9
0
389750 390303 725846 725293 5 5 0
9
-449
0
389750 390303 731833 732416 34 34 0
9
-216
-1
-1
-1
-1
-1
-1
-1
-1
-1
-1
-1
-1
-1
-1
-1
-1
-1
-1
-1
-1
-1
-1
-1
-1
-1
-1
-1
-1
-1
-1
0
389750 390200 18439287 18439767 39 39 0
9
-214
-1
-1
-1
-1
-1
-1
-1
-1
-1
-1
-1
-1
-1
-1
-1
-1
-1
-1
-1
-1
-1
-1
-1
-1
-1
-1
-1
-1
-1
-1
83
-134
0
389750 390321 725137 724536 37 37 0
9
-216
-1
-1
-1
-1
-1
-1
-1
-1
-1
-1
-1
-1
-1
-1
-1
-1
-1
-1
-1
-1
-1
-1
-1
-1
-1
-1
-1
-1
-1
-1
0
389750 390167 197030 197446 6 6 0
9
0
389750 390321 13496089 13496659 38 38 0
9
-278
27
0
389750 390167 732295 732713 8 8 0
9
-172
-124
0
389750 390753 196291 197292 40 40 0
9
757
-107
27
0
389750 390753 196137 197169 71 71 0
9
-278
27
453
-45
-1
-1
-1
-1
-1
-1
-1
-1
-1
-1
-1
-1
-1
-1
-1
-1
-1
-1
-1
-1
-1
-1
-1
-1
-1
-1
-1
-1
-1
-1
0
389750 390521 195983 196752 66 66 0
9
-216
-1
-1
-1
-1
-1
-1
-1
-1
-1
-1
-1
-1
-1
-1
-1
-1
-1
-1
-1
-1
-1
-1
-1
-1
-1
-1
-1
-1
-1
-1
270
1
1
1
1
1
1
1
1
1
1
1
1
1
1
1
1
1
1
1
1
1
1
1
1
1
1
1
1
1
1
236
0
389766 389926 21458358 21458522 7 7 0
-28
-1
-1
-121
0
389750 390632 725415 724533 22 22 0
9
-12
746
-103
0
389750 389890 195427 195286 7 7 0
9
-12
-1
0
389778 390354 18439160 18439767 39 39 0
-197
-1
-1
-1
-1
-1
-1
-1
-1
-1
-1
-1
-1
-1
-1
-1
-1
-1
-1
-1
-1
-1
-1
-1
-1
-1
-1
-1
-1
-1
-1
235
-134
0
389781 389923 18439125 18438982 5 5 0
-131
0
389785 390753 195770 196707 44 44 0
113
3
1
1
2
1
5
1
1
1
2
1
1
1
1
1
1
1
1
1
1
1
1
1
1
1
1
1
1
1
581
0
389790 389923 21872800 21872666 5 5 0
-120
0
389802 390475 13495986 13496659 70 70 0
-173
-1
-1
-1
-1
-1
-1
-1
-1
-1
-1
-1
-1
-1
-1
-1
-1
-1
-1
-1
-1
-1
-1
-1
-1
-1
-1
-1
-1
-1
-1
239
1
1
1
1
1
1
1
1
1
1
1
1
1
1
1
1
1
1
1
1
1
1
1
1
1
1
1
1
1
1
0
389805 390305 726069 725569 12 12 0
0
389780 389957 21951944 21952121 11 11 0
0
389750 389985 195581 195345 26 26 0
36
-145
-1
0
389849 390167 195606 195286 4 4 0
-205
-1
0
389849 391252 731777 733212 33 33 0
-126
-1
-1
-1
-1
-1
-1
-1
-1
-1
-1
-1
-1
-1
-1
-1
-1
-1
-1
-1
-1
-1
-1
-1
-1
-1
-1
-1
-1
-1
-1
-666
0
389905 390508 18439163 18439767 20 20 0
-5
454
-134
0
389750 391256 196445 197948 40 40 0
9
124
-27
607
552
0
389903 390046 21872810 21872666 16 16 0
-130
0
389914 390110 21951955 21952151 19 19 0
0
389916 390049 21458388 21458522 14 14 0
-121
0
389905 390046 18439125 18438982 17 17 0
-5
-126
0
390028 390599 13495624 13495052 40 40 0
-9
-326
107
-27
16
0
390043 390203 21458358 21458522 6 6 0
-30
-1
-1
-119
0
390055 390571 18439160 18439674 5 5 0
462
1
0
390058 390200 18439125 18438982 4 4 0
-131
0
390067 390200 21872800 21872666 4 4 0
-120
0
390079 391252 13495986 13497157 5 5 0
437
-249
225
83
0
390057 390264 21951944 21952151 13 13 0
0
389750 390753 726000 724998 62 62 0
36
-251
27
-299
155
0
390007 390321 195602 195286 27 27 0
-30
27
-145
-1
0
390126 390475 195606 195286 35 35 0
126
1
1
1
1
1
1
1
1
1
1
1
1
1
1
1
1
1
1
1
1
1
1
1
1
1
1
1
1
1
1
-74
-1
0
390182 391252 13495624 13494553 5 5 0
-9
-968
73
0
390197 390357 21458358 21458522 6 6 0
-30
-1
-1
-119
0
390212 390354 18439125 18438982 4 4 0
-131
0
390221 390354 21872800 21872666 4 4 0
-120
0
390236 390694 726069 725612 36 36 0
232
-27
16
0
390211 390418 21951944 21952151 13 13 0
0
390351 390511 21458358 21458522 6 6 0
-30
-1
-1
-119
0
390366 390508 18439125 18438982 4 4 0
-131
0
390375 390508 21872800 21872666 4 4 0
-120
0
390390 390753 726069 725707 4 4 0
126
0
390365 390543 21951944 21952121 11 11 0
145
0
390315 390632 195602 195283 39 39 0
-30
27
-146
-103
0
390434 391252 195606 194787 4 4 0
82
-124
-1
0
390488 390612 21872810 21872687 13 13 0
22
0
390303 390753 725170 724690 39 39 0
-212
-1
-1
-1
-1
-1
-1
-1
-1
-1
-1
-1
-1
-1
-1
-1
-1
-1
-1
-1
-1
-5
-4
-1
-1
-1
-1
-1
-1
-1
0
390303 391253 725016 724036 37 37 0
-212
-1
-1
-1
-1
-1
-1
-1
-1
-1
-1
-1
-1
-1
-1
-1
-1
-1
-1
-1
-1
-5
-4
-1
-1
-1
-1
-1
-1
-1
0
390490 390632 18439125 18438982 18 18 0
-5
16
-111
0
390055 390632 18439160 18439767 41 41 0
-463
-1
-1
-1
-1
-1
-1
-1
-1
-1
-1
-1
-1
-1
-1
-1
-5
-1
-1
-1
-1
-1
-1
-1
-1
-1
-1
-1
-1
-100
0
390521 390635 21458407 21458522 9 9 0
-102
0
390363 390753 18439160 18439580 40 40 0
-152
-1
-1
-1
-1
-1
-1
-1
-1
-1
-1
-1
-1
-1
-1
-1
-1
-1
-1
-1
-1
-5
-4
-1
-1
-1
-1
-1
-1
-1
0
390499 391147 21951955 21952523 116 116 0
20
174
1
1
1
1
1
1
1
1
1
1
1
1
1
1
1
1
1
1
1
1
1
1
4
1
1
1
1
1
1
1
1
1
1
1
1
1
1
3
1
7
1
1
1
4
1
1
1
2
1
1
1
1
1
1
1
1
1
1
1
4
65
1
108
75
1
1
1
4
1
1
1
1
1
25
1
1
1
1
0
390209 391252 18439160 18440264 73 73 0
301
-43
-1
-1
-1
-1
-1
-1
-1
-1
-1
-1
-1
-1
-1
-1
-1
-1
-1
-1
-1
-1
-1
-1
-1
-1
-1
-1
-1
-1
-1
-1
89
-104
-1
-1
-1
-1
-1
-1
-1
-1
-1
-1
-1
-1
-1
-1
-1
-1
-1
-1
-1
-1
-1
-1
-1
-1
-1
-1
-1
-1
-1
-1
-20
0
390629 391252 21458358 21459030 93 93 0
-30
-1
-1
-86
-1
-1
-1
-1
-1
-1
-1
-1
-1
-1
-1
-1
-1
-1
-1
-1
-1
-1
-1
-1
-1
-1
-1
-1
-1
-1
-1
-1
-1
-1
-1
-1
-1
-1
-1
-1
-1
-1
-1
-1
-1
-1
-1
-1
-1
-1
-1
-1
-1
-1
-1
-1
-1
-1
-1
-1
-1
-1
-1
-1
-1
-21
70
1
1
7
152
39
1
1
1
1
1
1
1
1
1
28
1
0
390644 391252 18439125 18438485 40 40 0
-101
-1
-1
-1
-1
-1
-1
-1
-1
-1
-1
-1
-1
-1
-1
-1
-1
-1
-1
-1
-1
-1
-1
-1
-1
-1
-1
-1
-1
-1
-1
-20
0
390612 391252 21872810 21872182 45 45 0
-152
72
234
1
22
1
1
1
1
1
1
1
1
1
0
390980 391252 22008646 22008373 25 25 0
86
1
-91
-1
-1
0
391253 407264 328673 344642 100 100 0
2035
1
1
1
1
1
1
1
1
1
1
-2412
-1
-647
-1
143
1
1
-1851
-1667
-1442
-232
4422
662
117
1
1
1
1
1
1
1
1
1
1
1
1
1
1
1
1
1
1
1
1
1
1
1
1
1
1
1
1
1
1
1
1
73
0
407260 407812 7945000 7945554 2 2 0
-173
-1
0
407262 407352 8746107 8746017 0 0 0
0
407263 408412 19960932 19962083 2 2 0
-904
-186
0
407263 407812 20059450 20059999 1 1 0
0
407263 407812 2949934 2949386 2 2 0
486
0
407263 407350 4008910 4008823 0 0 0
0
407263 407352 11061264 11061353 0 0 0
0
407804 408412 2948420 2947811 4 4 0
-6
524
-19
0
407804 408412 20060966 20061574 5 5 0
-6
523
1
-19
0
408002 408419 7945954 7946369 6 6 0
164
15
152
-19
0
408323 408412 8746007 8745918 0 0 0
0
408323 408415 4008812 4008719 1 1 0
-29
0
408323 408418 11061363 11061459 2 2 0
-29
0
408411 442151 344641 378405 281 281 0
467
-14
-796
-1
-1
-1
-1
-1
-1
-1
-1
-1
-1
-1
-1
-1
-1
1733
535
-3686
-1
-1
-1
-1
-1
-1
-1
-1
-1
-1
-2
1350
1
1
1
3
2
1899
1
1
1
1
1
1
1
1
1
1
1
1
1
1
1
1
1
1
1
1
1
1
1
1110
789
1
1
1
7
1
1
2625
-165
-1226
-1
-1
-1
-1
-1
-1
-1
-1
-1
-1
-1
-1
-1
-1
-1
-1
-1
2180
1
1
1
1
1
1
-1414
-1
-1
-1
-1
-1
-1
-1
-1
-1
-1
-1
-1
-1
-450
-1
-1
-1
-1
-1
-1
-1
-1
-1
-1
-1
-1
-1
-1
-1
-1
-629
-1824
1241
1
1
1
1
1
1
1
1
1
-1040
-1
-323
1332
-990
0
442149 448214 19462750 19456691 21 21 0
-601
141
1
1
1
260
1
1
1
-2535
0
442150 442580 6141972 6141542 2 2 0
0
442150 448294 15550403 15544275 24 24 0
980
1
1
1
1
1
1
1
1
1
1
1
1
1
1
1
0
442150 442849 3928093 3928798 28 28 0
24
1
439
-52
-1
-2
-1
-1
-1
-4
-1
-1
-1
-1
-1
6
58
-14
8
7
11
-73
0
442151 442578 3935883 3936245 77 77 0
58
5
1
7
-46
20
-26
18
-4
22
1
1
1
1
1
1
1
1
1
1
1
1
1
1
1
1
1
1
1
1
1
1
1
1
1
1
1
1
1
1
1
1
1
1
1
1
1
1
1
1
1
1
1
1
1
1
1
1
1
1
1
1
1
1
1
1
1
61
17
9
45
0
442151 448294 523538 517379 57 57 0
-515
-1
-3
-1
-1
-1
-3
-1
-1
-1
-1
-1
-81
384
1
1
1
1
1
1
1
1
1
1
-61
-99
-1
-1
-1
-1
-1
-1
-1
-1
-1
-1
-1
-2729
0
442151 442578 15541734 15541307 3 3 0
0
442151 442578 20120180 20119753 3 3 0
0
442151 442579 12733830 12734259 5 5 0
-380
0
442151 442578 22037151 22036724 4 4 0
0
442151 448294 22045822 22039693 72 72 0
-599
393
1
1
1
1
1
1
1
1
1
1
1
1
1
1
-66
-1
-1
-1
-1
-1
-1
-1
-1
-1
-1
-1
-1
-1
-1
-1
-1
-1
-1
-1
-1
-1
-1
-1
20
1
1
1
1
1
1
1
1
1
1
1
1
1
1
1
1
1
1
1
1
1
1
1
0
442151 442579 19455105 19454677 2 2 0
0
442151 448294 16958804 16952677 31 31 0
-599
141
1
1
1
252
1
1
1
1
1
1
1
1
1
1
1
3404
0
442151 442578 16950146 16949719 1 1 0
0
442151 448294 19644509 19650637 72 72 0
468
-131
394
1
1
1
1
1
1
1
1
1
1
1
1
1
-66
-1
-1
-1
-1
-1
-1
-1
-1
-1
-1
-1
-1
-1
-1
-1
-1
-1
-1
-1
-1
-1
-1
-1
20
1
1
1
1
1
1
1
1
1
1
1
1
1
1
1
1
1
1
1
1
1
1
1
4605
0
442151 448294 20128857 20122723 15 15 0
-382
615
1
1
1
1
1
1
1
1
1
0
442151 442578 514838 514411 2 2 0
0
442151 442580 19653179 19653608 4 4 0
0
442151 442578 2659278 2659705 6 6 0
0
442151 448294 15677291 15683406 110 110 0
-515
-1
-2
-1
-1
-1
-4
-1
-1
-1
-1
-1
474
1
1
1
1
1
1
1
1
1
1
1
1
1
-66
-1
-1
-1
-1
-1
-1
-1
-1
-1
-1
-1
-1
-1
-1
-1
-1
-1
-1
-1
-1
-1
-1
-1
20
1
1
1
1
1
1
1
1
1
1
1
1
1
1
1
1
1
1
1
1
1
1
1
2336
1
1
1
1
1
1
1
1
1
1
1
1
1
1
1
1
1
1
1
1
1
1
1
1
1
0
442151 448294 19680544 19686688 6 6 0
-1006
0
442151 448294 12725192 12731291 54 54 0
-380
614
1
1
1
1
1
1
1
1
1
1
1
1
66
1
1
1
1
1
1
1
1
1
1
1
1
1
1
1
1
1
1
1
1
1
1
1
431
117
2714
134
7
178
949
94
0
442151 442578 17968116 17968543 3 3 0
0
442151 442584 15114486 15114919 3 3 0
0
442151 442694 2650542 2651077 17 17 0
-21
103
73
86
86
20
55
25
57
8
0
442151 442578 15685948 15686375 2 2 0
0
442151 442578 19689219 19689646 2 2 0
0
442603 448294 2651077 2656739 97 97 0
-60
-88
15
5
372
1
1
1
1
1
1
1
1
1
1
1
1
1
1
1
-66
-1
-1
-1
-1
-1
-1
-1
-1
-1
-1
-1
-1
-1
-1
-1
-1
-1
-1
-1
-1
-1
-1
-1
20
1
1
10
1
3
4
1
1
6
1
1
1
1
13
8
1
1
6
1
2
5
116
258
104
-22
-1
-1
243
129
181
119
225
1
572
33
717
35
102
396
4
69
351
0
442798 448294 3928799 3934341 91 91 0
25
234
-33
-1
-24
-9
-37
-1
-1
-1
-1
-1
-1
-1
-1
-1
-1
-1
-1
-1
-1
-1
-1
-1
-1
-1
-1
-1
-1
-1
-1
-1
-1
-1
-1
-1
-1
-1
-1
-1
-1
-1
-1
-1
-1
-1
-1
-1
-1
-1
-1
-1
-1
-1
10
-141
-1
-1
27
-8
-1
-1
-1
45
291
-990
-1
197
-50
-1
-1
-3
366
133
-67
220
1
304
26
353
248
162
55
180
842
258
0
448292 451090 12731452 12734258 26 26 0
1025
190
-906
-1
-1
-1
-1
-1
-1
-1
-1
-1
-1
-1
74
157
-399
34
0
448292 451090 15683567 15686375 20 20 0
-2121
-1
-1
-1
-1
-1
-1
-1
-1
-1
-1
-1
230
433
0
448292 451090 22039532 22036724 22 22 0
-2121
-1
-1
-1
-1
-1
-1
-1
-1
-1
-1
-1
230
433
0
448292 451090 19686849 19689646 9 9 0
2783
0
448292 451090 16952516 16949719 9 9 0
2783
0
448292 451090 517218 514411 21 21 0
287
-1834
-1
-1
-1
-1
-1
-1
-1
-1
-1
-1
-1
230
433
0
448292 451090 15544114 15541307 20 20 0
-2121
-1
-1
-1
-1
-1
-1
-1
-1
-1
-1
-1
41
190
432
0
448292 451090 19650798 19653606 21 21 0
-2121
-1
-1
-1
-1
-1
-1
-1
-1
-1
-1
-1
230
434
0
448292 451090 2656900 2659705 27 27 0
416
696
1
-1008
-1
-1
-1
-1
-1
-1
-1
-1
-1
-1
-1
230
434
0
448292 451090 20122562 20119753 20 20 0
-2121
-1
-1
-1
-1
-1
-1
-1
-1
-1
-1
-1
663
0
448296 449022 3934526 3935242 12 12 0
55
39
9
1
29
127
24
1
70
360
0
449084 451090 19456694 19454678 19 19 0
-1329
-1
-1
-1
-1
-1
-1
-1
-1
-1
-1
-1
230
433
0
450031 451092 3935243 3936247 112 112 0
147
1
7
-5
4
-33
-1
-1
-1
-1
-1
180
-6
-1
-1
-1
-1
-1
-1
-1
-1
-1
-1
-16
48
18
18
8
125
77
5
1
7
-46
20
-26
18
-4
22
1
1
1
1
1
1
1
1
1
1
1
1
1
1
1
1
1
1
1
1
1
1
1
1
1
1
1
1
1
1
1
1
1
1
1
1
1
1
1
1
1
1
1
1
1
1
1
1
1
1
1
1
1
1
1
1
1
61
17
9
45
20
0
450662 451090 17968116 17968543 5 5 0
413
0
450662 451090 22045822 22045395 6 6 0
413
0
450662 451090 16958804 16958377 3 3 0
413
0
450662 451090 15550402 15549975 5 5 0
413
0
450662 451090 20128857 20128429 5 5 0
-382
32
0
450662 451090 523538 523111 4 4 0
413
0
450662 451090 19680544 19680971 3 3 0
413
0
450662 451090 15677291 15677718 4 4 0
413
0
450662 451090 19462748 19462321 4 4 0
413
0
450662 451090 3928094 3928519 7 7 0
23
1
389
0
450662 451090 15114486 15114913 4 4 0
413
0
450662 451090 12725192 12725620 7 7 0
-380
34
0
450662 451090 19644509 19644936 5 5 0
413
0
450662 451090 6141971 6141544 4 4 0
413
0
450662 451090 2650542 2650965 13 13 0
-21
103
73
86
86
20
26
0
451091 456631 378400 383908 95 95 0
2693
1
1
1
2
1
-452
520
1
11
-53
-1
272
-41
-1
-1
-1
-31
-93
226
1
1
1
1
1
1
1
1
1
1
1
1
1
1
1
1
1
1
1
1
1
1
1
1
1
1
1
1
1
1
1
-354
-629
60
0
454743 456631 383047 384959 46 46 0
-19
-1
-11
-1
-26
-1
-1
-1
-1
-1
-2
-1
-1
-1
-2
-28
-1
272
-18
-146
-193
-419
-661
-1
-1
-1
0
454743 456631 389981 391899 68 68 0
-19
-1
-10
-1
-27
-1
-1
-1
-1
-1
-2
-1
-1
-1
-2
-28
-1
272
-18
-146
-226
-1
-1
-1
-31
284
-35
-1
-1
-1
31
-319
-1
-1
-1
-31
-287
60
0
454798 456631 386587 388400 74 74 0
-28
272
-41
-1
-1
-1
-31
-93
-193
10
-24
-1
-1
-1
-31
-283
64
322
1
1
1
1
1
1
1
1
1
1
1
1
1
1
1
1
1
1
1
1
1
1
1
1
1
1
1
1
1
1
4
-344
0
454798 456631 825911 827745 57 57 0
-317
-146
532
-11
62
-635
63
0
454743 456631 388236 390145 45 45 0
-19
-1
-11
-1
-26
-1
-1
-1
-1
-1
-2
-1
-1
-1
-2
-28
-1
272
-18
-146
-193
-419
-691
0
454798 456631 826260 828093 60 60 0
298
-19
-146
604
-290
408
0
454798 456631 385570 387385 72 72 0
-28
-290
-146
198
28
1
1
1
1
1
1
1
1
1
1
1
1
1
1
1
1
1
1
1
1
1
1
1
1
1
1
1
1
1
1
1
-317
-1
-1
-1
326
-24
-1
-1
-1
-31
-287
9
-24
-1
-1
-1
0
454798 454896 392509 392608 2 2 0
-28
0
454798 456631 827653 829487 58 58 0
298
-19
-146
604
-290
-346
63
0
454798 454962 829395 829559 1 1 0
0
454743 456631 384094 386012 65 65 0
-19
-1
-11
-1
-26
-1
-1
-1
-1
-1
-2
-1
-1
-1
-2
-28
-1
272
-18
-146
-226
-1
-1
-1
-31
284
-35
-1
-1
-1
31
-286
10
-24
-1
-1
-1
-31
-287
60
0
454743 455239 392085 392603 31 31 0
-19
-1
-11
-1
-26
-1
-1
-1
-1
-1
-2
-1
-1
-1
-2
-21
-1
-320
-1
-1
-1
-31
0
454798 456631 384866 386680 74 74 0
-28
272
-41
-1
-1
-1
-123
-193
10
-24
-1
-1
-1
-31
-283
64
294
28
1
1
1
1
1
1
1
1
1
1
1
1
1
1
1
1
1
1
1
1
1
1
1
1
1
1
1
1
1
1
4
-314
-1
-1
-1
0
454798 531901 390753 467906 494 494 0
-28
272
-41
-1
-1
-1
-123
-226
-1
-1
-1
-31
-287
60
-351
-1
-320
-1
-1
-1
698
1
1
1
-167
-1
-1
-1
-1
-1
-1
-1
-1
-1
-1
-1
-1
133
32
1
7516
-3043
-1
-3
-2
-47
-1040
-1582
-1
-1
-1
-1
-1
-1
-334
-1401
-1
468
1
1
1
1
1
1
1
1
1
1
1
1
1
1
1570
1
1
1
1
1
1
1
1
1
1
1
1
1
1
1
1
1
1
1
1
4
388
-1812
-1
-1
-1
-1
-1
-1
-1
-1
-1
-1
-1
-1
-1
-1
-1
-4
-1
-1361
-1
-1
-1
-1
-1
-1
-1
-1
-1
-1
-1
-1
-1
-1
-1
-1
3846
-44
-1005
-1
-1
-1
-2
1302
1
1
1
1
1
1
1
1
1
1
1
1
1
-493
-67
-37
-1
-1
-1
-1
-1
-1
-1
-1
-1
-2115
-1
-1
-1
516
1
1
1
1
1
1
1
3
-1308
-1
-1
-4101
-1
-1
-1
-1
-1
-3592
158
7703
1
-67
-1018
-3203
-2777
-1
-1
-2
-1
-1
-1
-1
-5787
-1
397
1
-14
-1
-1
-1
-1
608
841
1
1
1
1
1
1
1
1
-866
-343
-1
2574
-1927
-1
1332
1
1
1
1
-34
56
-3046
-213
-1880
-354
-1
-1
0
454743 456631 389283 391197 62 62 0
-19
-1
-11
-1
-26
-1
-1
-1
-1
-1
-2
-1
-1
-1
-2
-28
-1
272
-18
-146
-256
-1
346
-322
-1
-1
-1
-31
295
-24
-1
-1
-1
31
0
454798 455309 829046 829559 12 12 0
-317
-142
0
454746 456631 826541 828441 79 79 0
-16
-11
-1
-1
-26
-1
-1
-1
-1
-1
-2
-1
-1
-1
-2
298
-19
-146
-542
69
691
0
454746 456631 826889 828789 81 81 0
-16
-11
-1
-1
-26
-1
-1
-1
-1
-1
-2
-1
-1
-1
-2
298
-19
-146
-197
408
697
0
454746 456006 828282 829559 57 57 0
-16
-11
-1
-1
-26
-1
-1
-1
-1
-1
-2
-1
-1
-1
-2
298
-19
-146
-197
-346
69
0
454746 456631 827237 829138 77 77 0
-16
-11
-1
-1
-26
-1
-1
-1
-1
-1
-2
-1
-1
-1
-2
-317
-146
532
-11
62
-635
63
0
454746 456354 827934 829559 67 67 0
-16
-11
-1
-1
-26
-1
-1
-1
-1
-1
-2
-1
-1
-1
-2
298
-19
-146
-542
69
-284
0
454743 456631 383397 385310 64 64 0
-19
-1
-10
-1
-27
-1
-1
-1
-1
-1
-2
-1
-1
-1
-2
-317
-146
-256
-1
346
-322
-1
-1
-1
-31
295
-24
-1
-1
-1
31
0
454743 456631 389633 391550 61 61 0
-19
-1
-10
-1
-27
-1
-1
-1
-1
-1
-2
-1
-1
-1
-2
307
-10
-54
-1
-93
-574
-1
-1
-1
326
-24
-1
-1
-1
-349
-1
-1
-1
0
454743 456631 388934 390846 49 49 0
-18
-1
-1
-12
-1
-26
-1
-1
-1
-1
-1
-2
-1
-1
-1
-2
-370
-1
-93
-611
-661
-1
-1
-1
0
454743 456631 384444 386327 96 96 0
-19
-1
-10
-1
-27
-1
-1
-1
-1
-1
-2
-1
-1
-1
-2
-340
-1
-1
-1
-31
-93
202
-24
-1
-1
-1
-349
-1
-1
-1
-317
341
41
1
1
1
1
1
1
1
1
1
1
1
1
1
1
1
1
1
1
1
1
1
1
1
1
1
1
1
1
1
1
1
1
0
454743 456631 388586 390493 55 55 0
-19
-1
-10
-1
-27
-1
-1
-1
-1
-1
-2
-1
-1
-1
-2
-317
-142
-260
-1
346
-352
-1
346
0
454743 456631 383745 385663 60 60 0
-18
-1
-1
-12
-1
-26
-1
-1
-1
-1
-1
-2
-1
-1
-1
-2
-370
-1
-93
-574
-1
-1
-1
326
-24
-1
-1
-1
-349
-1
-1
-1
0
454743 456631 390331 392249 62 62 0
-19
-1
-10
-1
-27
-1
-1
-1
-1
-1
-2
-1
-1
-1
-2
-340
-1
-1
-1
-31
-93
202
-24
-1
-1
-1
-349
-1
-1
-1
-321
-405
0
454821 456631 387981 389795 33 33 0
-347
-1
-93
-538
64
-352
-1
346
0
454821 456631 382792 384606 32 32 0
-347
-1
-93
-538
64
-352
-1
346
0
454821 456631 386258 388050 76 76 0
-317
-1
-1
-1
-31
-93
202
-24
-1
-1
-1
-31
-283
13
-24
-1
-1
-1
-317
382
1
1
1
1
1
1
1
1
1
1
1
1
1
1
1
1
1
1
1
1
1
1
1
1
1
1
1
1
1
1
1
1
0
455124 456631 825889 827396 50 50 0
-136
-197
408
697
0
531928 574040 472266 514410 279 279 0
31
-72
-1
-1
-1
-1
-1
-1
-1
-1
-1
-1
-1
-5789
-1
-1
-1
-1
-1
-1203
-1
379
1
-2337
-1
-1
-1
-1
-1
-3
-1
-1
-1
-1
-1
-1
-1
-1
-1
-1
-1
-1
-1
-1
-1
-7027
21
1
1
1
1
1
1
1052
6952
1
1188
-204
-1
-1
-1
-3
1210
1
1
1
1
1
1
1
1
1
1
1
1606
1
527
-1071
-156
-1
372
1
1
-1600
-1
43
2
1
41
1
4
-981
-1
-306
-1
-1
-1
-1
-1
-1
-1
-1
-1
-1
-1
-1
-1
-194
2748
-2071
0
574035 580663 523538 530182 186 186 0
312
1
1
1
-872
-1
-1
-1
-1
-1
-1
56
1
1
1
1
1
1
1
1
1
1
1
-123
-1
-1
-1
-1
-1
-521
-1
-1
-1
-1
-1
251
-87
-13
-283
-1
-1
-1
-1
-1
-1
-1
-1
-1
-1
-1
-1
-1
-284
-1
-1
-1
-1
-1
-1
-1
-1
-1
-15
-145
-1
-1
-1
25
1
1
1
1
1
1
1
1
1
1
1
1
1
-1198
202
1
1
1
1
1
1
-1647
-1
-1
-232
122
0
580677 615728 530690 565740 366 366 0
969
84
1230
412
1
1
730
1
1
1
2666
1
1
1
1
1
1304
-415
-1
-1
1262
1
1
1
1
1
1
1
1
1
3
1
-644
-1
-1
-1
-369
-4
-498
-519
-1
1821
1
1
1
1
1
1
1
1
1
1
1
1
1
-322
-1
-1
-1
-1
-1
-864
-1
-1
-1
-1
-1
-1
-1
-1
-4
386
-2280
-3
-5
-209
-422
-1
-692
-1024
827
1
97
1
-58
126
-3828
834
1
1
1
1
1
1
1
1
1
1
1
1
1
1
1
-150
-1
-911
-1
-20
-1
-884
304
-1353
-1
-1
1129
-924
-1
-1
-1
-44
-1
-1
-1
-473
-1
-1
-1
-1
-1
-1
-1
-1
-1
0
615897 717094 565740 666810 1306 1306 0
-33
-711
-1
-1
-1
-1
-2
-1
-633
-1
-1
-1
-222
-1
157
1
1
1
1
1
1
1408
10
1
1
1
1
1
1
1
1
1
1
1
1
1
235
2
-830
-1
-1
-1
-1
-1
-1
-1
-141
-1
-1
-1
-1
-3
-1
-645
342
1
1
1
1
1
1
1
1
740
1
1127
-124
-1
-1
-1
-173
-1
-1
1444
1
1
1
1
1
4553
575
5533
1
1
1
1
1
1
4
1
1
1
1
-107
-1
-1
2704
2123
-1620
-1
-1
-1
-1174
-1
-1
-1
-1
-1
-1
-1
-1
-1
-1
-1
-1
-1
-1
-1
-1
-1
-1
-272
-1
4919
-318
39
1
1
-362
-1
-1
-1
-1
-1
-1
-1
-1
-1
-1
-1
-1
-1
-1
-1
-1
-1
-1
-1
-1
2473
1
1
1
1
1
1
1
1
1
1
1
1
1
1
1
1
1
1
1
1
2
1
1
1
1
1
1
1
1
-1748
-1
-2
118
1
1
1
1
1
1
1
1
1
-512
4003
1
1
1
1
1
1
1
1
1
2
4891
1509
-2489
15
1
1
1
2
1
6
1
1
1
1
6
2
-2637
96
1
1
1
1
1
1
1
1
1
1
1
1
1
1
1
1
1
1
1
1
-21
712
1
1
1
1
1
-1280
394
1
1
1
1
1
1
1
-126
-1
414
1
1
-1114
-430
-1
-1
-1
-1
-1
-1
-1
-1
-1
-1
-1
-1962
-605
-1
-1
-1
-3
-1
-1
-1
-2
780
308
1
-354
-2
-1
-1
392
1
1
6004
1821
1
1
1
1
1
1
1
1
1
1
1
1
1
1
1
1
1
-1458
-1
-1
-1
-3
-1
-1
-1
3233
-5615
-1
-1
-1
-1
-1
-1
-1
-1
-1
-1
-1
-1
-1
-530
1769
1612
357
-883
-1
-1
-1
-1
280
1
1
1
1
1
1
298
-362
668
1
1
1
1
1
1
1
1
1
1
1
14
-24
-1
-1
-1
833
124
-12
-1
-1
-1
-1
-1
-1
-17
-1
-1
-1
-1
-1
-1
-1
-1
1173
1
1
2
1
55
1
2
-26
-1
20
502
1
84
1733
1
1
1
1
-966
-1
-1
846
2
-119
-64
-1
-1
-1
-1
-1
-1
-1
1536
1
1
1
-60
-94
-1
-81
641
59
168
27
714
1
1
1
313
518
71
1
-847
1116
11
13
5
6
9
68
1
1
1
1
1
1
1
1
1
1
1
1
1
1
1
1
1
1
1
1
1
1
32
74
34
1
4
4
5
22
1
1
1
1
1
1
1
1
1
1
1
1
1
1
1
1
1
1
36
43
1
41
6
8
8
12
1
27
-26
22
25
7
-12
0
717784 774266 667506 724037 881 881 0
20
63
-42
192
-385
-1
-1
-1
-1
-1
-1
-1
-1
-1
-1
-1
-1
-1
-1
-1
-1
-1
-1
-1
-1
-1
-1
-1
-1
-1
-1
-1
-1
-1
-1
-1
-1
-1
-1
-1
-1
-1
-1
-1
-1
-1
-1
-1
-1
-1
-1
-1
-1
-1
-1
-1
-1
-1
-1
-1
-1
-1
-1
-1
-1
-1
-1
-1
-1
-1
-1
-1
-1
-1
-1
-423
-1
-1
1308
1
1
1
1
1
1
1
1
3
1
1
1
1
1
1
1
1
1
1
1
1
1
1
1
3
1
1
1
3
1
1
1
1
1
1
1
8
1
-62
-1
12
1
813
1
1
1
1
1
4
1
-286
-1
-1
-1
-1
-1
-1
-1
-433
-1
-1
-1
-1
-1
-1
-1
-1
-1
-1
-1
-1
-1
-1
-1
-61
203
1
1
1
1
1
1
1
1
-173
-301
-1
-1
-1
-1
-1
-1
-1
-1
-1
-1
-1
-1
-1
-1
-1
-1
-1
-1
-1
-1
-1
-1
-1
-1
-1
-1099
734
1
1
1
1
1
1
1
1
1
1
1
1
1
1365
1
1
106
1
1
1
1
1
1
1
1
5
2
1
947
1
1
1
1
4
1
1
1
1
1
1
1
2
1
1
1
1
6
1
1
-64
-1
-1
1835
1
1
980
1
1
1
1339
-6268
-2315
-1249
-1
-562
569
1
1
1
-373
-1472
-1
-2140
-1
-1
-1
-1
-1
-1220
-1
-1
-1
-785
-1
-1
-366
-4129
-546
-1
-1
-1
-1
-1
-1
1780
1187
1
1
1
1
1
1
1
1
1
1
1
1
1
1
1
1
1
1
1
1
1
1
1
1
1
1
1
1
1
1
1
1
1
1
1
1
1
1
1
1
1
1
1
1
1
1
1
1
1
1
1
1
1
1
1
1
1
-119
-1
-1
-1
-1
-1
-1
-1
-1
-1
-1
-1
-1
-1
-1
-1
-1
-1
-1
-1
-1
-1
-3
-69
-1
-1
-1
-1
-1
-1
-1
-1
-1
-1
-1
-1
-1
-1
-1
-1
-1
-1
271
-544
-1
761
24
-544
705
-73
-1343
-1
-1
-1
-1
-1
-1
-1
-1
-1
-1
-1
-1
-1
-1
-1
-1
-1
-1
-1
-1
-1
-1
-1
-1
-1
-1
-1
209
358
682
1
1
1
1197
-757
-1
-1
-1
-1
-1
-1
-1
942
315
778
1
1
1
1
1
1
1
1
1
1
1
1
1
-697
694
705
1
1
1
1
1
-67
308
1
48
-20
-1
-1
-1
-1
-1
-5
-1
-1
-1
-4
-1
-1
-1
-2
-1
780
1
-318
-1
-583
-1
530
4
10
2
86
1
2
-68
-1
-1
-1
-1
56
1
466
-1506
149
302
1
1
652
-226
-1
-1
-1
-1
-1
-1
-1
-1
-1
-1
-2
0
774257 782195 733213 741163 109 109 0
1936
1
1
1
1
1
1
1
1
-1836
-1
-1
-1
-1
-1
-1
-1
100
1
1
1
1
1
1
1
1
1
1
1
-137
-1
-1
-1
-1
-1
-1
-1
-1
-1
-1
441
-110
-589
-1
-1
210
438
-53
-1
-1
-1
-1
-1
-1
-5
-1
-1
-2
-1
-1
-1
-1
-6
-1
-1
427
1
172
16
1
0
782198 783486 741314 742602 9 9 0
653
510
-15
-1
0
783486 801721 742966 761161 202 202 0
-838
-1
-1
56
818
132
1
3
3345
1
1
-1691
-438
62
1
585
281
1
1
1
1
1
1
5
1
1
1
1
1
1
1
1
1
1
66
1060
501
1
410
1
1
1
1
1
1
1
1
1
1
-283
-19
-242
-1
271
1
1
1
1
8
1
1
1
1
926
-3703
-1
-1
-1
658
1
1
1
1
1
1
1
1
-1074
-1
-1
-1
-1
-1
-1
-1
-1
-3
-2
0
801723 815670 761323 775320 178 178 0
-152
5
-93
-1
-1
-1
-1
-1
-1
-1
215
568
-388
-1
-1
-1
-1
-1
-377
-1
-1
-1
-1
-1
-1413
-1
-1
295
1
1
1
1
65
1
1
1
1
1
1
1
1
860
-104
-1
-1
-1
-1
-1
-1
-1
-3
-1
-1
-1
-2
-1
160
-393
-1
-1
-1
-1
-1
-1
-1
-1
-1
-1
-1
-1
-1
-1
-1
-1
-1
-1
-1
-1
-1
-1
-1
-1
-1
-1
-1
-1712
2356
180
-3254
-1
-1
-215
0
815681 818182 774823 777258 87 87 0
2037
1
1
1
1
1
1
1
1
1
1
1
1
1
1
1
1
1
9
1
1
1
1
1
1
1
1
1
1
1
1
1
1
1
1
1
1
1
1
1
1
1
1
1
1
1
1
1
1
1
1
1
227
1
1
1
1
1
1
1
1
1
1
1
1
1
0
818304 829095 777258 787990 204 204 0
67
1
1
122
561
1
1
1
1
1
-1859
-1
-222
-1
2165
307
1
-1852
-1
-1
803
1
1
1
1
1
1
1
1
1
1
1
1
1
1
1
1
1
1
1
1
1
1
1
1
1
1
1
1
1
1
1
1
1
1
1
1
1
1
1
1
1
1
1
1
1
1
1
1
1
1
1
1
1
1
1
1
1
1
1
1
1
1
1
1
1
1
1
1
1
1
1
1
1
1
-1160
-1
-1
-1
-1
-1
-1
-1
20
-619
-1
-1
-1
-1
-1
-1
-1
-1
-1
-4
-2
-4
-1
-1
123
1
-248
-1
0
829082 862020 793026 825888 378 378 0
307
1
1
1
1
1
1
1
1
1
1
1
1
1
1
1
1
1
-51
-87
-1
-1
-1
-1
-1
905
1
-34
-1
-1
-1
-1
-1
-1
-1
-1
-1
-1
-1
-1
-1
-1
-1
-1
-1
-1
-1
-1
-1
-1
-1
-1
-1
-1
-1
-1
-1
-1
-1
-1
1432
1
1
1
1
1
1
-312
-1
-2697
-1
-1413
-1
-1
-1
-1
-1
-1
-1
-1
-1
-1
-1
-1
-1
-626
-1
67
1
1
1
1
1
1
1
85
1
1
1
1
1
1
1
1
1
1
1
1
1
1
6119
458
1
1
1
1
1
1
586
168
1
1
1
1
1
1
1
1
1
1
1
1
1
1
1
1
1
1
1
1
1
1
287
1
24
1
1
1
1
1
-23
-1
-1
-1
-1
-3744
10
1
1
1
1
614
1
1
1
2
5
1
1
1
1
1
3
7078
1
1
1
1
1
1
1
1
1
1
1
1
1
2242
1
1
1
1
1
1
1
2
1
1
1
49
1
1
1
1
1
4
1
1
0
862112 862540 388862 389292 31 31 0
-92
-1
0
862112 862784 387499 388245 109 109 0
-92
-1
-330
-1
-1
-1
-1
-1
-1
-1
-1
-1
-1
-1
-1
-1
-1
-1
-1
-1
-1
-1
-1
-1
-1
-1
-1
-1
-4
-1
-1
-1
-1
-1
-1
-1
-2
-1
-6
-1
-1
-1
-1
-1
-1
-1
-1
-1
-1
-1
-1
-1
-1
-1
-1
-1
-1
-1
-1
-1
-1
-1
-1
-1
-1
-1
-1
-1
-1
-1
-1
-1
-1
-1
0
862119 862417 829259 829559 24 24 0
-85
-1
0
862112 862541 382975 383407 31 31 0
-92
-72
-1
0
862112 862541 383325 383755 28 28 0
-92
0
862112 862540 383673 384103 30 30 0
-92
-1
0
862114 862784 382310 383056 110 110 0
5
-85
17
-25
-1
-1
-1
-28
-262
-1
-1
-1
-1
-1
-1
-1
-1
-1
-1
-1
-1
-1
-1
-1
-1
-1
-1
-1
-1
-1
-1
-1
-1
-1
-4
-1
-1
-1
-1
-1
-1
-1
-2
-1
-6
-1
-1
-1
-1
-1
-1
-1
-1
-1
-1
-1
-1
-1
-1
-1
-1
-1
-1
-1
-1
-1
-1
-1
-1
-1
-1
-1
-1
-1
-1
-1
-1
-1
-1
-1
0
862112 862541 384022 384454 31 31 0
-92
-72
-1
0
862112 862541 384372 384802 29 29 0
-92
0
862114 862346 392366 392603 27 27 0
5
-85
-42
-1
-1
-1
-28
0
862119 862545 828910 829338 23 23 0
-85
-1
0
862112 862545 392013 392449 34 34 0
-92
-69
-1
0
862119 862545 828562 828989 25 25 0
-91
0
862112 862541 391664 392095 28 28 0
-92
-1
0
862112 862545 828207 828641 27 27 0
-98
0
862112 862785 385777 386523 108 108 0
-92
-1
-330
-1
-1
-1
-1
-1
-1
-1
-1
-1
-1
-1
-1
-1
-1
-1
-1
-1
-1
-1
-1
-1
-1
-1
-1
-4
-1
-1
-1
-1
-1
-1
-1
-2
-1
-6
-1
-1
-1
-1
-1
-1
-1
-1
-1
-1
-1
-1
-1
-1
-1
-1
-1
-1
-1
-1
-1
-1
-1
-1
-1
-1
-1
-1
-1
-1
-1
-1
-1
-1
-1
0
862119 862545 827866 828293 26 26 0
-91
0
862119 862545 827517 827945 23 23 0
-85
-1
0
862112 862541 390259 390689 29 29 0
-92
0
862112 862541 387146 387581 35 35 0
-92
-42
-1
-1
-1
-28
0
862119 862545 827169 827596 25 25 0
-91
0
862112 862541 389909 390341 30 30 0
-92
-72
-1
0
862112 862541 388164 388596 31 31 0
-92
-72
-1
0
862112 862545 826814 827248 27 27 0
-98
0
862112 862540 389561 389990 28 28 0
-92
0
862119 862545 826473 826900 26 26 0
-91
0
862112 862541 389211 389643 31 31 0
-92
-72
-1
0
862112 862541 388514 388944 28 28 0
-92
0
862119 862545 826124 826552 23 23 0
-85
-1
0
862112 862541 390607 391042 37 37 0
-92
-42
-1
-1
-1
-28
0
862112 862541 386794 387228 34 34 0
-92
17
-25
-1
-1
-1
-28
0
862112 862541 386441 386876 37 37 0
-92
-42
-1
-1
-1
-28
0
862112 862541 384720 385155 37 37 0
-92
-42
-1
-1
-1
-28
0
862112 862541 385073 385506 35 35 0
-92
17
-25
-1
-1
-1
0
862112 862541 385424 385859 35 35 0
-92
-42
-1
-1
-1
-28
0
862112 862541 391311 391746 33 33 0
-92
-42
-1
-1
-1
-28
0
862112 862541 390960 391393 35 35 0
-92
17
-25
-1
-1
-1
0
862231 862545 825889 826203 4 4 0
0
862253 862541 382099 382389 12 12 0
-22
-1
0
862541 862661 829439 829559 3 3 0
0
862541 862789 829090 829338 1 1 0
0
862541 862789 392201 392449 8 8 0
0
862541 862785 391851 392095 6 6 0
0
862541 862785 391502 391746 5 5 0
0
862541 862785 391149 391393 7 7 0
0
862541 862785 390798 391042 8 8 0
0
862541 862789 827697 827945 2 2 0
0
862541 862785 390445 390689 7 7 0
0
862541 862785 390097 390341 5 5 0
0
862541 862784 389747 389990 6 6 0
0
862541 862785 389399 389643 5 5 0
0
862541 862789 826304 826552 2 2 0
0
862541 862784 389049 389292 7 7 0
0
862541 862789 825955 826203 2 2 0
0
862541 862785 388700 388944 6 6 0
0
862541 862785 388352 388596 5 5 0
0
862541 862785 387337 387581 6 6 0
0
862541 862785 386984 387228 6 6 0
0
862541 862785 386632 386876 8 8 0
0
862541 862785 385262 385506 7 7 0
0
862541 862785 384210 384454 5 5 0
0
862541 862785 384558 384802 7 7 0
0
862541 862784 383860 384103 6 6 0
0
862541 862785 385615 385859 6 6 0
0
862541 862785 384911 385155 8 8 0
0
862541 862785 383511 383755 6 6 0
0
862541 862785 382145 382389 8 8 0
0
862541 862785 383163 383407 5 5 0
0
862545 862789 826656 826900 4 4 0
0
862545 862789 828397 828641 3 3 0
0
862545 862789 828049 828293 4 4 0
0
862545 862789 827004 827248 3 3 0
0
862545 862789 828745 828989 3 3 0
0
862545 862789 827352 827596 3 3 0
0
862785 863250 825955 826424 12 12 0
-254
-41
-1
-1
-1
28
0
862785 863250 384911 385382 22 22 0
272
-22
-1
-1
-1
-1
-1
-1
-1
28
0
862785 863250 382145 382617 20 20 0
272
-22
-1
-1
-1
-1
-1
-1
-1
0
862785 863250 388002 388472 15 15 0
-294
-1
-1
-1
-28
0
862785 863250 387686 388122 41 41 0
294
1
1
1
1
1
1
1
1
1
1
1
1
1
1
1
3
1
1
1
1
1
1
1
1
1
1
1
1
0
862785 863253 384558 385034 19 19 0
-294
-1
-1
-1
-1
-1
-1
-1
0
862785 863250 386632 387104 20 20 0
272
-22
-1
-1
-1
-1
-1
-1
-1
0
862785 863250 387337 387806 18 18 0
-254
-41
-1
-1
-1
26
0
862785 863250 386984 387457 19 19 0
-254
19
-22
-1
-1
-1
-1
-1
-1
-1
0
862785 863250 384210 384678 15 15 0
-294
-1
-1
-1
26
0
862785 863250 826304 826772 12 12 0
-294
-1
-1
-1
28
0
862785 863250 389747 390217 14 14 0
-294
-1
-1
-1
-28
0
862785 863250 388352 388820 15 15 0
-294
-1
-1
-1
26
0
862785 863179 392201 392603 19 19 0
-254
19
-22
-1
-1
-1
-1
-1
-1
-1
0
862785 863250 388700 389169 18 18 0
-254
-41
-1
-1
-1
26
0
862785 863250 389049 389519 16 16 0
-294
-1
-1
-1
-28
0
862785 863250 382813 383283 15 15 0
-294
-1
-1
-1
-28
0
862785 863250 391851 392321 14 14 0
-294
-1
-1
-1
-27
0
862785 863250 385262 385735 19 19 0
-254
19
-22
-1
-1
-1
-1
-1
-1
-1
0
862785 863250 389399 389867 15 15 0
-294
-1
-1
-1
26
0
862785 863250 391502 391971 16 16 0
-254
-41
-1
-1
-1
26
0
862785 863250 385964 386399 40 40 0
264
30
1
1
1
1
1
1
1
1
1
1
1
1
1
1
1
3
1
1
1
1
1
1
1
1
1
1
1
1
0
862785 863250 391149 391622 20 20 0
-294
-1
-1
-1
-1
-1
-1
-1
0
862785 863253 386279 386755 19 19 0
-294
-1
-1
-1
-1
-1
-1
-1
0
862785 863250 390798 391269 22 22 0
272
-22
-1
-1
-1
-1
-1
-1
-1
28
0
862785 863253 390445 390921 19 19 0
-294
-1
-1
-1
-1
-1
-1
-1
0
862785 863250 390097 390565 15 15 0
-294
-1
-1
-1
26
0
862785 863250 383860 384330 15 15 0
-294
-1
-1
-1
-28
0
862785 862905 829439 829559 3 3 0
0
862785 912591 829090 878900 419 419 0
-254
-41
-1
-1
-1
28
-260
1769
1
1
1
1
1
1
1
1
1
1
1
1
1
1
6689
-104
-1
-1
-1
-1
-1
-1
-3
-1
-1
-1
-1
-1
-1
-472
-1
-1
-1
-1
-1
-1
-1
-1
-611
-1
-1
-1
-725
-1
-1
-1005
571
688
1
1
1
1
-4971
-1
-1
-1
-1
-1
3414
-25
-1
-1
-1
-1
-1
-1
-1
-1
-1
-1
-870
-1
-173
-1
-1
-1
-1
1608
1874
1
1
1
1
1
1
1
3
1
1
1
1
3
1
1
1
1
1
1
3
1
11
1
1
1
3
1
1729
-45
-1
-1
-1
-1
-1
-1
-1
-1
-1
-1
-1
-9836
964
1
1
1
1
1
1
1
1
1
1
1
1
1
1
1
45
1
1
2
1
2
1
1
4
1
4235
1
1
1
1
1
128
372
1
-616
-2
-1
-1
-1
-1
-1
-1
-3
-1
-1
-1
-1
-3
-1
-1
644
1
1
1
1
1
-1105
-1
-1
-1
-1
-1
-1
-1
-1
0
862785 863250 383511 383980 17 17 0
-254
-41
-1
-1
-1
26
0
862785 863250 383163 383631 15 15 0
-294
-1
-1
-1
26
0
862785 863250 827697 828165 12 12 0
-294
-1
-1
-1
28
0
862785 863250 385615 386084 17 17 0
-254
-41
-1
-1
-1
26
0
862785 863250 382497 382933 40 40 0
294
1
1
1
1
1
1
1
1
1
1
1
1
1
1
1
3
1
1
1
1
1
1
1
1
1
1
1
1
0
862789 863250 826656 827120 15 15 0
-290
-1
-1
-1
28
0
862789 863250 828745 829210 14 14 0
-250
-41
-1
-1
-1
28
0
862789 863250 828397 828861 13 13 0
-290
-1
-1
-1
28
0
862789 863250 828049 828513 15 15 0
-290
-1
-1
-1
28
0
862789 863250 827352 827817 13 13 0
-250
-41
-1
-1
-1
28
0
862789 863250 827004 827468 13 13 0
-290
-1
-1
-1
28
0
863067 863250 825889 826075 8 8 0
-12
-1
-1
-1
28
0
863085 863250 382099 382265 2 2 0
-21
0
912607 913901 21237440 21238716 55 55 0
965
1
1
1
1
1
1
1
6
1
1
1
1
1
1
1
1
3
0
912602 914928 13167105 13164786 21 21 0
1363
1
1
1
1
1
1
0
912599 917725 12692196 12697322 15 15 0
0
912601 912725 7564913 7565037 4 4 0
0
912616 912962 19217286 19216940 5 5 0
0
913181 914183 19969368 19970369 66 66 0
-885
100
1
0
913989 917056 21238715 21241773 68 68 0
189
878
1
1
1
1
1
1
1
1
1
1
-601
-1
-1
0
917727 951171 878890 912273 674 674 0
133
1
1
1
1930
-2119
-443
-1
-1
-1
-1
-1
24
1
1
1
1
1
-311
628
1
1
1
1
1
1
1
1
1
1
1
429
-1414
-1
-1
-1
-1
-1
-1
208
327
1
1
1
1
1
1
1
1
1
1
1
1
1
1
1
1
1
641
1
1
1
-822
-1
-1
-1
-1
-1
-1
-1
-1
-1
-1
-1
136
1
1
1
1
1
1
1
1
1
1
1
1
-167
-1
-1078
-1
-1
-1
-1
-1
-1
-1
624
1
1
1
1
1
1
1
1
1
1
1
1
1
1
1
1
140
-328
-1
-1
-1
-1456
-2
-1
-1
-1
113
-229
129
1
1
1
1
1
1
1
1
452
-307
-807
-1
-1
-3
-1
819
3
2
1
17
1
1
1
1
1
1
1
1
1
1
1
1
1
1
1
1
1
1
1
1
1
1
1
1
1
1
1
1
1
1
1
1
3
-1298
-1
-1
-1
-1
-1
-1
-2
-2
-1
-1
-2
-2
-1
-1
-1
-1
-6
-2
-1
-1
-1
-1
-1
-1
-1
-1
-1
-1
-1
-1
-1
2269
1
1
1
1
1
1849
1
287
12
1944
1
1
1
1
1
-1195
-545
-1
-1
-1
-1
-1
-1
-1533
-1
-1
-1
-1
-1
-1
-1
-1
-1
-1
-1
-1
-1
28
1
3394
1
1
1
1
1
-856
827
1
1
1
1
1
1
1
1
1
1
5
1
1
1
1
3
2
7
-322
0
951168 975576 917526 941947 374 374 0
-677
-1
-1076
-1
-1
-1
1465
-103
-1528
-77
-1
-1
1373
1
1
1
1
1
1
1
1
1
1
1
1
1
1
1
1
1
1
1
1
-97
-1
-1
-1
-1
-1
864
1
1
1
1
1
-493
-1
-1
-1
-197
-1
-1
-1
-197
-1
-2
-1
1341
1
1
1
1
1
1
1
1
1
1
1
-862
-5
-1
-1
-1
-4
-1
-1
-1
-2
-3
-3
64
1
1
1
1
1
1
1
1
1
1
1
1
1
1
1
1
1
1
1
1
1
1
1
-743
-1
-1
-1
-1
-1
-1
-1
-1
-1
-1
-1
-1
-1
-1
-1
-1
-1
-1
-1
-1
-1
-1
-1
-1
-1
-1
-1
-1771
-1
-1
-1913
-3
988
-5
1386
27
1
-1620
-1
-1
-1
-1
-4
-1
-1
-1
-1
-1
1498
1
1
1
1
1
1
1
1
1
1
1
1
-1622
-790
-1
-1
-1
-1
-1331
-1
0
975854 1008268 941953 974345 450 450 0
-562
-1
-1
-1
-1
-1
-1
-1269
-1
-1
579
1
732
1
1
7
1
1
1
305
1
1
1
1
1
1
1
1
1
1
1
-425
-1
-108
-1
-1
398
1
1
1
1
1
1
1
596
1
3
1
1
1
6
1
1
1
1
3
-1022
-7
-1
-1
-1
-1
-1
-3
-1
-6
-1
-1
-1
-1
-1
-328
-1
-79
-461
171
1
1
1
1
1
1
1
1
1
1
1
1
1
1
1
1
1
1
1
1
1
1
2930
1
42
1
1
42
-689
836
1
1
1
1
1
1
1
1
1
1
1
1
1
139
1
1
1
1
1
1
1
1
1
1
1
1
-1084
-1
-1
-1
-2
-1
-1
351
1
1
31
133
-121
-1
-1
-3
-1
-2
-1
-1377
-1
-1
-1
-1
-1
-1
-1
-1
-273
-5
-1
-1
2064
-92
-137
-1
-701
-1
295
-3517
1018
-212
-224
-1
-1
5224
10
1
1
1
1
1
1
1
1
-87
-1
-2
-1
-2
-1
-1
-1
-1
-1
-399
202
1
291
1
1
1
-31
-1
-1
-1
-21
-1
-1070
-1
-1
-1
-1
-1
-958
-1
-1
-1
0
1008268 1023604 974109 989388 349 349 0
-46
-1
-1
111
-2026
-1
-1
-1
-1
-1
-1
-1
-1
-1
149
1
708
1
352
1
1
1
1
1
1
1
1
1
1
1
-806
-1
-1
-3
644
1
1
1
2
1
1
3222
593
316
1
2
553
-67
-1
-1
-1
-1
309
1
1
1
1
1
-21
-1
-3
21
1
1
1
1
1
1
1
1
1
1
1
1
1
1
1
1
1
1
1
1
1
1
1
1
1
1
1
1
1
1
1
1
1
1
1
1
1
1
1
1
1
1
1
1
1
1
1
1
1
1
1
1
1
1
1
1
1
1
1
1
1
1
1
1
1
1
1
1
1
1
1
1
1
1
1
1
1
1
1
1
-706
-1
-1
-1
-1
102
1005
1
1
1
1
1
1
1
1
1
1
1
1
1
1
1
1
102
1
-272
-1
835
1
-68
-1
-1
-1
-1
-1
-1
-1
-1
-1
-2
-3
-1
-1
-1
-1
-1
-1
-1
-1
-12
-1
-1
-1
-1
-1
-1
-1
-1
-1
-1
-1
-1
-1
-1
-1
-1
-419
-1
10
1
-8
-8
-75
-923
-4
-1
-436
-1
-1
-1
-1
-1
-1
0
1023604 1029447 9293707 9299510 63 63 0
-145
195
1
915
1
1
1
1
429
1
1
1
1
18
1
1
-38
-1
296
-881
-1
-1
43
1
1
1
1
1
1
1
1
1
1
1
1
1
1
1
1
1
1
1
1
1
1
1
1
1
1
1
1
1
0
1023604 1031087 20350111 20357565 73 73 0
-145
841
1
-7
-1
-1
-1
262
1
1
1
1
1
-419
-1
28
1
1
1
-42
-1
-1
-1
-1
-1
1219
1
1
1
1
1
1
1
1
1
1
1
1
1
1
1
1
1
1
1
1
1
1
1
1
1
1
1
1
1
3591
-557
0
1023605 1031087 6574547 6581983 62 62 0
337
1
916
1
1
1
1
426
1
1
17
1
1
1
1
-42
-1
1219
1
1
1
1
1
1
1
1
1
1
1
1
1
1
1
1
1
1
1
1
1
1
1
1
1
1
1
1
1
3591
750
1
0
1023605 1024659 10648196 10649248 6 6 0
337
1
0
1023605 1024087 10655213 10655693 5 5 0
337
1
0
1023605 1024659 3492212 3491161 7 7 0
337
1
584
0
1023605 1024088 3485193 3484712 6 6 0
337
1
0
1024601 1031088 10649253 10655694 54 54 0
259
1
1
1
428
17
1
1
1
1
46
1
1213
1
1
1
1
1
1
1
1
1
1
1
1
1
1
1
1
1
1
1
1
1
1
1
1
1
1
1
1
1
3591
24
726
1
0
1024601 1031087 3491156 3484713 59 59 0
257
1
1
1
1
1
419
1
26
1
1
1
-42
-1
1219
1
1
1
1
1
1
1
1
1
1
1
1
1
1
1
1
1
1
1
1
1
1
1
1
1
1
1
1
1
3591
750
1
0
1027589 1028978 9421936 9423328 282 282 0
-17
5
-865
-1
8
1
-482
-1
-7
0
1030605 1031087 10648196 10648676 5 5 0
337
1
0
1030605 1031087 9293708 9294189 7 7 0
-144
195
1
0
1030605 1031087 3492212 3491732 6 6 0
337
1
0
1031088 1067608 989385 1025829 546 546 0
-1212
-1
-1
-1
-539
-1
-103
205
-222
-1
-837
-1
-1
-1
218
137
353
1
1547
1080
1
-162
-1
287
1
625
1
-35
-1
-1
-1
-1
-1
-1
-1
447
1
1
2
1
1
1
132
1
1
1
1
1
1
825
1
1
1
1
1
1
1
1
1
1
1
1
1
1
-834
-1
-1
-1
-1
-1
-1
-1
-1
-1
-1
-1
-1
-1
-1
-1
757
1
1
1243
-2924
-1
-1
-1
-1
-1
-1
-1
-1
-1
-1
-1
-1
-3
-1
-1
-1
-1
-1
-114
-1
-1
879
1
1
1
1
1
1
1
-3301
-1
-447
-1
-1
-1
-1
-1
604
1
1
1
1
1
1
1
2
1
2
4
1
1
1
1
1
1
1
1
1
1
1
1
1
1
1
1
1
1
1
1
1
1
1
1
1
1
1
1
1
1
1
1
1
1
1
1
1
1
1
1
1
1
1
1
1
1
1
1
1
1
1
1
1
1
1
1
1
1
1
1
1
1
432
1
-843
-1
-1
-1
-1
-411
-15
-1
-70
-1
-1
-1
-1
-1
-1
-1
-962
-1
-1
-1
-1
-1
-1
-1
-1
-1
-1
55
-3788
-1
-1
-1
-1
-1
-1
-1
-1
-1
-1
-1
-1
-1
-1
-587
-647
-1
-1
-1
-1
-41
-1
-1
-1355
-1
-1
-1
-391
-5
-4
1036
1
1
1
-63
-2812
921
1
1
1
1
1
1
1
1
1
1174
1
1
1
1
1
1
1
49
1
1
1
1
1
2
252
1
1
1
1
1
1
1
1
1
1
110
1
1
1
1
1
1
1
1
1
1
1
1
1
1
1
1
1
1
1
1
55
1
1
1
1
1
1
1
1
1
1
18
1
1
0
1067609 1104153 1026047 1062592 590 590 0
1430
1
1
1
1
369
1
-484
2684
-1717
-1
-1
-1259
-1
-1
-1
-1
-1
2772
1
1
1
1
1
1
1
-209
-1
-1
-1
281
1
-1897
-1
-1
-161
-6
-362
583
5
1
1
5
1
1
1
1
1
1
1
1
1
1
1
1
1
1
17
1
-194
-1
-1
17
-27
212
-719
-1
-1
-1
-1
-1
314
1
371
1
1
1
1
-98
-1
-1
-1
1607
1
478
1
1
1
1
1
-234
-4
198
1
1
1
1
1
190
222
1
1
1
1
5
1
151
4
-601
-1
-1
-1
-1
-1
-1
-1
-145
346
1
1
1
1
1
1
1
1
239
1
333
1
5
1
1
63
1
557
1
195
1
1
1
1
1
-462
-8
-1
-9
-1
-5
-3
-3358
-1
-1
-1
-1
-1
-1
-1
-1
-1
-1
-1
-1
-1
-1
-1
-1
-1
-1
-1
60
1
5
1
-1077
-1
-1
-1
-1
-1
-1
651
1
1
1
-433
-561
-1
-1
-1
-1
-1
-1
-1
-1
-1179
983
1
1
1
1
1
1
1
1
1
1
1
-738
-1
-1
-1
-1
-1
-1
-1
-1
-1
-1
1907
118
1
3
1
27
-531
-1
-1
-1
-1
-1
-1
-1
-1
-1
-1
-1
-1
-1
-1
-1
-1
-1
-1
-1
-1
235
1
1
1
1
1
1
1
1
1
1
1
-302
10
1
-353
-4
-1
363
-92
-1
-1
-1
-1
-1
-1
-1
-1
-1
-1
-1
-1
-1
-44
-1
-1
-1
-1
-1
-1
-1
-1
-1
-1
297
1
1
1
1
1
1
11
1
1
2
0
1104152 1186162 1062638 1144734 1499 1499 0
345
1
1
1
1
1
568
1
12
2
8
2
1
1
1
1
929
1
1
1
1
1
1
472
1
1
1
1
1
1
1
-778
-1
-1
-282
-1
366
1
1
1
930
4
1
1
1
10
-30
-1
-1
-1
-1
-731
-1
-319
-1
-1
-1
-1
-1
-1
668
-250
-1
-1
-1
-1
-1
-1
-1
-1
-1
-1
-1
-1
-1
-1
-1
-1
-1
-1
-1
-1
-1
-1
-1
-655
163
1
32
1
-2551
-1
-1
-1
-1
-1
-2193
-1
-1
-1
-1
-1
-1
169
1
1
1
1
1
1
1
1
1
1
1
1
1
1
1
1
1
1
1
1
1
1
1
1
1
1
1
1
1
1
1
1
1
1
-553
-1
-938
-1
-1
-1
-1
-1
-355
-492
-1
-4
-1
-1
-1
-1
-5
-1
488
515
1
1
1
-1510
425
1
1
1
1
1
1
-1563
-1
-122
-1
-1
-16
-1
-1
-50
-1
-1
-1
-1
-1
-1
-1
-1
-1
-1
-1
-1
-4
-1
213
1
1
1
1
1
1
1
1
1
1
1
1
1
1
-2128
-1
689
-51
-1
-187
-1
-1
-2275
-1
-1
357
242
1
241
1
1
1
1
-68
-1
-1
-1
-1
-1
-1
-1
-1
-1
-591
-1
-1
-1
-1
257
1
2
1
1
1
1
1
1
1
1
1
1
1
1
1
1
1
1
-945
57
-655
6
-68
-1
-1
-1
-1
-1
-1
-1
-1
-1
-1
-1
-1
-1
-1
-1
-1
-1
-1
-1
-1
-1
-1
-1
-1
-1
-1
-1
-1
-1
448
55
1
3
362
-608
-1
-1
-1
-1
-1
-1
-1
-1
-1
-1
-327
-1
-468
-131
582
1
1
-460
-9
1395
-932
-1
-225
-1
-1
-1
-1
-1
-737
-911
-1
-1
-1
-1
-1
-1
-1
-1
741
1
1
-393
-1
-1
-1
75
1
1
1
1
1
1
1
1
-702
-1
-1273
-1
-1
-1
-1
150
1
1
1
2
-454
-799
-411
-1
240
-649
-1
-1
177
-36
-1
-1
-1
-1
-7
-1
-1
-1
-1
-1
-1
-2482
-1
-1
-1
-1
-1
-1
-1
-1
-1
-3157
-1
-3934
-1
-1
-1
-1
-1
-1
-1
-1
-2
-1
-1
-82
-2213
-1
-558
-1
-1
-1
-1
-3
-1
-1
-1
-2
-6
-1
-1
-2
-1
-1
-3
-1
-1
-1
-1
-1
-1
-1095
-1
1285
1
1
1
1345
1
1
862
1
1
1
1
1
1
1
1
1
1
675
1
1
1
1
1
1
1
1
1
3
1
1
1
1
3
-34
-1
369
413
373
2518
38
-128
-1
-1
-1
-123
-1
421
1
1
1
1
-104
-1
-1
-1
-1
-1
-1
-1
-1
-1
-1
-1
-1
-1
-1
-1
-6
-1
-1
-1
-1
-1
-1
-1
-374
-1
-1
-1
-1
-1
-1
-20
-1
298
1
1
1
1
1
1
1
1
1
1
1
1
1
1
1
1
1
1
1
1
1
88
1
-76
859
1
1
1
1
1
3
1
1
1
30
1
1
1
1
1
1
1
-430
-1
-245
-1
828
397
1
160
1
1
1
1
1
1
-105
-1
-1
-1
-1
-1
-365
-1
27
1
1
1
1
1
1
1
1
1353
1
1
1
1
1
1
-84
189
97
1
1
-588
-1
11
1
88
-225
-1025
-1
-1
-1
-1
-1
-1
-1
-1
-1
-1
-1
-1
-1
-1
-1
-1
-1
-1
-1
-1
-1
-1
-1
-1
-4
-1
934
75
1
1
-3202
2594
-2491
-1
-1
-1
-1
-1
-1
-1
-1
-1
-1
-1
-3
-5
-1
-1
-1
0
1186159 1382473 1146209 1342253 3420 3420 0
191
1
1
1
1
1
1
1
1
1
1
1
1
1
1
1
1
1
51
1
1
-10
-1
-1
754
1823
-142
-1
-1
-1
-1
-1
-1
-1
-1
-1
-1
-1
-1
-1
-1
-1
-1
-1
-1
-1
-1
-1
-2
-1
-1
-1
-1
-1
-1
237
1
1
1
-542
-1
-1298
-11
-1
-1237
146
1807
1196
1
40
-372
-1
-1
-1
-3
98
-141
-1
171
1
-329
-1
-1
-1
-1
-1
-1
-1
-1
-1
-1
-1
-1
-1
-1
-1
-1
191
1
172
1
1
1
1
-18
22
1
1
1
55
1744
1
1
89
1
1
1
235
1
123
1
1
1
1
1
1
1
1
1
797
440
1
1
1
1
1
1
1
137
1101
1
1
1
1
1
1
1
1
1
1
1
1
1
1
1
1
1
1
1
1
1
1
-196
-1
80
535
1
1
1
552
1
1
1
1
1
1
1
189
2
1
-408
-1
-1
-1
-1
-1
-1
-1
-1
-1
-1
-1
-3760
185
1
1
1
1
1
1
2
1
-1507
-1
-2
19
1
1
1
1
1
1
1
1
1
1
1
1
1
-47
-1
-1
-1
-1
-10
-13
-1
-1
-5
-4
-2
-2
-1
-2
-719
-1
-1
16
1
1
1
1
1
1
1
1
5
1
1
1
1
1
1
2
1
-452
-1
-1
-1
-1
-1
-1
-1
-1
-1
-1
-1
-1
-1
-1
-1
-1
-1
-1
-1
79
1
-15
-1
-1
-76
-1
-1
-1
46
-378
-1
-1
-1
-1
-1
-1
-1
-1
-1
-1
-2
486
4
1
1
1
1
1
1
1
1
2
2
1
1
4
1
1
1
1
594
1
1
1
1
1
1
1
1
1
1
1
-1074
2452
1
1
1
581
-294
-1
-366
-1
-1
-1
-1
-1
-1
-1
-1
-1
-1
-7
-2
-1
-1
-2
-810
-1
-1
-331
73
1
1
1
-398
-296
673
483
175
-1347
-1090
3209
1299
1
1
1
1
-20722
5843
1
1
1
1
1
1
1
1
1
1
1
1
1
1
1
5
1
1
1
1
1
1
1
1
1
1
1
1
1
1
3890
1
1
1
1
1
2936
113
1
1
1
1
4
1
1
1
6
3
295
-210
-1
-1
-679
-1
2360
1
1
-101
-1
-1
-1
-1
-1
-378
364
218
1
-309
10
-9
-8
-2
-1
-3
-6
-1
-1
-4
-1
-1
-8
-1
-1
-1
-1
-1
-1
-3
-5
-1
-1
-3
-5
-1
-1
-1
-1
-1
-83
-1
-1
387
8
1
1
1473
1
-5
-1
-15
-8
5
6
8
1
1
1
2
5
1
1
1
832
598
1
1
748
1
1
1
1
1
1
1
1
130
450
-1665
199
1
1
732
-1904
-1
-1
-1
-1
-1
-1
-1
-1
-1
1264
1
1
-48
-1
-1
-1
-1
-1
-1
-1
-1
-1
1297
1
1
-3
-1
1025
1
1
1
1
330
117
1
1
1
1
1
3
2
1
-1161
-520
-1
-1
-1
-1
-3875
-1
-1
-1
-1
-1
-1
-1
-451
-1
-6
-5
-1
-1
-1
-1
-1
-1
-1
-6
3
-618
-306
-1
-1
-1
-1
-1
-1
-1
-797
-155
-1
11
-535
-1
-1
-1
-1
-1
-1
-1
-1
-1
412
1
1
-449
722
1
1
1
1
1
1
-863
709
1
1
1
1
1
1
1
31
1
1
1
1
587
-106
-1
-1
387
1
1
1
1
1
1
1
1
1
1
2
1
1056
1
1
1
1
1
1
1
1
1
1
1
50
1
1
1
1
1
1
1
1
1
1
1
1
1
1
1
1
1
1
1
1
1
1
1
1
294
1
8
147
1
1
7
2
3
3
2
4
1
1
1
1
3
1
127
-45
-599
-1
-1
-1
-1
-1
-1
-1
-1
-1
-1
-1
-1
-1
-1
-1
-1
-1
1208
1
-2653
-1324
-55
-1
-1
-1
-1
-3
-1
-7
-1
-1
-21
13
-344
-206
-1
-3
-1
-1
-321
-5
-1
-1
-1
-1
-1
-1
-1
-1
-1
-1
-1
582
1
90
1
1
759
8
1
1
1
1
1
1
1
1
1
1
-128
-1
-472
-1
-1
-1
-1
-1
-1
1071
-209
295
1
1
1
1
1
1
1
1
1
1
1
1
1
1
-1151
-1
-1
-1
-1
-1
-1
-1
-1
-1
-1
-1
-1
-1
-1
-3
-1
-8
-1
-1
-1
-1
-1
-1
-1
-1
-1
-1
-1
-1
-1
-1
-1
-1
-1
-1
-1
-1
-190
-1
-1
-1
-1
-1
-1
-1
-1
-1
-213
-1
-1
-467
-1
430
1
1
1
1
1
1
1
1
1
1
1
1
1
1
1
1
-290
-1
-1
-1
-172
-2
-81
-1
-1
651
-1040
-1
-1
-1
-1
21
1
1110
1
1
1
1
1
811
188
5
1
1
1
1
3
1
1
-476
2405
-1228
-1
575
734
-5
-1
-1
-1
-135
-1
-1
-2
114
-444
-4
4
-146
-1
-570
132
-441
-1
68
329
1
1
1
1
1
1
1
1
1
1
1
1
1
1
1
1
1
1
1
1
1
1
1
1
1
1
1
1
3
-155
-1
-1
-1
-1
-1
-1
-1
-1
-1
-2
-1
-1
636
-834
-1
-635
-142
-1
-1
-1
-1
-1
-1
3524
-596
852
1
1
1
1
1
1
1
173
1
1
1
1
1
1
1
1
1
1
1
1
-1285
-1
-1
-1
-1
1232
1
1
1
1
1
1
1
488
1
1
1
1
1
711
1
1
1
-2072
-1
-25
-1
-163
-1
-1
-1
-1
-1
-1
-1
-1
-1
-1
-1
-1
-1
-1
-1
-1
-1
-1
517
1
1
1
1
1
1
1
1
-1507
-1549
-1
-1
-1
-1
-1
65
1
1
1
1
-5
-73
815
1
-258
-1
-177
1050
233
1
-577
-1
-1
-1
-1
-1
-1
-1
-1
-2
-1
-1
-418
-6
-1
4
-94
40
63
1
1
1
1
1
-2910
344
1
1
1
1
1
1
409
-240
-1
-1
222
297
1
1
1
1
-237
-1
-1
-1
-1
-1
-1
-1
-1
-1
-1
-1
-1
-1
-814
-1
-1
-3
421
3
3
1
1
1
2
1
1
404
1
72
-421
-1
-1
-1
-2
-2
-1
-1
-1
-34
-24
-1
-994
-1
-1
-1
-1
-1
-1
-1
-916
-26
258
1
1
1
1
1
1
2
3
1
1
1
10
-430
185
1
1
1
1
1
1
1
1
267
778
539
1
234
648
6
1
1
1
1
1
1
1
1
1
1
1
1
1
1
1
1
1
1
1
1
1
1
4
1
1
1
4
2
26
1
1
1
1
-1502
-1
-1
1449
1
1
1
1
1
1
769
1
3
1
1
8
1
1
1
1
-448
284
1
1
1
1
1
1
1
1
1
1
1
1
1
1202
1
1
1
70
1
1
1
1
1
1
1
1
1
1
1
1
1
1
1
1
1
1
1
1
1
1063
1
1
2
1
1
2
185
-574
-1
-1
-1
12
-986
-1
-1
231
1
1
1
1
1
799
1
10
1415
1
-604
-1
-1
-1
-1
-1
521
1
1
1346
1
1
1
1
1
1
1
147
-1236
-8
-1
-18
3
71
1
1
-1043
937
2
124
1
1
1
1
1
1
1
1
458
1
1
1
1
1
1
1
1
1
1
1
1
1
1
1
1
7
1
1
3
1
1
1
1
1
31
1
1
1
1
1
1
27
1
337
1
1
1
1
1
1
1
1
1
1
-50
-1
-5
-1
-1
-470
2002
28
642
494
-19
-415
440
1517
-483
391
-783
-226
-111
19
117
-103
-239
-1
-1
24
-478
-407
-1
-1
-1
-1
-1
-1
-1
-1
-2
359
1
1
594
1
1
-597
-4
944
1
1
1
1
1
1
1
1
1
1
1
1
1
1
1
1
1
1
1
1
1
1
3
1
9
1
1
1
11
1
1
-51
-102
12
1
10
11
11
1
1
2
4
-18
-1
-1
-1
-1
-1
13
4
-19
-1
-1
7
8
1
0
1382735 1511787 1342455 1471575 2408 2408 0
1268
-221
-1
-1
-1
-1
-1
-1
-1
-3
-1658
-1
588
1
1
1
1
1
-973
-1
-1
-1
-391
-32
-21
-1
-1
-1
-1
-4
13
-156
-62
662
-217
-1
-1
-1
-1
-1
-1
-1
-1
-1
-1
-1
-1
-1
-1
-1
-1
-1
-1
-1
-1
-1
-1
-1
-1
-1
-1
-1
-1
-1
-1
-1
-1
-1
-1
-1
825
865
520
1672
162
1
-643
-1
-1
-267
-1
-1
-1
-1
-1
-1
-1
-1
-1
-1
-1
-1
-1
638
6
-4433
-1032
-1
-1
3802
1
1
1
1
1
1
1
1
1
1
1
1
1
1
1
-800
-1
-1
356
-395
-1
-1
-1
-1
-1
-1
-1
-1
-1
-1
-1
-1
-1
-1
-1
-1
-1
-1
858
-89
-1
-1
-1
-1
-1
-1
-1
-4
-1
-1
-2
-1
-975
-1
-1
-1
-1
-567
-37
-7
3
51
25
21
1
1
1
1
1
1
1
1
1
1
1
1
1
1
1
1
1
1
1
1
1
-371
16
1
2
1
1
1
113
-425
643
434
1
1
1
1
1
1
1
1
1
-700
-1
-1
-1
-1
-1
-2
-329
-1
-1
-1
-1
-1
-52
48
1
1
1
1
1
1
1
1
1
1
1
854
1
1
1
1
1
-1224
-1
-1
-1
-4
-1
9
60
-91
-1
-1
-1
-1
-1
-1
-1
85
1
1
-58
86
1
1
1
303
-54
171
-49
-1
-1
-1
-1
-1
-3
-1
-1
-1
-13
-1
-1
1735
-234
-1
-334
-1
-1
-1
-1
-1
939
1
1
1
1
1
1
1
1
1
1
-93
-872
-1
-1
-1
-1
-1
-1
-1
-1
-2435
-1
-899
-743
240
1
1
-112
-342
-1
-1
-1
-1
-1
-1
-1
-2
-1
-1
-1
-39
-1
8
1
-8
-3
-3
-1
-1
-1
-1
-1
-1
-1
-1
-3
-1
-1
-1
-2
-3
-1
-5
-2
-144
-285
-425
-4
-1
-1
-18
-1
-1
-83
-483
-1
-1
-1
-1
-3
-1
-2
-74
-1
-1
-1
-1
-1
-1
-1
-1
-1
-1
-1
-1
-1
-1
-970
224
3388
837
1
1
1
1
1
1
1
-1145
-1
-1
-1
-1
211
1
1
-86
-248
622
1
-187
-1
-1
-1
-1
-1
-1
-1
-3
-3
435
1
1
1
1
1
3513
1
1
1
1
1
1
1
1
1
1
-522
-1156
-1
-1
-1
-1
20
-294
-9
-226
-187
105
1
3
1
1
2
37
1
1
1
1
1
1
3881
1
5
892
385
-90
1627
1
1
733
-934
-1
-1
-1763
-1
-1
-1
-1145
-1
-79
385
84
1
-352
-32
-1
-2
-1
-1
-1
-1
-1
-1
-1
77
1
1
1
1
1
1
1
1
1
-1408
-1
-312
-1
287
2
-1604
1563
-14
-1
-1
-1
-795
-1
-1
-3623
834
1
1
1
1
1
1
-152
-5
-1
101
78
678
206
1
1
1626
1
1
1
-67
-1
-1
-146
196
1
1
-1187
-1
319
14
1
-7
-12
-1
-21
-1
-1
-1
-1
-1
-31
-36
-3
1008
-29
627
1
1
1
1
1
1
1
1
1
1
1
1
1
1
1
1
1
1
1
1
1
1
1
1
1
2
4
-29
19
1
1
1
1
8
1
4
22
211
1
1
1
1
1
1
1
1
1
1
1
1976
2
741
1
-367
-1
-1
858
1
1
1
1
1
1
1
1
1
1
-1029
-1
-1
53
1
1
1
1
1
1
1
1
1
850
1
1
1
1
1
1
1
1
1
1
1
1
1
1
1
1
1
1
1
1
-669
9
680
1
1
1
1
1
1
1
538
-6
-1
-11
-2
-1
-3
-3
-2
-1
-1
-1
-10
-1329
-639
4
1055
1
1
1
1
5
2
485
1
1
1
1
1
1
1
1
1
1
1
2968
1
1
1
1
1
-1015
-1
-1
-1
-1
-1
-1
-1
-693
-91
-1
-1
-1
-1
-1
913
1
3
2
1
1
10
-5
-1
-1
518
-1101
-1
-1
-1
-1
-1
-1
-1
-1
-1
-1
-1
-3
-1
-1
-2
-1
-1
-1
-1
-1
-1
-1
-1
-1
-4
-1
-2
-1
-1
-1
-1
-2
-1
-1
-1
-1
-1
-1
-1
-54
-2125
-1
-1
-1
-1
-1
-2
-1
-1
-1
-1
-1
-1
-3
-9
-1
-1
-5
-3
-1
-1
-707
-1
-1
-1
-1
-1
-1
-1
-1
-1
-1
-1
-1
-1
-1
-1
-1
-1
-1
-1
-1
-1
-2
-2
-1
-611
986
97
1
1
5
1
1
1
1
1
5
1
2
-1450
-1
-1
-1
-1
-1
-1
-1
-1
-1
-1
-1
-1
-1
-1
-1
-1
1100
1
1
1
1
1
-26
-1
-12
-474
-1
17
9
3
8
1
7
5
1
3
1
1
1
1
-2470
-1
-159
37
-374
-1
-1
-1
-1
-1
-1
-1
-1
-1
367
123
2
1308
1
1
1
1
1
1
1
1
1
1
1
1
1
1
1
1
1
1
1
1
1
1
1
1
527
1
1
1
1
1
1
1
3
1
412
-243
-1
-1
-1
-1
-1
-1
-1
-1
-1
-74
645
1
1
1
1
1
1
-180
-1
-1
-1
-131
-556
758
169
1
447
-515
941
-1053
-42
-867
-1661
699
1
1
1
1
1
2
1
20
-17
-1
-1
-1
-1
-3
-1
-1
24
1
1
1
1
1
1
1
1
1
1
1
1
1
4
1
1
1
1
1
1
1
1
1
2
1
1
-416
-1
-1
-1
122
1
1
1
1
51
1
5
-297
-14
-2
-1
-2
-1
-2
-3
-1
-1
-1
-1
0
1511786 1553720 1471640 1513592 685 685 0
-530
-289
-1
-1
-1
407
1
1
1
1
1
1
1
1
1
2
2
3
-79
-360
-1
-1
-248
482
1
1
1
1
1
1520
-1139
-1
-1
-1
-1
-1
-1
-1
-1
-1
-1
-987
-1
-1
-1
-433
-1
-1
-86
-1
-1
-1
-65
-1
-1
-444
-512
-460
-1
-1
-1
592
1
1
1
1
1
1
1
1
1
1
1
1
1
1
1
1
1
1
1
3
1
1
1
1
1
1
1
1
1
-161
-722
-1
-1
-1
-2
795
1
1
1
-317
-311
-1
422
210
1
1
1
1
1
1
-485
-1
-1
-1
-1
-1
-1
-1
-1
-1
-150
-1
-1
-1
-1
-1
-1
-1
-1
-1
-1
-1
-2
-1
-1
-1179
188
1
1
1
1
1
1
1
90
1
1
1
1
390
1
1
1
1
1
1
1
1
1
1
3
1
1
1
1
1
46
1
1
1442
1
154
4685
1
1
1
1
1
1
1
1
1
1449
1005
1
1
1
1
1
1
-378
-1
-1729
-484
-3
-1
-1
-1
-1
-1
-1
-1
-1
-1
-1
-1
-1
-1
-5
-1
-1
-1
-1
-1
645
1102
-802
-5
-2
-1
-1
-1
-14
-94
-57
-1
-1
-1
-1
-1
-1
-1
-1
-1
-1
-1
-1
-1
-1
-1
-1
-2
1177
1
2
1
3
1
1
696
1
1
1
1
1
-104
-1
-1
-1
-1
-1
-1
-369
122
1
1
1
1
988
1
1
1
1
1
-1961
-1
-1
-1
-1337
-326
-1
-1
-210
-1
-1
-1
-1
-1
-1
-1
-3
-2
-1
-3
-260
683
1
-2618
742
319
-825
-1
-1
-1
-1
-1
-1
-1
-1
-1
-3
58
1
1
0
1553713 1554148 17968109 17968543 3 3 0
5
0
1553719 1554245 2650540 2651060 14 14 0
-23
103
73
86
86
20
55
25
0
1553720 1559909 20128858 20122667 4 4 0
-383
-614
0
1553713 1554154 15114478 15114919 4 4 0
0
1553721 1554148 22037151 22036724 3 3 0
0
1553721 1559909 12725192 12731347 43 43 0
-380
614
1
85
1
1
1
1
1
1
1
1
1
1
1
1
1
1
1
1
1
1
1
1
1
1
1
409
120
2714
134
7
178
949
94
0
1553721 1559773 19462748 19456691 22 22 0
-599
141
1
1
1
-253
-1
-1
-1
-1
-1
-1
-2535
0
1553721 1554148 15685948 15686375 1 1 0
0
1553721 1554148 16950146 16949719 0 0 0
0
1553721 1559909 22045822 22039637 11 11 0
-599
393
1
1
1
0
1553721 1554148 19689219 19689646 1 1 0
0
1553721 1554419 3928094 3928798 26 26 0
23
1
439
-52
-1
-2
-1
-1
-1
-4
-1
-1
-1
-1
-1
6
58
-14
8
7
11
-73
0
1553721 1554148 3935883 3936245 76 76 0
58
5
1
7
-46
20
-26
18
-4
22
1
1
1
1
1
1
1
1
1
1
1
1
1
1
1
1
1
1
1
1
1
1
1
1
1
1
1
1
1
1
1
1
1
1
1
1
1
1
1
1
1
1
1
1
1
1
1
1
1
1
1
1
1
1
1
1
1
61
17
9
45
0
1553721 1554148 2659278 2659705 5 5 0
0
1553721 1559909 523538 517323 44 44 0
-515
-1
-3
-1
-1
-1
-3
-1
-1
-1
-1
-1
-81
-444
-99
-1
-1
-1
-1
-1
-1
-1
-1
-1
-1
-1
-2729
0
1553721 1554148 20120180 20119753 2 2 0
0
1553721 1554148 514838 514411 1 1 0
0
1553709 1559909 16958816 16952621 21 21 0
-611
141
1
1
1
252
3404
0
1553717 1559909 19644505 19650693 12 12 0
472
-131
394
1
1
4713
0
1553721 1559909 15550402 15544219 11 11 0
979
1
1
1
1
0
1553711 1559909 19680534 19686744 17 17 0
-1005
-1
-1
-1
-1
-1
-1
-1
-1
-1
-1
-1
0
1553721 1559909 15677291 15683462 49 49 0
-515
-1
-2
-1
-1
-1
-4
-1
-1
-1
-1
-1
474
1
1
2444
1
1
1
1
1
1
1
1
1
1
1
1
1
1
1
1
1
1
1
1
1
1
1
1
1
0
1553721 1554148 15541734 15541307 2 2 0
0
1553721 1554150 6141971 6141542 1 1 0
0
1553721 1554149 12733830 12734259 4 4 0
-380
0
1553721 1554150 19653179 19653608 3 3 0
0
1553721 1554149 19455105 19454677 1 1 0
0
1554173 1559909 2651077 2656795 42 42 0
-60
-88
15
5
372
1
1
1
1
-128
12
-16
-1
116
258
104
-22
-1
-1
243
129
181
119
225
1
572
33
717
35
102
396
4
69
351
0
1554368 1559909 3928799 3934397 102 102 0
25
234
-33
-1
-24
-9
-26
-1
-1
-1
-1
-1
-1
-1
-1
-1
-1
-1
-1
-1
-1
-1
-1
-1
-1
-1
-1
-1
-1
-1
-1
-1
-1
-1
-1
-1
-1
-1
-1
-1
-1
-1
-1
-1
-1
-1
-1
-1
-1
-1
-1
-1
-1
-1
-1
-1
-1
-1
-1
-1
-1
-1
-1
-1
-1
10
-141
-1
-1
27
-8
-1
-1
-1
45
291
-990
-1
197
-50
-1
-1
-3
366
133
-67
220
1
304
26
353
248
162
55
180
842
258
0
1559910 1560065 15543113 15542958 1 1 0
0
1559910 1560065 16951515 16951360 1 1 0
0
1559910 1560065 22038531 22038376 1 1 0
0
1559910 1560065 516218 516063 1 1 0
0
1559910 1560065 20121561 20121406 1 1 0
0
1559910 1560065 15684568 15684723 1 1 0
0
1559910 1560065 19651799 19651954 1 1 0
0
1559910 1560065 2657900 2658053 3 3 0
111
1
0
1559910 1560065 19687850 19688005 1 1 0
0
1559910 1560065 19456485 19456330 1 1 0
0
1559910 1560065 12732453 12732607 1 1 0
24
0
1560066 1561384 515740 514411 16 16 0
-642
-1
-1
-1
-1
-1
-1
-1
-1
-1
-1
-1
230
0
1560062 1561388 16951041 16949715 2 2 0
0
1560062 1561384 20121087 20119753 17 17 0
-646
-1
-1
-1
-1
-1
-1
-1
-1
-1
-1
-1
0
1560066 1561384 22038053 22036724 18 18 0
-642
-1
-1
-1
-1
-1
-1
-1
-1
-1
-1
-1
230
0
1560066 1561385 15685046 15686376 16 16 0
-642
-1
-1
-1
-1
-1
-1
-1
-1
-1
-1
-1
230
0
1560062 1561388 19688324 19689650 2 2 0
0
1560062 1561385 2658372 2659706 22 22 0
-646
-1
-1
-1
-1
-1
-1
-1
-1
-1
-1
-1
230
0
1560066 1561384 12732929 12734258 21 21 0
-642
-1
-1
-1
-1
-1
-1
-1
-1
-1
-1
-1
74
157
-399
0
1560062 1561384 19456011 19454678 17 17 0
-646
-1
-1
-1
-1
-1
-1
-1
-1
-1
-1
-1
230
0
1560062 1561384 15542639 15541307 20 20 0
-646
-1
-1
-1
-1
-1
-1
-1
-1
-1
-1
-1
41
190
0
1560062 1561392 19652273 19653614 22 22 0
-646
-1
-1
-1
-1
-1
-1
-1
-1
-1
-1
-1
230
0
1560326 1561384 3935243 3936245 110 110 0
147
1
7
-5
4
-33
-1
-1
-1
-1
-1
180
-6
-1
-1
-1
-1
-1
-1
-1
-1
-1
-1
-16
48
18
18
8
125
77
5
1
7
-46
20
-26
18
-4
22
1
1
1
1
1
1
1
1
1
1
1
1
1
1
1
1
1
1
1
1
1
1
1
1
1
1
1
1
1
1
1
1
1
1
1
1
1
1
1
1
1
1
1
1
1
1
1
1
1
1
1
1
1
1
1
1
1
61
17
9
45
0
1560957 1561384 6141971 6141544 1 1 0
0
1560957 1561384 15114486 15114913 1 1 0
0
1560957 1561384 20128857 20128429 2 2 0
-382
0
1560957 1561384 3928094 3928519 4 4 0
23
1
0
1560957 1561384 15677291 15677718 1 1 0
0
1560957 1561384 523538 523111 1 1 0
0
1560957 1561384 12725192 12725620 4 4 0
-380
0
1560957 1561389 17968116 17968548 3 3 0
0
1560957 1561384 22045822 22045395 3 3 0
0
1560957 1561384 19462748 19462321 1 1 0
0
1560957 1561384 19680544 19680971 0 0 0
0
1560957 1561384 19644509 19644936 2 2 0
0
1560957 1561384 16958804 16958377 0 0 0
0
1560957 1561384 2650542 2650965 12 12 0
-21
103
73
86
86
20
0
1560957 1561384 15550402 15549975 2 2 0
0
1561385 1568275 1513588 1520472 44 44 0
50
1
1
1
1
1
1
1
-2157
-1
0
1568434 1579336 1520470 1531373 32 32 0
-1789
0
1579320 1590752 1536386 1547813 19 19 0
3526
1268
199
1
1384
-1220
957
0
1590747 1666396 1552028 1627731 1024 1024 0
-113
-1
-1
-1
-414
-1
-1
1052
126
1425
1
1
1
1
1
-22
7
183
84
1
-7
-1
-55
11
1
1
1
1
2
1
11
1
-474
-1
-1
-1
-1
-1
2510
-1076
-1
-1
-1
-1
-1
-1
-1
-1
-1
71
1
1
1
1
1
1
1
1
-626
-1
-1
-1
-1
-1
-1
-1
-1
-1
-1
-1
-1
-1
-1
-1
769
1
1
348
1
-504
-1
-1
-1
-1
-1
-1
-1
-1
-1
-1
-1
-1
-1
-1
-1
-1
-1
-1
-1
-1
-1
-1
-1
-1
-1
-1
-1
-1
-1
-461
645
1
1
-435
-1
-1
-1
-1
-1
-1
-1
-1
-1
-1
-1
-1
-1
-1
-1
-1
-1
-1
-1
-1
-1
-1
-1
-1
-1
-1
-1
-1
-1
-1
-1
-1
577
2
1
1
2
1
1
1
1
44
1
-1070
-1
-1
-1
-1
-1
-1
-1
-1
-1
-1
-1
-1
-1
-1
-1
-1
-1
-3
-1
-1
-1
-1
-1
-1
-1
-3
-1
-1
-1
-1
-2
-1
-1
-1
-3
-1
-1
-41
-1
-1
-1
-1627
1206
1
1
1
965
1
1
1
1
1
1
1
1
1
-101
-1
-1
-260
204
-212
-520
787
1
1
1
1
1
1
1
1
1
1
1
1
1
1
915
1
312
1
-111
-1
-1
-1
-1
-1
-1
-1
-1
-1
-1
-1
-1
-1
-1
-1
-1
62
-6
49
1
1
1
1
1
1
1
1
1
1
1
1
1
1
1
1
1
1
1
1
1
1
1
1
1
1
1
1
1
1
1
1
1
1
1
1
1
1
1
1
1
1
1
1
1
1
1
1
1
1
1
1
1
1
1
1
1
1
1
1
1
1
1
1
1
1
1
2
1
1
1
1
1
1
1
1
1
1
940
2676
1
1282
-712
-42
489
-174
-1
-1
-1
-1
-7
-1
-1
-1
-9
-1
-1
-1
17
1
1
1
4
1917
-358
-1
-1
-1
-1
-1
-1
-1
-1
-1
-49
-1
-1
-1
-1
-1
-227
-399
-2
-1
-1
-1
-1
-1
-2
-8
-5
-1
-1
-1142
-1
-1
-1
-1
-1
-1
-1
-1
-1
-1
-1
-1
-1
-4
-1
-1
-3
-1
-2
-743
-1
-1
-1
1505
1
207
1
1
1
1
1
1
1
1
1
1
1
1
1
1
1
1
1
1
1
1
1
-596
1303
1
1
1
1
1
2
517
-683
-220
-1
-1
-1
-1
-1
-88
-1
-1
-1
-1
-1
-1
-1
-4
1704
2012
3625
-254
-2446
-1
-1
849
1
1
1
1
1
1
1
1
1
1
1
1
1
1
1
1
1
1
1
1
1
1
1
1
1
-1394
1981
-381
-1
2782
4660
294
-3837
-1
-1
-1
-1
-1
-1
-8785
-1
-1
-1
-1
-1
-335
-1
-1
-1
-1
-1
-1
-1
-1
-1
-1
-1
-1
-1
-1
-1
-1
-1
-1778
-1
403
1
1
1
1
1
-49
0
1666511 1707136 1627733 1668245 867 867 0
4373
1
1
1
1
1
1
60
3149
551
1
1
181
1
-20
-1
-1
-2
-925
-1
133
598
8
1
1
1
1
1
1
1
1
1
1
1
1
1
1
1
1
1
1
-116
-1
-1
-1
-1
-1016
-219
-1
-1
-1
-1
-1
-1
-1
-1
-1
442
325
1
1
1
1
1
1
1
1
1
1
1
258
1
1
1
1
1
1
1
1
1
1
1
1
1
1
1
1
1
530
1
1
1
1
1
1
1
1
709
-6083
-1
-1
-1
-1
-1
-2657
-1
-1
-1
-1
-1
-1
-1
-1
-1
-1
-1
-1
-1
-1
-1
-773
-358
-1
-1
-1
-1
-1
-1
-1
-1
-1
-1
-1
-1
-1
-1
-1
430
1
1
-140
630
4
1
1
1
1
1
1
1
1
1
1
1
-516
-1
-4
273
1
1
1
1
1
1
1
1
1
1
1
1
1
-52
-1
-1
-1
-1
-1
-1
-1
-1
-1
-1
-1
-1
-1
-1
-1
-1
-1
-1
-1
-1
-5
-9
371
1
1
22
1
1
1
1
1
177
66
1
-175
-1
-1
-1
17
-243
-1
-1
-1
-1
49
-214
461
1
1
1
1
1
2
-199
-1
525
1
1
1
1
1
1
1
1
1
1
1
1
1
1
1
1
1
1
1
1
1
1
1
1
1
1
1
1
1
1
1
1
-147
-1
-1
-1
-1
-1
-1
-1
-1
-1
-1
-1
-1
-1
-1
-1
-1
-1
-1
-1
-1
-1
-2
-1
-1
-225
-1
-2
-1
-3
-1
-1
-1
-149
150
1
1
1
69
23
13
-3
8
35
1
1
1
1
1
1
1
1
1
6
1
2
16
2
-19
-117
-177
170
1
-1126
83
1
1
1
1
1
1
1
1
1
1
1
1
1
1
1
1
1
1
1
580
1
490
111
1
1
1
1
1
1
1
1
1
1
1
1
1
1
1
1
1
1
1
1
1
1
1
1
1
1
1
1
1
1
1
1
1
1
1
1
1
1
1
101
-117
-1
-1
-1
-1
-1
-1
-1
88
1
-208
-1
-1
-1
-1
-1
1461
1
1
6
1
1
1
1
1
1
1
3
1
3
1
1
1
1
2
154
1
1
1
1
1
1
1
2
1
1
1
3
1
1
1
1
2
1
22
1
1
1
1
1
1
1
1
1
1
1
1
1
1
1
1
-382
-1
-408
-3
-1
-1
-1
-2
-1
-1
-1
-1
409
-1101
-1
-1
-1
-1
-1
-1
-1
-523
-1
-1
-1
-1
-1
626
1
1
1
2
845
-299
-1
-1
-1
-1
-1
-1
-1
-1
-1
-1
-486
-1
-1
-69
-1
-670
-1
-13
-2
-2
-1
-549
19
1
0
1707218 1737151 1668243 1698120 873 873 0
-190
-1
-288
-1
-1
-1112
-1
-1
-1
-1
-1
-1
57
2
1
56
1
1
1
1
1
1
1
1
1
1
145
719
-109
-1
-1
-1
-1
-1
-570
-1
-1
-1
-4
-1
-1
-1
-1
-1
-1
-1
-3
-1
-1
-1
-3
-1
-1
-1
-1
-1
-1
-1
-1
-1
-1
-1
-1
-2
-326
-1
-121
-579
186
-242
-1
-1
-4
-1
-1
-1
-1
-1
-1
-1
-1
-1
-1
-1
-1
-1
-1
-1
-1
-8
92
1
1
1
-354
161
1
-1334
-13
-1
-94
-1
293
82
1
133
-67
-532
-3
-1
-3
-1
-1
-4
173
1
1
68
1
1
1
1
1
346
1
1
-340
790
-4
58
1
1
1
1
1
1
1
1
1
1
1
1
1
-25
-1
-1
-4
-274
-8
-458
-96
-3
-1
-46
-1
-1
-1
-1
-1
-1
-1
251
1
1
1
1
1
1
1
1
333
1
1
1
1
1
1
1
3
1
1
1
2
1
-102
-1
-1
-1
813
1
1
1
1
1
496
392
1
1
1
1
1
1
1
1
1
1
1
-173
-193
-1
213
1
-218
158
1
1
-220
285
1
-25
79
-233
497
-35
129
772
1
1
1
1
1
1
1
1
1
1
1
1
1
1
-114
223
-491
-25
-1
-1
-1
-1
-722
-1
-1
-338
607
1
1
1
1
1
1
249
1
1
1
11
1
1
-90
-1
-1
-1
-3
27
1
1
1
1
1
1
1
1
1
1
1
1
1
2
-74
-1
-4
-4
-1
-1
-191
-164
10
566
10
1
-55
-56
-28
-1
-1
-1
-1
-1
-1
-103
76
1
-131
-38
-79
-1
-1
-1
-1
-1
157
1
192
1
1
73
1
1
1
1
1
1
1
1
1
1
1
40
-68
-1
-1
-1
-1
-1
-1
-1
-1
131
1
-86
-200
141
3
-116
-1
-1
-1
-1
-1
-1
-1
-1
-1
-1
-1
-1
-288
-542
-1
-90
-1
272
1
3
1
1
1
2
5
1
1
1
-188
-1
657
-245
-206
-176
-1
-3
-991
-1
206
1
1
1
1
1
1
1
1
142
1
1
1
1
1
1
1
1
1
1
1
-353
138
1
1
1
1
1
1
1
1
1
1
1
1
1
1
1
1
1
1
1
1
1
1
1
1
1
1
1
1
1
1
1
1
1
1
1
66
1
1
1
1
1
3
-292
781
-31
-1
-1
-2
-1
-1
-2
-1
60
1
1
1
-63
-528
-1
-12
145
-151
-1
-1
-1
219
1
1
1
1
1
1
1
1
261
1
1
1
1
1
1
1
1
1
1
-253
-1
-6
-5
-1
-1
-1
-1
0
1737149 1852858 1698185 1813751 2221 2221 0
567
-44
770
1
72
1
182
-230
-39
-1
-1
-42
980
147
-286
-142
-1
-1
-1
-1
-1
-1
-3
-1
-1
-1
-1
-1
-2
-1
-3
-1
-15
-1
-2
-1
-2
-1
-3
596
888
1
1
1
1
1
1
1
1
1
1
1
1
1
-133
-129
-1
-1
-700
-1
-1
-1
-1
-1
-1
-243
-3
-1
-3
-1
-1
-1
-1
-1
-1
-1
-435
351
1
1
-429
-1
-130
135
-610
700
-215
-53
-21
-244
-1
-216
678
1
-346
334
1
1
1
1
1
1
1
1
1
1
1
1
1
1
1
1
1
1
3
1
147
1
1
1
1
1
1
-342
-1
-1
-1
-1
-1
-1
-1
-1
-1
-1
-1
-1
-1
344
-228
-1
-75
-1
-1
-1
-1
-1
-1
-1
-1
-1
-1
-1
-1
-1
-1
-1
-1
-1
-1
-1
-1
212
1
1
1
1
1
1
1
1
1
1
1
210
1
1
1
1
1
1
-527
-1
6
1
1
1
2
1
307
-656
-1
-1
-1
-1
-1
73
1
1
1
1
1
1
1
99
1159
1
1
346
-228
4
-212
-1
-1
-227
-1
-1
169
1
1
1
-1127
-1
-6
-1
-4
-1
-364
-1
-1
-1
-1
-1
-1
122
1
1
1
1
161
-240
130
-136
-1
-1
-1
-1
-1
-1
-1
-1
-1
-1
-1
113
1
69
1
1
-80
-1
-1
-1
-1
-8
-1
-1
-1
-1
-1
-1
-1
331
93
1
1
1
-136
-1
-426
-3
-1
-1
-1
-1
-109
-264
-1
-1
-1
132
1
1
1
1
1
323
1
1
1
1
1
1
1
1
1
1
1
1
1
1
1
1
1
1
1
1
40
1
1
1
-3047
-159
-1
-1
-1
-1
-1
-1
123
1151
-89
-178
-1
132
114
1
3
1
1
2
1
3
1
1
1
2
1
1
1
4
1
1
1
4
1
1
1
1
1
1
1
1
1
1
1
1
1
1
1
1
1
297
-1159
-1
197
-919
-1
-1
-1
-1
-1
-1
-1
-6
-2
-1
-1
-1
-1
154
1
183
-135
785
1
1
1
1
1
1
1
1
1
1
5
1
1
1
48
1
1
1
93
1
1
56
1
4977
1
1
-1221
-1
-1
-1
-1
-1
-1
-1
393
1
1
1
1
1
4723
101
1
1
1
1118
1
1
-341
-1
-1
-1
-1
-1
-12
-177
-1
-345
-1
532
13
1
1
1
1
4
1
3
-16
-2
8
1
4
2
3
1
1
1
5
4
-1590
-666
-35
-1
-1
-1
-1
200
1
1
1
1
1
1
1
1
1
1
1
1
1
1
-438
-1
-1
-1
-228
-1
-1
-1
-1
-1
-1
188
1
4
1
1
2
-816
-152
-4
-1
54
1
1
1
1
1
1
1
1
1
1
3
1
1
1
1
1
1
1
1
1
1
1
1
1
1
1
1
4
1
1
-326
-526
-1
-1
-1
-1
-1
-1
-1
-1
-1
-1
-1
-1
-1
-1
-1
-1
-1
-1
-1
-1
-1
-1
-1
-1
-1
-1
-1
-1
-1
-1
-1
293
1069
-227
278
1
2
3
1
4
-36
-1
-1
6
5
1
120
1
264
47
2494
1
290
1
1
1
1
-9
-24
-1
1772
1
1
1
1409
1
1
-126
24
-862
160
9
1
1
3
-82
264
1
1852
1
1
-843
-1
-3
-1
-3
-1
-1
-4
-1
-1
-674
-1
-2
565
1
1
1
1
1
1
1
1
1
1147
1656
-983
-1
-1
-1
-1
-1
-1
-1
-1
-1
-1
-160
-1
-2154
-237
-317
-1
-1
-1
549
1
1
1
1
76
1
1
1
1
1
1
1
30
1
-156
-1
-1
-241
-1
-1
-1
-1
-149
-75
-325
-1
-1
-1
-1
-1
-1
-1
-1
-1
-1
-1
-1
-1
-1
-7
-1
-1
-1
-1
-1
-1
-1
-1
-1
-715
-3
36
1
425
1
1
1
1
1
1
1
1
1
1
1
1
1
1
-1050
-1
-1
-1
-1
-1
-1
-1
174
1
1
1
1
1
-50
699
165
350
-1619
-1
2600
448
1
1
1
1
1
1
1
1
1
1
1
1
1
1
1
1
1
1
1
1
1
1
1
1
1
1
1
2
1
1
1
1
24
209
1
851
1
1
1
1
1
-402
-1
459
190
-49
-1
-1
-1
1552
-527
220
1
1
1
2
4
6
1
7
-100
-1
-1
-1
-1
-1463
-1
-1
-1
-1
-1
-1
-5
-1
-1
-1
-1
-1
-1
-1
-1
-1
-1
-1
-1
-1
-538
-728
-6
379
1
-687
-1
-1
-1
-1
-1
-1
-1
-1
-1
-1
-1
-1
-1
-1
-1
-1
-1
-1
-1
-511
-1
-1
-1
-1
3093
50
1
1
1
1
1719
3
1
1
1
1
1
1
3
1
1
1
1
11
1
1
1
1
1
4
5
1
1
207
1327
325
-1127
728
1
-716
3698
1
1
1
1
1
1
1
226
1
1
1
1
2
1
1
1
1
1
1
-55
1273
-705
17
-262
-1
-1
-1
-1
-1
-1
-1
-1
-1
-1
-1
-1
-1
-1
-1
-1
-1
-1
-1
-1
-303
-424
-1
-1
-1
-1
-1
-1
-1
-1
-165
-177
-1
218
41
2
1
2
1
1
1
1
1
1
165
1
1
1
1
1
1
1
1
1398
1
1
1
1
1
1
-49
-1
-1
-1
-1
1143
1
1
1
1
1
1
1
1
1
1
1
1
1
1
1
1
1
1
1
1
1
1
1
1
1
1
1
1
1
1
1
1
1
1
1
1
1
1
1
1
1
1
1
1
1
1
1
1
1
1
1
1
1
1
1
1
1
1
1
1
1
1
1
1
1
1
1
3
5647
212
-988
-1
0
1827666 1845688 1838951 1820984 481 481 0
-190
-1
-1
-4
-1
-1
-1
49
3
1
1
1
1
1
1
1
1292
818
-469
-1
-1
-1
487
3
1
1
1
1
1
1
3
1
1
1
1
11
1
1
1
1
1
4
5
1
1
-998
590
1
1
1
1
1
1
1
1
1
1
1
1
1
1
1
1
1
1
1
1
1
1
1
1
1
1
1
1
1
1
1
1
1275
-92
729
-716
-645
-1
-391
515
1
1
1
1
1
1
2
1
1
1
3710
10
1
1
1
1
1
1
1
1
-622
-1
-1
-1
-1
-1
-1
-1
-66
32
1
1
1
1
1
149
1
1
-91
-1
-1
-1
-1
-1
-1
-1
-1
-1
-1
-1
-1
-1
-1
-1
-1
-1
-1
-1
-1
-79
-1
-225
-913
69
217
1
1
1
1
1
1
1
1
-662
-1
-1
-1
737
1
1
1
1
1
1
-49
-1
-1
-1
-1
-460
0
1852862 1871444 1813943 1832544 390 390 0
-8066
-1
-1
-1
-1
911
541
1
1
1
1
1
1
1
1
216
-69
158
1
167
-814
-1
191
1
1
148
1
1
1
1
1
-29
-655
43
1
1
1
1
1
1
1
1
11
-146
-1
-1
-1
-1
-2
-1
-1
-1
-1
-1
-1
-151
-1
-1
-1
-1
-1
-1
-1
-560
-1
-1
-1
-1
-1
-1
-1
-6
-1
-1
-1
-1
-1
-1
-1
-1
-1
-1
-4
-1
-5
-1
-1
-1
-1
-3497
-1
-1
-2
-1
-1
-1
-1
-1
-1
-1
-1
-1
-1
-1
-1
-1
-1
-1
-2
-1
-1
-3
947
1
1
1
1
1
1
1
1
1
1
1
1
1
1
1
1
1
1
1
1
1
1
1
1
1
1
0
1859903 1871444 1806650 1795099 395 395 0
565
-460
-1
-1
-1
-1
785
1
1
1
123
541
1
1
1
1
1
1
1
1
164
1
1
1
1
1
1
1
2
2
41
-560
-1
-1
-1
-1
-1
-1
-1
-1
1010
-8
75
1
1
1
1
1
1
1
-578
62
-146
-1
-1
-1
-1
-2
-1
-1
-1
-1
-1
-1
-151
-1
-1
-1
-1
-1
-1
-1
-560
-1
-1
-1
-1
-1
-1
-1
-6
-1
-1
-1
-1
-1
-1
-1
-1
-1
-1
-4
-1
-5
-1
-1
-1
-1
-358
57
1
1
1
1
1
1
2
1
1
1
1
225
1
1
1
1
1
1
1
-2132
-1
-1
-1
-1
-1
-1
-1
-1
-1
-2
521
-191
-1
-1
-1
-1
-1
-1
-1
-1
-1
-1
-1
-1
-1
-1
-1
-1
-1
-1
-1
-1
-1
-1
176
1
769
1
1
1
1
1
1
1
1
1
1
1
1
1
1
1
1
1
1
1
1
1
1
1
1
1
1
602
0
1871443 1877661 1794853 1788668 165 165 0
1324
1327
208
1
1
5
2
1
1
1
1
1
13
1
1
1
1
3
1
1
1
1
1
1
3
-440
35
1
1
1
-597
647
1
1
1
1
51
0
1871443 1892822 1832789 1854143 397 397 0
-999
243
1
1
1
1
1
1
1
1
1
1
1
1
1
1
1
1
1
1
1
1
1
1
1
1
1
1
1
1
1
1
1
1
-588
999
1
1
5
2
1
1
1
1
1
13
1
1
1
1
3
1
1
1
1
1
1
3
-440
519
-119
699
1292
1
1
1
1
1
1
1
3
-47
-1
-1
-1
-5
-1
-1
-343
-1
-1
-1
-1
-1
-1
-1
-1
-1
-1
317
8
104
-32
-1
-1
-1
-1
-1
-1
-1
-1
-1
-1
-1
-1
1260
5498
1
1
1
1
1
1
830
1
-132
177
-395
-742
191
-3811
-1058
-1
-302
-1
-1
-1
-1
-1
-1
-1
-1
-1
-1
-1
-21
-1
-1
-17
0
1892821 1893312 16231400 16230909 0 0 0
0
1892822 1894248 19707430 19705938 66 66 0
-492
-1
-4
-1
-1
-1
-1
-1
-1
-1
-1
-1
-1
-1
-1
-1
-1
-1
-1
-1
-1
-1
-1
-1
-1
-1
-1
-1
-1
-1
-1
-1
-1
-1
-1
-1
-1
-1
-1
-1
-1
-1
-1
-1
-1
-1
-1
-1
-1
-1
-1
-1
-1
-3
-1
-3
-1
-1
-1
-1
-1
-1
-1
-1
-1
-1
0
1892822 1893312 14044449 14044939 0 0 0
0
1892822 1893312 4133911 4134401 0 0 0
0
1892822 1893312 5708884 5708394 2 2 0
-117
221
0
1892822 1893312 5704171 5704661 0 0 0
0
1892822 1893312 8531065 8530575 0 0 0
0
1892822 1894249 11829221 11827725 75 75 0
76
57
92
-267
-1
-4
-1
-1
-1
-1
-1
-1
-1
-1
-1
-1
-1
-1
-1
-1
-1
-1
-1
-1
-1
-1
-1
-1
-1
-1
-1
-1
-1
-1
-1
-3
-1
-1
-1
-1
-1
-1
-1
-1
-1
-1
-1
-1
-1
-1
-1
-1
-1
-1
-1
-1
-1
-1
-1
-1
-1
-3
-1
-1
-1
-1
-1
-1
-1
-1
-1
-1
-1
-1
-1
0
1892822 1893312 13349356 13348866 0 0 0
0
1892822 1893312 15694803 15694313 0 0 0
0
1892822 1893312 16069743 16069253 0 0 0
0
1893320 1894248 15693058 15692130 0 0 0
0
1893320 1894106 5705671 5706457 0 0 0
0
1893320 1893919 20035375 20035971 62 62 0
-161
-6
-1
14
1
6
8
161
1
0
1893320 1894248 16230638 16229711 1 1 0
544
0
1893320 1894249 13348610 13347681 0 0 0
0
1893320 1894248 5707385 5706458 9 9 0
-85
-1
-1
-1
34
103
221
208
79
0
1893337 1894248 8530381 8529470 0 0 0
0
1893337 1894249 14045133 14046045 0 0 0
0
1893410 1894248 4134550 4135387 1 1 0
454
0
1893807 1894248 16069107 16068666 0 0 0
0
1894098 1894248 5704171 5704021 0 0 0
0
1894249 1895175 1854135 1855061 6 6 0
-66
298
0
1895186 1899884 22074226 22069526 16 16 0
-99
-2654
0
1897533 1899883 21173276 21170925 10 10 0
-405
0
1899886 2059679 1855055 2014863 3301 3301 0
-1528
98
788
657
1
1
1
13
1
1
1
1
2
7
24
1
194
1
1
1
173
1
1
1
1
1
1
1
1
1
1
1
155
255
1
1
2
834
-313
-649
-1
-1
-1
-1
-1
-1
-1
-1
-1
-1
-1
-1
-1
-1
-1
-1
-1
-1
-1
-1
-1
-1
-1
-1
-1
-1
-1
-1
-1
-1
-143
-1
-1
-1
-1
-1
94
369
-95
-2
-2
-1
-7
-1
-1
474
1
1
1
1
1
1
1
1
1
1
1
1
1
1
1
1
1
1
1
1
1
1
1057
1
1
1
1
1
1
1
2
1423
1
1
-19
28
204
1
1
-846
1102
2
1
22
608
1
1
607
-708
-55
-1
-1
-1
-1
-1
-1
-1
-1
-1
-1
851
1
-499
-215
-1
-1
-1
-1
-1
-1
-1
-4
-3
-1
-1
-5
-5
-1
-3
-2
-3
-801
55
1
1
1
1
1
1
1
1
1
1
1
1
-157
984
-339
-138
-4
900
1
-63
-1
-1
-1
-1
-1
-831
-381
-1
-1
-1
-1
-1
-1
-560
-1
-1
-1
-1
-1
-1
-1
-1
-1
-1
-1
-1
-1
-1715
-1
-1
-1
-1
-1
-5
-4
651
172
1
-111
-928
147
1
749
1480
1
-1345
201
-742
-1
-1
-1
-1
-1
-1
-1
-1
-1
-1
-1
-1
-1
-5
-4
-3
-1
-1
-1
27
1
-406
-1
-1
-1
-110
-1
-1
-1
-1
-1
-1
-1232
44
1
1
1
1
1
1
1
1
1
-13
-1043
541
1
1
1
1
1
1
1
1
1
1
1
1
1
1
1360
1
1
1
1
1
1
1
1
1
1
1
1
1
1
1
1
1
1
1
-72
-1
-1
-1
-1
-1
-1
-1
-1
-1
-1
-1
-1
-1
-1
-1
-1
-1
-1
-1
-602
-1
-1
-1
-1
-1
-1
-1
-1
-1
-1
211
1
1
1
1
2
14
1
3
1
1
4
-25
-1290
-1
677
1
1
1
1
1
1
1
1
1
-1846
-2
-1
-1
-5
-1
-1
-1
-1
-1
-1
-1
-1
-1
-1
-1
-2
-1
-1
-1
-1
-1
-1
-1
-1
-4
-1
-1
-1
-3
-1
-1
-1
-1
-1
-1
-1
-1
-1
447
1
1
1
1
1
1
1
1
1
1
1
1
1
1
1
1
1
1
1
-154
-1
-1
-1
-1
-1
-1
-1
-1
-1
-1
-1
-1
-1
-1
-1
-1
-1
1451
1048
1
1
1
3
1
1
1
1
1
35
537
1
-151
-1
-1
-1
-1
-1
-1
-1
-1
-1
-1
-1
-1
-2
-6
-1
-199
-1
1038
1
1
-273
85
1
-117
-1
-1
-1
-1
-1
-13
-1
-140
410
1
1
1
57
-6
-25
-1
-2
-2
-1
-7
-3
-1
4
1
1
11
-453
-99
-1
322
1
1
1
1
1
1
1
94
1
1
1
1
1
361
1
36
-425
640
1
1
1
1
-1122
-1313
-9
1780
1326
1
-223
-1
-1
-1
-1
441
1
-159
-770
-1
248
-1015
-657
766
1
1
1
1
1
1
-585
-1
-1
-1
-334
-1
47
-596
-1
-1
-1
-1
-1
-1
-1
-1
-1
-1
-1
626
2
1
1
-12
-1
66
1
3
1
1
-291
-1
-74
-1
-1
-1
1222
1
1
570
1
1
3
9
-271
-1
-1
-1
-1
-1
-1
-1
-1
-1
-1
-1
-1
-1
-1
-1
1425
1000
1
1
1
1
1
1
1
1
1
1
1
1
-367
-1
-377
-1
-1
-1
-1
155
1
-515
-1
-78
-49
-1
-1
-1
-1
-2
-170
-1
-1
-1
412
1
1
1
1
1
1
1
1
1
1
1
1
1
1
1
1
1
1
1
1
-802
-1
-1
-960
-1
-190
-112
-1
-329
-1
-1
-1
-1
-1
-1
-1
38
1
1
1
3
1
1
1
2
1
4
-37
-1
-1
-1
-1
-1
-1
-1
-1
-1
-1
-1
-1
-1
-1
-3
-2
-3
-3
-5
-310
-1
1487
1
1
-2544
-1
-1
437
1
2
6
-668
-26
-33
-1
-1
-1
-326
-1
-1
-1
-1
-1
-1
-1
-1
-1
-1
-1
-1
-175
247
1
1
1
526
1
1
1
1
1
1
1
1
2
1763
1
339
1
1
1
1
1
1
228
1
1
1
1
1
1
1
1
1
1
1
1
1
1
1
69
1
1
-183
-466
-1
-1
-1
325
2
1
1
1
1
431
1
310
1
1
1
1
82
1
1
-347
-1
-1
-1
-1
-1
-1
-1
-1
-1
-1
-1
-1
-1
-1
-1
-1
-1
-1
-1
-1
-1
-1
-1
-1
-1
-1
756
1
1
1
1
4
1
1
1
1
1
1
1
1
1
1
1
7
1
58
-83
-1
-1
-1
-1
-1
-1
-1
-4
-1
-1
-1
-1
339
1
1
525
1
1
-973
-294
-1
-1
-1
-1
-1
-1
-1
-1
-1
-1
-1
-1
-1
-1
-1
-1
-146
-338
-1
-1
-1
-353
-1
-1
-1
-109
316
4169
-188
980
1
1
1
1
1
1
1
1
1
1
1
1
1
1
144
1
1
1
-792
-1
-1
-1
-1
-1
-1
-1
-1
-1
152
1
1
1
1
1
1
1
1
1
1
1
1
1
1
64
1
1
1
474
1
1
1
1
373
-212
-1
-1
-1
-1
-1
-1
-1
-1
-3
66
-521
-1
-1
-1
-13
-1
-1
-1
-1
-1
-1
-1
-1
-1
-1
-1
-1
-1
-1
-1
402
126
1
1
1
1
1
1
1
138
1
1
1
1
1
1
1
1
1
1
1
1
-30
-150
-1
-1
-1
-1
-1
588
-1306
-1
2868
1
219
1
1223
1
1
1
1
1
-4255
-630
-1
-1
-1
-1
-2
17
1
1
2
-284
-1
376
1009
1
1
1
-1016
-1
-1
-3
-2
-1346
-1
-1
-1
-1
-1
-1
-1
-1
-1
-1
-1
-1
-1
-1
-1
-1
-1
-1
-1
487
1
1
1
1
1
1
1
1
1
1
1
1
1
1
1
1
1
1
1
1
1
1
1
1
1
1
1
1
1
1
1
1
1
1
1
1
1
1
1
1
1
1
1
1
1
1
1
1
1
1
1
1
1
58
1
-841
-1
-2
-10
-1
-1
-1
-1
-1
84
1
1
1
1
1
1
1
1
1
1
1
1
1
1
1
916
2429
1111
1
1
1
1
1
1
1
1
1
1
2
1
3
1
-13
9
2
1
972
1
1
1
1
1
1
-263
-1
-1
-2
1187
-250
-1
-1
-1
-1
-1
-29
-1
-1
180
1
1
1
1
1
1
1
1
1
1
7
1
1
1
1
1
1
1
1
1
4
2
1
1
1
1647
2
834
1
1
1
1
1
1
1
1
1
1
1
179
1
1
1
1257
1
-681
901
1
1
1
1
1
1
3
43
-16
-1
-4
-1
-3
-1
-1
-1
-3
-1
304
366
1
1
1
1
1
1
1
1
1
1
1
1
1
1
1
3
1
-68
-1
-1
-1
-1
-1
-1
-760
-1
-1
-1
166
1
1
-807
-1
-1
990
2094
1
4
1
-189
-1
-1
-1
-2
-1
-1
492
1
1
1
1
1
1
5
1
1
1
550
3
1
3
1
2
-29
-1
-1
-1
8
1
1
1
1
1
-42
-77
17
1
1
1
6
1
3
1
15
6
-193
-218
-1052
-1
-1
-1
-1
-1
-1
-1
-1
-1
-1
872
1
1
1
1
1
1
1
1
1
1
1
1
1
-969
390
218
1
1
1
1
839
1
1
1
1075
-116
-1
-1
-1
-1
-1
-259
-1
-1
-1
-1
-1
-1
-1
-78
-1
-1
-1
-1
-3647
-1
6724
-147
-1
-1
-1
-1
1516
632
206
-21
-214
-1
-1
-1
-1
-1
-1
-1
-1
-1
245
6
207
1
1
1
1
1
-120
-1
-1
-1
-1
-1
-1
161
1
1
1
44
-1197
-1
-1
-1677
-1
-1
-1
-1
-1
-1
-1
-1
-1
-1
-387
-1
-1
-1
-1
-1
-1
-1
-1
-1
-1
-1
-1
-1
-1
-1
-1
-1
-1
-1
-1
-1
-1
-1
-1
-1
-1
-1
-1
-1
-1
-1
-1
1822
-525
-1
-1
-1
-1
-1
-1
-1
-1
-1
-1
-1
-1
-1
-1
-1
-1
-1
-551
-763
4
-1853
25
1
-38
-318
-1
-1
-1
-1
-1
-1
-1
-1
-1
-1
-1
-1
-1
-1
-1
-1
0
1998190 1998263 14441437 14441510 0 0 0
0
1998175 1998262 7858787 7858702 2 2 0
10
5
0
1998176 1998262 14428626 14428542 3 3 0
9
5
0
1998190 1998262 2049248 2049176 0 0 0
0
1998176 1998267 14428745 14428835 3 3 0
13
1
-73
0
1998190 1998263 14429056 14429129 0 0 0
0
1998185 1998261 14441129 14441204 1 1 0
5
0
2059800 2071929 2014873 2027018 89 89 0
-421
-1
-218
-2
-1
-2
-1
-1
-2
38
3030
-18
-1
-1
-1
-1
-1
-1438
-1
-5611
-303
-13
-1
-1
-415
51
53
1
-423
-1
-1
21
1
1
1
1
0
2069176 2069255 2028377 2028298 1 1 0
0
2069178 2069252 2025830 2025756 0 0 0
0
2069560 2069632 2028376 2028304 0 0 0
0
2069561 2069640 2025830 2025751 2 2 0
0
2070667 2070741 2024340 2024266 0 0 0
0
2070668 2070750 2028302 2028384 1 1 0
0
2070662 2070741 2024728 2024649 2 2 0
0
2071928 2072999 3936247 3935243 97 97 0
38
44
10
16
62
1
1
1
1
1
1
1
1
1
1
1
1
1
1
1
1
1
1
1
1
1
1
1
1
1
1
1
1
1
1
1
1
1
1
1
1
1
1
1
1
1
1
1
1
1
1
1
1
1
1
1
1
1
1
1
1
1
-21
5
-18
25
-20
46
7
1
6
198
9
19
18
-48
16
18
-180
-1
-1
-1
-1
-1
33
-4
5
6
1
0
2071930 2072357 22045395 22045822 2 2 0
0
2071930 2081013 15541307 15550403 29 29 0
636
-2196
-505
-1
-1
-1
-1
-1
-1
-1
-1
-1
-1
-1
-1
-1
-1
-1
-2118
2650
1
1
1
0
2071930 2072357 3928519 3928094 3 3 0
407
1
0
2071930 2072357 16958377 16958804 1 1 0
0
2071930 2072357 19680971 19680544 1 1 0
0
2071926 2081016 16949715 16958808 59 59 0
-452
231
1
1
1
1
1
1
1
1
1
1
1
-2143
-505
-1
-1
-1
-1
-1
-1
-1
-1
-1
-1
-1
-1
-1
-1
-1
1355
-767
2886
1
1
1
-143
0
2071930 2072357 19644936 19644509 1 1 0
0
2071930 2081012 514411 523538 66 66 0
2525
-307
-505
-1
-1
-1
-1
-1
-1
-1
-1
-1
-1
-1
-1
-1
-1
-1
-1887
-236
-2499
-1
-1
-1
-1
-1
-1
-1
-1
-1
-1
-1
-88
-61
-387
-79
-1
-1
-1
-1
-1
-3
-1
-1
-1
-3
-1
0
2071930 2072357 15677718 15677291 0 0 0
0
2071930 2081012 20119753 20128857 28 28 0
-448
-2385
-505
-1
-1
-1
-1
-1
-1
-1
-1
-1
-1
-1
-1
-1
-1
-1
-2118
-2652
-1
-601
0
2071930 2072357 19462321 19462748 0 0 0
0
2071930 2081012 12734258 12725192 69 69 0
-49
555
993
192
-1044
-505
-1
-1
-1
-1
-1
-1
-1
-1
-1
-1
-1
-1
-1
-1
-1
43
96
951
174
7
137
-714
1998
119
428
1
1
1
1
1
1
1
1
1
1
1
1
1
1
1
1
1
1
1
1
1
1
1
66
-614
0
2071930 2072357 6141544 6141971 0 0 0
0
2071926 2081016 19689650 19680540 58 58 0
-452
231
1
1
1
1
1
1
1
1
1
1
1
-2143
-505
-1
-1
-1
-1
-1
-1
-1
-1
-1
-1
-1
-1
-1
-1
-1
-2118
-2652
-1
-1
-1
-1
-1
-1
-1
-1
-1
-1
-1
-1
0
2071930 2072357 15114913 15114486 2 2 0
0
2071930 2072357 17968543 17968116 1 1 0
0
2071930 2081012 15686375 15677291 69 69 0
-2832
-505
-1
-1
-1
-1
-1
-1
-1
-1
-1
-1
-1
-1
-1
-1
-1
-2122
165
1
1
1
1
1
1
1
1
1
1
1
1
1
1
1
1
1
1
1
1
1
1
1
1
1
2456
1
-463
-1
-1
-1
-1
-1
-3
-1
-1
-1
-3
-1
0
2071930 2081012 22036724 22045822 33 33 0
-2832
-505
-1
-1
-1
-1
-1
-1
-1
-1
-1
-1
-1
-1
-1
-1
-1
-2122
2645
1
1
-385
0
2071922 2073946 19454670 19456694 5 5 0
-6
3
0
2071930 2080549 2659705 2651088 72 72 0
1696
1
698
-437
-505
-1
-1
-1
-1
-1
-1
-1
-1
-1
-1
-1
-1
-1
-1
-1
927
353
66
5
398
100
37
-236
480
35
568
1
227
119
182
126
-248
-1
-1
20
105
258
-110
-1
18
-12
138
1
1
1
361
2
-19
-88
0
2071926 2081016 19653610 19644505 36 36 0
-2836
-505
-1
-1
-1
-1
-1
-1
-1
-1
-1
-1
-1
-1
-1
-1
-1
43
-2079
2646
1
-385
131
0
2071930 2072357 2650965 2650542 11 11 0
40
19
88
85
74
-102
0
2074008 2081013 3935242 3928093 232 232 0
13
359
70
1
27
124
30
1
8
40
-54
-28
-37
-1
-1
-1
-1
-1
-1
-1
-1
-1
-1
-1
-1
-1
-1
-1
-1
-1
-1
-1
38
231
-200
-1
-1
-1
-1
-1
-1
-1
-1
-1
-1
-1
-1
-1
-1
-1
43
846
177
54
163
249
354
24
-212
91
1
-218
73
133
-363
-1
-2
-1
54
-194
-1
992
290
-43
-1
-1
-1
8
-16
-1
-1
152
-24
-1
-1
-1
-1
-1
-1
-1
-1
-1
-1
-1
-1
-1
-1
-1
-1
-1
-1
-1
-1
-1
-1
-1
-1
-1
-1
-1
-1
-1
-1
-1
-1
-1
-1
-1
-1
-1
-1
-1
-1
-1
-1
-1
-1
-1
-1
-1
-1
-1
-1
-1
-1
-1
-1
-1
-1
-1
-1
-1
-8
-13
-28
-1
30
232
-25
-1
-1
-1
-1
-1
-1
-1
-1
-1
-1
-1
-1
-1
-1
-1
-1
-1
-1
-1
-1
-1
-1
-1
-1
-1
-1
-1
-1
-1
-1
-1
-1
-1
-1
-1
-1
-1
-1
-1
-1
-1
-1
-1
-1
-1
-1
-1
-1
-1
-1
-1
-1
25
13
8
-4
18
57
-7
-1
-1
-1
-1
-1
-3
-1
-1
-1
-3
-1
52
441
1
0
2074978 2081014 19456691 19462750 40 40 0
-288
-1
-1
-1
-1
-1
-1
-1
-1
-1
-1
-1
-1
-1
-1
-1
-2118
-109
-2544
-1
-1
-1
-1
-1
-1
-1
239
1
1
1
-143
0
2080441 2081012 2651107 2650542 20 20 0
-24
-1
13
11
60
22
55
19
88
85
74
-102
0
2080583 2081013 6141542 6141972 0 0 0
0
2080579 2081012 15114919 15114486 3 3 0
0
2080584 2081012 12734259 12733830 3 3 0
-50
0
2080584 2081012 19454677 19455105 0 0 0
0
2080585 2081012 17968543 17968116 1 1 0
0
2080585 2081012 3936245 3935883 75 75 0
36
44
10
16
62
1
1
1
1
1
1
1
1
1
1
1
1
1
1
1
1
1
1
1
1
1
1
1
1
1
1
1
1
1
1
1
1
1
1
1
1
1
1
1
1
1
1
1
1
1
1
1
1
1
1
1
1
1
1
1
1
1
-21
5
-18
25
-20
46
7
1
6
0
2080585 2081012 2659705 2659278 4 4 0
0
2081012 2083922 2027013 2029943 108 108 0
-336
-1
-1
-1
-1
-1
-2
-302
-526
-1
-1
-1
-1
-3
-1
102
274
346
1
1
1
1
1
1
1
1
1
-47
150
1
1
1
1
1
1
1
1
1
1
2
-144
-1
-4
-1
-70
-1
-1
-1
-1
-1
-1
-1
-1
-1
-1
-1
-1
-1
-1
-1
-1
-1
-1
-1
-1
-1
-1
-1
0
2082287 2082369 2025757 2025839 1 1 0
0
2082283 2082362 2024343 2024264 1 1 0
0
2082289 2082361 2024720 2024648 0 0 0
0
2083913 2130568 2032272 2079014 667 667 0
890
1
-1758
-1
-1
-1
-1
-1
-1
-1
897
1
-331
-1
-1
-1
-1
-1
-1
-1
-2
-1
228
1
-1062
-1
-1
-1
-1
-1
-1
-2
-311
-1
-1
-1
-561
-1
-1
-6
-125
-1
-1
-1
-1
-1
-1
-993
-1
-1
-1
-1
-1
-1
-1
-1
-1
-1
-1
-1
-4
-1
-1
283
1
1
1
1
1
1
1
1
1
4
1
4
1
1
57
646
-94
-170
231
1
-856
-1
-1
-1
-1
-1
-1
-1
-1
-1
-1
-1
-1
-1
579
1
1
58
1
1
1
1
1
-473
-1
-1
-1
-1
-1
-1
-1
-1
147
11762
-127
-1
-1
-1
-712
-1
-1
-1
-1
-1
1457
1
1
1
1
1
1
1
1
1
16
165
3426
1
267
1
1
1
1
1
1
1
1
1
1
1
1
1
1
1
1
1
1
1
1
1
1
1
1
1
1
1
1
1
1
1
1
1
1
1
1
-650
-1
-1
-1
-1
89
1
-465
-1
-1
-1
-1
-1
-1
-1
-1
135
1
1
1
-473
-1
-1
-1
-1
-1
-1
-1
-1
-1
-1
-1
-1
-1
-1
-1
-5
-1
-1
-1
-1
-1
-1
-1
-1
-1
-1
-1
-1
-1
-2
-1
-1
-1
-1
-1
-1
-1
-129
-5446
-1
-756
-1
-1
-1
-1
-1
-1
-1
-1
-1
-1
-1
-1
-1
-1
-1
-1
-1
-2650
-1
-1
-1
-1
-758
-1
-1
-1
-1
-1
-1
-1
-1
-1
-1
-1
-1
-1
-1
-1
-1
-1
-118
-1
-1
-1
-1
-1
-1
940
1
1
1
1
1
1
-248
-4
-6
-7
-5
-1
-6
-1
-4
471
1
1
1
1
916
1
1
1
1
1
-327
-1
-1
-1
-1
-1
-1
-1
-1
-1
-1
-1
-1
-1
-1
-1
-1
244
754
1
1
1
1
1
1
1
70
214
1
1
1
1
1
1
1
1
1
1
1
1
1
-201
34
-867
0
2100770 2100842 1953483 1953411 0 0 0
0
2100770 2100843 14429128 14429055 0 0 0
0
2100770 2100843 14441509 14441436 0 0 0
0
2100770 2100864 7858702 7858796 6 6 0
0
2100770 2100843 14428542 14428615 0 0 0
0
2100771 2100843 14428828 14428756 0 0 0
0
2100771 2100843 14441204 14441132 0 0 0
0
2130566 2137871 2079061 2086346 161 161 0
1014
1
1732
1
1
1
1
1
1
1
-439
-1
-1
-1
-1
-1
-1
-1
-1
-1
555
1
1
1
1
1
1
1
1
1
1
1
1
1
1
1
1
1
1
1
1
1
1
1
1
1
1
647
11
1
1
1
1
309
1
1
1
1
2
-911
-1
-1
-1
-1
-1
-109
-1
-1
-1
-1
-11
-48
-1
-1
-97
-1
-1
-1
-1
-1
-1
-1
-1
463
1
1
1
1
1
1
-29
-1
0
2138002 2249094 2086346 2197342 1209 1209 0
-171
4255
1
1
1
1
1
1
1
1
1
1
1
1
1
1
1
1
1
1
1
2382
381
-693
-1
-1
-1
-1
-1
-1
-1
165
-2328
-82
-4
228
1
1
1
1
1
1
1
1
1
1
1
1
1
2092
1
1
1
1
1
1
1
1
1
1
1
1
1
1
1
1
1
1
-293
-1
-1
-1
-1
-1
-1
-1
-1
-1
-1
-1
-1
-1
-1
-1
-1
-1
-1
-26
-1
414
2
1
2
1
1
1
1
1
3
1732
1
-1422
27
-385
345
1
-65
-1
242
1
116
-12
-1576
890
1
1
1
1
1
2303
1
1
1
1
1
1
1
1
1
1
1
1
1
1
1
1
1
1
1
1
1
1
1
1
1
107
1
-820
-6
-1
-1
-1
-3
-157
-433
-854
-632
-1
-1
-24
-1
-1
-1
-1
-1
-1
-1
-1
-1
-1
-1
-1
-1
-1
139
1
1
1
1
1
1
1
1
198
1
1
1
1
1
1
1
1
1
1
1
1
1
1
1
1
1
1
1
1
-94
-1
-1
-1
-1
-1
236
1
1
1
1
1
1
1
1
-361
644
-315
-1
-161
-1
-1
-1
-1
-1
-1
-1
-1
-1
103
314
-480
-1
-1
-432
-1
-1
-1
-1
-1
-1
-1
-1
-1
-1
-1
149
1
1
1
1
1
1
1
1
1
8
1
1547
-1275
-1
-1
-20
-45
-14
-1
-1
-1
-1
-1
26
-427
151
1
5
1
1
2
2
1
3
1
-1490
-1
-1
-1
-1
-1
-1
-1
-2
-2
-1
-1
-1
-1
-1
-121
-1
-1
-189
-1129
-1
-1
-1
-35
-908
-1
-1
-1
-1
-1
-1
-1
-1
-1
-1
-376
1259
1
-102
-1260
-246
436
-282
-1
960
1
1
-47
-450
-1
-1
-1
1334
-2947
-5
-1
-3
-1
-987
-275
-5697
-2362
-3987
-1
190
9804
-110
-1
-1807
220
-3542
-968
-1
-1
-1
-1
-1
-1
-33
828
19
1
1
1
1
1
1
1
1
1
1
1
1
1
1
1
1
1
2
2
1
1
1
2
1
1
1
3
1
1
1
1
1
1
1
1
1
1
1
1
1
1
1
1
1
1
1
-708
-942
-1
-1
-1
1550
731
1
1
1
-1004
-1
-1
99
-1017
-1306
-1
-1
-1
-382
-1
-1
-2
-1
-1
202
1
1
1
1
1
1
1
1
1
-512
-270
273
1
-243
-1
868
398
-159
-842
1093
1
1
282
1
1
1
1
1
1
1
1
1
1
1
-433
-1
218
1
1
1
1
1
1
1
1
1
1
1
1
1
1
1
1
1
115
1
267
1
1
1
1
1
1
1
1
2
2
1
953
1
1
-291
-1
-1
-1
539
1
1
1
1205
1
1
1
1
1
1
1
1
1
1
1
1
1
1
1
1
1
1
1
-2688
-1
-1
-1
-1
-1
-1
-1
-1
-1
-1
-1
-1
-1
-14
-1276
-1
504
7009
-37
-1
-1
-2
-1
-1
-1
-2
1060
1
1
1
1
1
1
1
375
-5
-16
-2
3
-6
1561
-57
-1
-1
-1
-1
1199
2
1
0
2249093 2251592 17893001 17895512 17 17 0
-1128
-656
-1
-1
-1
-1
-1
-1
-1
-1
-1
-275
0
2249090 2249511 17897588 17898009 4 4 0
0
2251988 2253129 17895506 17896648 3 3 0
-1135
0
2253058 2253232 17897202 17897370 11 11 0
62
1
1
1
1
14
0
2253058 2253431 17896997 17897365 9 9 0
62
1
1
1
1
0
2253058 2254191 17896895 17898009 33 33 0
62
1
1
1
1
14
-102
295
1
1
1
1
1
1
1
1
1
1
1
1
1
0
2253058 2254191 17896793 17898009 108 108 0
62
1
1
1
1
14
-204
-199
-1
-1
-1
-1
-1
-1
-3
-1
-1
-1
-1
-1
-3
-1
-1
-1
-1
-1
-1
-1
-1
-1
-1
-1
-1
-1
-1
-1
-1
-1
-1
-1
-1
-1
-1
-1
-1
-1
-1
-1
-1
-1
-1
-1
-1
-1
-1
-1
-1
-1
-1
-1
-1
-1
-1
-1
-3
-1
-1
-1
-1
-1
-1
-1
-1
-1
-1
-1
-1
-1
-1
-1
-1
-1
-1
-1
-1
-1
-1
-1
-1
-1
-1
-3
-1
-1
-1
0
2253058 2253538 17896691 17897166 17 17 0
62
1
1
1
1
14
-302
0
2251994 2253538 17895512 17897063 10 10 0
-1128
-1
-1
-1
-1
-1
-1
0
2253775 2254192 17893003 17893420 4 4 0
0
2254192 2348876 2197339 2292039 821 821 0
-1878
-3614
1028
321
1
-11
11964
-7223
-1
60
1
1
1
5
1
1
5027
1
1
1
1
1
1
-889
-1
4
-2433
-4860
-1017
-1
-1
-1
-5344
-1
-1
-1
-1
-1
-1
-1
-1
-1
-1
-4876
1067
1
1
1
-321
-1
-1
-1
4198
1
1
1
1
1
1
1
1
-111
52
1
1
3782
1
1
1
1
1
1
1
1
1
1
1
1
1
1
1
1
1
1
3
1
1
1
1
2
1
1
487
1
1
1
1
1
1
1
1
1
1
1
1
1
652
1
1
1
1
1
1
1
1
1
1
1
1
1
1
1
1
-753
-2434
-1
-1
-1
-1
-1
-1
-1
-1
-1
-1
-1
-1
-1
-1
-1
-1
-1
-1
-1
-1
-1
-1
-1
-1
-1
-1
-1
-1
-1
-1
-1
-1
-413
-1066
-1
-1
-1
-1
-1
-1
-1
-1
-1
-1
-1
-1
-1
-1
-1
-1
-1
-1
-1
-1
-1
-1
-1
-855
-1
-1224
-5
-1
274
15
1
1
3
2
1
1
-694
628
1
1
1
2
1
645
427
1
37
1
1
1
1
1
-412
-1
-1
-1
-1
-1
-1
-1
-1
-1
-1
-1
-1
-1
-1
-1
-1
-1
-1
-1
-1
-1
-120
-1
1588
-342
-1
-1
-1
-1
-1
-1
-1
-1
-1
-1
-1
-1
-1
-565
682
-1864
-1
-1
-1
-1
307
1
1
1
203
338
786
-810
-1
-1
-1
-1
-1
-1
-1
-1
-1
-1
-1
-220
-174
-355
-1
-1
-1
-549
-1
-1
-1
-2412
-580
-127
-132
732
105
1
1
1
1
1
1
1
1
1
1
1
1864
-4469
-1
-1
1451
1
1
1
1
1
1
1
1
1
1
2
23
0
2348875 2352314 2292092 2295536 14 14 0
-554
-1
-1
-546
-1703
0
2352312 2471383 2295572 2414605 1630 1630 0
-1377
2461
1219
1
1
550
-725
-1
-1
-1
-1
-1
-1
-1
-1
-334
-516
-1
-1
-1
-1
-1
-1
-1
-1
-1
-1
-1
-1
-1
-1
188
1
1
1
1
1
1
1
1
1
1
1
1
1
1
1
1
1
1
1
1
1
1
1
1
1
1
1
1
1
3
1
1
1
1
1
1
1
1
1
399
1
778
1
-871
2960
1
1
190
1
1
1
1
1
1
1
1
-28
-885
-326
-1
-2296
-543
-1
-1
-1
-1
-1
-1
-1
-1
-1
-555
-1
-1
-1
-1
-1
-1
-1
-1
228
1
543
1
1
344
1
-414
-1778
-1
-1
-1
-2371
-127
-1
-1
-2331
729
1
1
1
1
1
1
1612
1
1
1
1
1
-2280
-593
-335
-1
-1
-1
-1
-1
-1097
-1
-1
-1
-1
-1
-1
-1
-1
-1
-1
-1
-1
-1
-1
-1
-1
-1
-1
-1
-508
-1
-1
-710
-1
-1052
-513
377
656
926
1
3
1
3
1
284
1
1
-253
-1
-1
-1
-610
-101
-1
-1
-1
-1
-1
-1
-1
-1
-67
-1
-1
-1
-1
-1
-1
-1
-1
-4
-1
-1
-1
-258
260
616
1
1
1
1
1
1
2581
-903
923
1
-73
369
1
1
1
1
1
1
1
1
1
10
2
6
1
1
1
1
1
28
-138
893
1
34
151
-46
-1
-1
-5
-1
-1
-1
-6
234
1
1
1
1
1
1
221
1
349
378
706
1
1
1
1
1
1
1
1
1
1
1
1
1
2
1
1
1
2
1
1
820
-136
-1
-1
-1
-1
-1
-8
-1
-1
-1
-1
-1
-1
-1
-1
-1
-1
-1
-1
-1
-1
-1
-94
-838
-276
-1
-1
-1
-1
-1
-1
-1
-1
-1
-1
-1
-1
-1
-1
-1
-1
-1
-1
-1
-1
-1
-1
-1
1148
43
207
925
1
1
1
1
1
1
1
622
1
1
1
1
1
1
1
1
1
1
1
1
1
1
1
1
1
1
1
1
1
1
1
1
1
1
1
1
1
1
1
1
1
1
2928
-21
85
364
1
1
1
1
1
1
1
1
1
1
1
1
-23
77
1
1
-515
-1
-1
-1
-1
-1
-342
-1
-1
-1
-1
-1
-1
-1
658
1
-521
-6
-1
-1
-1
-1
24
1
1
1
1
1
1
1
1
1
492
1
1571
369
-2033
-1
-1
-1
-1
-2
1379
1
2609
1
1
1
-3167
2919
440
1
1
2
1641
142
1
1
1
1
1
3
1
2
2
1
1
53
1711
-54
-930
-3691
-1
-1
-1
-1
-2
-1
-1
-328
-1
-1
-1
-1
-1
-1
-1
-1
-1
4684
1469
3
1
1
-374
-121
1009
-3434
-721
-1
-1
-2
-1
289
1
66
1
1
3
1
-1088
4609
1
1
1
1
1
1
1
1
1
1
1
-48
-1
-1
-1
-1
-1
-1
-1
-1
-1
-1
-1
-1
-1
-1
-1
-1
-1
-1
-1
-1
-1
-1
-1
-1
1970
1
75
397
1
-8
-1
-1
-1
-33
-1
-1
-1
-1
-1
-1
-2
-1
-2
-887
-1
-1
-11
-1279
-1
-1
-19
29
678
1
1
1
1
276
1
1
1
1
-576
-1
-1
-1
57
1
2084
1
1
12
-60
-7983
-1
-1
-1
-1
-1
-1
-1
-1
-1
-1
-1
1249
-1494
-1
-5
-1
-22
10
45
1
1
9
1
1
1
1
1
3
2
2
3
2
3
3
1
1
1
1
4
1
3
6
1
1
1
3
4
1
1
2
3
5
0
2471378 2471900 19495796 19496319 3 3 0
-203
0
2471384 2471905 16717641 16718163 2 2 0
-199
0
2471379 2471900 16710539 16711061 2 2 0
-204
0
2471384 2471905 19502725 19503247 3 3 0
-197
0
2471901 2488857 2414602 2431585 398 398 0
1046
-923
-4
-1
-1
-1
-1
-2
-1
-1
-1
-1
-1
-1
-1
-1
-1
-1
-1
-1
-1
-1
-1
-1
-1
-1
-1
-1
-1
-1
-1
-1
-1
-1
-1
-1
-1
-2
-3
-1
-1
-1
-1
-1
-1
-1
-1
-1
-2
-1
-2
-1
-1
-4
-1
-1
-1
-1
-1
-1
184
1
2
3
13
-4
-4
-13
-7
-10
-2381
-1
-1
1181
1
-888
-1
-1
-1
-1
-1
-1
-1
-1
-1
-1
-1
905
1
1
1
1
1
87
1
-487
-1
-258
-1
543
1
1
1
2
1
1
1
2
1
1
1
1
1
1
1
1
1
1
1
1
1
1
1
1
1
1
3
1
1
1
1
1
467
1
1
1
1
1
1
1
1
1
1
1
1
1
-119
-1
-1
-1
-1
-1
-1
-1
-1
-1
-1
-1
-1
-1
-182
-1
-1
-1
-1
-1
-1
-863
606
588
-519
-1
1352
1
1
1
1
1
1
1
1
1
1
1
1
1
1
1
3
1
1
155
1
-448
-11
-528
-76
-1
-1
-312
-1
-1
-1
-1
-1
-1
1675
2
2
1
1
2
28
0
2488989 2521752 2431703 2464490 506 506 0
561
433
168
146
1
1
1
1
1
1572
1
-99
219
579
1
1
1
1
1
1
1
1
1
1
1
1
1
1
1
1
1
1
1
1
1
1
1
-1035
233
1
1
1
1
399
-1393
-1
-1
-1
-1
-1
-1
-1
-1
-1
-1
-1
-1
-1
-36
-1
-1763
-1
-1
-1
-1
-1
-1
-1
-1
-1
-1
-1
-294
-2
795
1
1
1
48
1
1
1
1
1
-603
-1432
-1
-1
-1
-1
-1
1234
1
1
1
1
1
1
1
-301
-1
-1
-1
-1
919
-564
-1
-431
2203
1
-3209
-273
-1
-1
-1
-1
-1
-1
-1
977
33
2
1
1
-2259
-1202
-1
-1
-1
672
1
1
1
1
1
1
1
1
1
-165
-1
-1
-1
-1
-1
-1
-1
-1
-1
-1
-1
-1
-96
716
76
-60
-1
-1
-1
-4
-2
-1
-1
-1
-1
-1
-1
-1
-1
-1
-927
-1
-1
-1
-1
-471
283
1
1
1
1
1
-919
-1
-1
-1
-1
-1
-1
925
149
1
1
26
-845
-1
-1
-1
-1
-1
-1
-1
-98
-1
-2
6
-8
-1
0
2521752 2522180 2650966 2650542 11 11 0
41
19
88
85
74
-102
0
2521752 2522938 19653607 19652410 20 20 0
449
-231
-1
-1
-1
-1
-1
-1
-1
-1
-1
-1
-1
0
2521753 2522938 2659705 2658509 20 20 0
448
-231
-1
-1
-1
-1
-1
-1
-1
-1
-1
-1
-1
0
2521752 2522180 19680972 19680544 3 3 0
0
2521752 2522938 19454677 19455874 19 19 0
449
-231
-1
-1
-1
-1
-1
-1
-1
-1
-1
-1
-1
0
2521752 2522180 19462320 19462748 4 4 0
0
2521753 2522938 20119753 20120950 17 17 0
-679
-1
-1
-1
-1
-1
-1
-1
-1
-1
-1
-1
0
2521752 2522180 16958376 16958804 3 3 0
0
2521752 2522180 20128428 20128857 5 5 0
-50
0
2521753 2522180 17968543 17968116 5 5 0
0
2521748 2522938 22036719 22037920 22 22 0
453
-231
-1
-1
-1
-1
-1
-1
-1
-1
-1
-1
-1
0
2521753 2522938 514411 515607 19 19 0
448
-231
-1
-1
-1
-1
-1
-1
-1
-1
-1
-1
-1
0
2521753 2522938 15541307 15542502 22 22 0
448
189
-42
-1
-1
-1
-1
-1
-1
-1
-1
-1
-1
-1
0
2521752 2522180 22045394 22045822 6 6 0
0
2521752 2522180 15677719 15677291 4 4 0
0
2521752 2522180 3928520 3928094 7 7 0
408
1
0
2521753 2522938 16949719 16950904 3 3 0
0
2521752 2522180 19644937 19644509 5 5 0
0
2521752 2522180 12725621 12725192 7 7 0
-50
0
2521752 2522180 523110 523538 4 4 0
0
2521752 2522180 15549974 15550402 5 5 0
0
2521752 2522938 12734259 12733062 24 24 0
-50
400
156
-75
-1
-1
-1
-1
-1
-1
-1
-1
-1
-1
-1
0
2521752 2522180 15114914 15114486 4 4 0
0
2521752 2522180 6141543 6141971 4 4 0
0
2521753 2522938 15686375 15685179 19 19 0
448
-231
-1
-1
-1
-1
-1
-1
-1
-1
-1
-1
-1
0
2521753 2522938 19689646 19688461 4 4 0
0
2521753 2525793 3936245 3932314 225 225 0
36
44
10
16
62
1
1
1
1
1
1
1
1
1
1
1
1
1
1
1
1
1
1
1
1
1
1
1
1
1
1
1
1
1
1
1
1
1
1
1
1
1
1
1
1
1
1
1
1
1
1
1
1
1
1
1
1
1
1
1
1
1
-23
3
-18
25
-20
46
7
1
6
77
122
9
19
18
-48
-15
-1
-1
-1
-1
-1
-1
-1
-1
-1
-1
8
-180
-1
-1
-1
-1
-1
33
-4
5
6
1
148
1
1
1
2
1
1
1
3
1
1
1
9
9
1
1
6
4
2
1
8
1
1
6
8
1
1
1
1
1
1
1
5
1
3
3
1
1
1
2
4
1
6
1
1
2
3
1
1
1
1
1
1
1
1
1
2
303
70
1
27
124
30
1
8
40
-54
-65
-1
-1
-1
-1
-1
-1
-1
-1
-1
-1
-1
-1
-1
-1
-1
-1
-1
-1
-1
38
231
262
842
177
54
163
249
0
2522937 2525793 516558 519413 5 5 0
378
0
2522937 2525793 15543453 15546309 3 3 0
0
2522937 2525793 12732113 12729263 8 8 0
1252
92
951
174
7
137
0
2522937 2525793 16951855 16954710 6 6 0
2560
0
2522937 2525793 2657560 2654709 9 9 0
248
1884
353
66
5
0
2522937 2525793 20121901 20124757 3 3 0
0
2522937 2525793 19651459 19648604 5 5 0
1252
0
2522937 2525793 22038871 22041727 5 5 0
0
2522937 2525793 19687510 19684654 3 3 0
0
2522937 2525793 15684228 15681372 5 5 0
0
2523839 2525793 19456691 19458645 1 1 0
0
2525789 2529699 19648417 19644507 10 10 0
2930
-385
0
2525789 2529699 19684467 19680542 22 22 0
-2931
-1
-1
-1
-1
-1
-1
-1
-1
-1
-1
-1
-1
-1
-512
0
2525789 2529697 20124944 20128857 11 11 0
-2931
-1
-1
-515
-86
0
2525789 2529699 12729076 12725190 39 39 0
2282
119
428
1
1
1
1
1
1
1
1
1
1
1
1
1
1
1
1
1
1
1
1
1
1
1
-593
-86
0
2525789 2529701 22041914 22045826 12 12 0
2929
1
-385
-131
0
2525789 2529700 519600 523541 49 49 0
-49
-2735
-1
-1
-1
-1
-1
-1
-1
-1
-1
-1
-1
-88
-60
-1
-387
-79
-1
-1
-1
-1
-1
-3
-1
-1
-1
-3
-1
-46
0
2525789 2529699 16954897 16958806 20 20 0
-2931
239
1
1
1
-143
-131
0
2525789 2529697 19458832 19462748 29 29 0
-389
-2543
-1
-1
-1
-1
-1
-1
-1
-1
239
1
1
1
-143
-131
0
2525789 2529697 15546496 15550402 14 14 0
2930
1
1
-513
0
2525789 2529698 15681185 15677290 50 50 0
448
1
1
1
1
1
1
1
1
1
1
1
1
1
1
1
1
1
1
1
1
1
1
1
1
1
2457
-463
-1
-1
-1
-1
-1
-3
-1
-1
-1
-3
-1
-46
0
2525789 2529697 3932127 3928094 178 178 0
48
24
303
1
-218
73
133
-363
-1
-2
-1
54
-194
-1
992
290
-43
-1
-1
-1
8
-37
-1
-1
131
-23
-1
-1
-1
-1
-1
-1
-1
-1
-1
-1
-1
-1
-1
-1
-1
-1
-1
-1
-1
-1
-1
-1
-1
-1
-1
-1
-1
-1
-1
-1
-1
-1
-1
-1
-1
-1
-1
-1
-1
-1
-1
-1
-1
-1
-1
-1
-1
-1
-1
-1
-1
-1
-1
-1
-1
-1
-1
-1
-1
-1
-8
-13
-28
-1
30
232
-25
-1
-1
-1
-1
-1
-1
-1
-1
-1
-1
-1
-1
-1
-1
-1
-1
-1
-1
-1
-1
-1
-1
-1
-1
-1
-1
-1
-1
-1
-1
-1
-1
-1
-1
-1
-1
-1
-1
-1
-1
-1
-1
-1
-1
-1
-1
-1
-1
-1
-1
-1
-1
25
13
8
-4
18
57
-7
-1
-1
-1
-1
-1
-3
-1
-1
-1
-3
-1
492
1
0
2525793 2529697 2654519 2650542 135 135 0
7
37
716
35
568
1
227
119
182
126
-248
-1
-1
20
105
258
-112
-1
16
-12
138
1
1
361
2
-19
-88
-45
-16
-1
-1
-1
-1
-1
-1
-1
-1
-1
-1
-1
-1
-1
-1
-1
-1
-1
-1
-1
-2
-1
-1
-1
-1
-3
-1
-1
-7
-1
-1
-1
-1
-1
-1
-1
-1
-1
-1
-1
-1
-1
-1
-1
-1
-1
-1
-1
-1
-1
-1
-1
-1
-1
-1
-1
-1
-1
-1
-1
-1
-1
-1
-1
-1
-1
-1
-1
-1
-1
-1
-1
-1
-1
-1
-1
-1
-1
-1
-1
-1
-1
-1
-1
-1
-1
-1
55
19
88
85
74
-102
0
2529264 2529697 15114919 15114486 3 3 0
0
2529268 2529697 6141542 6141971 2 2 0
0
2529269 2529697 19454677 19455105 2 2 0
0
2529269 2529697 12734259 12733830 5 5 0
-50
0
2529270 2529697 15541307 15541734 3 3 0
0
2529270 2529697 16949719 16950146 1 1 0
0
2529270 2529697 19689646 19689219 2 2 0
0
2529270 2529697 20119753 20120180 1 1 0
0
2529270 2529697 15686375 15685948 2 2 0
0
2529270 2529697 514411 514838 2 2 0
0
2529270 2529697 3936245 3935883 76 76 0
36
44
10
16
62
1
1
1
1
1
1
1
1
1
1
1
1
1
1
1
1
1
1
1
1
1
1
1
1
1
1
1
1
1
1
1
1
1
1
1
1
1
1
1
1
1
1
1
1
1
1
1
1
1
1
1
1
1
1
1
1
1
-23
3
-18
25
-20
46
7
1
6
0
2529270 2529697 17968543 17968116 3 3 0
0
2529270 2529697 22036724 22037151 4 4 0
0
2529268 2529697 19653608 19653179 4 4 0
0
2529270 2529697 2659705 2659278 4 4 0
0
2529698 2531308 2464486 2466095 18 18 0
-837
-1
390
312
1
0
2531305 2584261 2466158 2519173 708 708 0
-3695
-1
-1
-1
-1
-1
-1
-1
-1
-1
-1
-1
-1
-1
-1
-1
-1
-1
-1
-1
2930
1
1
-142
-1
-1
-1
-1
-1
-1
-1
-1
-1
-1
-1
-1
-1
-60
-255
-1
-1
-1
-992
707
1
1
1
1
1
-14
-1
1448
-289
-1
-1
-1
-574
-1
-1
-1
-1
-1
-1
-1
-1
-1
-6
-1
-4
92
1
-686
-813
522
1
1
1
1
1
671
1
1
1
1
1
391
1
-758
-389
-1
-1
-1
-2
-1
-2
-4
-1
-2
-1
-1
-21
-1
-1
-1
-1
-1
-1
-1
-1
-2
15
-3495
-1
-1
-1
-1
-1
-1
-1
-1
-1
-1
-1
-1
-1
-1
-9
-13
-1
1702
2602
806
-9
-1989
-1
-1
-1
-1
-1
-1
-1
-1
-1442
-1
-1
-1
403
1
1
1
243
1
1
1
1
1
1
1
1
1
1
1
1
1
1
1
1
1
1
1
1
1
1
1
1
1
1
802
1
1
1
1
1
1
1
1
1
1
1
743
1
1
1
-81
365
1
1
1
1
1
1
1
209
-213
380
1
-231
-1
200
1
1
1
1
-111
-1
-1
-1
-1
-468
-2872
768
1
1
1
95
275
1
1
-13
-11
-1
119
1
1
2052
54
-410
-1
-1
-1
-1
-1
-1
-1
-1
-1
-1
-1
-2
-1
-1
-1
-1
-5
-1
-1
-1
-1
-1
-1
-2
-1
-1
-1
-1
-1
-1
304
1
1
-5
447
1
1
1
3668
1
1
1
1
1
1
1
1
-2444
-1
-1
-1
-1
-1
-1
-1
-1
-1
-1
-1
-1
-1
457
1
3
-395
241
-4
-56
3023
1
1
1
1
1
1
1
1
1
1643
-34
-1
-1
-1
-1
-1
-1
-1
-1
-1
-1
-1
-1
-1
-1
-1
-5
-2
1365
0
2555280 2555626 22027105 22027479 33 33 0
-42
-1
-1
-1
-1
-1
-1
-1
-1
-1
-1
-1
-1
-1
-1
-1
-133
-1
-1
-1
-1
-1
-1
-1
-1
-1
-1
-1
0
2555321 2555600 22029942 22030184 42 42 0
91
1
1
1
1
1
1
1
1
1
1
1
1
1
1
1
1
1
1
1
1
1
1
1
1
1
1
1
1
5
1
3
1
1
1
1
1
0
2584257 2610635 2539370 2565746 453 453 0
293
88
-57
-1
-1
-1
-1
-1
-1
9
13
-235
179
141
148
-174
-1
-1
-1
-1
139
1
1
488
-147
-3
-1
-1
35
131
227
30
-278
62
372
-45
-64
72
-82
-1
104
1
1
1
232
237
243
-253
-1
-44
50
42
1
138
201
-192
119
-86
5
480
-343
265
1
-58
172
76
82
-303
-1
-295
-1
-186
30
19
1
129
1
31
1
-77
53
27
1186
638
184
-145
-1
-1
-1
-1
-1
-1
-1
-1
-1
-1
-1
-1
-1
-1
-1
-1
-1
-1
-4
-1
-1
-3
-1
563
-1515
323
2107
479
1
1
1
105
301
1
1
1
1
1
1
1
1
571
1
1
1
1
1
1
1
1
-34
-1
-1
-1
-1
-1
-6
-1979
-1
-1376
-1
-1
-1
286
1
91
1
1
1
1
1
1
1
1
1
250
1
1
-1432
-1
-1
-3
-2
102
1
-87
-1
-1
-3
-1
-488
-1
-96
63
866
1
1
4
1
1
1
2
1
1
1
1
2
1
1
2
958
-110
-1
-172
-1
-1
-1
-1
-1
-1
-1
-1
-1
-462
110
-125
-1
-1
-1
-3
-1
-1
-1
-1
-1
-1
-2
292
1
-334
0
2584257 2591624 2526548 2533906 53 53 0
973
505
1
648
638
-588
257
1
1
1
525
157
123
252
22
1
1
-131
217
-642
-134
-4
-457
-398
122
-371
-10
0
2609373 2662866 2565745 2619246 1013 1013 0
94
-125
-1
-1
-1
-3
-1
-1
-1
-1
-1
-1
-2
296
1
36
228
1
1
1
1
-600
-1
-1
-1
-1
-1
-1
14
-414
91
1
21
1165
2128
-1440
659
276
75
309
538
155
-624
-1
-1
-1
-1
-1
-1
-1
-1
-1
-1
-2
-1
-1
-1
-1
-2
-1
-5
-1
-1
-1
-1
-1
141
-245
-3
152
87
52
960
1507
79
1
1
1
1
2
1
1
1
1
234
271
170
1
1
1
1
1
1
1
1
1
1
1
1
1
1
1
68
406
115
1
1
-9
-1
-572
-1
-1
197
-26
7
1
1
1
1
24
1
119
721
1
1
1
1
1
6
3
1
10
1
1
1
1
1
1
1
1
1
1
1
1
1
1
1
-200
-1
-1
-1
-1
-1
1922
1
1
1
212
579
-790
-1837
218
1
1
2
1
1
-157
-1
-1
-1
-1
-1
-2
-1
-2
-2
-1
-2
32
305
49
-134
-3
691
417
33
1
1
1
168
122
153
-1551
-1
-1
-1
-1
-1
-4409
-1
-1
-1
-1
-1
-1
-1
-1
-1
-1
-1
-1
-1
-1
-1
-1
-1
-1
-1
-1
-1
-1
-1
-1
-1
-1
-1
-1
-1
-1
-1
-1
-1
-1
-1
1337
-33
-1
-579
-29
-1
-1
-1
-1
-1
-1
-1
-1
-1
-1
-1
-1
-1
-508
144
2075
617
40
1
1
1
1
1
1
1
60
136
1
1
1
1
1
1
24
913
1
1
1
1
1
4
1
1
1
1
1
-152
-1
-1
-1
-1
-1
-1
-1
-1
589
1145
-79
-1
-1
-1
-1
-1
-1
-1
-1
-1
-1
-1
-1
-1
-2
-1
-1
-1
-1
-1
-1
1162
186
1
140
-24
116
-261
42
-331
-104
-43
-1
-1
-1
-1
-1
-1
-1
-1
-1
-1
-1
-1
-1
-1
-1
-1
-1
-1
-1
-1
-1
-1
-1
-1
-1
-1
-1
-1
-1
-1
-1
-1
182
143
1
1
1
1
1
1
-1361
19
-158
624
1
44
671
-353
721
1
1574
-276
-1
-1
-1
-1
409
-298
-1
-45
-1
-1
-1
-4
194
1
1
1
3
1
1
1
-92
-977
-1
-1
-1
-1
-1
-1
-1
-1
405
407
1
1
1
1
4
1
1
3
1
1
541
-117
-1
-1
-1
-1
-1
-1
-1
-1
-1
-1
-1
-1
-1
-1
-1
-1
-1
-1
-1
-1
-1
-1
-1
-1
510
603
318
449
36
1
1
1
1
1
1
1
1
1
1
1
1
1
1
1
1
1
1
1
1
1
1
1
1
1
1
1
1
1
1
1
1
1
1
1
1
1
1
1
1
1
1
7
39
29
75
10
1
10
186
280
388
1
66
-158
-1
-1
-1
-1
-1
65
44
-40
9
-42
-1
-1
-1
-1
-1
-1
-1
0
2662830 2677048 2619246 2633366 314 314 0
529
411
1
1
-229
-1
134
1
1
1
498
14
401
832
10
247
112
162
1
1
1
1
1
1
206
334
1
1
1
1
1
1
1
1
1
1
1
1
1
1
1
1
1
1
1
1
275
339
333
1
-40
-1
-1
-1
-1
-1
-1
-5
-2
-4
-1
-1
-4
-1
-1
-1
-1
-1
-1
-1
-1
-2
-1
-6
-1
-1
-1
-1
52
1
17
1
1
1
-22
-5
46
1
1
75
277
-102
-278
-1
19
140
581
-82
-1
-1
234
93
1
1
98
458
26
1
448
348
160
255
412
1
1
1
1
-226
-1
-1
-1
-1
-1
-1
-457
-1
-1
23
-5
35
1
-227
-1
-1
-1
-345
-1
-1
-1
114
54
1
1
1
2
1
1
1
1
416
180
335
119
-223
33
1
163
1
1
1
-204
-1
245
533
1
1
1
1
1
1
1
1
1
1
1
1
1
1
1
1
1
1
1
1
1
1
1
1
1
1
1
1
1
1
1
1
1
1
1
1
1
1
1
1
1
1
1
1
1
1
1
1
1
1
52
410
228
17
0
2677059 2677132 19217299 19217222 5 5 0
-21
-1
-1
-1
0
2677133 2689706 2633355 2645938 218 218 0
-965
-18
-1
-1
-1
-1
-2
-1
-1
-1
-1
-1
-1
-1
-189
-1
-11
1444
1
1
1
1
1
1
1
1
1
1
1
-543
-1
-1
-1
-279
-4
-1
-1
-1
-1
-1
-1
-1
-1
-1
-1
-1
-1
-1
-1
-1
-1
-1
-1
-1
-1
-1
-1
-1
-1
-1
-1
-1
-1
-152
-549
-1
-1
-1
-4
120
1
1
1
1
1
1
1
1
1
1
1
1
1
1
1
1
1
1
1
1
1
1
1
1
1
1
1654
1108
1
1
1
893
1
1
1
1
1
1
22
1
1
1
1
1
1
639
-396
-1
-1
-1
-1
-54
-1
-3
-1
-1
-1
-1
-6
-3
-1
-1
-1
-334
-1292
438
-603
-386
27
1
1
1
1
1
1
1
92
-259
0
2689706 2694851 12474483 12469343 17 17 0
-388
193
20
105
150
-1769
1244
278
227
0
2689699 2694853 18154242 18159396 16 16 0
151
-3724
-1
1146
0
2689706 2694851 11858304 11863448 10 10 0
378
0
2689707 2694851 17322321 17317174 25 25 0
-128
16
-244
-319
-3163
-1131
16
0
2689707 2689983 17317449 17317173 5 5 0
-128
16
0
2689707 2689983 11863173 11863449 2 2 0
0
2689707 2689982 9188793 9188518 2 2 0
0
2689707 2694851 9193663 9188518 15 15 0
-380
782
-2706
0
2689707 2689983 12469618 12469342 2 2 0
0
2689707 2689983 19962875 19962598 7 7 0
-128
-1
16
0
2689707 2689982 21214753 21214478 6 6 0
-125
19
0
2689707 2694851 21219624 21214478 26 26 0
-125
19
-244
-3481
-1128
19
0
2689707 2694851 19967745 19962599 28 28 0
-128
-1
16
-244
193
-4418
-1
16
0
2694575 2694851 21219625 21219349 6 6 0
-126
19
0
2694575 2694851 19967746 19967469 7 7 0
-129
-1
16
0
2694851 2699474 2645933 2650541 87 87 0
-622
445
1340
-62
27
-88
-1
-1
-1
-1
-1
-1
-1
-1
-1
-1
-155
22
1
1
1
1
7
1
1
5
1
1
1
1
1
3
1
2
31
120
-99
207
-141
103
1
1
1
1
1
102
410
12
-133
-94
7
14
92
-94
-1
-54
56
0
2699464 2728374 2659699 2688564 493 493 0
-289
-1
-1
-1
-1
-1
-1
-1
-1
-1
-1
-1
-479
-1
-1
-1
-1
-1
-1
1106
1
1
1
1
-344
52
1
1
1
1
2
1
1
3
1
-11
-1
-1
1089
1
1
1
1
1
1
1
1
1
1
2
1
-1355
-417
1757
-2580
-1
-1
-1
-1
-1
-1
-1
-2
-1
-1
-2
2893
-150
-1
-1
587
1124
818
-477
-1
-1
-1
-1
-1
-1
-1
-1
-1
-1
-1
-1
-1
-1
-1
-1
-1
-1
-1
-1
-1
-1
-1
-1
-1
-1
-1
-1
-1
-1
-1192
-2
53
1
4
1
1
2
1
1
3
1
1770
391
3
4
1
2
219
-362
-2
-1
285
314
337
55
633
1
1
1
1
1
1
1
1
588
486
1
1
1
1
1
1
1
1
1
1
1
-441
-684
-1
-1
-1
-6
-1
-1
-5
6
226
537
1
1
77
282
1
73
60
1
1
1
1
1
68
1
615
1
558
708
62
-90
148
-6
-218
-112
-1
-1
41
1
1
1
1
1
1
1
1
1
1
1
1
1
1
1
1
1
1
1
1
1
1
1
1
1
48
1
10
109
1
1
1
1
1
-262
37
168
398
0
2728444 2759096 2688563 2719217 476 476 0
78
30
1
1
1
1
1
1
1
1
1
1
1
1
1
1
1518
-3064
-1
-217
-1
-1
-1
-1
-1
-1
-1
-1
-1
-1
-1
-165
-586
-1
-1
-1
236
57
-871
-1
-1
-1
-1
-1
-1
-1
-1
-1
-1
-481
756
-743
-1
-1
-1
-1
-1
-1
-1
-1
-1
-1
-1
-1
-1
-1
-1
-1
-1
-1
-1
-1
-1
-1
-1
-1
-1
2151
1
-350
-1
117
-1279
-1
-3
-1
-1
-1
-1
-1
-1
-1739
-1
-55
-1
592
1
1
1
1
1
-167
574
660
393
1
2
-148
-1
-1
-1
-1
-1
-2
-1
-6
17
4
1
1
4
94
-20
-1
32
63
1
1
1
1
1
1
1
1
1
1
1
1
1
886
1
1
1
1
1
-150
-156
-72
66
1
1
1
1
1
118
433
-635
-1
754
1
1
1
1
763
1
1
1
1
1
1
1
1
1
1
1
551
2092
1
-452
-2
-1
-189
-1
-1
-1
-1
-1
-1
-1
-372
-257
1986
19
-493
-1
-1
-1
-10
-1
-1
-1
27
163
1
1
1
1
1
1
1
1
1
87
224
424
58
1
1
-195
1490
0
2759107 2788965 2719830 2749669 657 657 0
298
-719
331
159
-26
85
-716
-290
-1
-1
-1
-1
-1
-512
-1
350
337
93
-225
-1
-1
-1
-1
-1
-1
-1
-1
-1
-198
-1
-1
-1
-1
-1
-1
-1
-1
124
1
64
242
624
45
190
1
1
1
1
1
148
382
-25
81
-77
-1
-1
-1
-1
-1
-1
28
311
1
1
1
1
1
1
1
1
1
1
1
1
1
1
1
91
17
-698
262
136
1
363
1
-175
219
37
-17
-1
-1
-1
-1
-196
-5
-1
-4
-1
-1
-1
-3
-1
-1
-1
-1
-1
-1
-524
-1
-1
-1
-90
-2
-1
-2
171
-494
-1
-4
-1
48
-6
718
-1297
-1
96
7
-37
-1
-1
-1
-1
-1
-1
-1
-2
-1
154
-25
-1
655
1
1
3
1
1
-29
-1
-1
-1
-1
-1
161
1
1
1
1
1
1
1
1
1
1
1
1
1
1
1
1
1
1
1
1
1
3
1
1
1
1
1
1
1
1
1
1
1
1
1
1
2
1
1
1
1
1
1
1
1
341
1
1
33
11
13
1
1
1
1
1
1
133
1
-44
-1
-1
-1
-1
-1
-1
-1
-1
-1
-1
-1
-1
-1
-1
-1
-1
-1
-1
-1
-1
-1
-1
-1
-1
-1
-1
-1
-1
-1
-1
-1
-1
-1
-1
-1
-1
-1
-1
-1
-1
-1
-1
-1
-1
-1
-1
-1
-1
-1
-1
-2
-73
-1
-1
-1
-1
-1
-1
-1
-1
-1
-1
-1
30
14
26
90
56
21
1
1
122
21
132
101
145
73
-453
115
22
182
77
87
85
257
1
1
1
1
1
1
159
195
18
1
44
208
1
1
1
1
1
1
92
-105
-1
-1
-1
-1
-6
-208
-1
507
230
317
-902
788
1
1
1
-129
-1
-1
-1
-1
-1
-1
-1
-151
-1
-1
-1
-1
-1
-1
-1
-1
-1
-1
-1
-78
-484
985
1
1
1
1
1
1
19
1
1
1
1
1
1
1
1
1
1
1
1
1
9
1
1
1
1
1
1
4
446
672
514
1
2
224
1
1
1
1
1
1
1
1
1
1
1
1073
-1285
811
-415
-519
-1
-1
-1
-1
23
6
-304
-1
-1
0
2788969 2848671 2749898 2809302 1331 1331 0
455
93
1083
1
1
1
1
1
1
1
1
1
1
1
1
1
1
1
4
1
1
1
3
-1454
-1
1720
-269
656
1
1
194
-16
49
-361
-1
-1
-1
-1
-1
-1
-1
139
1
1
1
15
1
4
1
1
6390
1
1
1
1
1
1
1
1
1
1
1
1
1
1
1
1
1
1
1
1
1
1
1
1
1
1
1
1
1
1
1
1
1
1
1
1
1
1
1
1
1
1
1
1
1
1
1
557
1
1
1
1
1
1
1
1
1
1
1
1
1
1
1
1
1
1
1
1
1
1358
231
-164
-233
134
-44
-1
-1
231
1
1
1
1
1
1
1
1
1
1
1
1
1
1
1
1
1
1
1
1
1
24
1
1
1
192
334
374
319
166
-665
883
229
508
101
21
82
-74
-1
267
111
1
1
1
1
1
1
1
417
1448
84
269
-23
-5
-34
-1
-1
-1
-1
4
-44
70
-56
15
-262
-1
-31
4
1
-54
80
-31
-1
-68
-1
6
96
36
1
1
1
1
1
1
1
1
1
1
1
1
1
1
1
1
1
1
1
1
1
1
1
1
1
1
1
62
1085
573
17
-163
-1
-1
-1
-1
-1
-1
22
-43
-1
102
1
13
92
80
23
1
10
43
112
64
70
-76
-1
37
167
92
23
103
-41
171
1
103
-63
-1
-1
-1
-1
44
-36
-1
8
-171
104
10
213
49
4
1
-12
-1
-1
-84
-1
-18
31
270
9
152
368
5
1
2
1
1
1
-311
-1
146
-67
-1
-34
-1
-1
-1
-1
-1
93
-545
-1
45
48
255
60
155
-15
71
131
369
18
436
-112
20
70
-47
-1
-1
179
8
9
94
31
71
66
-107
-1
44
36
1
13
11
2
-52
8
109
-57
159
-51
5
18
57
35
91
88
70
99
102
-20
-1
-1
11
5
11
-14
31
181
5
13
-129
-1
32
31
29
10
1
44
10
16
3
152
65
103
-75
306
1
28
55
7
-65
25
-73
-1
-1
-1
-1
-1
-1
-1
-1
-1
-1
-1
-1
-1
-1
-1
-1
-1
-1
-1
-1
-1
-1
-1
-1
-1
-1
-1
-1
78
1
-95
-1
-1
-1
-1
-1
-1
-1
-1
-1
-1
-1
-1
-1
-1
-1
-1
-1
-1
-1
-1
-1
-1
-1
-1
-1
-1
-1
-1
-1
15
457
-171
-1
-1
-1
145
1
1
56
1
173
444
-536
-10
-15
-1
-1
144
324
34
1
1
1
1
1
1
1
1
1
1
1
1
1
1
1
1
1
1
1
1
1
1
1
1
1
1
1
1
1
-107
-1
825
-237
-1
-1
63
1
82
223
-129
146
28
13
46
1
3
46
11
1
39
1
1
1
1
1
1
1
1
1
1
1
1
1
1
1
1
1
1
1
1
1
1
1
1
267
-235
130
29
-187
-1
-1
-1
-1
175
80
53
-846
-1
-267
107
216
1
1
1
1
1
1
1
1
1
1
1
1
1
1
1
1
1
1
1
1
1
1
1
4
1
1
1
1
1
1
1
1
1
1
1
1
1
1
1
1
147
-99
-1
-1
-1
174
32
-37
-1
-1
-5
-1
83
106
1
546
28
299
445
79
8
12
11
1
1
1
1
54
136
207
296
-78
148
3
8
-292
-1
110
12
48
29
-53
112
35
-235
-1
-1
-1
271
180
-42
-1
-1
-1
-1
-1
-1
-1
-1
-1
-1
-33
8
6
1
23
97
27
-59
-1
141
-48
-1
-1
-1
-1
-1
-1
-1
-1
-1
-1
-1
-1
-1
-1
-1
-1
-1
-1
-1
-1
-1
-1
-1
-1
52
53
247
212
303
-170
232
-30
41
105
11
-131
-1
-1
-87
57
533
-29
7
2
367
-319
170
1
51
445
53
-38
-1
-1
-1
-1
-1
-1
-1
-1
-1
-1
-1
-1
-1
-1
-1
-1
-1
66
104
1
10
-60
3
47
69
1
-73
-1
125
1
1
1
1
1
196
-95
-152
19
31
-110
-1
-1
-1
8
51
1
-121
-1
-1
-1
122
36
87
-33
-1
-242
-1
12
1
1
1
335
-123
-1
-1
-1
-1
-1
-1
-1
-1
-1
-1
-1
-1
-1
-1
-1
-299
-1
-1
-1
-1
-1
-1
-55
-157
-1
-2
-384
-1
-46
38
39
-30
-1
-1
-1
-1
-1
-1
-1
-1
-1
-1
-1
-1
-1
-1
-1
-1
-1
-1
-1
-1
-1
-1
-1
-1
-1
-1
-1
-1
-1
-1
-1
-1
-1
-1
-1
-1
-1
-1
-1
-1
-1
-1
-1
-1
-1
-1
-1
-1
49
158
-206
-1
-1
-1
-1
-1
175
1
1
1
1
-14
-1
-1
-1
-12
-1
-180
-118
-1
214
1
131
1
1
1
1
1
1
1
1
1
1
1
1
1
1
1
1
1
1
1
1
46
530
59
1
1
1
1
1
1
1
1
1
1
1
1
1
1
1
1
1
166
126
21
1
799
43
-21
348
878
1
1
16
157
21
-40
-135
180
101
-109
41
22
8
1
1
1
1
1
1
1
1
1
1
2
2
1
1
1
1
5
1
1
1
5
1
1
1
1
1
1
1
1
1
1
1
1
1
1
1
1
1
1
1
1
5
1
1
1
1
1
4
1
1
1
1
4
1
1
1
2
1
1
1
2
1
3
1
5
1
1
1
1
1
1
1
1
1
1
1
4
1
1
1
-220
10
-12
0
2848633 2849373 2809302 2810033 34 34 0
182
65
38
157
1
1
1
1
1
1
50
-40
34
1
40
-12
-1
-1
-16
0
2849482 2860781 2810034 2821372 329 329 0
-245
9
-7
-1
-5
17
-139
276
-47
-1
-1
-6
-104
-1
-1
-7
-105
211
1
5
1
1
1
1
1
1
1
1
1
1
1
54
127
134
110
45
93
-61
-1
-1
-1
-1
-21
-1
-1
-101
64
-16
-1
35
33
-17
-1
-1
-2
-15
-1
-1
19
81
16
16
24
22
1
1
2
139
-75
-14
43
49
62
52
-38
-94
-49
-24
46
1
18
137
-16
-1
-89
-1
-1
-1
-1
-1
-1
-4
-1
-5
17
-13
-71
23
80
5
15
1
1
1
1
1
2
1
1
1
1
1
21
55
59
2
4
-6
-5
-1
-1
-1
-1
-35
21
-47
-1
-1
-1
-1
-1
-1
-1
-1
-1
-3
-1
-1
62
-20
-1
-1
-1
-1
-1
-1
-1
-1
-1
-1
-1
-2
-1
-1
-3
-3
-1
-1
-3
-1
-1
-1
-1
-1
-1
-1
-2
-5
-5
-49
-2
-1
-1
-1
-321
224
1
1
25
4
-17
91
49
-25
1264
-348
-1318
744
1
1
1
1
1
-2057
-1
-1
-1
-2
-1
-7
-1
-1
-1
-1
-1
-484
132
1
1
1
1
0
2860774 2916525 2822526 2878243 646 646 0
-73
-1
-1
-1
-1
-1
-1
-1
-1
-1
-129
-1
-1
-1
-1
-1
-1
-1
-1
-1
1996
1
1
1
1
1
1
328
3672
8006
431
271
13
1
1
73
3
37
1
209
1
1
1
103
1
1
1
1
1
1
1
1
1
1
1
1
1
1
3
1
5
1
1
4
22
2
2776
180
-2424
-1
-1
-1
-1
-1
-1
-1
-1
-1
-1
-1
-1
-1
-899
-371
-188
-1
-1
-1
-1
-1
-1
-1
-1
-1
-1
-1
-1
-1
-1
-1
-1
-1
-1
-1
-1
-1
-1
-1
-1
-1
-1
-1
-1
-1
-1
-1
-1
-1
-1
-1
-1
-1
-1
-1
-1
-1
-1
-1
-1
-1
-1
-1
-1
-1
-1
-1
-1
-1
-1
-1
-1
-1
-1
-1
-1
-1
-1
-1
-1
-1
-1
-1
-1
-1
-1
-1
-1
-1
-1
-2
-1
518
-610
478
1
1
1
1
1
1
1
1
1
1
1
1
1
1
1
1
1
1
1
1
1
1
1
1
876
1596
2470
26
2
2489
308
-1825
-442
-1
-1
2440
1
1
1
1
1
1
1
1
1
1
1
1
4
1
1
1
1
1
1
1
1
1
1
1
1
1
1
1
1
1
1
1
1
1
1
1
1
1
1
1
1
1
1
1
1
1
1
1
-2686
-1
3479
793
1959
1272
1
545
120
1
1
1
-288
71
-14
-1
-2
-1
-4
-1
-3
56
511
1
77
37
-19
-1
-217
-1
-1
-1
-1
-1
-1
-1
-1
-1
-1
-1
-1
77
186
39
35
1
1
1
1
1
1
1
1
1
-440
357
86
557
40
235
216
173
1
52
-143
18
110
37
-267
62
38
1
1
26
1
21
-27
3
5
-75
84
1
4
15
63
33
31
30
35
5
21
-30
-1
-1
-1
-1
-1
-1
-1
-1
-1
-1
-1
-1
-1
-1
-1
-1
-1
-1
-169
1238
3
3
26
-166
-1
480
39
-215
429
52
124
247
36
1
9
206
0
2916524 2922576 19462750 19456691 26 26 0
382
-220
141
1
1
1
-203
-49
-1
-1
-1
-1
-1
-1
-1
-2287
-248
0
2916525 2916956 6141972 6141542 2 2 0
381
0
2916525 2917225 3928093 3928798 27 27 0
24
1
356
84
-52
-1
-2
-1
-1
-1
-4
-1
-1
-1
-1
-1
6
58
-14
8
7
11
-73
0
2916525 2925624 15550403 15541307 16 16 0
383
-564
34
1
1
1
-2302
-5174
7
0
2916526 2916954 19689219 19689646 4 4 0
380
0
2916526 2916955 12733830 12734259 1 1 0
0
2916522 2925628 16958808 16949715 44 44 0
384
-220
141
1
1
1
-199
-2343
1113
4016
1
1
1
1
1
1
1
1
1
1
1
-32
-199
0
2916522 2925628 19644505 19653610 20 20 0
384
89
-131
-347
47
1
-2291
2422
-2752
0
2916526 2916954 15685948 15686375 2 2 0
380
0
2916526 2916954 3935883 3936245 77 77 0
58
5
1
7
-46
20
-26
18
-4
22
1
1
1
1
1
1
1
1
1
1
1
1
1
1
1
1
1
1
1
1
1
1
1
1
1
1
1
1
1
1
1
1
1
1
1
1
1
1
1
1
1
1
1
1
1
1
1
1
1
1
1
1
1
1
1
1
1
61
17
9
32
14
0
2916526 2916954 22037151 22036724 3 3 0
380
0
2916526 2925624 523538 514411 51 51 0
380
-136
-1
-3
-1
-1
-1
-3
-1
-1
-1
-1
-1
-81
-347
-38
-59
-99
-1
-1
-1
-1
-1
-1
-1
-1
-1
-1
-1
-2146
-583
2713
-1879
0
2916526 2925624 22045822 22036724 16 16 0
380
-220
-347
46
1
1
-2291
-5174
0
2916522 2925628 19680540 19689650 43 43 0
384
-566
-49
-1
-1
-1
-1
-1
-1
-1
-1
-1
-1
-1
-1
-2291
5129
1
1
1
1
1
1
1
1
1
1
1
-32
-199
0
2916526 2916960 15114486 15114919 5 5 0
380
0
2916526 2916954 20120180 20119753 3 3 0
380
0
2916526 2925624 12725192 12734258 50 50 0
-946
48
85
1
1
1
1
1
1
1
1
1
1
1
1
1
1
1
1
1
1
1
1
1
1
1
409
120
-1654
1060
134
7
178
949
94
1611
190
-951
43
-554
0
2916526 2916954 2659278 2659705 4 4 0
382
0
2916526 2916954 17968116 17968543 3 3 0
380
0
2916526 2925624 20128857 20119753 11 11 0
-946
-49
-1
-2291
-5174
-197
0
2916526 2916955 19455105 19454677 2 2 0
380
0
2916526 2917051 2650542 2651060 13 13 0
-21
103
73
86
86
12
9
55
25
0
2916526 2925624 15677291 15686375 54 54 0
380
-136
-1
-2
-1
-1
-1
-4
-1
-1
-1
-1
-1
-427
47
1
-2291
153
1
1
1
1
1
1
1
1
1
1
1
1
1
1
1
1
1
1
1
1
1
1
1
1
1
-4996
0
2916979 2925624 2651077 2659705 52 52 0
-60
-88
15
5
-327
45
1
1
1
-128
12
-16
-1
116
258
104
-22
-1
-1
243
129
181
119
225
1
572
33
-135
582
35
102
396
4
69
351
1885
696
1
-1053
0
2917174 2923547 3928799 3935242 138 138 0
25
234
-33
-1
-3
-21
-9
-25
-1
-1
-1
-1
-1
-1
-1
-1
-1
-1
-1
-1
-1
-1
-1
-1
-1
-1
-1
-1
-1
-1
-1
-1
-1
-1
-1
-1
-1
-1
-1
-1
-1
-1
-1
-1
-1
-1
-1
-1
-1
-1
-1
-1
-1
-1
-1
-1
-1
-1
-1
-1
-1
-1
-1
-1
-1
-1
-1
10
-141
-1
-1
27
-8
-1
-1
-1
45
291
-990
-1
197
-50
-1
-1
-3
366
133
-35
-32
220
1
304
26
353
248
162
55
180
842
258
231
-43
-1
-1
-1
-1
-1
-1
-1
-1
-1
-1
-1
-1
-1
-1
-1
-1
-1
-1
-1
-60
55
39
9
1
29
127
24
1
70
360
0
2923609 2925624 19456694 19454678 3 3 0
-1374
0
2924556 2925626 3935243 3936247 99 99 0
147
1
7
-5
4
-33
-1
-1
-1
-1
-1
180
16
-17
-20
28
18
18
8
201
5
1
7
-46
20
-26
18
-4
22
1
1
1
1
1
1
1
1
1
1
1
1
1
1
1
1
1
1
1
1
1
1
1
1
1
1
1
1
1
1
1
1
1
1
1
1
1
1
1
1
1
1
1
1
1
1
1
1
1
1
1
1
1
1
1
1
1
61
17
9
45
0
2925197 2925624 6141971 6141544 2 2 0
0
2925197 2925624 3928094 3928519 5 5 0
23
1
0
2925197 2925624 15114486 15114913 4 4 0
0
2925197 2925624 17968116 17968543 3 3 0
0
2925197 2925624 2650542 2650965 10 10 0
-21
103
73
86
86
23
0
2925197 2925624 19462748 19462321 2 2 0
0
2925625 2930753 2878239 2883395 150 150 0
75
87
-221
-1
-1
-1
71
21
8
484
408
565
135
1
-160
-37
-1
-1
-1
-1
-1
-1
-1
-1
-1
-1
-1
-1
-1
-1
-1
-1
-1
-1
-1
-1
-1
-1
-1
-1
-1
-1
-1
-1
-1
-1
-1
-1
-1
-1
-1
-1
-1
-1
-1
-1
-1
-1
-1
-1
-1
-1
-1
-1
-1
-1
-1
-1
-1
-1
-1
-1
-1
-1
-1
-1
-1
-1
39
144
21
1
1
1
1
1
1
1
1
1
1
1
1
1
1
1
1
1
1
150
44
1
1
1
1
1
383
297
-20
-1
-1
68
896
263
327
-20
0
2930807 2931286 2883394 2883872 2 2 0
289
0
2931326 2934606 2883870 2887157 73 73 0
144
70
184
-28
-1
-1
-1
-1
-1
-1
113
17
1377
70
186
-7
-1
-1
-1
-1
26
1
160
181
-26
222
64
15
-122
-1
-1
-1
-1
-1
-1
-228
-1
0
2934606 2976595 2887513 2929534 1067 1067 0
-13
-1
-16
75
-96
-1
7
29
98
1
1
1
1
1
1
1
1
1
1
1
1
1
1
1
1
1
1
1
1
96
218
12
1
1
1
1
1
5
1
1
1
1
1
1
1
12
15
1
1
6
1
-172
-45
-1
-1
-1
-1
-1
-1
-1
-1
-1
-1
-1
-1
-1
-1
-1
-1
-1
-1
-1
-1
-1
-1
-1
-1
-1
-1
-1
-1
-1
-1
-1
-1
-251
-1
-1
703
51
-382
-1
1755
292
1
-1039
-26
-310
-1469
-1
-1
-1
519
1
15
-295
-1
-1
-1146
-912
193
-193
-1
-1
-1
-1
-1
-1
-1
-1
-1
-1
-1
-1
-1
-1
-1
-1
-1
-1
-1
-1
-1
-1
-1
-1
71
-288
-65
-1
-1
-1
-67
-1
-1
16
1
5
1
1
1
1
11
1
4
1
1
155
1
1
1
1
1
1
1
1
1
1
1
-519
-1
-1
-79
7
-354
-1
-75
-1
245
1
123
1
1
1
1
1
1
1
1
1
1
1
1
1
1
1
1
1
1
1
1
1
1
1
1
1
1
1
1
1
1
1
1
1
1
1
1
1
1
1
1
1
1
1
1
1
1
1
1
1
1
1
1
1
1
1
1
1
1
1
1
1
1
-374
-3
-1
-2
-121
-1
-36
595
-376
-1
-1
130
56
175
66
-980
-1
-1
-1
-101
-198
22
-5
34
59
1
1
1
1
1
1
1
1
1
1
1
1
1
1
1
1
1
1
1
1
1
1
1
1
1
1
1
1
1
1
1
-174
94
-99
-1
98
-17
170
47
380
88
20
131
1
274
32
-168
18
14
177
329
203
50
1
1
1
1
25
-68
-1
-1
-1
-1
-1
-1
-1
-1
-1
-1
-1
-1
-1
-1
-1
-1
-1
-1
-1
27
-135
-1
-4
-1
-1
-1
-1
-1
-1
-1
-1
-1
-1
-1
-1
-1
-1
-1
-1
-7
-1
-1
-1
-1
-1
-1
-1
-1
-1
-1
-1
-1
-1
-1
-1
-1
-1
-1
-3
-1
-1
-1
-1
-1
-4
-1
-1
-1
-1
-1
-1
-1
-1
-1
-1
-1
-1
-1
-1
-1
-1
-1
-1
-1
-1
-1
-6
-1
-1
-1
-1
-4
-1
-1
-1
-1
-1
10
94
12
1
1
1
1
1
1
1
1
1
1
516
105
28
-48
77
-34
220
1
69
-404
202
1
130
161
-87
-1
-104
-1
-44
-103
-1
-1
-1
-1
-1
-1
-1
-20
-1
157
136
-72
-1
-95
274
50
197
-70
-156
-70
46
-161
150
1
1
1
1
1
1
1
5
56
68
-14
-1
108
-4
-13
-30
-1
52
82
14
153
-5
39
-14
8
10
18
-23
-1
-1
-1
-1
-1
-1
-1
-1
-1
-1
-1
-1
-1
-1
-1
-1
-1
-1
-1
-1
-1
-1
-1
-1
-1
-1
-1
-1
-1
-1
-1
-1
-1
-8
-91
58
78
1
392
22
88
-36
-1
59
1
1
1
1
1
1
1
1
1
1
1
1
1
1
1
1
57
136
141
180
741
3
163
43
1
1
1
1
1
1
1
1
1
1
1
1
1
198
1
-91
-1
-1
-140
92
-76
173
-47
-4
-2
-1
-144
-1
-516
-1
-1
-1
234
648
116
1
1
7
351
-154
-1
-88
-1
-1
-1
-1
-1
551
314
1
1
-15
148
102
-591
-1
-1
-1
-1
-1
-1
-1
-1
-1
-1
-2
238
1
1
368
332
132
327
56
-212
-1
196
1
264
1
439
-451
-1
1175
1118
1
773
1
71
-538
-1
-1
-1
-1
-1
-1
-1
-1
-1
-142
-3
-1
-1
168
1
407
1
1
1
1
1
-67
-1
-1
-1
-1
-1
-1
-1
-1
-1
-1
-1
-1
-1
-1
-1
-1
-1
-59
-1
-1
21
-224
-1
-1
-297
-1
-1
-1
-1
-1
-1
-1
-1
-1
22
1
1
1
1
-41
-1
-1
178
-76
-1
95
1
55
1
1
1
1
1
111
158
161
46
61
84
-154
-1
-1
-1
-1
-1
-1
-1
-1
-1
-1
-1
-1
-1
43
19
25
84
-161
-1
-1
-1
-1
-1
-1
-1
126
1
-76
-7
-1
-3
-8
-1
26
13
199
1
37
-163
-1
-5
-4
-9
-3
-1
574
1
1
1
1
1
31
-5
-1
-1
20
0
2976815 2982170 2929546 2934903 291 291 0
507
1
145
75
619
282
-39
-1
-1
-1
-1
-1
-1
-1
-1
-1
-1
-1
-1
-1
-1
-1
-1
-1
-1
-1
-1
-1
-1
-1
-1
-1
-97
-135
-1
-3
199
6
-17
-1
-1
-51
-1
-1
9
-10
-1
-1
-1
-1
-1
-1
-1
-1
-1
-1
-1
-1
-8
-1
-1
33
-42
-3
-1
-1
-1
-1
-1
-1
-1
-1
9
-54
-1
-50
-1
-124
-1
-1
46
-160
-1
38
1
1
3
12
1
1
1
3
1
1
1
1
1
5
1
7
1
1
1
1
1
-11
-4
-88
-42
45
1
1
1
1
1
1
1
1
1
1
1
1
1
1
1
1
1
1
1
1
1
1
1
1
1
1
1
1
1
1
1
1
1
1
1
1
1
1
1
1
1
1
1
1
1
1
1
1
1
1
1
1
1
1
1
1
1
1
1
1
1
1
1
1
1
1
1
1
-91
-212
-1
-1
-1
-1
-1
-1
-1
-1
-1
-1
-1
206
1
1
197
292
-123
-4
-1
-1
-1
-1
-1
-125
-1
-4
-1
-1
-1
-1
-1
-1
-429
-26
-1
-11
11
-321
-1
-1
-110
107
0
2982169 2990536 2935037 2943388 196 196 0
-88
-1
-1
-1
-1
-1
-1
-1
-1
-1
-69
28
-33
-1
-67
-1
-1
-1
-1
-1
-93
-13
-68
-26
-10
-1
-1
17
-6
35
1
1
1
388
206
-150
-1
-1
27
1
1
1
1
1
1
1
1
1
1
1
1
1
1
1
1
13
56
12
1
-112
77
6
660
-274
5
1
-433
-1
-654
-1
-2
-1
-1
-1
-179
-1
56
1
1
117
36
1
1
3
26
-31
-1
-1
173
138
1
60
1
-468
-257
-1
-1
-1
-1
-1
-2
-3
9
-7
68
1
1
1
1
1
1
1
31
1
1
1
1
1
1
1
1
5
1
-174
23
1
1
1
461
1
-116
-1
201
-169
-1
-1
602
863
1
-422
0
2990539 2995237 22074226 22069526 17 17 0
100
-4578
-1
-1
0
2992888 2995237 21173276 21170925 5 5 0
-2329
-1
0
2995236 3058306 2943377 3006438 379 379 0
78
607
828
512
1
758
-1746
1057
497
974
372
467
149
1
-805
-1
368
1
-266
-227
-86
-1
-1
-1
-1
-1
-890
-1
271
432
391
1910
895
1
1
1
455
60
553
1
1
1
1
1
1
1
1
1
-240
316
39
1
308
823
6368
1
270
582
-377
-1
561
-1867
-1
-1
-1
-1
-1
-1
-1
-1
-1
-1
-1
-1
-1
-1
-1
-1
-2176
-1
-1
52
840
2069
1
1
573
237
-2025
-1
-1259
-1
-1
-1159
1699
1
1
1
1
1
1
1
1
1
1
1
-56
-1
-1
-1
-1
-1
-1
-1
-1
-1
-1
-1
-1
-1
-1
-1
-1
-1
-1285
-1
3039
1
4581
2066
1
331
1193
-5619
1029
0
2999673 3000284 19962086 19961473 5 5 0
-93
-1
-165
348
0
2999674 3000085 7946364 7945954 3 3 0
-92
145
19
0
2999671 2999765 11061457 11061364 1 1 0
5
0
2999676 3001801 20061574 20059449 3 3 0
0
2999676 2999765 4008722 4008811 0 0 0
0
2999672 2999765 8745914 8746006 2 2 0
69
0
3000850 3001800 7945955 7945003 3 3 0
-789
-1
0
3001251 3001805 19961481 19960926 2 2 0
-551
0
3001711 3001802 11061353 11061262 0 0 0
0
3001711 3001800 8746017 8746106 0 0 0
0
3001713 3001801 4008823 4008911 0 0 0
0
3058305 3069540 3002721 3013937 142 142 0
-4951
-1
-1
1207
-3212
43
2
226
1
1
1
1
1
-509
-1
120
335
43
1
1
1
1
1
1
1
1
1
1
1
1
1
1
-300
0
3069533 3128418 3014434 3073343 776 776 0
-238
-1
-1
-1
-337
-1
-1
-1
-1
-1
-1
-1
-1
-30
-1
-1
-1
-1
-1
378
28
1
1
417
714
1
1
1
1
1
1
1
1
1
1
1
1
1
1
1
1
1
1
1
1
1
1
1
1
1
1
1
1
1
641
-208
-82
-1
107
-316
400
650
1
1
1
1
1
296
202
107
1
1
1
1
1
1
1
128
51
186
-1536
-1
-1
-1
-1
-1
-1
-1
-1
-1
-1
-32
-1
-1
344
555
373
-743
-1
-1
-1
-1
-1
-687
-1
-1
-1
-1
231
-1830
-1
-141
-1
-1
-1
535
1
1
1
1
1
1
1055
1
1
1
1
1
556
1
1
1
1
1
1194
1
278
1
1
1
1
1
-1250
17
1
1
-3544
-1
1470
2058
1179
199
624
730
1054
-123
465
1253
1265
1
-1542
-1
355
-1322
1847
1
-3400
420
503
389
25
520
602
130
80
257
-93
-1
-1
-1
-1
-1
-1
-1
-1
-1
-1
-1
-1
-1
-1
-1
-1
-1
-1
-1
-1
-1
-209
-1
216
-121
-1
-1
-1
-1
-1
29
240
-133
-1
-1
-131
63
271
964
-230
102
-268
-1
-1
-1
-1
-1
-1
-1
-1
54
-237
-1
298
33
1
1
557
1
106
27
104
-135
10
-288
-1
-1
-1
-1
832
547
75
283
37
24
1
1
-13
-50
-1
-1
-1
-1
-1
-1
-1
-11
-2
-1
34
93
-8
-1
-1
-9
-23
-1
15
1
5
245
92
-11
-1
-1
-388
325
-31
74
22
-80
23
-7
-56
10
-24
19
23
35
-22
-65
-1
-1
-1
-1
-1
-1
-1
42
-2474
-1
-1
659
11
102
-381
-1
-1
-1
-1
316
1
1
-438
-6
-163
-343
586
-151
82
-26
-1
14
-45
-25
-1
-1
-1
-1
-1
-1
-1
-1
-1
-1
-1
-1
-1
-1
-1
-1
-1
-1
-1
-838
-1
-1
-1
-1
-266
378
1
1
172
-247
-1
287
0
3118829 3118930 13167607 13167708 4 4 0
92
-6
0
3118833 3118939 19655237 19655132 4 4 0
99
0
3118830 3118929 19659601 19659700 1 1 0
0
3118829 3118919 15602811 15602721 1 1 0
0
3128453 3141418 3073341 3086315 63 63 0
-228
93
1
65
-163
236
434
-421
-493
-1
-1
-1
-1
650
-1289
-1
-1
27
1
1
1
1
1
-728
-1
-1
-1
-212
-531
-1
-1
-1056
-199
-1
-1
606
780
-45
-1
-1
-1
-1
-565
-2
316
-296
-1
-1
153
1
212
54
65
210
118
4
211
288
-56
-1
-1
151
776
0
3131453 3178497 3076343 3123424 847 847 0
-1066
-1
-1
30
1
1
1
1
1
-721
-1
-1
-1
-217
-529
-1
-1
-1059
-197
-1
-1
608
780
-40
-1
-1
-1
-1
-571
-2
315
-295
-1
-1
155
1
211
51
68
206
123
4
211
288
-55
-1
-1
147
781
1240
1
1
1
1
1
1
1
1
1
1
1
1
1
1
1
1
1
1
1
1
1
1
1
1
1
1
1
1
1
1
1
1
1
1
218
241
749
11
58
1
-27
-1
-1
-1
-1
-1
-1
-1
-18
419
123
-53
-1
-1
-2
-3
-1
-1
-2
-5
-1
-3
215
-129
-1
290
145
1
1
1
1
1
1
1
1
1
1
1
1
1
88
1
1
1
1
1
1
4
130
1
1
1
1
156
1
1
534
113
219
-1097
-1
-721
-1
-1
-1
-4
-1
-1
-1
-1
-1
-57
-1
-1
-1
-1
-1
-1
-1
-1
-1
-1
-1
-1
-1
-1
-919
-210
-2
13
-51
-1
-1
-1
-1
-1
-1
-404
671
1
1
2
1
1
1
1
1
440
196
42
-18
-1
-288
-13
-2
-1
-23
-4
-3
-1
-1
-7
-1
-1
-1
-1
-1
-1
-1
-1
-1
-1
-1
-1
-1
-1
-1
-1
-1
-1
-1
-1
-1
-1
-58
-1
44
-616
426
-262
-1
-1
-1
-1
-1
-1
-1
-1
-1
-1
-3
-1
-1
801
-173
607
368
1
1
2
287
45
-245
84
1
1412
-610
-1
-1
-1
-1
-1
-1
-605
-1
-1
-1
-1
-477
181
86
132
316
249
120
1037
102
-64
34
573
3
-26
-70
43
269
-20
-1
-1
160
-223
-1
5
54
195
49
56
-50
-293
-72
-1
-131
15
-6
-1
25
20
1
133
123
1
1
1
1
69
307
108
1
-55
174
1
1
1
1
1
1
1
1
1
1
1
1
1
1
-898
-1
-1
-1
-1
-1
-1
-1
-1
-1
-1
-1
-1
-1
-1
-3
-4
-2
-1
-1
-2
86
500
1
-125
-1
-1
-1
-49
-1
-1
41
1
1
1
1
1
1
1
1
1
1
1
1
1
-29
-1
-1
-1
-1
-1
-1
-1
-1
-1
-1
-1
104
276
313
131
48
-4
-142
-68
-1
-1
-1
-1
-1
-1
-1
-1
-1
-1
242
-270
-1
-1
-1
-1
-1
-1
-1
-1
-1
475
16
185
153
-23
-1
-1
-1
-1
138
1
-131
4
441
1
-235
361
111
1
1
672
540
123
1
132
1
1
1
1
1
-130
-1
-1
-1
-1
-1
-1
-1
-1
-1
190
172
-337
-1
74
64
-481
-2
-2
-1
-1
-3
-1
-1
-1
-1
-1
-2
-1
-1
-2
-185
406
-227
143
-1095
-1
-1
-1
-1
-1
-1
-2
-1
-1
-1
-1
-1
-1
-1
-1
-1
-1
-1
-1
-1
-1
-1
-1
-466
-325
-1
-1
1456
115
554
1
1
1
-158
495
1
1
1
1
139
1
1
1
1
1
1
1
1
1
1
1
1
1
1
1
1
1
729
1
1
1
1
1
5
0
3178528 3233548 3123413 3178423 1712 1712 0
273
1127
-15
520
183
1
1
1
1
1
1
1
1
1
1
1
1
1
1
1
1
1
1
1
2
1
1
-100
-1
-1
-1
-1
-54
-1
-1
-1
-1
-1
-3
-1
-298
-1
596
38
-425
578
1431
1
1352
885
1
1
1
1
1
1
1
1
1
1
1
1
1
1
1
1
1
1
1
1
1
1
1
1
1
1
1
1
1
-224
727
1
-194
-1
-1
-1
-1
-1
-1
-3
-1
-1
-1
-1
-1
-3
74
1
1
1
-454
-1
-1
-1
-1
-1
-1
-1
-1
-1
-1
-1
-1
201
1
2
1
47
1
-14
-593
-1
-1
-1
-1
-1
-1
-1
-1
-1
-1
-1
-1
-1
-1
-1
-1
-198
-1
-1
-1
-1
-1
-1
-1
-1
-1
-1
-1
-1
-1
-1
-1
-1
-1
-1
-1
-1
-1
-1
-1
615
1
1
-2941
-1
-1
-1
-1
-1
-247
-300
-205
-1
-1
-1
-1
-1
-1
-1
-1
-1
-1
-1
-1
-1
-1
-1
-1
-1
-1
1235
310
455
347
1
1
1
1
1
-660
-1
-1
-1
-168
-1
-1
-1
-1
-1
-1
-221
196
125
1
776
1
-1368
-1
-1
-1
-1
-1
-1
-1
-1
-1
-1
-1
-1
-1
-1
-1
-1
-1
-1
-1
-1
-1
-1
302
64
196
54
185
221
126
1562
276
108
504
-215
-113
-1
-1
-1
-1
-1
-1
-1
-1
-1
-81
17
1
-302
-1
-1
-1
-1
94
1
1
1
1
1
10
4
-48
-1
-1
-1
-1
-1
-1
-1
-1
-1
-5
-1
-1
-1
-1
-1
-1
-1
-1
-1
-1
-1
-3
-1
-1
-1
-6
-240
-1
590
1
-295
-241
-1
-1
-1
-1
-1
-1
-1
-1
-1
-1
-1
-1
-1
-1
303
121
103
1
1
1
1
1
-264
-1
-11
-1
-1
-1
-4
-7
-1
139
-38
-315
-46
-1
24
1
1
1
1
1
1
1
-106
-5
384
1
107
1
1
1
1
1
1
-314
24
-553
-57
-1
-1
-1
26
141
1
1
1
1
1
1
1
1
1
1
1
1
1
1
1
6
1
1
1
1
-643
208
18
1
97
18
118
384
964
-38
-1
-1
-1
-1
-1
-1
-1
-1
-1
-1
-1
-1
-1
-1
14
36
42
-6
48
1
1
1
1
1
1
1
1
1
1
1
1
1
31
6
225
-23
-1
-40
-1
-1
-1
193
-210
-1
-1
-397
-1
-1
-106
-1
-1
-1
-1
-1
-1
-1
-1
-1
-1
-1
-1
-1
-1
83
729
304
527
1
405
-222
74
542
-171
-9
-1
12
157
47
1
30
1
255
109
1
1
1
1
1
1
52
-116
-1
-1
88
1
1
1
1
1
1
-233
-1
113
1
377
401
87
40
20
31
1
1
106
-54
-1
-1
-1
-1
-1
-1
-1
-1
-1
-1
-1
53
146
1
1
2
-146
23
-113
95
1
1
1
1
1
92
82
407
-136
-1
-1
-1
124
63
108
113
201
1
1
1
1
1
1
1
1
1
1
2
1
5
1
1
1
1
1
1
1
1
1
3
1
1
6
1
-199
-1
-1
-1
-1
-1
-1
-1
-224
9
1
2
1
2
252
142
-47
-1
-1
-9
20
-244
19
1
-86
-3
-1
20
-322
-161
-1
-132
-1
-1
-24
12
1
1
1
1
1
1
1
1
1
1
1
1
-29
-110
-1
-1
-1
-1
-1
-1
-1
-1
-1
-1
-1
-1
-1
-1
-1
-1
-1
-1
-1
-1
-1
-1
-1
-1
-1
-1
-1
-1
-1
-1
-1
-1
-1
-1
-1
-1
-1
-1
-1
-1
-1
-1
-183
-1
261
-323
-71
-1
-1
-1
-1
-1
-1
-1
-1
-1
-1
-1
-1
-40
-1
-1
-1
-1
15
1
123
252
1
-93
18
-268
-74
-1
-1
-1
-1
-1
-2
-12
7
2
1
1
97
-30
-1
-1
-1
-1
-1
-2
-8
-1
-3
-1
12
297
307
107
-494
-1
-1
-2
-1
-6
-1
-1
-1
-1
-1
-1
-1
-1
-1
-1
-6
-2
-2
-2
-2
-1
-16
-1
-1
95
2
-13
23
12
1
1
1
1
1
1
1
1
1
1
1
61
-122
74
164
163
-308
57
1191
1
126
-14
-1
110
1
1
1
12
1
1
1
1
5
1
1
1
1
1
1
1
1
1
1
1
1
1
1
1
1
1
1
1
1
1
1
1
1
1
1
1
1
4
1
1
1
1
1
1
1
1
1
1
1
1
164
18
70
437
1
1
1
1
1
1
1
1
1
1
1
1
1
1
1
1
1
1
9
-48
-4
-1
-1
-1
-1
-1
-11
-1
-1
-8
-1
-1
-1
-2
-1
-1
-2
124
66
76
104
11
21
1
1
1
136
202
22
-74
-1
33
25
-15
207
70
1
1
1
2
1
1
1
-38
31
5
1
-14
199
28
170
80
135
-8
51
11
-20
-1
-1
-1
-1
566
-183
55
124
-22
-6
268
121
323
27
108
1
1
121
101
1
1
1
1
1
112
159
27
86
38
84
52
11
62
12
-32
240
1
1
1
1
1
1
1
1
34
70
-57
-1
-27
-1
10
-45
141
8
-40
27
0
3232967 3233054 3181445 3181358 1 1 0
0
3233463 3240631 3178424 3185571 172 172 0
210
-323
-1
394
1
1
1
1
78
1
140
130
313
1
1
-605
-1
-1
-1
-1
-244
-408
-1
-1
-1
-1
-1
-1
-1
-1
34
1
-36
-4
926
29
543
-29
-1
-2
-1
63
1
1
1
76
1
1
5
-37
289
204
1
-379
380
-325
33
270
114
-51
-1
-25
-1
-1
-1
-1
-1
-1
-5
-239
-1
25
58
1
1
1
3
1
1
1
2
1
1
1
3
1
1
1
1
1
1
1
1
1
1
1
1
0
3236393 3236480 3177938 3177851 1 1 0
0
3240985 3260656 3185570 3205169 530 530 0
131
1
1
1
9
109
1
1
1
1
1
1
1
1
1
1
1
1
1
1
1
1
1
1
1
58
136
326
1
1
1
1
1
-25
-1
-1
-1
-1
-1
-1
-1
-1
-1
-1
-1
-1
-1
-1
-1
-1
-1
-1
-1
-1
-1
-1
67
60
-88
-32
-2
-1
-1
-1
-1
99
50
-89
9
1
1
31
1
19
1
1
1
1
349
96
-36
-1
-1
-62
251
1
-135
-29
297
44
52
-58
342
45
1
234
1
-4
31
-275
96
57
-115
-1
-1
-1
-1
-2
-1
-1
31
-98
357
46
454
179
-395
-1
-176
200
770
42
788
-22
-1
-2
-1
-1
-15
16
1
1
1
1
1
1
1
1
1
1
1
1
1
1
3
1
1
1
1
463
1
1
32
-67
-112
29
1
5
1
11
1
1
-622
-1
-1
-1
-1
-1
-1
-1
-1
-1
-1
-1
-1
-1
-1
-1
-1
-1
-1
-1
-1
-1
-1
-1
-1
-1
-1
-1
-1
-1
-1
-1
-1
-85
-1
170
-53
-1
-1
-1
-1
-1
-1
141
698
1366
1
1
1
-15
222
209
363
69
891
1
1
1
1
1
1
1
681
1
-214
526
1
1
1
1
1
1
1
1
1
1
1
1
1
1
1
1
1
1
1
1
1
1
1
1
1
1
1
1
1
1
1
1
1
1
1
1
1
1
1
1
1
1
1
1
1
1
1
1
1
1
1
1
1
1
1
1
1
612
1809
122
-289
-1
-1
-1
-1
-1
-274
123
-442
-1
-1
-1
-1
-1
-1
-1
824
166
1
1
1
1
-163
86
0
3260847 3273170 3205188 3217532 345 345 0
-14
5
-79
-1
-1
-1
-1
-414
360
-68
-125
-1
-1
-1
-1
-1
-1
-1
-1
533
1
1
1
1
1
579
321
1
14
1
1
1
1
1
2
-81
3
-89
-1
-1
-1
-1
-1
-1
-224
1012
482
1
1
1
1
1
-405
-1
-1
-1
-1
-1
-1
-1
-1
115
1
1
1
1
1
339
1
1
1
1
1
1
1
1
5
1
1
1
1
1
1
1
1
3
-32
-76
-1
-1
-10
-1
-1
-2
-1
-1
134
524
-630
-544
-1
-35
-1
-8
101
47
333
765
-428
207
-1829
-1
-2
-1
-1
-1
-1
-1
-5
-1
304
1
1
1
1
1
1
1
1
1
1
1
1
1
1
1
-278
-1
-1
-1
-1
-1
-1
-1
-1
-1
-1
-1
-1
-1
-1
-1
-1
-1
-1
-1
62
-32
-1
-1
-1
-1
-1
-1
-1
-1
-1
-1
-1
-1
-239
0
3280514 3307039 3217529 3243975 650 650 0
-1013
-1
-1
299
1
1
1
1
1
-645
-1
664
1
1
1
-834
-1
-1
-1
467
304
1
1
1
1
1
1
1
1
1
1
-315
-381
120
1
1
-5
-56
-1
172
-93
-884
-1
-1
-1
71
1
1
-26
3
-10
-1
-1
44
-484
484
1
3
1
3
1
1
278
-185
-1
-1
-1
-1
-1
-1
-1
54
1
2
340
106
1
-536
-1
-1
-1
-1
-1
-1
-1
-1
-1
-1
-1
-1
-1
-1
-1
-1
-1
-1
641
231
2130
19
1
574
-738
-1
-1
-1
-1
-1
-1
-1
-1
-1
-1
-1
-1
-1
729
2
1
1
1
-1069
-1
-1
-4
-1
-1
-1
-1
-1
-1
-1
-1
-1
-1
-1
-1
-1
-1
-1
-1
-1
-1
-1
-1
-1
-1
-1
-1
-1
-3
-1
-5
-3
-1
-1
-1
-1
-1
-4
-1
-1
-1
-1
-1
-1
-1
-1
-4
-1
-1
-1
-1
-1
-1
-1
-5
681
1
1
1
1
1
1
190
1
124
1
1
1
1
1
1
1
1
1
1
1
1
1
1
1
1
1
1
1
1
1
1
1
1
1
1
1
1
1
1
1
1
287
1
1
1
1
1
1
1
1
1
1
1
1
1
1
1
1
1
1
1
1
1
1
1
903
-212
-1
-1
-1631
-6
950
1
1
1
1
1
1
1
1
1
1
1
1
1
1
220
1
-16
852
1
1
1
1
1
-152
613
144
-18
-25
-1
-5
-1
-1
-117
-31
71
1
481
482
1
8
1
1
18
1
1
1
1
1
9
1
1
1
1
2
3
7
1
1
1
-388
-219
-1
-1
-1
-1
101
1
1
1
1
1
1
1
1
1
1
1
1
1
1
1
49
90
26
87
150
1
1
1
2
1
1
1
1
1
1
5
430
112
-22
-1
79
1
1
2
6
3
90
1
359
1
67
40
-175
-1
9
17
-44
14
1
32
96
24
-105
-1
10
174
0
3306970 3356203 3243976 3293052 1066 1066 0
182
-11
117
87
22
-94
18
1
1
249
86
1
41
-285
-1
-1
-1
-1
61
-26
-3
-161
-1
-8
-1
-1
-1
-1
-1
-1
-1
-1
-1
-1
-1
-1
-1
-1
-1
-1
-1
-1
-1
-1
-1
-1
-1
-1
-1
-6
-2
-31
-1
-1
-1
-1
-1
17
1
40
-56
-1
-1
-1
-1
-1
-1
212
-197
-40
-1
-1
-1
-1
-1
-1
-1
419
1
1
1
1
1
45
568
114
1
1
1
1
1
1
1
95
1
1
1
84
59
-53
-1
-1
-1
-1
-65
47
-402
-1
-1
-92
62
66
29
1
1
-143
-105
81
1
34
-74
-1
-1
-1
-1
-1
-1
-1
-1
-1
-1
-1
-1
-1
-1
-1
-1
-1
-1
-1
-1
-1
-1
-1
-145
-389
-1
-1
-1
-1
-4
208
64
1
6
36
434
-133
50
140
223
17
1
195
230
39
124
-55
60
69
14
162
66
1
1
1
1
1
-365
-1
-377
-1
-1
-1
-1
-1
-1
-1
-1
-1
-1
-1
-1
-1
-1
-1
-7
-1
624
55
1
17
51
-347
-1
-2
-1
9
1
286
1
1
1
1
1
1
1
1
1
4
1
1
1
1
1
1
1
1
1
1
1
1
1
1
1
1
1
3
1
1
1
1
1
1
1
2
2
1
1
1
5
1
1
1
1
1
1
1
1
1
1
4
1
1
1
1
1
1
1
1
1
1
1
4
1
1
1
1
1
1
1
1
1
1
2
1
1
1
1
1
3
1
1
1
1
3
-541
-1
-1
-1
-1
-1
-1
-1
-1
-1
-1
-1
17
128
1
1
1
1
1
1
1
1
1
1
1
1
1
1
1
1
1
1
1
1
1
1
1
1
1
1
1
1
1
1
1
1
1
1
1
1
1
1
201
1
1
1
1
317
171
-251
-48
-31
-1
-1
120
346
1
1
395
1
1
1
1
1
1
1
1
1
3
1
1
1
1
1
1
1
1
1
6
1
-91
-1
-1
-1
-1
846
589
1
1
1
1
1
1
1
1
1
1
787
383
1
16
1
1
1
1
1
1
1
1
1
1
1
1
1
1
1
1
1
1
1
550
802
1
2
1
154
-24
-1
-1
-1
-1
-1
164
1
-1222
-1
244
1
1
1
1
1
1
1
1
3
1
1
1
1
1
2
1
1
3
3
1
1
2
1
1
5
1
1
1
1
1
1
1
1
5
3
1
1
-892
-1
-1
-1
-1
-1
-1
-1
-1
-1363
-1
-1
-2
-3
-1
-1
-1
-878
-429
-1
-1
-1
-841
-4
-1
-1
-1
-2
-92
-1
-1
-1
-1
-1
-1
361
1
1
1
1
1
1
-660
-1
-1
-1
-1
-1
-1
-1
-1
-1
-4
4936
178
193
1
3
1
3
2
1
1
1
1
1
1
1
1
1
1
-920
311
1
1
1
1
1
1
1
1
1
1
1
1
1
1
1
1
1
3
-602
-1
-1
-1
161
1
-2628
240
741
-2025
-2
-1
1369
211
-633
-1
-1
3024
317
1764
1
1
1
-4854
0
3356203 3357812 467911 469520 4 4 0
0
3356203 3357677 20936269 20934797 8 8 0
20
1
0
3356203 3357666 1144741 1146204 3 3 0
0
3356229 3356905 19971550 19970874 16 16 0
0
3356229 3356555 20056893 20056567 27 27 0
-49
66
-5
180
0
3356229 3356457 20037449 20037678 23 23 0
-49
66
-5
0
3356676 3357309 20043028 20043645 58 58 0
-5
267
1
1
1
1
1
1
1
1
298
1
1
1
1
1
1
1
0
3356898 3357385 19970390 19970877 10 10 0
0
3357490 3357763 20043646 20043911 21 21 0
68
1
1
1
1
1
1
1
0
3357811 3369771 3293049 3304986 201 201 0
-276
314
1
1
1
889
1
1
1
1
1
1
1
1
1
1
1
1
1
1
1
1
1
1
1
1
1
1
1
1
1
-552
187
260
-334
-1
-195
145
1
1
1
1
1
9
1
1
-113
1471
203
626
380
1
1
-739
-1
-1
-1
-1
-1
-1
-485
-1
-1
-1
-1
-1
-1
-1
-1
-1
-1
-1
793
275
-195
-1
-1
-1
295
1
1
1
1
1
1
1
1
1
1
1
1
1
-573
-1
834
10
-8
296
-1098
-1
-1
-1
-1
-150
-1
-1
-1
-193
-1
0
3369878 3454261 3305085 3389232 1927 1927 0
71
11
1
1
1
1
1
1
1
1
1
1
1
1
1
1
73
1
1
1
1
1
1
1
1
1
1
1
5
1
395
33
-916
903
2948
196
1384
1
1
1
1
-54
-1
1409
388
-330
-1
-1
-2
-1
-1
-1
-1
2082
647
2855
-101
200
1
1
1
1
597
1998
123
1
1
1
1
1
1
3
1
1
1
1
1
1
1
1
1
1
1
6
1
1
1
1
2
3
1
1
1
1
1
1
1
1
1
1
1
1
49
274
24
244
1
1
1
1
1
1
1
1
1
1
1
1
1
1
1
1
1
1
1
1
1
1
1
1
1
1
1
1
1
1
1
228
1
1
-399
-1
-1
-1
-1
-1
-2
1715
2004
48
255
20
105
1
1
1
1
1
1
1
1
1
1
1
1
3
1
1
2
1
604
1
1
1
1
-1780
486
-258
-1
54
2
222
-354
-1
-1
-29
-1
-112
-1
-1
7
418
-204
-1
48
1
1
1
1
1
1
1
1
1
1
1
1
1
1
1
1
1
1
1
1
1
1
1
1
1
1
1
1
1
1
1
1
1
118
1172
1
1
36
1
1
1
1
1
1
1
1
37
433
79
119
1
35
47
18
-385
-804
-1
-1
-1
-1
-1
12
-641
10
-285
-1
-1
36
1
1
1
1
1
1
1
1
1
1
1
1
1
1
1
1
1
1
1
1
1
1
364
1
1
1
1
1
1
1
1
1
1
1
1
1
1
1
1
1
1
1
1
-13
613
1
1
1
1
1
138
250
-390
-39
-247
-207
588
280
-898
-1
500
122
1
1
1
1
1
1
1
1
1
1
1
7
1
1
1
1
1
1
-198
-1
-1
9
1
102
2
1
4
2
3
1
6
1
1
1
1
1
1
3
1
2
1
1
-217
25
1
103
-144
-1
844
-1109
-1
665
195
-15
-1
-1
-837
-1
-1
-167
70
158
56
1
-502
-1
-1
-4
-1
-1
-1
-1
-1
-2
-1
355
-30
-1
-1
-480
185
-435
-1
-1
-1
-1
-1
-1
-1
17
1
1
1
1
565
452
-151
-1
-1
-1
-515
-1
-1
-1
71
668
-76
-1
-1
1339
21
2239
40
147
19
881
945
-43
-1
632
589
99
117
-572
-125
-1
-1
-1
-1
-1
-1
-1
635
-46
46
-146
-1
-1
-98
-1
-1
-1
-1
-1
42
4
24
48
73
1
1
1
1
1
1
1
1
1
1
1
1
1
1
1
1
1
1
1
1
1
1
1
1
1
1
1
1
1
1
1
143
144
257
252
-98
-1030
-1
-1
-1
-1
-1
-1
-13
-1
-1
408
-537
-1
-1
-1
-1
88
54
139
138
1
1
1
1
1
1
-58
-1
-1
-1
38
1
90
1
55
49
82
330
81
1
43
90
-61
-1
-90
-1
-66
40
9
-212
-144
324
48
-185
7
-69
-1
43
38
1
1
1
1
1
1
1
1
1
1
1
1
217
313
23
-96
92
-16
-48
3
1
125
-17
-1
-1
-1
-1
-4
-1
-1
-1
-1
-1
-1
-1
-1
-1
-1
-1
-6
-1
-1
-1
-1
-1
-1
-1
-1
-1
-5
-1
-1
-1
-1
-1
-1
-3
-1
-1
-1
-1
-1
-3
-1
-1
40
17
1
-20
-1
116
20
88
45
5
104
77
10
38
-33
-1
-1
-1
-1
-1
-1
-1
-1
-1
-1
-1
-1
-1
-1
-1
-1
-1
-1
-1
-1
-1
-1
-1
-1
-1
-1
-1
-1
-1
-1
-1
-1
-1
-1
-1
-1
1239
244
1
19
47
1
-36
-1
-1
-1
-1
-1
-1
-1
-1
119
-472
-1
-1
151
27
9
31
1
1
9
1
1
1
1
1
1
1
1
2
4
1
1
1
3
1
1
1
3
1
1
24
156
-112
168
118
1
1
1
1
1
4
1
1
3
1
1
1
1
1
1
4
1
1
1
1
1
1
1
3
1
1
1
3
1
1
1
1
1
1
1
1
1
1
2
873
1
364
-162
138
684
499
143
1
1
1
1
1
1
56
328
15
-6
-5
-187
-1
-1
-1
-1
-1
-1
-1
-1
-1
-1
-690
-1
-1
-1
-1
-80
150
141
1
-96
137
1
1
1
1
1
1
1
2
-85
-1
-1
-1
-1
-1
-1
-1
-1
-1
-1
-1
-1
-1
-4
-1
-1
-1
-1
-1
-1
-1
-1
-1
-1
-1
-77
-127
19
141
30
1
1
1
482
-262
-1
-1
-1
132
-38
-1
143
1
1
-348
-1
-1
-1
-1
-1
-1
-1
-1
-1
-1
-1
-4
-1
-4
-1
-1
-1
-1
-1
-2
-1
-7
-1
-1
-1
-2
-1
-1
-1
-1
-5
-1
-1
492
1
1
1
1
78
3
3
82
-101
-1
-1
-1
-1
-1
-1
-1
-1
-1
-1
-1
-1
-1
-1
-1
-1
-1
-1
-1
-1
-1
-1
-1
-1
-130
330
1
1
1
1
-60
-1
-1
-272
-1
-1
148
1
1
1
3
1
1
1
1
3
2
1
93
88
1
1
1
1
1
1
1
1
1
1
1
1
1
-343
-1
-1
-1
-1
-1
-1
-1
-12
-1
-1
-1
241
164
-342
-217
-24
-224
145
1
116
1
-283
-1
24
-71
-1
-1
-1
124
8
-9
10
1
1
290
1
-7
-139
-1
-1
-1
-1
-1
-1
-1
-1
-1
-17
-1
585
7
1
1
1
1
1
1
1
1
1
1
1
22
1
1
12
112
1
513
1
1
1
1
1
1
1
1
1
1
1
1
1
35
408
-106
-1
-1
-291
-1
-1
-1
84
-106
-1
-1
-1
-1
-1
-1
-1
-1
-1
-1
-1
-1
-1
-1
-1
-1
-1
-1
-1
-381
909
1
1
64
-48
-1
-1
-1
-1
-1
14
-283
-1
1027
1
1
1
1
1
1
1
1
1
1
611
118
102
-99
-1
-1
-1
16
1
1
1
1
1
1
1
1
1
3
1
1
1
5
1
1
1
-84
-1
94
323
116
1
-63
-1
-1
-1
-1
-1
240
-237
-1
-1
-1
-1
-1
-1
-1
-1
-382
0
3454423 3495351 3389235 3430311 957 957 0
189
60
-145
-1
-1
-1
-1
-5
-1
-4
-1
235
908
63
277
52
352
1
214
-476
-1
-1
-1
283
1
1
1
1
1
1
1
1
1
1
1
1
1
1
1
147
-216
-965
7
-108
-1
315
-216
-1
-1
31
33
73
525
42
-92
-1
-1
-1
-1
-1
-1
-1
-1
-1
-1
-1
148
17
-39
-26
36
-38
-1
-1
-1
-1
-1
-4
-1
-1
-1
-1
-1
-1
-1
-1
-1
-1
-1
-1
-5
-1
-1
-1
-1
-1
-1
-1
-2
46
1
1
1
1
1
1
1
1
1
1
1
1
1
4
-140
734
299
-294
-1
-4
-4
-7
-7
3
437
33
98
1
118
1
223
-133
-1
566
753
168
2
1
222
712
55
1
1
1
568
-818
-1
-1
-1
-1
-1
-1
-1
-1
-1
-1
-1
-1
-1
-1
-1
-1
-1
-1
-1
-1
159
-361
355
470
398
-278
17
1
1
1
1
1
1
1
1
1
1
1
-13
-272
-1
-1
-1
83
19
1
1
1
1
1
1
1
-153
-1
-1
-1
-1
-1
-1
-1
-1
-1
-1
-1
-347
-1
-1
31
-838
-1
44
-879
-1
96
1
5
282
-250
-1
-1
-1
-117
-385
98
105
84
-26
-1
-1
-1
-1
-1
-1
-1
-1
-1
-1
-1
-1
-1
-1
-1
154
1
1
1
126
366
1
-114
-1
-1
-1
-1
-1
-1
-1
-1
-1
-1
-1
-1
-1
-1
-1
-2
-1
-1
-1
91
-221
-1
-1
-1
-1
-1
-1
-1
-1
-1
-1
-1
-1
-1
-1
-1
-1
-1
-1035
-1
-1
-1
-1
-1
-1
-1
-1
-1
-1
-1
160
1
1
1
3
1
1
2
1
1
-328
-595
-325
-1
-1
-1
-1
-1
-1
-1
-1
-1
227
1
1
1
1
1
1
1
1
1
1
1
1
1280
803
7
134
-10
-1
157
93
-451
-1
-42
-48
1061
-135
149
1
1
1
1
1
1
6
70
1
-37
-1
-1
-1
-1
-1
-1
-1
-1
-1
-1
-1
-1
-1
-1
-1
-1
-1
-1
-1
-1
-1
-1
-1
-1
-1
-1
-1
-1
-1
-1
-1
-1
-1
-1
-64
360
-322
3
16
-134
-1
-1
-1
-107
102
-674
-1
44
1
-15
-5
-8
-1
-1
9
3
3
5
3
-125
-314
-1
-1
452
39
1
1
1
242
381
50
1
1
1
1
1
1
1
221
1
1
1
1
1
1
1
537
-221
-45
-1
-1
-1
-1
-1
-1
-1
-1
1945
1
1
1
1
1
95
28
-211
-1
-1
-1
-1
-1
-1
-1
-1
-1
-1
-1
-1
-1
-1
-1
-1
-1
-1
-1
-1
-1
-1
-1
-1
-1
-1
-1
-1
-1
-1
-1
74
1
-40
-1
-1
-1
-1
-1
-1
-1
-1
-1
-1
-1
-1
-1
-1
-1
-1
-1
-1
-1
-1
-1
-1
-1
-1
-1
-1
-1
-1
-1
-1
-1
-3
1403
-522
-640
-1
-1
-1
-1
-1
-1
-1
-1
-1
-1
-4
-1
-1
-1
-1
-1
-1
-1
-1
-1
-115
219
-133
-1
-185
-1
337
1
125
1
1
1
1
1
1
1
1
1
1
2
1
3
1
1
3
1
-51
-245
-1
-1
-1
-1
-1
-1
-1
289
318
0
3495347 3549502 3430611 3484713 824 824 0
97
808
-131
-1
-1
-1
-1
-1
-1
-1
-1
-122
-1
-1
-479
-15
30
1
1
1
1
1
1
1
1
1
1
1
1
359
1
2107
1
1
-1288
196
825
1
1
1
1822
1192
911
-242
-1
62
1
1
1
-587
-15
-270
-1
-1
-1
-33
1004
698
-40
-1
-1
-28
-1
-1
-323
271
77
140
30
5
1
31
-33
-1
-1
-1
-1
-1
188
-4
51
-13
15
973
54
-53
-1
-1
-1
-1
245
175
-1547
-212
1527
271
982
740
1
1
1
10
1
1
1
-841
-1
-1
2186
-44
-1
-1
-1
187
-280
-1
-1
-1
-1
-1
-1
-1
-1
-1
2861
1
1
1
316
1054
358
237
3378
-505
-1
-1
-1
-1
-1
-1
3974
1
1
1
-1859
-6
-1
-1
-1
-1
-4
-4
-46
-1
-1
-1
-1
-7
-1
-1
-1
-4
-1
-1
-1
-1
-1
-1
-1
-1
-1
-4
-4
-2
-1
-1
-34
-1
-3
-1
-1
-1
-1
-2
-1
-1
-1
-2
-1
174
1
1
1
1
1843
37
-896
-1
-190
-1
267
-622
-1212
599
1
1
1
1
-196
42
1
1
1
1
1
1
1
-89
135
-466
14
103
1
1
1
1
1
1
1
1
1
1
1
209
-779
208
4
1
1
7
6
87
1
1
4
1
1
1
1
1
1
1
1
1
1
1
2
359
1
1
1
1
1
1
1
1
1
1
1
1
1
1
1
1
1
1
1
1
1
1
1
1
1
1
1
1
1
1
1
1
1
1
1
1
3
1
1
1
1
1
1
1
1
1
1
1870
1
1328
-792
63
-134
-1
-1
200
-571
-1
-191
0
3549498 3621371 3492213 3564020 1175 1175 0
182
798
469
-116
576
162
382
-1543
-1
-1
-1
-1
-1
-1
-1
-1
-1
-286
-1
-122
-1
-1
-1
-1
-1
-1
-1
-1
-1
-1
-1
-1
-1
-1
-1
-1
319
1
1
1
1
1
1
7
1
1
1
89
1187
168
1
1
1
1
1
1
1
1
1
1
1
-252
-693
2763
6
1
1
2
2
1
1
1
3
-47
-1342
801
-436
-1
-1
-1
-176
-1
626
897
1
1
1
1
1
-190
-921
-686
-1
-1
-1
-1
-4
-1
-1
-1
-1
-1
-1
-1
-1
-1
-1
-1
-6
-1
-2
-1
-1
-1
-1
-1
371
6141
448
1
1
1
1
1
1
1
1
1
1
1
1
1
1
1
1
1
1
1
2
-55
-1
41
1
1
1
1
7
33
-58
71
-14
-126
-259
-1
-1
-1
-1
-1
-1
-1
-1
-1
-1
-1
-1
-1
-1
-1
-130
-1
10
26
176
4
1
1
1
14
1
1
-491
-1
-1
-1
-1
-4
108
226
22
1239
994
110
265
-152
-4
1315
50
1
1
1
1
1
1
1
1
1
1
1
-120
-1
-1
412
-82
-138
-1
86
1073
-325
-1
-1
-1
-1
-1
-1
-1
-1
-1
-1
20
1
1
-38
-76
729
282
-326
789
1396
1
1
1
-150
133
547
153
-213
-1
-1
396
-547
-236
-1
-1
-1
-1
-1
-1
562
-61
-1
-1
-1
-1
-1
-1
-1
-1
-1
-1
-1
117
3
1
1
1
2
49
1
1
1
1
1
1
1
1
1
27
1
1
1
1
1
1
1
1
1
1
1
1
6
164
-47
-1
527
1
1
1
1
1
1
1
1
1
1
1
1
1
1
633
118
19
1
1
1
1
1
1
1
1165
176
408
61
1
90
1
1
1
1
1
92
1862
467
-89
-1
508
-510
-1
-1
291
1346
1
1359
-70
-120
-1
-1
-1
-2
-1
-1
-1
-1
-1
-1
-1
-1
-2
268
557
-209
-1
-1
-1
-2
-2
66
435
969
2
3
1
1
1
1
2
2
1
1
2
1
3
1
1
1
1
1
1
1
1
2
1
3
1
1
1
1
1
1
1
1
1
1
1
1005
-685
-1
-1
-1
-909
-1
-1
-1
-1
-1
-1
-1
-1
-1
-1
-1
-1
-1
-1
882
1077
1
-82
113
-180
226
-979
-1
-1
-1
-1
-1
-761
-1
-690
-1
-1
-1
-1
-1
-1
-1
81
630
-162
46
1106
61
1
-250
-1
-1
-3
-1
45
223
-428
165
1
1
1
1
1
1
1
1
1
1
1
1
1
18
365
-129
-1
-1
-1
-1
-1
-1
-1
-1
-1
-1
16
2
663
301
10
178
861
-155
88
1
1
1
-39
-1
-1
-1
-1
384
-7
-1
241
1
1
-328
741
72
227
1
117
1
-56
95
77
82
17
-42
-1
-1
-1
-1
-1
-1
-1
-1
-1
-1
-1
-1
-1
-1
-1
-1
127
20
1
11
377
286
1
-65
-1
-1
-1
-1
86
16
356
1
587
15
286
244
55
24
-16
45
-43
9
176
286
204
-9
-1
-1
30
245
505
64
203
191
12
1
0
3621371 3626025 3563671 3568304 201 201 0
52
191
12
1
170
-68
8
-9
-1
16
-40
-1
-1
-1
-1
-1
-1
-1
-1
-1
-1
-1
-1
-1
-1
-1
-1
-1
-1
-1
-1
-1
-1
-1
-1
-1
-1
-1
-1
-1
-1
-1
-1
-1
-1
-1
-1
-1
-1
-1
-1
-1
-1
-1
-1
-1
-1
-1
-1
321
13
1
1
1
1
1
1
1
1
1
1
1
1
1
1
1
1
1
10
244
66
902
748
1
1
1
1
1
1
-62
-1
179
5
1
1
1
1
1
1
1
1
9
1
1
1
1
6
1
1
1
1
1
1
1
3
1
1
1
1
1
1
2
-252
-1
-1
-1
-1
-1
-3
-1
-1
-1
-1
-1
-1
-1
76
119
1
649
73
1
1
1
1
1
1
1
1
1
1
1
1
1
1
31
-11
8
141
0
3625754 3626025 3568727 3568995 25 25 0
7
-13
162
60
2
0
3625754 3668029 3569072 3611275 961 961 0
-20
162
21
1
478
23
-136
-1
-1
-250
108
167
287
1
1
1
1
1
1
1
-709
1178
371
218
11
1
1
1
1
1
1
1
1
1
1
1
1
1
1
1
1
1
1
1
1
-515
-1
-1
-1
-1
-1
-1
-1
-1
-1
-1
-1
-1
-1
-1
-1
-1
-194
-140
696
224
1
4
7
2
47
1
1
1
1
289
1
1
1
1
1
1
1
1
1
1
1
1
1
1
1
1
1
1
1
1
1
1
1
1
1
1
1
1
1
1
1
1
1
1
1
1
1
1
1
1
1
1
1
1
1
1
1
1
1
1
1
1
1
1
4
1
1
1
1
-580
-1
585
1
1
1
1
1
1
1
1
1
1
1
1
1
1
1
1
1
4234
1189
-673
-143
-1
-1
-1
-1
-1
-1
-1
-651
-1
-1
-1
-1
-1
-1
-1
-391
-536
-1
-818
135
-46
99
96
363
57
-168
111
-315
-1
-1
-40
38
118
16
5
62
208
20
-21
-1
-1
-1
-1
-1
-1
-104
-11
-5
-1
-9
-1
37
1
27
-111
201
-146
-1
-1
-39
-53
-208
-1
-1
-1
21
-83
-1
-1
106
-16
-1
-50
95
1
-62
-1
-1
-1
-73
-1
65
1
1
1
1
1
1
1
1
1
1
1
1
1
32
-10
8
72
91
25
12
1
1
1
328
8
-93
-1
-1
-1
-1
-1
-1
-1
-1
-1
113
-30
-1
77
20
658
31
378
1
-33
-1
-219
-56
-1
-1
-1
94
9
1
1
1
1
1
1
1
68
1
1
1
1
1
39
76
9
115
-268
-1
-1
355
143
-38
6
-9
22
-4
-56
-1
-1
-1
-1
-1
-1
-1
-1
-1
559
-27
-1
46
464
-145
-1
-1
575
-152
-1
-1
-1
31
26
508
-45
-435
35
1
1
1
1
1
140
145
1
276
1
1
1
1
1
5
505
1
1
-240
-1
-1
-7
-4
-1
-3
-1
-1
-1
-1
-1
-1
-1
-1
238
244
35
33
-48
19
-61
-226
379
-8
21
-219
-1
-1
-25
48
365
1
180
162
1
179
434
1
-552
-1
-1
-1
-1
313
-55
-236
-301
-1
-1
-1
-1
-1
-1
-1
-1
-1
-1
-1
-1
-1
-1
-1
-1
-1
-1
-1
-1
-1
-1
-1
-1
-1
-1
-1
-1
-1
-1
-1
254
-194
9
61
-1019
105
56
197
-124
-1
45
1
1
1
1
1
1
1
1
31
-74
-24
18
1
-20
-57
-1
23
-63
-27
-258
25
623
-181
-1
-198
31
73
1
-604
-1
-177
-1
-1
-10
-1
-1
-1
-1
-97
445
47
-808
-1
-1
-363
-253
-1
-91
-1
-1
273
-115
-1
-1
-1
619
1
1
1
1
1
1
1
1
1
1
1
2
1
1
1
1
4
1
-629
37
621
1
1
1
1
2
2
1
1
1
1
1
1
236
0
3625754 3626025 3568380 3568650 23 23 0
-26
109
1
0
3658177 3672616 3601443 3615849 279 279 0
46
-1018
106
56
194
-127
-1
45
1
1
1
1
1
1
1
1
31
-74
-24
18
1
-20
-57
-1
23
-62
-26
-260
24
624
-167
-1
-211
32
73
1
-602
-1
-166
-1
-1
-22
-1
-1
-1
-1
-98
445
46
-787
-1
-1
-379
-253
-1
-97
-1
-1
272
-116
-1
-1
-1
619
1
1
1
1
1
1
1
1
1
1
1
2
1
1
1
1
4
1
-618
44
625
1
1
1
1
2
2
1
1
1
1
1
1
232
1089
1
1
1
1
1
1
1
1
1
1
1
1
1
1
1
1
1
1
1
1
1
1
1
1
1
-33
4
11
9
1
15
1
1
1
1
130
-115
-1
-1
-1
-1
-1
-1
-1
-1
-1
-1
-1
-1
829
694
-711
6
3
9
-335
-2
-1
-1
-1
-1
-1
-787
-1
-1
-1
-1
-1
0
3672699 3688916 3615846 3632061 364 364 0
479
1
1
1
7
1
1
1
1
1
1
1
1
1
1
1
1
1
1
1
5
1
1
-543
-1
-1
-1
-1
-1
-1
-1
-1
-1
-1
-1
-1
-1
-1
-1
-1
-1
-853
-1
-1
605
3146
909
528
565
-105
-1
-1
-1
-1
54
1
1
1
1
-226
-1
-1
-1
735
13
3
1
1
1
1
2
1
-132
-1
-1
-1
-1
592
1
1
1
-530
4
17
21
-4
-1
-1
-1
59
12
118
148
-64
191
664
179
190
-217
-1
-1
-1
-6
-1
-1
-1
-1
-1
-1
-1
-83
-1
-1
22
99
37
185
11
1
650
-197
-1
-1
-1
-14
-202
154
10
185
-8
203
-344
-1
60
48
26
119
74
38
288
3
-270
-160
-1
-1
-1
-1
-1
-28
-1
317
21
-62
-1
138
73
-50
-30
0
3688985 3892862 3632060 3835635 4013 4013 0
113
64
-126
43
8
85
1
-30
-1
-1
-1
-1
-1
-1
-1
-1
-1
-1
-1
-1
-1
-1
-1
-1
-1
-1
-1
-1
-1
-1
-1
-1
-29
31
10
29
-79
-1
-1
-1
-1
-1
-1
-1
-1
-1
-1
-1
-1
-1
-1
-1
-1
-1
-1
-1
-1
-1
-1
-1
-1
-1
-1
-1
-1
-1
-1
-1
-1
-1
-1
-1
-1
-1
-1
-1
19
80
-12
-32
133
52
1
1
1
1
1
1
1
1
1
1
1
1
1
1
1
1
1
1
1
1
1
1
1
1
1
1
1
1
1
1
1
1
1
1
1
1
1
1
1
1
1
1
1
1
1
1
1
1
1
1
1
1
1
1
1
1
1
1
1
1
1
1
1
1
1
1
1
153
-82
-1
-1
-1
-15
-1
-1
-1
-1
-1
-1
-1
-1
15
1
150
42
-35
-1
-1
69
-67
-1
-1
-1
-1
-1
-1
-1
-1
-1
-1
-1
-1
-1
-1
-1
-4
-1
-1
-1
-1
-1
-1
-2
-1
-1
-1
-1
189
171
-305
-1
-14
-4
-104
10
1
30
1
1
1
1
1
1
35
195
520
71
28
-348
-1
-8
-1
-1
-1
-1
-1
24
146
1
1
1
1
1
1
1
1
1
1
1
180
986
703
1
-2325
126
238
1
-6
699
1
1
1
-176
-1
-1
79
1
1
-157
109
1
8
1020
5
1
1
1
1
1
1
1
1
1
1
1
1
1
1
1
1
1
1
3
1
-14
-1
-1
-291
-1
-1
-1
33
1
1
1
1
1
1
1
1
1
1
1
1
1
1
1
-190
-1
-1
-1
-1
-247
-83
196
621
554
1
-338
-175
-1
-1
-1
-1
-1
41
-46
-1
-1
-1
-1
20
21
-373
-1
-1
-1
330
1
7
1
1
2
1
1
1
1
9
482
1
1
1
1
170
25
35
-186
-1
-1
-1
-3
-1
-1
-1
-1
-1
-1
-1
-1
-1
-1
-1
-1
-1
394
-197
267
1
1
1
391
76
-21
-114
-1
-1
9
16
1
1
1
1
1
1
1
1
1
1
1
1
1
1
1
1
1
1
1
1
1
1
1
115
-156
4
-214
24
55
1
1
1
1
1
81
32
59
328
210
5
262
-78
-1
-1
-25
-2
12
-44
-3
38
-9
14
-7
-1
7
-87
-32
-1
-1
8
34
1
1
1
1
4
1
-537
-1
-1
124
60
29
63
2
434
1
1
1
1
1
1
1
1
1
1
1
253
-10
34
5
1
1
1
1
3
6
1
1
1
1
1
1
1
1
2
1
-12
-170
170
93
-6
-1
-161
-1
17
287
20
1
1
1
1
1
1
145
64
245
61
44
5
8
64
1
251
348
-216
-113
-1
-1
51
29
-12
-14
-1
-1
-1
-44
5
626
-65
-267
143
60
-18
-1
-1
-110
-1
-1
-1
-1
-1
19
10
-455
-1
1003
71
1
1
1
1
1
1
1
1
1
1
1
1
1
1
1
1
1
1
1
1
1
1
1
1
1
630
184
-83
-1
194
-131
-5
-1
-332
-1
-3
-1
-5
-2
349
13
485
1
1
-404
-20
-1
-13
101
112
1
1
221
1
776
596
281
-703
-18
-1
-1
-1
5
871
128
-95
23
87
223
-889
161
81
243
264
-50
-379
-1
-1
-1
-1
-1
-1
-1
-1
-1
-1
-1
-1
-1
-1
-1
-1
-1
773
3
-14
-1
-26
-1
-1
381
1
1
1
246
1
1
1
1
1
1
1
3
-299
611
213
1
1
1
1
1
1
1
27
1
1
1
1
1
1
1
1
1
1
1
1
1
1
1
1
1
1
1
1
1
1
1
1
1
1
-393
206
1
1
1
1
1
1
1
1
1
3
1
-156
-1
270
41
518
84
-345
636
1761
1
1
1
1
1
-153
167
-109
90
1
1
1
1
1
1
1
1
1
1
1
-54
-1
-1
-1
-1
-1
-1
-585
-1
-1
-1
-1
-1
-1
-1
-1
-1
-1
-1
-516
-1
-1
-1
-1
-1
-1
-1
-1
-1
-1
-1
-1
-1
-1
-1
-1
-1
-1
-1
-1
757
-202
720
-277
-1
157
-124
-1
-1
-1
-1
-1
273
41
575
199
-1106
-1
-1
-1
137
-293
-489
-592
-1
-1
-629
-1
-1
-1
-1
-1
-1
215
175
-105
-47
-1
-1
124
4
1
1
1
1
1
1
5
1
1
1
10
1
7
1
93
270
781
-5
38
-60
219
346
-124
-1
7
178
1
1
1
1
1
1
1
1
1
1
1
1
1
1
1
1
1
-83
-1
-3
-1
-8
-1
-1
-1
-1
-1
-6
-4
-2
-3
-4
109
1
-211
-1
60
47
421
-59
-145
-1
-170
-42
-1
-75
-1
105
-94
-1
-1
-1
-1
-1
-6
-114
-8
-1
-13
-2
10
1
1
1
9
18
16
-32
161
-25
-91
4
-100
110
12
-79
-130
-1
-1
-1
284
-31
87
10
-353
181
-736
21
2101
1
1
1
1
-1211
-1
-1
-1
-1
-1
-1
-1
-1
-1
1992
959
117
1
503
1
1
1
1
1
1
5
1
1
1
1
1
1
-1167
-1
-1
-1
-1
30
-11
-295
-1
-1
402
529
1
-61
-1
556
1
417
1163
-1211
-1
-1
-1
45
1
1
1
-1132
132
1
1
1
1
1
300
1479
1072
1452
256
1
1
1
3
23
2442
1
1
1
1
1
1
1
1
1
1
1
1
1
2
1
1
1
1
7
1
1
1
1
1
1
2
3
1
2
1
2
1
1
1
2
4
2
1
1
1
1
1
1
2
1
1
1
1
1
4
1
1
1
1
1
3
1
1
1
1
1
1
-2192
-1
-1
-1
-1
-1
-1
-1
-1
-1
-1
-1
-1
709
1
768
936
4813
1
79
1
1
1
342
329
-289
440
1304
460
1
172
-361
-1
-13
57
621
-227
-1
-1
-1
-1
-1
-257
68
7
977
167
-793
-1
-1
-1
-1
-1
86
762
513
1
1
1
1
1
1
1
1
1
1
1
1
-1024
-1
-1
-1
-1
-1
-1
-1
-1
-1
-1
-1
-1
-1
-1
-5
-1
-1
-1
-1
-1
-1
-2
-1
-685
-117
514
1
1
1
1
1
22
1
1
1
1
1
1
48
1
1
65
1
1
1
1
1
1
256
1367
1
124
-613
-81
-1
-1
-1
-1
-1
-1
-1
-1
-8
12
1
1
1
1
156
-105
-1
1533
1
41
1
1
-55
-1
-745
-545
-1
-1
-1
-1
-406
-1
-1
79
-166
-1
444
-688
3222
-978
342
1455
229
1
1
1
1
1
1
1
1
-14
1188
1
1
1
1
1
1
-203
-1
-1
-1
-1
10
1775
7
365
708
1
1
1
1
1
1
1
1
4
-45
-148
-5
-1027
395
3
331
1
1
-515
-1
-738
618
-435
811
656
99
478
375
-1318
-1
-4
-1
-1
-1
756
-309
-1
-1
-1
84
95
-364
-1
-1
-1
-1
-1
-1
-1
-1
-1
-1
-1
-1
-1
-1
-1
-1
-1
-1
-1
-1
-1
-1
-1
-288
-3
-2
418
1
1
1
1
1
1
1
1
1
1
1
-92
-1
-1
-1
540
1
1
1
73
3
173
93
636
-54
-1
-1
-1
12
-133
16
230
1
203
126
1
1
1
1
5
1
1
1
2
13
1
1
1
1
1
1
1
1
1
1
1
1
1
1
3
1
1
1
4
1
1
1
9
1
1
1
6
1
1
1
1
5
3
896
-263
27
212
1
121
1
-39
54
74
1
154
128
147
88
-33
37
1
-33
-1
-1
55
1
1
1
1
1
167
47
-51
25
86
324
9
5
-6
-1
-1
182
36
1
1
78
148
135
119
81
2
34
160
-30
-1
-1
-1
-86
106
1
1
1
-268
-1
5
8
218
64
54
52
48
181
1
-85
90
45
-4
77
47
45
62
104
-49
34
44
1
15
42
82
1
25
54
84
1
-54
-1
-1
-1
-1
-1
-1
-1
109
1
3
71
-7
4
46
96
1
1
25
99
1
93
69
-67
-1
-1
-1
-1
-1
-3
9
52
1
16
16
1
25
1
-53
166
-17
-39
-1
51
16
121
-80
33
15
52
25
-20
-1
-1
-1
-1
-1
-1
-158
-1
223
5
-137
110
24
-27
-1
-1
-1
-15
-1
-1
-6
-8
-2
-1
42
39
29
-12
-1
-1
56
-27
-1
-1
-2
49
-25
-1
-3
-105
-1
-1
-1
-1
-1
-1
-1
-1
-1
-1
-1
-1
-1
-1
-1
-1
-1
-1
-1
-1
-1
-1
-1
-1
-1
-1
-1
-1
-1
-1
-1
-1
-1
-1
-1
-1
-1
-1
-1
-1
-1
-1
-1
-1
-1
-1
-1
-1
-1
-1
-1
-1
-1
-1
-1
-1
-1
-1
-1
-1
42
1
-10
-10
-34
-1
-1
-1
-1
-1
-14
15
-37
-50
44
37
-6
-1
-1
-1
-1
-124
-1
-1
-5
-1
-1
-1
-1
-1
-1
-2
-1
-1
-1
-1
-1
-1
-1
-1
-1
-31
-5
5
-85
-1
-1
-1
-1
-1
139
-381
70
-167
22
-48
181
448
1
-22
4
39
-10
-1
-1
-1
99
1
1
1
1
1
1
1
1
1
1
1
1
-868
-1
-1
-60
265
13
1
-11
205
1
80
8
1
1
1
1
1
1
1
1
1
1
1
1
1
1
-326
-122
-20
-1
-1
-1
-1
-1
311
496
-342
-1
-1
-1
-214
-1
-1
-1
-1
-1
86
1
147
-73
-1
-1
20
1
1
1
1
1
4
1
1
1
1
1
1
1
1
1
1
43
1
1
1
982
-681
320
1
1
1
1
1
1
1
1
1
1
1
1
1
1
1
1
1
1
1
1
1
1
1
1
1
1
1
1
1
1
1
1
1
1
1
1
1
1
1
1
398
46
1
1
1
1
1
1
1
1
1
1
1
1
10
-453
-1
-1
-1
-1
-1
-1
-1
-1
-1
-615
1320
-1885
13
461
334
-304
-197
-1
-1
-1
-1
-1
-1
-1
-1
-1
380
1
1
163
232
1131
1
-504
-1
-17
-216
9976
1
1
242
-1332
-319
772
1
1
1
1
1
1
1
1
1
1
1
403
-3471
-1
-1
-1
-134
-1
86
-1302
-218
-1
-1
-1
463
-653
2443
443
224
-242
46
385
3
433
-124
-13
77
-258
74
-171
8
517
318
259
304
1
1
1066
222
188
1
1
1
-57
-1
-1
-1
-1
-1
-1
-1
-1
-1
-1
-1
-1
-1
-29
-1
-1
-1
-1
-1
-1
-1
-1
-352
-1
-1
107
88
111
1
1
195
502
1
1
2
31
2
-11
-1
-4
-6
-8
-1
-5
-2
-1
-1
-5
299
409
388
234
226
211
1
1
1
1
1
1
1
1
1
1
1
1
1
1
1
1
1
1
1
264
-29
-1
-8
-1
-1
-1
208
131
-369
307
1
1
884
1
1
1
1
1
1
1
524
-1168
74
-233
-1
-1
570
1
1
1
220
418
-16
73
1
1
127
1
652
100
1
1
1
1
1
1
1
-261
-1
-1
-1
-1
-1
-1
-1
-1
-1
-1
-1
-1
-1
-1
-1
-1
-1
-1
-1
477
1
1
162
1
1
1
1
1
1
1
1
1
1
1
1
608
176
1
-13
-1
395
1
1
-494
-1
-1
-1
-1
-1
-1
-1
-1
-1
-1
-1
-1
-1
-1
-1
-1
-1
-4
-1
-1
-1
-1
-1
-2
-1
-1
-1
-288
-1
-539
-89
5
1
1332
-88
-1
-1
-1
-1
-255
-1
325
1
-264
-611
-1
-1
-1
22
1
1
1
1
1
1
1
1
1
1
304
410
558
2
-2163
-42
976
1
1
1
-899
0
3890024 3949392 3835639 3895145 1324 1324 0
-691
965
11
1
1
1
1
1
-897
-313
-1
-1
-1
-1
-1
474
-113
592
-599
-1
-1
-1
-6
-1
-1
-1
-1
-4
-1
-10
-1
-1
-1
-3
-1
-1
-7
-1
-1
-1
-1
-3
-1
-1
-1
-1
-1
-1
-1
-1
-1
-4
-1
-1
-1
-1
-1
-2
-101
-76
-1
-1
-429
-1
-1
-1
-1
-1
-1
-1
-1
-1
-1
-1
-1
-1
-1
-1
-1
-1
-1
-1
57
291
137
-94
-1
-1
-1
-1
386
-206
-1
-12
-1
-1
-1
-1
-1
-1
-1
93
2
1
3
1
1
1
1
1
1
1
1
1
1
1
1
1
1
1
1
1
1
24
1
1
1
1
-159
-1
-1
-1
-1
-1
-1
-1
-1
-1
-1
-303
6
6
1
-171
-1
-1
-1
-1
-1
-1
-1
-1
-1
-1
-1
-1
-1
-1
-1
-13
-1
-1
-1
-1
10
1
32
197
1
3
1
1
3
1
1
4
1
1
1
1
1
1
-176
61
281
-254
-1
-1
-1
-1
-1
-1
-1
-1
-89
295
-92
-84
-57
-1
-1
-1
-1
-1
-1
125
18
40
1
318
1
611
1
1
1
1
764
242
170
31
26
-101
-544
-1
-1
-1
-1
-1
-1
-1
-1
-1
-1
-1
-1
-1
-1
-1
-1
-1
-1
-1
1430
1
-300
492
519
1
541
-252
286
1
-229
-444
-1
-1
-81
-1
-1
-1
-1
-1
-1
-1
-1
-1
-1
-69
-1
166
-275
7
27
1
1
1
1
1
-83
-1
-1
-1
-3
1063
1
271
-736
-1298
-1
-1
-1
139
-377
-299
48
69
20
1
1
353
-73
1305
73
1
1
1
1
1
1
1
349
5
1
1
1
1
1
1
1
1
1
1
38
1
59
2
1
33
1
1
1
1
1
1
1
-179
-1
-1
-1
-1
-1
-1
-1
-1
-1
-1
-1
-1
-1
-1
-1
-1
-1
-1
-1
-1
-1
-1
-1
-1
-1
-1
-1
-1
-1
-30
-1
-1
-1
-1
-1
-1
-1
-1
-1
-1
-1
-1
-1
-1
-1
-1
-1
-1
-1
-3
-1
-1
-1
-2
-1
-1
-4
-1
-1
-1
29
-9
-1
-197
-288
-1
275
1
1
1
1
1
1
1
1
1
1
1
1
1
1
81
1
1
103
1905
1
1
2474
-626
1249
-2762
-1
-1
-1
-1
-2
-771
915
43
-387
-1
-1
956
129
1
1
1
1
1
1
1
1
1
1
1
333
-22
-359
-1
-1
-1
-1
-1
-1
-1
-1
-1
-1
-1
-1
-1
-1
-1
-1
-271
-1
-1
531
140
-816
-1
-7
106
-76
396
1
1
8
-308
8
-126
-1
-1
-1
-1
-1
-1
-1
-1
-1
-1
-1
-1
-1
-1
-1
65
1
1
29
727
210
1
5
1
25
134
-382
-1
-451
-36
411
1
1
1
1
1
1
117
140
-503
-1
-1
-1
-1
-1
-1
-1
-1
-1
-1
-1
-1
-1
96
1
1
429
382
1
1
1
3
-212
-1
-218
-1
13
-69
166
781
-11
-1
-1
-1
-1
-1
-2
-1
190
1
1
1
1
1
1
1
1
-154
-1
-1
-1
-1
-1
-1
-1
-103
-48
-1
-1
-1
-1
-11
-139
-19
-1
-1
-268
27
-261
233
14
1555
1902
1
1
1
1
1
1
1
1
1
168
-459
-1
-1
-1
-88
-1
-1
-1
-4
-6
161
1
-62
-1
134
1
1
1
446
345
-205
-1
-1
-1
-1
-1
-1
-1
-1
-1
-1
-1
-1
-1
-1
-1
-1
-1
-1
-1
-1
-1
-1
-1
-1
-1
-1
-1
-1
-1
-1
153
263
351
-146
79
1
-154
-1
-1
-1
-1
-1
-1
-1
-1
-1
-1
-1
-1
-1
-1
-1
-1
-1
-1
-1
-1
-1
-1
-1
-1
-1
-1
-1
-1
721
1069
-254
-39
-1
-90
-225
160
46
603
1
1
1
1
6
1
3
1
1
1
1
1
1
5
1
1
1
6
1
1
1
1
1
4
1
51
39
16
1
786
280
1
1
1
27
1
1
1
1
31
36
1
1
0
3949392 3973660 3895591 3919755 509 509 0
304
491
253
25
1
1
1
1
1
1
1
543
1109
1
1
-395
107
-3096
398
-199
11
63
206
-638
-332
-1
-1
-1
-1
-1
-1
960
-179
-1
-1
-1
-1
-1
-1
-1
121
177
229
1
1
1
-456
87
1373
1
82
466
605
-84
-319
1567
-507
-1
-1
-1
-58
-1
-13
-1
-1
-31
341
524
13
-6
47
-20
-1
-15
-1
200
-21
-143
118
1
1
1
1
1
1
1
1
1
1
1
1
1
1
1
1
1
1
1
1
1
1
1
1
1
1
1
1
1
1
1
1
1
1
1
1
1
5
1
1
1
1
1
1
1
1
1
1
1
1
1
1
1
1
1
1
1
1
1
4
1
1
1
1
1
1
1
1
1
1
1
1
1
1
1
1
84
-58
-1
103
27
1
1
1
74
1
410
104
1
51
27
21
-89
39
105
-120
71
223
-236
-1
-3
-5
58
54
85
1
89
-64
41
-71
152
88
1
25
34
141
-37
91
288
175
-91
-14
128
38
1
48
141
-130
-1
-1
4
33
7
75
-22
-1
-71
-1
-1
-1
-1
11
89
46
13
-99
-1
-1
39
103
12
156
77
68
76
61
46
37
1
1
1
1
1
1
1
9
45
20
8
-33
-1
-75
-120
70
-7
9
36
5
18
64
-61
116
-68
-1
-1
-1
-7
-1
-1
-1
-4
-3
-3
-1
-1
-5
-1
-1
-1
-1
-1
-1
-1
-1
-1
-1
-1
-1
-1
-1
-3
-1
-1
-1
-4
-1
-1
-1
-1
-1
-1
-1
-1
-1
-1
-3
-1
-1
-6
-1
-1
-4
-1
-1
24
-42
-1
-12
74
1
1
1
1
1
1
1
1
1
1
1
1
13
-32
-2
16
30
-84
8
53
1
69
62
4
32
1
32
4
39
17
76
12
48
23
7
60
10
38
35
1
67
16
1
48
-32
-23
18
9
1
-69
21
-14
0
3973563 3981862 3919753 3928093 332 332 0
83
-66
79
1
1
-10
-1
-1
-1
-1
-1
-1
281
-65
-91
-1
-1
-1
-1
-1
-1
-1
-1
-1
-27
-54
-487
466
1
99
61
1
1
1
1
6
1
1
1
1
1
1
1
1
1
86
84
47
70
-179
-26
-509
-1
-1
-1
-1
-1
-1
-1
-1
-1
-1
-1
-1
-1
-1
-1
-1
-1
-1
-1
-1
-1
-1
-1
-1
-1
-1
-1
-1
-1
-1
-1
-1
-1
-1
-1
-1
-1
-1
39
40
-294
-38
-1
-4
-1
-1
161
1
1
1
1
1
1
1
1
1
1
1
-445
430
-125
238
-885
-1
-1
147
28
45
340
-318
-12
-1
-1
-1
-1
-1
-1
-1
-1
-1
-1
-1
-1
-1
-1
-1
-1
-1
-1
-1
-1
-1
-1
-1
-1
-1
-3
-1
-2
-1
-1
-1
178
123
5
1
1
1
1
1
1
1
1
1
1
1
1
1
1
1
1
1
1
1
4
1
1
1
1
1
1
1
1
1
1
1
1
1
1
1
1
1
1
1
1
1
1
-143
-1
-1
-1
-1
283
13
-366
-1
-1
-1
-1
-1
-1
-1
-1
-1
-1
-1
-1
-1
-1
-1
-1
-1
-1
-1
-1
-1
-1
-1
-1
-1
-1
-1
-1
-1
-2
-8
-1
72
1
250
31
39
6
109
1
7
137
0
3981858 3982763 3936246 3937136 62 62 0
52
19
-45
4
18
21
-38
-32
23
75
1
16
-61
8
14
-33
-4
24
1
1
1
1
1
39
-22
-28
-32
-1
80
-12
-2
23
19
6
51
20
26
1
1
0
3982727 3998245 3937137 3952619 335 335 0
-266
-1
-13
104
514
134
391
180
33
24
11
-141
-1
-1
-1
-1
-1
7
68
179
128
84
1
1
364
139
1
1
128
82
23
33
-217
122
-69
5
22
53
-132
13
-40
11
-34
-1
34
1
1
1
1
1
1
1
1
1
1
1
1
1
1
1
1
8
1
1
1
1
1
1
1
1
1
1
1
1
1
1
1
1
1
1
1
1
1
1
1
75
176
61
1
11
-86
-90
3
-236
-37
-1
-1
-1
-1
-1
-1
-1
-1
-1
-1
-1
-1
-1
152
75
65
-69
223
1
308
53
36
-48
16
122
1
41
101
915
-196
-1
-1
-1
-1
-1
-1
941
599
-73
175
1821
-6
-1
-1
-1
-1
-6
-1
-1
-1
-1
-1
-1
-1
596
296
92
1
1
1
117
4
-188
-1
-1
-1
-1
-1
-1
-1
-1
-1
-1
-1
-1
-1
-1
-1
-1
-1
-1
-1
-1
-1
-1
-1
-1
-1
-1
-1
-1
-1
-1
-1
-1
-1
-1
-1
-1
-1
421
1
1
1
1
1
1
1
1
1
1
1
1
1
121
28
-373
205
431
1
1
1
1
1
1
1
1
1
1
1
114
-261
136
-410
-1
-1
-1
264
118
127
-314
0
3998255 4046844 3952773 4001280 1197 1197 0
381
1
368
-140
757
1
1
1
1
1
-27
-1
-1
-155
-1
525
1
1
1
19
-125
-1
-3
-1
-1
-1
-1
-1
-1
-1
-1
-1
-1
-1
-1
-1
-2
-1
-1
-1
-4
-2
-1
57
167
29
477
1
1
1
-282
-1
-1
-1
-1
-1
114
-24
-1
-1
-1
-12
-1
544
519
1
-387
356
1
1
1
963
1
1
1
1
1
1
1
1
1
1
1
12
478
136
6
641
1298
44
277
9
76
4
1
1
1
1
1
1
83
2
1
1
3
1
1
1
1
-213
-1
179
1
1008
-40
254
1
393
282
1
1
1
1
1
1
1
1
1
1
1
1
-43
-1
-1
-1
-10
-254
143
1265
1
1
1
1
1
1
1
226
-543
37
68
1
1
1
1
1
1
1
1
1
1
1
1
1
1
1
1
1
1
11
34
1
1
1
1
1
1
1
1
1
1
1
-33
281
1
3
107
48
651
38
1
1
1
3
3
4
1
251
1001
525
-30
-1
-1
893
-149
267
1
1
1
892
84
58
582
645
-491
-208
-1
-1
-1
-1
-1
87
62
1
-269
-601
-1
-1
-1
-1
-1
-1
-1
-1
-1
-1
-1
-1
-1
-1
-1
-1
-1
-1
-1
-1
-1
-1
-1
-1
-1
-1
-1
-1
-1
-1
-1
-1
-1
-1
-1
-1
-1
-1
-1
-1
-1
-1
-1
-1
-1
-1
-1
-1
-1
-1
-1
-1
-1
-2
-1
506
90
1
1
100
-209
116
45
1
68
1
14
1
1
1
1
5
1
1
1
207
1
1
1
3
1
1
1
4
1
1
1
1
1
1
1
593
1
1
209
1
1
1
1
1
1
1
1
124
923
1
1
1
1
1
506
-67
-1
-1
125
-180
239
-71
-1
-1
-1
-1
-1
-1
-1
-1
-1
106
1
262
400
37
1
1
1
1
1
1
1
1
1
1
83
-319
69
-50
-166
-1
26
5
1
1
1
1
26
8
1
7
115
1
166
-120
-1
-1
527
51
1
-386
250
656
14
198
2
-465
-60
95
299
1
141
-188
559
-136
-1
-1
-1
-1
-1
-1
-1
-4
-1
-1
-1
-1
-1
-1
-1
-1
-1
-1
-1
-1
-1
-1
-1
-1
-1
-2
-1
-1
-26
16
49
-102
-1
-1
-1
-1
-1
8
67
1
96
40
74
1
1
1
-246
212
1
210
91
161
1
9
134
88
-10
-226
3
4
257
123
177
1
1
-32
-1
-1
112
1
-36
-308
-166
-1
-1
-1
-1
-1
-1
-1
-1
-1
-1
-1
-1
-1
-3
94
86
85
-50
-1
-1
-1
-1
-6
89
257
1
1
1
1
1
-32
-1
-1
-1
-1
-1
-1
-1
-1
-1
-1
-1
-1
286
-131
-1
-1
-1
-1
-1
59
366
28
1
-42
211
-97
19
252
-244
-330
-1
-1
20
51
1
1
1
1
1
1
1
1
1
1
1
1
1
1
1
1
1
1
1
1
1
1
1
-34
24
20
-38
-1
-1
-1
-1
-1
-1
-1
-83
-116
-1
-1
-1
174
56
1
252
1
61
515
28
362
24
1
170
1
15
35
1
231
-384
-1
-1
-1
-55
-46
-1
-1
-1
-1
-1
-1
-1
-1
-1
-1
-1
-1
-1
-1
-1
-1
-1
-1
-1
-1
-1
-1
-1
-1
-1
-1
-1
82
-65
330
421
1
331
50
133
-189
244
520
308
644
-105
-1
-1
-1
-1
-1
-1
447
58
113
1
1
1
1
1
1
1
1
1
1
-28
30
76
-119
-1
-1
-1
-1
-1
-1
-1
-1
-1
-1
-110
-44
-1
-78
-1
-1
20
-112
528
543
1
12
1
1
1
1
1
1
1
1
1
1
-93
57
1
112
333
0
4046848 4054195 4001405 4008723 159 159 0
153
1
1
328
1
112
-329
11
1
2
1
1
1
1
1
3
-60
-1
-1
-1
-1
-1
-1
-1
-1
-1
-1
-1
-1
-1
-1
-1
-1
222
1
1
1
1
1
1
1
1
1
1
2
1
1
1
4
1
1
1
1
1
1
1
1
1
1
1
1
1
1
1
1
1
2
1
-111
360
1
1
1
1
1
1
1
1
1
-554
-1
-1
-1
-1
-31
-1
-1
-1
-1
-1
-1
-1
-174
-1
383
1
-411
-735
1012
-258
914
297
248
0
4054198 4058034 4008913 4012733 113 113 0
-173
1530
-486
757
1
1
1
1
1
1
6
1
1
1
1
1
1
1
1
1
1
1
1
1
1
1
1
1
1
2
1
1
-122
-1
-6
-1
-2
-2
-1
-1
-1
-1
-1
-1
-1
439
1
1
1
-182
-10
-16
0
4058286 4070685 4012736 4025124 245 245 0
82
1
1
1
1
1
1
1
1
1
1
1
1
1
1
356
-1422
4
-97
-1
-1
-1
33
1
1
1
1
1
-481
-1
829
75
-142
-2
48
-77
-1
-2
1032
59
228
1
-304
-348
-1
-2
-39
-1
-1
-1
-1
-1
-1
-1
-1
-1
-1
-1
94
1
-103
-1
-1
-1
-1
-1
-1
-1
-114
-1
-1
-1
-1
-1
-1
71
285
1282
226
402
332
8
15
131
-154
200
170
39
117
1
1
1
1
1
1
1
1
1
-106
1503
15
197
155
1
15
324
-106
-10
-1
-1
-3
-74
-1
297
28
0
4070684 4071057 17091461 17091087 6 6 0
-6
0
4070684 4071057 15755587 15755960 3 3 0
0
4070696 4071057 12290823 12291181 4 4 0
17
3
1
0
4070686 4071057 787990 788358 3 3 0
27
3
1
0
4070688 4071057 15798110 15798476 3 3 0
25
3
1
0
4070689 4071057 9255109 9254744 4 4 0
24
3
1
0
4070703 4071057 1536390 1536038 4 4 0
14
1
0
4070718 4071053 15798040 15797704 2 2 0
-330
0
4070687 4071057 8403645 8404011 4 4 0
26
4
1
1
0
4070719 4071057 12286273 12286611 0 0 0
0
4070704 4071057 2719224 2719573 7 7 0
9
3
1
79
0
4070684 4071057 11830388 11830006 11 11 0
-22
-1
-3
-1
-1
-1
-2
-11
-3
0
4070690 4071057 2032272 2031909 4 4 0
23
3
1
5
0
4070685 4071057 11832430 11832063 6 6 0
28
4
1
4
116
0
4070694 4071057 14793439 14793797 5 5 0
19
3
1
5
1
0
4070684 4071057 5809741 5809368 11 11 0
0
4071058 4104567 4025114 4058583 868 868 0
86
1
-83
-190
-1
-1
-1
-1
-1
-1
-1
-1
-1
-1
-1
-1
-1
-1
-1
-1
-1
-1
-11
-3
98
1
1
1
4
286
1
-220
186
605
-77
-1
-1
7
1
480
1
1
1
1
2
193
561
-696
-1
-1
-1
-1
-1
-1
-3
-1
-2
-1
-1
-1
344
382
31
34
385
1
1
1
1
1
1
4
1
1
2
1
1
1
2
-49
193
149
1
1
1
12
9
1
1
1
1
1
1
1
1
1
1
1
1
1
-135
-1
-1
-1
-1
-2
-1
-1
-7
-1
-1
-1
-1
-1
-1
-9
24
1
1
1
1
1
1
1
1
-66
-1
-1
-2
-3
-1
-1
-1
-2
-1
-1
-1
-1
-1
-1
-1
-1
-1
-1
-4
-1
-1
-1
208
-59
-1
481
-69
-1
578
983
1
39
1
355
1
1
1
1
1
1
1
1
1
6
3
13
4
4
1
1
1
82
616
107
1
7
1
1
1
-99
-1
-1
32
1
1
1
1
1
55
142
1
1
1
1
1
1
1
1
1
1
-60
-1
-1
-1
-1
-1
-4
-1
-1
-1
60
1
1
14
532
100
-362
-1
-1
-1
-1
-1
50
314
1
1
1
1
1
1
1
1
1
1
1
1
1
4
141
361
-214
389
-27
-1
-1
-1
-1
-1
-1
-1
-2
-6
-1
-2
31
1
1
-108
171
77
51
44
-153
-1
816
362
1
1
1
1
1
1
1
1
1
8
1
1
1
1
308
40
-10
10
1
1
1
1
1
1
1
1
1
409
1
1
1
64
1
1
1
1
142
42
1
1
1
1
1
1
505
-853
-128
-228
-1670
71
226
1
1
-197
-1
-1
-1
-1
-56
-1
-1
-1
-1
-1
-1
-1
-1
-1
-1
-1
-1
-1
-1
-1
-1
-1
-1
-1
-1
-1
-1
109
1
1
22
173
-205
-1
-1
-1
-1
-1
-1
-1
-1
-1
-1
394
-36
-3
653
331
1
1
1
1
-102
-1
59
368
1
1
1
-72
311
1
-167
-1
-1
-1
83
2280
593
1
-77
-1
-1
-1
-1
-1
-1
-1
-1
343
1
1
1
-72
-1
-1
-14
176
1
1
1
1
1
1
1
1
1
1
1
244
588
486
101
1
1
5
1
1
1
1
1
1
2
77
1
1
1
1
1
1
1
1
-288
-646
-1
123
10
132
-211
97
269
143
813
1656
68
-29
-1
-1
-1
-1
-1
-1
-1
-1
-1
-1
-1
-1
-1
-1
-1
-1
-1
-1
166
1
1
1
1
-258
-1
-1
-1
-2
-392
-1
-1
-1
-1
-1
-3
-1
-1
-1
-1
-1
-1
-1
-56
-1
-1
-1
-754
-1
-21
-1
-1
-1
-1
-1
0
4104758 4131880 4058582 4085677 271 271 0
346
537
242
1
1
1
1
1
1
1
1
-362
-1
669
346
1
90
246
176
180
-32
-1
-1
-1
-1
-1
-1
-1
-1
-1
-1
-1
-1
-1
-1
-1
-1
-1
-1
-1
-1
-1
-1
-1
-1
-1
413
-195
241
1474
620
507
217
233
4
51
236
169
-859
-1
-1
185
846
1
-358
-193
371
1
1
12
1
1
1
1
2
1
1
1
624
-550
-950
34
-100
-1
2121
708
258
-37
-1
-1
-1
-1
-1
284
-107
-1
-9
-1
-1
363
1
192
252
489
1
842
140
482
243
340
-157
-1
-1
-1
-1
-1
-1
37
127
1
1
1
1
1
1
1
1
1
1
1
96
10
68
1
1
1
1
1
-9
163
6
306
1
1
1
1
1
1
1
1
1
1
1
-319
-1
-1
-1
-1
-1
128
159
1
1
1
1
-16
-1
-1
232
71
-513
-1
-698
2184
-482
-1
-1
-1589
-1
-1
-94
-1
-1
0
4132009 4160476 4085805 4114252 701 701 0
-55
-1
-1
-1
588
5
149
152
487
41
1
1
272
1
-13
-1
-39
201
410
252
280
48
-80
-1
-1
114
1
-464
-1
235
1
1
1
1
1
1
1
1
1
1
1
1
1
1
-333
-1
61
50
1
1
1
1
6
-291
-1
-1
-1
-1
-2
538
336
-257
150
1
1
1
1
1
1
1
1
-250
-1
-1
-1
-187
-1
-1
-1
-2
-1
-1
-1
-1
-9
-1
-28
-1
22
1
1
1
1
1
289
-154
-1
-1
-5
-1
-2
335
-57
79
104
55
1
1
1
1
3
39
1
1
1
1
1
1
1
29
1
1
2
1
63
41
145
46
-78
-84
-1
17
-137
165
405
1
1
1
1
1
1
1
1
1
101
-59
254
-19
-1
-1
-1
-1
-1
-1
-1
-1
-1
-1
-1
-1
56
1
-83
-1
-1
-1
-1
-378
-1
1125
227
511
-555
131
-110
969
790
-2264
46
375
421
311
-258
-1
-1
-1
-1
-1
-1
-1
-1
-1
-1
-1
-1
-1
-630
68
1
281
1
-290
-5
-1
-1
-1
-1
-1
-1
-1
-1
-1
-1
-1
770
65
306
-11
-1
-1
-1
-1
-1
14
1
1
1
1
1
1
-66
-1
-1
-2
-3
-1
-2
-1
-1
111
-253
-1
-8
203
242
1
17
1
1
1
1
1
1
1
1
1
1
1
14
173
1
-731
56
129
1
-787
407
104
1
1
8
-116
-46
-1
-1
-1
-1
-1
-1
-1
-1
-1
-1
-1
-1
-1
-1
-1
-1
-1
-1
-1
-1
674
1
1
1
1
178
362
1
1
1
1
1
1
1
1
1
1
1
1
1
1
10
164
1
1
1
1
1
1
1
4
2
1
281
3
1
1
1
1
28
1
1
1
-179
-130
168
124
38
-23
-131
-3
-1
-1
-1
-1
-1
-1
-1
-1
-1
-1
-1
-1
-1
-1
-1
-1
-7
-1
-553
-1
-1
481
169
-125
-1
12
72
60
-19
116
1
-34
-1
-38
-1
-1
243
10
1
-115
-1
-1
-1
-1
-1
-1
-1
-1
0
4160476 4179908 4114535 4133912 300 300 0
275
3
107
-339
-1
-1
-1
-1
-1
-1
-243
-1
966
34
493
382
501
-86
-305
-1
-1
-1
-1
-1
-1
-1
-1
412
1
1
1
1
135
76
-502
971
725
1
227
1297
1
865
1
1
1
1
5
1
1
1
1
1
1
1
1
1
1
1
1
1
1
1
-17
-52
-1
-1
-1
-1
-1
-1
-1755
-1
-1
-1
-1
-1
-1
-1
-1
112
29
7
1
1
1
1253
-36
777
51
321
413
1
1
1
1
1
1
1
8
1
529
1
40
1
1
1
1
1
1
1
1
1
1
1
1
1
-73
-1
624
1311
658
44
1
1
1
1
1
1
1
1
-86
55
1
1
1
1
1
394
-805
0
4179989 4203843 4135460 4159370 528 528 0
-1174
4
79
671
1
1
1
478
646
1
727
160
375
35
1
-14
-57
-1
-1
-1
-1
-1
-1
-1
-1
-1
-1
-1
-1
-1
-1
-128
-1
-1
-1
-1
-1
-118
-1
-1
-4
-1
-1
-1
-1
-1
-1
-1
-1
-1
-1
-1
-1
-1
-1
-1
-1
-1
-1
-1
-1
-1
-1
-3
-1
-2
-1
-1
-1
-1
-1
209
13
-68
-1
-4
226
4
1
1
1
4
1
1
1
1
403
-135
-1
-1
-4
-1
-5
-1182
1292
1
4
1
1
1
1
1
1
1
1
1
8
1
-190
-14
-1
-261
-1
-1
-1
-1
-1
-7
-1
-1
-1
-1
-1
-23
214
1
1
-54
-1
-1
-1
-1
396
-6
-92
-1
-203
-1
-1
-1
-1
-1
178
114
194
1
1
1
1
1
1
1
-1583
-1
-1
-1
-1
-1
-1
181
1
1
-239
-1
-1
-1
-1
-1
-1
49
1
1
1
1
1
1
1
-102
-1
314
1
1
-545
-1
-1
-313
-1
-546
-537
-1
-315
128
1
1
484
497
68
142
-224
273
1
1
1
1
1
1
1
1
1
1
1
1
1
1
1
1
1
1
1
1
1190
1091
-211
-3
-1
-3
-1
-1
-1
542
179
618
1
106
-141
-1
-1
-1
12
1
1
1
1
1
273
1
143
152
68
-163
243
5
41
192
-27
131
-51
-1
-1
-1
-136
-12
127
-61
-1
-1
-1
-1
-1
-1
-1
-1
-1
-1
-1
-1
-1
38
155
-280
-92
-1
-3
-2
-1
-1
157
-394
-1
-1
-1
-1
-1
-1
-1
-1
-1
-5
-1
-1
-1
-1
-2
-2
0
4203847 4208555 4159561 4164293 73 73 0
148
-104
-1
-1
-1
-1
-2
-1
462
1
147
-417
4
106
-578
161
1
-13
552
140
24
-8
-1
-1
-1
-1
-1
-1
-1
-1
-1
-1
-1
-1
-1
-1
-1
-1
140
58
-28
-581
-1
-2
-3
-1
-16
-1
-1
-1
568
10
73
-56
-1
-1
0
4208911 4210262 4164292 4165642 6 6 0
71
0
4210257 4214985 14668828 14673553 8 8 0
26
1
108
0
4210260 4214982 12113928 12109204 5 5 0
-133
-4530
0
4210256 4214985 21982786 21987514 10 10 0
136
0
4210262 4214984 20198063 20202785 9 9 0
0
4210264 4212233 14377433 14379401 9 9 0
128
0
4210267 4213058 18454088 18451298 4 4 0
125
0
4213851 4214182 21406895 21407231 40 40 0
-251
-1
-1
-1
-1
0
4214681 4214961 21407298 21407559 47 47 0
22
1
1
19
1
1
148
1
2
1
1
1
1
1
1
1
1
1
1
31
-25
0
4214987 4223008 4165629 4173675 226 226 0
265
1
1
1
1
1
233
1
1
1
1
1
1027
-239
-1
-1
-1
-148
-1
-1
-1
1377
1
1
1
33
1
1
1
1
1
1
1
3
12
1
1
1
1
1
1
1
1
1
1
1
1
1
1
1
1
1
1
4
1
1
2
746
-95
-1
-1
-1
-1
-1
-1
-1
-1
-1
-1
-1
-1
-1
-1
-1
-1
-1
-1
-1
-1
-1
-1
-1
-1
-1
-1
-1
-1
-1
-1003
-1
-1
-1
-1
-1
-1
-1
-1
-1
-1
-1
-1
-1
-1
-1
-575
-1
-1
-1
-1
-1
-1
-1
-1
-1
-1
-1
-1
-113
-1
280
1
-217
-1
-1
-6
-5
-5
-1
-1
-1
-1
-1
-1
-1
-2
-357
-1
597
1
1
1
1
1
1
1
0
4223010 4232381 4179807 4189175 159 159 0
1695
1
1
-464
-1
-1
-1
-1
-1
-1
-1
-1
-1
-1
-1
-240
-1
-1
-1
-1
-1
-939
-1
-1
-1
-1
-1
-1
-1
-1
-1
-1
-1
-715
-1
-1
1086
91
1
7
9
1
1
1
191
1
1
-356
-1
-1
794
-247
-1
-1
-1
-1
740
529
1
1
1
1
295
1
1
1
1
1
121
579
1
1
1
1
1
1
1
1
1
1
71
1
1
1
1
1
-102
0
4232380 4233193 9255094 9254281 1 1 0
0
4232380 4235803 15798126 15801549 3 3 0
0
4232380 4232847 17091437 17090970 2 2 0
0
4232380 4235803 788008 791431 4 4 0
0
4232380 4235803 12290831 12294254 5 5 0
0
4232380 4232886 15755610 15756116 0 0 0
0
4232380 4235803 1536390 1532965 6 6 0
-10
-3
0
4232391 4232726 15798040 15797704 2 2 0
-330
0
4232380 4232735 8403660 8404016 1 1 0
-13
0
4232381 4235803 12286262 12289684 5 5 0
0
4232393 4233515 11830343 11829222 3 3 0
365
0
4232379 4232980 2719223 2719822 5 5 0
90
289
0
4232380 4234213 11832413 11830580 6 6 0
-13
119
0
4232380 4234695 2032259 2029944 8 8 0
0
4232380 4232736 14793447 14793803 2 2 0
0
4232403 4235803 5809695 5806296 14 14 0
538
0
4233508 4235803 11827725 11825431 5 5 0
1274
0
4235819 4242562 4189192 4195931 103 103 0
-5
317
-898
-1
-837
-1
-1
-1
394
94
275
1
356
29
84
391
846
779
-4
-40
153
1187
0
4242559 4277821 4196058 4231284 719 719 0
222
1
1
1
1
1
1
1
1
1
1
1
1
1
1
1
1
1
-106
-1
-2
19
128
1
4
-1120
-6
-1
-1
48
648
245
341
1
-333
-1
-1
-1
-1
-1
-1
-18
-1
-1
-1
-1
-1
84
220
224
-741
-1
-1
-681
-1
-1
5
-41
-552
-1
-1
-1
-1
-1
-1
-1
-1
-1
-1
-1
-1
-1
-1
-1
-1
-1
-1
-1
-1
-1
-1
-1
-1
-1
-1
-157
-390
197
433
1
1
650
-37
-1
-688
-1
103
-382
196
1
3
346
1
-3102
6
6409
1
1
-1611
-1
218
1
1
1
1
605
514
1
1
8
5
-286
53
1
1
1
1
1
1
1
1
1
1
9
1
391
1
1
1
1
1
6019
306
-202
-1
-2
-1
1846
99
245
135
1
-199
-1
-1
-1
-1
-1
-1
-1
-1
-1
-1
-1
-1
-1
-1
-1
-1
-1
215
-52
7
123
1
1
1
25
1
1
-193
-1
167
1
1071
1
1
13
1
1
1
1
1
1
1
1
23
38
1
1
1
1
1
1
69
1
-208
282
1
1
1
1
1
1
1
1
3
1
1
657
100
-105
-1
-1
0
4277607 4285060 4231290 4238738 209 209 0
113
-153
-1
-1
-1
-1
-1
-1
-1
-1
-1
-1
-166
2632
1
1
1
1
1
1
6
1
1
191
1
1
1
5
1
1
8
1
1
1
1
1
4
1
3
1
1
1083
-271
-307
-122
-1
-1
-1
-1
-1
-1
-1
54
1
-44
851
1
1
1
1
1
1
1
133
-756
-1
-455
-1
-1
-1
-1
-1
-1
-1
-1
-1
-1
0
4281333 4281560 10341997 10342224 28 28 0
-42
4
0
4285055 4386795 4238769 4340345 1920 1920 0
447
1
1
1
1
325
-1046
-1
-252
-1815
-6
-1
-1
-1
-450
-1
-1
-1
98
1
-13
-1
-1
20
1
1
1
1
1
1
1
1
1
1
1
1
712
-103
-1
-2
475
1
1
1
-655
-1
-1
-1
-348
-132
-1
414
-24
-1
-1
424
1
1
1
1
1
1
-156
660
2
-2551
-1
-1
-1
-1
-1
-1
-1
-1
-1
-1
-1
-1
-1
-1
-1
-1
-1
-1
-1
-1
-1
-1
-1
-1
-1
-1
-1
-1
-1
-1
-1
-1
-1
-1
-1
-1
-1
-1
-1
-1
-1
-365
847
1972
1
1
1
1
1
1
1
1
-1213
-584
466
1
1
1
1
1
1
182
1
1
1
1
1
1
1
1
1
1
1
1
1
1
1
-2340
-1
-1
-1
-1
-1
-1
-1
-1
-1
-1
-1
-1
-1
-1
-1
-1
-1
-1
-1
-1
-1
-1
-1
-1
-1
-1
-1
-1
-1
-1
-1
-1
-1
-1
-1
-1
-1
-1
-1
-1
-1
-1
-1
-1
-1
-1
-1
-1
43
1
-3113
46
1
1
1
1
350
1
-46
-1
-1
-1
168
1027
-413
-1
-1
-1
345
138
323
209
1
1
1
1
1
1
1
1
1
1
1
-128
-1
-1
-1
-1095
-1069
-1
-2
-1
194
1
1
1
1
1
1
1
1
1
1
1
1
1
-52
-1
-490
-1
-1
-1
-1
-1
-1
-1
-1
1645
65
-78
165
-744
74
-44
89
-138
54
1
1
3
1
1
1
1
1
1
2
2
1
1
3
1
1
2
6
1
1
1
8
1
1
1
2
1
1
1
2
1
1
1
1
1
1
6
1
1
1
5
-10
-1
-104
-2
-2
-1
-1
-1
5
3
-6
-3
-3
-1
-242
708
-207
-1
-1
-3
-1
-1
-2
-1
16
964
1
1
1
1
1
1
1
1
1
1
1
1
1
1
1
1
1
1
1
1
1
1
1
2
1
1
1
1
1
1
1
1
-109
850
89
-85
-1
242
1259
1
462
1
228
-1350
1029
1
1
1
1
1
1
1
1
1
1
1
1
2
1
3
1
3
-510
-2361
8
1
1
1
1
1
1
1
1
1
1
1
1
1
1
1
71
388
-399
-1
-1
70
1
1
1
1
1
1
1
1
1
1
1
1
1
1
1
1
1
1
1
1
1
1
1
1
1
1
1
1
1
1
1220
139
731
1
1
1
1
1
1
1
1
1
1
1
1
1
1
189
-100
-1
-1
-1
-1
-1
-1
-1
398
-771
-5
-1
-1
-1
-1
-1
-1
-1
-2
-2
-1
-1
-1
-1
-2
-1
-1
-9
-1
703
1
121
309
-395
-1
-3
-1
-1
-1
-1
32
1
1
1
1
1
1
1
19
1
-115
102
-24
-1
-25
-6
-1
-1
-10
-1
-1
-1
-224
-1
32
49
65
158
1
1
1
1
1
1
1
1
1
1
1
1
1
1
1
87
399
-128
41
1
1
1
1
1
1
1
1
1
1
1
1
1
1
1
1
28
46
9
-29
55
6
-53
40
70
147
-379
161
116
-103
-1
-1
-1
-1
-1
-1
-1
-1
-1
-1
-1
-1
576
41
-99
6
258
1
168
72
-14
-78
-231
65
-7
-88
63
-219
106
-243
-1
-10
-1
-115
147
1
322
42
1
1
1
1
1
1
1
1
1
1
1
1
1
1
1
1
1
1
1
1
1
-273
-1
-4
-1
-1
-1
-1
-1
-2
-1
-1
-1
-170
-1
18
106
1
132
44
1
1
1
1
1
357
138
-279
157
171
62
-104
16
39
106
-108
-1
-1
-1
-1
-1
-1
-1
-1
-1
-1
-1
-1
-1
-1
-1329
168
-344
-1
-1
-1
-1
-1
-1
-1
935
1
1
1
1
1
1
1
1
1
1
1
4
400
1
1
1
1
70
1
1
1
173
424
496
242
901
1
1
120
288
1
1456
742
250
275
64
1
1
1
1
1
1
1
1
1
424
748
1
1
1
1
1
1
1
296
552
-608
-1
-1
-1
-1
402
-323
-1
-1
-1
-1
-1
-1
-1
-1
-1
-1
-1
-1
-1
-1
-1
-1
-1
-1
-1
-1
-1
-1
-1
-1
-1
-1
989
1
1
95
1015
1
1
1
1
1
-91
-1165
-1
-3
-1
-1
311
1
1
1
1
1
1
1
1
1
-1305
-339
-320
-1
-1
-308
231
225
-713
-1
-872
-1
74
356
75
1
1
1
-176
-11
-1
-2
-1
-1
-3
-1
-1
-1
37
41
50
88
186
6
127
145
22
-230
-10
56
98
32
-10
14
25
41
-29
-1
-1
-1
-1
-1
-1
-1
-1
-1
-1
-1
-1
-1
-1
-1
-1
-1
-1
-1
-1
-1
-1
53
153
-34
-19
-1
179
1
512
1
1
1
552
-504
36
63
-61
-1
-1
15
3
1
1
1
99
214
130
62
92
-331
6
1
121
-65
41
54
1
-43
-23
-1
-35
66
52
-167
-1
-1
-1
-1
-1
-507
-1
-1
-1
-1
-1
-1
28
93
1
75
11
78
94
269
19
16
104
23
31
108
148
23
80
-60
-25
-1
-1
-1
-1
-1
-1
173
140
263
401
-349
-1
65
148
1283
-358
157
805
211
170
33
1
8
1
1
1
1
1
1
1
1
-704
-1
773
-31
386
355
61
604
1
1
307
-34
-1
8
146
-1024
-1
-1
-1
-1
-1
-1
-1
-1
-1
-1
-1
-1
-1
-1
-1
-1
-1
-1
267
1
1
1
1
1
1
1
76
155
311
109
112
761
202
-260
-1
6
1
380
1
305
185
-38
-1
-1
-1
-1
-1
-1
-1
-1
-1
64
1
295
23
1
1
1
1
1
1
1
1
1
21
405
-516
-1
-98
-1
-1
-1
-3
-1
-1
-241
157
327
1
1
1
1
534
1758
1
1
1
8
1
1
1
1
1
710
-187
-1
-1
0
4386758 4394192 4340343 4347735 156 156 0
146
768
19
191
-128
88
1
743
152
447
1
-399
813
-182
-1
131
78
33
268
23
-64
103
169
1
1
279
1
54
35
28
34
1
1
1
1
1
1
1
1
1
1
1
1
1
1
1
1
1
1
1
1
1
1
1
1
1
1
1
1
1
1
1
1
1
1
1
1
1
1
1
261
-56
-5
-1
-1
-1
-1
-1
-1
-1
-1
-1
-1
-1
-1
-1
-1
-1
-1
-1
-1
-1
-1
-1
210
107
140
-38
-1
-1
-1
-1
149
-38
131
-107
-1
-10
13
1
150
206
1
1
-109
48
52
132
0
4394322 4425489 4347841 4379045 1001 1001 0
145
-109
-1
-1
-1
-1
-1
-1
-1
-1
-1
-162
-1
-1
352
420
1
21
1
1
4
1
4
1
1
1
3
1
1
1
1
1
1
1
1
1
-42
-1
-1
-1
-527
-1
610
-1342
1512
1
51
-243
-1
99
-162
-1
-1
-1
-1
-1
-1
-1
-1
-22
-1
-1
-1
-1
-5
-1
-1
345
1
1
1
1
1
8
8
442
-821
-1
-1
-1
-1
-1
-1
-1
-1
-1
-1
-1
-1
-1
-1
-1
-1
-1
-1
-1
-1
-1
-1
-1
-1
-1
-128
-1
-1
-1
101
-64
-1
-1
-1
-1
326
1
1
1
1
1
1
1
1
1
1
1
1
1
1
1
1
1
1
1
1
2
598
796
1
-333
-1
-1
-1
-1
-1
-1
-1
-1
-1
-1
-1
-1
-1
-6
637
1
1
1
1
1
1
1
1
1
1
1
1
4
1
1
1
1
2
1
1
1
1
99
1
1
1
3
1
1
1
1
1
1
1
1
1
1
1
1
1
2
48
1
1
1
1
1
1
1
1
1
14
-343
-1
478
-63
-3
-2355
-192
-1
-1
-1
-1
-424
144
-427
-1
-1
-1
-1
-1
-1
-1
-1
-1
-170
197
1
1
1
1
2
1
2
1
2
1
-17
-1
-1
-1
-1
-4
508
-175
-1
-1
-1
-1
-1
-1
-1
-1
-1
-1
-1
-1
-1
1836
1
-277
-1
-1
-22
-3
30
-673
-1
-1
-1
-1
-1
-1
-1
-1
-1
-1
-1
-1
-1
-1
-1
-1
-1
-1
-1
-1
-1
-1
306
1
-52
-1
-1
-39
-145
-1
-1
-1
-1
-1
-1
-1
-1
-1
-1
-2
-1
-517
6
1
1
1
-298
-161
-1
-1
-1
-1
-1
-2
192
1
1
1
1
1
1
1
1
1
1
1
1
1
4
1
1
1
425
1
1
1
1
1
1
1
1
1
1
1
1
1
1
1
1
1
1
1
1
1
1
1
1
1
1
1
1
1
1
1
1
1
1
1
1
1
1
1
1
1
1
1
1
1
1
1
1
1
1
1
1
1
1
1
1
1
1
1
1
1
1
1
1
23
1
1
1
3
20
1
1
1
1
699
247
1476
1
1
473
123
1
63
-13
237
39
-17
-1
-1
-1
-1
-1
-1
-1
-3
-1
-1
-1
-1
189
-172
43
60
-163
-80
-1
-1
-1
-1
-1
-1
-1
-1
-1
-1
-1
-1
-1
-1
-1
-359
164
429
-18
-1
-1
-10
-4
-14
-393
-62
-1
-1
-1
364
111
16
-139
-1
-1
34
1
1
1
1
1
1
1
1
1
1
1
-196
-1
-1
222
83
96
27
415
-81
36
177
9
140
-23
-57
-1
-1
-1
-1
-1
-1
-1
-1
-1
-1
-1
-1
-1
-1
-1
-1
-1
-1
-1
-1
-1
-1
-1
-1
-1
-1
-1
-1
-1
-1
-1
-1
-1
-1
-1
-1
-1
-1
-1
-1
-1
-1
-1
-1
-1
-1
-1
-1
-1
-1
-1
-1
-1
-1
-1
-1
-1
-1
-1
-1
-1
-1
-1
-1
-1
-1
-1
31
195
-23
-1
-1
-1
-1
-1
-24
-17
15
-107
-1
-1
-1
-30
24
-22
6
12
-21
-48
-1
-1
-2
-1
-1
-1
-5
-1
-32
-9
209
13
3
27
22
40
1
47
26
31
33
8
-39
-1
-1
-1
-1
-1
11
1
5
-10
48
8
-69
5
-12
-35
-1
-20
9
6
15
86
68
1
28
68
55
30
-4
-92
-2
45
-6
102
-10
26
22
54
0
4425577 4432559 4379045 4386003 123 123 0
244
292
-63
-1
-1
607
1
1
1
1
1
1
1
1
1
1
1
-51
-1
-1
-1
-1
-1
-1
-1
-1
-1
-1
-1
517
181
1
470
-143
109
31
231
19
1
1
1
1
1
1
1
1
1
278
892
343
121
-186
253
-335
-2
138
1
85
-155
195
6
20
4
36
70
83
133
77
-44
3
13
-14
-5
10
-16
13
7
37
-42
-1
-1
-1
-1
-1
-1
44
-41
-1
-1
78
37
29
0
4432508 4501944 4386003 4455505 1872 1872 0
-257
498
1
1
1
1
1
1
1
1
1
1
1
1
1
1
1
1
1
1
1
1
1
1
1
1
4
1
1
1
1
1
1
1
1
1
1
2
75
-88
-81
116
-428
4
1
256
-31
-1
-1
-1
-1
-1
45
-39
26
1
1
1
1
1
1
1
1
1
1
1
1
1
1
1
1
1
1
1
1
1
1
1
-1052
-169
-312
-116
-31
-66
-1
-1
-1
-1
-1
-1
-1
-998
-1
-22
-1
-1
-1
-1
-1
-1
-1
-2011
-1
-1
-1
-1
-1
-1
-1
-1
-1
-1
-1
-1
-1
534
274
-140
-1
78
-57
-177
-1
1540
1
1
17
1
1
1
1
1
1
1
1
1
1
1
1
1
1
1
1
1
1
1
1
1
1
1
1
1
1
1
1
1
1
1
1022
1
170
-1673
-1
-1
34
1703
-448
-1
42
991
1
434
330
-12
-731
150
-2569
-688
385
1
-36
-1
-1
-1
-1
-1
-1
-1
-1
-1
-1
-1
-1
-1
-1
-1
52
-1357
-4
6
4
1
4
1
1
5
4
1
35
354
29
12
204
-40
-861
402
297
61
49
-140
-1
-1
-1
-1
-1
-1
-1
-1
-1
-1
-1
-1
-1
-1
-1
-1
-1
-1
-1
-1
-1
-1
-1
-1
-1
-1
-1
-1
-1
599
235
548
1
1
1
1
1
1
1
1
1
1
1
1
1
1
-39
-1
-1
-1
-1
-1
-1
-1
-1
-1
-1
-3
-1
248
1
43
1
1
1
1
1
85
3591
1
1
1
1
1
1
1
1
1
1
1
1
1
1
1
1
1
-20
-430
-1
-1
-1
-1
-1
-1
-1
-1
-2
-1
-1
-2
-1
-1
-5
-1
-1
-1
-1
-2
-503
-1
-1
-1
-1
-1
-1
677
1
1
1
1
1
1
1
1
1
1
1
1
3
1
2
1
1
1
4
1
1
1
1
3
4
457
-359
-1
-61
-1
-1
-1
-1
-1
-1
-1
-1
-1
-1
-1
-1
-1
-1
-1
299
407
453
1
497
-182
-1
-1
-1
-1
-1
-1
-1
-1
-1
-1
85
1
-258
-1
-1
-1
-1
-1
-1
-1
-1
-1
-1
515
954
1
1
-393
-5
-1
-1
40
1
1
1
1
145
1
1
1
1
1
1
1
1
1
1
2
-882
-1
156
1
1
1
1
1
1
1
1
1
1
1
1
1
1
1
1414
971
455
1
184
1
1
1
153
59
1
120
-199
-1
-1
-1
-1
-1
-1
-1
-1
-1
-1
-45
-1
-1
-1
-1
-1
-1
-1
-1
-1
-1
-1
-1
-1
-1
-1
-1
-1
-1
-37
-1
-1
-20
-1
-557
-1
-1
-1
-1
-1
-1
-1
-1
-1
-1
-1
186
1
1
-327
-1
-1
-1
-1
-1
-1
-1
-1
-1
-1
-1
-1
-1
-2
-1
175
1
1
1
1
505
-115
-1
1931
1
2109
1
-147
-1
-1
-1
-1
186
1
1
275
-295
-1
-515
-1
-1
-1
-1
-5
205
1
-256
-1
-1
-1
-1
348
61
11
3
1
1
1
2
1
1
1
1
462
181
256
30
5
129
132
79
-559
-1
-1
-1
-1
-1
38
570
1
1
1
1
1
268
80
4
1
138
1
1
1
1
1
10
30
-259
-1
-1
-1
-1
-1
-1
-1
-1
-1
-1
-1
-1
-1
-1
-263
-1
-1
-1
-1
-1
-1
-1
143
-93
-1
-4
-4
-1
-3
-2
-1
-1
-1
-2
-1
-1
-3
-1
-1
-3
-1
-1
-3
-1
-1
-1
-1
-1
-1
-1
-1
-1
-1
-1
-1
-2
-1
-1
-503
-1
285
-26
209
-23
87
-23
-1
-1
419
-122
39
224
1
1
1
1
1
1
1
1
6
1
1
1
43
1
1
1
1
1
1
1
1
1
1
1
1
1
1
1
1
1
1
1
1
78
137
397
290
1
49
230
3
33
129
-127
157
-83
3
17
1
65
14
14
24
1
1
46
2
48
1
1
1
1
1
4
1
178
13
-38
46
-23
-28
-1
-1
-1
-1
-1
-1
-1
-1
-1
-1
-1
-1
-1
-1
-1
-1
-1
-1
-1
-1
-1
-1
-1
-1
-1
-1
-1
-1
-1
-1
-1
-1
-1
-1
-1
-1
-1
-1
-1
-1
-1
-1
-1
-1
-1
-1
-1
-1
-1
-1
-1
-1
-1
-1
-1
-1
-1
-1
-1
-3
-1
-1
60
-10
-1
-1
-142
-1
-7
-1
-1
-1
-1
191
368
2
56
18
55
162
-46
-1
-1
37
1
1
11
4
1
2
3
27
1
1
1
1
1
1
168
-45
-1
-1
-1
-1
-1
50
1
6
1
1
38
409
-4
-1
-1
-1
-1
-81
392
73
156
52
1
-19
-1
-1
-1
-1
-1
-1
-3
-1
-1
-1
-1
-1
-1
-2
-1
-1
-1
-2
-72
-1
-1
-1
-1
-147
-48
-176
32
1
13
-23
92
1
1
1
1
1
1
1
1
1
-160
-1
-1
-1
-1
-1
-1
-1
-1
-1
-1
-1
104
1
423
139
35
12
-8
485
41
74
1
1
1
1
1
1
1
1
1
1
1
1
1
1
1
1
1
1
-57
-19
324
-372
-1
-1
-525
9
-45
-34
-1
-1
-1
-420
76
1
1
1
1
1
1
1
1
1
1
2
-110
203
-53
-1
150
-373
-1
-1
-1
-1
-1
-1
-1
-1
-1
-1
-1
-1
724
-24
-1
-110
-1
-1
-1
-1
-1
-1
-1
-1
-1
-1
-1
-1
-1
-1
-1
-1
-1
-1
-1
-1
-1
-1
-1
-1
-1
-1
-1
-1
-1
-1
203
607
-144
72
-6
-1
-5
-1
-5
-48
586
273
68
-419
-1
-4
-1
-1
101
0
4502061 4529163 4455514 4482719 548 548 0
58
30
-103
-1
-1
-1
-1
-1
-1
-1
-1
-1
-1
-1
-1
-1
-1
-1
-1
-1
-1
-1
-1
-1
-1
-1
-29
-1
-3
-1
-45
62
1
10
-125
-1
-1
-1
-1
-1
-1
-1
-1
-1
-1
-1
-4
-1
-2
-3
-1
-1
-1
-3
-1
-1
-1
-1
-1
-1
-1
-6
-1
-1
-1
-1
-1
-1
-1
-1
-1
-1
-1
404
71
-45
-125
88
-85
239
55
1
36
24
5
198
112
-38
-113
-1
-1
-1
-1
-1
-1
-1
-1
-1
-1
-1
-1
-1
-1
-1
-1
-1
-1
-1
-1
-1
-1
-1
-1
-1
-1
-1
-1
-1
-1
-1
-1
-1
-1
-1
-1
-1
-1
-1
-1
-1
-1
-1
-1
-1
-1
-1
292
78
-227
-1
1131
-106
368
13
32
7
23
1
1
92
788
-281
55
183
470
1
71
1
1
32
300
-1527
-1
-1
-1
-77
88
-8
-1
-1
383
3082
214
260
-242
-1
-1
-1
-1
-1
-57
-624
-1
337
136
1
101
1
1
1
1
1
24
352
1
2
1
-62
-1
-1
-1
-1
-1
-2
-1
-1
-8
-1
19
-41
-1
-1
-1
-179
-1
-1
-1
94
55
218
1
-157
-1
-1
-213
23
1033
121
-22
2740
1643
-719
306
120
27
198
-139
122
-44
-1
-1
-1
-1
-1
-1
-1
59
-213
-197
-1
-1
-1
-1
-1
-1
-1
-1
-1
-1
-1
-1
754
370
270
-551
417
279
21
126
187
190
20
1
75
105
116
67
90
5
94
25
-50
-1
-160
-1
0
4529098 4536579 4482719 4490197 77 77 0
-355
-1
-1
-1
32
-366
-1
-1
-1
-664
313
-381
351
111
-224
-1
-83
21
-74
578
191
381
1
1
1
278
1
1
1
1
2400
-416
207
0
4536731 4598023 4490198 4551520 1367 1367 0
232
1
-686
229
1
132
-118
-2
-1
-1
173
1
77
3
-450
-1
363
850
547
182
-1446
467
1
-595
-1
-6
21
-14
-1
1741
-126
-1
-1
-1
-1
-1
-1
-530
94
34
157
1
1
1
1
1
1
1
1
1
1
1
1
1
1
1
1
1
1
1
1
1
1
1
1
27
-802
-1
5
1151
316
41
1251
114
1
8
616
-221
33
85
162
-81
-50
-1
-1
-1
-1
-1
-1
-1
-1
-1
-1
-1
-1
-1
-1
-1
-1
-1
-1
-1
196
1
-1026
-1
116
1
910
569
35
-15
-1
-1
-3
-1
13
60
1
1
1
1
1
1
1
-78
-1
-1
261
233
-62
21
223
-36
-1
-1
-1
35
507
-165
92
-6
-1
-1
-1
-1
27
-7
11
1
1
1
1
1
4
1
-13
-1
-1
-2
-5
-3
20
-30
11
41
39
1
1
1
1
1
1
1
1
1
1
1
228
-6
676
588
86
-47
1269
932
373
-83
204
153
-267
-1
-1
-1
-1
-1
-1
-1
-1
-1
-1
1099
23
47
395
-261
-3
-1
132
-461
-1
-222
62
1
-163
-63
-113
-110
-1
73
75
-4
172
-81
-1
22
66
216
324
-769
-1
-1
93
-57
-23
-293
-2
20
46
135
1
1
4
10
1
1
1
1
1
1
1
1
1
600
-188
-359
710
87
31
3784
-3587
916
1
1
-176
-1
-1
-1
-1
-1
-1
-1
2460
1910
-848
142
1
-63
-1
-60
-1
-1
-1
-1
-1
-1
-1
-1
-1
-1
-1
-1
-1
-1
-1
-1
-1
-1
-1
-1
-1
-1
-1
-1
-1
-1
-1
-1
-1
-1
-1
-1
-1
-1
-1
-1
-82
43
1
1
1
1
1
-474
-1
-1
1364
-1368
310
271
724
1364
1223
-124
930
52
228
67
200
-240
164
166
-156
42
-91
-1
-1
-1
-1
-1
-1
462
64
145
-238
-1
-1
-91
-1
48
-10
16
5
37
18
41
110
37
77
-29
-3
37
11
40
55
63
11
91
-50
-1
-1
-1
-1
-1
-1
-1
-1
-1
-1
-1
-1
-1
-1
-1
-1
-1
-1
-1
-1
-1
-1
-1
-1
-1
-1
-1
-1
-1
-1
-1
-1
-1
-1
-1
-1
-1
-1
-1
-1
-1
-1
-2
-1
-1
-1
-1
-1
-1
-1
-1
40
2
-27
-1
34
36
1
1
1
1
1
1
1
1
588
-6
-1
-1
-1
-1
-215
-1
-1
-261
23
25
-1224
-1
-1
51
6
1
345
205
388
1
22
655
0
4592094 4600471 4540970 4549387 706 706 0
-829
-1
1224
-122
-488
-1
-1
440
51
229
67
200
-240
164
-138
-1
-1
26
-156
42
-91
-1
-1
-1
-1
-1
-1
463
63
145
-333
-1
46
-11
15
5
37
18
40
111
37
77
-29
-3
37
11
40
55
62
12
91
-41
-1
-1
-1
-1
-1
-1
-1
-1
-1
-1
-1
-1
-1
-1
-1
-1
-1
-1
-1
-1
-1
-1
-1
-7
-1
-1
-1
-1
-1
-1
-1
-1
-1
-1
-1
-1
-1
-1
-1
-1
-1
-1
-1
-1
-1
-1
-1
-1
-1
-1
-4
41
2
-25
-1
36
37
1
1
1
1
1
1
1
1
587
-6
-1
-1
-1
-1
-480
21
25
0
4594088 4598329 4547289 4551520 294 294 0
55
2
-27
-1
34
36
1
1
1
1
1
4
1
2
-502
-1
-1
-81
-2
-1
-2
-481
23
25
-918
-1
-1
357
6
1
344
205
389
1
24
653
0
4594392 4598635 4547287 4551520 306 306 0
57
2
-25
-1
36
36
1
1
1
1
1
4
1
2
-196
-1
-1
386
-6
-1
-1
-1
-1
-478
22
26
-612
-1
-1
663
6
1
344
206
388
1
24
653
0
4594698 4598941 4547287 4551520 210 210 0
-56
-26
-1
36
37
1
1
1
1
1
1
1
1
587
-6
-1
-1
-1
-1
-478
22
26
-306
-1
-1
969
6
1
345
205
388
1
24
653
0
4595001 4599247 4547287 4551520 260 260 0
57
2
-27
-1
34
36
1
1
1
1
1
1
1
1
588
-6
-1
-1
-1
-1
-478
23
-25
-1
1275
6
1
345
205
388
1
24
653
0
4595309 4599553 4547289 4551520 299 299 0
55
2
-27
-1
34
36
1
1
1
1
1
4
1
2
584
-6
-1
-1
-1
-1
-215
-1
-1
-261
23
25
1277
6
1
345
205
388
1
22
655
0
4595613 4599859 4547287 4551520 277 277 0
57
2
-25
-1
36
36
1
1
1
1
1
4
1
2
-502
-1
-1
-81
-2
-1
-2
-481
23
25
1277
6
1
345
204
389
1
24
653
0
4595919 4600165 4547287 4551520 264 264 0
57
2
-25
-1
36
36
1
1
1
1
1
4
1
2
-196
-1
-1
386
-6
-1
-1
-1
-1
-478
22
26
1277
6
1
344
206
388
1
24
655
0
4596225 4620459 4547287 4571492 296 296 0
-56
-26
-1
36
37
1
1
1
1
1
1
1
1
587
-6
-1
-1
-1
-1
-478
23
25
1277
6
1
345
205
388
1
24
653
157
-48
-47
-1
-1
-1
-1
-1
-1
-1
-1
-1
-1
-1
65
1
-7
-241
-1
-1
145
1
1
1
78
91
1
1
1
1
1
1
1
1
1
1
1
1
1
1
1
1
1
1
-685
946
-513
-1
-1
-1
-1
-1
-1
-1
-1
-1
-1
-1
-1
-7
-1
21
-77
292
1
6
92
23
36
12
1
1
30
-285
-1
18
234
50
1
1
44
1
1
71
64
-33
-1
158
-118
26
-66
-170
195
12
-7
-10
-38
10
-21
-1
-1
-1
-1
-1
-1
-1
-1
-1
-1
-1
-1
127
1
341
156
278
448
1
1
244
1720
-344
4
1895
1
1
1
3279
2932
1611
185
102
0
4620496 4687760 4571491 4638618 1113 1113 0
576
1
296
1
198
73
-88
16
158
214
109
1
119
87
-9
-68
-3
352
23
-69
49
-95
-1
-11
234
61
-114
-1
-1
-1
-1
-1
-1
-1
-1
-1
-1
-1
-1
-1
-1
-1
-1
-1
-1
-1
-1
-1
-1
-1
-1
-1
-1
-1
-1
-1
-1
-1
-1
-1
-1
-1
-1
-1
-1
-1
-1
-1
-1
-1
-1
-1
-1
-1
29
84
80
1
1
1
1
1
1
1
1
1
1
1
1
1
1
1
1
173
295
-104
229
1
1
1
-258
127
115
-134
158
173
202
1
1
1
1
1
1
1
1
1
1
1
1
1
1
1
1
1
1
1
1
1
1
1
1
1
1
1
1
1
1
1
1
1
1
3
112
-89
-1
-1
-1
110
24
1
1
1
1
1
1
12
1
358
2063
378
-279
-1
62
1
6
-1715
-1
-1
15
164
-502
-1
-326
-1
-1
-2
-1
-1
-1
31
-265
-1
-1
67
-391
699
74
1
1
1
1
1
1
1
1
1
1
1
1
1
1
1
1
1
1
1
831
332
8
-30
-546
-1
278
-162
320
-87
136
-283
-1
-1
-1
-1
-1
-1
-1
-1
-1
-1
-41
-184
-61
-463
-1
-2
17
3
1
1
-80
-216
60
72
1
329
1
1
-323
-63
-2
-1
-1
-5
230
367
1
1
482
297
1
1
1
1
23
151
-424
2038
78
-203
189
-26
-1162
-3
244
1
1
1
1
1
1
1
1
1
1
1
1
416
2
1
1
3
1
-59
370
1
1
1264
601
442
-2261
187
1
1
1
1
1
1
1
1
1
1
1
1
1
-301
-1081
-1
-1
-1
-1
-1
-1
1267
1
1
1
1
1
1
1
4
1
1
1
423
94
-87
129
-162
-1
309
1
305
8
185
941
332
496
-734
17
1
1
287
-3668
1376
164
34
64
-524
635
527
1
1
743
1
1
1
1
1
1
-35
-1
-1
-1
-1
-1
-1
-1
-1
-1
-1
-1
-2
-1
-1
77
1
1
1
1
1
1
1
-253
-1
-1
-1
-1
-1
-1
-1
-1
398
870
841
1
1
1
1
1
1
1
1
1
1
1
1
1
1
1
1
1
1
-212
62
161
1
1
1
1
105
1
1
1
1
1
1
1
60
1
1
1
1
1
2
469
-146
-1
-1
-1
-3
-338
-620
-956
43
1
84
444
28
150
146
42
295
394
70
117
17
-89
-1
-1
213
-131
19
1
1
63
1
1
1
1
1
1
1
1
1
1
1
1
1
1
1
1
1
1
27
369
498
157
-74
-1
-1
78
1
1
1
1
-149
-1
-1
-1
-1
-1
-1
-1
-1
-1
-1
49
4
353
-18
67
-15
-1
-47
-1
-1
-1
-1
-1
-1
-1
-1
-1
-1
-1
-1
-1
-1
65
-29
-1
-1
-1
-1
-1
-1
-1
-1
-1
-1
105
1
1
1
-194
760
273
345
-148
6
812
-111
-1
-1
-1
-1
-1
-1
-1
-1
-1
-1
-1
-1
-1
-1
-1
578
-404
111
-588
-1
147
495
1754
-589
-1
403
-539
324
763
1
1
1
1
1
1
1
1
1
1
1
1
1
1
1
1
1
-50
-1
-1
-1
-1
-1
-455
131
-505
730
1
-732
-115
-74
52
1
1
1
1
1
1
1
1
1
-255
0
4687761 4688173 12698064 12697662 11 11 0
231
1
1
1
1
1
1
1
1
1
0
4687761 4695190 12705073 12697665 28 28 0
231
1
1
1
1
1
1
1
1
1
433
1
2797
-3324
441
1
1
1
1
1
1
1
1
0
4695190 4701104 4638615 4644249 487 487 0
126
-885
-1
-1
190
-593
-534
-1
-1
-1
-1
-1
-1
-1
-1
-1
-1
-1
-1
-1
-1
-1
-1
-1
1651
1
1
1
1
1
1
1
1
1
1
1
1
1
1
1
1
1
1
1
1
1
1
1
1
1
1
1
1
1
1
5
1
1
1
1
1
4
1
1
1
1
1
1
1
1
1
1
1
1
1
1
1
1
1
1
1
4
3
1
1
1
1
1
1
1
1
1
1
1
1
1
1
1
1
1
1
1
1
1
1
1
1
1
166
1
1
1
1
1
1
1
1
1
1
1
1
1
1
1
1
1
1
1
1
1
1
1
1
1
1
1
1
1
1
1
1
1
1
1
1
1
1
5
1
1
1
1
1
3
1
2
1
1
1
1
3
1
1
1
1
110
-5
247
1
1
1
1
1
1
1
1
3
1
1
1
1
1
1
1
1
1
1
1
1
1
1
1
1
1
1
1
1
1
1
1
1
1
1
5
1
1
1
1
1
1
1
1
1
1
1
1
1
1
1
1
1
1
1
1
1
1
1
1
1
1
1
1
1
1
1
1
1
1
1
1
1
1
1
1
1
1
1
1
1
1
1
534
1
1
1
1
1
1
1
1
1
1
1
1
1
1
1
1
1
1
1
1
1
1
1
1
1
1
1
1
1
1
1
1
1
1
1
1
1
1
1
1
1
1
1
1
1
1
1
1
1
1
1
1
1
1
1
1
1
1
1
1
1
1
1
1
1
1
1
1
1
1
1
1
1
1
1
4
1
1
1
1
1
5
1
-263
-1
-1
-4
-1
-1
-6
-1
-2
-17
3
0
4698330 4698681 4643926 4644268 51 51 0
212
5
1
4
1
1
6
1
2
17
-3
0
4698126 4698540 4644076 4644481 60 60 0
66
1
1
5
1
1
5
3
1
16
-3
0
4698126 4698810 4643284 4643959 82 82 0
66
1
1
5
1
1
5
3
1
16
-3
0
4698126 4698796 4643899 4644551 106 106 0
243
1
1
11
1
1
1
1
1
16
-3
-39
6
270
8
2
1
1
1
5
1
2
17
-3
0
4698126 4698987 4643107 4643959 99 99 0
-72
5
167
1
1
11
1
1
1
1
1
16
-3
-39
6
0
4698126 4698973 4643629 4644551 235 235 0
-72
5
212
-4
-45
-1
-1
-4
-1
-1
-6
-1
-2
-17
3
53
5
1
4
1
1
6
1
2
17
-3
137
5
1
4
1
1
6
1
2
17
-3
-58
-3
-2
-1
-1
-1
-5
-1
-2
-17
3
-52
-1
-1
-4
-1
-1
-1
-1
-1
-1
-1
-1
-4
-6
-1
-1
-1
-1
-1
-1
-1
-1
-1
-1
-1
-4
-3
-1
-1
-1
-2
-1
-1
-1
-1
-1
-1
-1
-8
-1
-3
-1
-1
-1
-1
-1
-1
-1
-1
-2
-1
-1
-1
-1
-1
-1
-1
-1
-1
-8
-1
-1
-1
-3
-1
-3
-2
-2
-1
-1
-1
-1
-1
-1
-3
0
4698233 4699865 4643037 4644567 380 380 0
309
5
1
4
1
1
6
1
2
17
-3
584
1
1
1
1
1
1
1
1
1
1
1
1
1
1
1
1
1
1
1
1
1
1
1
1
1
1
1
1
1
1
5
1
1
1
1
1
4
1
1
1
1
1
1
1
1
1
1
1
1
1
1
1
1
1
1
1
4
3
1
1
1
1
1
1
1
1
1
1
1
1
1
1
1
1
1
1
1
1
1
1
1
1
1
-165
-1
-1
-4
-1
-1
-1
-1
-1
-1
-1
-1
-4
-9
-3
-1
-1
-1
-1
-1
-1
-6
-1
-1
-1
-5
-1
-3
-2
-2
-1
-1
-1
-1
-1
-5
-1
-1
-1
-1
-1
-1
-1
-1
-1
-4
-1
-1
-1
-1
-1
-1
-1
-1
-1
-1
-1
-10
-1
-1
-1
-1
-1
-1
-1
-1
-7
-1
-1
-2
-1
-3
-1
-1
-1
27
1
1
1
1
1
1
1
1
1
1
1
1
1
2
1
1
3
1
1
1
1
1
1
1
1
1
1
1
1
1
1
2
1
1
1
6
1
1
1
1
1
1
1
3
1
1
1
1
1
4
1
1
1
1
1
1
1
1
1
1
1
1
3
1
1
1
1
1
1
1
1
1
1
1
1
1
1
1
1
2
1
1
1
0
4699569 4700210 4643926 4644567 41 41 0
0
4699001 4700026 4642929 4643945 128 128 0
-17
3
53
5
1
4
1
1
7
1
1
17
-3
314
5
1
4
1
1
7
1
1
17
-3
135
-5
-179
-1
-1
-6
-1
-1
-4
-1
-2
-17
3
0
4699625 4700551 4643619 4644563 87 87 0
17
-3
-57
-1
-1
-4
-2
-1
-5
-1
-2
-17
3
-141
-1
-1
-1
-1
-4
-6
-1
-2
-17
3
0
4699271 4700736 4643013 4644487 212 212 0
17
-3
318
1
1
4
2
1
5
1
2
17
-3
-137
-10
-1
-1
-1
-1
-4
-1
-2
-17
3
-318
-1
-1
-1
-1
-4
-6
-1
-2
-76
-1
-1
-4
-1
-1
-6
-1
-2
-17
3
53
5
1
4
1
1
6
1
2
17
-3
0
4699837 4700895 4642796 4643854 98 98 0
-377
-1
-1
-4
-2
-1
-5
-1
-2
-17
3
53
5
1
4
1
1
6
1
2
17
-3
0
4700359 4701075 4642796 4643512 81 81 0
-112
-8
-2
-1
-1
-1
-5
-1
-2
-17
3
53
5
1
4
1
1
6
1
2
17
-3
0
4699355 4700993 4642929 4644567 181 181 0
-17
3
53
5
1
4
1
1
7
1
1
17
-3
-663
-1
-1
-4
-2
-1
-5
-1
-2
-253
-1
-1
-4
-1
-1
-6
-1
-2
-17
3
137
5
1
4
1
1
6
1
2
17
-3
135
-5
0
4700423 4701075 4641678 4642339 78 78 0
307
-5
-175
-5
-1
-4
-1
-1
-6
-1
-2
-17
3
0
4700743 4701075 4643972 4644304 12 12 0
0
4700423 4701081 4641855 4642522 69 69 0
307
-5
-175
-5
-1
-4
-1
-1
-6
-1
-2
-17
3
0
4700697 4700979 4642576 4642894 55 55 0
-225
-1
-1
-1
-1
-1
-1
-1
-1
-1
-1
-1
-1
-1
-1
-1
-1
-1
-1
-1
-1
-1
-1
-1
-1
-1
-1
-1
-1
-1
-1
-1
-1
-1
-1
-1
0
4700078 4701075 4641855 4642906 179 179 0
-132
-5
-1
-4
-2
-1
-5
-1
-2
-17
3
53
5
1
4
1
1
6
1
2
17
-3
-53
-5
-1
-4
-1
-1
-6
-1
-2
-17
3
-411
-1
-1
-4
-1
-1
-6
-1
-2
-17
3
-150
-1
-1
-1
-1
-1
-1
-1
-1
-1
-1
-1
-1
-1
-1
-1
-1
-1
-1
-1
-1
-1
-1
-1
-1
-1
-1
-1
-1
-1
-1
-1
-1
-1
-1
-1
0
4700753 4700991 4644066 4644304 24 24 0
17
-3
0
4700860 4702602 4644350 4645976 160 160 0
210
1
1
1
1
1
1
1
1
1
1
1
1
1
1
1
1
1
1
1
1
1
1
1
1
1
1
1
1
1
1
1
1
1
1
1
1
1
1
1
1
1
1
1
1
1
1
1
1
1
1
-182
445
28
1
1
1
1
1
1
1
1
1
1
1
1
1
1
1
1
1
1
1
1
1
1
1
1
1
1
1
1
1
1
1
1
1
1
1
1
1
1
1
1
1
34
1
1
1
1
1
1
1
596
2
1
3
1
1
21
1
1
98
1
1
1
1
1
0
4702471 4714131 4645821 4657463 103 103 0
72
1
1
1
1
1
27
1
1
38
1
1
1
2
1
4
1
1
1
1
1
-510
-1
-1
-1
285
1
1
1
1
1
190
1
846
1
1288
-408
-1
13
-2366
2698
416
1241
-60
-5
-1
144
216
-238
-1
-1
-1
-31
-1
-1
-1
-1
-1
13
16
-68
-1
-1
-4
-1
392
12
1
0
4714094 4747719 4657464 4691104 452 452 0
-135
-1
-1
-1
-1
-1
-1
-1
-1
-1
-1
-1
-1
-1
-1
-1
-1
-1
-1
-1
-1
-1
-1
-1
-1
-1
-1
-1
-1
-1
-1
264
81
99
1
1
2
22
7
3
7
1
1
7
1
-131
-1
-1
-1
26
19
-72
-1
74
1
21
-43
-1
-1
-1
-1
-1
-1
-1
-1
-1
-1
-1
85
10
14
72
1
1
1
1
1
1
1
1
1
1
1
2
1
1
1
5
614
529
7
-14
-304
-1
-1
-4
-1
-10
-1
-5
-1
-1
-1
8
4
1
5
1
4
1
1
1013
142
650
798
1
1
1
1
2
1
1
780
-906
-1
943
-1064
-1
-1
-1
-1
-1
-1
-1
-1
-1
-1
-1
-1
-1
-1
-1
-1
-1
-1
-1
-2
-2
464
109
-923
-1
-1
-1
-1
-1
-1
-1
-1
-1
-1
-1
-1
-1
-1
-1
427
-369
-1
-1215
-1
-1
-117
-1
543
94
-704
969
5489
4676
209
1
1
1
1
103
-1137
-1
-1
-1
-1
-1
-1
-1
-1
-1
123
-981
763
95
212
328
-30
819
1
6
-920
516
497
-519
61
1
1
1
1
1
1
1
1
1
1
1
1
1
1
1
1
1
1
1
1
513
-71
0
4747654 4747908 4691590 4691843 20 20 0
164
0
4747654 4841003 4691232 4784465 1318 1318 0
164
-302
-90
86
1
1
6
1
1
1
1
1
1
1
1
1
1
1
50
-615
-1
-1
-1
-3
-1
-1
16
1
1
39
3220
-374
-1
-1
-1
-1
-1
955
1073
470
449
325
18
453
1
1
1
1
1
1
1
1
1
1
1
64
1
1
1
1
1
1
1
1
1
1
1
1
1
1
1
1
1
1
1
-317
-1
-2
-14
-1
-1
-1
-1
-1
-1
-1
-1
-1
-1
-156
-1
-1
-1
-6
-19
-1
-16
-1
-1
103
1
1
1
1
1
1
1
1
1
1
1
1014
-2135
-1
-1
-1
404
1479
1
1
1
1
1
1
1
1
3
1
1
1
1
1
1
1
1
219
1
1
494
1
-371
253
-2864
-659
-1
-1
-1
-1
-1
-1
-1
-1
-1
-1
-1
-191
-1
-10
2750
538
470
3562
195
2133
914
726
437
56
1
148
17
229
1
1
1
1
1
507
1
1
1
1
1
876
1
2
706
2151
159
-42
-1
-1
-1
-1
-1
-1
-1
-1
-1
-1
-1
-1
-1
-1
-1
-1
1101
1
232
248
137
-1547
-1
-1
-1
-1
-1
-1
-1
-1
-1
-1
-1
-1
-1
-1
-3
368
1
1
1
3
1
-279
-1
-1
-1
-1
-1
-1
-1
239
261
1
1
823
30
9
1
1
1
1
1
1
1
1
1
1
316
1
1
1
1
1
-3301
-1
-823
-1
-1
-1
-1
-1
521
1
377
2266
1
-110
-1
-1
-1
-1
-1
-1
-1
1715
1
131
1
1
1
-1231
-1
-1
-1
-1
-1
-1
-1
-1
-1
-1
-1
-1
6
641
30
-20
-1
163
1
1
1
332
1
1
8
12
9
4
-34
-1
-1
-1
-1
-1
-2
-1
-1
-1
-1
-1
-1
-1
-1
-1
-1
-1
-1
-3
-1
-1
-6
-1
-1
-1
-1
-5
-1
-1
-1
-1
-3
-1
-1
-1
-2
212
363
-561
-807
-550
210
2
13
-702
583
-1087
745
1153
62
125
833
33
205
364
1
1
1
727
105
1
23
-42
-1
-1
-1
-1
-1
-1
-1
-1
-1
-1
-1
-1
-1
-1
-1
-1
-1
-1
-1
-1
-1
-1
-1
-1
-1
-1
-1
-1
-1
-1
-1
-1
-1
-1
-1
-1
-1
-1
-1
-1
-1
961
426
1
-282
210
-193
-49
-1
-1
-1
-1
-1
-1
-1
233
1
1
1
1
1
1
1
1
1
1
1
1
1
466
-682
113
1
1
1
1
141
1
1
1
1
1
1
1
1
302
3
1
1
1
50
-98
-2
-1
-2
42
-24
-1
60
1
1
1
1
1
1
1
1
1
1
759
-107
18
-543
107
454
1776
22
590
342
-240
344
585
-242
24
-626
-1
-1
-38
-1
-1
711
25
86
660
22
-827
-1
345
416
48
179
386
-163
-1
-661
-1
-1
-1
-1
-1
120
1
1
1
1
1
1
1
1
1
1
1
1
1
1
1
1
1
1
517
1
1
1
1
34
1
1
1
1
1
1
1
1
132
44
9
22
49
141
1
1
1
1
1
1
-231
-1
-1
79
22
-56
-45
-1
-1
-1
-1
-1
-1
-1
-1
-1
-1
-1
-1
-1
-1
-226
-321
84
1
1
227
291
74
676
1
157
-882
-1
-1
-1
-1
-1
-1
-1
-1
-1
-1
-79
-1
-1
-1
-34
560
112
1
1
1
1
1
1
1
1
1
1
1
71
5
2540
1
254
749
1
52
-180
-1
67
-103
-1
191
1
1
1
1
1
1
1
1
1
1
1
1
1
1
1
183
1042
236
540
1
1029
23
1
1
1
1
1
1
1
1
1
1
1
-349
-426
4
311
1
1
9
1
1
1
1
1
3
317
1
1
1
1
1
1
1
0
4747887 4748260 4691107 4691481 23 23 0
5
-228
-90
0
4841013 4909068 4784689 4852697 1043 1043 0
737
-181
19
10
3061
-156
-66
-1
-1
-1
-7
-1
-1
-1
-1
-1
-1
355
-189
235
58
1
1
1
73
1
1
1
-155
-470
-1
-1
-1
-1
-1
-1
-1
-1
25
1
1
1
1
1
10
-894
226
654
-21
-1
-1
-1
-1
-1
-1
-360
635
1
97
-342
494
1
1
1
1
1
-209
14
1
1
1
1
1
1
-177
-1
-1
-1
-1
-1
-9
-1
304
9
1
1
1
1
1
43
1
4
1
1
1
1
1
1
1
1
1
1
1
1
1
1
1
1
1
1
1
1
1
1
1
2
1
1
1
1
-877
-1
-1
-169
-108
-1
-1
-3
-1
-1
-1
-1
-1
-1
-1
-1
-1
-1
-1
-1
-1
-1
-1
-1
-1
-1
-1
-1
-1
-1
255
141
426
-187
10
-125
-1
-3
-1
-25
-3
-6
-1
-315
-333
-46
-541
-574
-215
-9
-1
40
1
-58
-25
39
1
1
1
1
190
134
-134
24
1
-82
194
395
385
1
-16
-1
-1
-1
-1
-1
-1
-1
-46
17
384
228
-360
-28
22
59
35
55
40
189
-111
817
-284
166
26
79
144
456
-67
262
-14
-1
-1
-1
-2
378
202
-1226
-1
2036
2
-360
700
-275
-1
-1
-1
-1
-1
-1
-1
-1
-1
-362
-1
-1
-1
-1
-1
-1
-1
-1
-1
-1
-1
-1
-1
-1
-1
-1
-1
-1
-1
-1
-1
-1
-1
-1
-1
-1
-1
-1
-1
-3
-1
-1
-1
-1
-1
-1
-1
-1
-1
-1
-2
-5
-1
-1
-1
-1
-1
-1
-1
-1
-1
-1
-1
-1
-1
-1
-1
-1
-1
-1
-1
-1
-1
-1
-1
-1
-1
-1
-1
670
-1646
-1
-3
127
1
1
1
1
1
25
-256
-1
-1
-1
-1
362
39
12
29
93
56
3
87
275
-482
-1
-1
207
948
397
550
1
1
-89
-1
52
-1079
3
-710
194
52
-582
85
174
295
1
-157
-113
-1
-2
-1
1156
-111
-1
-1
-1
-1
-1
79
1
1
1
9
1
1
4
1
1
1
1
1
1
1
1
2
1
3
1
1
1
1
1
8
15
1
1901
1
1
1
1
1
1
1
1
1
1
1
1
-1621
8
1
-832
111
1
1
1
954
1
1
1
200
63
2094
291
1
1
1
1
1
1274
171
82
-669
-1
-1
-1
-1
-1
-1
-1
-1
-1
-1
-1
-1
-1
-1
-1
-1
-1
-1
-1
-1
-1
-1
260
1
-74
65
1
1
1
1
1
541
1
754
1
1
1
1
1
1
1
1
1
1
1
1
1
1
1
1
1
1
1
1
1
1
2013
555
26
1
1
1
1
1
1
1
1
1610
-574
36
450
-101
210
-229
-1
565
1850
1839
307
492
181
-55
-1
-1
-1
-1
94
75
306
334
7
210
1
1
1
1
1
1
1
1
1
1
48
1
1
1
1
3
4
2
1
1
1
1
-149
-10
-1
-3
148
1
1
1
1
1
1
1
1
1
-170
-1
-1
-1
-1
-1
-1
-1
-3
-1
-1
-1
34
1502
1
-543
-60
-1
-1
-1
-1
-1
-1
619
-754
780
126
1
1
1
1
1
650
246
1
1
1
1
1
1
1
1
1
1
1
1
1
-517
155
118
0
4909082 4915860 4853649 4860474 103 103 0
-489
-1
-1
-1
-1
-1
-1
-1
-1
-1
-1
-1
-42
-1
-1
-1
-1
-1
-1
-1
-1
-1
-1
-1
-1
-1
-1
-1
-1
-1
-210
-1
-297
-1
-1
-1
-19
28
-724
-1
-1
-2
-1046
-1
-1
-1004
-1
-1
-1
-280
1478
-290
-1
230
31
0
4915857 4916302 82362 81917 5 5 0
0
4915861 4918174 87928 85615 27 27 0
-509
-1
-1
-1
-1
-1
-1
-1
-1
-1
44
1
91
1
1
1
1
1
1
1
0
4915857 4916302 2519620 2519173 6 6 0
-132
-1
0
4915861 4923213 2526547 2519173 76 76 0
-128
-1
-382
-1
-1
-1
-1
-1
-1
-1
-1
-1
-1
-1
-1
-1
-1
44
77
-9
-1
-1
-1
-1
-1
-1
-1
-1
-1
-1
-1
-4206
-14
567
275
1
1
1
1
1
1
-97
-1
11
1
1
-244
-1
39
-27
-134
-29
476
1
41
1
-239
-1
0
4915861 4920769 2539369 2534411 127 127 0
-128
-1
-251
-1
-1
-1
-17
-1
20
7
29
8
25
-16
-1
-1
-1
-1
-1
-1
-1
-1
-1
-1
-1
-1
-1
-1
-63
-9
-1
-1
11
8
1
1
1
1
-35
-1
-1
-1
-1
-1
-1
-1
-1
-1
-1
-1
-1
-1
-1
-1
-1
-1
-1
-1
43
28
-35
451
372
35
-75
-1
329
-528
-1
-1
-627
-1
-1
112
210
-6
-84
-1
-197
-1
39
78
60
241
-51
105
1
-5
-16
-105
64
-38
-8
-1
-1
-1
-1
-2
-1
-1
-288
-14
0
4915857 4916302 11705701 11706146 4 4 0
0
4915861 4923214 11698806 11706147 86 86 0
277
-232
-1
-1
-1
-1
-1
-1
-1
-1
-1
-1
-1
-1
-1
-1
51
1
1
83
1
1
1
1
1
1
1
74
624
292
277
110
77
-2738
-14
843
1
1
1
1
1
62
30
1
1
13
1
1
-244
39
-27
-1
-1
-134
-29
-1
-331
-1
-1
118
1
3
24
1
41
1
0
4919521 4923213 85614 81917 47 47 0
-1183
-14
843
1
1
1
1
1
-99
-1
-1
-1
-1
9
1
1
-244
-1
-1
11
28
-27
-1
-1
-1
-1
-1
-134
-29
-1
-1
476
1
41
1
0
4922772 4923213 87928 87487 4 4 0
0
4922772 4923213 2539369 2538922 19 19 0
-128
-1
-251
-1
-1
-1
-17
-1
20
7
0
4923214 4947387 4860471 4884644 466 466 0
315
-48
-361
119
1068
1472
48
5
-208
-1
-212
305
178
1
1
617
-734
670
103
216
1
-27
-13
35
-219
-51
-45
-334
-1
84
-244
-1
-1
-219
33
-272
22
1
1
1
1
1
1
1
-45
-1
90
-210
-1
52
1
1
1
1
1
1
1
1
42
1
-49
93
1
1
1
1
1
1
1
69
-44
-71
-1
-1
100
1
1
-105
17
-39
-39
-1
32
-28
320
121
1
330
202
18
161
171
249
62
1
1
1
1
1
1
1
36
-121
-330
-1
-3
-449
-1
-1
-1
-1
-1
-1
-1
-1
-1
-1
-1
-1
-1
-1
-1
-1
-1
-1
-1
-1
-1
-1
-1
-1
-1
-1
-1
-1
-1
-1
-1
-1
-1
-114
-1
-4
-1
-301
-19
11
-314
-162
-1
-1
-1
-114
-1
-24
-1
1273
8
1
-72
-1
-1
-1
-1
-1
-1
-10
-69
-1
-1
639
1082
-620
461
103
7
1
1
1
1
1
1
1
1
1
1
1
1
-357
-21
-1
-1
264
460
452
-124
24
153
1
1
1
1
1
1
1
1
1
323
1
1
1
1
1
1
1
1
1
1
1
4
1
1
818
189
-1067
-1
-1
-1
-1
-1
-1
-1
-1
-1
-160
-1
-1
-1
-1
-1
-1
-29
-587
-1
751
-70
-1
-1
-1
-1
-1
-1
-1
-1
-1
-1
-1
-1
-1
-1
-1
-1
-1
91
1
1
4
4
1
5
1
4
1
1
18
1
1
1
1
1
1
-115
0
4947803 4987612 4884645 4924368 1055 1055 0
188
1
1
1
1
1
1
1
1
1
1
1
1
1
1
1
1
1
1
1
1
2
3
9
1
1
1
1
1
1
1
1
183
88
-31
-1
-1
-1
-1
-1
-1
-1
-1
-10
-26
-1
815
60
1
1
1
1
1
1
1
1
1
1
1
1
1
1
1
1
1
793
697
1
276
-849
-1
-1
-1
-1
-1
-1
-1
-1
-1
-1
-1
-1
-1
-190
-28
-1
10
254
321
-1586
-223
-1
-1
-1
-1
-1
-1
-1
-1
-1
-1
-1
-1
-1
-32
-1
-1
-1
-1
-1
-1
212
8
1
1
1
1
1
1
1
1
1
1
1
1
1
1
434
2350
2893
1
-239
377
-464
688
57
1
1
1
1
1
1
-109
-152
31
-1570
1477
-628
-7
55
1
1
1
1
1
1
1
1
1
621
1
1
1
1
1
2147
-818
134
42
100
860
75
-373
-1
-1
-1
-1
-1
-1
-1
-1
-1
-1
-1
-1
-1
-1
-1
-1
-1
-1
-1
-1
-1
-1
-1
-1
-1
-1
-1
-1
-1
-1
-1
-1
-1
-1
-1
-1
196
-72
16
1
1
1
1
1
1
1
1
1
1
1
1
1
1
1
1
1
1
1
1
1
1
1
1
1
1
1
1
1
1
187
-94
-1
-89
-1
-1
-1
-1
-1
-1
-1
-1
-1
-1
-1
-1
-1
-1
-1
-1
-1
-1
-1
-1
-1
-1
-1
-1
-1
-1
-1
-1
-1
-1
-1
-1
-15
-1
-1
-1
190
1
1
1
1
1
1
1
4
1
1
2
2
1
1
1
2
1
1
4
1
1
1
1
1
1
1
1
1
1
1
1
1
1
1
1
1
1
-40
-1
-26
-14
-1
-1
-141
-13
150
1
1
1
1
1
1
1
-597
-1
-1
-1
-1
-1
80
1
1
1
1
1
1
1
1
1
1
1
1
1
1
1
1
1
1
1
1
1
1
1
1
1
1
1
1
1
1
1
1
1
1
-136
264
1
1
162
38
63
1
-150
-167
-1
-1
-542
-1
-1
-1
-1
-1
-1
28
-124
-1
-1
80
-202
-2
-1
-1
-32
6
11
331
-123
-1
-30
-1
6
-19
5
-125
-123
-1
-240
88
-55
-50
-1
-1
-1
-220
-1
-1
-1
-70
-1
108
-65
48
1
1
1
1
1
1
1
1
1
1
1
1
1
1
1
1
1
1
1
1
5
1
1
1
1
1
1
1
1
1
1
1
1
1
1
1
1
1
1
1
1
1
1
1
1
1
1
1
1
1
1
1
1
1
1
1
1
4
1
1
1
1
1
1
1
1
1
1
1
1
6
1
1
1
1
1
1
1
1
1
1
1
1
10
160
-38
-1
-1
-1
-1
-1
-1
-1
-1
-1
141
6
122
4
-128
238
51
34
1
1
1
1
1
1
1
1
1
1
4
1
1
1
4
1
1
1
1
1
1
1
1
1
1
2
4
1
1
1
1
577
59
-82
-1
-1
-1
-1
-1
-1
-1
139
29
84
1037
36
75
-788
-75
-1
-1
-776
141
1
7
131
1
1
-97
-226
-1
-1
44
321
1
7
374
124
53
28
1
1
1
1
1
1
1
1
1
1
1
1
1
409
1
248
-670
-1
-1
780
-195
-1
-1
-1
-1
-1
-1
-1
-1
-1
-9
-1
-1
-1
-1
57
1
1
1
1
3
1
1
1
4
596
-181
9
-256
79
-55
-1
30
-22
-136
-1
-1
-1
-1
-1
-1
-1
-1
-1
-1
-1
-1
-1
-1
-1
-1
-1
-1
-1
-1
-1
-1
-1
-1
-1
-1
-1
-1
-1
-1
-1
-1
-1
-1
-1
-1
-1
-1
-1
-1
-10
-1
-1
-1
-1
-1
-1
-1
-1
-1
-1
-1
-1
-1
-1
-1
-1
-1
-1
-1
-1
-1
-1
-1
-1
-1
-1
-1
-1
-1
-1
-1
-1
-1
-1
-1
-1
-1
-1
-3
-1
-3
-1
-1
-1
-1
-4
-1
-21
-1
-40
0
4987178 4987558 4924222 4924602 31 31 0
-8
5
174
-26
0
4987178 4988228 4925528 4926581 65 65 0
-360
-1
380
-13
-3
-240
7
0
4987166 4988568 4925179 4926585 120 120 0
-262
-447
-1
380
-14
-1
-241
7
0
4987166 4988564 4925131 4926533 130 130 0
-20
5
-286
-447
-1
379
-16
-1
-240
7
0
4987178 4988564 4925047 4926437 137 137 0
-8
5
-382
-449
-1
378
-15
-1
0
4987161 4988387 4924444 4925681 109 109 0
-6
-20
5
-158
7
5
-133
-1
-1
-1
-1
56
-83
-1
-1
-1
-1
-1
-1
-104
12
1
-403
0
4987178 4988047 4924075 4924957 88 88 0
-8
5
-12
-1
-42
266
-26
-199
7
5
-128
-1
-1
-1
-1
60
-84
-1
-1
-1
-1
-1
-1
0
4987197 4988852 4924923 4926581 131 131 0
-104
12
1
-403
-449
-1
378
-15
-1
-240
7
0
4987178 4989096 4924653 4926586 178 178 0
-8
5
-110
-1
-1
-1
-1
56
-83
-1
-1
-1
-1
-1
-1
-104
12
1
-403
-449
-1
378
-15
-1
-240
7
-48
0
4987234 4989959 4923849 4926585 260 260 0
-5
128
1
1
1
1
4
1
-117
-1
-40
266
-26
-199
7
5
-133
-1
-1
-1
-1
56
-83
-1
-1
-1
-1
-1
-1
-104
12
1
-403
-270
-179
-1
378
-15
-1
-240
7
0
4987178 4989431 4924318 4926585 232 232 0
-8
5
78
-26
-199
7
5
-128
-1
-1
-1
-1
61
-83
-1
-1
-1
-1
-1
-1
-104
12
1
-401
-451
-1
-350
28
-15
-1
-241
6
0
4987426 4987940 4923849 4924360 46 46 0
-5
123
1
1
1
1
1
1
-125
-1
-40
0
4987330 4988314 4923849 4924834 80 80 0
-5
123
1
1
1
1
1
1
-125
-1
-40
266
-26
-199
7
5
-133
-1
-1
-1
-1
0
4987178 4989564 4924174 4926574 203 203 0
234
-26
-199
7
5
-133
-1
-1
-1
-1
56
-89
-1
-1
-1
-1
-1
-1
-98
12
1
-403
-447
-1
-208
172
-14
-1
-241
7
0
4987810 5001592 4923849 4937625 401 401 0
-5
123
1
1
1
1
1
1
-123
-1
-42
266
-26
-199
7
5
-133
-1
-1
-1
-1
56
-82
-1
-1
-1
-1
-1
-1
-105
12
1
-96
-307
-447
-1
380
-15
-1
-241
6
-68
161
137
88
44
59
254
74
1
1
1
1
-3194
264
23
170
1
-16
27
177
50
780
70
823
-603
815
999
3
-52
-257
151
-32
291
-322
-1
-1
-1
-1
37
90
74
1
131
49
1
34
1
1
1
1
1
1
1
1
1
1
1
1
1
1
1
1
1
1
9
-104
-1
-1
-1
-1
-1
-1
-1
-1
-1
-1
-1
-1
-1
-1
-1
-1
-1
-1
-1
-1
-1
-1
-1
-1
-1
-1
132
133
54
0
5001587 5050682 4943204 4992297 519 519 0
22
70
-112
47
188
-580
-14
-1
12
178
-26
-31
-4
-36
-1
-1
-1
-1
-1
-1
-1
-1
-1
-1
-1
-1
-1
-1
-1
-1
277
130
46
-6
69
1
1
1
1
1
1
1
1
1
1
1
1
1
1
1
1
1
1
1
1
1
1
1
1
1
180
-349
-1
383
15
-4
-8
-1
-1
-8
-5
-1
-1
-7
-1
-7
-1
-1
31
429
256
-42
-1
-1
-830
-1
-1
-1
-1
-1
-347
1015
-786
372
310
194
675
-24
211
276
1
4706
-361
-59
52
-28
-1
14
1
4
-29
40
-5
8
144
31
50
168
1
237
146
-89
84
-121
-1
-1
-1
-1
-1
-342
309
-1014
190
1046
494
237
1
-112
944
-236
916
573
-48
-1
279
53
-467
1033
1
290
247
685
44
96
1
1
244
-13
-1
-1
-76
-1
-1
-1
-1
176
-33
-1
-1
-1
-1
211
820
-56
-1
136
402
-12
-1
-1
57
1
1
1
-33
174
55
53
-25
53
4
-108
1223
137
-683
319
123
-418
254
-84
-4
-1
69
-37
-1
72
-66
197
4
-237
-1
-1
-23
-1
-1
-1
-1
-1
-1
-1
-1
-1
374
-40
-1
696
513
254
-56
-1
-1
-1
-1
-1
-1
-1
-63
-1
-1
16
1
14
-80
21
52
19
-65
-1
-1
375
1
1
1
1
1
1
1
1
-1582
464
1
1
1
1
1
295
907
75
218
56
-294
191
-170
-1
-1
-1
-1
-1
-1
-1
-1
-1
-1
-1
-1
414
2
526
57
1
1
2
575
2
-227
171
1
469
-1677
-1
-1
-1
-4
166
376
500
411
6
-260
-512
1786
336
237
-1103
224
-89
-1
-1
-5
-1
-1
-1
-1
-1
-1
49
1
1
1
1
1
1
0
5050679 5051028 7796073 7795723 1 1 0
-203
0
5050677 5051003 3014439 3014114 4 4 0
-205
11
59
0
5050681 5051028 315712 315364 1 1 0
-201
0
5050681 5051028 12394189 12393841 1 1 0
-201
0
5050682 5051835 2821372 2822525 3 3 0
-200
844
0
5050682 5051003 530681 530359 1 1 0
-200
0
5050683 5051836 7970588 7971742 1 1 0
-199
0
5050683 5051837 9339049 9337894 1 1 0
-199
0
5050683 5051837 5033693 5032540 3 3 0
-199
844
86
0
5050683 5051840 15615027 15613870 3 3 0
-199
204
0
5050683 5051003 16396611 16396290 1 1 0
-199
0
5051557 5051838 315324 315043 1 1 0
0
5051616 5051835 12393693 12393474 1 1 0
0
5051645 5051837 7797100 7797292 0 0 0
0
5051648 5051835 7795712 7795525 1 1 0
0
5051657 5051835 3014116 3013938 0 0 0
0
5051657 5051835 16396292 16396114 0 0 0
0
5051657 5051836 530361 530182 0 0 0
0
5051836 5092245 4992290 5032541 568 568 0
-96
-1
-1
-1
-1
-1
-1
196
1
1
1
1
1
1
1
1
108
-279
-1
-1
-1
-1
-1
-1
-1
-1
-752
722
-1072
18
8
-70
103
10
-46
-1
-2
-3
14
148
55
1
109
202
-393
-1
301
13
21
32
-172
-1
70
133
64
-138
-1
-385
-4
-154
-1
-1
-1
-1
-1
-1
-1
198
237
1
1
1
1
1
240
1
1
1
197
37
1
1
1
1
1
1
1
1
1
1
-1949
751
1
1
1
1
1
1
-33
-1
-1
-1
-1
-1
-1
-1
-1
-1
-1
-1
-8
-1
-1
-1
-1
-1
-1
-1
-1
-1
-1
-1
905
240
107
-88
-3
509
2278
626
2424
465
1
1
1
1
-279
-444
386
1
1
1
1
1
1
1
1
1
1
1
1
1
1
1
1
1
1
1
1
1
1
1
1
1
1
1
1
1
1
1
1
1
1
1
1
1
1
1
1
1
1
1
1
1
1
1
1
1
1
1
1
1
1
1
1
1
1
1
1
1
1
1
1
1
1
1
1
1
1
1
1
1
1
1
1
1
1
1
1
1
1
-123
13
1
2
1
1
21
1
1
1
1
1
4
3
1
8
1
1
1
4
1
1
1
1
1
1
1
1
1
1
3
2
1
1
1
4
4
1
8
1
1
2
1
277
116
-551
131
1
615
1
5
1
1
1
13
1
1
1
356
1
1
3
520
77
1
88
93
35
44
-743
-1
-1
-1
-31
-1
81
1
1
100
-79
-1
196
271
22
27
-128
112
210
324
634
1
1
1
1
1
1
1
1
1
1
1
1
1
1
1
1
-402
-1
-1
-1
-1
-1
-1
-1
-1
-1
-1
-1
-1
-1
-236
-1
-1
-3
-1
-1
-3
-1
-1
2266
-827
-1
-848
113
2001
610
81
198
339
1914
-843
-1
-1
-1
380
460
671
144
950
-132
-1
-1
-1
-1
-1
-1
-1
-1
-1
-1
-1
-1
-1
1073
1
1
1
1
1
1
1
1
1
1
1
1
1
1
1
1
1
230
-9
862
1
0
5092238 5124339 5033694 5065812 326 326 0
787
-391
149
-206
-1
-1
-1
-330
58
411
-172
-291
-1
-1
-1
126
30
-117
-50
-1
-1
-1
-1
59
1
-39
-1
-1
-1
-1
-1
-1
-1
-1
-1
-1
-1
-1
-1
-1
-1
-1
-1
-1
-1
-1
-1
-1
-1
-1
-1
-1
-1
-1
-1
-1
-1
-1
-1
-1
-1
-1
-1
-1
-1
-1
-1
-1
-1
-1
48
1
1
1
1
1
-169
71
106
757
-459
-25
-1
-18
-182
-2
-1
363
246
1275
2014
-49
330
96
29
1
1
42
191
280
-123
693
496
5474
79
276
796
-1641
-1
-1
-1
-1
-1
-1
-1
-1
-4
178
261
1
1
1
674
-1789
191
-30
-1
-1
-1
-183
-1
-1
344
67
130
168
130
1136
1
1
29
1
278
1
1
1
12
1
1
1
2093
1
353
66
1335
73
169
-5
-28
-1
-1
184
139
1
1
1
13
155
35
669
485
0
5124337 5131204 5065846 5072710 81 81 0
-91
-1
-1
-1
123
-498
9
1
-13
-24
-1
-1
-1
-1
-1
-2
-1
313
371
1
165
31
5
353
-533
85
672
20
1490
399
773
1
134
0
5131379 5155055 5072863 5096477 319 319 0
-80
463
-96
-508
742
1
22
1
1
118
1
1
1
1
1
1
1
1
3
1
1
1140
1
1
1
1
1
-369
1718
168
113
1
1
1
591
46
521
192
500
1086
1
-174
-1
198
-363
-1
-186
-1
-1
-4
-122
665
28
1
1
1
1
1
1
1
1
1
-113
-174
-1
-1
-1
212
382
39
793
-413
-1
-652
116
1602
-499
-159
6
1
1
10
1
1
6
1
3
-67
-1
-9
-1
-1
-1
-2
-22
4
811
504
1
1
1
1
1
1
1
1
1
1
1
1
1
1
1
2
-1370
-1
-1
518
3122
1
1187
2
1
1
1
134
1
1
62
1
0
5155044 5216235 5100938 5161958 1050 1050 0
-8
201
1
1
1
1
1
34
9
1
1
1
1
1
1
1
1
6
1
1
1
41
-61
-1
-1
-1
-1
-1
-1
-1
-1
-1
-2
-1
-1
-6
-1
-1
-1
-1
-1
-1
-3
-1
-1
-1
-1
-4
-1
-1
-1
-1
-1
-1
-1
-1
-2
-1
-1
-1
-1
-1
-1
184
1
-102
-504
703
-661
-1
-1
-1
-1
-2
91
-141
-1
7
873
1
1
1
1
1
1
1
1
1
1
1
1
1
1
1
15
1
1
-29
-1
-1
763
220
357
1
1
-1621
-1
-1
-1
-1
-1
-10
-1
-1
-1
-1
-1
-1
-1
-1
-1
-1
-1
-1
-1
-1
-1
-1
-1
-1
-21
-1
-1
53
1
3
1
1
313
1
13
252
352
202
528
-1654
-1
-1
-1
-1
-1
-1
-1
-1
1186
1
1
1
1
-225
-1
-1
-1
-1
-1
-1
-1
-1
-1
-1
-1
-1
-241
-3
-1
-1
-1
76
1
1
1
1
1
1
1
1
1
1
1
1
1
1
1
1
1
1
1
1
3
1
1
1
1
1
1
1
1
1
1
1
1
1
1
1
1
1
1
2
1
-569
187
1
1
1
1
1
1
-194
-1
176
1
1
1
1
1
1
1
1
1
1
1
1
1
3
1
1
1
1
1
1
1
1
1
1
1
4
1
1
-94
179
1
1
1
1
1
-78
-1
-1
373
1
1
9
-12
294
447
1
1
1
62
3
1
1
1
1
2
1
2
1
1
1
1
1
116
1
1
5
6
3
1
2
6
1
1
1
1
1
1
1
3
1
1
1
1
1
1
1
1
1
1
1
1
1
1
3
1
1
26
89
1
1
1
1
1
1
1
1
1
1
241
-55
-752
-1
-5
-1
-1
-1
-1
-1
-1
-4
-1
-1
-1
-1
-1
-1
-1
-1
-1
-1
-529
-1
-1
-1
-1
-161
20
1
1
1
1
1
1
1
1
1
1
3
1
1
1
1
1
1
1
1
1
1
1
1
1
1
3
1
2
1
1
1
1
1
1
1
1
1
1
1
1
207
19
19
1
12
2
164
-86
411
1
1
1
1
1
1
1
1
1
1
1
1
1
1
3
1
2
-179
13
1
42
1928
144
79
73
1
1
1
1
1
1
1
1
1
1
1
1
1
1
1
1
1
1
1
1
1
1
1
1
1
1
-321
-1
-1
287
-210
-393
-1
-1
-1
-1
-1
-1
-1
-1
-1
-1
-1
-1
-23
-40
-1
33
1
180
602
161
426
-205
-1
33
2063
169
795
423
226
1301
5201
-1501
-1
585
-58
-1
1398
5595
1
1
15
1
33
219
391
1108
-499
-14
-1
-3
-1
-1
-1
-1
-2
-1
-1
-4
420
1
-202
-1
-1
3
506
529
-816
-212
209
1
-499
-578
-1
-1
-1010
-1
-1
-1
82
1227
938
834
-36
322
373
1
-1020
-586
-1
-1
1463
5
196
155
1
5
-404
-1
198
-193
169
-953
-1
20
380
368
623
366
1
1
37
-133
142
3
55
195
0
5216427 5218218 5161958 5163786 137 137 0
-187
-12
-1
-17
-18
24
12
114
40
-36
3
-5
-11
-1
22
-21
10
-23
-1
-1
-1
-1
-1
-1
-1
-1
-1
-1
-1
-1
-1
-1
-1
-1
-1
-1
-1
-1
-1
-1
-1
-1
-1
-1
-1
-1
-1
-1
-1
-1
-1
-1
-1
-1
-237
-3
-3
-1
12
1
169
-430
-1
-1
108
-49
134
38
1
1
1
1
1
0
5216682 5216939 5163469 5163725 17 17 0
38
-50
133
0
5216680 5218454 5166814 5168588 123 123 0
80
-11
18
-121
-1
-13
-68
-1
54
-32
90
43
297
1
-18
-1
-27
170
83
34
146
49
13
67
-20
-1
-1
126
11
-160
-1
-1
0
5216680 5218454 5166210 5167982 134 134 0
114
19
-152
154
248
-11
18
-121
-1
-13
-68
-1
54
-32
90
42
298
1
-18
-1
-27
170
83
34
0
5216684 5218454 5167125 5168890 114 114 0
57
-29
90
42
298
1
-18
-1
-26
171
83
34
146
49
13
67
-20
-1
-1
129
8
-167
-1
-1
126
-48
97
0
5216682 5217242 5163163 5163725 30 30 0
-234
-1
-1
108
-49
132
0
5216680 5218305 5168026 5169656 124 124 0
87
49
13
67
-20
-1
-1
127
10
-162
-1
-1
133
-46
97
65
150
-117
-1
-91
-1
8
-47
-17
-1
-6
-110
-1
-1
171
18
0
5216682 5217612 5162861 5163786 61 61 0
106
-426
-1
-1
113
-49
134
38
1
1
1
1
1
0
5216684 5217193 5178233 5178744 59 59 0
44
-49
-1
37
-98
-1
-1
204
0
5216680 5218454 5167422 5169193 111 111 0
216
1
-18
-1
-27
170
83
34
146
49
13
67
-20
-1
-1
127
10
-167
-1
-1
129
-45
97
65
150
-115
-1
0
5216680 5218454 5167726 5169504 116 116 0
127
83
34
145
50
13
67
-15
-1
-1
133
9
-167
-1
-1
127
-47
97
65
147
-120
-1
-91
-1
8
-48
-16
-1
-6
-110
-1
-1
0
5216682 5217915 5162556 5163786 70 70 0
-229
-1
-1
-1
12
1
169
-430
-1
-1
108
-50
133
37
1
1
1
1
1
0
5216886 5218454 5166111 5167681 123 123 0
8
-13
-1
-1
188
22
-154
152
248
-11
18
-121
-1
-13
-68
-1
56
-30
90
42
298
1
-18
-1
0
5216983 5217276 5162215 5162507 15 15 0
13
114
40
-36
3
-5
-11
-1
22
-24
7
0
5216970 5217506 5178216 5178754 75 75 0
60
-50
-1
37
-98
-1
-1
204
0
5217240 5223455 5162508 5168737 132 132 0
-277
-1
-1
-1
12
1
168
-431
-1
-1
108
-50
133
-417
-1
-1
611
-26
-1
-1
-1
-2
-1
-159
-1
-1
-1
-1
-1
176
-76
-1
63
368
163
66
1
-182
-1
117
-11
-1
-1
191
19
-154
152
247
-12
18
-121
-1
-13
-69
-1
56
-29
91
42
297
1
-18
-1
-26
171
83
34
146
49
13
67
-20
-1
-1
129
8
-167
-1
-1
127
0
5217247 5217809 5178193 5178754 75 75 0
15
7
1
61
-52
-1
37
-98
-1
-1
204
0
5217550 5218112 5178193 5178754 74 74 0
15
7
1
63
-50
-1
37
-98
-1
-1
204
0
5217853 5218419 5178193 5178758 80 80 0
15
7
1
63
-50
-1
37
-98
-1
-1
204
0
5218156 5218515 5178193 5178558 48 48 0
15
7
1
63
-50
-1
37
-96
-1
-1
-32
-1
-1
-1
-1
-1
0
5218197 5218454 5162217 5162473 28 28 0
11
114
40
-36
3
-5
-11
-1
21
0
5220828 5221580 5168837 5169597 42 42 0
61
150
-113
-3
-93
-1
8
-47
-17
-1
-6
-110
-1
-1
0
5220828 5221944 5168532 5169656 83 83 0
-25
-1
-1
133
-46
97
65
150
-117
-1
-91
-1
8
-47
-17
-1
-6
-110
-1
-1
171
18
0
5220840 5222853 5167638 5169656 127 127 0
-17
-1
-27
170
83
34
147
50
12
66
-15
-1
-1
133
9
-162
-1
-1
133
-46
97
65
147
-120
-1
-91
-1
8
-47
-17
-1
-6
-110
-1
-1
171
18
0
5220828 5223156 5167326 5169656 132 132 0
15
298
1
-18
-1
-26
171
83
34
146
51
12
66
-15
-1
-1
133
9
-162
-1
-1
134
-46
96
65
147
-120
-1
92
-7
-1
-47
-17
-1
-6
-110
-1
-1
171
18
0
5220828 5227948 5167019 5174160 309 309 0
-23
-1
-12
-70
-1
55
-30
91
41
298
1
-18
-1
-26
171
83
34
146
51
12
66
-15
-1
-1
134
8
-167
-1
-1
129
-46
96
65
147
-120
-1
-91
-1
8
-47
-17
-1
-6
-110
-1
-1
172
17
204
70
-39
-1
-1
-1
-1
-1
-1
195
-15
-1
-56
89
338
-6
-233
-5
-31
83
305
111
38
-183
-1
-1
111
-105
-49
73
-56
46
22
31
40
-24
-1
-1
151
1
1
1
1
1
1
145
341
306
-21
-1
-1
-1
-1
-1
-1
355
-126
-1
-419
-1
-1
-1
-1
-1
-1
-1
-1
0
5220828 5221145 5178435 5178754 46 46 0
-25
-1
-1
151
1
1
-8
-9
-1
36
0
5220828 5223459 5166717 5169352 147 147 0
176
-12
18
-121
-1
-13
-68
-1
56
-30
91
41
298
1
-18
-1
-27
170
83
34
146
49
13
67
-20
-1
-1
129
8
-162
-1
-1
133
-46
97
65
150
-117
-1
-91
-1
8
-47
-17
-3
-4
0
5220886 5221438 5178193 5178744 69 69 0
15
7
1
64
-49
-1
37
-94
-3
-1
153
1
1
-8
-9
-1
36
0
5221230 5221521 5162217 5162507 40 40 0
11
114
40
-36
3
-5
-11
-1
21
-22
10
0
5221189 5221741 5178193 5178744 72 72 0
15
7
1
63
-50
-1
37
-98
-1
-1
151
1
1
-8
-9
-1
36
0
5221492 5222044 5178193 5178744 63 63 0
15
7
1
63
-50
-1
37
-103
-1
-1
146
1
1
-8
-9
-1
36
0
5221531 5223002 5162215 5163725 141 141 0
13
114
40
-36
3
-5
-11
-1
-23
-1
-1
-1
-1
-1
-1
-1
-1
-1
-2
-3
-1
-1
-3
-1
-1
-4
-1
-3
-3
-1
-1
-4
-1
-1
-1
-1
-1
-1
-1
-1
-1
-1
-1
-2
-277
-1
-1
-1
12
1
168
-426
-1
-1
113
-50
133
0
5221795 5222357 5178193 5178754 66 66 0
15
7
1
64
-49
-1
37
-103
-1
-1
-155
13
32
0
5222124 5222650 5178216 5178744 68 68 0
60
-52
-1
35
-98
-1
-1
-160
13
32
0
5222401 5222963 5178193 5178754 72 72 0
15
7
1
63
-52
-1
35
-98
-1
-1
204
0
5222704 5223266 5178193 5178754 74 74 0
15
7
1
63
-50
-1
37
-98
-1
-1
204
0
5223007 5223399 5178193 5178585 33 33 0
15
7
1
63
-50
-1
37
-98
-1
-1
0
5223046 5223339 5162215 5162507 31 31 0
13
114
40
-36
3
-5
-11
-1
21
-22
10
0
5224321 5226013 5174736 5176434 101 101 0
-41
-247
248
11
-16
-50
-1
-1
-1
-86
387
-181
-1
-1
-1
-1
-1
-1
-2
-62
-1
262
1
1
1
1
1
1
1
1
-28
3
0
5224321 5226661 5174088 5176434 127 127 0
-689
-247
248
11
-16
-50
-1
-1
-1
-86
387
-181
-1
-1
-1
-1
-1
-1
-2
-66
-1
258
1
1
1
1
1
1
1
1
0
5224321 5226985 5173764 5176434 137 137 0
-1013
-247
248
11
-16
-50
-1
-1
-1
-86
387
-181
-1
-1
-1
-1
-1
-1
-2
-66
-1
258
1
1
1
1
1
1
1
1
0
5224323 5227840 5171823 5175340 117 117 0
-30
-45
73
-56
46
22
31
40
-24
-1
-1
151
1
1
1
1
1
1
145
341
-312
-1
-6
-1
-1
-1
365
-126
-1
-1143
-247
248
11
-16
0
5224323 5227309 5173441 5176434 150 150 0
67
-126
-1
-1138
-252
248
11
-16
-50
-1
-1
-1
-86
387
-181
-1
-1
-1
-1
-1
-1
-2
-66
-1
258
1
1
1
1
1
1
1
1
0
5224323 5227848 5172465 5176000 125 125 0
16
342
307
-20
-1
-1
-1
-1
-1
-1
355
-126
-1
-1143
-247
248
11
-16
-46
-1
-1
-1
-86
391
0
5224323 5227633 5173111 5176434 158 158 0
16
-11
-1
-1
-1
-1
-1
-1
365
-126
-1
-1143
-247
248
11
-16
-50
-1
-1
-1
-82
391
-173
-1
-1
-1
-1
-1
-1
-1
-75
-1
258
1
1
1
1
1
1
1
1
0
5224321 5230274 5172786 5178754 195 195 0
36
306
-11
-1
-1
-1
-1
-1
-1
365
-126
-1
-1138
-251
249
11
-16
-46
-1
-1
-1
-86
391
-173
-1
-1
-1
-1
-1
-1
-1
-75
-1
484
-187
-1
8
355
1
121
-153
-4
44
99
112
455
119
1
1
66
-49
-1
37
-103
-1
-1
199
0
5229712 5230856 5166775 5167921 104 104 0
118
-12
18
-121
-1
-13
-68
-1
56
-30
91
41
298
1
-18
-1
-27
130
-13
28
0
5229712 5230870 5166171 5167330 106 106 0
153
19
-154
152
248
-11
18
-121
-1
-13
-69
-1
55
-18
-1
-1
-7
5
6
1
84
0
5229712 5230870 5167080 5168233 95 95 0
-41
-1
59
-29
92
42
297
1
-18
-1
-27
170
83
34
-146
8
1
42
12
0
5229712 5230313 5163122 5163725 49 49 0
-270
-1
-1
113
-50
133
0
5229712 5230683 5162820 5163786 76 76 0
147
-431
-1
-1
108
-49
134
38
1
1
1
1
1
0
5229712 5230880 5167987 5169152 102 102 0
126
49
14
66
-15
-1
-1
133
9
-167
-1
-1
129
-45
97
65
149
0
5229712 5230856 5168289 5169438 103 103 0
99
9
-162
-1
-1
133
-46
97
65
147
-120
-1
-91
-1
8
-47
-16
-8
-1
0
5229738 5230467 5168920 5169656 64 64 0
127
-117
-1
92
-7
-1
-47
-17
-1
-6
-110
-1
-1
171
16
0
5229712 5230880 5162515 5163687 112 112 0
-270
-1
-1
-1
14
2
166
-425
-1
-1
113
-54
0
5229738 5230856 5167713 5168828 95 95 0
140
83
34
146
49
13
67
-20
-1
-1
129
8
-162
-1
-1
133
27
-13
-7
0
5229738 5230880 5167409 5168546 102 102 0
229
1
-18
-1
-26
171
83
34
145
52
11
67
-15
-1
-1
133
9
0
5229712 5230870 5166472 5167632 105 105 0
-24
151
248
-11
18
-121
-1
-12
-69
-1
56
-30
91
41
169
-13
0
5229738 5230705 5168619 5169593 64 64 0
73
-46
97
65
147
-120
-1
-91
-1
8
-47
14
-8
-1
-1
-1
-110
-1
-1
0
5229957 5230870 5166111 5167023 87 87 0
8
-13
-1
-1
188
22
-154
152
-246
-1
17
1
18
0
5230008 5230880 5162508 5163381 71 71 0
-277
-7
175
0
5230015 5230581 5178193 5178758 80 80 0
15
7
1
63
-50
-1
37
-98
-1
-1
204
0
5230056 5230347 5162217 5162507 28 28 0
11
114
40
-36
3
-5
-11
-1
21
-22
10
0
5230357 5230650 5162215 5162507 32 32 0
13
114
40
-36
3
-5
-11
-1
22
-21
10
0
5230318 5232080 5178193 5179905 100 100 0
15
7
1
63
-50
-1
37
-98
-1
-1
208
142
1
1
1
1
1
1
1
1
1
1
1
1
1
1
1
1
1
1
1
1
1
1
1
1
1
1
1
1
1
1
1
1
1
1
1
1
1
1
1
1
1
1
1
1
1
1
662
232
59
-101
0
5232045 5257848 5179906 5205766 235 235 0
-487
-1
308
1108
-5
-10
-3
-1
-1
-1658
842
502
-1265
-1
-172
-1
447
358
1
99
233
-21
-76
3
-39
-1
-1
-1
-1
-1
-1
-1
-1
-1
-1
-1
-1
-1
-1
-143
-1
-1
197
-336
627
-893
-1
1261
1
1
1
1
1
1
1
1
1
31
92
1
1
-7
124
341
289
75
38
216
168
-146
-376
-1
-1
-1
-1
-218
-212
-1
-1
-1
311
-78
-87
62
-548
-376
-1
-1000
-1
770
725
456
1
-86
-1
-1
-1
-1
-1
-1
-1
-1
-1
-1
-1
-1
-1
-2
-1
-1
-1
-1
-1
-568
1228
1186
185
753
116
417
661
-46
556
-58
-1
-1
-1
-1
-1
-1
-1
-1
-1
-1
-85
-1
478
140
-83
-18
-4
-4
-1
-1
-12
42
-22
37
-37
-5
-1
72
19
-12
7
119
-73
-1
-140
-1
-1
-49
-1
-207
-1
-9
-41
-26
-1
-41
11
84
-38
27
10
23
-158
0
5257847 5259752 17893001 17894906 5 5 0
0
5257844 5258265 17897588 17898009 4 4 0
0
5260553 5260754 17895883 17896084 0 0 0
0
5261237 5261804 17896081 17896649 3 3 0
-560
0
5261732 5262971 17896793 17898017 34 34 0
62
1
1
1
1
1
14
-204
193
1
1
1
1
1
1
14
141
0
5261732 5262317 17896691 17897262 26 26 0
62
1
1
1
1
1
14
-306
91
1
1
1
1
1
1
14
0
5261237 5262324 17896081 17897166 20 20 0
-559
-1
-1
-1
-1
-1
414
1
1
1
1
1
1
103
0
5262547 5262964 17893003 17893420 3 3 0
0
5262964 5306766 5205763 5249464 653 653 0
80
22
1
100
140
-50
153
91
57
28
7
99
-15
56
1
1
1
1
1
1
1
1
1
1
1
1
1
1
1
1
1
1
1
1
1
1
1
1
1
1
1
1
1
1
1
1
1
1
1
1
1
1
1
1
1
1
1
1
1
1
1
1
1
1
1
1
1
1
1
1
1
1
1
1
1
1
1
1
1
1
1
1
1
1
1
1
1
1
1
1
1
1
1
-374
-1
-1
-1
-1
438
-230
-1
-1230
-1
-1
-1
1771
-1739
160
409
1
1
1
1
1
1
1
1
1
1
1
335
1
-997
202
1
-2161
354
343
-417
560
84
61
1895
657
95
90
68
196
10
74
1690
1
-352
-130
-1
-1
-1
-1
-1
-1
-1
-1
-43
-1
-1
-1
-1
-1
-1
-1
-1
-142
69
1
1
1
1
1
1
1
1
1
1
-401
-1
-1
-1
-1
-1
-1
-1
-1
-331
-8
-1
-1
-1
-1
56
-178
-1
682
1
-1091
732
2
1
2
1289
1
1
1
1
1
1
1
1435
-33
-926
-1
1191
1
105
345
1
1
1
1
57
-73
-1
-1
696
-687
-1
-1
-1
-1
-1
-1
-1
-1
-1
-1
64
71
16
-917
-1
-546
-1
-1
-1
-1
-1
-1
-1
-1
-1
-1
240
1
1
1
1
1
1
1
1
1
1
1
1
1
1
1
1
1
1
1
105
-987
-1
-1
-1
-1
408
-355
-1
-1
-1
-1
-1
-1
528
-476
35
1
2
1
1
1
1
1
1
1
1
-1325
-1
148
2043
336
-232
41
342
3
1
1
1
88
-46
296
14
63
29
17
-80
-1
32
1
1
1
1
1
1
1
1
1
1
1
1
1
1
1
1
1
1
1
1
1
1
1
1
1
1
1
1
1
1
517
1
200
-226
-1
-1
-1
-1
-1
-1
-1
-1
-1
-1
-1
-1
-1
-1
-1
-1
-1
-3
-1
-1
-1
318
-58
-1
7
458
1
168
-203
-1
94
93
46
-44
-1
-279
4
-68
-1
-1
-1
-1
-1
-1
-1
-1
-1
-1
-1
-1
-1
-1
-1
-1
-1
-1
-1
-1
-1
-1
-1
-1
-1
-1
-1
1862
460
50
1
1
0
5293296 5293394 8639387 8639488 6 6 0
-82
-4
-12
0
5293298 5293377 8442877 8442956 1 1 0
0
5293299 5293394 8639828 8639732 3 3 0
-79
0
5293304 5293385 8635099 8635181 1 1 0
-78
0
5293305 5293394 8502642 8502555 4 4 0
75
1
0
5293305 5293377 8502780 8502852 0 0 0
0
5293305 5293379 8443262 8443188 0 0 0
0
5293305 5293379 8575842 8575916 0 0 0
0
5293297 5293379 5236420 5236338 2 2 0
0
5293640 5293719 8443188 8443267 0 0 0
0
5293640 5293736 5236098 5236002 5 5 0
84
-3
0
5293640 5293719 8575916 8575837 0 0 0
0
5293640 5293714 8635174 8635100 0 0 0
0
5293641 5293718 8502569 8502646 0 0 0
0
5293622 5293722 8639490 8639388 7 7 0
-7
-15
0
5293623 5293720 8639731 8639828 6 6 0
15
-5
0
5293603 5293719 8502890 8502775 10 10 0
-11
-1
5
3
13
0
5293622 5293721 8442978 8442877 6 6 0
-19
-1
0
5306955 5307620 5249601 5250253 29 29 0
-89
92
37
28
5
2
99
19
10
21
79
7
23
-17
-18
6
-4
16
40
19
5
0
5307456 5308926 5250253 5251733 23 23 0
-60
-1
172
-256
42
-137
-58
-1
-1
-1
-1
-1
-1
205
-6
-1
0
5309029 5377802 5251733 5320553 798 798 0
601
-524
-1
-1
-1
-1
-24
-1
-1
-1
-1
-1
-92
-1
-1
-1
-1
399
-111
-1
-1
-1
-1
-1
-1
-1
-1
-1
-1
520
-55
1221
-19
-1
-1
-1
-1
-1
-1
-1
-1
765
1
1
1
1
1
1
1
1
1
1
-318
249
7
68
-226
-1
-1
-1
186
202
-502
-1
-1
-1
-1
-1
-1
-1
-1
-1
-1
-1
-1
-1
-1
-1
-1
-1
-1
-1
-1
16
87
992
1
412
1037
689
377
1089
743
171
174
120
560
1
1357
88
-281
-1
-1
-1
-1
124
441
80
-26
-1
35
-104
-1
-1
-1
-1
-1
-1
87
-71
-108
546
-73
4294
8
1
1
1
2485
677
1
1
1
1
1
1
1
1
1
1
1
326
33
2521
1
1
1
1
1
1
1
1
1
1
1
1
1
1
-201
-1
-33
-139
-1
720
868
1
-945
-57
473
1
8
1
1
1
1
432
2272
233
916
-632
509
952
1
-175
-33
-1466
338
718
-18
-1
15
244
1
1
551
-411
-1
198
1
833
1
7
1
1
1
-120
-3
-1
9
-190
-1
-1
-1
-1
-50
-1
-1
-1
-1
-1
56
104
1
525
242
11
1
-223
12
68
1
1
1
-338
1182
1
1
1
1
3
1
-42
-1
-1
-1
-1
-1
-1
-1
-1
-1
-1
-91
-1
-1
-1
-1
-1
-1
-1
-1
-1
-1
-1
1203
-258
78
1
1
1
1
1
1
-388
-1
-1
-221
-1
-1
-1
-3
-1
1091
-139
-1
-1
-1
-1
-1
11
238
39
1
-63
-1
-1
-1
-1
-1
-1
-1
-1
-1
-1
-1
-1
-1
-1
-1
-1
-1
-1
-1
-1
-1
-1
-1
-1
-1
-1
-1
-1
-1
-1
-1
-1
-1
250
1249
4
592
973
84
80
2
5
1067
1664
872
306
3
1
1
1
-45
-59
-2
-1
-1
246
31
625
38
1232
721
11
-6
-3
-12
723
-240
-1
-1
214
13
106
473
-155
30
134
16
158
-49
-1
294
2044
-4
529
-295
-1
-128
85
37
-48
-1
-1
-41
-9
89
-36
-1
-1
-1
-1
-1
-123
-1
-1
-110
330
-458
-1
-1
-1
-1
-1
-1
-1
-1
346
1
-5
14
-510
-18
-1
-122
-1
-42
-1
-1
-202
-1
975
-239
-1
-1
255
158
430
1
41
1
1
-64
440
-5
0
5377609 5384682 5320553 5327615 167 167 0
-293
-1
28
-683
-1
59
235
490
3
334
1
-143
69
-6
-5
234
1066
-240
139
1
205
1
1
1
1
-85
20
1
1
16
1
5
1
4
-4
-20
-8
-2
-3
128
63
207
-118
-1
-18
45
256
4
-9
-1
-1
-1
-1
-1
-1
431
-43
-1
149
122
810
-36
39
6
28
-14
28
-76
9
0
5384871 5388069 5327610 5330807 84 84 0
-38
-1
-1
16
395
-312
-1
-1
-1
-1
-1
201
64
126
226
1
-128
13
17
1
170
-66
-1
-1
-1
-1
-1
101
74
-189
-1
113
40
16
46
10
-13
-1
-1
-1
-1
-1
-441
-1
-81
32
1
1
1
1
1
1
1
1
1
0
5388066 5420956 5330884 5363696 435 435 0
-85
-1
-1
-1
-1
-1
-1
-1
-1
-1
-1
-1
-1
-1
-1
-1
70
119
1
-835
-177
-1
-1
-1
-1
-1
-1
-1
-1
-1
-1
-1
-1
-1
-3
-1
-1
-1
-1
-1
-708
-1
-1
-1
-244
62
1
1
1
1
1
1
1
1
1
1
1
1
1
1
1
1
1
1
1
1
1
1
1
1
1
1
1
1
1
1
1
1
1
1
1
1
1
1
123
12
1
1
1
455
1
-131
-1
-1
-1
-1
-1
-1
-1
-4
-1
-1
-1
-1
-1
229
36
1
1
1
1
1
1
1
1
1
1
1
1
1
1
897
1675
-125
-1
-1
-1
635
372
-21
-159
-1
-1
-1
-1
763
47
1
3
1
1
1
1
1
1
1
1
1
1
1
1
1
1
1
1
1
1
1
1
1
1
1
1
1
1
1
1
6
1
1
3
1
1
1
4
1
1
1
1
1
1
1
1
1
1
1
1
2
1
1
2
1
1
1
1
1
1
1
1
1
1
547
-1441
-1
328
-9
-1
1176
-1380
29
1
1
1
1
1
1
1
1
-1823
-1112
7421
-1414
-1
-1
-1
-1
65
520
2127
1
1
1
1
1
1
1
659
-400
1669
1
1
1
1
1
-1817
-150
-206
-1
156
-22
-1
-1
-1
-181
-1
-17
-16
9
13
1
0
5420012 5420635 5364557 5365172 55 55 0
7
95
-162
22
1
1
1
78
119
16
2
1
-18
-1
73
-7
0
5420012 5437586 5364194 5381801 291 291 0
7
-108
-43
567
138
1
3
-784
-57
-1
-1
-7
-2
-1
-13
-1
-1
879
-1105
-226
-1269
-1
-1
-1
-1
-485
-1
-1
-1
-1
-1
-1
-1
-1
613
468
1
1
1
1
1
1
1
1
1
1492
1
1
1
1
1
1
1
1
-665
47
1
1
2
-112
-567
-1
1631
272
-152
-1
-1
-1
-1
-1
-1
-1
-1
-478
-1
-1
-1
-675
-58
609
848
1
-1187
-1
-1
-1
-1
-1
-1
-1
-1
-1
-3
-1
-1
-1
-6
-1
-1
-1
-1
-2
-1
0
5420012 5420956 5363833 5364781 44 44 0
7
-108
33
-117
103
-103
-1
-49
108
-22
-1
-1
-1
-197
-16
9
13
1
0
5420012 5420993 5363470 5364458 58 58 0
7
-108
-150
-206
-1
39
-139
-1
-1
-1
78
-103
-1
-17
-16
-9
3
11
1
-73
7
0
5420012 5420956 5363108 5364058 45 45 0
7
-108
-355
-1
-178
-1
-1
-1
-181
-1
-17
24
13
1
0
5437580 5437772 11061457 11061264 1 1 0
-94
0
5437583 5437772 4008721 4008910 2 2 0
-91
14
0
5437584 5437673 7946362 7946273 0 0 0
0
5437584 5437673 19962083 19961994 0 0 0
0
5437580 5437673 2947806 2947900 1 1 0
-5
0
5437576 5437772 8745911 8746106 4 4 0
8
65
-25
0
5437584 5437673 20061574 20061485 0 0 0
0
5437683 5437772 7945092 7945003 0 0 0
0
5437683 5437772 20059539 20059450 0 0 0
0
5437683 5437772 2949845 2949934 0 0 0
0
5437683 5437774 19961021 19960930 0 0 0
0
5437771 5622439 5381799 5566535 3124 3124 0
173
1
1
1
1
1
1
1
1
1
-542
-1
-1
-1
-1
-1
-1
-1
-1
-1
-1
-1
-1
-1
-1
-1
-1
-1
-1
-1
-1
-1
-1
-1
-1
-1
-1
-1
-384
-1
-746
-1
-12
273
437
527
-240
805
1
1
1
1
1
1
1
1
-2280
-1
-5
-1
-7
-1
-9
-13
-2
-13
-205
-4
-1
-1
-1
-1
222
1
1
1
1
1
1
1
1
1
1
1
-88
-1
-1
-1
-1
-1
-1
-1
-1
46
236
7
1
8
1
1
1
1
1
1
3
1
1
1
1
2
-552
-1
-1
15
21
-768
-1
23
1
174
39
1
351
811
-6
-405
-1
-1
-1
-1
-1
-1
-1
-1
-1
-1
-1
-1
-6
-1
-1
-1
-1
-1
-1
-1
-5
-2
296
131
-63
-1
-1
269
1
1
1
1
1
1
1
1
1
1
1
3632
24
1
1
55
902
-181
-74
-1
-1
-1
-1
-1
-1
-1
-1
-1
-1
-1
-1
-1
-1
-1
-1
-1
-1
-1
-1
-1
-1
-1
-1
-1
-1
-1
-1
-1
-1
-1
-1
-1
-1
-1
-1
-1
-1
-1
984
1
-20
-1
-1
-1
-1
-1
-197
-18
38
-94
-1
-1
-1
-1
-1
20
1
1
1091
659
1
1
366
1
1
1
1
1
1
1
1
1
1
-395
310
-861
-1
-1
-1
-1
-1
-1
-1
-1
-1
-1
-1
280
1
-144
-1
-1
-1
-1
-1
-1
-1
-1
-1
-1
-1
-161
-1
225
-20
42
-819
-311
312
-819
-1358
-1
41
26
-47
-1
413
172
408
1
1
1
1
1
1
1
1
1
1
1
1
1
95
208
348
-73
-1
982
-357
-1
-1
-129
-1
-1
-1
-1
-1
-1
-2
-2
-1
-3
-1
-1
-292
-874
-1
-1
-1
-1
-1
-321
66
148
-439
8
1
47
348
1
1
1
1
1
1
233
1
1
1
6
-247
-966
53
456
1
1
1
1
1
1
1
1
1
8
1
1
1
2
1
1
1
1
-492
-1
-1
-1
-1
-1
-1
-1
-1
-1
-1
-1
-1
-1
-1
-1
248
-1052
-1
31
-333
-1
-1
-1
-2
-1
475
59
1
-828
-305
-1
-1
15
-86
-1
15
-139
-3
261
1
1
5
6
-290
-1
88
-2257
-1
-1
-1
-208
-5
-1
-1
-1
-2
-1
-3
-102
-1
-1
-1
-1
-1
-1
-1
-1
-1
-1
-1
-1
-1
-1
-1
319
-266
-1
-1
-221
312
1
1
1
1
1
1
1
1
856
1
1
1
1
1
1
1
1
1
1
1
1
1
599
-581
-997
-1
-1
-1
-1
-1
-1
-1
-1
-1
-1
-1
-1061
-138
574
538
-109
506
1246
174
941
1
1
1
4
1
1
1
1
1
1
1
1
2
1566
-1012
-357
-29
300
1031
316
101
631
-4
123
-276
-1
-1
76
56
1
1
1
1
491
-22
-1
-1
511
-112
-1
215
23
1
1
1
2
2
193
52
73
1
30
96
481
-485
-1
-4
-1
-1
-1
43
5
3
1
1
1
-163
558
-96
157
-281
47
164
321
204
111
21
86
1
172
128
174
20
1
-10
-9
-1
-1
-1
-1
-1
-1
-2
23
37
-460
-1
-188
-1
-1
-1
-1
-1
-268
-1
-1
-1
-1
-1
-1
-1
-1
-1
-1
-1
-1
-1
-1
34
348
4
72
474
110
1
1
1
1
1
1
1
1
1
5
1
140
-84
-153
-362
222
56
480
744
-423
-1
-1
-1
-1
-1
-1
-1
-1
-451
-699
-1
-1
-197
-507
-3
-1
-1
-1
-1
-3
-1
-1
-1
-37
8
1
1
1
1
1
1
25
2
4
1
1
1
1
1
2
-14
-1
-1
-1
-384
-1
-1
-1
-1
-1
-1
-1
-1
-1
-1
-1
-1
-1
-1
-1
-1
-53
547
1
127
1
1
106
11
1
1
1
1
1
336
-1195
-1
105
1
1
1
1
1
1
-172
-1
-1
-1
-1
-1
-1
-1
-10
44
115
-331
-12
-1
-1
-1
-1
-1
-1
-1
-1
-1
324
1320
181
284
58
3178
1
1
1
1
5
-113
-1
-1
-1
-1
-1
-1
-1
-1
-1
-1
-1
112
424
1
-739
-1
-1
-1
-1
-2
3
1028
-2355
-1175
-1
-617
165
1
220
-667
-1
-1
-1
-1
-1
-1
48
-32
354
1
1
3
2080
-485
183
845
32
452
359
-736
-1
-1
-1
-1
151
256
111
46
273
-178
-1
-290
-1
-1
-1
-1
-1
190
-157
555
-3
-3
-1
3
-773
-1
220
2
1
1
4
3
1
1
4
2
1
75
852
1
1
1
1
1
1
1
1
1
1
-236
-1
-1
-476
-1
-1
-1
-1
-1
211
1
1
19
1193
1
1
1
3
1
92
508
-414
-1
-1
-1118
-1
319
269
-423
-1
-1
-1
-1
-1
-1
-3
-2564
144
-203
-1
-1
29
124
1
1
-152
-1
39
-122
-1
-1
-1
-204
-1
-1
-1154
323
182
412
-772
1303
27
1079
186
1252
1
1
1
1
1
747
554
-293
217
86
-1742
241
-28
-214
-52
-1
-1
-1
-1
-1
-1
-3
-1
-1
-1
-1
-1
-1
-6
-1
-1
-1
-1
-1
-1
-1
-1
157
138
-195
-1
408
-281
-1
-1
-1
-1
-1
-1
-1
-1
-1
-1
-1
-1
-1
-1
-1
-1
-1
-1
-1
-639
-2
-1
48
342
1
1282
1
1
1
1
1
137
-1215
-1
-1
85
556
-76
587
96
63
-128
134
1
1
353
-66
-60
-1
-1
-1
-1
-1
-1
-1
-1
-1
-1
-1
-1
-1
-1
-1
-1
-1
-1
-1
-1
-1
-1
1050
-95
-1
-1
256
1
24
1
1
1
1
1
1
615
-195
-1
-833
-1
-1
-94
-1
-1
-1
-1
-1
-1
-1
-1
-1
-1
-1
-1
-1
-1
-1
-1
-1
187
1
1
1
405
1
1
112
1
1
1
1
1
1
-46
-1
-1
-1
465
1
1
1
1
1
1
1
1
1
1
1
1
1
562
129
1
1
1
1
1
1
1
1
1
1
1
1
1
1
1
1
-21
67
-351
-1
-1
-1
-1
-1
-1
88
131
1
1
-1810
-1
-166
253
170
1
1
1
1
1
1
1
1
1
1
1
1
1
1
1
1
1
2
1
2
1
1
1
1
1
392
2735
-1494
-1
8812
1
1
1
1
1
-387
-12
-11
-1
-726
-894
-1
-1035
386
-127
-1
-1
-110
29
46
-33
-1
-1
-1
-1
-1
-1
-1
-1
-1
-1
-1
-1
-1
-1
-1
-1
-1
-1
-1
-1
-1
-1
-1
762
1
1
1
1
1
1
1
1
1
1
1
1
1
1
1
1
1
1
1
1
1
1
1
1
1
1
1
1
1
1
1
1
1
1
1
1
1
1
1
53
-234
285
1
377
-726
-1
763
59
5
16
14
-703
-409
373
382
-164
682
746
73
39
1
13
1
1
1
1
109
68
-31
250
17
1
1
3
1
1
1
1
1
1
1
1
1
1
1
1
1
8
1
4
1
8
1
1
1
1
1
1
1
1
1
2
6
4
1
1
97
1
-79
-1
185
73
-6
5
-63
45
44
-17
22
-43
-70
-1
-2
66
130
76
34
1
12
37
57
239
11
23
-96
104
-122
-43
14
-180
-1
-1
-1
-1
-1
12
325
1
81
82
-62
4
20
26
12
4
-39
-24
-4
-2
6
-26
-1
-1
-1
-1
-1
-1
-1
-1
-1
-846
646
324
-90
-1
-1
-1
-1
166
55
-117
57
1
1
-62
85
52
31
-71
65
65
32
-13
8
1
82
1
1
176
-49
10
951
179
3
222
446
92
297
182
683
-1157
-7
485
-67
-513
9
-5
239
35
327
694
33
785
560
2382
-6
-1992
-1
-2
354
-661
-1
-4
-1
-4
-14
9
1
-13
-2
3
4
-7
-1
-5
-1
-5
4
1
4
293
-433
-555
-1
-1
-1
-1
-1
-1
-1
-1
-2
1249
46
554
-165
-366
-1
-762
-1
-1
-1
-1
-1
-1
-1
-1
-1
-1
-1
-1
-1
-1
-1
-1
-1
-1
-1
-1
-1
-1
-1
-1
-1
-1
-1
-1
-1
-1
-1
-1
-1
-1
-4
-1
-1
-1
-1
-1
-1
-1
-1
-1
-1
-1
-1
-1
-1
-1
-1
-1
-1
-1
-1
-1
-1
-1
-1
-1
-1
-1
-1
-1
-1
-1
-1
-1
-1
-3
-2
-1
-39
-1
-4
-1
-1
-5
-1
-1
-1
-1
-1
-1
-1
-1
-5
-1
-7
-29
-1
177
1445
1
637
1
1126
1
1
1
1
946
1
205
1
3
1
1
1
2
1
1
1
1
222
1
1
1
2
1
1
1
1
-185
584
-192
55
257
21
67
109
163
10
-152
-6
0
5621520 5690591 5565960 5635018 1446 1446 0
20
-3
13
7
70
110
147
14
17
-307
23
-1233
-1
-1
-1
-1
-1
-1
-201
-3
-1
-1
-1
-1
-1
-1
-1
-1
-1
-1
-1
1693
-834
-1
-1
-1
1141
3
1
1
1
1
1
111
-649
-1
-1
-1
-2
-59
3
234
1
1
1
1
1
1
3
1
1
1
1
-596
-1
-1
-1
-1
-1
-1
-1
-1
-1
-1
-1
552
-280
-1
-1
-1
-11
-1
-1
-1
-4
2235
1
-2221
-1
844
-3582
73
1
1
1
1
342
402
352
1
128
1
1
238
225
671
209
441
908
1
1
1
1
1
1
1
1
1
1
1
1
1
1
1
1
1
1
1
1
1
1
1
1
1
1
-313
170
-37
-1
-1
-1
-799
-1
-1
-1
-1
-1
-1
-1
-1
-1
248
1
1
1
1
1
1
1
1
1
1
1
1
1
327
1
4
1
3
1
2
1
1
2
9
1
1
1
1
1
1
1
1
1
8
1
1
1
1
2
3
1
1
1
8
1
1
1
364
4460
19
1
446
1
1
1
1
1
1
1
1
1
1
-312
-25
-1
-1
287
8
438
531
1
1
1
1
1
1
1
1
1
1
1
70
183
65
-201
-1
-13
205
317
13
122
128
1
1
-219
-1
-1
-1
-1
-1
-1
-1
-1
-1
-1
-1
-1
-1
-1
-1
-1
-1
517
210
-134
135
-1173
56
1
681
1
1
1
1
1
1
492
1
104
84
-1936
-174
-1
-4
-1
-1
-1
-1
-1
-1
-1
-1
-1
-1
-1
-1
-1
-1
-1
-1
-1
-1
-1
-1
-1
-1
-1
-1
-1
-1
-1
-3
-1
-1
-1
62
1
1
1
1
1
1
1
1
1
1
1
3
1
1
1
-1289
-1
-1
-322
-1
-1
-1
-1
-1
-1
-1
-1
-1
-1
-1
-529
-532
-99
-1
-1
223
1011
960
1
1
1
1
1
1
1
1
1
1
1
1
1
98
162
-125
222
121
552
1
1
-221
454
-62
300
1
1
-155
-1
-1
-1
-1
-3
-239
-1
-465
-1
127
805
1
1
-313
-1
-1
-1
-1
40
-352
136
-292
-1
-67
-1
-1
-1
21
147
235
45
852
414
1
1
-178
-31
-1
-1
-1440
-1
-1
-28
-2
-1
-1
-2
-2
-1
248
532
-547
-427
-3
-8
-1
-1
-1
-1
-1
-1
-1
-1
-2
-2
-8
-1
-4
-8
-1
-1
-1
-1
-1
-1
-1
-1
-1
-3
-3
-1
-5
-8
-1
-4
-1
-2
-1
-1
-1
-1
-6
-1
-4
-3
46
-120
53
1
1
1
1
1
1
1
1
12
24
43
387
1
1
1
1
1
1
1
1
-50
-109
-1
-1
183
84
-42
-1
-231
15
1
17
-4
-144
93
7
33
19
1
25
1
1
1
1
1
1
180
275
90
305
43
640
22
1
1
1
1
1
1
1
360
131
19
77
-15
-1
-55
-1
-1
-1
-1
-1
140
260
-68
-1
-1
-1
166
1
1
1
1
1
1
1
1
1
1
2
49
18
-1445
635
1
3
1
1
1
1
1
1
1
1
1
1
1
1
1
1
1
1
1
1
1
2
1
1
1
3
1
1
6
611
1
1
-106
-4
-1
-1
-1
-1
-1
-1
-1
-1
-1
-1
-3
-1
-1
-5
-1
-3
-1
-1
-1
-1
-1
-1
-1
-14
-1
-1
-2
-2
-1
-1
-2
-3
-1
-1
-3
-1
-4
-1
-1
-1
-1
-1
-7
-6
-1
-1
-1
-1
-1
-1
-1
-1
-1
-1
-1
-1
365
-1073
-1
-1
-1
-1
-1
-1
-1
-1
-1
-1
-1
-1
-1
-1
-1
-1
-1
-1
-1
-1
-1
-1
-1
-1
-1
-1
-1
-1
-1
-1
-2
-1
-1
-1
-1
-1
-2
-1
1878
1
1
1
-218
-1
883
1
1
-45
759
-134
-41
-1
-1
-1
-1
-1
-1
-1
168
1
1
1
1
209
1
1
664
1
-432
-2
-2
-1
-1
108
3
1
5
1
1
1
1
1
5
1
1
2
4
1
5
1
1
0
5690591 5697496 5634738 5641652 50 50 0
-647
-1
-1105
1484
-729
1189
1
1
-1528
-1
-1
-1
-1
-1
-1
-1
-1
0
5697494 5698205 16231401 16230669 23 23 0
-227
-1
-1
-1
-1
-1
-1
-1
-1
-1
-1
-1
-3
-2
-1
-1
-1
-1
-2
-1
-1
0
5697496 5698152 13349356 13348679 21 21 0
-225
-1
-1
-1
-1
-1
-1
-1
-1
-1
-1
-1
-3
-2
-1
-1
-1
-1
-2
-1
-1
0
5697496 5698037 11829221 11828662 22 22 0
76
57
-94
-1
-1
-1
-1
-1
-1
-1
-1
-1
-1
-1
-2
-1
-1
-1
-1
-2
-1
-1
0
5697496 5698110 16069743 16069108 22 22 0
-225
-1
-1
-1
-1
-1
-1
-1
-1
-1
-1
-1
-3
-2
-1
-1
-1
-1
-2
-1
-1
0
5697496 5698160 14044449 14045134 21 21 0
-225
-1
-1
-1
-1
-1
-1
-1
-1
-1
-1
-1
-3
-2
-1
-1
-1
-1
-2
-1
-1
0
5697496 5698097 5704171 5704793 22 22 0
-225
-1
-1
-1
-1
-1
-1
-1
-1
-1
-1
-1
-3
-2
-1
-1
-1
-1
-2
-1
-1
0
5697496 5698116 4133911 4134551 22 22 0
-225
-1
-1
-1
-1
-1
-1
-1
-1
-1
-1
-1
-3
-2
-1
-1
-1
-1
-2
-1
-1
364
0
5697496 5698020 19707430 19706885 21 21 0
-225
-1
-1
-1
-1
-1
-1
-1
-1
-1
-1
-1
-3
-2
-1
-1
-1
-1
-2
-1
-1
0
5697496 5698292 15694803 15693986 21 21 0
-225
-1
-1
-1
-1
-1
-1
-1
-1
-1
-1
-1
-3
-2
-1
-1
-1
-1
-2
-1
-1
0
5697496 5698097 5708884 5708262 24 24 0
-117
-109
-1
-1
-1
-1
-1
-1
-1
-1
-1
-1
-1
-3
-2
-1
-1
-1
-1
-2
-1
-1
88
0
5697492 5698160 8531069 8530380 22 22 0
-229
-1
-1
-1
-1
-1
-1
-1
-1
-1
-1
-1
-3
-2
-1
-1
-1
-1
-2
-1
-1
0
5698593 5698953 15693988 15693628 0 0 0
0
5698638 5698953 5704787 5705102 0 0 0
0
5698638 5698953 5708268 5707955 2 2 0
67
122
0
5698960 5699762 20035172 20035971 73 73 0
-364
-6
-1
14
1
6
8
161
1
0
5698960 5700092 15693261 15692129 0 0 0
0
5698960 5699949 5705468 5706457 0 0 0
0
5698960 5700092 5707588 5706457 9 9 0
-288
-1
-1
-1
34
103
221
208
79
0
5699093 5700091 13348680 13347682 0 0 0
0
5699117 5700091 16230684 16229711 1 1 0
590
0
5699144 5700092 19706885 19705937 0 0 0
0
5699157 5700091 11828661 11827726 1 1 0
-5
0
5699180 5700091 14045133 14046044 0 0 0
0
5699180 5700092 8530381 8529469 0 0 0
0
5699253 5700091 4134550 4135387 1 1 0
454
0
5699650 5700091 16069107 16068666 0 0 0
0
5699941 5700092 5704171 5704020 0 0 0
0
5700092 5743766 5641644 5685408 614 614 0
-619
-1
-1
-1
-1
-1
-1
-1
-1
-1
-1
-1
-1
-1
-1
-1
-1
-3
-1
-1
-1
-1
-1
-1
-1
-1
-1
-1
-1
-1
-1
-7
-1
-1
-1
-1
-1
-1
-1
-1
-1
-1
-1
-1
-1
-1
-1
-3
-1
-1
-1
-1
-20
-257
207
-208
-1
-1
-1
107
1
1
31
1
-146
1682
-119
-1
-1
-1
-1
-1
-1
-1
-1
-1
-1
-1
-485
373
655
110
1
1
2
1
1
491
141
1
36
37
1
119
15
1
1
1
1
1
1
1
1
1
1
1
1
1
1
1
1
1
1
46
2
-44
-1
-1
-1
-1
-1
-1
-1
-1
-1
-1
1247
1
1
1
1
2
1
1
1
3
1
1
1
3
1
1
1
1
1
1
1
2
585
1204
1124
1
1
1
1
1
1
1
1
-602
-1
-1
-1
90
1
-272
39
1
1442
-739
-1
-1
496
-593
-1518
634
930
927
720
-417
205
-4687
-1
-1
-1
-1
-1
-1
-1
-1
-1
-1
-1
-1
-1
-3
-1
-1
-1
-738
-1
-28
-1
-1
-1
-1
-1
-1
-1
-1
-1
-1
-1
-1
-1
-1
-1
-1
-1
-1
-1
-1
-6
-1
-1
-3
-1
-1
-3
-323
-1
-1
-1
-1
-1
-1
-1
-1
-1
-1
-1
-1
-1
-1557
-5508
-769
-1
-1
49
1
1
1
1
3
1
1
1
1
1
1
1
1
1
1
1
1
1
1
1
3
1
-78
-1
-1
-1
-1
-1
-1
92
1
1
1
1
1
2385
-139
3
-931
-1
-84
-1
-20
-1
-1
-1
-1
-1
-1
-1
-1
-1
-1
-1
-1
-1
-1
-1
-1
-1
-1
-1
-1
-1
-1
-1
-1
-1
-1
-1
-1
-1
21
129
1
-387
-1
141
15
-487
523
28
548
-578
-2
-1
-2
-2
-1
-3
-1
273
1
-531
-1
-1
-125
31
-102
0
5743765 5744208 11698804 11699246 4 4 0
279
0
5743767 5744208 87928 87487 4 4 0
0
5743767 5744208 82358 81917 4 4 0
0
5743765 5744208 2526549 2526104 5 5 0
-130
-1
0
5743765 5744208 2539371 2538922 19 19 0
-130
-1
-251
-1
-1
-1
-17
-1
20
7
0
5743767 5744208 2519616 2519173 5 5 0
-128
-1
0
5743767 5744208 11705705 11706146 3 3 0
0
5744209 5751851 5685405 5693051 127 127 0
151
1
1
1
597
-548
-1
-231
9
1559
-308
-2
23
15
1
217
-139
-1
-1
25
1
1
1
1
1
1
1
220
312
63
1
1
1
2
1
-1518
-1
167
-96
-1
75
-44
-1
-1
-1
-1
-1
-1
-1
-4
-1
-1
24
-291
-1
-1
-1
-1
-1
-1
-1
227
-84
-1
-1
-1
-1
-1
-1
-1
-1
-1
-1
-1
-34
-7
125
1
1
1
1
1
1
1
1
471
0
5751852 5757232 13703163 13708544 8 8 0
-319
0
5753450 5753756 21225960 21225654 14 14 0
0
5753550 5753756 21241768 21241974 13 13 0
0
5753750 5754532 21242231 21243005 58 58 0
280
128
1
1
1
1
1
1
0
5755036 5756639 21243005 21244613 114 114 0
-1011
-1
-1
-1
-1
-1
-1
352
234
0
5757015 5757211 21244609 21244808 16 16 0
9
-95
-1
-1
-1
-1
86
0
5757111 5757214 206072 205969 4 4 0
0
5757223 5765754 5693038 5701584 333 333 0
-156
-1
-1
-1
-1
-1
-1
-1
-1
-1
-1
-1
-1
-1
-1
-1
-1
-1
-1
260
20
254
-177
-1
-1
-1
-1
-1
-1
-1
-1
-1
-1
-1
-1
-1
-1
-3
-1
-1
-1
-1
-1
-1
-5
-1
-3
-71
-1
116
703
-31
-197
101
-256
-1
4
-37
5
-27
-5
52
-44
-1
57
-182
-1
-1
-1
-1
-1
-1
170
124
-141
-1
87
8
-147
-1
-1
-1
-1
-1
-1
-1
-1
-1
-1
-1
-1
-1
-1
-1
-1
-1
-1
-1
-1
-1
-1
-1
-1
-1
-1
-1
-1
-1
-1
-1
-1
-1
-1
-1
-1
-1
-1
-3
-1
-1
-1
-1
-1
-1
121
182
89
62
15
1
30
-69
-1
-1
-1
-1
-1
-1
-1
145
122
113
20
92
1
64
-38
-30
32
-97
68
-258
-1
-1
-1
-24
50
5
-23
23
41
1
1
1
1
1
1
1
1
1
1
1
1
1
1
1
1
1
1
1
1
1
1
1
1
1
1
1
1
1
1
1
1
1
1
1
1
1
1
1
1
1
1
1
1
1
1
1
1
1
1
1
1
1
1
1
1
1
1
84
108
131
32
33
150
-57
6
440
103
1
186
65
1
118
1
1
1
64
1
90
-35
-1
-1
30
45
-149
212
17
-125
244
14
14
-64
52
-54
9
160
-7
20
-163
28
-78
-1
-1
-1
30
1
0
5765706 5768194 5701581 5704020 65 65 0
7
-9
475
1
1
1
1
1
1
1
1
1
1
1
1
1
1
1
1
1
1
1
1
1
1
1
1
1
1
1
1
1
1
1
1
1
1
1
1
1
1
1
1
1
1
1
1
1
179
631
600
0
5768187 5849695 5708885 5790341 1397 1397 0
75
14
-9
-1
6
28
70
12
185
-116
55
141
152
62
48
1
11
1
1
44
1
1
1
1
1
1
1
1
1
1
1
1
1
1
1
-61
183
-490
-1
308
149
271
25
-64
130
171
448
21
-117
-1
17
62
-168
133
-102
-32
27
1
1
1
1
1
1
1
1
1
1
1
1
411
115
1207
845
682
247
1035
-7
-1
-1
2341
187
-176
-1
-1
-1
-1
-2
96
-5
-28
789
-282
1192
755
1
1
1
1
1
1
1
1
1
1
1
1
1
1
1
1
1
1
1
259
14
-223
-175
14
24
293
1
1
-305
95
22
1
1
-28
-1
-1
-1
-1
-37
-1
-1
-1
-1
-8
-1
-1
-49
-1
-1
-1
-1
-3
-1
-1
-3
-1
-4
-139
7
-211
-945
-1
-654
-1
-1
-1
-1
-1
-1
-1
-1
-1
-1
-1
-1
-1
-1
-1
-1
-1
-1
-1
-1
-1
-3
-1
-3
-120
-1328
-203
-79
-1
-1
248
-115
-1
-1
-1
-1
-9
-20
-297
249
34
1
1
1
1
1
1
1
-22
-2
-6
-1
-169
-1
-1
-1
-1
-1
-1
200
83
1
1
1
116
66
-142
-1
-1
-1
-3
108
405
144
-113
-1
-1
-1
-1
-1
-1
-1
-1
-1
-1
-1
-1
-1
-1
-1
-1
-1
-1
-1
-227
12
410
-114
524
540
-143
30
47
31
53
3
-91
-3
1841
135
281
-40
-123
-1029
-1
-1
-1
-1
-1
105
340
32
-134
-55
-1
-1
-1
-1
-1
-1
-1
318
197
-41
22
81
162
9
110
-31
-1
-1
-1
-1
-1
-1
-72
46
20
-53
16
48
42
-150
-1
30
1
1
1
1
1
4
1
295
188
770
-191
-1
-1309
-1
204
-7
84
624
5
1
1
1
1
1
1
5
27
1
1
1
1
1
1
1
1
1
1
1
1
1
1
1
42
1
1
4
3
1
4
-67
170
4
1
1
1
1
1
-78
-1
45
-25
-1
-1
-1
-1
-1
-1
-1
-1
-1
-1
-1
-1
-481
-1
-1
416
139
-175
-1
-1
-1
-1
-1
-1
-1
-1
-1
-1
-1
-1
-1
-2
-764
-1
-2673
-1
-535
-1
-1
-1
-434
15
1
1
343
1
1945
30
1
1
149
23
-78
-674
-1
93
-540
-1
-466
-1
-1
-1
-1
-1
-1
-3
-10
-1
-1
-1
-1
-1
-1
-1
-1
-1
-1
-1
-1
-1
-1
-1
-1
-1
-1
-1
-1
-1
-1
-1
-1
-1
-1
-1
-1728
-82
104
-174
-1
-1
-1
-1
-1
-1
-1
-1
-1
-1
-1
-1
-1
-1
-1
-1
-350
-2
-7
-1
-1
-1
-1
43
1
1
2
1
1
299
1
1
1
580
-85
-1
-1
-1
3956
265
-892
2234
568
5
1
1
1
1
1
1
1
1
1
1
1
1
1
1
1
1
1
1
1
1
1
1
1
1
1
1
1
1
1
1
1
1
1
1
1
1
4
1
1
1
1
2
4
1
1
1
1
1
-705
9
-172
646
1150
-165
458
2620
310
1
-422
1057
-224
500
263
-217
-1
-62
-1
497
44
1
1
1
1
1
1
1
1
1
1
1
-2236
-1
5
1
1
1
17
1
3
-604
-1
-1
-1
37
1
-401
549
335
682
764
157
841
-323
-1
-1
-125
103
955
58
35
228
241
1
1
7
1
1
1
1
1
1
1
1
1
1
1
1
1
1
1
1
1
1
1
1
1
1
1
1
1
1
-80
-1
-1
-1
-1
-1
-1
145
1
25
-187
-85
-1
-1
-1
-1
-1
-1
-1
-1
-1
-1
-1
-1
-1
-1
-1
-1
-1
-1
-1
-1
1089
-96
-1
-1
-1
-1
-1
-1
-1
-1
-1
-1
-1
-1
-1
-1
-1
182
8
161
1
32
214
5
38
92
-75
5
6
1
1
93
1
1
1
1
1
191
-57
-1
62
-314
72
43
429
1
1
1
1
1
1
4
1
1
1
1
2
4
9
1
1
1
1
1
1
5
5
3
655
-103
-733
-885
107
1
829
0
5849694 5850337 21872180 21872810 42 42 0
155
1
1
1
1
1
1
1
1
1
19
1
242
0
5849695 5850770 18440265 18439160 58 58 0
-612
-1
-1
-1
-1
-1
-1
-1
-1
-1
-1
-1
-1
-5
-1
-1
-1
-1
-1
-1
-1
-1
-1
-1
-1
-1
-1
-1
-1
-1
0
5849695 5850798 13497158 13496089 45 45 0
184
81
469
1
1
1
1
1
1
1
1
1
1
1
1
1
1
1
1
1
1
1
1
1
1
1
1
1
1
1
1
1
1
331
0
5849696 5850320 21459030 21458358 91 91 0
182
1
38
1
1
1
1
1
1
1
1
1
29
153
6
1
1
-97
-1
-1
-1
-1
-1
-1
-1
-1
-1
-1
-1
-1
-1
-1
-1
-1
-1
-1
-1
-1
-1
-1
-1
-1
-1
-1
-1
-1
-1
-1
-1
-1
-1
-1
-1
-1
-1
-1
-1
-1
-1
-1
-1
-1
-1
-1
-1
-1
-1
-1
-1
-1
-1
-1
-1
-1
-1
-1
-1
-1
-1
-80
-1
-1
0
5849696 5850798 197944 196876 43 43 0
184
307
242
1
1
1
1
1
1
1
1
1
1
1
1
1
1
1
1
1
1
1
1
1
1
1
1
1
1
1
1
1
1
331
0
5849696 5850798 733212 732141 43 43 0
491
-130
114
1
1
1
1
1
1
1
1
1
1
1
1
5
1
1
1
1
1
1
1
1
1
1
1
1
1
1
1
2
326
0
5849696 5850335 18438485 18439125 33 33 0
-635
0
5849696 5850874 13494553 13495699 50 50 0
26
-77
389
243
1
1
1
1
1
1
1
1
1
1
1
1
5
1
1
1
1
1
1
1
1
1
1
1
1
1
1
1
2
332
0
5849696 5850510 194787 195602 28 28 0
491
-130
-1
138
-28
0
5849696 5850798 724037 725137 6 6 0
491
603
0
5849696 5849968 22008373 22008646 24 24 0
-96
-1
-1
91
1
0
5849801 5850460 21952523 21951944 110 110 0
80
1
1
9
1
24
1
1
1
1
1
5
1
1
1
73
110
1
63
1
1
1
1
1
1
1
1
1
1
1
1
1
1
1
1
1
1
1
1
1
2
1
1
1
1
1
1
1
1
1
1
1
1
1
1
1
1
1
1
1
1
3
1
1
1
4
1
4
1
1
1
7
1
1
1
1
1
1
1
1
0
5850196 5850589 725707 726069 39 39 0
233
1
1
1
1
1
1
1
1
1
1
1
1
1
1
1
1
1
1
1
1
1
1
1
1
1
1
1
1
1
1
0
5850196 5850592 13496382 13495986 1 1 0
0
5850196 5850798 197015 196414 22 22 0
566
0
5850196 5850699 732280 731777 1 1 0
0
5850196 5850835 196430 195790 19 19 0
-594
4
-16
0
5850196 5850613 724844 725260 14 14 0
412
0
5850196 5850798 724690 725291 23 23 0
566
0
5850196 5850798 732434 731833 3 3 0
594
0
5850196 5850798 725430 726000 60 60 0
233
1
1
1
1
1
1
1
1
1
1
1
1
1
1
1
1
1
1
1
1
1
1
1
1
1
1
1
1
1
1
303
0
5850196 5850798 725275 725846 42 42 0
-121
267
1
1
1
1
1
1
1
1
1
1
1
1
1
1
1
1
1
1
1
1
1
1
1
1
1
1
1
1
1
1
177
0
5850196 5850798 197169 196568 3 3 0
594
0
5850193 5850301 195878 195770 3 3 0
0
5850193 5850391 195409 195606 14 14 0
11
0
5850193 5850798 725119 725723 38 38 0
11
-267
292
0
5850193 5850798 196586 195983 15 15 0
11
586
0
5850193 5850746 13496538 13495986 14 14 0
11
0
5850286 5850474 21458550 21458358 13 13 0
-42
-121
-1
-1
0
5850317 5850450 21872666 21872800 4 4 0
-11
0
5850317 5850459 18438982 18439125 4 4 0
-11
0
5850350 5850664 195286 195602 27 27 0
-121
-1
138
-28
0
5850193 5850455 196032 195770 34 34 0
42
-96
0
5850407 5850614 21952151 21951944 13 13 0
0
5849696 5850545 194787 195606 36 36 0
491
-124
-1
80
1
1
1
1
1
1
1
1
1
1
1
1
1
1
1
1
1
1
1
1
1
1
1
1
1
1
1
1
1
1
0
5850440 5850628 21458550 21458358 13 13 0
-42
-121
-1
-1
0
5850471 5850613 18438982 18439125 4 4 0
-11
0
5850471 5850604 21872666 21872800 4 4 0
-11
0
5850504 5850798 195286 195581 25 25 0
-121
-1
138
0
5850196 5850609 196122 195770 62 62 0
263
1
1
1
1
1
1
1
1
1
1
1
1
1
1
1
1
1
1
1
1
1
1
1
1
1
1
1
1
1
1
1
1
1
7
1
1
1
1
4
1
1
1
1
1
1
1
1
1
1
1
1
1
1
1
1
1
1
1
1
1
0
5850561 5850768 21952151 21951944 13 13 0
0
5850350 5850699 195286 195606 35 35 0
-115
-1
80
1
1
1
1
1
1
1
1
1
1
1
1
1
1
1
1
1
1
1
1
1
1
1
1
1
1
1
1
1
1
0
5850193 5850743 725551 726069 46 46 0
11
340
1
1
1
1
1
1
1
1
1
1
1
1
1
1
1
1
1
1
1
1
1
1
1
1
1
1
1
1
1
1
0
5850594 5850782 21458550 21458358 13 13 0
-42
-121
-1
-1
0
5850625 5850767 18438982 18439125 4 4 0
-11
0
5850625 5850758 21872666 21872800 4 4 0
-11
0
5850196 5850763 196276 195770 62 62 0
417
1
1
1
1
1
1
1
1
1
1
1
1
1
1
1
1
1
1
1
1
1
1
1
1
1
1
1
1
1
1
1
1
1
7
1
1
1
1
4
1
1
1
1
1
1
1
1
1
1
1
1
1
1
1
1
1
1
1
1
1
0
5850887 5851073 13495983 13495797 5 5 0
0
5851084 5851685 13495861 13496477 54 54 0
-127
-1
-12
-1
-1
-1
-1
-20
-1
-9
-7
-1
-4
-1
-3
-1
-30
16
326
0
5851219 5851685 13495699 13495234 9 9 0
76
0
5851295 5851435 724675 724536 3 3 0
9
0
5851295 5851435 197307 197446 3 3 0
9
0
5851295 5851728 725569 725137 16 16 0
9
-172
155
0
5851295 5851573 725846 725569 12 12 0
9
0
5851295 5851629 195983 196316 1 1 0
9
0
5851295 5851435 13495191 13495052 3 3 0
9
0
5851295 5851898 196137 196707 34 34 0
9
326
45
1
1
1
1
1
1
1
1
1
1
1
1
1
1
1
1
1
1
1
1
1
1
1
1
1
1
1
1
1
1
0
5851295 5851898 731833 732434 4 4 0
9
326
0
5851295 5851901 196722 197325 17 17 0
9
326
257
0
5851295 5851898 196568 197169 4 4 0
9
326
0
5851295 5851530 197030 197264 3 3 0
9
0
5851295 5851435 13496520 13496659 3 3 0
9
0
5851295 5852397 725137 724037 9 9 0
9
326
279
-304
0
5851295 5851530 732295 732530 4 4 0
9
-172
0
5851295 5851764 18439287 18439753 6 6 0
9
327
1
0
5851295 5851589 724829 724536 4 4 0
9
0
5851311 5851471 21458358 21458522 6 6 0
-30
-1
-1
-119
0
5851295 5851435 195427 195286 5 5 0
9
-12
-1
0
5851295 5851435 732573 732713 4 4 0
9
-12
0
5851323 5852397 18439160 18440264 44 44 0
307
156
-104
-1
-1
-1
-1
-1
-1
-1
-1
-1
-1
-1
-1
-1
-1
-1
-1
-1
-1
-1
-1
-1
-1
-1
-1
-1
-1
-1
-1
-1
-1
-324
0
5851258 5851898 195790 196430 20 20 0
-28
17
-4
325
0
5851326 5851468 18439125 18438982 4 4 0
-131
0
5851330 5851898 195770 196276 63 63 0
83
1
1
1
1
1
1
1
1
1
1
1
1
1
1
1
1
1
1
1
1
1
4
1
1
1
1
5
1
1
1
1
1
1
1
1
1
1
1
1
1
1
1
1
1
1
1
1
1
1
1
1
1
1
1
1
1
1
1
1
1
144
0
5851335 5851468 21872800 21872666 4 4 0
-120
0
5851350 5851839 726069 725612 34 34 0
170
1
1
1
1
1
1
1
1
1
1
1
1
1
1
1
1
1
1
1
1
1
1
1
1
1
1
1
1
1
1
74
0
5851325 5851532 21951944 21952151 13 13 0
0
5851295 5851589 732418 732713 25 25 0
36
-16
-130
0
5851295 5851589 13496366 13496659 23 23 0
36
0
5851295 5851589 195581 195286 25 25 0
36
-145
-1
0
5851295 5851839 725723 725180 24 24 0
36
0
5851295 5851898 196414 197015 23 23 0
36
299
0
5851295 5851589 197153 197446 23 23 0
36
0
5851295 5851898 725291 724690 24 24 0
36
299
0
5851295 5851589 13495346 13495052 24 24 0
36
-16
0
5851394 5851744 195606 195286 34 34 0
126
1
1
1
1
1
1
1
1
1
1
1
1
1
1
1
1
1
1
1
1
1
1
1
1
1
1
1
1
1
1
-74
0
5851394 5851898 731777 732280 2 2 0
236
0
5851465 5851625 21458358 21458522 6 6 0
-30
-1
-1
-119
0
5851480 5851622 18439125 18438982 4 4 0
-131
0
5851489 5851622 21872800 21872666 4 4 0
-120
0
5851479 5851687 21951944 21952151 14 14 0
145
0
5851295 5851744 732295 732713 40 40 0
9
171
1
1
1
1
1
1
1
1
1
1
1
1
1
1
1
1
1
1
1
1
5
4
1
1
1
1
1
1
1
0
5851295 5851744 13496243 13496659 41 41 0
9
177
1
1
1
1
1
1
1
1
1
1
1
1
1
1
1
1
1
1
1
1
1
1
1
1
1
1
1
1
1
1
119
0
5851295 5851744 13495469 13495052 40 40 0
9
171
1
1
1
1
1
1
1
1
1
1
1
1
1
1
1
1
1
1
1
1
5
4
1
1
1
1
1
1
1
119
0
5851295 5851744 197030 197446 42 42 0
9
177
1
1
1
1
1
1
1
1
1
1
1
1
1
1
1
1
1
1
1
1
1
1
1
1
1
1
1
1
1
1
119
0
5851295 5851898 725846 725275 43 43 0
9
177
1
1
1
1
1
1
1
1
1
1
1
1
1
1
1
1
1
1
1
1
1
1
1
1
1
1
1
1
1
1
119
-155
0
5851295 5851744 724983 724536 5 5 0
9
326
0
5851501 5851898 13495986 13496382 2 2 0
123
0
5851619 5851780 21458358 21458522 7 7 0
5
-26
-1
-1
-119
0
5851604 5851898 13495624 13495330 5 5 0
-9
12
0
5851450 5851839 13495624 13495234 6 6 0
-9
166
-161
0
5851635 5851764 18439125 18438996 1 1 0
0
5851644 5851757 21872800 21872687 0 0 0
0
5851634 5852292 21951944 21952523 109 109 0
209
1
1
1
1
1
1
1
1
6
1
1
1
5
1
1
1
1
1
1
1
1
1
1
1
1
1
1
1
2
1
1
1
1
5
1
1
1
1
1
1
1
1
1
2
1
1
1
1
1
1
1
1
1
1
1
1
1
1
1
1
1
63
1
108
75
1
1
1
4
1
1
1
1
1
25
1
1
9
0
5851295 5852397 732141 733212 46 46 0
9
332
1
1
1
1
1
1
1
1
1
1
1
1
1
1
1
1
1
1
1
1
1
1
1
1
1
1
1
1
1
1
-119
125
-304
0
5851635 5852398 197184 197945 18 18 0
5
269
0
5851219 5852397 13495699 13494553 53 53 0
76
341
1
1
1
1
1
1
1
1
1
1
1
1
1
1
1
1
1
1
1
1
1
1
1
1
1
1
1
1
1
1
243
-304
-91
70
0
5851504 5851898 726069 725707 40 40 0
127
1
1
1
1
1
1
1
1
1
1
1
1
1
1
1
1
1
1
5
1
1
1
1
1
1
1
1
1
1
1
1
0
5851295 5852397 13496089 13497157 47 47 0
9
327
1
1
1
1
1
1
1
1
1
1
1
1
1
1
1
1
1
1
5
1
1
1
1
1
1
1
1
1
1
1
1
469
0
5851583 5852398 195602 194786 31 31 0
-30
12
16
-145
-1
125
-304
0
5851703 5851901 195606 195409 14 14 0
184
0
5851295 5851901 731987 732591 18 18 0
9
320
-161
103
0
5851774 5852397 21458358 21459030 92 92 0
-30
-1
-1
-86
-1
-1
-1
-1
-1
-1
-1
-1
-1
-1
-1
-1
-1
-1
-1
-1
-1
-1
-1
-1
-1
-1
-1
-1
-1
-1
-1
-1
-1
-1
-1
-1
-1
-1
-1
-1
-1
-1
-1
-1
-1
-1
-1
-1
-1
-1
-1
-1
-1
-1
-1
-1
-1
-1
-1
-1
-1
-1
-1
-1
-1
91
1
1
7
152
39
1
1
1
1
1
1
1
1
1
14
0
5851789 5852397 18439125 18438485 40 40 0
-101
-1
-1
-1
-1
-1
-1
-1
-1
-1
-1
-1
-1
-1
-1
-1
-1
-1
-1
-1
-1
-1
-1
-1
-1
-1
-1
-1
-1
-1
-1
-324
0
5851757 5852397 21872810 21872182 43 43 0
224
233
23
1
1
1
1
1
1
1
1
1
0
5852126 5852397 22008646 22008373 24 24 0
86
-91
-1
-1
0
5852398 5865826 5790333 5803781 167 167 0
191
-83
-1
-418
-1
-3
-1
-1
-1
-1
-1
-1
-1
-1
-1
-1
-1
-1
-1
-1
-1
-1
-1
-1
-1
-1
-1
-1
-1
135
-97
-1
-119
-1
280
224
1
1
1
1
1
1
1
81
62
-64
-1
1467
572
240
-1176
-1
-1
-1
-1
-1
-4
-1
-1
-6
-17
-1
-1
1162
226
494
313
645
-20
25
-7
-1
101
1
1
1
1
1
-301
-23
116
447
-55
257
214
-636
-1
-1
-401
-1
368
656
-463
-1
-1
296
22
205
357
88
95
54
0
5865827 5867303 788004 789480 0 0 0
0
5865827 5867303 12290827 12292303 1 1 0
0
5865827 5866337 15755606 15756116 0 0 0
0
5865827 5867303 15798122 15799598 0 0 0
0
5865827 5866298 17091441 17090970 2 2 0
0
5865827 5866644 9255098 9254281 1 1 0
0
5865842 5866177 15798040 15797704 2 2 0
-330
0
5865829 5867303 1536390 1534916 3 3 0
0
5865832 5867303 12286262 12287733 1 1 0
0
5865827 5866186 8403656 8404016 1 1 0
-17
0
5865831 5866431 2719224 2719822 5 5 0
89
289
0
5865844 5866966 11830343 11829222 3 3 0
365
0
5865827 5867303 11832417 11830941 4 4 0
-17
119
0
5865827 5867303 2032263 2030787 5 5 0
0
5865827 5866187 14793443 14793803 2 2 0
0
5865827 5867303 5809722 5808247 11 11 0
565
0
5866959 5867303 11827725 11827381 2 2 0
0
5867304 5868238 5803770 5804703 1 1 0
175
0
5868227 5871641 5809750 5813143 45 45 0
933
1
1
1
1
1
1
1
1
1
1
1
1
1
1
1
1
1
1
1
54
-1362
789
0
5871644 5871947 5813447 5813144 7 7 0
0
5871949 5906797 5813144 5848082 551 551 0
1537
1
1
1
1
1
1
1
1
2
57
415
1
-224
-1
-1
-1
409
1
1
3
212
-474
-1
-1
-1
-1
40
1
1
1
1
1
1
1
1
1
-321
-1
-7
834
1
-1513
-1
-4
-1
-1
-1
-1
-1
-1
-1
-1
-1
-1
-1
-4
-1
-1
-1
-1
-1
-1
-4
-1
-1
-1
-1
-1
-1
-1
-1
-11
-420
-1
-1
-1
-1
-1
-1
1411
-3090
-2
-3
-1
-1409
711
1484
35
11
2
2
7
1
-1082
-1
-1
182
1
1
1
4
1
1
1
1
1
1
4
1
1
-301
167
1
1
1
1
1
1
1
1
1
1
1
1
1
1
1
1
1
1
1
1
1
1
1
1
1
1
1
1
1
1
1
321
1
538
146
1
1
569
-690
-1
-1
-1
-1
-1
-3
-1
-1
-6
-1
-1
-1
178
-231
211
321
-1863
-1
-1
-1
-1
-1
-1
-1
-1
-1
-1
-1
-1
-1
-1
-1
-1
-1
-1
-1
-1
-1
-1
-1
-1
-1
-1
-1
-1
-1
-1
-1
-1
-1
-1
-1
67
1742
2225
1489
-161
-1
-1
-1
-1
-1
-1
-1
-1
-1
-1
-1
-1
-1
-1
-1
-1
-1
222
1
38
405
1
218
829
930
72
189
-72
60
25
-381
-1
-1
-1
-6
-339
-1
9
151
-85
38
27
7
-42
183
1
1
1
-19
-32
-1
-164
-1
-1
-1
109
122
53
49
-207
61
92
-83
-1
-1
-1
-1
-1
-1
-1
-1
-1
-1
-1
-1
-1
-1
-1
-1
-1
-1
-1
-1
-1
-1
-1
-1
-1
-1
-1
-1
-1
-1
-1
-1
-1
-1
-1
-1
-1
-1
-1
-1
-1
-1
-1
-1
-1
-1
-1
-1
-1
-1
-1
-1
-1
-1
-1
-1
-1
-1
-1
-1
-1
-1
-1
-1
-1
-1
-1
-1
-1
-1
-1
-140
244
261
408
54
-216
-1
-1
-1
-1
-1
83
77
1
1
0
5906851 5916312 5848079 5857528 137 137 0
160
-659
-1
-1
-1
-1
-1
-1
-1
792
768
239
1
-305
-1
-4
-1
-9
-1
416
1027
-81
558
1
1
1
855
1
1
1
1
1
1
1
1
1
37
222
-3118
-1
-2
19
1
1
1
1
28
1
0
5916443 5919037 5857534 5860114 47 47 0
390
1
251
1
222
1
1
1
-205
-1
-1
-1
-1
166
1
85
1
1
1
1
1
1
3
1
-70
4
-13
-1
982
65
0
5919917 5926042 5860115 5866228 130 130 0
-241
42
300
1
1
1
3
1
1
611
1
163
1
4
-130
-60
-38
-1
-1
-1
-1
-1
127
141
1
1
1
41
258
65
1
1
1
1
1
56
753
346
1
1
1
1
1
153
-47
-1
-6
-1
-1
-1
-2
-1
-1
-1
-8
122
103
59
-222
-1
-1
-1
-1
-1
-1
45
194
20
-64
-1
-32
-1
27
-156
621
-54
-28
-104
-1
-1
82
1
1
1
1
505
0
5926041 5964910 5866449 5905222 1009 1009 0
66
-493
30
172
-91
-1
-1
-1
1074
1
1
1
1
1
1
1
1
1
1
1
1
30
-126
-153
-1
-150
362
1
1
1
1
1
349
25
293
-413
-1
-1
15
1
1
1
2
6
1
1
1
1
1
1
1
1
426
-229
520
1
540
35
-410
-4
-1
-1
-1
-2
-1
-588
168
-16
132
1
1
1
1
1
1
1
1
1
-111
-969
45
860
39
-1753
246
549
778
371
-566
-1
-1
-1
-3
-1
-5
-1
-1
-1
-1
-1
-1
-2
-1
-4
-1
-4
-4
-1
-1
19
1
3
-55
-59
-499
937
1
1
135
1
-34
-1
-1
-1
-1
-1
-1
-1
-1
-1
-1
-1
-1
-1
-1
-1
-1
-1
-1
-1
-1
-1
-1
-1
-1
-1
-1
-1
-1
-1
-1
-1
-1
-1
-1
-3
-1
-1
-1
-1
-1
51
2
1
1
186
1
1
1
2
1
1
1
-107
-1
-1
-1
-1
-1
-1
-1
-1
-1
-1
-1
-1
-1
-1
-1
-1
-1
-1
625
1
1
1
1
1
1
1
1
1
1
1
1
1
1
1
1
1
1
1
3
1
1
1
3
1
1
1
504
-49
-217
133
1713
77
1
1
1
1
165
10
1
1
555
1
307
171
2552
396
-394
-1
-1
-3
-1
-1
-1
-1
-1
-2
-147
-1
-1
-1
877
1
1
1
1
1
1
1
1
1
1
-1031
-1
-1
-8
-1
-2
-1
-11
-1
-1
-625
9
2
5
1
8
1
-6
-3
-1
-1
-1
-3
509
168
155
185
413
569
-656
-1
-1
-1
-1
-1
-1
-1
-1
-1
-1
-1
-1
-1
-1
-1
-1
-1
-1
-1
-1
-1
-1
-1
-1
-1
-1
-1
-1
-1
-929
-3
596
-26
278
482
1
1
3
1
1
1
727
100
1
5
1
1
1
1
1
1
1
1
1
5
1
1
1
1
1
2
2
1
1
1
1
2
1
1
1
1
984
1
1
1
1
1
1
1
1
1
1
1
1
1
1
1
1
1
1
1
1
1
1
1
1
1
1
1
1
-12
-1
-65
-1
-1
-1
-1
-1
-1
-1
-1
350
142
105
223
1
1
87
-25
-1
-1
-1
-1
-1
-1
-1
-1
-1
-1
-1
-1
-2
-3
-1
-1
-260
155
11
23
181
1
1
1
1
1
1
1
1
1
1
1
1
1
1
1
1
1
1
1
1
1
1
1
1
1
1
1
1
1
1
1
1
1
1
1
54
1
1
1
1
1
4
1
2
3
1
1
1
1
1
1
-163
-1
-1
-2
81
1
1
1
1
1
1
1
106
-285
4
61
5
131
409
11
-4
-108
30
-116
-1
28
-22
-1
-1
-1
-1
-1
-1
-1
-1
-1
-1
-1
-1
-1
-1
-1
-1
-1
-1
-1
-1
-1
-1
-1
-1
-1
-1
-1
-1
-1
-1
-1
-1
-1
-1
-1
-1
-1
-1
-1
-1
-1
27
32
145
7
1
3
50
23
1
72
6
34
36
1
1
1
1
1
1
1
1
1
1
1
1
1
1
1
1
1
1
1
1
1
1
1
1
-169
-1
-1
-1
-1
421
37
70
85
94
8
40
94
23
12
29
1
1
1
1
1
1
1
-121
-1
34
21
217
357
-82
-1
217
69
0
5964865 5990128 5905223 5930479 628 628 0
-514
-1
-180
-1
-999
-1
-1
-554
-1
-1
664
267
-9148
-10
197
1
1
1
1
1
1
1
1
1
1
1
1
-582
1911
1
1
1
1
1
1
1
106
1
1
719
4
1
1
3
1
29
1
1
1
1
1
1
1
1
1
1
3
1
1
2
1
1
1
1
1
1
1
1
1
1
1
1
1
1
1
1
1
3
4
1
1
1
1
1
1
1
1
1
1
1
1
1
1
1
1
1
1
1
1
1
1
1
1
1
1
1
1
1
1
2
1
1
53
1
1
1
1
1
1
139
10
1
1
1
1
1
1
1
1
1
1
1
1
2
4
1
1
1
1
1
1
1
2
1
1
-76
-1
-1
-1
-1
-7
-1
-1
-1
-1
-1
-1
-1
-1
-1
-1
-1
-4
-1
-1
-1
-1
-4
-1
-1
-1
-1
-1
-1
-1
-1
-1
-1
-1
-1
-1
-1
-1
-1
-1
-1
-1
-1
-1
-1
-1
-1
-1
-1
-1
-1
-1
-1
-4
-1
-1
-1
-5
-1
-1
-2
-1
-4
-1
-1
-1
-1
-2
-1
-1
-1
-3
-3
-1
-1
-1
-1
-1
-1
-2
-1
-1
-8
-1
-1
-1
-1
-1
-1
-1
-1
-1
-1
1153
1
1
1
1
1
1
8
1
1
6
1
1
1
1
1
1
1
1
1
1
5
-51
-1
-4
-1
-1
-3
-1
-1
-1
-1
-1
-1
-1
-1
-1
-1
-1
-1
-1
-3
-1
-22
448
-324
-1
-1
-1
-1
22
711
17
15
-4
629
320
1
756
-53
-1
-1
-1
-1
-1
-1
-1
-1
-1
-1
-1
-1
-1
-1
-1
-1
-1
-1
-1
-1
-1
-1
-1
-1
-1
-1
-1
-1
-1
-1
-1
-1
-1
-1
-1
-1
-1
-1
-1
-1
-1
-1
-1
-1
-1
-1
-1
-1
-1
-1
-1
-1
-1
-1
-1
-1
-1
-1
129
1
1
1
1
1
1
1
1
1
1
1
1
1
1
1
2
3
1
1
3
3
1
1
5
1
1
2
1
1
1
-57
-680
-1
199
1
1
1
1
1
1
513
-81
-1
-1
-1
-1
-1
-251
-1
-1
155
83
449
1
1
1
1
433
205
69
166
-80
-1
-1
-1
215
282
1
0
5990082 6003345 5930482 5943650 298 298 0
109
-10
189
1
1
1
1
1
1
1
1
1
1
1
4
1
1
1
1
1
1
1
-60
117
184
280
127
1
1
1
1
1
1
1
1
1
1
1
1
1
1
1
1
1
1
1
1
1
1
1
1
1
1
1
1
1
1
1
1
1
1
1
1
1
1
1
1
1
1
1
1
1
1
1
1
1
1
1
1
1
1
3
1
1
1
1
1
1
1
203
1
1
-25
-1
-1
-708
13
1
-8
-1
365
3
1
2
2
3
629
425
1
11
1
1
23
9
262
1
-8
73
1
1
1
1
1
158
1
13
69
171
-61
4
60
296
1
173
1
117
28
67
239
-68
-1
-1
-1
-1
-1
-1
-1
-1
-1
-1
-1
-1
-1
-1
-1
-1
-1
-1
-1
-1
-1
-1
-1
-1
-1
611
868
734
202
1
1
1
1
580
337
61
1
81
376
-571
-1
-1
-1
-1
-1
-1
-1
739
1094
-37
-1
-1
-1
-1
-1
-365
1128
0
5998866 6015770 5943655 5960502 448 448 0
537
97
1
1
1
1
1
1
-468
-1
-1
-1
-1
-1
-1
-1
-322
-1
-1549
-1
-1
-1
-1
-1
106
4750
1
1
1
1
1
2
1
-328
-1
-1
-6
1753
35
1350
562
116
-771
-1
-1
-1
-1
-1
-1
-1
-1
-1
-1
-1
-1
-1
-1
-1
-1
-1
-1
-1
-1
-1
-1
-1
319
10
1
1
1
4
1
1
3
1
1
1
1
1
1
1
1
1
37
1
1
1
1
1
1
1
1
1
1
1
1
1
1
1
1
-79
-1
-1
-1
-1
-1
-1
36
41
1
1
1
1
1
1
1
1
1
1
1
1
1
1
1
1
1
1
1
1
1
1
1
1
1
1
1
1
1
1
1
1
1
1
1
1
1
1
1
1
2
1
-65
-1
53
242
74
1
1
1
7
-46
-1
-1
-1
-1
-1
-1
-1
-1
-1
-1
-1
-1
-1
-1
517
456
1
106
-158
-1
310
750
1
1
46
1
1
1
1
1
1
1
1
1
1
1
1
1
1
1
5
1
1
1
1
3
1
-80
-1
-1
-1
-1
-1
-1
-1
-1
-1
-1
-1
-1
-1
-1
96
1
1
0
6015812 6076001 5960500 6020673 1258 1258 0
560
1618
1
1
1
1
1
1
1
1
1
1
1
1
1
1
1
1
1
1
1
1
1
1
1
1
1
1
1
1
1
1067
960
-6
332
834
442
591
40
1
-455
53
-3055
-1
-1
-755
-86
-1
-1
-1
-1
-1
-1
-1
-1
-1
-1
-1
-1
-1
1763
1
1
1
1
1
1
1
1
1
1
1
1
1
1
1
1
1
1
1
1
1
1
1
1
1
1
1
1
1
1
1
1
1
1
1
1
1
1
1
1
1
1
1
1
1
1
1
1
1
1
1
1
1
1
1
1
1
1
1
1
4
360
1
-17
-1
-1
-1
-249
-1
-1
-1
-1
-1
-1
-1
-1
-1
629
-91
-1
-1
185
1
1
1
1
1
1
1
1
1
1
1
1
1
1
1
-61
-1
92
187
-8
290
-6
-1
146
1
1
2
1
-361
-1
-158
50
1
1
1
1
1
1
1
1
1
1
1
1
1
1
1
-89
8
1
1
1
1
1
1
341
83
90
378
31
21
-17
-1
-1
-1
-1
-1
6
63
49
126
-58
31
1
5
1
1
1
1
1
1
1
1
1
1
2
1
1
1
1
1
1
1
1
26
1
1
1
1
1
379
-107
564
97
-6
49
4
-32
-1
-1
80
3
19
-23
8
-38
116
132
28
-23
-44
-1
-1
-1
-1
14
4
21
-46
-1
-1
-1
-1
-1
-1
-1
-1
-1
-1
-1
-1
-1
-1
-1
-1
-1
-1
-1
-1
-1
-1
-1
-1
-1
-1
-1
-179
-92
-1
-1
-1
84
10
1
39
1
453
-216
6
9
-31
79
1
474
3
1
-17
-31
26
4
-105
-1
-1
-1
-1
-1
-1
-1
-1
-1
-1
-1
-1
-1
-1
-1
-1
-1
-1
-1
-1
-1
-1
-1
-1
-1
55
100
-189
-1
-87
13
160
120
21
24
-229
-30
49
-60
-60
-1
-1
-1
-5
-176
15
-79
-1
137
123
48
-143
-1
44
142
-9
-1
-1
-1
-1
-1
-1
-1
-74
144
4
6
-20
-1
6
5
1
63
60
-89
44
1
1
1
1
1
1
1
1
1
1
1
1
-75
-646
-13
22
130
380
2137
1540
-158
459
28
1
-4267
2060
-42
-1
-1
-94
-1
224
1
1
82
169
-282
-1
-1
271
-310
-8
-154
28
-157
-1
-1
-1
-1
-1
-1
-1
-1
-1
-1
-1
-1
-1
-1
-1
-1
-1
-1
-1
-1
308
178
-157
-1
-47
-1
-1
-1
-1
-1
-1
-1
-1
-1
-1
-1
-1
-1
520
13
1
1
1
1
1
1
1
4
1
1
1
1
4
3
1
1
1
1
1
2
1
1
32
1
1
1
1
1
-51
-265
206
147
-484
-1
-1
266
1
-115
-520
-1
84
1
66
192
8
1
1
9
1
1
1
214
1
1
-918
-1
-1
-1
-1
-1
-1
-1
-1
-1
-1
-1
-1
-1
-1
-1
-1
-1
-1
-1
-1
-1
-1
-1
-1
-1
-1
-1
-1
-1
-1
-1
-1
-1
-1
-1
-1
-1
-1
-1
-1
-1
-1
-1
-1
-1
-1
-1
-1
-1
-1
-1
-1
-1
-1
-1
-1
-1
-1
-1
-1
-1
-1
-1
-1
51
504
2290
321
930
1
1019
1
1
1
1
1
1
93
625
1
-1602
300
254
-143
-1
-1
-2
-1
-1
-1
-1
-1
216
375
1
1
-311
-1
-47
-3
-10
-1
-1
-1
-1
-1
-4
-6
-1
-1
-1
-2
-3
-1
-1
-1
31
3
1
1
1
-1268
-2
-1
157
55
1
1
334
-120
-728
-57
-1
-1
-1
-1
-1
-1
-304
-1
-1
-1
-1
-1
-2
273
1
1
1
1
336
386
1
1
1
1
1
-456
279
1
5
1
1
1
1
1
11
45
1
1
2
4
1
1
1
-2161
-1
-2
-66
-1
-1
-1
-1
-1
-1
-1
-1
-1
-1
-1
-1
-1
-1
-1
-8
-1
-1
-1
-1
-1
-1
-1
-1
-1
-1
-1
-1
-1
-184
815
0
6076122 6082063 6020676 6026604 101 101 0
-54
-76
-1
-1
-1
-1
-1
3381
1
-27
-16
5
-527
1239
1
1
1
1
1
1
2
1
245
1
1
1
1
1
1
1
1
1
1
1
-139
0
6082024 6156046 6026652 6100677 778 778 0
129
-217
4245
1
3646
8582
-2234
-1
-1
-1
-1
-1
-1
-1
-1
-1
-1
3099
1
732
1
1
1
1
1
1
1
2
1
1
1
1
2
1
6
1
1
1
1
1
1
2
1
1
1
1
1
1
1
1
1
1
1
1
1
1
1
1
1
1
1
1
1
1
1
1
1
1
1
1
123
-809
-1
-1
-1
-174
-1
-1
-1
-1
82
1759
219
-1498
-1
-1
-1
-736
-1
-1
-1
-1
-1
-1
-1
-1
-1
-1037
-1
-1
-1
-1
-1
-1
-1
-1
-1
-1
-1
-1
-1
-1
368
318
-1386
-23
-1
-1
-1
-1
-301
-1
221
-64
-1
764
748
-1762
-1
-1
-5
-1
-1
-1
1332
-497
545
-2357
931
1
488
921
788
1
1
1
1
1
1
1
1
1
1
1
1
1
1
1
1
1
1
7
1
3
-512
677
-1659
1275
1
425
-66
-1
-971
-1
-1
-1
-1
-1
559
240
165
1
1
1
2
103
438
-80
-1
-1
-1
-1
-1
-1
-1
-1
-1
-1
-1
-1
-1
-1
-1
-1
-13
-1
46
1
1
1
1
1
1
1
1
1
1
1
345
-1292
916
104
1
373
-1306
-1
-1
-98
-1
-1
-1
383
-2101
-2
-1
1156
1
1
1
-288
361
213
1
1
-315
-1
-1
-1
-3
-1
-2
-1
-1
-1
-4
-1
-1
-1
-1
-1
-1
-1
487
1759
-696
-1
-1
-1
-1
-1
-1
-1
-1
-1
-1
604
-412
341
399
135
172
65
215
1
1
1
1
1
1
1
1
1
1
1
1
1
1
1
1
1
228
56
1
95
1
1
2
1
1
1
-752
-1
-1
-1
-1
-1
-1
-1
-1
-1
-1
-1
-1
-1
-1
-1
-1
-1
-1
-1
-1
1708
-545
-1
-1
-1
-1
-1
-1
-1
-1
-1
-1
-1
559
31
469
1
1
1
1
1
211
1
1
1435
190
-725
-1
-1
-1
1045
-307
-1
-3
-35
-1
-1
-1
-1
-1
-199
-317
0
6155527 6155923 21902666 21902276 20 20 0
-112
48
1
1
53
1
1
1
0
6155525 6155769 21885883 21885641 15 15 0
157
1
0
6155535 6155769 21325759 21325993 3 3 0
0
6155535 6155926 21327474 21327106 34 34 0
82
4
1
4
1
1
1
2
1
1
12
1
1
1
1
1
1
2
1
1
2
1
26
0
6155533 6155697 6100731 6100566 4 4 0
-154
0
6155535 6155861 20028068 20027753 32 32 0
221
1
1
1
1
3
7
1
1
1
1
57
-8
0
6155535 6155762 20026480 20026725 30 30 0
-79
-5
-1
-1
-1
-25
-3
-6
-1
-1
-1
-1
-1
-1
-1
-2
-1
-1
-1
84
0
6155936 6156046 21325921 21325811 5 5 0
0
6156052 6159279 6100919 6104148 46 46 0
27
199
-65
-2
-1
26
1
1
1
-55
-1
-1
1348
-656
-1
-1
0
6159775 6167540 6104150 6111981 286 286 0
-482
-1
-1
-1
-1
-1
-1
-1
-1
-1
-1
-1
-1
-1
-1
-1
-1
-1
-1
-1
-1
-1
-1
-1
-133
-1
-1
78
37
1
1
1
168
903
1
-193
-1
-1
-1
-1
-1
-1
-1
-1
-1
-1
-1
-1
-1
-1
-1
-1
-1
-1
-1
-1
-1
-1
-1
-4
-1
-4
-1
-1
-2
-1
-1
-1
-1
-1
-1
-1
192
1
1
1
1
1
1
1
3
1
1
1
1
174
48
1
20
-106
-1
-1
-1
-1
-1
-1
-1
-46
318
1
1
-162
4
52
1
28
19
12
47
-168
-1
-1
-1
-1
-1
-1
-1
-1
-1
-1
-80
-3
-1
-1
22
-42
-6
15
68
353
1
1
1
1
-116
-1
-1
-1
-1
-7
-1
-1
-1
-1
-1
-3
-1
-214
-269
-1
45
47
1
90
-240
-1
-1
-1
-1
226
-1300
-478
0
6167537 6191762 6117308 6141544 465 465 0
357
1
1
1
1
267
1
1
3
-314
557
1
1
46
1
1
1
1
1
1
1
1
1
1
1
1
1
1
-99
-6
-1
-1
-1
-1
-1
-1
-1
-1
-1
-1
-1
-1
-1
-3
-1
-1
-1
425
1
1
1
1
1
1
1
1
1
1
1
1
1
1
1
1
1
-242
-1
-883
-1
-1
-1
-1
-1
-1
-1
-1
-1
-1
-1
-14
-1
-1
705
1010
-2334
-1
-1
735
327
-360
-1
-1
-193
-1
-498
-1
-20
-1
-1
-1
-1
-1
-1
-1
-9
-1622
-379
249
1
1
1
1
1
1
1
1
1
-30
135
-132
24
100
471
2033
25
147
21
1
1
1
243
-754
-1
-1
-1
-1
-1
-1
-1
13
-313
5
753
509
444
4
300
1
149
-91
6
-1345
-1
-1
-1
-1
-1
-1
-1
-1
-1
-1
-1
321
93
-415
-1
-1
-1
-1
-1
-1
-1
-1
-1
-1
-1
-1
-1
-1
-1
-1
-1
-1
-1
-1
-1
-1
-1
-1
-1
-1
-1
-1
-1
-1
-1
-1
-1
-1
-1
-23
-1
-1
128
107
-244
91
1
-23
11
17
1
1
40
-19
-1
205
1
1
1
447
361
1
1
5
56
259
291
1
1
1
1
1
1
1
1
8
300
0
6191755 6207456 6141970 6157662 192 192 0
373
447
-22
-40
-388
-1
-3
-1
-532
-9
10
23
1
1
1
1
1
1
1
59
6155
1030
273
264
1
1
-615
-1
773
-490
-1
-1
-1
-1
-1
-1
-1
-1
-1
-1
-1
-1
-1
-1
-1
-1
-1
-1
-1
-1
-1
49
1
1
1
1
1
1
1
1
1
1
1
1
1
1
1
1
1
1
1
1
1
-943
-1
1368
-195
112
530
-747
114
0
6207185 6208015 6157787 6158626 67 67 0
-64
-2
-1
12
9
-112
-23
-3
-1
168
-34
33
63
12
-10
-1
-1
-1
-208
-1
-1
0
6207185 6208039 6157763 6158626 66 66 0
-88
-2
-1
12
9
-112
-23
-3
-1
168
-34
33
63
12
-9
-1
-1
-1
-209
-1
-1
0
6207185 6207409 6157715 6157940 10 10 0
-136
-2
-1
12
9
0
6207185 6208159 6157669 6158626 90 90 0
9
30
-145
-2
-1
12
9
-112
-23
-3
-1
168
-34
33
63
12
-9
-1
-1
-1
144
1
1
1
1
1
1
1
1
3
1
1
1
1
1
1
1
1
1
1
1
1
1
1
-64
-1
-1
0
6197220 6207480 6147431 6157662 147 147 0
2589
1038
270
266
1
1
-608
-1
780
-469
-1
-1
-1
-1
-1
-1
-1
-1
-1
-1
-1
-1
-1
-1
-1
-1
-1
-1
-1
-1
-1
71
1
1
1
1
1
1
1
1
1
1
1
1
1
1
1
1
1
1
1
1
1
-925
-1
1384
-197
109
532
719
1
1
1
1
1
1
1
1
1
1
1
1
1
1
1
1
1
1
1
1
1
1
1
-29
115
0
6207233 6207504 6157391 6157662 10 10 0
-40
114
0
6207257 6208468 6157391 6158626 91 91 0
-39
115
-108
-1
-1
-1
-1
-1
-1
-9
-3
-1
-3
-1
-2
30
-145
-2
-1
12
9
-112
-23
-3
-1
168
-34
33
63
12
-10
-1
-1
-1
-208
-1
-1
-70
-2
-1
0
6207281 6207552 6157391 6157662 11 11 0
-40
114
0
6207331 6207600 6157393 6157662 7 7 0
-38
114
0
6207185 6208303 6157488 6158626 86 86 0
57
-108
-1
-1
-1
-1
-1
-1
-9
-3
-1
-3
-1
-2
30
-145
-2
-1
12
9
-112
-23
-3
-1
168
-34
33
63
12
-9
-1
-1
-1
-209
-1
-1
0
6207353 6216820 6157391 6166823 276 276 0
-40
114
-108
-1
-1
-1
-1
-1
-1
-9
-3
-1
-3
-1
-2
30
-145
-2
-1
12
9
-112
-23
-3
-1
168
-34
33
63
12
-9
-1
-1
-1
573
-7
-1
-192
-1
6
-84
83
1
1
1
1
1
1
1
1
1
1
1
1
1
1
1
1
1
1
1
1
1
1
1
1
1
1
3
1
1
-144
-1
-1
-1
-1
-2
-1
-1
-1
-3
-1
-2
239
-30
-1
-1
-1
-1
-1
-1
-1
-1
-1
-1
-1
-1
-1
-1
-1
-1
-1
-1
-1
-1
-206
-1
-103
-1
-1
-1217
-146
40
406
1
-399
-1
245
74
-204
207
110
-290
695
58
86
29
1
60
-222
-1
-1
-1
-1
-1
-1
-1
-1
-1
-1
-2
-1
-63
-109
-1
5
10
-45
33
1
1
1
1
1
1
1
1
1
1
1
1
1
1
1
1
1
1
1
1
1
1
1
1
1
1
1
1
1
1
1
1
1
1
1
1
1
1
39
318
3
197
440
-76
76
812
1
1
1
1
1
1
1
1
1
1
1
1
1
1
1
1
1
1
1
1
1
1
1
1
1
1
0
6207377 6207648 6157391 6157662 12 12 0
-39
115
0
6207401 6207672 6157391 6157662 11 11 0
-39
115
0
6207425 6207673 6157391 6157639 5 5 0
-40
114
0
6207449 6207720 6157391 6157662 12 12 0
-39
115
0
6207473 6207744 6157391 6157662 10 10 0
-40
114
0
6216818 6221542 20198062 20202785 8 8 0
3884
0
6216818 6221542 14668830 14673552 9 9 0
131
3753
0
6216819 6221540 12113926 12109204 8 8 0
-131
3753
-778
0
6216819 6221542 21982792 21987513 8 8 0
130
3753
0
6216821 6218790 14377433 14379401 7 7 0
128
0
6216824 6219615 18454088 18451298 6 6 0
125
0
6220408 6220740 21406895 21407231 40 40 0
-251
-1
-1
-1
-1
46
0
6221239 6221519 21407298 21407559 47 47 0
22
1
1
19
1
1
148
1
2
1
1
1
1
1
1
1
1
1
1
31
-25
0
6221582 6418466 6166815 6363628 3269 3269 0
125
1
188
117
40
-65
-1
-1
-1
-1
-1
-1
-1
-1
-1
-1
-1
-1
-1
-1
-1
-1
-1
-1
-159
106
288
-336
-1
7
279
424
1
-63
-1
195
-189
83
273
137
-100
76
1
1
1
2
1
1
-96
-1
-1
-287
-1
-63
-63
8
-53
-71
159
43
1
65
232
-73
21
31
1
96
-84
-43
-1
-1
-1
-1
-1
-1
-47
-1
116
145
-74
62
-571
-347
557
208
-5
-1
-1
-1
-71
580
-177
-1
-1
-1
-1
-1
-1
-1
-1
67
6
-70
-1
-1
-1
-1
-1
-1
-1
-1
-1
-6
-1
-1
2302
1
1
1
1
1
1
1
1
1
1
1
2
1
189
1
1
1
11
1
-180
-677
-1500
-1
-1
-1
-1
-1
-1
-1
-1
269
1
1
1
1
1
-1255
-781
-1
-3
-1
1555
-19
-2316
1748
-1790
-1
1237
317
1
1
1
1
1
1
1
1
1
1
1
1
1
1
1
1
1
-218
1171
1061
1
1
1
1
1
1
117
-814
-1
-1
-261
-1
279
-151
-1
-1
-3
-1
-1
-1
-1
986
1039
-75
-1
-1
-1
-1
-1
-1
-1
-1
-1
-1
-1
-1
-1
-1
401
2
1
1
3
2
-465
-1383
-1
-1
-1
311
-32
-1
1230
1
1
1
1
1
1
1
1
1
1
1
1
1
1
1
1
1
1
1
1
1
1
804
-903
-1
-1
-1
-1
-1
-1
-1
-1
-1
-1
-1
-1
-1
-1
-1
-2
-1473
-1
-1
-1
-1
-1
-1
-1
-1
-1
-1
-1
-1
-1
838
86
-107
-1
-2
-1
-1
-1
-1
-1
-1
-1
-3
-1
-1
-1
-1
140
1
1
410
-80
-27
549
-1131
809
1
1
1
1
1
-173
-1
-1
-1
-1
-510
-52
-1
-1
-1
-1
-1
-1
-1
-1
-1
245
1
10
1
-997
-1
-1
-1
-1
332
1
2094
1
-131
-1
-1
-1
-3
-1
-2
-3
-1
-1
-1
-1
1984
10
453
1
1
851
-584
-1
-1
-1
-153
-1
270
-851
-1
-1
-1
-1
-1
-1
-1
-1
-1
-1
-1
-1
-437
722
1137
-798
3087
-4
1933
998
1
535
1163
10
881
1
1
-499
-1916
-1
-1
-1
-1
-1
-1
-1
-1
-1
-1
-1
-1
-1
-231
-1
-429
-1
-1
-1
-20
-1
-1
-1
-1
374
3
-1152
-121
465
1
1
1
133
-119
506
647
1
1
1
75
1
1
-134
-1
-1
-241
-306
-1
-1
-1
-1
-1
-1
-1
-1
-1
-1
-1
-1
-1
-1
-1
-1
-1
-1
-1
-1
-1
-1
-1
-1
-1
-1
-1
-1
-46
-1
-1
-1
2351
-1064
-590
-1
-1
-1
-1
-1
-1
-1
-1
-1
-1
-40
-15
32
1
1
1
1
1
1
1
1
1
1
1
1
1
1
1
1
1
1
1
1
1
1
1
-16
60
3
2
29
-12
-1
-1
-1
-1
586
2347
1
1
1
1
1
1
1
1
1
1
1
1
1
1
1
152
1
63
989
246
492
1
1
1
1
1
1
1
1
1
-308
-1
153
-23
-180
-1
-1
-1
783
1
-682
-1
-1
-1
-1
-1
-1
-1
-1
-1
-1
-1
-3
251
-237
293
1
1
1
1
1
1
1
1
-92
-1
-1
-1
33
-51
368
29
222
-16
-1
-1
-1
-1
-1
-1
-1
-1
-1
-153
899
1
1
2
-2197
11
1
1
524
159
1
1
1
1
1
1234
2
119
-1340
-1
-1
-1
-1
-1
-1
-1
-1
-1
-1
-1
-1
-1
-1
432
-3418
-1
-1
-1
-1
-1
-1
-1
-1
-1
-1
-1
-688
-1
-1
-1
-1
-1
1402
2
1185
1
1
1
1
1
1
1
110
1
1
1
53
1
1
1
218
282
121
-72
-35
173
1
1
1
-1040
-708
361
404
1
1
1
1
1
1
1
1
1
1
1
1
1
1
154
1
1
1
1
1
1
1
1
-20
-1
-1
-10
5323
-160
-1
-1
-1
-1
-1
-1
-1
816
1
1
1
1
1
1
1
1
1
1
1
1
1
1
1
-98
400
1
2
1
1
4
-641
-1
-1
-1
-1
7
620
176
24
437
1
1
1
-87
453
1
1
1
1
1
58
1
1
1
1
1
1
1
1
11
1
1
1
269
119
133
1
1
1
1
198
89
1
-369
59
336
-27
-1
-1
-8
185
-327
-6
-4
-103
-1
-1
-1
-1
-1
-1
-1
-1
-1
-1
-1
-1
-1
-1
-1
-1
-1
-1
-1
-1
415
1
149
-10
335
1
1
1
1
1
1
1
1
-178
-1
-1
-1
-69
-140
-1
-1
-1
-1
-1
-1
-1
-386
-1
-1
-1
-1
-1
-1
225
1
1
1
1
1
1
2
2
5
1
1
1
1
1
1
1
1
1
1
1
1
1
1
1
1
1
4
1
1
1
1
5
-13
-29
-1
293
1
649
203
15
-3
-72
-366
-525
-79
-1
-2
-1
-1
-1
-1
762
291
478
-27
-644
19
896
-515
-1
-1
-570
-7
-1
-1
-1
-1
-104
-423
-1
-1
-1
-1
-1
322
1
1
1
1
1
1
1
1
127
1
1
1
1
1
1
1
1
1
3
1
1
3
1
639
1
1
1
-124
167
1
1
1
1
1
1
1
1
91
1
1
1
1
1
1
1
1
1
1
1
-51
-1
-1
-1
-1
-1
-1
-1
-1
-1
-1
-229
143
613
1
-192
-1
-1
-1
-259
-60
-1
-1
-1
-1
-1
-1
-1
-1
-1
-1
-1
-1
-1
-1
-1
-1
-1
-1
-1
-1
-1
-1
-1
-1
-1
-1
-1
-1
-1
-1
-1
-1
-1
-1
-1
-1
-1
-1
-1
-1
-1
-1
-1
-1
-1
-590
299
-164
330
1
747
1
17
1
564
4
1
1
1
18
1
1
1
1
1
1
1
418
290
231
89
1
1
1
484
937
-425
-1
-1
-1
-3
-1
-2
-1
-1
-3
-1
-2003
-1
-1
-1
-1
-1
-1
-1
-1
-5
-1
-2
-1
-1
-1
-1
-1
-1
-14
-1
-1
-1
-1
-1
239
3
1
5
1
36
1
1
1
1
1
49
1
1
2
1
487
1
1
29
1
1
414
1
1
1
1
1
1
1
1
1
219
1
1
1
-650
-1
-1
-1
-258
900
1
1
1
1
1
1
1
1
1
1
1
1
1
1
1
1
1
1
1
1
1
1
1
1
1
1
1
1
1
1
1
1
1
1
1
1
1
1
1
1
-1386
-1
-1
-1
-1
-1
162
1
1
1
1
1
1
1
1
1
1
1
253
64
3
-4
-1
-1
167
-154
-359
715
1
1
1
1
1
1
1
1
1
1
1
1
1
1
1
-387
10
1
1
8
1
1
1
1
1
1
392
2
2
1
-156
762
1
1
1
1
1
1
1
1
1
1
1
1
-307
-1
-1
-1
-1
-1
-1
-1
-1
-1
-1
-1
-42
-403
-1
-1
-1
-1
-3
-4
-382
-1
-1
-1
-1
-1
-1
-3
-1
-1
505
-684
-1
-1
-2
106
-106
-1
-1
-1
-1
-1
-1
1456
1
202
1
1
1
51
-339
-1
503
1
1
1
1
1
1
1
474
1
1
-17
1469
1
1
757
-568
-34
-1
-1
-5
855
583
-182
-1
-1
-1
-1
-1
-1
-1
-1
-1
-1
-3
-418
674
1
1
1
1
1
1
1
1
1
1
1
1
1
1
1
1
1
1
1
1
1
1
1
1
1
1
1
1
1
1
1
1
1
1
1
163
1
1
1
3
1
1
1
1
1
12
275
-445
-80
523
1
1
103
282
-456
-1
-1
-1
-1
-1
-1
-1
-26
-1
-1
-1
-1
-1
-1
-1
-1
-1
-1
-3489
207
1719
1
1
1
2
1
1
148
-176
-1
-1
-1
575
47
1
1
1
1
1
1
1
1
1
1
3
1
1
1
1
1
1
1
1
1
3
1061
-304
-1593
384
1
1
1
1
1
1
1
1
1
1
1
1
1
1
1
-328
-1
-1
-1
-1
-1
313
1
5257
1
1
2
-799
1032
-5440
968
-1352
-4
-1
819
131
867
1
1
4
1
-6280
-1
-3
-2
-2
-1
-1
23
-45
-1
-1
-1
-1
-1
-1
-1
-1
-1
-1
-2
122
2
2882
1
1
1
1
255
-6347
-1
-1
-1
-1
-1
-1
-1
-1
-63
0
6418462 6545036 6369761 6496169 1563 1563 0
-42
-1
-1
-1
-5
-1
-3
-199
-1
-1
-1
-1
-1
-1
-1
-1
-1
-1
-1
-1
-1
-1
-1
-567
168
1
-990
2132
1
1
1
1
1
1
1
1
1
1
1
1
1
5778
-147
28
-151
-1
-1
-1
-1059
5297
1
14
1
1
3
4
1
1
1
3
1
2
6
1
1
1
1
1
1
1
8
1
1
3
1
1
375
-1045
-1
161
1
1
1
1
2
1
1
1
1
1
1
1
1
606
-5663
-1
-1
-1
678
791
1
655
-1654
52
1
1
1
99
1
1
-389
-1
-1
-1
-1
-1
-1
-1
-1
-1
-1
-1
-1
-1
-3
-1
-1
-1
-1
-1
-1
-1
-1
-1
-1
-1
-1
-1
-1
-1
22
11
1
-97
-178
-1
-1
-1
-1
-1
-1
-1
-1
-1
-1
-1
-1
-1
-1
-1
-1
-1
-215
-1
-1
-1
-1
-1
-1
-62
-276
1327
1
1
1
337
1
1
1
1
2
39
1
1
1
1
1
1
1
1
1
1
1
1
1
1
1
1
3
1
1
1
1
1
1
1
1
1
1
1
1
1
1
4
1
1
1
4
1
1
1
1
1
1
1
1
3
1
1
28
1
1
1
1
1
1
1
5
2
1
1
4
1
1
2
4
1
1
1
1
1
1
1
1
1
1
1
1
1
1
1
1
1
1
1
-163
4375
1
1
2
1
1
1149
209
1
1
3
1
1
1
2
1
1
3
1
4
-484
-1
-1
-1
-1
-1
-1
-1
-1
-1
-1
-1
-1
-1
-1
-1
-1
5796
1
1
1
-691
-1
-1
-1
-1
-1
-1
-1
-1
-1
-1
-1
-1
-1
-2698
207
1
-5600
-41
-2
162
1
5
1
1
1
1
1
1
1
1
1
4
1
1
1
1
1
1
1
1
1
1
1
1
1
1
1
1
1
1
1
1
1
1
1
1
1
1
1
1
1
264
1
1
1
1
53
1
1
1
1
1
1
218
-620
-1
-1
-1
-1
-1
-6958
2876
294
6
1
1
1
2
5
1693
1
-6
-1
-1
-1
-1
-7775
65
1
1
1
1
1
1
-466
-1
-1090
149
1
1
1
1
1
1
1
1
1
-1116
864
1
1
1
1
1
-866
-1
-1
-1
3138
1
1
1
1
1
1
1
35
1065
-964
-416
-1
-1
-1
-1
-1
611
-6404
-1
-3
-1
-1
148
1
1
-76
-1
-8
852
1
1
1
1
1
1
1
1
1
1
1
1
1
2
1
1
1
1
1
1
1
1
1
1
4
1
1
2
-785
-28
-1
-4
-1
-1
-1
-1
-1
-778
-60
-1
71
1
1
2
-69
-1
-1
-1
-1
-1
-1
-1
-1
-5
-421
-1
-49
-84
-1
6
-6
-1
-1
-1
-1
-1
-2
-4
-7
-1
-1
-1
-1
-1
-1
-1
-11
-1
-1
-1
-1
114
1
1
1
1
2
11
1
1
1
1
1
1
1
1
1
1
1
1
1
1
1
1
1
1
1
1
1
1
85
-3
-232
-1
-37
629
1
1
1
1
1
1
1
1
1
1
1
1
1
1
1
1
1
1
1
1
-708
-1
-1
-1
-1
-1
-1
-1
-1053
79
2307
1
6
1
7
1
136
-2191
-5
-432
-1
-1
1027
1
1
188
1
1
1
1
1
1
1
3
150
1
1
1
1
1
5
1
1
1
1
1
2496
1089
-3457
2266
1
6
1
-1636
-927
-1
-2928
-1
-1
-1
-101
-1901
-1
-82
-1
-1
-1
-4
-1
-1
-1
-1
-1
-1
-2
829
1
1
1799
1
-449
102
34
-86
-38
7
396
-463
-1
-1
-1
-1
-1
-1
-1
692
1
2
96
1
0
6545035 6557141 6496542 6508601 247 247 0
-34
-1
-1
-1
-1
-1
363
334
1
755
1
1
1
1
1
482
1
1
1
1
1
1
1
1
1
1
1
1
1
1
1
1
1
1
1
1431
-566
-1
-1
-1
-1
-1
-824
-1
-1
-1
-1
-1
-2
-1
-1
-1
290
1
-1012
-1
-1
-214
-5
-1
-1
-1
-1
-1
-2
-1
-1
-1
-1
-1
-1
-1
-2
-1
-1
71
1
1
1
1
1
1
1
1
1
1
1
1
1
1
1
1
1
1
1
669
1
-1341
-1
-1
-7
675
1
1
1
1
3
1
1
1
1
1
4
1
1
1
1
1
1
3
557
1
1
1
1
1
1
1
1
1
1
1
1
1
1
1
1
1
1
1
1
1
1
1
1
1
1
1
1
-2217
-20
-1
-1
-1
-1
-1
-1
0
6556912 6557471 6508034 6508601 38 38 0
-86
-1
-1
-1
-1
-1
-2
-301
0
6557235 6577910 6508034 6528692 235 235 0
311
-84
-1666
156
1
-601
25
1480
111
421
1206
1
-5308
-1
-1
-701
-1
437
1
1
1
1
-100
95
82
264
1
-809
-1
-1
-1
266
-657
-1
-1
-1
366
1
1
1
614
1
-1130
680
1
1
1
-812
664
1
1
1
1
1
1
0
6577907 6620986 6531388 6574546 744 744 0
-224
-1
-1
-1
-1
-1
-1
444
6
1
1
1
1
-37
-1
-1
-1
-1
-19
-1
-1
-1
46
1
1
1
1
1
1
1
-26
-1
-1
-1
-290
-1
-1
-1
-1
-1
-1052
-1
-1
-1
-1
-1
-1
-1
-1
-5
-1
-1
-1
-1
-1
-1
-3
-875
-1804
-1
-1
-1
-1
-1
-1
-1
-1
-1
-1
-1
-1
-1
-1
-1
-1
-1
-1
-1
-1
-1
-1
-1
-1
-1
-1
-1
-7
-1
-1
-1
-2
-1
-1
-1
-1
-1
-1
-697
-1
-1
-1
-1
-1
-1
-1
-1
-1
-1
-1
-1
-1
-1
-1
-1
-1
-1
-1
-1
-1
-1
-1
-1
-1
-1
-1
-1
-1
-1
-1
-1
-1
-1
-1
-1
-1
-1
-1
-1
-1
-1
-1
-159
-1
-1
-1
-1
-1
-430
-1077
-1
-1
-1
-1
-1
-1
-1
-620
-198
-1
-1
-1
-7
-14
-378
-383
-4
-10
-2
85
1
-1647
-1
-1
-1
1143
180
1
1
1
1
1
1
1
1
1
1
1
1
1
1
1
1
-48
-4
-1
-3
-1
-1
-1
-1
-1
-1
-1
-1
-1
-1
-9
-1
-1
-2
-1
-1
803
1
1
1
1
1
1
1
1
1
1
1
1
1
1
1
1579
1681
1
-1570
159
-878
8
1
2
1
1
1
4
805
1
-5665
3351
33
1
1
1
1
1
103
1
1
1
1
1
1
1
325
-589
-1
348
1
-3361
13
1
1
1
-430
699
1381
1
1
1
1
1
1
1
1
1
1
1
1
1
1
331
1
1
1
-1331
-1
-1
-1
-1
-1
-1
-1
-1
-1
-1
-1
-1
-1
-1
-1
-1
-1
-1
-1
-1
-1
-1
-1
-1
-1
-1
-1
-1
-1
-1
-1
-1
-1279
-1
-1
-1
-5
-245
152
196
480
1766
1
1
1
2
1
1
3
1
1
1
1
1
3
1
1
2
1
1
1
1
1
1
1
1
1
1
2
1
1
3
1
1
1
1
310
56
2
-274
0
6620983 6621326 6581984 6582327 0 0 0
0
6621480 6636411 6582330 6597252 304 304 0
2506
2
3
1
-10
3
1
3
41
1
1
2
4
4
1
1
1
4
1
1
-173
1046
1
1
2
2
276
219
1
1
1
-249
-1
-254
-1
-1
-1
-1
-1
-729
-1
-5
-334
-1467
-1
468
1465
1
1
1
1
1
1
1
1
1
1
1
1
1
1
1
1
1
1
1
2
4
1
1
1
1
1
-535
-1
-1
438
9
1
1
1
1
1
2
1
1
1
7
1
1
-195
-137
-1
-1
-1
-1
-1
-1
-1
-1
-1
-1
-1
-1
-1
-1
-1
60
6
1
1
20
8
1
-57
-1
-2
-1
-1
-3
-2
24
-4
-1
-1
-1
-1
-6
-1
-1
-1
-1
-1
-4
-258
-1
62
1
1
1
-159
-1
-1
-1
-1
-1
-1
-1
-1
-1
-1
-1
24
1
725
-981
-1
-1
-1
-1
-1
-1
-1
-1
-1
-1
-1
95
1
3
1
1
1
-403
-1120
0
6636409 6900655 6598153 6862495 3222 3222 0
546
1
1
713
371
1
1
1
2
1
1
1
1
1
1
1
3
1
1
1
1
1
1
1
988
943
409
30
1886
1332
-838
58
-617
-1
-1
-1
-1
-1
-1
-1
-5
-3
-1
-1
-3
6653
382
2326
1
3
1
1
2637
-50
-1
-1
-1
-1
-13
-45
594
960
489
843
-2896
-1
-1
-1
-1
-702
2939
-210
-415
-840
1620
1
1
1
1
1
1
1
-762
-158
-1
-1098
2749
1
1
1
1
2098
1886
1
1
-46
-1
1125
1
1
-742
-216
-1
712
1
1
2682
1
1
1
2155
1
421
1
1
1
7109
1943
-40
5251
2049
-1908
-1
-3
-6
-1
-1
-1
-1
-1
-1
-1
-1
-1
-2
-3440
-1
25
4
2877
1
1
1
1
1
1
1
1
1
1
1
1
1
1
-4353
-1
804
-148
-1
-522
-2029
2990
827
131
2960
1642
1
1
1
1
1
1
1
1
1
1
1
192
1
-8
-295
-1
-1
-1
-1
-1
-1
-1
-1
-1
-1
-1
-1
-1
-1
-1
-210
-1
-1
30
1
2
1
1
1772
3203
1
1
-27
-54
-1
-940
-433
303
1
-453
-189
85
569
1
1
1
1
-2320
-1
35
-720
-1
-1
-2
112
-196
-1
-1
-1
-2
-1
-6
32
146
-1970
-1
-1
-1
-1
-1
-1
-1
-1
-1
-1
-1
-1
-1
-68
-1
-1
-1
-1
-1
-1
-1
111
1
4
1
1
1
1
9
10
1
11
1
2
1
5
1
1
1
1
-49
-598
-1
-212
-1
-1
-1
-1
-4
-2
-1
-1
-1
-1
-1
-476
-1
-1
-751
-1
-1
-1
-1
-1
-1
-1
-1
-1
-1
2349
-1214
592
1
1
1
1
1
1
1
1
1
-2334
-1
-1
-1
-1
-1
-1
-1
-1
-1
-1
-1
-1
-1
820
1
1
1
1
1
1
1
1
1
1
1
1
1
1
956
1
1
1
1
1
474
1
1
1
1
1
1
1
1
1
1
1
1
1
751
1
692
2792
1575
1
1
1
2
1495
-501
-1
-2
-124
-1
-1
-1
-1
844
1
1
1
1
1
1
1
1
1
1
1
1
1
1
1
1
1
1
1
1
1
1
1
1
1
1
1
1
2
-124
-896
-1
-1
-1
-1
-1
-1
-1
-1
-1
-1164
-1
-178
-1
-1807
-1
-1
-1
-1
-1
-1
-1
-1
-1
-1
-1
-1
-1
-1
-1
-1
-2
-1
-1
-1
-1
-2
-1
-1
-1
-1
-1
-1
-1
-1
992
-229
-2148
-1
-1
-1
-1
-1
-1
-99
367
272
2585
208
-171
34
9
2
1
10
1
1
2479
1
1
1
1
1
3
1
-121
-1909
-1
-1
-3
-1
-1
-1
-1
-1
-1
1759
856
1
1
1
1
1
1
1
1
1
1
1
1
1
1
5
1
1
2466
1
1
1
576
-4
1069
1
1
1
1
1
1
1
1
1
1
1
1
1
1
1
1
1
1
1
4
1
1
1
1
2
1
1
732
1
709
1
1
1
1
1
1
-98
-1
-1
-1
-1
-1
-1
-1
122
1
1
1
1
1
1
1
1
1
1
1
1
1
1
1
308
269
1
-658
-1195
-1
-1
-1
-1
-1
-1
-1
-1
-1
-1
-1
-1
-1
-1
-1
-1075
-1
-1
363
511
1
1
1
-51
2084
1
290
946
1
1
1
1
1
1
320
138
260
186
-16
-1
-1684
-1
-1
599
-4670
-1
-1
-1
-1
-1
-1
-1
-1
-1
-1
-1
-1
-1
-1
-1
-1
-1
-1
-1
-1
-1
-1
-1
-1
-1
-1
-1
-1
-1
-4682
-1
2725
-79
-3
-1
-1
-1
-1
-1
-1
-1
-1
-1
-1
-1
-1
-1
-2
-1
-1
-6
-1
-1
-1
-1
-1
-1
-1
-1
-1
-1
-1
286
267
1
1
1
1
1
1
1
1
1
1
1
1
1
1
1
1
1
1
1
1
1
1
1
1
1
-213
-319
-1
-1
-1
-1
-1
-1
-1
-1
-1
-1
-1
-1
-1
-1
-1
-1
-1
-1
-1
-1
-1
-1
-1
-1
-1
-1
-1
-4
-1
-1
-1
2196
1
531
11
1
1
3
2
1
2
5
1
1
2817
-457
-1
1966
1
2
-715
-27
-1
-1
-1
-1
-1
-1
-1
-1
-1
-1
-1
-1
-1
-1
-1
-1
-1
-1024
-1
-1
-1
-1
-1
-1
-1
-1
-1
-1
-1
-1
-1
-1
-1
-1
-1
-1
-1357
195
1
3773
-503
-1
150
-727
-254
-1
-1
-1
-1
-1
-786
-613
-1
-1
-1
-1
-1
-1
-1
-1
-1
-1
-1
-1
-1
-1
-1
-1
-1
-1
86
1
760
1
-2533
-1
-1
-1
2216
1
1
1
1
1
-417
-1
-1
-1
-1
-1
-1
-1
-1
-1
-1
-1
-1
-1
-1
-1
-1
-1
-95
-1
-1
-1
-1
-1
-1
-4
-2
-541
785
1
1
1
1
1
1
-198
28
1
241
-18
-1
247
1
1
1
1
1
1
1
1
1
1
1
1
1
1
1
1
1
1
1
1
1
1
1
1
1
1
1
1
1
1
1
1
1
1
-196
-12
-1
-1
-1
-1
-1
-7
-1
-1
-1
-1
-6
-1
-1
-1
-29
-5
-40
-1
-1
-1
-1
-5
-1
-444
-1
595
902
415
1
1
555
5
-1723
1211
-318
-1
-309
-1
428
541
1
1
1
1
-68
-1419
219
122
991
200
1
1
-476
-1
560
1
1
1
1
1
941
1
1
27
1
1
1
1
1
-151
-1
-1
975
42
1
1
1
1
1
1
1
-481
231
1
1
-591
-1
-1
-25
-1
-1
-260
-1
-1
-1
-385
-2
969
1
1
1
1
1
1
1
1
-1042
284
-817
1027
1
-14
-557
-497
-1
-5
190
4
1
-107
-1
-3
-1
-1
-1
-1
-1
-4
-14
-1
-1
-1
-12
-4
-2
-2778
222
-104
-1
-418
-1
-1
-1
-1
-1
-1
-1
-1
-1
-1
-1
-1
-1
-1
-1
-1
-1
-1
-92
-1
-1
-1
55
1
237
1
-310
886
1
6
1
-391
-1
-1
-1
-1
-1
-1
-1
-1
-1
-1
-1
-1
-1
-1
-1
-1
-1
952
1
160
1
1
1
1
1
1
-299
-1
-1
-1
-623
-1
-993
-1
-268
-1
-1
-1
146
1
1
1
1
568
-47
-1
-1
-1
-1
-3
-1
-1
-1
530
-68
10
1
1
1
10
1
-37
-1
-926
-1
-2
-1
-2
-1
1403
-1588
-1
-1452
-1
-566
-161
63
230
1
1
1
1
1
3
1
1
1
1
4
1
1
1
1
1
1
58
-4
-19
-1
-1
-1
-5
-3
-2
-2
-1
-1
-1
-1
-4
-1
-4
4
-7
-1
-3
-5
-1
-2
-3
-1
-2
-1
-3
-3
-1
-1
-1
-1
-16
-17
-5
-1
-1
-1
-339
-1
-1
-454
-403
-1
-1
-1
-1
-1
-1
-1
-1
-1
599
2
326
-13
-1
-1
-1
-1
-1
-1
-54
523
1
1
-1651
-1
-7
-1
-3
122
-393
-1
1285
1
-565
-1
-1
-2
-1
-1
-7
-1
11
1
1
2
1
584
388
-674
473
-363
-417
-601
143
-502
-119
-76
-1
-1
2803
1
1
1
1
1
1
1
1
1
1
1
1
-58
-1
-1
-1
-1
-1
-1
-1
-1
-1
-1
-1
-1
-1
-1
-1
-1
-1
26
1
1
1
1
1
1
1
1
1
1
1
1
1
1
1
1
1
182
10705
330
-286
103
1
1
1
1
1
1
0
6900650 6902384 13645368 13647086 20 20 0
556
1
1
1
1
1
1
1
1
1
1
1
1
1
1
1
1
-618
0
6902381 6954001 6862494 6914114 606 606 0
12
228
1
1
971
94
1
1
1
1
1
1
1
-94
-3
-1
161
110
1
1
1
1
1
1
1
1
1
1
1
1
1
1
1
245
1
1
1
1
1
1
1
-210
-1
-1
-243
193
593
585
-128
-1
-1
-1
-1
-1
-1
-1
125
-427
-1
-1
-1
-1
-1
-1
-1
-1
-1
-1
-1
-1
-1
-1
-1
-1
-1
-1
-1
-1
-1
-1
-1
-1
-1
-1
-1
-1
-1
-1
-1
-1
-1
-1
-1
-1
152
1
1
1
1
1
1
1
1
336
48
1003
1
4
1
-300
-1
-130
228
1
751
140
-2851
-1
-272
-1
-1
-1
-1
-1
-1
-1
-1
-1
-1
-1
-1
-1
-1
-1
-1
-1
-1
-1
-1
-1
-1
-1
-974
-1
-1
-1
-29
-1
-1
-1
-1
589
859
769
164
1
475
1
-506
-1
21
-698
-1
-1
-1
-1
-1
-2997
-1
-1389
-1
493
1
1
1
1
52
1
1
1
1
1
1
1
1
1
1
1
1
1
1
1
1
1
1
1
1
1
1
1
1
1
1
1
23
1
1
1
1
1
-1297
-181
-2297
612
-1911
-1
-1
-1
-1
-1
-1
-1
-2538
-1
-1
-1
-5
337
1
1
1
1
1
1
1
470
1868
29
1
1
1
1
1
1
1
1
1
1
1
1
1
1
1
1
-332
-1
-12
1685
2009
1
1
-242
-1
-1
-1
-1
-810
263
1
1
1
-816
-5267
-1110
1458
-3183
-601
-1
-1
-1
-1
-1
-1
-1
-1
-1
-1
-1
-691
-241
0
6953997 6955153 9337893 9339049 0 0 0
0
6953998 6954278 315044 315324 1 1 0
0
6953998 6954190 7797292 7797100 0 0 0
0
6953998 6955153 5032540 5033693 2 2 0
28
92
0
6953999 6954178 530182 530361 0 0 0
0
6953999 6955154 7971742 7970587 0 0 0
0
6953999 6955164 15613874 15615037 3 3 0
756
405
0
6954000 6954219 12393474 12393693 1 1 0
0
6954000 6955153 2822525 2821373 2 2 0
118
0
6954000 6954187 7795525 7795712 1 1 0
0
6954000 6954178 3013938 3014116 0 0 0
0
6954000 6954178 16396114 16396292 0 0 0
0
6954807 6955153 315364 315710 0 0 0
0
6954807 6955153 7795723 7796069 0 0 0
0
6954807 6955153 12393841 12394187 0 0 0
0
6954832 6955153 530359 530680 0 0 0
0
6954832 6955153 16396290 16396611 0 0 0
0
6954832 6955153 3014114 3014433 2 2 0
58
54
0
6955154 7093478 6914105 7052578 1556 1556 0
426
563
1
1
17
1
-212
178
-301
117
1
-147
4
1
629
-3020
73
1041
920
1
1
-291
399
-684
1081
240
1
-260
-1
-1
-1
-1
-1
-1
-1
-1
-1
-1
-1
-1
-1
-1
-704
-945
467
-1125
-1
-1762
-200
555
1
-294
-365
-1
-2
-1
-1
-3
-1
-1
1675
2
1220
1
1
-266
120
149
17
1
1
2
3
5
1
1
1
1
2
92
1
1
1
1
1
1
1
1
-853
-1
-1
-1
-1
-1
-1
-1
-68
2653
3298
1
-381
1269
1
780
1032
1
1
-4497
-1
-1
-1
-1
-1
1763
1
1
3
14280
1
1
1
32
1
1
1
1
1
1
1
1
4
1
1
-377
-1
3338
1
5342
1
1
1
1
1
1
1
-3797
-1
-1
-1
-1
-1
-24
-463
-1
-1
-1
-575
-225
-1612
-1
-2900
-1
-1
-1
-1
-1
-1
-1
-1
-1
-1
-1
-1
-1
-1
-1
-1
-1
-1
-1
-1
-1
-1
-1
-1
-1
-1
-1
-1
-1
-1
-1
-1
-1
-1
-3
-1
-52
-1
-235
603
-43
-1
-57
-1
-1
-1
-1
-546
514
940
-1134
-1
-1
-1
-1
-1
-1
-1
-1
-1
-89
668
-377
244
1
42
2
372
182
1
1
1
1
1
1
-166
-1
-1
-1
-1
-1
-1
-1
-1
-1
-1
-1
-1
-1
-1
-1
-1
-1
-1
-1
-1
-1
-1
-1
-1
-1
-1
-1
-1
-1
-1
-1
-1
-1
-1
-397
-275
-1
-1
-1
-1
-1
-1
-1
-1
-1
-1
-1
-1
-1
-1
-1
-1
-1
-1
-1
-1
-1
-1
-1
-1
-1
-2
-3
-1
-1
-1
-1
-3
-1
-1
-1
-3
-1
-1
-1
-1
-1
-1
-163
-7
-182
-1
-1315
-1
-1
-1
-1
-2
-1
-1
1574
159
1
1
1
1
1
859
1
1
1
834
2695
1
7
1
1
1
4
1
5
2
3
-68
-17
-1
-1
-1
-1
-2
-1
-3
-1
-1
-1
-1
-1
-1
-1
-1
-1
-2
-57
6180
701
1
1
1
1
1
1
1
1
1
1
1
1
1
1
1
1
1
1
1
1
1
1
1
-4448
-1
-1
29
3
-433
-1
4903
270
-158
-1
-1
-1
-1
-1
-1
-1
-1
-1
-1
-1
-1
-1
-2
-2
-1
-2
-41
-5
-1
-3
-1
-3
191
1
1
1
1
1
1
1
1
1
313
1
1
1
1
1
1
2353
-821
-1
-1
-1
-194
61
739
1
1
1
1
1
1
1
1
1
1
1
1
1
1
1
1
1
1
1
5
-455
3528
-250
-113
-3
-1
7
1
-49
-92
-1
-1
-1
-1
130
-2007
-1
-1
1077
-879
899
-156
-211
-226
71
65
772
1
8
1
2
1
-3325
-1
-209
-1
-1
-115
-1
-1
-1
-1
-1
-1
-1
-1
-45
-1
-1
5207
1
1
1
-1621
-1
-1
-1
75
1
1
1
1
1
1
1
1
1
1
1
359
-2128
-1
-1469
-1
-1
-1
-1
-1
-1
-1
-1
-1
-1
-172
-1
-1
-842
-445
82
-943
-310
-468
1366
-34
-1
-1
-1
-1
-1
-1
-1
-1
-1
-1
-1
-1
-1
-1
-1
-1
-1
-1
-1
-1
-1
-1
-1
-1
-1
-459
-1
-1
-1
-1
-1
-1
-1
-1
-1
-1
-1
-1
-1
-22
-1
-1
-4
-4
72
-26
39
1
1
-50
-261
-174
0
7093348 7093837 7052086 7052578 40 40 0
-99
-185
-14
0
7093706 7104516 7052086 7062915 204 204 0
-284
-45
-1
-1
-53
-57
-1
-1
-1
-1
-1
-1
-1
-1
-1
-1
-1
-1
-1
-1
-1
-1
-1
-1
-1
-2
-1
-1
-1
1033
2614
-214
123
250
414
-35
452
1
1
1
1
1
1
392
48
1
950
1
1
-326
-2
-2
-120
-806
1050
1
-459
-1
-1
-4
156
0
7104521 7108349 7063125 7066934 44 44 0
720
1
1
1
1
1
1
1
1
1
1
-412
120
1
1
1
-443
244
1
1
1
1
1
1220
-610
0
7108357 7113057 22069526 22074226 16 16 0
-2319
2288
0
7108358 7110708 21170925 21173276 6 6 0
-2318
0
7113067 7115973 7066926 7069831 81 81 0
218
-96
-1
-1
-4
-1
-1
-1
-1
-1
-1
-6
-1
-3
-1
-1
-1
-1
-2
-1
-1
-1
-1
-700
187
398
26
-263
45
-452
118
299
1
1
1
1
1
1
1
1
1
1
1
1
1
1
1
1
1
1
1
0
7116144 7120007 7069946 7073850 207 207 0
-30
-1
-1
-1
-1
-1
-1
-101
-1
-1
-1
-1
-1
-1
-1
-1
-420
-1
-118
19
1
2
1
1
1
4
60
1
1
1
1
1
1
1
1
-172
-1
-1
293
1
-5
-1
-1
-1
-4
-15
-1
-1
-1
381
-500
-1
-1
-4
-1
-1
-1
-2
-1
-1
-3
-4
-1
-1
-1
-1
-1
-1
-1
-1
-1
-1
-1
-1
-2
-1
-5
-406
-1
-1
-3
-1
-1
-19
-1
23
1
1
1
-310
-1
-1
-1
-1
-1
-2
-1
-1
-1
-1
-31
-1
-1
-1
-1
15
1
1
1
1
1
5
78
1
1
1
1
1
1
1
1
1
1
1
1
1
1
1
2
374
-230
-1
-1
-1
-1
-1
-110
0
7120008 7277652 7074005 7231991 3100 3100 0
75
1
201
-144
-1045
335
-60
-1
-1
-1
-1
-1
-1
-1
-1
-1
356
-780
-1
-1
-1
-1
-1
-1
81
1
1
1
661
34
197
5
493
657
131
1
1
1
1
1
1
1
1
1
1
1
1
1
1
1
1
1
1
1
1
1
1
-132
-1
-1
-1
-1
-1
-1
-87
18
-199
-109
-6
-1
-1
-1
-1
166
42
1
1
-227
-1
-1
-1
-1
-1
-1
-1
-1
-1
-1
-1
-1
-1
-1
-1
-1
-1
-1
-1
-97
-490
-1
-1
-5
-5
-3
-1
-1
-1
-1
-1
-3
-1
-1
-1
-2
-6
-1
-3
-5
-1
-1
-6
-1
-1
-12
-1
151
1
10
1
1
3
1
1
-277
180
1
-1256
-1
-1
-1
-1
-2
-1
-379
-794
23
-898
-1
-1
-1
-1
-1
-1
-1
-1
-1
-1
-1
-1
-1
-1
-1
-1
-1
-1
-1
-1
-1
-1
-312
-1
-1
-1
-1
-1
-28
-358
-415
-1
-1
-11
-1
-1
-1
-1
-83
-9
-1
-6
-1
-1
-2
395
186
110
1
1
1
1
1
1
239
235
130
38
2
472
-248
-1
-1
-1
-1
-744
-1
-1
-1
-74
-3
-1
-84
-1
-1
-1
-1
-1
-1
-1
-1
-1015
-1
-1
-1
-1
-1
-1
-1
-1
-1
-1
-1
-1
-1
-1
-1
-1
-3
-2
-2
-1
-1
-1
-1
-1
-1
-1
-1
-3
-1
-1
-1
-1
-2
-1
-1
-1
-1
-1
-1
-1
-3
-2
-1
-1
-1
-1
-1
-1
-4
-2
36
-475
-1
-1
-1
-1
-1
-1
-1
-1
-1
144
1
1
1
-307
-1
-1
-1
-1
-1
-1
-1
-1
-1
-1
-1
-1
-1
-1
-1
-1
-1
-1
-1
-1
-1
-101
-207
368
1
-291
-1
-1
-1
-1
-1
-1
-1
-5
-1
-1
-1
-1
-1
-1
-2
-1
-1
23
1
2
-456
-1
-1
224
-26
-322
-1
-3
-260
-1
-1
-1
-1
49
91
184
1
1
1
-249
-1
-1
-1
-1
-1
-1
-1
-1
-1
-1
-1
-1
-1
-1
-5
-359
-1
-1
-1
-1
-1
-1
-1
-1
-1
-1
-1
-1
-1
-900
-1
-1
-1
-1
-1
-1
-7
170
-500
-1
-22
21
1
1
1
514
-1243
1047
-239
203
158
1
1
1
1
1
1
1
154
-409
-1
-1
-1
-1
-1
-1
-1
-37
-1
-1
-1
-1
506
730
-595
-1
-1
-1
-1
-1
-1
-1
-1
-1
-1
-1
-1
-1
-1
-1
-1
-1
-1
-1
309
1
1
104
1507
1
1
1
1
1
4
1
1
2
1
1
1
1
1
1
1
1
-59
698
985
93
1
5
3
1
1
1
1
1
1
1
1
1
2
4
1
-50
-1474
-1
471
213
25
-90
-1
-60
-1
-1
-1
343
1
1
1
1
-65
-1
-1
-1
-1
-1
-1
-1
-1
-1
-1
-1
-1
-1
-1
-1
-1
-1
-1
-1
-676
331
2
1
-1937
1974
126
156
-1908
266
-37
443
42
1301
1
1
1
1
1
1
1
1
485
1
1
1
1
1
1
1
1
-1406
-175
-1
-1
-1
-1
-1
-1
-3
-1
-1
-1
-1
-1
-1
-462
90
1
1
1
1
4
3
1
10
1
1
-445
147
-898
-380
-175
649
2
-9
4
379
-1785
-1530
-1
-1
-1
73
1
1
1
-91
-1
-1
-1
-1
-1
-1
-1
-1
-1
-1
-1
-3
-1
-1
-1
-1
-1
-1
-1
-2
-1
-1
-1
-1
-207
105
1
1
1
1037
1
1
-36
-1419
-1
-1
469
1
1
3
9
1
6
1
5
3
2
378
-509
-1
-1
-1
-1
635
1
1
1102
-1174
-1
-1
-1
-1
-1
-1
-1
-1
-1
-1
-1
-1
-1
-1
-1
-1
-1
-431
-521
-1
-1
282
1
1
1
1
1
-526
462
682
982
1
241
-240
-236
-1
-188
-5
-1
-1
-1
37
-318
-1
-1
-1
-1
-1
431
291
-250
-1
-1
11
4
-3
-3
-2006
-698
135
1
1
-747
469
1
1
1
1
837
1
1
1
1
-512
-1
72
542
1
113
40
1
1
1
1
1
-1373
-115
-1
684
1109
1
1
369
1
1
-290
-1
-1
-1
-4
-1
-8
-1186
-1912
-506
-1
-2
-1
431
-105
-1
-1
-1
-1
-1
467
513
1
1
1
1
530
1
1
14
1
1
1
1
2
1
7
-1064
-1
-2
-4
-20
-4
-1
-1
-1
90
-184
-1
1015
1
1
1
1
1
-630
-1
-1
-1
-1
-1
-1
-1
-1
-1
-1
-1
-1
524
1
296
1
1
1
1
1
-438
23
1
1
1
72
1
-39
-1
-2206
320
1
-253
-772
-1
-1
-5
-1
-1
-3
-1
-1
-1
-1
-1
-1
-1
723
1
1
1
1
-269
-901
-1
-1
-1
-1
-1
-1
-1
-1
-1
-1
-1
-1
-1
-1
-3096
-1
-8
-1
-1
-4
3281
1
1
1
1
1
1432
1
1
93
1
1
1
1
1
1
1
1
1
1
1
1
1
1
1
1
1
1
1
1
1
1
1
1
1
1
1
2
1
50
-36
-1
181
-141
-22
-526
-2973
-1
-1
-1
-1
-1
-1
-1
-1
-1
-1
-1
-1
-1
-1
-1
-1
-1
-1
-1
-1
-1
-1
-1
-1
-2
-1
-1329
-1
-1
-1
-1
-1
-1
-1
-1
-938
-1
-1
-1
-428
-1
-1
-1
-887
-1
38
-381
-1
-1
-1
-1
-1
-25
-1
-1
-1
-1
-1
-192
-1
-1
-1
-1
-1
-1
-1
-1
-1
-402
-1
-1
-1
210
140
-596
-1
-1
-1
-1
-1
-1
-1
-1
-1
-1
-1
-1
-1
-1
-1
-1
-1
-1
-1
-1
-1
-3
-1
-4
-1
-554
562
315
-495
-1
28
2
-472
-1
-1
238
569
1
1
1
1
1
1
1
51
1
1107
1
185
-599
-2490
-1694
-1
-1
-916
-228
-1
-1
-1
-2
-1
-1
-1
-11
-1
-1
-1
58
2
1
2
1
1
1
1
2
1
4
276
1
1
1
1
1
-899
-1
-42
-3
-1
-1
-1
-1
-2
-1
-7
-1
-1
-1
-1
-1
-1
-1
-1
-1
-1
-1
-1
-1
-1
-1
-1
-1
-1
-1
-1
-1
-1
-1
-1
-1
-1
-1
-1
-1
-1
-1
-1
-1
-1
-1
-1
-4
-4
-1
-1
-1
-1
-1
-1
-1
-1
-1
-1
-1
-1
-1
-623
-1
-1
1097
596
-210
912
1
1
1
1
1
2
1
-329
-1
-1
-1
-1
-1
988
1
1
1
1
1
1
1
1
1
1
2
1
1
6
1
1
1
1
1
1
1
1
82
53
118
1
-52
-1
-1
-1
-1073
-1
-105
-1
153
1
1
1
1
1
1
1
1
1
-53
-267
-63
-1
-156
-1
-1
-1
-924
-36
-655
49
1
1
1
1
1
234
1
1
-693
-1
906
1
1
1
2813
36
27
1
252
1
1
1
1
1
1
1
-1016
-1
-1
-1
-1
-1
-1
-1
-1
-1
-1
-1
-1
-1
-1
-1
-1
-1
-1
-1
-1
-835
-1
-177
-1
-1
-1
-1
-1
-2
-303
-273
-361
-1088
-1
-1
-1521
-1
-2316
-795
-49
713
1
337
1
1
1
1
1
1
5
1
1
1
1
1
1
1
1
1
1
1
1
1
1
1
1
1
1
1
1
1
3
1
1
1
1
1
1
1
1
277
-391
-272
-1
-1
-1
-1
-1
-1
-1
-1
-1
-1
-1
331
-502
-455
-1
-1
-1
-1
-1
-1
-1
-1
-1
-1
-1
-1
-1
-1
-262
2068
813
-440
-1
-782
-3
-1
-1
-3
-1
-1
-1
-49
-1
38
4
4
-28
260
1
1
98
1
1
1
1
1
531
1
1
1
1
30
50
-293
-1
-1
-1
-1
-1
-1
-1
-1
-1
-1
-1
-1
-408
-1
-1
199
126
795
522
1
1
1
1
7
1
1
1
1
1
-78
-1
-1
-1
-1
-250
-335
980
1
338
458
2
1
249
1
1
5
1
1
1
1
1
1
1
4
1
1
1
0
7263199 7263908 7242773 7242048 42 42 0
14
-12
26
1
1
-380
-158
-1
-1
-1
-1
-1
-1
-1
-1
-1
-1
-1
-1
-1
-1
-1
-1
-102
0
7278463 7375145 7231997 7328486 1885 1885 0
-339
-594
-1244
-1
-87
-1
-1
-1
-1
-1
-1
-1
-1
-1
-1
-1
-1
-1
-1
-1
-1
-1
-1
-1
-1
-1
-1
-1
-1
-1
-1
-1
-1
-1
-297
-5
-1
-1
-2135
528
253
-287
-1
-1
-3
-1
-1
-1
-1
-93
371
1
-1182
-612
-1
-1
-145
41
-119
-1
1153
-459
-235
-544
-34
-284
569
-1271
-1
183
1
1
90
1
1
1
1
-351
-293
-1
-1
244
371
1
1
1
1
1
1
1
1
6
-43
-19
137
1
160
1
4
1
2
17
1
1
1
1
1
3
1
1
1
4
3
6
1
1
63
202
1
1
1
23
241
1
54
-27
-1
-1
-1
-1
-3
-1
-1
-1
-1
-1
-1
-131
308
1
1
1
1
1
1
2
7
1
1
1
1
1
1
1
1
1
1
1
1
1
1
1
1
1
-232
-1
-1
-1
-1
-1
-1
-1
-1
-1
-1
807
-1152
-1
-832
-1
-193
62
1
1
1015
365
1
35
3
2
1
1
-44
26
1
1
1
1
1
1
1
1
1
1
-262
464
732
1
1
1
1
1
1
1
1
1
1
1
1
1
1
11
1
1
3
-247
-1
-426
-20
-297
-1
-253
-1
-1
-1
-1
738
1
1
1
1
1
1
1
1
1
1
1
-171
-1606
-1
-1
-1
-1
-1
-1
-1
-77
-1
-1
-1
-1
-1
-234
-1
-1
-1
-1
-1
-1
-1
-1
-1
-1
-1
-1
-1
-1
-1
-1
-1
-1
-1
352
-70
-1
-1
-1
-1
-1
-1
782
1
6
4
7
1
1
4
7
-123
-1
-1
870
1
1
1
1
1
1
1
1
1
1
1
1
1
1
1
1
1
-1121
-1
-1415
509
-312
-1496
-1
-1
-8
-1
-4
-1
-1
-406
1858
4
1
2
520
1
1
1
1
1
30
2
9
1
1
-69
-5
-1
-1
-1
-1
-5
-1
-2
-1
-1
-1
-1
-3
-3
-294
492
245
1
1
1
8
1
1
1
1
1
1
1
1
1
8
1
1
1
1
1
1
6
1
1
1
1
1
1
1
1
1
1
-61
-689
-1
45
33
1
1
1
1
1
1
1
1
1
1
1
1
-707
-315
-73
280
1
1
1
1
1
1
1
60
1
608
-369
-601
716
-6
-4
-3
14
1
1
1
-53
864
1
314
1
1880
1
1
1
1
10
1
1
2
1
1363
-481
-273
-1
-1
-2
105
1
1
1
1
9
-661
-1
-153
-1
-1
-1
-1
-1
583
5
1
1
1
1
1
4
1
1
4
1
1
1
1
1
1
1
1
1
1
1
7
1
1
1
1
1
1
1
1
1
1
1
1
1
1
1
1
1
1
1
1
1
1
1
1
1
1
1
1
1
1
1
1
1
1
1
1
1
1
1
1
1
1
1
1
1
1
1
1
1
1
1
1
1
1
1
1
1
1
1
1
1
1
23
-434
-1
-1
267
231
1
1
1
1
1
-693
-390
-303
397
74
1
1
1
1
1
1
1
1
1
1
1
1
1
1
1
1
348
1
1
1
1
1
1
1
1
4
-56
245
1
1
1
513
1
1
1
1
319
-782
101
1
1
1
1
1
1
1
1
1
1
1
1
1
1
1
1
1
1
1
1
1
1
1
1
1
1
1
1
1
-531
-795
-1
-2
-1
-119
-55
-1
936
1
1
600
1
1
1
1
1
1
1
1
1
1
1
897
1
1
1
1
1
1
1
1
1
1
1
1
1215
765
1079
1
1
1
1
1
1
1
1
1
1
1
1
1
2
752
1205
-498
-1
-1
1361
1
-113
-1
-1
-1
-1
-2
965
2944
-139
-1
-1
-1
-99
-1
-1
-1
-1
-1
-1
-1
-1
-1364
-1
-1
-1
-1
-1
-1
-1
-1
-1
-1
-1
114
-5
-1
-1
-292
-1
-711
-277
-1
-1
-1
-1
-242
-1
104
1
1
1
1
1
-12
-582
-228
65
-2066
285
1
1
1
-1129
-1198
-801
-1
-1
-1
-1
-1
-1
-1
-1
-1
-1
-1
-1
-1
-1
-1
-1
-1
-1
-1
-1
-1
-1
-1
-1
-1
-1
-1
-1
-1
-1
-1
1316
-252
-115
182
174
795
1
27
1
1
1
1
3
1
-216
-210
-1
-1
-1
-1
-1
463
-415
-223
-815
433
-871
-799
-1
-1
-1
-1
-1
-1
-1
196
1
1
1
1
4
9
4
1
1
1
1
-293
-1
-1
-1
-1
-1
-1
-1
-1
-1
606
1
2257
1
1
1
1
1
1
-142
-1
-122
-1
-1
-1
-1
-1
-1
-1
-1
-1
-1
-1
-1
-1
-669
-1
-1
-3
-1
-1
-1
-1
-1
396
1
1
1
68
1
1
1
1
349
-868
237
1
1
1
1
1
1
1
1
1
1
129
-287
-1
-1
-1
-1
-1
-1
40
1
1
1
2
1
1
1
-643
712
1392
1
521
142
459
1
1
1
1
1
1
1
0
7288464 7289187 7218279 7217569 50 50 0
21
101
1
1
1
1
3
1
1
1
6
1
1
1
1
1
1
2
-21
123
-386
-1
-1
-31
-1
0
7375142 7388235 7328539 7341606 391 391 0
554
747
-129
-1113
-1
-1
12
457
1
1
1
1
1
1
1
159
1
1
1
1
1
1
1
4
1
6
-658
326
-630
349
-9
417
1
1
170
1
1
1
1
1
1
1
-122
-1
-1
-1
-1
-1
328
1
1
1
1
-155
-42
-1
-410
198
1
-32
-1
-2
-2
-1
-1
-1
-2
-1
-1
-1
-1
-1
-31
3
24
5
1
1
1
-110
-1
-1
-1
-1
-1
-1
-1
-1
-1
-1
-1
-1
-1
-1
-1
-1
-1
-1
-1
-1
-1
-1
-1
-1
-1
-70
-1
197
1
1
-96
-1
-1
421
335
1
1
152
-471
180
2
-127
-175
32
-1201
-1
348
1
1
1
1
3
1
1
1
1
-244
1147
1
1
1
1
1
1
1
1
1
1
1
1
1
1
1
1
1
1
1
1
1
1
1
1
126
1
3
1
1
2
1
1
1
1
1
2
1
1
1
1
-65
-1
-1
-1
-1
-1
-1
-1
-1
-1
-1
-1
-3
-1
-1
-256
0
7388239 7485000 7341745 7438645 1888 1888 0
-102
285
-847
320
1
1
1
1
1
212
1
1
1
1
1
1
193
1
1
1
1
1
1
1
1
1
1
1
1
1
1
1
1
1
1
1
1
1
1
1
1
1
1
-752
-558
-7
-1
-1
-386
-35
-686
-540
-1
-436
-1837
-1
-1
-1
-1
-1
-1
-1
-1
-1
-107
-1
-1
-1
-1
-1
-1
-1
-1
-1
-1
-1
-1
-1
-1
-1
-1
-1
-1
-1
-1
552
-10
-1
-1
-1
-1
-1
-1
419
1
1
1
1
1
-74
-1
-1
-1
-1
-1
-1
-1
-1
-1
-1
-1
-1
-1
-1
-1
-677
346
1
1
1
1
1
1
1
-173
-1
-1
-1
-1
-1
-1
-1
-1
-1
-1
-1
-1
-1
-2258
-1285
-1
-1
-208
-1131
-45
-1
-1
-1
-1
-1
-1
-4217
-2
-483
-788
-754
-1
-1
-1383
-1
3786
2283
-643
2056
1
1
1
3
1
-331
-1
-195
-1
-1
-697
874
498
1
-697
-1157
1784
401
1
-412
-746
-1
-1
-1
-1
-1
-6
-1
-1
-1
-1
-1562
-1
-9
-1
-9
312
13
1
1
1
1
1
1
1
1
1
1
1
193
265
1
1
1
1
1
1
-827
-1
-1
-1
-1
-1
-1
-1
-1
-1
-1
-1
-1
-1
-1
-1
-3
-1
-1
-1
-1
-1
-1
-6
-3
-1
-2
-591
-1
-1
-1
159
1
-273
-1
-1
-1
-1
-1
-1
-1
-1
-1
-1
-1
-1
-2
-1
-99
-1
-1
-1
-1
-1
-1
-1
-1
-1
-1
-1
-1
-1
-1
-1
-1
-1
-1
-1
-1
-1
-1
-1
-1
-1
-1
-1
-1
-1
-1
-1
-1
-1
-1
-1
-1
-1
-1
-1
-1
-1
-1
-1
-1
-1
-1
-1
-1
-1
-1
-1
-1
-5
-1
-1
-1
-10
41
-69
-31
-1
-1
-1
-1
-1
-1
-1
231
1
1
-639
-1
-1
-1
-1
-1
-1
-1
-1
-1
-1
-1
418
1
520
1
1
1
1
1
1
1
1
1
1
1
1
1
1
1
1
-857
81
-1999
-58
-5
-1
-1
-1
-230
-1
-1
242
-499
-1
-1
384
1
1
-867
-1
-3
-1
-26
4
-525
-1
-1
-1
-13
-1
-1
-1
9
-9
-1
-1
-14
-1
-1
-1
-7
-1
9
4
-387
-1
-1
-1
-1
-1
-1
-1
-1
-1
-1
-1
-1
-1
-1
-1
-1
-1
-1
-1
-1
-1
-1
-1
-1
-1
-1
-1
-1
-1
-1
-1
-1
-1
-1
-1
-1
-1
-1
-1
-1
-1
-1
-1
-1
-1
-1
-1
-1
-1
-1
-1
-1
-1
-1
-1
-1
-563
-1
-1
-1
-1
-1
-2
-1
-1
-1
-1
-1
-1
-1
-2
-2
137
1
1
1
1
1
1
1
1
1
1
1
1
1
1
1
3
1
1
1
1057
1
284
1
-240
-1
-755
1821
1
1
1
1
1
1
1
1
1
1
1
1
1
1
1
6
1
2
1
3
-2625
-1010
2276
2
17
104
1
1
1
1
2
4
1
1
-517
-1208
-1
-1
-1
-1
-1
-1
-3
-1
-4
-1
-1
-1
-1
-1
-1
-1
-1
-1
-1
-1
-1
-1
-1
-1
-1
-1
-1
-1
2978
1
1
1
1
1
1
1
1
2
2
1
1
2
1
1
1
1
1
1
1
2
1
8
1
1
1
1
1
1
1
1
1
1
1
1
24
5
628
1061
1
143
1
1
1
1
1
1
1
1
1
1
1
1
1
1
3
1
1
1
1
1
1
1
1
2
1
1
47
1
1
1
1
1
1
1039
1
-58
-848
-554
381
1
1
-1082
1738
-80
-898
-1
1748
1
1
1
1
1
1
1
4
2
1
1
1
1
1
1
1
1
1
-36
-1
-1
-1
-1
56
1
2
-333
-1
-1
-1
-1
-1
281
1
105
1
1
1
1
1
1
1
1
1
1
278
1
1
1
1
-126
446
1
1
-247
-622
-1
8
161
892
1
75
4
1842
-8
-1
-1
-1
-1
-1
-1
-1
-1
-1
-1
-1
-1
-1
-1098
-803
-1
344
-164
-1
-1
-1
-1
-1
-1
-1
-1
-1
-1
-1
-1
-1
-1
-1
-1
-1
-1
-1
207
1
1
1
1
-206
-1
-214
-1
-1
-1
-1
-1
-1
-1
323
-131
62
1
3
2
1
3
-5
-1
23
1
1
1
4
1
1
1
4
1
1
-86
-1
-1
-1
-1
-1
-1
-1
-1
-1
-1
-1
-1
-1
-1
-1
440
313
1
1
1
1
1
1
1
1
1
1
1
1
1
1
1
-47
174
1
1
1
1
1
-37
-29
-4
-1
-1
-1
-1
-1
-1
-1
-1
-1
-1
-1
-1
-1
332
1
1
1
1
1
1
1
1
1
15
1
1
1
1
1
1
1
1
-521
-1
-1
-1
-1
-1
-1
-4
-1
-1
-1
-1
-2
161
-732
-1
-1
-1
-1
-1
-1
-1
-1
-1
-1
-1
-1
-1
-36
54
1
-2988
-1
-1
-1
-1
-1
-1
-1
-1
-1
93
1
1
1
1
1
1
1
1
1
1
1
1
1
1
-54
-1
-1
-1
-1
-1
-1
-1
-1
-1
-1
-46
-1
682
-174
-5
-2
-1
-1
-1
-1
-3
-1
-1
472
1
1
1
1
1
1
1
1
1
1
1
1
1
1
1
1398
6
1
1
3
1
4
1
1
1
1
0
7484999 7486494 7438688 7440187 16 16 0
484
1
-972
-1
-1
-1
-3
-1
0
7486492 7493881 7440348 7447727 147 147 0
-116
-1
-1
-1
338
1
1
1
1
8
2
1
1
1
3
3
-145
-322
-282
23
1
1
1
1
-179
-161
-1
-664
-380
825
-270
-1
-5
-13
-1
-1
-1
-8
-1
-1
-48
-1
-1
-1
-1
-1
-1
-1
-1
-1
-1
-1
-1
-1
-1
-1
-1
-1
-1
-1
-1
-1
-1
-1
1594
-64
96
1
1
1
1
1
1
1
1
1
3
1
1
1
1
4
1
1
1
1
1
1
353
272
401
-123
-1
19
2
299
101
1
1
1
1
1
49
1
1
3
1
139
0
7494234 7549810 7447726 7503322 897 897 0
-107
331
180
1
84
-80
-436
-1
63
48
5
1
1
1
1
1
3
415
404
-19
3
243
20
-113
-1
-1
-498
-1
-3
-1
-1
-1
-1
-1021
-1
5
2048
-441
-1
-1
-1
777
1098
-1838
467
1
1
1
1
-3684
-1
111
215
161
1
1025
-155
-1
-1
-1
-1
-1
-1
-1
-1
-1
-1
-1
-1
-1
-1
-1
-1
-1
-1
-1
-1
-1
-38
-1
-3751
-883
-1
-1
83
1
1
1
-129
-1
583
1
-391
308
-356
-359
1102
1
-1051
550
-1686
-1253
-1
-1
-1
-1
-1
-1
-1
-1
-1
-1
-338
-5962
53
-719
-1
232
2
1
2
2
1
1
56
1
-7
-1
212
1
-408
-1
-1
-1
-1
-1
-1
-1
-1
-1
-1
-1
-1
-1
-1
-1
-1
-1
-1
-1
-1
39
343
1
1
3
1
236
1
1
1
-403
-298
-313
-39
479
548
-499
58
1
1
-250
412
1
-1157
-194
-1
-1
-1
-1
-1
-1
-1
-1
-1
-1
-1
-1
-1
-1
-1
-1
-1
-1
-1459
-1
-1
-1
-1
-1
-1
398
1
-199
-1
-1
388
1
1
1
1
1
1
1
1
-732
-839
-1
-1
-1
-1
-1
-1
104
-53
-1
-1
-1
-1
-1
-1
-1
-1
-1
-1
-1
-1
-1
-1
-1
-1
-1
-1
-1
-1
-1
-1
-1
-1
-1
-1
-1
-1
-1
-1
-1
-1
-1
131
1
1
1
1
1
1
1
1
1
1
1
1
1
1
1
1
1
1
1
1
1
1
1
1
1
1
1
1
1
1
1
1
1
1
1
1
1
1
1
1
1
1
1
1
1
1
1
1
1
1
1
3
1
1
1
1
1
1
1
4
1
1271
1
1
1
1
1
1
366
1
1
1
1
1
1
1
1
1
1
1
1
1
1
1
1
1
220
-198
344
450
1
1
1
1
-261
-1
-1
109
-98
-1
-276
-1
-1
27
1
659
1
1
1
1
1
29
-23
221
1
1
1
1
92
-612
-1
-1
-1
-1
-1
-1
-1
-1
-1
-374
-1
-1
-3
-1
-1922
36
1
1
1
1
1
-37
-1
-1
-1
-1
-1
-1
-1
-1
-1
-1
-1
-1
-1
-1
-1
-1
-1
-1
-1
-1
-1
272
1
-216
-1
-113
-1
-1
-1
-787
45
1
1
1
1
1
1
1
1
0
7549820 7559346 7508644 7518140 89 89 0
12
84
1
1
1
1
1
1
1
364
1
403
1
1063
-694
-451
-155
664
-84
-1
-1
154
1
1
14
1
1
1
1
1
-15
18
1
1
1
1
1
1
1
29
112
853
1
1
1
1
1
1
1
1
1
-164
-317
324
-359
21
-730
-774
-73
-1
162
-193
-57
-1
-275
293
0
7559342 7587454 7523462 7551541 262 262 0
412
438
3
1
1
1
2
1
1
3
1
1
1
1
2
299
1
1
-368
104
1
1
1
1
1
1
1
1
1
1
1
1
1
1
319
1
1
1
1
1
1
-564
16
471
62
-458
-24
-1
-168
-1
-1
-1
-1
-1
-1
-1
457
1
1
1
1
1
1
1
1
1
1
1
1
1
1
1
1
1
-52
-1
50
540
-2463
-588
3770
1
1207
1
2439
2728
1
688
-571
-656
1034
1
-204
-1
-1
-1
-1
-1
-131
-1
637
-139
-1
-1
-1
-1
-1
-1
-1
-1
-1
-1
-1
-1
-46
-2
-1
-1
-1
-39
-128
1078
2091
113
1
1
-256
518
-146
-72
-1
884
1
1
367
0
7587497 7598182 7551706 7562319 259 259 0
-188
-978
-1
-1
-1
-1
-1
-96
-1
-747
-591
-376
1672
1
-23
107
1
1
1
1
1
1
1
1
1
1
1
1
1
1
447
1
-117
121
-5
257
-93
376
-353
-195
40
1
1
1
1
1
1
1
1
1
1
1
1
1
1
-18
46
373
1
1
1
1
1
1
1
1
1
1
1
1
52
1
22
1
1
2
1
1
1
1
2
1
3
1
1
1
726
1
1
285
1
1
1
1
1
1
3
1
1
1
1
1
6
1
1
1
2
2
1
2
1
1
1
2
1
2
2
1
3
2
10
1
7
-86
-1
88
-381
-1
-1
-1
-1
-1
-1
-1
-1
-781
163
-413
-1
-1
0
7598179 7598552 7971744 7971371 1 1 0
0
7598180 7598552 15613873 15614245 1 1 0
0
7598181 7598372 7797291 7797100 1 1 0
0
7598181 7598875 315045 315713 52 52 0
290
1
1
11
1
1
6
-8
6
11
7
1
1
1
1
1
1
1
1
1
1
3
5
1
3
2
1
1
1
-9
0
7598181 7598552 9337895 9338266 1 1 0
0
7598181 7598360 530182 530361 1 1 0
0
7598181 7598552 5032541 5032910 3 3 0
27
92
0
7598182 7598360 16396114 16396292 1 1 0
0
7598182 7598401 12393474 12393693 0 0 0
0
7598182 7598552 2822525 2822156 1 1 0
118
0
7598182 7598360 3013938 3014116 1 1 0
0
7598182 7598369 7795525 7795712 0 0 0
0
7598550 7598872 15614704 15615027 1 1 0
-9
0
7598550 7598875 12393864 12394190 1 1 0
-9
0
7598550 7598872 7970911 7970588 1 1 0
-9
0
7598550 7598872 9338726 9339049 1 1 0
-9
0
7598554 7598874 3014116 3014435 3 3 0
-5
51
54
0
7598550 7598873 2821696 2821372 1 1 0
-9
0
7598550 7598874 7795746 7796071 1 1 0
-9
0
7598550 7598872 5033370 5033693 1 1 0
-9
0
7598554 7598872 16396292 16396611 1 1 0
-5
0
7598554 7598873 530361 530681 1 1 0
-5
0
7598872 7745856 7562310 7709202 1900 1900 0
493
385
1
9
7
2
44
34
476
1
1
1
1
1
1
1
1
1
1
1
1
-118
125
429
119
383
199
-480
-1
-1
-1
-1
-1
-1
-1
-1
-1
-1
-1
-1
-1
-1
-1
-1
-1
-1
-1
-1
-1
-1
-1
-1
-1
-1
-1
-1
-956
1886
-171
-288
7
30
1
1
1
1
1
1
1
4
1
2
2
1
1
3
1
1
1
1
1
1
1
1
1
1
1
1
1
1
1
1
1
1
-323
-1
-514
-226
65
-167
1408
1
1
-16
173
-679
-1
-1
-1
-1
-1
-1
-1
131
401
-122
132
501
1
1
1
1
1
1
2
3
1
2
1
1
1
1
1
1
1
2
1
2
3
1
3
1
1
1
-26
16
1
1
-45
-1
-1
-1
-1
-2
-10
14
-30
-1
-1
-1
-1
-1
67
-81
-1
245
1
1
1
2
497
1
1
-555
-1
-1
-613
-1
-1
-1
-1
-1
-1
-73
-191
-1
-1
-1
-1
-1
-1
-1
-1
-1
-1
-1
-1
-1
-3
-1
-1
-1
-1
-1
-1
-1
-1
-1
-1
-1
-1
-1
-1
-1
-1
-1
-1
-5
-1
-1
-1
465
1
-106
-126
-1
-590
-304
-1
-1
-1
-2839
-919
-1
-1
-1
138
1
1
1
1
1
3
1
1
1
1
1
6
1
1
1
1
4
37
1
1
1
-35
-1
-1
-1
-1
-1
79
1
1
1
970
3081
2745
1
1
1
1
1
1
1
-681
-1
-1
366
1
449
1
16
1
1
1
1
1
1
1
1
2
1
1
1
17
1
1
2
1
1
3
-1727
-1
-1
-1
-1
1635
1685
-1392
-395
-1
-1
-129
-104
259
1
1
1
-96
-1
-1
469
-6247
-2575
11
1
1
1
1
1
1
1
1
1
1
1
1
1
1
1
1
1
1
1
1
1
1
1
1
1
1
1
1
1
1
1
1
1
1444
757
1
2859
1
1
1
1
1
1
-50
-348
-262
-1
-1
-1
-12
121
-1790
-1
-1
-1
-1
-1
-1
-1
-1
-1
-1
-1
-1
857
1
1
1
1
1
1
1
1
-732
-727
-1
-1
-19
-1
-1
236
60
1
1
1
1
1
1
1
1
1
1
1
1
1
1
1
1
1
1
1
1
237
27
-255
-1
-1
-1
-1
-1
-1
-1
-1
-1
92
1
1
1
1
15
-1238
218
5
3
1
1
1
1
1
1
1
1
1
1
4
1
1
5
1
1
1
-143
-8
-974
-1
-1
-1
-1
-1
-1
41
1
1
1
1
1
5
1
1
1
-45
-1
-1
-1
-1
-1
-1
-1
-539
-416
-232
-1
-1
-3
-2
392
-89
-1
-1
-1
-1
-1
-1
-1
-2
-1
-4
-1
-1
-1
-1
-1
-6
399
1
1
1
1
5
1
1
1
-1253
-859
-1
-1
-1
-1
-1
-1
-1
-1
-1
-1
-1
-1
-1
-1
-1
-1
-96
57
-39
-1
-1
-1
-1
-1
-1
-1
-1
-1
509
819
1
-154
-1
-1
550
2204
1
1
1
1
-1162
2515
795
1
1
1
1
1
-130
367
166
1
1
1
1
1
1
1
1
4
1
1
1
1
1
1
1
1
1
1
1
4
1
1
1
4
1
1
1
3
1
1
1
1
1
1
1
1
1
1
-289
-1
-1
-3
-2
-1
-1
-2356
-1043
-1179
1645
1
1
1
552
1
-526
402
1
1
843
1
417
1
1
1
1
1
1
1
1
1
1
1
1
1
1
1
-193
-1
-1
-1
-1
-1
391
1
763
-93
-1
-1
-1
-31
-173
1717
-618
3545
1
-106
-766
645
-581
-1
-1
-1
906
1
1
1
-518
313
-15
-374
-317
-1
-7
-1
-1
-3
-1
-5
-1
-355
-1
-1
-360
-2554
-470
-1
-797
-1
-1
-1
-1
-1
-1
-1
-1
-1
-1
653
1
-780
-790
170
-1473
678
-605
-176
-27
-1
-300
-1
-1
-1
-1
-1
-336
-1
-1
-1
-1
-1
-1
-1
-544
-3
1812
1
1
1
1
5470
1
1
1
1
1
4666
712
59
1
4884
-2312
-239
-1
-1
-1
-1
-1
-1
-1
-1
799
1
1970
-1008
377
91
1
1
1
1
1
1
1
1
1
2
1
1
121
1
1
1
1
1
1
1
1
1
1
4
1
1659
1
1
-12
563
-378
-1
-1
-1
-1
-1
-3
-1
-1
-662
-1
-1
-1
-1
-1
-1
-1
-1
-1
-1
2183
1
1
1
1
1
1
1
1
1
1
3795
-175
-1
-9
-1
-1
25
1
1
1
-2717
-1337
-1
-1
-1
-939
3
602
-271
53
-283
516
1
1
79
278
-166
-152
317
292
1
1
1
1
1
1
0
7601498 7601623 12692197 12692322 0 0 0
0
7601500 7601623 13167105 13166982 0 0 0
0
7601501 7601623 19217299 19217177 4 4 0
0
7601504 7601623 21237440 21237558 3 3 0
6
0
7740742 7740915 7715085 7715258 14 14 0
0
7742610 7743357 7714096 7714819 127 127 0
-223
5
27
13
1
-6
-5
-5
-5
-1
9
1
-10
216
1
1
4
1
3
3
1
1
1
4
1
1
2
1
4
1
26
6
11
1
1
1
3
2
0
7743789 7744158 7715077 7715446 63 63 0
207
-8
0
7745844 7753901 7713673 7721725 27 27 0
290
1
1
1
1
1
3
-40
-1567
4501
-588
0
7746273 7746996 7705967 7706713 124 124 0
223
-5
-27
-13
-1
6
5
-7
12
1
10
-216
-1
-1
-4
-1
-3
-3
-1
-1
-1
-4
-1
-1
-2
-1
-13
-17
-6
-11
-1
-1
-1
-3
-2
0
7747262 7747435 7704095 7704268 19 19 0
0
7753934 7823920 7721723 7791821 706 706 0
-525
1909
1
1
136
1
1
1
1
1
1
1
1
1
1
905
25
1
1
1
1
1
1
1
-1709
-1
-1
-1
-1
-1
-1
-1
-1
-1
-1
-1
-1
-1
-1
-1
-1
-1
-1
-1
-1
-1
-1
-1
-1
-1
-1
206
-721
6
-348
765
1
1
1
1
864
-873
129
1
-198
-196
-534
-1
-1
-1
-1
533
1
1
1
1
1
1
1
1
1
1
1
1
1
-419
-1
-102
-1
-441
197
1
1
1
1
1
3
-35
-1
-53
-1
-1
-781
-268
-143
-1
-1
-214
-2
-1
-2
-1
-4
307
123
-50
-2
-3
-1
-920
124
113
1
1
1
1
1
1
1
1
1
1
-1526
-5
-1
-1
84
786
760
-83
-1
-1
-296
-1
-1
-1
-1
-1
1160
1
-58
123
1
1
1
1
-1016
1696
-2496
-1
-1
-1
-1
-1
-1
-1
-1
-1
-1
-1
-1
-1
1093
336
1
-1847
2050
-493
-96
1089
271
367
1
1
-54
-1
-1
-1
-1
-1
-1
-1
-206
26
-223
-2
-1
-2
-1
-3
-1
-1
-1
-3
-1
-4
-1
-1
-1
-1
-3
-3
-1
-1
-1
-1
-1
-1
-1
-2
-4
-1
-1
-1
-1
-1
-3
-1
-1
-1
-3
-1
-1
-1
-1
-1
-1
-1
-1
-1
-1
-1
-1
-1
-1
-1
-3
-1
-1
-1
-1
-1
-1
-5
-4
-1
-1
-1
-1
-1
-1
-3
1626
186
2031
1
1
3743
1
-3
-1
-1
-1
-1
-283
-117
-1
-1
-1
-1
-1
448
1
1
6
1
9
2
2
4
1
1
-283
67
-790
-395
-1901
-1
-1
-1
-1
-1
-1
-1
-1
-1
-1
-1
-1
-1
-1
-1
-1
-1
-1
-1
-1
-1
-1
-1
-1
-1
-1
-1
-1
-1
-1
-1
-1
-1
-2
-1
-501
-2877
83
1
1
1
1
1
1
1
1
1
1
1
1
1
1
727
-8124
-321
-1
-1
-1
-1
-4920
-4159
-1
-1288
0
7824037 7827744 7791819 7795524 9 9 0
2020
211
1
-39
-64
363
0
7827737 7856603 7797291 7826125 173 173 0
72
461
-32
-1
-1
-1
-1
-1
-1
-97
-138
-81
-1001
1489
5684
2848
3
3075
1
1
1
1
1
1005
1433
13
375
1
1
-3638
-981
-1
349
504
-59
-1
-1822
-119
-1
-1
179
-623
-1
-1
-1
-181
-1
-18
412
1
1
1
1
1
1
1
1
1
1
1
1
1
1
1
1
1
1
1
1
-175
-1
-1
-3
195
1
1
1
3
1
1
1
1
2
1
1
2
474
1
1
1
1
1
1
1
1
1
1
1
-382
-1
-1
-1
0
7856599 7857758 15615032 15613874 2 2 0
408
0
7856603 7857758 7970587 7971742 0 0 0
0
7856604 7857761 5033693 5032538 2 2 0
1043
86
0
7856604 7857759 9339049 9337894 0 0 0
0
7856604 7856925 3014433 3014114 2 2 0
213
56
0
7856604 7857757 2821373 2822525 2 2 0
1043
0
7856604 7856950 7796069 7795723 0 0 0
0
7856604 7856925 530680 530359 0 0 0
0
7856604 7856950 12394187 12393841 0 0 0
0
7856604 7856925 16396611 16396290 0 0 0
0
7856604 7856950 315710 315364 0 0 0
0
7857479 7857759 315324 315044 1 1 0
0
7857538 7857757 12393693 12393474 1 1 0
0
7857567 7857768 7797100 7797301 2 2 0
0
7857570 7857757 7795712 7795525 1 1 0
0
7857579 7857757 3014116 3013938 0 0 0
0
7857579 7857758 530361 530182 0 0 0
0
7857579 7857757 16396292 16396114 0 0 0
0
7857758 7874411 7826118 7842749 105 105 0
35
1
1
1
124
1455
1
1
167
1
-209
267
421
18
10
888
1
1
1
1
1
1
-331
-357
-106
3057
1
5
1
1
1964
-26
-891
3604
0
7874274 7949951 7842760 7918563 1333 1333 0
-299
-1
-1
-1
-1
-1
-1
-1
-1
-1
-1
-1
-1
-1
-1
-1
-1
-1
-1
-1
-1
-1
-1
-1
-1
-1
-1
-3
-1
-1
-1
-1
-1
-1
-1
-1
-1
-1
-1
-1
-835
-2907
-1
-1
-1
-1
-1
-1
-1
-1
281
1
-322
-1
2570
981
-1409
-1
-1
-1
-1
-1
-1
-1
-1
-1
-1
-1
-1
-1
-1
-1
-1
-1
-1
-3
-1
-2
-1
-1
-2
-1
-365
434
1
1
1
-47
-3
-1
-1
-1
-1
-1
-1
-1
-3
-2
-1
-1
375
1
1
1
1
1
1
1
2
-398
-386
-1
-1
-1
-1
-1
-1
576
28
1
1
-4741
-1
-1730
-3
-1
216
-2124
-1
-1
-1
-20
-1
-1
-1
-1
-3
-1
-1
-2
-53
-1
-1
-1
-1
-1
-1
-1
-1
-1
-1
-1
-1
-1
-1
-1
-1
-1
-1
-1
-1
-1
-1
-1
-1
-1
-1
-1
-1
-1
-1
-1
-1
-1
-1
-1
-1
-1
-1
-1
-1
-1
-1
-1
-1
-1
-1
-1
-1
-1
-1
-1
-1
-1
-1
-1
-1
-1
-1
-1
-1
-1
-1
-1
-1
-1
-1
-1
-1
35
-17
-1
-1
-1
-1
-1
-1
2377
1
1
1
1
516
-425
-203
-1
-1
-1
-1
-5
-1
334
-479
-841
4243
2452
1
1
1
1
1
1
1
1
1
1
1
1
1
1
1
1
1
1
1
1
1
1
1
1
1
1
1
1
2204
12
-611
-1
500
1
1278
-2419
1197
-959
-1
-1
-1
-1
-1
-1
-1
-1
153
-287
26
1
1
1
1
-321
-1
414
103
-174
-6
-109
65
1
1
1
269
1
202
-203
33
-185
-26
-1
-1
-1
-2
-1
120
50
10
-365
-133
-1
-1
-1
-1
-1
-463
-1
131
194
1
-271
-503
-1
-1
-1
-1
-1
-172
-1
-1
-1
-1
-1
-1
-1
-1
-1
-1
-1
-1
-1
-1
-1
-1
-1
-1
-1
-1
-1
-1
-1
-1
-1
-1
-1
-1
-1
-1
-1
-1
-1
-1
-1
-1
-1
-1
-1
-1
-1
-1
-1
-1
-4
-2
-1
-1
-1
-1
-1
-1
-122
-1
123
-186
-19
-1
-7
-55
-1
-1
-213
67
196
1
531
1
1
1
-78
-1
-1
-1
347
1
1
1
1
1
1
1
1
1
1
1
1
1
1
1
1
1
-281
-206
545
1598
-685
-1
9
21
61
1
1
1
1
1
1
1
1
1
1
1
1
1
1
1
605
3
1
1
1
1
1
1
1
1
1
1
1
1
1
-50
-1
-1
-1
-1
-1
-557
-197
-1
-1
-1
-1
-1
-1
-2
-11
-1
409
-133
-1047
-1
-1
-1
1109
1
1
1
1
1
-352
-1
-199
299
6
317
344
1
1
9
177
2
1
1
548
1
1
1
1
1
1
-135
23
1
1
1
1
12
-65
-1
-1
-1
259
144
1
1
-362
-1
-1
-1
-1
-1
-1
-1
-1
-1
-1
-1
675
1
-492
-1
-5
252
439
1
1
20
1
1
1
40
1
1
1
211
1
1
1
1
1
1
554
1
1
191
1
-376
-4
-78
78
1
1
1
196
1
-10
-1
-79
-1
-2
-8
-6
-1
-19
-1
-3
-1
-11
-3
5
1
-252
63
1
-401
-2
-2
-1
34
-456
-341
-1
-1
119
1
1
1
304
1
1
1
1
1
1
1
1
1
1
1
1
1
1
1
1
1
1
1
1
1
1
1
1
1
1
1
-622
-90
-1
-1
-10
-1
-1
-1
-1
-1
-219
-1
308
1
1
76
1
1
1
1
1
-990
-1
-1
-1
-1
-1
-605
-245
-1
-3
-1
-1
-1
-50
-1
-1
-1
-156
354
-585
53
656
1
1
1
-396
-14
185
982
1
1
1
1
1
12
-14
19
8
1
3
-42
-1
134
1
573
1
1
339
1
1
1
1
1
1
1
1
1
1
1
1
1
1
1
1
1
1
1
1
349
1
1
1
1
1
1
1
1
1
-1048
-67
-1
-1
-1
-1
-9
-17
-3
-29
-447
-1
4
-10
-1
-1
-129
-1
-1
-1
0
7890137 7890222 14441509 14441424 2 2 0
0
7890137 7890221 14428542 14428626 1 1 0
0
7890137 7890221 14429128 14429044 3 3 0
0
7890137 7890231 2049176 2049270 5 5 0
0
7890137 7890222 1953483 1953396 2 2 0
-74
-4
0
7890138 7890221 14428828 14428745 1 1 0
0
7890138 7890221 14441204 14441121 2 2 0
0
7949947 7954997 20381743 20376691 11 11 0
-182
-4442
0
7950448 7954997 12276395 12271852 27 27 0
1662
-65
-1
-1
424
1
1
1
77
24
351
-105
112
261
746
-294
0
7951531 7951735 22022763 22022559 22 22 0
0
7951835 7952795 21357493 21358442 124 124 0
493
84
1
1
1
1
1
1
1
1
1
0
7953657 7954579 22022483 22021642 180 180 0
-138
-2
-3
-1
-1
-1
-1
26
1
1
4
3
3
1
1
77
1
1
4
1
1
1
1
2
248
1
1
1
1
1
1
1
1
1
1
1
1
1
1
1
1
1
1
1
1
2
1
1
8
1
1
1
1
1
1
1
1
1
1
4
1
1
1
1
3
1
1
1
1
1
1
1
1
1
1
1
1
1
1
1
1
1
1
1
1
1
1
1
1
1
1
153
4
1
1
1
-158
0
7954181 7954998 21358493 21359258 137 137 0
27
278
1
1
1
1
1
1
3
1
1
1
1
-72
177
1
1
1
1
1
1
1
1
1
1
2
1
1
2
1
3
4
1
1
1
1
1
3
1
1
3
1
6
1
1
1
1
1
2
1
1
1
1
3
0
7954574 7954876 22020551 22020250 24 24 0
169
0
7954997 7981463 7918531 7945004 398 398 0
-243
-1
-1
-1
-1
-1
-164
-1
-1
-1
400
1
1
-459
233
1
281
1
1
1
1
1
1
-1872
355
1
1
1
1
1
1
1
1
1
1
1
1
1
1
1
1
1
1
1
1
-607
5
1103
81
1
1
1
1
1
1
-197
401
1
1
1
1
1
4
1
1
1
1
1
7
1
2
1510
1
1
1
1
1
1
1
1
1
1
1
306
1
1
1
1
1
-127
-1
-1
-1
-47
-1
-160
-1
-1
-1
-4
-1
-6
-1
-1
-1
-1
-1
-1
-1
-1
-1
-3
-162
-1
-1
-1
-275
-1
-1
-1
-82
351
1
-94
-1
-1
-174
-1
-1
442
19
-1689
-1
-1794
-157
1423
1
1
1
-1731
-84
-963
-34
-234
-1
-1
450
1
1
1
-12
-1
-1
-281
-1
-1
8
1
25
1
1
-169
-485
303
-105
-1
-1
-1
-1
-1
-1
-1
-1
-1
-1
-1
-5
-1
-1
-1
-1
-1
-1
-1
-1
-1
-125
-58
284
-35
189
1
1
1
1
1
8
1
1
-107
-1
-1
-1
-1
-1
-133
-9
-1
-1
-1
-1
-230
-1
-64
104
1
1
-55
488
1
24
1
1
232
2989
-508
-1
-1
-1
-1
-1
-1
-478
0
7981462 7995500 7946361 7960427 279 279 0
-708
-1
-1
-1
-183
-1
331
-286
-1
-361
-1
-49
-1
-1
-1
-1
-1
-1
-6
-384
-176
-1
-1
-1
-1
-77
304
1
1
1
1
1
1
1
1
1
1
1
1
1
1
1
27
11
184
1
1
1
1
286
536
-1257
-1
-1
-1
-1
-1
-1
-1
-1
-1
-1
-1
-1
-1
-1
-1
-1
-1
-1
-1
-1
192
175
1
-451
-515
-135
-1
-299
-1
-1
79
-53
402
1
1
1
1
-84
-1
-1
-150
-1
-1
-1
-1
-1
-1
-1
-1
-1
-1
-1
-1
-1
-1
-1
-1
-1
-1
-1
-1
-1
-1
-1
-1
-1
-1
111
1
1
1
1
1
1
1
1
1
1
1
1
1
1
1
1
1
2
1
60
1
141
117
1
-30
-1
134
1
1
1
10
1
21
-443
-63
-324
-1
-1
-1
-435
1500
-161
-1
162
318
-48
-1016
-536
-1
98
0
7995500 7996249 197945 197197 12 12 0
195
0
7995500 7996232 194786 195520 9 9 0
-621
-1
0
7995494 7996249 18440270 18439485 44 44 0
7
-491
-20
-1
-1
-1
-1
-1
-1
-1
-1
-1
-1
-1
-1
-1
-1
-1
-1
-1
-1
-1
-1
-1
-1
-1
-1
-1
-1
-1
-1
-1
-1
104
0
7995501 7996249 724037 724785 1 1 0
0
7995501 7996232 733212 732480 7 7 0
-620
0
7995501 7996109 18438485 18439125 40 40 0
-491
-20
-1
-1
-1
-1
-1
-1
-1
-1
-1
-1
-1
-1
-1
-1
-1
-1
-1
-1
-1
-1
-1
-1
-1
-1
-1
-1
-1
-1
-1
-1
0
7995501 7996124 21459030 21458358 93 93 0
182
1
38
1
1
1
1
1
1
1
1
1
29
153
6
1
1
-71
-26
-1
-1
-1
-1
-1
-1
-1
-1
-1
-1
-1
-1
-1
-1
-1
-1
-1
-1
-1
-1
-1
-1
-1
-1
-1
-1
-1
-1
-1
-1
-1
-1
-1
-1
-1
-1
-1
-1
-1
-1
-1
-1
-1
-1
-1
-1
-1
-1
-1
-1
-1
-1
-1
-1
-1
-1
-1
-1
-1
-1
-1
-82
-1
-1
0
7995501 7996141 21872182 21872810 45 45 0
153
1
1
1
1
1
1
1
1
1
22
1
239
-67
0
7995495 7996249 13497165 13496410 17 17 0
-7
-1
183
81
-232
0
7995501 7996232 13494553 13495284 8 8 0
26
-77
0
7995501 7995773 22008373 22008646 25 25 0
-96
-1
-1
89
1
0
7995606 7996249 21952523 21951959 109 109 0
88
1
1
1
1
24
1
1
1
1
1
5
1
1
1
73
110
1
63
1
1
1
1
1
1
1
1
1
1
1
1
1
1
1
1
1
1
1
1
2
1
1
1
1
1
1
1
1
1
1
1
1
1
1
1
1
1
1
1
1
3
1
1
1
4
1
4
1
1
3
5
1
1
1
1
1
1
1
1
0
7996000 7996249 197015 196766 2 2 0
0
7996000 7996249 196122 195873 2 2 0
0
7996000 7996249 13495330 13495579 2 2 0
0
7996000 7996249 196276 196027 2 2 0
0
7996000 7996249 725707 725956 13 13 0
0
7996000 7996249 196707 196458 13 13 0
0
7996000 7996249 196861 196612 2 2 0
0
7996000 7996249 724844 725093 2 2 0
0
7996000 7996249 724998 725247 13 13 0
0
7996000 7996249 196430 196181 2 2 0
0
7996000 7996249 732280 732031 2 2 0
0
7996000 7996249 18439580 18439331 4 4 0
0
7996000 7996444 18439426 18438982 39 39 0
-251
37
1
1
-12
-133
0
7996000 7996249 732126 731877 2 2 0
0
7996000 7996330 731972 731589 66 66 0
-197
-1
-1
-1
-1
-1
-4
-1
-1
-1
-1
-1
-1
-1
-1
-7
-4
-1
-1
-1
-1
-1
-1
-1
-2
11
-5
-1
-1
-3
-1
-1
-1
-5
-1
-2
-1
-1
-1
-1
-1
-1
-7
-2
-1
-2
-1
-1
-3
-5
-1
-1
-1
-4
-1
0
7996000 7996242 13496228 13495986 2 2 0
0
7996000 7996249 13496382 13496133 2 2 0
0
7996000 7996249 725430 725679 14 14 0
0
7996000 7996249 725275 725525 5 5 0
-121
0
7996000 7996249 732434 732185 3 3 0
0
7996000 7996249 197169 196920 3 3 0
0
7996000 7996085 725984 726069 3 3 0
0
7996000 7996249 724690 724939 3 3 0
0
7995997 7996249 13495173 13495425 16 16 0
11
-113
0
7995997 7996239 725828 726069 16 16 0
11
0
7995997 7996249 732591 732339 17 17 0
11
-113
0
7995997 7996249 197325 197074 16 16 0
11
0
7995997 7996249 13496538 13496287 15 15 0
11
0
7995997 7996249 725551 725802 15 15 0
11
0
7995997 7996950 195409 196352 141 141 0
11
-189
-1
-1
-1
-1
-1
-4
-1
-1
-1
-1
-1
-1
-1
-1
-7
-4
-1
-1
-1
-1
-1
-1
-1
-2
11
-5
-1
-1
-3
-1
-1
-1
-5
-1
-2
-1
-1
-1
-1
-1
-1
-7
-2
-1
-2
-1
-1
-3
-5
-1
-1
-1
-4
-1
141
1
1
1
1
1
1
1
1
1
1
1
1
1
1
1
1
1
1
1
1
1
4
1
1
1
1
5
1
1
1
1
1
1
1
1
1
1
1
1
1
1
1
1
1
1
1
1
1
1
1
1
1
1
1
1
1
1
1
1
1
458
0
7995997 7996249 196586 196335 15 15 0
11
0
7995997 7996249 725119 725370 16 16 0
11
0
7996090 7996249 21458550 21458390 10 10 0
-42
0
7996121 7996249 21872666 21872795 4 4 0
-11
0
7996121 7996906 18438982 18439767 40 40 0
-11
-120
13
1
-23
-1
19
1
455
-134
0
7996154 7996249 732713 732618 2 2 0
0
7996154 7996249 13495052 13495147 2 2 0
0
7996154 7996249 195286 195381 2 2 0
0
7995997 7996249 196032 195780 34 34 0
47
-91
0
7996306 7996873 725103 724536 3 3 0
0
7996306 7996660 13496123 13496477 1 1 0
0
7996306 7996506 13495435 13495234 2 2 0
-146
0
7996306 7996969 731867 732530 2 2 0
0
7996306 7996411 732608 732713 2 2 0
0
7996306 7998111 725812 724037 116 116 0
244
1
1
1
1
1
1
1
1
1
1
1
1
1
1
1
1
1
1
1
1
1
1
1
1
1
1
1
1
1
1
-174
155
43
1
1
1
1
1
1
1
1
1
1
1
1
1
1
1
1
1
1
1
1
1
1
1
1
1
1
1
1
1
1
-401
-1
-1
-1
-1
-1
-1
-1
-1
-1
-1
-1
-1
-1
-1
-1
-1
-1
-1
-1
-1
-1
-1
-1
-1
-1
-1
-1
-1
-1
-1
-536
0
7996306 7996411 197341 197446 2 2 0
0
7996306 7996857 725380 724860 32 32 0
190
1
1
1
1
1
1
1
1
1
1
1
1
1
1
1
1
1
1
1
1
1
1
1
1
1
1
1
1
1
1
0
7996306 7996411 13495157 13495052 2 2 0
0
7996306 7996411 195391 195286 2 2 0
0
7996306 7997431 195863 196956 39 39 0
609
1
1
1
1
1
1
1
1
1
1
1
1
1
1
1
1
1
1
5
1
1
1
1
1
1
1
1
1
1
1
1
0
7996306 7996969 196602 197264 3 3 0
608
0
7996306 7996411 13496554 13496659 2 2 0
0
7996306 7997012 725535 724860 35 35 0
-146
199
1
1
1
1
1
1
1
1
1
1
1
1
1
1
1
1
1
1
1
1
1
1
1
1
1
1
1
1
1
1
228
0
7996311 7996444 21872800 21872666 4 4 0
-120
0
7996306 7996475 21458377 21458550 13 13 0
-9
-1
-1
-121
0
7996306 7996660 13495589 13495234 3 3 0
-300
0
7996323 7996814 13495986 13496477 1 1 0
0
7996326 7997613 726069 724844 108 108 0
170
1
1
1
1
1
1
1
1
1
1
1
1
1
1
1
1
1
1
1
1
1
1
1
1
1
1
1
1
1
1
239
1
1
1
1
1
1
1
1
1
1
1
1
1
1
1
1
1
1
1
1
1
1
1
1
1
1
1
1
1
1
119
-155
261
-27
0
7996306 7996508 21951949 21952151 13 13 0
0
7996307 7997336 196449 197446 53 53 0
607
160
1
1
1
1
1
1
1
1
1
1
1
1
1
1
1
1
1
1
1
1
1
1
1
1
1
1
1
1
1
1
0
7996307 7996565 197188 197446 14 14 0
0
7996307 7996565 13496401 13496659 14 14 0
0
7996307 7997028 725256 724536 16 16 0
607
0
7996307 7996565 732453 732713 16 16 0
-16
-130
0
7996307 7996565 195546 195286 16 16 0
-145
-1
0
7996307 7996565 13495311 13495052 15 15 0
-16
0
7996370 7997336 731777 732713 37 37 0
544
-155
45
1
1
1
1
1
1
1
1
1
1
1
1
1
1
1
1
1
1
1
1
1
1
1
1
1
1
1
1
1
1
-74
0
7996370 7996719 195606 195286 35 35 0
126
1
1
1
1
1
1
1
1
1
1
1
1
1
1
1
1
1
1
1
1
1
1
1
1
1
1
1
1
1
1
-74
-1
0
7996426 7996814 13495624 13495234 5 5 0
-9
-326
0
7996441 7996629 21458358 21458550 13 13 0
-30
-1
-1
-119
0
7996453 7997061 18439160 18439767 8 8 0
462
1
-134
0
7996456 7996598 18439125 18438982 4 4 0
-131
0
7996465 7996598 21872800 21872666 4 4 0
-120
0
7996455 7996662 21951944 21952151 13 13 0
0
7996306 7996719 13496277 13496659 39 39 0
151
1
1
1
1
1
1
1
1
1
1
1
1
1
1
1
1
1
1
1
1
1
1
1
1
1
1
1
1
1
1
0
7996306 7996719 732329 732713 40 40 0
145
1
1
1
1
1
1
1
1
1
1
1
1
1
1
1
1
1
1
1
1
5
4
1
1
1
1
1
1
1
-119
0
7996306 7996719 13495435 13495052 38 38 0
145
1
1
1
1
1
1
1
1
1
1
1
1
1
1
1
1
1
1
1
1
5
4
1
1
1
1
1
1
1
0
7996306 7996719 197064 197446 40 40 0
151
1
1
1
1
1
1
1
1
1
1
1
1
1
1
1
1
1
1
1
1
1
1
1
1
1
1
1
1
1
1
0
7996580 7996969 13495624 13495234 4 4 0
-9
0
7996595 7996783 21458358 21458550 13 13 0
-30
-1
-1
-119
0
7996610 7996752 18439125 18438982 4 4 0
-131
0
7996619 7996752 21872800 21872666 4 4 0
-120
0
7996609 7996816 21951944 21952151 13 13 0
0
7996306 7996873 13495589 13495052 39 39 0
299
1
1
1
1
1
1
1
1
1
1
1
1
1
1
1
1
1
1
1
1
5
4
1
1
1
1
1
1
1
0
7996306 7996873 13496123 13496659 39 39 0
305
1
1
1
1
1
1
1
1
1
1
1
1
1
1
1
1
1
1
1
1
1
1
1
1
1
1
1
1
1
1
0
7996559 7996873 195602 195286 27 27 0
-30
27
-145
-1
0
7996306 7996873 732175 732713 40 40 0
299
1
1
1
1
1
1
1
1
1
1
1
1
1
1
1
1
1
1
1
1
5
4
1
1
1
1
1
1
1
-119
0
7996306 7996873 196910 197446 40 40 0
305
1
1
1
1
1
1
1
1
1
1
1
1
1
1
1
1
1
1
1
1
1
1
1
1
1
1
1
1
1
1
0
7996678 7997028 195606 195286 34 34 0
126
1
1
1
1
1
1
1
1
1
1
1
1
1
1
1
1
1
1
1
1
1
1
1
1
1
1
1
1
1
1
-74
0
7996749 7996938 21458358 21458550 14 14 0
-30
-1
-1
-119
12
0
7996761 7997369 18439160 18439767 8 8 0
153
310
-134
0
7996764 7996906 18439125 18438982 4 4 0
-131
0
7996773 7996906 21872800 21872666 4 4 0
-120
0
7996785 7997277 13495986 13496477 2 2 0
129
0
7996763 7996971 21951944 21952151 14 14 0
145
0
7996323 7997028 13495986 13496659 40 40 0
442
1
1
1
1
1
1
1
1
1
1
1
1
1
1
1
1
1
1
1
1
1
1
1
1
1
1
1
1
1
1
119
0
7996306 7997028 732021 732713 39 39 0
453
1
1
1
1
1
1
1
1
1
1
1
1
1
1
1
1
1
1
1
1
5
4
1
1
1
1
1
1
1
0
7996549 7997492 725446 724533 56 56 0
-51
166
1
1
1
1
1
1
1
1
1
1
1
1
1
1
1
1
1
1
1
1
1
1
1
1
1
1
1
1
1
1
119
-565
0
7996306 7997028 196756 197446 41 41 0
459
1
1
1
1
1
1
1
1
1
1
1
1
1
1
1
1
1
1
1
1
1
1
1
1
1
1
1
1
1
1
119
0
7996426 7997028 13495624 13495052 42 42 0
-9
325
1
1
1
1
1
1
1
1
1
1
1
1
1
1
1
1
1
1
1
1
5
4
1
1
1
1
1
1
1
119
0
7996832 7997431 731777 732375 2 2 0
76
0
7996888 7997459 13495624 13495052 40 40 0
-9
12
-315
107
-27
0
7996903 7997092 21458358 21458550 14 14 0
5
-26
-1
-1
-119
0
7996306 7997613 196017 197292 68 68 0
490
1
1
1
1
1
1
1
1
1
1
1
1
1
1
1
1
1
1
1
1
1
1
1
1
1
1
1
1
1
1
82
-575
27
0
7996676 7997613 195770 196707 23 23 0
-48
185
0
7996916 7997431 18439160 18439674 4 4 0
462
0
7996919 7997061 18439125 18438982 4 4 0
-131
0
7996928 7997061 21872800 21872666 4 4 0
-120
0
7996940 7998111 13495986 13497157 5 5 0
-685
225
0
7996918 7997125 21951944 21952151 13 13 0
0
7996867 7997182 195602 195286 28 28 0
-30
12
16
-145
-1
0
7996950 7997182 197214 197446 8 8 0
0
7996950 7997182 732480 732713 9 9 0
-119
0
7996987 7997336 195606 195286 35 35 0
126
1
1
1
1
1
1
1
1
1
1
1
1
1
1
1
1
1
1
1
1
1
1
1
1
1
1
1
1
1
1
-74
-1
0
7997043 7998116 13495624 13494548 8 8 0
-9
-326
-541
-101
73
0
7997058 7997246 21458358 21458550 13 13 0
-30
-1
-1
-119
0
7997073 7997215 18439125 18438982 4 4 0
-131
0
7997082 7997215 21872800 21872666 4 4 0
-120
0
7997072 7997279 21951944 21952151 13 13 0
0
7997141 7997492 195606 195283 48 48 0
126
1
1
1
1
1
1
1
1
1
1
1
1
1
1
1
1
1
1
1
1
1
1
1
1
1
1
1
1
1
1
-74
-1
-109
0
7997212 7997400 21458358 21458550 13 13 0
-30
-1
-1
-119
0
7997227 7997369 18439125 18438982 4 4 0
-131
0
7997236 7997369 21872800 21872666 4 4 0
-120
0
7997226 7997403 21951944 21952121 10 10 0
0
7996950 7997492 196937 197449 53 53 0
278
1
1
1
1
1
1
1
1
1
1
1
1
1
1
1
1
1
1
1
1
1
1
1
1
1
1
1
1
1
1
-221
0
7996524 7997492 731777 732716 54 54 0
384
314
1
1
1
1
1
1
1
1
1
1
1
1
1
1
1
1
1
1
1
1
5
4
1
1
1
1
1
1
1
-119
-103
0
7997295 7998112 195606 194786 4 4 0
-205
-1
-418
0
7996678 7998111 731777 733212 5 5 0
230
-469
-124
-418
0
7996950 7998112 196783 197945 2 2 0
0
7997360 7998006 21951955 21952523 115 115 0
193
1
1
1
1
1
1
1
1
1
1
1
1
1
1
1
1
1
1
1
1
1
1
4
1
1
1
1
1
1
1
1
1
1
1
1
1
1
3
1
7
1
1
1
4
1
1
1
2
1
1
1
1
1
1
1
1
1
1
1
4
65
1
108
75
1
1
1
4
1
1
1
1
1
25
1
1
1
0
7996734 7997613 725569 724690 73 73 0
371
1
1
1
1
1
1
1
1
1
1
1
1
1
1
1
1
1
1
1
1
1
1
1
1
1
1
1
1
1
1
-247
-1
-1
-1
-1
-1
-1
-1
-1
-1
-1
-1
-1
-1
-1
-1
-1
-1
-1
-1
-1
-1
-1
-1
-1
-1
-1
-1
-1
-1
-1
0
7997248 7997613 13495986 13496382 39 39 0
-134
-1
-1
-1
-1
-1
-1
-1
-1
-1
-1
-1
-1
-1
-1
-1
-1
-1
-1
-1
-1
-1
-1
-1
-1
-1
-1
-1
-1
-1
-1
0
7997349 7997472 21872810 21872687 12 12 0
0
7997351 7997492 18439125 18438982 17 17 0
-5
-126
0
7996916 7997492 18439160 18439767 42 42 0
-462
-1
-1
-1
-1
-1
-1
-1
-1
-1
-1
-1
-1
-1
-1
-1
-1
-5
-1
-1
-1
-1
-1
-1
-1
-1
-1
-1
-1
-1
-100
0
7997224 7997613 18439160 18439580 41 41 0
-158
-1
-1
-1
-1
-1
-1
-1
-1
-1
-1
-1
-1
-1
-1
-1
-1
-1
-1
-1
-1
-1
-1
-1
-1
-1
-1
-1
-1
-1
-1
0
7997362 7997495 21458388 21458522 14 14 0
-121
0
7997070 7998111 18439160 18440264 73 73 0
-343
-1
-1
-1
-1
-1
-1
-1
-1
-1
-1
-1
-1
-1
-1
-1
-1
-1
-1
-1
-1
-1
-1
-1
-1
-1
-1
-1
-1
-1
-1
89
-104
-1
-1
-1
-1
-1
-1
-1
-1
-1
-1
-1
-1
-1
-1
-1
-1
-1
-1
-1
-1
-1
-1
-1
-1
-1
-1
-1
-1
-1
-1
-20
-294
0
7997489 7998111 21458358 21459030 92 92 0
-30
-1
-1
-86
-1
-1
-1
-1
-1
-1
-1
-1
-1
-1
-1
-1
-1
-1
-1
-1
-1
-1
-1
-1
-1
-1
-1
-1
-1
-1
-1
-1
-1
-1
-1
-1
-1
-1
-1
-1
-1
-1
-1
-1
-1
-1
-1
-1
-1
-1
-1
-1
-1
-1
-1
-1
-1
-1
-1
-1
-1
-1
-1
-1
-1
-21
70
1
1
7
152
39
1
1
1
1
1
1
1
1
1
27
0
7997504 7998117 18439125 18438477 43 43 0
-101
-1
-1
-1
-1
-1
-1
-1
-1
-1
-1
-1
-1
-1
-1
-1
-1
-1
-1
-1
-1
-1
-1
-1
-1
-1
-1
-1
-1
-1
-1
-20
-294
-197
-1
0
7997472 7998111 21872810 21872182 45 45 0
-152
72
234
22
1
1
1
1
1
1
1
1
1
0
7997840 7998111 22008646 22008373 25 25 0
78
-99
-1
-1
0
7998112 8008306 7960419 7970587 68 68 0
-1698
-635
-1
-33
-1
-1
-1
-1
-1
-1
-1
286
-758
471
1
1
1
1
1
1
1
1
1
1
1
1
1
1
1
1
1
2
1
1
1
1
1
1
1
1
1
3
1
1
1
1
1
1
1
2
1
-1670
0
8008299 8010230 7971742 7973665 33 33 0
-174
-1
-1
-1
-1
-1
290
20
1
1
1
1
1
1
1
1
1
1
1
1
1
-1053
0
8010218 8015570 7503310 7508666 17 17 0
-8
-753
-1
-1
0
8010221 8015563 21439556 21444905 16 16 0
-757
-1
-1
-1
-1
-1
-4580
0
8010209 8010852 10814734 10815375 5 5 0
8
1
0
8010230 8010593 7523098 7523461 1 1 0
0
8010217 8015561 7518127 7523472 13 13 0
-762
0
8010218 8015557 18943622 18938274 17 17 0
-760
-1
-1
-1
-1
-1
-1
-1
-2663
0
8010230 8010593 6116944 6117307 1 1 0
0
8010230 8010593 10819770 10820133 1 1 0
0
8010221 8015553 6111973 6117310 13 13 0
-757
-1
-1
-1
-1
-1
2662
0
8010681 8015561 10815252 10820144 22 22 0
-318
-1
-1
-1
-1
-1
-1
-1
-1
-1
-1
-1
0
8015186 8015550 10814752 10815116 1 1 0
0
8015551 8030222 7973661 7988388 268 268 0
4418
465
589
1
1
1
1
1
1
635
1
459
-49
-122
397
1
1
1
1
1
1
1
-327
-11
-1
-447
-1274
-1
-1
-1
-1
-1
-1
-1
-1
-33
4
17
-30
282
1
1
1
1190
1
1
1
-1585
-1
-1
-1
-1511
-1
-1
-1
-614
-1
-1
-1
-1
-4
-1
-4
-1
-1
-1
-3
-1
-1
-1
-1
-1
-1
-26
-1
-1
-1
-1
-1
-1
-1
-1
-1
-1
-1
-1
-1
-1
-1
-1
-1
-73
-1
-1
-1
-1
-1
-1
-1
-1
-1
-1
-1
-1
-1
-1
-1
-1
-1
-1
-1
-1
-1
-1
-1
-1
-1
-1
-1
-1
-1
74
1
1
1
1
0
8030221 8176388 7988514 8134673 1639 1639 0
-1171
-3677
21
64
1
6
1
1
1
-26
-1
-1
-1
-1
-1
-1
-2
-1
-2
-1
-1
-9
296
433
4
-2850
-1
12
-1143
2631
1
-18
1409
605
1
-10
-1
-1
-4
-1
-1
-1
-1
-3
-1
-1
-1
-1
-1
-1
-1
-1
-1
-1
-1
-2
-1
-1
-3
-1
-1
-1
-1
-1
-1
-1
-2
-2
-1
-1
-1
-5
-1
-1
-10
-78
-1
-1
-1
-23
-2
-1
-1
-1
-1
-1
-1
-2
-2
-1
-1
-1
-1
-642
705
2478
-9
-320
-1
-1402
51
948
1
1
1
1
1
1
1
4
-538
-1
-1
-1
-1
-1
-1
-1
-1
-1
-1
-1
-1
-1
-84
357
1
1
1
1
-59
348
19
1
1
1
10
1
1
-127
117
1
1
-94
-1
-1
1058
1199
1
-186
-3104
6337
1
146
1
1
1
1
1
1
1
1
1
1
1
1
1
1
1
1
456
-283
-1
-1
-1
-1
-1
-1
-1
-2
-1
-251
3960
-8
-3018
-1
-1
6281
-601
-291
3289
1
46
1
139
1980
-1313
-1
4481
1
1
11
1
9
4
1041
1
1
1
1
1
2
2
1
1
1
1
6
14
1
1
1
-7
-14
-1
-1
-21
17
4
1
1
1
1
1
1
1
1
1
1
1
2
1
1
2
1
-382
583
1
-167
-1
771
-613
-1
678
1
-101
-591
-415
134
249
1
121
267
217
-400
-1
-1
1021
558
25
274
228
49
58
114
167
-42
219
150
1
-583
-776
-358
-1
-1
-1
-1
-1
-1
-1
-2
-1
-1
103
382
-390
526
-728
-1
-1670
-1
-1
702
-291
-1
-1
-1
-351
-1
-1
-1
-163
11
1
1
1
1
-75
-971
-370
-111
-1
-1
-1
-1
-1
-2055
-1
-1
-1
-1
-1
-1
-1
-1
516
1
1
1
1
1
1
1
1
1
1
1
-60
-1
-1
-61
-352
512
-263
18
-1214
-1
-1
774
1
1
1
1
1
1
1
1
1
1
1
1
1
1
1
1
1
1
1
562
1
1
1
1
1
1
1
1
1
5
1
1
1
1
1
1
1
-118
-1
-898
-1
-1
-9
-2
-1
-1
-1
-1
-1
-1
-1
-1
-1
-1
-107
-1
-1
-1
-1
-1
-1
-1
-1
-1
-1
449
1
1
1
1
1
1
253
641
-1231
-1
-1
-1
461
908
1
1
1
40
7
-20
-1
-477
-1
-1
-74
-67
-351
-1
-1
-1
-1
-1
-1
-1
-525
-1730
-1
-1
-1
-1
-1
-1
-1
-1
-1
-1
-1
-2530
753
83
1
1
1
1
3
8
423
-222
-1
-1
-1025
-1
1112
-306
-1
-1
-1
-5
-2
-3
-1
-3
-3
-314
-1
-1
-1
-1
713
1
1
1
1
1
-470
-1
2908
-3877
-1
-1
353
-109
-73
-1
-654
-506
-728
-1
-1
-1
854
-405
-94
-65
8201
1
1
1
1
2
1
1
1
1
1
1
1
1
1
1
1
1
1
1
1
1609
1
1
1
1
1
1
-22
-5
-1
-1
39
1
1
1
1
249
-872
-634
-1
-1
122
-4315
-1
-1467
-1
-1
-1
-1
583
1
1044
1
1
1
1
95
372
1
-1123
-1
79
1
-56
-1
-1
1684
-1642
-104
237
1
1
1
-328
-75
28
148
-436
-78
546
1
1
1
1
1
1
1
1599
1
1
1
1
1
1
1
1
1
1
1
1
1
1
1
1
926
1457
1
-1644
607
1
1
1
1
1
1
394
77
79
0
8176389 8177027 18438485 18439125 13 13 0
-6
-178
0
8176389 8177212 194787 195581 77 77 0
-6
-178
307
120
1
1
1
1
1
1
1
1
1
1
1
1
5
1
1
1
1
1
1
1
1
1
1
1
1
1
1
3
144
0
8176389 8177046 21459030 21458388 53 53 0
-6
176
38
1
1
1
1
1
1
1
1
1
29
153
6
1
1
0
8176389 8177212 13494553 13495346 82 82 0
-6
20
-77
-92
297
119
1
1
1
1
1
1
1
1
1
1
1
1
1
1
1
1
1
1
1
1
1
1
1
1
1
1
1
1
1
1
-125
25
0
8176388 8177212 13497158 13496366 79 79 0
-7
259
344
1
1
1
1
1
1
1
1
1
1
1
1
1
1
1
1
1
1
1
1
1
1
1
1
1
1
1
1
1
1
149
0
8176389 8177212 733212 732418 79 79 0
-6
-188
297
120
1
1
1
1
1
1
1
1
1
1
1
1
5
1
1
1
1
1
1
1
1
1
1
1
1
1
1
1
2
-120
25
0
8176389 8177212 197944 197153 78 78 0
-6
484
119
1
1
1
1
1
1
1
1
1
1
1
1
1
1
1
1
1
1
1
1
1
1
1
1
1
1
1
1
1
1
149
0
8176389 8177212 724037 724829 60 60 0
-6
-188
297
119
1
1
1
1
1
1
1
1
1
1
1
1
1
1
1
1
1
1
1
1
1
1
1
1
1
1
1
1
1
1
177
0
8176387 8177018 21872180 21872800 21 21 0
-8
147
1
1
1
1
1
1
1
1
1
19
242
0
8176388 8177212 18440265 18439441 17 17 0
-7
-178
461
172
0
8176389 8176659 22008373 22008646 24 24 0
-6
-90
-1
-1
86
0
8176493 8177028 21952523 21951944 106 106 0
88
1
1
1
24
1
1
1
1
1
5
1
1
1
73
110
1
-61
-1
-1
-1
-1
-1
-1
-1
-1
-1
-1
-1
-1
-1
-1
-5
-5
-1
-4
-1
-1
-1
-8
-3
-1
-1
-1
-1
-1
-1
-1
-12
-1
-1
-1
-1
-1
-1
-3
-1
-1
-1
-1
-1
-1
-1
-1
-1
-1
-1
-1
-1
-1
-1
-1
-1
-1
-1
-1
-1
-1
0
8176887 8177042 21458516 21458358 4 4 0
-129
-1
-1
0
8176885 8177212 725398 725723 25 25 0
10
281
0
8176885 8177212 196585 196291 41 41 0
10
102
1
1
1
1
1
1
1
1
1
1
1
1
1
1
1
1
1
1
1
1
1
1
1
1
1
1
1
1
1
1
177
0
8176885 8177027 725120 725260 16 16 0
10
127
0
8176885 8177423 13496414 13495861 54 54 0
10
309
-12
-32
-1
-1
-6
-2
-1
-8
-10
-1
-15
-1
-1
-1
-1
-15
-1
0
8176885 8177212 196893 196568 4 4 0
10
309
0
8176885 8177212 732466 732141 5 5 0
10
309
0
8176885 8177212 732312 731987 4 4 0
10
309
0
8176885 8177212 732158 731833 4 4 0
10
309
0
8176885 8177003 725952 726069 4 4 0
10
0
8176885 8177212 725675 726000 24 24 0
10
281
0
8176885 8177212 197047 196722 4 4 0
10
309
0
8176885 8177212 197201 196876 5 5 0
10
309
0
8176885 8177184 18439458 18439160 3 3 0
10
0
8176885 8177212 18439612 18439287 6 6 0
10
309
0
8176885 8177177 196000 195770 64 64 0
10
133
1
1
1
1
1
1
1
1
1
1
1
1
1
1
1
1
1
1
1
1
1
1
1
1
1
1
1
1
1
1
1
1
1
6
1
1
1
1
4
1
1
1
1
1
1
1
1
1
1
1
1
1
1
1
1
1
1
1
1
1
0
8176885 8177288 13495298 13495699 11 11 0
10
315
0
8176885 8177212 196462 196137 4 4 0
10
309
0
8176885 8177212 196308 195983 4 4 0
10
309
0
8176885 8177212 724812 725137 4 4 0
10
309
0
8176885 8177212 724658 724983 5 5 0
10
309
0
8176885 8177212 725243 725569 7 7 0
10
-144
166
0
8176975 8177182 21952151 21951944 13 13 0
0
8176885 8177212 725521 725846 22 22 0
41
278
0
8176885 8177212 725089 725415 24 24 0
41
-267
12
0
8176885 8177157 725798 726069 22 22 0
41
0
8176885 8177212 13496568 13496243 22 22 0
41
278
0
8176912 8177113 195406 195606 14 14 0
14
0
8176885 8177212 13495143 13495469 23 23 0
41
-113
166
0
8177008 8177196 21458550 21458358 13 13 0
-42
-121
-1
-1
0
8177039 8177172 21872666 21872800 4 4 0
-11
0
8177039 8177181 18438982 18439125 4 4 0
-11
0
8177509 8177662 13495205 13495052 2 2 0
0
8177509 8177695 18439581 18439767 5 5 0
41
-134
0
8177509 8177757 13495483 13495234 2 2 0
-194
0
8177509 8177757 197016 197264 2 2 0
0
8177509 8178466 195969 196894 36 36 0
502
45
1
1
1
1
1
1
1
1
1
1
1
1
1
1
1
1
1
1
1
1
1
1
1
1
1
1
1
1
1
1
-228
140
0
8177509 8178003 18439273 18439767 7 7 0
349
-134
0
8177509 8177662 732559 732713 3 3 0
-40
0
8177509 8177911 13496075 13496477 1 1 0
0
8177509 8178125 725151 724536 4 4 0
502
0
8177509 8177603 195564 195470 1 1 0
0
8177509 8177662 13496506 13496659 2 2 0
0
8177509 8177662 195441 195286 4 4 0
-40
-1
0
8177509 8177800 725860 725569 11 11 0
0
8177509 8178466 725983 725088 94 94 0
84
1
1
1
1
1
1
1
1
1
1
1
1
1
1
1
1
1
1
1
1
1
1
1
1
1
1
1
1
1
1
239
1
1
1
1
1
1
1
1
1
1
1
1
1
1
1
1
1
1
1
1
1
1
1
1
1
1
1
1
1
1
119
-155
-154
107
0
8177509 8177816 732435 732713 35 35 0
-40
45
1
1
1
1
1
1
1
1
1
1
1
1
1
1
1
1
1
1
1
1
1
1
1
1
1
1
1
1
1
1
-74
0
8177509 8178220 196554 197264 3 3 0
502
0
8177509 8177757 732281 732530 3 3 0
-194
0
8177509 8178220 731819 732530 4 4 0
502
-155
0
8177509 8177662 197293 197446 2 2 0
0
8177523 8177911 13495624 13495234 5 5 0
-9
-326
0
8177538 8177726 21458358 21458550 13 13 0
-30
-1
-1
-119
0
8177550 8178158 18439160 18439767 8 8 0
462
1
-134
0
8177553 8177695 18439125 18438982 4 4 0
-131
0
8177532 8178047 195838 196352 6 6 0
479
0
8177557 8178466 195770 196617 84 84 0
83
1
1
1
1
1
1
1
1
1
1
1
1
1
1
1
1
1
1
1
1
1
4
1
1
1
1
5
1
1
1
1
1
1
1
1
1
1
1
1
1
1
1
1
1
1
1
1
1
1
1
1
1
1
1
1
1
1
1
1
1
298
-314
107
0
8177562 8177695 21872800 21872666 4 4 0
-120
0
8177574 8178066 13495986 13496477 2 2 0
437
0
8177577 8178466 726069 725242 77 77 0
170
1
1
1
1
1
1
1
1
1
1
1
1
1
1
1
1
1
1
1
1
1
1
1
1
1
1
1
1
1
1
235
1
1
1
1
1
1
1
1
1
1
1
1
1
1
1
1
1
1
5
1
1
1
1
1
1
1
1
1
1
1
1
-272
-1
135
0
8177552 8177759 21951944 21952151 13 13 0
0
8177510 8177816 197140 197446 25 25 0
-22
27
0
8177510 8177816 13495359 13495052 25 25 0
-22
27
-16
0
8177510 8178279 725304 724536 27 27 0
-22
27
453
0
8177510 8178962 196401 197944 126 126 0
-22
27
453
-308
-57
-1
-1
-1
-1
-1
-1
-1
-1
-1
-1
-1
-1
-6
-1
-1
-1
-1
-1
-1
-1
-4
-4
-1
-1
-1
-1
-1
-1
-1
-1
-7
-3
-1
-1
-1
-1
-1
-1
-1
-1
-3
-1
-1
-1
-1
-1
-1
-1
-1
-1
-1
-1
-1
-1
-1
-1
-1
-1
-1
-1
-14
-1
-1
-1
-7
-1
-1
-1
-2
-1
-3
-1
-1
-1
-1
-1
-1
-1
-1
-3
-1
-1
-1
-1
-2
-3
-1
-1
-1
-1
-5
48
0
8177510 8177816 13496353 13496659 24 24 0
-22
27
0
8177510 8177816 195594 195286 26 26 0
-22
27
-145
-1
0
8177621 8177970 195606 195286 35 35 0
126
1
1
1
1
1
1
1
1
1
1
1
1
1
1
1
1
1
1
1
1
1
1
1
1
1
1
1
1
1
1
-74
-1
0
8177621 8178963 731777 733213 107 107 0
390
-308
-1
-57
-1
-1
-1
-1
-1
-1
-1
-1
-1
-1
-1
-1
-6
-1
-1
-1
-1
-1
-1
-1
-4
-4
-1
-1
-1
-1
-1
-1
-1
-1
-7
-3
-1
-1
-1
-1
-1
-1
-1
-1
-3
-1
-1
-1
-1
-1
-1
-1
-1
-1
-1
-1
-1
-1
-1
-1
-1
-1
-1
-1
-1
-14
-1
-1
-1
-7
-1
-1
-1
-2
-1
-3
-1
-1
-1
-1
-1
-1
-1
-1
-3
-1
-1
-1
-1
-2
-3
-1
-1
-1
-1
-5
48
-305
0
8177677 8178066 13495624 13495234 4 4 0
-9
0
8177692 8177880 21458358 21458550 13 13 0
-30
-1
-1
-119
0
8177707 8177849 18439125 18438982 4 4 0
-131
0
8177716 8177849 21872800 21872666 4 4 0
-120
0
8177706 8177913 21951944 21952151 13 13 0
0
8177509 8177970 13495483 13495052 38 38 0
193
1
1
1
1
1
1
1
1
1
1
1
1
1
1
1
1
1
1
1
1
5
4
1
1
1
1
1
1
1
0
8177509 8177970 13496229 13496659 39 39 0
199
1
1
1
1
1
1
1
1
1
1
1
1
1
1
1
1
1
1
1
1
1
1
1
1
1
1
1
1
1
1
0
8177846 8178035 21458358 21458550 14 14 0
-30
-1
-1
-119
12
0
8177858 8178969 18439160 18440271 18 18 0
153
-768
0
8177861 8178003 18439125 18438982 4 4 0
-131
0
8177870 8178003 21872800 21872666 4 4 0
-120
0
8177860 8178068 21951944 21952151 14 14 0
145
0
8177523 8178125 13495624 13495052 42 42 0
-9
325
1
1
1
1
1
1
1
1
1
1
1
1
1
1
1
1
1
1
1
1
5
4
1
1
1
1
1
1
1
119
0
8177810 8178125 195602 195286 26 26 0
-30
27
-146
0
8177509 8178125 13496075 13496659 40 40 0
353
1
1
1
1
1
1
1
1
1
1
1
1
1
1
1
1
1
1
1
1
1
1
1
1
1
1
1
1
1
1
119
0
8177929 8178279 195606 195286 36 36 0
82
45
1
1
1
1
1
1
1
1
1
1
1
1
1
1
1
1
1
1
1
1
1
1
1
1
1
1
1
1
1
1
-74
-1
0
8177985 8178373 13495624 13495234 7 7 0
-9
12
-314
-1
0
8177882 8178373 13495986 13496477 3 3 0
123
-314
0
8178000 8178189 21458358 21458550 14 14 0
5
-26
-1
-1
-119
0
8177509 8178466 725583 724657 40 40 0
-188
197
1
1
1
1
1
1
1
1
1
1
1
1
1
1
1
1
1
1
1
1
1
1
1
1
1
1
1
1
1
1
82
-314
135
0
8178016 8178158 18439125 18438982 4 4 0
-131
0
8178025 8178158 21872800 21872666 4 4 0
-120
0
8178037 8178466 13495986 13496415 4 4 0
-282
135
0
8178015 8178222 21951944 21952151 13 13 0
0
8177574 8178279 13495986 13496659 40 40 0
438
1
1
1
1
1
1
1
1
1
1
1
1
1
1
1
1
1
1
5
1
1
1
1
1
1
1
1
1
1
1
1
0
8177677 8178279 13495624 13495052 42 42 0
-9
332
1
1
1
1
1
1
1
1
1
1
1
1
1
1
1
1
1
1
1
1
1
1
1
1
1
1
1
1
1
1
0
8178155 8178315 21458358 21458522 6 6 0
-30
-1
-1
-119
0
8178170 8178299 18439125 18438996 1 1 0
0
8178179 8178292 21872800 21872687 0 0 0
0
8178169 8178375 21951944 21952151 14 14 0
-145
0
8177728 8178962 13495986 13497157 79 79 0
277
166
1
1
1
1
1
1
1
1
1
1
1
1
1
1
1
1
1
1
1
1
1
1
1
1
1
1
1
1
1
1
-118
105
1
1
1
1
1
1
1
1
1
1
1
1
1
1
1
1
1
1
1
1
1
1
1
1
1
1
1
1
1
1
247
0
8178119 8178962 195602 194787 66 66 0
-30
27
-144
-1
-1
105
1
1
1
1
1
1
1
1
1
1
1
1
1
1
1
1
1
1
1
1
1
1
1
1
1
1
1
1
1
1
21
-309
0
8177831 8178963 13495624 13494552 83 83 0
-9
166
160
1
1
1
1
1
1
1
1
1
1
1
1
1
1
1
1
1
1
1
1
5
4
1
1
1
1
1
1
1
-118
105
1
1
1
1
1
1
1
1
1
1
1
1
1
1
1
1
1
1
1
1
1
1
1
1
1
1
1
1
1
1
21
-305
-90
73
0
8178238 8178962 195606 194787 105 105 0
-81
-57
-1
-1
-1
-1
-1
-1
-1
-1
-1
-1
-1
-1
-6
-1
-1
-1
-1
-1
-1
-1
-4
-4
-1
-1
-1
-1
-1
-1
-1
-1
-7
-3
-1
-1
-1
-1
-1
-1
-1
-1
-3
-1
-1
-1
-1
-1
-1
-1
-1
-1
-1
-1
-1
-1
-1
-1
-1
-1
-1
-1
-1
-1
-14
-1
-1
-1
-7
-1
-1
-1
-2
-1
-3
-1
-1
-1
-1
-1
-1
-1
-1
-3
-1
-1
-1
-1
-2
-3
-1
-1
-1
-1
-5
48
-309
0
8177509 8178962 725429 724037 76 76 0
-34
197
1
1
1
1
1
1
1
1
1
1
1
1
1
1
1
1
1
1
1
1
1
1
1
1
1
1
1
1
1
1
236
-314
105
1
1
1
1
1
1
1
1
1
1
1
1
1
1
1
1
1
1
1
1
1
1
1
1
1
1
1
1
1
1
21
-305
0
8178309 8178963 21458358 21459031 64 64 0
-5
-25
-1
-1
-117
-1
-1
-1
-1
-1
-1
-1
-1
-1
-1
-1
-1
-1
-1
-1
-1
-1
-1
-1
-1
-1
-1
-1
-1
-1
-1
-1
-1
-1
-1
91
1
1
7
152
39
1
1
1
1
1
1
1
1
1
14
0
8178323 8178963 18439125 18438484 12 12 0
-456
0
8178332 8178962 21872800 21872182 20 20 0
214
236
20
1
1
1
1
1
1
1
1
1
0
8178322 8178857 21951944 21952523 108 108 0
-131
-1
-1
-1
-1
-1
-1
-1
-1
-1
-1
-1
-1
-1
-1
-1
-1
-1
-1
-1
-1
-1
-1
-4
-1
-1
-1
-1
-1
-1
-11
-1
-1
-1
-1
-1
-1
-1
-1
-1
-1
-1
-1
-1
-1
-1
-1
-1
-1
-1
-1
-1
-1
-1
-1
-1
-1
-2
-1
-1
-1
81
1
108
75
1
1
1
4
1
1
1
1
1
25
1
1
1
0
8178691 8178963 22008646 22008372 23 23 0
86
-91
-1
-1
0
8178963 8179676 8134665 8135382 8 8 0
-217
-1
-1
-1
0
8179679 8312029 8135613 8267828 1984 1984 0
795
232
1
-1034
-95
-205
-97
-3056
-1
47
1
1
1
509
72
-314
-1682
-1
-2300
-1
-1
-1
80
852
3244
39
842
1
2
1
4
1
1
1
1
1
1
1
1
1
438
499
1
1
1
-204
-39
-1
132
1
1
1
300
-475
-1
-9
-1
834
40
-186
-1
-1
-1
-1
-1
-331
-1
-1
-1
-1
-1
-4
-1
-1
-1
-1
-1
-1
56
1
1
1
1
1
1
1
1
1
1
-44
-280
-54
-102
-1
-474
-395
-2228
-1
-3
-1
-1
-2
1316
2
1
1
1
1
398
-19
-1
-3
-3
-77
-132
67
1
-108
-1
-1
-1
-1
-1
-548
-1
-1
-1
-1
-2820
-318
-1
-1517
-125
1392
-857
-1
-6257
-1
-1
-1
-1
-267
-123
-1
-1
-1
381
377
-27
-9
-1
-1
-1
-1
-1
-1
-1
-1
-1
-1
-1
-1
-1
-1
-1
-47
-23
-1
-1
-1
-1
-1
-1
-108
-235
-1
-1
-1
-1
-1
-1
-1
-1
-1
-1
-1
-1
-1
-1
-1
-1
-2
-1
-1
-1
-1
-1
55
1
1
1
1
1
1
1
1
1
1
1
1
1
1
1
1
1
1
1
703
634
-2493
-39
-463
-810
-1
-1
-1
-1
-3
-1
-1
-1260
-824
564
1
1
2
1
1
1
1
1
1
1
1
1
1
-702
-1
-1
-1
-1
-1
-1
-1
-1
-1
-1
-1
-1
-1
-1
-1
-1
-1
-1
-1
-1
-1
-1
-1
-1
-1
-1
-1
-1
-1
-1
-1
-1
-1
-1
-1
-1
-1
-1
-1
-1
-1
-1
-1
-1
-1
-1
-1
-1
-1
-1
934
133
1
1
1
-5982
1062
1547
1627
1
1
1
1
1
1
1
1
1
1
7
1
3
1
4
-1566
-1
-1
-859
-1
307
724
244
1
1
1
1
1
1
1
1
1
1
1
1
1
1
1
1
-54
422
30
11
1
1
1
-205
-1
-1
-1
-1
-5
-1
-3
-1
-1
-1
10
7
-259
215
809
631
1
1
1
1
1
1
1
1
1
1
6
1
1
4
1
1
1
1
1
1
1
1
1
1
1
1
1
1
5
25
1
1
1
1
1
1
1
1
1
1
1
1
1
4
1
1
3
1
1
1
1
2
2
1
-1061
-1
-1
-1
-1
-1
-1
-1
-1
-1
-1
-1
-1
-1
-1
-1
-1
-1
-2
-1
-1
-125
-96
-355
-1
648
77
-725
1089
9
1
1
1
1
1
-443
-1
-65
-1
-1
-1
-128
357
1
982
1
653
1
1
1
1
1
1
1
1
1
371
1
1
1
1
1
1
1
1
1
83
287
1
1
1
1
1
1
331
1
-8
-1
-1
234
966
2207
122
-399
-1
-1
-1
-4
-3
-1
-1
-1
-3
-1
-1
-190
-137
-1
-6654
152
1
1
1
1
1
1
1
1
1
1
1
1
1
1
1
1
986
1
2389
1
1
252
-1049
292
-607
-1799
548
1
1
1
1
1
1
1
1
1
1
1
1
1
1
1
1
1
1
1
931
-35
-5
-1
-1
-1
-1
-1
-1
-1
2828
-7
-111
-1
-1
-1
-1
-1
-1
-93
-1
-1
-1
-1
-1
-1
-1
-1
128
1
28
-190
218
253
351
1
1
1
2
5
3
427
1
1
1
1
1
1
1
1
1
-257
62
-21
-460
172
826
1
1
1
91
1
-687
-3
21
-4
6
1
144
1
1
452
1
1
-35
-892
-107
-81
-1
-1
-1
-1
-1
-1
-1
-1
-1
-1
1086
1
1
1
1
1
1
1
1
1
1
3
1
1
1
2
1
1
-10
395
1
1
1
-78
-1
-1
-1
-1
-1
-1
-1
-1
-1
-1
-1
-538
-1
-1
-1
-1
-1129
110
-653
-1
-1
-1
-1
-1
-219
-2
-528
-1
-1
-1
-1
-1
-1
-315
42
1
1
1
1
1
1
1
1
1
1
378
1
-207
-2
20
-45
-77
-302
-1
36
16
1
1
1
1
1
8
10
1
1
4
353
2
1
1
46
1
1
343
1
1
1
1
1
1
1
1
1
1
1
1
1
1
1
1
1
-2057
-1
1838
83
1
1
1
1
1
2
1
1
6
1
36
1
-467
-1
-1
87
416
73
1
1
-1363
-1
-1
-1
-1
-1
-1
-300
-132
-1
-2274
-1
-1
-1
-1
-1
-1
-1
-1
-1
-1
-1
264
23
1
-730
-1
-1
-2
-1
-1
-1
-1
-2
-1
-1
-1
-32
-1
-1
9
207
1
1
1
1
1
1
1
1
1
1
1
1
1
1
1
1
1
1
1
1
1
1
1
1
1
1
1
3
1
3
1
1
1
-147
-1
-1
-7
-1
-1
-1
-1
-1
-1
-1
-1
-471
-646
932
-108
-280
105
1
1
1
1
1
42
3
8
1
1
15
21
23
-3
25
1
1
1
1
1
1
1
1
1
1
1
3
1
1
1
1
1
4
1
1
1
1
1
1
1
1
1
1
3
10
1
1
1
1
1
9
1
1
2
1
5
6
1
1
3
298
1
1
1
1
1
1
1
1
1
1
1
-19
-1
-1
-866
356
-649
173
-376
-71
727
558
1086
1
1
1
1
1
1
1
1
1
1
1
1
1
1484
371
403
-492
546
0
8254815 8256067 20686533 20687779 215 215 0
150
341
1
2
231
-4
320
1
2
1
1
13
-22
-32
-1
-93
-8
3
0
8312036 8351792 8268060 8307777 781 781 0
1368
-557
1368
1052
1
1
1
1
38
1
1
-5844
-1721
-1
-1
-1
-1
-1
-1
-1
-1
-1
1154
1
-136
-49
-9
12
-645
-1
-1
-1
-1
-1
-1
-1
-1
-1
-2
63
1
1
1
1
1
1
1
1
1
1
4
1
3
1
1
-21
-1
-1
2228
-814
-30
-998
-1
883
1
1
1
1
1
1
1
1
2
-1843
-112
-1
-1
-1
-1
-1
-1
-1
-1
-1
-1
-1
-1
-1
-1
-1
-1
-1
-3
-1
-1
-1
-1
-1
-1
-1
2639
-1306
-1
-1
-1
-1
-1
-3
-1
-1
-1
-1
-1
-1
-1
24
6
1
107
54
12
-1342
-1
-1
-1
-1
-1
-1
-1
-27
-34
-1
17
-551
-1
-1
-1
-1
-1
-1
-1
-1
-1
-1
-1
-1
-1
-1
195
1
1
1
1
1
1
1
1
1
1
1
1
1
-153
-1
-1
-1
-1
-1
-1
-1
-1
-1
-1
-1
-1
-1
-1
-1
-1
-1
-1
-1
-248
264
1202
1
1
1
-292
-427
-1
-1
-1
841
1
1
1
414
1
1
1
1
1
1
54
1
1
1
1
1
1
1
1
1
1
1
1
1
1
1
4
36
1
1
1
1
1
1
1
1
1
1
1
-78
1159
611
1
1
1
1
1
1
1
3
2
1
1
413
22
1
3
1
1
1
8
1
1
1
1
1
1
1
1
1
1
1
1
1
1
1
1
1
2
-44
-2
33
1
1
5
1
1
-4
3
10
547
1
1
1
1
2
-772
-1
745
1
1
1
1
1
1
1
323
1
1
1
2
1
1
-42
-1
-1
-26
-1
-1
-1
-1
-1
-1
-1
-11
-446
-1
-1
-1
695
1
6
1
1
1
1
3
5
1
6
1
904
-638
0
8351791 8368332 8307872 8324395 339 339 0
-1439
504
1
1
1
1
1
1
1
1
1
1
1
1
1
1
1
1
1
1
1
1
1
1
1
1
1
1
1
1
1
1
1
1
1
1
1
1
1
1
1
1
1
1
1
1
1
1
1
1
1
1
2
-65
-1
403
1
1
-51
-13
-1
-2
-3
-1
-1
-2
-1
-2
-1
-24
15
1
6
-12
-40
-1
-1
-1
-1
-147
-1
-1
-1
-1
-1
536
-344
-1
-1
-1
1230
1
1
1
1
1
-1832
-1
-1
448
1
1
1
1
1
-110
-1
-1
-1
-1
-1
-1
-1
-1
-1
-1
-1
-1
-1
-1
-2
-1
-1
-1
-1
-1
-1
-1
-1
-1
-1
-1
-1
-3
614
449
1
1
1
1
1
1
1
1
1
1
1
1
1
1
1
-929
-518
-1
125
-246
-1
-525
139
1
1
8
1
1
1
1
1
1
1
1
1
84
-82
-1
-2060
-277
-1
-1
-1
-1
-1
-1
-1
-1
-1
-1
-1
824
1
-367
-1
-75
0
8367528 8368055 8324071 8324583 60 60 0
451
1
1
1
1
1
1
1
1
1
1
1
1
1
1
0
8367528 8367983 8323879 8324334 24 24 0
0
8367528 8380416 8323687 8336600 160 160 0
-844
-1
-1
-1
-2
-1
-1
-1
-1
-1
-1
-1
-886
2356
-1676
-8
-1
-1
-1
1036
-583
851
323
1
-933
113
-251
-949
-483
-1
-848
-24
-1
-1
-1
-1
-1
0
8367528 8368208 8323783 8324463 41 41 0
0
8367624 8368382 8323591 8324349 49 49 0
0
8380452 8447368 8336597 8403644 627 627 0
174
1
-48
-1
-1
-1
-14
-2547
-78
-6
-127
-430
-1
-1
-3
-1
-1
326
1
1
1
1
1
1
1
1
-2941
-888
-9849
-1
-1
-1
-1
-1
-1
-1
-1
-1
-1
-1
-1
-1
-1
-1
-1
-1
-1
-4146
1050
-406
-24
-6
-2
-2
-15
-1
-1
-1
-1
-1
-6
-1
-1
-1
-1
-39
-1
-1
-1
-1
-1
-1
-1
1022
1
1
-880
-1
-1
-1
-1
-1
-1
-1
-1
-2
-646
-1
-1
-1
-1
-1
-1
-1
-1
-1
-128
-795
-1781
-130
-1337
1422
1
1
1
1
1
1
-59
-1
-1
-1
-1
-1
-1
-1
-1
-340
-1
-1
-1
-1
-1
-1
-30
-1
-1
-1
-1
-1
-1
-1
252
-474
-3
-1
4147
-33
-1
-1
-1
-1
-1
-1
-1
-1
-1
-1
-1
-1
-1
-1
-1
-1
-1
-1
-1
-1
-1
-1
-1
-1
-1
-1
721
313
1
1
1
1
1
1
1
1
1
1
1
1
1
1
1
1
1
1
1
1
1
6
-1415
-1
-1
2807
3708
1
1
-343
-1
-1
-393
2083
-710
-971
-1
-1
-1
-1
-1
-1
-1
1769
-453
1221
1
-906
-1028
-7
-4
-1160
-1
-1
-47
-1
-1
-1
-1
-1
-1
-1
-1
-1
-1
-1
-1
-1
-1
-1
-1
-1
-1
-1
-1
-1
-1
-1
-1
-1
-1
-2004
-1
-1
-1
36
-175
-1
-1
-1
-624
-1
1236
1
1
1
1
1
1
1
1
1
1
1
3
1
1
-1162
-1
-1
1013
-177
-1
-224
-34
-1
303
1
1
1
1
-521
2696
0
8447358 8564440 8404016 8521050 1043 1043 0
-50
-125
-1
-1
-1
-1
-1
-3
-1
-1
-7
-1
-1
-1
-1
-4
-1
54
-197
1767
-2065
230
2704
1
1
1
1
1
1
1
1
1
1
1
1
1
1
-1324
-466
1586
2082
126
1
1
1
1
950
1
1
413
1027
498
1
1
-79
4
156
139
161
811
1
185
203
415
382
1
172
-100
-1
-1
-1
-652
-1281
-1
-382
-1
-1
-1
-1
-1
-473
-200
-2578
-1
-1
-2
-1
-799
853
13
1
1
1
1
1
1
1
1
1
1
1
76
1
1
1
1
2
11
1
1
1
-2037
516
1460
1
41
1
5
-192
-1
-1
-1
-1
-1
-1
-1
-1
-1286
-1
-1
-1
-8
-13
1020
1
-125
-3
8
1
1
3
1
1
1
2
1
1
145
3503
74
-53
-932
-1
-1
-1
-1
-1
-894
-187
-4427
-1
-1
-1
-1
-1
-1
-1
-1
-1
-1
-1
-1
-3
-1
-145
74
-116
-3014
-5441
28
359
1
3
1
1
1
1
1
2
1
1
1
1
117
4
1
1
1
1
-1504
-1
-1
-15
-1
-1
442
1
1
2
3
1
4688
1
1
1
1
1
-52
643
1
1
1
1
1
1
1
2
1
381
1
1
1
1
1
1
1
1
1
1
1
1
1
1
1
1
1
1
1
1
1
1
1
1
1
1
1
1
1
2
108
-551
-771
-262
35
3
1
1
351
181
-6
-1
-326
-494
-228
-1
-1
-1
-1
-1
-1
-1
-1
-1
-1
-1
-1
-209
-157
-170
-1078
350
1
1
1
419
1
1
1
1
1
1
1
1
1
6
1
1
25
1
1
1
1
1
550
1
1
1
23
1
1
1
1
1
1
1
1
2
1379
1732
1
6952
824
8494
-1775
149
-1314
-187
1688
-687
-1
-1
-1
-1
-1
-1
-1
-1
-1
-1
-987
765
-690
1004
1131
2521
-504
9
5
1
36
1
1
1
1
1
1
1
1
1
3
1
2
1
1
1
1
1
-25
-13
-1
-1
-2
-2
-1
59
1
1
1
1
1
1
1
1
1
1
1
1
1
1
-384
-1
772
273
377
229
230
296
-861
-1133
-1
-1
-4
-1
-1
-1
-1
-1
-1
-1
-1
-1
-1
-1
-1
-1
-1
-1
-1
-1
-468
-1
-1
-1
-1
-1
-1
-1
-1
-1
-1
-1
-1
-1
-1
-1
-1
-1
-1
-1
-1
-1
-1
-1
-1
-1
-1
-1
-1
-1
-1
-1
-1
-1
-1
-1
-1
-1
-1
-1
-1
-1
-1
-1
-1
-589
-1
-1
-1
153
1
1
-332
-1
396
49
1
1245
1
856
1
590
1
-581
-1
-312
2067
597
220
357
-14
-1
-1770
-326
-1
-316
-1907
0
8486238 8486317 8639389 8639468 0 0 0
0
8486239 8486317 8639828 8639750 0 0 0
0
8486238 8486317 5236017 5236096 1 1 0
0
8486244 8486317 8635099 8635172 0 0 0
0
8486241 8486317 8502646 8502570 1 1 0
0
8486215 8486317 8443292 8443190 8 8 0
0
8486240 8486317 8575837 8575914 1 1 0
0
8486238 8486338 5236419 5236321 6 6 0
83
1
0
8486548 8486628 8575917 8575837 0 0 0
0
8486549 8486628 5236338 5236417 0 0 0
0
8486549 8486623 8635174 8635100 0 0 0
0
8486549 8486623 5236098 5236024 0 0 0
0
8486551 8486628 8502852 8502775 0 0 0
0
8486551 8486628 8639468 8639391 1 1 0
0
8486551 8486628 8639750 8639827 1 1 0
0
8486551 8486653 8442956 8442854 8 8 0
0
8545980 8546067 5236113 5236024 4 4 0
-14
-1
0
8545979 8546071 8575929 8575838 4 4 0
10
0
8545994 8546067 8635173 8635100 0 0 0
0
8545994 8546071 5236339 5236416 0 0 0
0
8545995 8546075 8639750 8639831 2 2 0
-78
0
8545995 8546071 8502852 8502776 0 0 0
0
8545995 8546071 8442956 8442880 1 1 0
0
8545995 8546071 8639468 8639392 1 1 0
0
8546199 8546277 8575836 8575914 0 0 0
0
8546200 8546296 5236417 5236323 4 4 0
78
1
0
8546200 8546277 8443267 8443190 0 0 0
0
8546201 8546277 8502646 8502570 0 0 0
0
8546205 8546277 5236024 5236096 0 0 0
0
8546205 8546277 8635100 8635172 0 0 0
0
8546200 8546293 8639391 8639483 5 5 0
79
0
8546200 8546296 8639827 8639733 6 6 0
79
4
0
8564438 8567537 15458798 15455698 3 3 0
-3094
0
8564439 8564706 16743830 16743563 1 1 0
0
8564439 8567537 726069 729168 4 4 0
-3093
0
8564439 8564707 731322 731590 1 1 0
0
8564439 8564706 14213433 14213700 1 1 0
0
8564439 8564706 15453545 15453278 1 1 0
0
8564439 8564706 4937890 4937625 3 3 0
106
91
0
8564440 8567537 16749082 16745984 4 4 0
-3092
0
8564440 8567537 4943204 4940109 18 18 0
-164
-1
49
343
212
1
744
-13
72
1371
-90
-36
0
8564440 8567537 14208181 14211279 4 4 0
-3092
0
8564475 8565302 19679914 19679075 33 33 0
-73
-1
-1
-1
-1
-1
-1
-1
-1
-1
100
-19
-2
-1
0
8564475 8564708 19675991 19675746 26 26 0
-73
-1
-1
-1
-1
-1
-1
-1
-1
-1
100
-19
-2
-1
0
8564478 8564709 20045724 20045964 21 21 0
-70
-1
-1
-1
-1
-1
-1
-1
-1
-1
100
0
8564475 8565302 1547862 1548701 33 33 0
-73
-1
-1
-1
-1
-1
-1
-1
-1
-1
100
-19
-2
-1
0
8564475 8564707 1551784 1552028 26 26 0
-73
-1
-1
-1
-1
-1
-1
-1
-1
-1
100
-19
-2
-1
0
8564475 8564706 11899245 11899488 26 26 0
-73
-1
-1
-1
-1
-1
-1
-1
-1
-1
100
-19
-2
-1
0
8564438 8565302 11895272 11896162 48 48 0
-38
-1
-1
-1
-1
-1
-1
-1
-1
-1
-1
-1
-1
-1
-73
-1
-1
-1
-1
-1
-1
-1
-1
-1
100
-19
-2
-1
0
8565535 8566443 19679077 19678170 24 24 0
838
0
8565535 8566443 1548699 1549606 24 24 0
838
0
8565535 8566711 11896160 11897425 119 119 0
838
-57
-3
-1
-1
-1
-1
-2
-1
-1
-1
-1
-1
-1
-1
-1
-1
-1
-1
-1
-1
-1
-1
-1
-1
-1
-1
-1
-1
-1
-3
-35
-1
-1
-1
-1
-1
-1
-1
-1
-1
-1
-1
-1
-1
-1
-1
-1
-1
-1
-1
-1
-1
-1
-1
-1
-1
-1
-1
-1
-1
-1
-1
-1
-1
-1
-1
-1
-1
-1
-1
-1
-1
-1
-1
-1
-1
-1
-1
-1
-1
-3
-1
-1
-1
-1
-1
-1
-1
-1
-3
0
8566343 8566711 19678180 19677812 17 17 0
0
8565537 8566517 19679075 19678066 64 64 0
-812
-1
-1
-1
-1
-1
-1
-1
-1
-1
-1
-1
-1
-1
-1
-1
-1
-1
-1
-1
-1
-1
-1
-1
-1
-1
-1
-1
-2
120
-5
0
8566343 8566711 1549596 1549964 17 17 0
0
8565537 8566517 1548701 1549710 64 64 0
-812
-1
-1
-1
-1
-1
-1
-1
-1
-1
-1
-1
-1
-1
-1
-1
-1
-1
-1
-1
-1
-1
-1
-1
-1
-1
-1
-1
-2
120
-5
0
8567522 8568761 729839 731078 4 4 0
0
8567522 8569206 19677462 19675748 122 122 0
644
1
1
53
1
1
1
1
1
1
1
1
1
1
1
1
1
1
1
1
1
1
1
1
1
1
1
1
1
-492
-1
-1
-1
-1
-1
-1
-1
-1
-1
-1
-1
-1
-1
-1
-1
-1
-1
-1
-1
-1
-6
-3
-1
-1
-1
-1
-1
-1
-1
-1
-1
-1
-245
-1
-1
-1
-1
-1
-1
-1
-1
-1
-1
-1
-1
-1
-60
-1
-1
-1
-1
-1
-1
-1
-1
-1
100
-19
-2
-1
0
8567522 8569206 1550313 1552027 122 122 0
644
1
1
53
1
1
1
1
1
1
1
1
1
1
1
1
1
1
1
1
1
1
1
1
1
1
1
1
1
-492
-1
-1
-1
-1
-1
-1
-1
-1
-1
-1
-1
-1
-1
-1
-1
-1
-1
-1
-1
-1
-6
-3
-1
-1
-1
-1
-1
-1
-1
-1
-1
-1
-245
-1
-1
-1
-1
-1
-1
-1
-1
-1
-1
-1
-1
-1
-60
-1
-1
-1
-1
-1
-1
-1
-1
-1
100
-19
-2
-1
0
8567522 8569212 11897774 11899494 123 123 0
644
1
1
53
1
1
1
1
1
1
1
1
1
1
1
1
1
1
1
1
1
1
1
1
1
1
1
1
1
-492
-1
-1
-1
-1
-1
-1
-1
-1
-1
-1
-1
-1
-1
-1
-1
-1
-1
-1
-1
-1
-6
-3
-1
-1
-1
-1
-1
-1
-1
-1
-1
-1
-245
-1
-1
-1
-1
-1
-1
-1
-1
-1
-1
-1
-1
-1
-60
-1
-1
-1
-1
-1
-1
-1
-1
-1
100
-19
-2
-1
0
8567522 8568761 16745313 16744074 4 4 0
0
8567522 8569206 4939439 4937625 139 139 0
-803
-1
-1
-1
-1
-1
-1
-1
-1
-1
-1
-1
-1
-1
-1
-1
-1
-1
-1
-1
-1
-1
-1
-1
-1
-1
-1
-1
-1
-1
-1
-1
-1
-1
-2
-1
-1
-1
-1
-1
-1
-1
-1
-1
-1
-1
-1
-1
-1
-1
-1
31
-5
-5
-1
-1
-1
-1
-1
-1
-1
-1
-1
-1
-1
-1
-147
-198
-1
-1
-1
-1
-1
-1
-1
-1
-1
-1
-1
-1
-1
-1
-1
-1
-1
-1
-1
-1
-1
-1
-1
-1
-1
-1
-1
-1
-1
-1
-1
-1
-1
-1
-1
-1
-1
-1
-1
-1
-1
-1
-1
-1
-1
-1
-1
-1
-1
-1
-1
-1
-1
-1
-1
-1
-1
-1
-1
-1
-1
-1
-1
-1
-1
-1
-1
93
245
91
0
8567522 8568761 15455027 15453789 6 6 0
1110
0
8567522 8568761 14211950 14213189 4 4 0
0
8568702 8569206 731085 731589 1 1 0
0
8568702 8569206 15453782 15453278 1 1 0
0
8568702 8569206 14213196 14213700 1 1 0
0
8568702 8569206 16744067 16743563 1 1 0
0
8568939 8569206 726069 726336 1 1 0
0
8568934 8569206 15458801 15458530 2 2 0
5
0
8568940 8569206 14208181 14208447 1 1 0
0
8568940 8569206 16749082 16748816 1 1 0
0
8568940 8569206 4943204 4942937 4 4 0
-164
-1
49
0
8568978 8569206 20045724 20045961 21 21 0
-70
-1
-1
-1
-1
-1
-1
-1
-1
-1
100
0
8568975 8569206 19679914 19679671 26 26 0
-73
-1
-1
-1
-1
-1
-1
-1
-1
-1
100
-19
-2
-1
0
8568975 8569206 11895323 11895566 26 26 0
-73
-1
-1
-1
-1
-1
-1
-1
-1
-1
100
-19
-2
-1
0
8568975 8569206 1547862 1548105 26 26 0
-73
-1
-1
-1
-1
-1
-1
-1
-1
-1
100
-19
-2
-1
0
8569207 8577650 8521046 8529470 94 94 0
905
1
-1405
-1
-1
-2
-297
-1
789
1
1
1
1
1
1
1
1
1
1
1
1
1
129
1
-227
33
1123
1
1
1
1
1
1
1
1
441
1
-25
-1
-667
-558
468
-507
0
8577642 8597208 8531066 8550511 433 433 0
458
1
1
1
1
1
1
1
1
1
1
1
1
1
1
1
115
1
1
4
542
13
1
223
1
1
1
3
1
5
-23
-3147
-137
-298
-1
-1
-1
-1
-1
-1
-1
-1
-1
-1
-1
-1
-1
-1
-1
-1
-1
-1
940
-1007
-1
-1
-1
-1
-1
-1
-1
-1
-1
-1
-1
-1
-1
-1
301
385
44
1
1
1
1
1
1
1
1
1
1
1
1
1
1
1
1
1
4
1
1
-27
-3
321
1
1
1
277
1
1
1
1
1
1
1
1
2856
-118
-1
-10
-8
-1
-1
-1
-3
-2
-1
714
1
1
1
498
1
1
1
1
-129
22
6
672
1
1
1
1
1
1
1
1
1
1
1
1
1
333
1
1
1
1
1
1
1
1
1
1
1
1
1
1
1
1
1
1
1
1
1
1
1
1
1
1
1
1
1
1
1
1
1
1
1
4
1
1
1
1
1
1
1
1
1
1
1
1
1
1
1
1
1
1
1
1
1
1
1
1
1
1
1
1
1
1
2
-215
-1
-1
-7
-68
-1
-17
-1
-50
-1
-4
-59
-1
-1
-1
-1
416
-198
-1
-1
-1
-1
490
-420
-1
-245
-1
-1
39
1
-1775
-1
-1
323
1
69
2
1
1
2
1
1
705
1
1
1
1
1
1
1
1
1
1
1
1
1
1
1
1
1
1
1
1
1
1
1
1
1
0
8597203 8606306 514407 523543 60 60 0
2529
-1140
-161
-1413
-105
-341
-1402
-887
-1
-1
-1
-1
-1
-1
-1
-1
-1
-1
-1
-88
-59
-1
-1
-4
354
1
-30
-79
-1
-1
-1
-1
-1
-3
-1
-1
-1
-3
-1
0
8597205 8606302 15541305 15550403 12 12 0
638
-3029
-161
-1517
-341
-1402
1033
355
1
0
8597206 8606301 16949718 16958804 50 50 0
-449
231
1
1
1
1
1
1
1
1
1
1
1
-2976
-161
881
-636
-341
-1402
-1035
-1
-1
237
1
1
1
114
1
-30
0
8597206 8606301 20119752 20128857 21 21 0
-449
-3218
-161
-1517
-341
-1402
-1035
-1
-1
-1
-1
354
1
-246
0
8597206 8606309 22036723 22045830 21 21 0
-3666
-161
-1517
-341
-1402
1388
1
-30
0
8597207 8597634 15114913 15114486 3 3 0
0
8597207 8598276 3936245 3935243 98 98 0
36
44
10
16
62
1
1
1
1
1
1
1
1
1
1
1
1
1
1
1
1
1
1
1
1
1
1
1
1
1
1
1
1
1
1
1
1
1
1
1
1
1
1
1
1
1
1
1
1
1
1
1
1
1
1
1
1
1
1
1
1
1
-21
5
-18
25
-20
46
7
1
6
198
9
19
18
-48
16
18
-180
-1
-1
-1
-1
-1
33
-4
5
6
1
0
8597207 8597634 6141544 6141971 1 1 0
0
8597207 8597634 19462321 19462748 1 1 0
0
8597207 8599223 19454678 19456694 3 3 0
0
8597207 8606301 15686375 15677291 58 58 0
-3665
-161
-1517
296
1
1
1
1
1
1
1
1
1
1
1
1
1
1
1
1
1
1
1
1
1
1
1
1
1
-15
-1407
-1035
354
1
-108
-1
-1
-1
-1
-1
-3
-1
-1
-1
-3
-1
0
8597207 8597634 19680971 19680544 2 2 0
0
8597207 8597634 19644936 19644509 2 2 0
0
8597207 8597634 12725620 12725192 2 2 0
-49
0
8597207 8606301 19689646 19680544 49 49 0
-448
231
1
1
1
1
1
1
1
1
1
1
1
-2976
-161
-1517
-341
-1402
-1035
-1
-1
-1
-1
-1
-1
-1
-1
-1
-1
-1
-1
-1
-1
-1
354
1
0
8597207 8606301 12734258 12725192 56 56 0
-49
555
993
192
1611
92
-174
-161
616
174
7
137
-583
-341
-1402
386
119
428
1
1
1
1
1
1
1
1
1
1
1
1
1
1
1
1
1
1
1
1
1
1
1
-79
-1
354
1
-246
0
8597207 8597634 3928519 3928094 4 4 0
407
1
0
8597207 8597634 17968543 17968116 2 2 0
0
8597207 8606301 19653606 19644509 23 23 0
3399
-266
-161
-1517
-341
-1402
-1035
354
1
-30
131
0
8597207 8597634 2650965 2650542 10 10 0
40
20
87
85
74
-102
0
8597207 8605838 2659705 2651088 55 55 0
1696
1
698
-1270
-161
453
353
66
5
398
100
37
-105
-341
270
35
568
1
227
119
307
-248
-1
-1
20
105
258
-110
-1
18
-12
138
356
1
6
2
-19
-88
0
8599285 8606302 3935242 3928093 221 221 0
13
359
70
1
27
124
30
1
8
40
-54
-65
-1
-1
-1
-1
-1
-1
-1
-1
-1
-1
-1
-1
-1
-1
-1
-1
-1
-1
-1
38
231
262
-266
-161
415
177
54
163
249
354
24
-81
222
1
-118
-100
73
133
-363
-1
-2
-1
54
-194
-1
-487
505
290
-43
-1
-1
-1
8
-16
-1
-1
152
-23
-1
-1
-1
-1
-1
-1
-1
-1
-1
-1
-1
-1
-1
-1
-1
-1
-1
-1
-1
-1
-1
-1
-1
-1
-1
-1
-1
-1
-1
-1
-1
-1
-1
-1
-1
-1
-1
-1
-1
-1
-1
-1
-1
-1
-1
-1
-1
-1
-1
-1
-1
-1
-1
-1
-1
-1
-1
-1
-1
-1
-1
-1
-6
-13
-28
-1
30
232
-28
-1
-3
-1
-1
-1
-1
-1
-1
-1
-1
-1
-1
-1
-3
-1
-1
-1
-6
-4
-1
-1
-1
-1
-1
-1
-1
-1
-1
-1
-1
-1
-1
-1
-1
-1
-4
-1
-1
-1
-1
-1
-1
-1
-2
-1
-1
-3
-1
-3
17
8
-4
18
57
-7
-1
-1
-1
-1
-1
-3
-1
-1
-1
-3
-1
52
441
1
0
8600256 8606304 19456691 19462751 33 33 0
-616
-161
-1517
-236
-106
-1402
-1035
-1
-1
-1
-1
-1
-1
-1
-1
-1
-1
237
1
1
1
114
1
-30
0
8605730 8606301 2651107 2650542 19 19 0
-24
-1
13
11
60
22
55
20
87
85
74
-102
0
8605872 8606302 6141542 6141972 1 1 0
0
8605868 8606301 15114919 15114486 4 4 0
0
8605873 8606301 12734259 12733830 2 2 0
-50
0
8605873 8606301 19454677 19455105 1 1 0
0
8605874 8606301 3936245 3935883 76 76 0
36
44
10
16
62
1
1
1
1
1
1
1
1
1
1
1
1
1
1
1
1
1
1
1
1
1
1
1
1
1
1
1
1
1
1
1
1
1
1
1
1
1
1
1
1
1
1
1
1
1
1
1
1
1
1
1
1
1
1
1
1
1
-21
5
-18
25
-20
46
7
1
6
0
8605874 8606301 17968543 17968116 2 2 0
0
8605874 8606301 2659705 2659278 3 3 0
0
8606302 8621417 8550505 8565678 413 413 0
-306
-1
-291
-1
-1730
-1
-1
-1
-1
-1
-1
-1
-1
-1
-1
-1
-1
-1
-3
-2
-7
-1
-1
-1
-1
-1
-2
-417
-286
-1
-1
-1
-1
-1
-1
-1
-1
-1
-89
-1
-1
-1
-1
-1
-1
-1
-1
-1
-1
-2
-1
133
-976
541
1
858
1
1
1
1
1
1
959
1
1
1
1
1
1
1
3
1
1
1
1
1
1
427
319
1
1
1
1
1
149
1
1
1
1
1
1
4
1
1
1
1
-137
-1
-1
50
73
-158
-1
-147
-246
-2
135
1
1
-479
4
-151
-17
328
1
1
1
1
1
1
1
1
-190
-113
-275
-1
-1
-1
-1
-1
-1
-1
-1
-1
-1
-1
-1
-1
-1
-1
-1
-1
-1
-1
-1
-1
-1
-1
-1
-1
-1
-1
-1
-1
-1
-1
-1
-1
-1
-1
-1
-1
-1
-1
-1
-1
-1
-1
-1
-246
-212
934
1
1
1
1
1
1
1
1
1
-51
-1
473
1
1
1
1
1
1
1
1
1
1
1
1
1
-144
-1
-1
313
1
1
1
1
1
1
651
-896
-1
-1
-1
-1
-1
-1
-1
-1
-1
-1
-1
-1
-1
-1
-1
-1
-1
-1
-1
-1
-1
-1
-1
-1
-1
-1
-1
-882
-1
-1
-1
0
8621404 8636236 8565861 8580761 333 333 0
73
471
1
1
1
1
1
1
1
1
1
-799
-1
-1
-1
-1
-1
-1
-1
-1
-1
-1
-1
-1
-1
-1
-1
-1
-1
-1
-1
-1
-1040
-1
160
1
487
-12
-5
-60
-820
-914
-1
27
394
17
1
1388
-120
-1
-1
-1
-1
-1
-1
-1
-1
-848
-500
-667
-54
-1
-1
-1
-1
-1
-204
-255
-1
-1
-1
-1
-1
-1
-1
-1
-1
-1
-1
-1
-1
-1
-1
-1
-1
-1
-1
-1
-1
-1
-1
-1
-1
-1
-1
-1
-1
-1
-1
-1
-1
-1
-1
-1
-1
-9
-1
-98
-14
-22
-344
-1
-1
27
1
1
1
-166
100
1
1
1
1
1
2
4
1
461
1
-208
-91
-1
-285
-247
-1
269
1
1
1
1
1
1
5
335
1
1
1
1
1
-36
-169
-1
-1
-15
-460
-1
-1
-1
-372
-1
-1089
-1
-1
-1
-13
123
0
8631308 8631386 8502774 8502852 0 0 0
0
8631309 8631389 8443267 8443187 0 0 0
0
8631309 8631388 5236417 5236338 0 0 0
0
8631310 8631387 8502646 8502569 0 0 0
0
8631309 8631386 8639827 8639750 1 1 0
0
8631309 8631386 8639391 8639468 1 1 0
0
8631309 8631386 8442879 8442956 1 1 0
0
8631314 8631388 5236024 5236098 0 0 0
0
8631314 8631388 8635100 8635174 0 0 0
0
8636237 8720987 8580872 8665691 963 963 0
-78
-1
-1
-18
-1733
-1
-1
-1
-615
-1
-1
-1
-1
-1
-102
-1
-1
-1
-1
-1
-1
-1
-1
-1
-1
-38
-126
-746
390
-126
-1
-1
-1
-1
-1
720
1
1
75
1
1
1
1
1
1
1
262
1
1
1
-49
-1
-1
-1
-1
-1
322
-22
-1
-1
634
299
626
1
1
-170
162
1
1
1
1
1
1
1
1
1
1
-197
-1
-1
-1
-1
-2
-1
-8
-1
-1
-1
-1
-1
-1
-1
-1
-1
-1
-6
-1
-1
-1
-1
-5
-1
-1
-2
-1
-1
-603
-108
-9
-4
-1
-1
-1
-1
-1
19
1
1
46
3
2
5
1
52
1
1
1
1
1
-12
-7
-71
-3
-1
-1
-2
-2492
-1
273
1
1
1
1
1
-215
-1
-1
-1
-1
-1
-1
-417
-1
-1
-3
81
1
-329
-1
-1
-1
-1
-1
-2355
-1
-1
-1
-1
-1
-1
-1
-1
-1
-1
-1
-1
-1
-1
-1
-1
-1
-1
-1
-1
-1
-1
-1
-1
-1
-1
-1
-1
-1
-1
-1
-1
-1
-1
-1
-1
-1
-1
-1
-1
-1
-1
-1
-1
-1
-1
-1
-1
-1
-1
-1
-1
-1
-1
-1
-9
-1
36
-228
-1
-1
-1
-1
-1
-1
-1
-1
-1
-10
-873
355
-228
-118
-1
-428
-1
-1
-1
87
-395
23
-120
-1
-1
-1
-1
-1
62
1
1
1
1
1
1
1
1
748
128
845
1
1
1
1
1
1
1
1
1
1
1
1
1
1
1
1
1
1
1
1
1
1
1
-1264
-956
-1
-784
403
1
1
1
2
149
-87
845
1
1
1
9
-277
-528
-1
34
-101
388
112
1
1
1
1
1
1
-1453
-3929
-1
-1
-1
-1
-1
-1
-1
-1
-1
-1
-1
-1
-1
-1
-1
-1
-1
-1
663
1
1
1
1
1
1
1
1
1
1
1
41
1
1
-1481
777
-3049
-189
546
1
-130
145
1
1
1
1
1
1
1
1
1
1
1416
1
1
1
1
1
1
1
1
1
1
1
681
1
1
1
1
1
-4504
-1
-1
-1
100
-15
-1
138
306
-548
-1
-612
-1
-1
60
-249
-1
-1
-1
-1
-618
-1
4895
1990
1
1
1
1
1
1
1
1
1
1
1
1
1
-3169
-7
-10
-1666
8127
863
-326
215
-1226
-1
-1
-1
-1
-1
-1802
336
-21
1643
258
1072
823
-57
-3050
-1223
10
1
159
-75
611
-15
-1
-1
-1
-1
1321
559
674
28
0
8690401 8690474 8442883 8442956 0 0 0
0
8690401 8690478 8639823 8639745 1 1 0
-74
0
8690401 8690483 5236023 5236104 1 1 0
78
0
8690402 8690476 8443262 8443188 0 0 0
0
8690402 8690476 5236412 5236338 0 0 0
0
8690402 8690475 8502642 8502569 0 0 0
0
8690402 8690476 8575842 8575916 0 0 0
0
8690402 8690474 8502780 8502852 0 0 0
0
8694675 8694767 8442864 8442956 3 3 0
0
8694689 8694788 8639828 8639731 3 3 0
83
12
0
8694673 8694787 5236002 5236113 9 9 0
95
4
12
0
8694690 8694771 8502775 8502857 2 2 0
-79
0
8694687 8694767 5236420 5236340 1 1 0
0
8694690 8694767 8443267 8443190 1 1 0
0
8694690 8694767 8575837 8575914 1 1 0
0
8694691 8694767 8502646 8502570 1 1 0
0
8695029 8695126 8639489 8639390 3 3 0
-6
-11
0
8695043 8695121 8635176 8635099 1 1 0
5
0
8695030 8695126 5236113 5236018 3 3 0
18
0
8695029 8695126 5236321 5236418 6 6 0
-15
5
0
8695048 8695125 8443190 8443267 1 1 0
0
8695048 8695126 8442956 8442878 0 0 0
0
8695048 8695125 8575914 8575837 1 1 0
0
8695048 8695125 8502852 8502775 1 1 0
0
8695048 8695129 8502570 8502650 2 2 0
78
0
8721122 8743452 8665769 8688155 495 495 0
-10
-1
21
-125
-1
-2096
238
728
1
1
3
1
1
1
1
1
1
1
1
1
1
1
1
1
1
1
1
1
1
1
1
1
1
1
1
888
1
50
-397
-1128
-1
-1
-1
-1
-1
-169
-1
711
-514
-1
-1
-1
-9
-1
-1
-1
-6
-1
-1
67
1
1
1
1
1
1
1
1
1
1
1
1
1
1
1
3
1
1
4
1
1
1
2
2
1
1
2
1
4
1969
1
-40
-1
-1
-1
-22
-1
-1
-1
-1
-2
-2
176
1
1
2
1
1
1
1
1
1
1
3
1
1
1
1
1
1
1
1
1
1
4
68
-136
182
1
-722
-1
-1
-79
-11
-1
-5
-1
-1
-1
-1
-1
-1
-1
-1
-1
-1
-1
-1
-1
-1
-1
-1
-1
-1
-1
-1
-1
-1
-1
-1
-1
-1
-1
-1
-1
-1
-1
-1
-1
-1
-1
-1
-1
-1
-1
-1
-1
-1
-1
-2
-92
246
1
-177
-1
-1
-1
-1
-540
-1
-1
239
-91
145
-608
-299
-1
-1
-1
458
916
865
138
2
139
1
694
712
217
1
84
53
743
1
-20
-73
-1
-1
-1
-1
-1
-1
-1
-1
-1
-1
-1
-1
-1
-1
-1
-1
-1
-36
-1
-1
-1
-1
-1
-1
-1
-1
602
-214
-23
-17
137
3
-189
-1
-1
-1
-1
-1
-1
-1
-1
-1
-1
-1
-1
-1
-1
-1
-1
-1
-1
-1
-1
-1
-1
-1
-1
-1
-1
-1
-1
-1
-1
-1
-9
-1
-2
-1
-1
-1
-1
-1
-1
-1
-1
-1
-1
-2
17
45
-274
151
644
98
-20
3
15
26
-3
127
422
271
106
92
-102
-1
42
85
51
1
-41
-1
0
8743644 8791968 8688156 8736186 1245 1245 0
181
-99
-1
-1
-1
-1
-1
-1
-1
-1
-1
-1
69
103
-6
51
21
-18
-1
-1
-1
-1
-1
-176
110
29
3
1
1
1
1
88
-13
-208
-261
-2
-537
584
1
1
1
1
1
1
1
1
1
1
1
1
1
1
1
1
1
1
1
1
196
-102
-1
-875
-891
-1
-1
-1
-1
-1
-1
-4
491
1
1
1
1
1
1
1
1
3
2
1
1
1
-54
228
-601
-1
-1
-1
-1
-1
-1
-1
-1
-1
-1
-1
-1
117
1
1
1
1
1
1
1
1
1
-67
-1
-1
-1
-1
-1
-1
-479
-1
249
1
1
1
1
1
256
1
1
1
1
278
-146
-1
-1
-1
-1
-3
-1
-1
164
1
1
1
1
1
-99
244
1
1
1
-993
5
1
-153
-1
-153
-1
-531
-1
-255
168
1
633
1
1
-1595
280
1
1
1
1
1
1
1
1
1
1
1
1
1
1
1
2
1
1
7
1
1
1
1
1
1
1
1
1
1
1
1
1
1
1
1
1
1
1
1
1
1
1
1
1
1
1
1
1
1
1
1
1
1
1
1
1
1
1
1
5
1
1
1
-771
-1084
-83
58
31
-411
8
747
134
1
1
1
1
1
1
1
1
1
1
1
1
-2015
34
1
1
1
1
1
-261
-1
-1
-1
-1
-1
-1
-1
-2
-1
-1
-1
-1
-1
-1
-1
-1
-1
-4
-1
-1
-25
-1
-1
31
38
1
1
1
3
1
1
-488
-1
-1
252
1
1
1
2
1
2
11
1
1
3
2
2
4
1
1
4
6
3
1
1
5
1
13
1
1
1
7
1
1
1
1
1
1
1
1
3
1
1
2
1
1
1
-6
12
1
4
1
6
1
2
2
1
1
1
4
1
1
1
1
1
2
1
4
3
1
12
1
1
1
1
1
1
-21
-1
-7
-1
-1
-1
2145
3
1
1
1
1
1
1
1
1
1
1
1
1
1
1
1
1
1
1
1
1
1
1
1
1
1
1
1
1
1
1
1
1
1
1
1
1
1
1
1
1
1
1
1
1
1
1
1
1
1
1
1
1
2623
1
3325
1
1
-8514
-1
-1
-1
-1
-1
-1
-1
-1
-1
-1
-1
-1
-2
-1
-1
-1
-1
-1
-5
-1
-1
-1
-1
-1
-1
-1
-1
-1
-1
-1
-5
-1
-1
-1
113
1
1
1
1
1
1
1
1
1
1
1
1
1
1
1
1
1
1
1
1
1
1
1
1
1
1
1
1
1
1
1
1
2
1
9
82
1
304
1
1
1
1
1
1
1
1
1
1
1
1
1
1
1
1
1
75
2
28
1
1
17
1
1
1
2
1
1
1
20
1
1
1
1
1
-45
-1
-1
-1
3400
1
1
1
1
1
1
1
1
1
1
1
1
1
1
1
1
1
1
1
2158
1
1
1326
271
1
1
1
1
1
1
1
1
-322
202
1
1
1
1
5
1
1
1
174
1
1
1
-11
-1
-1
-1
-1
-1
-1
-1
-203
-533
-1
-1
-1
-1
-1
-1
-1
-1
28
1
346
5
1
1
1
1
1
1
1
1
1
1
1
1
1
1
1
1
1
1
1
1
1
1
1
1
1
1
4
2
1
1
1
1
564
1
1
4
1
1
1
11
1
1
1
1
2
2
-555
-1
-1
-1
-1
-1
-485
-1
-1
-1
-1
-1
-1
-1
-1
-1
-1
-1
-1
0
8792004 8801750 8736184 8745918 165 165 0
-739
-1
244
73
-1078
1317
707
11
-497
846
1
1
1
1
1
1
-40
-1
118
1
1
1
1
1
1
1
1
1
1
1
1
1
537
1
1
-873
-134
-1
-1
-1
-1
-90
520
11
1
1
1
1
-337
-1
-2
-1
-14
-1
-1
9
-856
-1
-1
-85
275
-317
0
8801750 8808170 8746105 8752529 33 33 0
2112
-1285
-776
-41
482
-91
-382
-1
-211
849
0
8808320 8828113 8752720 8772504 180 180 0
-5
181
1
-222
-79
-1
-1
-1
-1
-1
-3
-219
-1
-238
-1
-1
-323
-1
-1
-1
-1
-1
233
134
-20
-4
-7
5
-49
35
1
-1066
299
-1886
-5
1451
1
1
1
1
1
1
1
1
633
1
1
1
-48
1435
1
1
1
1
1
1275
-1013
-1238
-1
-1
-1
-2
-113
-721
-652
92
1
3
2
828
1
1
1
1
1
1
1
132
1
1
1
1
1
1
1
423
1
-1102
-1576
-2016
-1
0
8828114 8833485 13703162 13708537 10 10 0
-582
-1954
-128
-2119
0
8829713 8830019 21225960 21225654 16 16 0
0
8829813 8830019 21241768 21241974 15 15 0
0
8830013 8830793 21242231 21243005 60 60 0
280
128
1
1
1
1
1
1
-215
-133
0
8831297 8832899 21243005 21244614 115 115 0
-1011
-1
-1
-1
-1
-1
-1
352
-233
0
8833275 8833471 21244609 21244808 16 16 0
9
-95
-1
-1
-1
-1
86
0
8833371 8833474 206072 205969 4 4 0
0
8833483 8955264 8772492 8894445 1971 1971 0
-48
-1
255
-3384
-1
-1
-1
-1
-1
-1
-1
-1
-611
-171
-244
864
-579
-203
-122
109
1
1
-75
1803
1
2
1
1
1
1
1
1
1
1
1
1
1
1
1
1
1
1
3
1
1
1
1
-275
-1
-1
-1
-1
-1
-1
-1
-1
-1
-1
-1
-1
-1
-1
-1
-1
-1
-1
-1
-1
-1
-1
-1
-1
-1
-1
-1
-1
-1
-1
-254
-100
-60
-1
-1
-1
-1
-1
-1
-1
-1
-1
83
1
-184
639
241
-857
-368
-261
-17
-1083
-1
-1
-1
-1
-853
-1
-1
-1
-1
-1
-1
-1
-1
32
1
-5
30
1
40
1
1
1
1
1
20
-1484
-436
-963
216
1
-348
-1
-1
-1
-22
351
1
1
1
1
1
1
1
1
1
1
-564
-1
15
8
2
783
1556
1
1
1
1
1
1
1
1
1
1
-52
-485
-1
-1
220
1
9
-46
-11
-1
-1
-1
-1
-1
-1
-1
-1
-1
-1
-1
-1
820
1
1
1
-447
-1
-1
-1
-1
-1
-1
-3
-1
-1
-1
-1
-1
-1
-1
-3
-2020
-1
789
-449
114
-672
-1
-1
-1
20
-159
-1
-1
9
10
-290
-1
-3485
-685
-1
-1
-1
-1
-1
-1
-1
-1
-1
-1
-1
-1368
239
1
1
1
1
1
1
1
1
1
1
1
1
1
1
1
1
1
1
1
1
1
1
1
1
-1002
-1
-396
572
1
1
1
388
-358
-1
-1
-14
146
1
1
1
1
1
1
1
1
1
-346
-704
107
1
1
-9
-1
-589
-571
-2528
-1
-1
-1
-1
-1
-1
-1
-1
-1
-1
505
1
1
1
1
1
1
1
1
1
1
1
1
1
1
1
1
1
1
1
1
1
1
-265
-62
46
1
43
1
1
-95
83
1
-294
-1
-405
-71
-122
206
-100
-127
-301
-1
-1
-1
-26
-1
6
1
-148
-144
-6
-16
-6
-49
-38
-22
3
-6
9
-12
5
8
12
1
3
-12
-41
-23
-27
-9
-15
38
1
39
1
1
99
1
342
67
-113
-30
-62
-1
-1
-48
-255
-153
-159
-74
-1944
-61
-319
-1
-1
-1
-1
-1
-1
-1
-1
-63
-1
-1
916
-420
-1
-2
-321
120
-655
-38
-1
-1
-1
-1
-1
-1
-1
-1
-1
-1
-1
-1
-1
-1
-1
-1
-1
-1
-1
-1
-1
-1
-1
-1
-170
-236
-2
378
24
-404
632
6
78
3
318
-1412
-1
-1
-1
-1
-1
-1
-1
-1
-1
-1
1338
1
1
1
1
3
2
1
3
1
-1600
-1
-2661
-1
-831
264
-6031
-1
83
341
1
1
1
1
1
1
-223
-1
-1
-1
-236
-1
588
1
885
-111
-1
-1
804
1166
1
-190
-1
-1
759
-677
-1
-1
-1
-1
-41
-1
-1
-1
-1
565
344
675
-408
589
1
1
-273
346
152
875
1192
1
1
1
1
1
1
-72
-1
-1
-1
-1
-1
-1
-1
-1
-1
-158
195
1
1
1
1
2
2
1
198
1
-373
-1
-1
-1
-1
-107
-1
-1
-1
-1
-4
-2
-4
43
1
57
2418
1
1
1
1
1
1
119
-905
245
129
1
736
1
1
543
1
-153
-1
-1
-1
-1
-1
-1
-1
-1
-1
-1
-1
-1
-1
-1
-1
-1
-1
-1
119
-788
-1
-1
-1
-1
-1
-1
-1
-1
-1
-1
-1
-1
-1
-1
-1
-1
-1
-1
-1
-2
-5
-1
-2
-1
-2
-1
-1
-1
-1
-1
-1
-1
-3
-1
-1
-1
144
-1187
262
1
-294
-585
1415
-302
-1
-1
-1
-1
-1
-1
-1
-1
-1
-1
-1268
-1
-1
-1
-1
-38
-1
-1
-1
-1
-1
-1
-1
-1
-1
-19
899
1
1
1
-102
-1
-1265
-1
-4
-1
-1
-1
-1
-1
-1
-1
-2
-6
-2
-3
-3
-1
-4
-1
-1
-1
-7
-1
-1
10
37
-516
-1653
-1
-486
323
597
1
1
1
1
1
1
1
1
-423
-207
-54
58
1
631
1
1
1
1
1
1
1
1
496
-66
-361
-1
1030
1
1
-1289
-1
-1
-1
-1
-1
-1
-1
-1
249
1
1
1
1
1
1
1
1
1
1
1
1
1
1
1
-68
-1
857
2680
1
1
1
1
1
1
1
1
1
1
1
1
1
1
1
1
1
1
-60
-1
-1
-1
-1
-1
-1
-1
-1
-1
-1
-163
-1
-1
-1
-1
-1
-1
-1
-1
-1
-1
-1
-1
-1
-1
-1
-1
-1
-1
-1
-1
-1410
-1
-1
-1
95
1
-48
-1
-1
-1
-1
-1
-1
-1
-1
-1
-1
-1
-1
-892
241
3
3
1
1
433
1
65
1
1
1
1
1
1
3
1
1
2
1
1
1
4
1
1
1
1
1
2
1
1
1
1
-16
-1
-1
-1
-1
494
-1834
-2
-148
478
2580
1
1
1
1
1
1
1
1
1
1
1
1
1
1
1
1
1
1
1
1
1
3
1
1
1
1
1015
1720
-195
-1
-1
-1
-1
-1
-1
-1
-1
-1
-1
-1
-35
-2462
-1
-1
-337
-1
-2
425
1
74
-274
-1
-1
-1
-1
-1
-1
-1
-1
-1
-1
-1
-1
-1
-1
-1
-1
-1
-1
-1
-1
-1
-1
-1
-1
-1
-1
-2
-1
-1
27
1
1
0
8955318 8968025 8894443 8907164 324 324 0
-209
-1
-1
-1
-1
-4
-1
-1
-1
-1
-2
-1
90
1
1
1
1
1
1
1
1
1
1
1
1
1
-70
-1
-1
-1
1040
-10
-1
35
-356
-909
-1
-3
-1
-1
-2
-1
-1
-1
-1
-2
57
1
1
1
1
1
1
1
1
1
1
1
-215
-1
-1
-1
-1
-1
-1
-150
-1
363
1
1
1
2
1
-164
-30
-1
-1
-1
-2
66
1
196
1
1
1
-129
-422
-309
32
1
1
1
192
1
1
1
1
1
41
168
-61
-1
-1
-1
-1
625
-35
-5
-1
-1
-1
204
1
1
1
1
210
393
1
1
1
1
1
1
1
1
1
1
1
168
2294
-182
-1
-1
-1
-1
-1
-1
-1
-1
-1
-1
-1
-1
-1
-1
-1
-4
-1
-1
-7
-1
-1
-5
-1
163
-72
-1
-1
-1
489
-287
-20
-1
-1
-4
1247
608
0
8968112 8973911 8907164 8912963 75 75 0
0
8972092 8973063 8917809 8918785 165 165 0
125
597
-3
-26
-1
-1
-1
-2
-3
100
-7
54
-4
6
-4
3
-5
0
8973900 8992609 8917197 8936046 498 498 0
737
-1006
-1
-1
-1
-1
-1
-1
-1
-1
-1
-1
-1
-1
-1
-1
-1
-1
-1
-1
-1
-1
-1
-1
-1
-1
-1
-1
-4
-1
-4
-1
-1
-1
-1
-1
-1
-1
-1
-1
-1
-1
-1
-1
-1
-1
-74
1469
-1479
-1
-1
-4
-1
-1
-1
-1
-105
-1
-1
-1
-1
-1
-1
-1
-1
-1
-1
-1
-7
-1
-1
-1
-1
-1
-1
-1
-1
-1
-1
-2
-2
-1
-1
-1
-1
-1096
-1120
2038
1
1
-28
-1
-1
-1
-1
-1
-1
-1
-1
-1
-1
-1
-1
-1
-1
-1
-1
-1
-1
-1
-1
-3
-1
-734
-1
-1
-1
-1
-1
-1
-1
-593
176
-414
-1
-1
11
-760
-1
-1
-1
-1
-1
-1
-1
-1
-1
-1
-1
-1
-1
-1
-1
-1
-1
-1
-1
-1
-1
-1
-1
-1
-1
-1
-1
-1
-1
-1
-1
-1
-1
-1
-1
-1
-1
-1
-1
-1
-1
-1
-1
-1
-1
-1
-1
-1
-1
-1
-1
-1
-1
-358
722
1
1
1
-48
683
2
754
1
1
1
1
1
3
1
1
351
1
-92
353
1
1
1
1
-61
21
1
1
1
-110
-1
-1
-654
-1
641
682
680
1
1
1
1
1
1
1
1
1
-26
-17
0
8974512 8975489 8911144 8912115 156 156 0
-722
3
26
1
1
1
2
3
-100
7
-54
4
-6
4
-3
5
0
8992608 8994126 11829223 11827726 21 21 0
78
57
92
339
1
1
1
1
1
1
1
1
1
1
1
1
1
1
1
3
4
0
8992608 8994126 14044447 14046044 81 81 0
-587
-1
-1
-1
-4
-1
-1
-1
-3
-1
-1
-1
-1
-4
-1
-1
-2
-1
-1
-1
-1
-1
-2
-1
-3
-1
-1
-1
-1
-1
-1
-1
-1
-1
-1
-1
-1
-1
-1
-1
-1
-1
-1
-1
-1
-1
-1
-1
-1
-1
-1
-1
-1
-1
-1
-1
-1
-1
-1
-1
-1
-1
-1
-1
-1
-1
-1
-1
-1
-4
-1
-1
-1
-1
-4
-1
-1
-1
-4
0
8992608 8993188 15694805 15694225 0 0 0
0
8992608 8993188 5704169 5704749 0 0 0
0
8992608 8993188 13349358 13348778 0 0 0
0
8992608 8993188 5708886 5708306 2 2 0
-119
221
0
8992609 8993188 16069744 16069165 0 0 0
0
8992610 8994127 4133911 4135388 60 60 0
585
1
1
1
13
1
10
9
1
1
1
1
3
15
1
2
1
1
2
1
2
3
1
1
1
1
1
1
1
1
1
4
3
1
1
1
1
1
1
454
0
8992610 8994126 8531065 8529470 81 81 0
-585
-1
-1
-1
-4
-1
-1
-1
-3
-1
-1
-1
-1
-4
-1
-1
-2
-1
-1
-1
-1
-1
-2
-1
-3
-1
-1
-1
-1
-1
-1
-1
-1
-1
-1
-1
-1
-1
-1
-1
-1
-1
-1
-1
-1
-1
-1
-1
-1
-1
-1
-1
-1
-1
-1
-1
-1
-1
-1
-1
-1
-1
-1
-1
-1
-1
-1
-1
-1
-4
-1
-1
-1
-1
-4
-1
-1
-1
-4
0
8992610 8994126 19707430 19705938 27 27 0
547
1
1
1
1
1
1
1
1
1
1
1
1
1
1
1
1
1
1
8
1
1
1
1
0
8992598 8993188 16231409 16230821 3 3 0
11
1
0
8993188 8994130 16230648 16229707 1 1 0
554
0
8993188 8994126 13348620 13347682 0 0 0
0
8993188 8994126 15693068 15692130 0 0 0
0
8993188 8994126 5707395 5706458 9 9 0
-95
-1
-1
-1
34
103
221
208
79
0
8993188 8993797 20035365 20035971 62 62 0
-171
-6
-1
14
1
6
8
161
1
0
8993188 8993984 5705661 5706457 0 0 0
0
8993685 8994126 16069107 16068666 0 0 0
0
8993976 8994126 5704171 5704021 0 0 0
0
8994127 9028287 8936039 8970150 875 875 0
245
1
1
1
-662
-1
-161
365
-154
-1
1122
1
1
1
1
1
1
1
1
1
1
1
1
1
1
-882
-3
229
1
1
1
1
1
1
1
1
1
1
1
1
1
1
1
1
1
84
1
1
1
1
1
1
1
1
1
1
-308
-1
-1
-519
-1
-1
-187
-1
-797
-260
-1
-1
-1
-1
-1
-1
-1
-1
-1
-1
-1
-1
-1
-1
159
-625
103
-239
-1
-1
-1
51
1
1
1
1
1
1
1
1
1
1
1
1
1
1
1
1
1
1
1
1
1
1
1
1
1
1
1
1
1
1
1
1
1
1
1
1
1
1
-381
-1
70
-644
189
1
1
1
1
-1011
-1
-1
-1
-1
-497
-1
-1
-1
-1
-5
-5
-1
-304
-1
-1
-1
-1
-1
-1
-1
-1
-1
-1
-347
-1
-1
-1
-3
-1
-1872
-873
117
2109
1
1
1
1
1
1
5
1
-102
43
1
1
1
1
1
1
1
1
1
1
1
1
1
1
498
1
1
1
1
1
1
1
705
-927
459
1
1
1
1
3
1
1
1
1
1
1
1
1
1
1
163
1
1
1
1
1
1
1
1
1
1
1
1
1
-858
-1
-1
-1
-450
-1
-10
-1
-1
-1
-5
-5
-3
-5
-1
-4
-1
-1
-2
-1
-1
-1
-1
-1
-1
-2
-1
-1
-12
-1
-1
-1
50
2
-11
-151
-1
-1
-1
-1
-1
-1
-1
-1
-1
-1
-1
-1
-1
-1
-1
-1
-1
-1
-1
-1
198
19
1
1
1
-67
83
1
1867
22
1
1
1
1
1
1
1
4
1
1
1
1
1
4
1
1
1
1179
-203
-1
-1
-1
1666
1
1
1
1
1
1
1
1
-453
79
1
1
1
-1208
-1
-1
-1
-1
-1
-1
-1
-1
-1
-1
-1
-1
-1
-1
-1
-1
-7
-1
-1948
-1
-1
-1
-1
-1
-1
-1
-1
-1
-1
-1
-1
-48
-1
-1
-1
-1
-1
-1
-4
-1
-1
160
1262
1
1
1
1
1
1
1
1
1
1
1
1
-113
712
1
-417
205
1
1
1
1
1
1
1
4
776
1009
1
1
1
1
1
1
4
2
-49
-1
-2
-1
-1
-1
-1
-1
-2
-1
-1
-1
-4
-2
-1
-1
-1
64
1
1
1
28
1
0
9028331 9079580 8970306 9021493 790 790 0
-1389
2167
1
1
1
1
1
1
1
1
-20
-1
-1
-1
-1
-1
-157
161
1
1
1
1
1
-367
329
360
-3
513
1
139
1
98
1
1
1
1
1
1
-68
-1
-1
-1
-1
-1
-1
-1
-1
-1
-1
-234
-266
739
-241
-1
-1
-1
-1
-1
-1
-1
-3
-1
-1
-1
-1
-1
-1
27
511
2
206
-1489
-1
-1
-1
392
-1759
-2
61
1
-37
-113
-891
-323
-1
-1
366
1
1
1
1
1
1
1
1
1
492
96
186
1164
1
-2302
286
-576
-1
-1
-1
-3
-1
-1
-945
-1
-1
9
2063
1
1
1
73
551
1140
-418
15
979
118
1
1
1
1
1
1
1
1
1
1
1
2
2
2
1
1
1
735
-311
-995
-1
-1054
-95
-1
13
1
1
1
-1295
-1751
-1
-1
-1
-1156
1804
-1337
436
516
-514
1870
-219
495
1
1
1
1
1
1
1
1
1
1
1
1
-625
-79
-1
-1
-1
-1
-1
-1
-1
-1
-1
-1
-1
-1
-14
735
260
1
256
1
369
137
1
1
1
1
1
395
1
1
1
1
1
1
1
1
1
1
500
1
865
2
1
3
50
1
5
3
70
1
1
1
1
1
3
9
7
1
-9
-11
-402
401
-85
-1
-1
-1
-1
-1
-95
-38
-5
-1
-1
-1
-6
-1
-1
-1
-4
388
1
1
1
1
1
1
1
1
1
1
1
-1012
-1
-1
-1136
-62
-1
-1
-1
-1
-1
-1
-1
-1
-1
-1
-1
-1
-1
-1
-1
-1
-1
-1
-1
-1
-1
-1
-1
-1
-1
-1
-1
-1
-1
-1
-1
-1
-289
-932
-1
-1
-2
-1
-306
5
1
-1288
588
1
1
1
1
1
1
1
1
1
1
1
1
1
1
1
1
1
1
1
1
1
1
1
1
1
1
1
1
1
1
1
1
1
1
1
1
1
1
1
2
1
1
1
1
1
1
1
1
1
1
1
1
1
1
1
1
1
1
0
9043762 9043971 8993600 8993399 39 39 0
101
7
3
9
4
1
3
22
1
-9
0
9051422 9051623 8985945 8985736 39 39 0
49
-12
-1
-21
-4
-1
-4
-8
-4
-3
0
9079582 9132340 9021994 9074820 631 631 0
435
-1222
289
1
1
-293
-1
304
93
2
163
1
1
1
9
1
1
3
-329
-1
-48
902
538
1
1
1
944
576
-182
163
-1306
-66
-545
3887
-871
-2952
-1
-1
-6556
1206
-687
-1602
-74
-3444
-713
-1
103
1
1
1
1468
-381
-1
-1
-1
-1
-1
-1
-1
-1
-1
832
1
1
1
-546
-122
44
1
1
-116
-1
-1
-1
-1
-1
-1
-1
-1
-1
-1
-1
-1
-1
549
-689
-16
-995
-1
-1
-1
-1
-1
-1
-1
-1
-1
-1
-1
-1
-1
-1
-5
-1
-1
-1
-1
-1
-1
-1
-1
-1
-1
-1
-1
-1
-10
-1
-1
-1
-1
-1
-1
-1
-9
-1
-1
-1
-1
-1
-1
-1
-1
-2
-1
-1
-1
-1
-1
-1
-1
-1
-2
-1
-1619
-1084
293
-2331
-1723
-1
-1
81
-221
271
-774
-183
589
1
1
1
2
5
-14
-882
-171
15
-330
50
1
1
1
1
1
1
1
1
1
1
1
-134
-1
-1
-6
-465
-214
-116
-1
-1
-1
-1
-106
-1
-1
-35
-1
-1
-1
-1
-1
-1
-1
-1
-1
-1
-1
-1
-1
-1
-1
-1
-1
-1
-1
-1
-1
-1
-1
-1
-1
-1
-574
-1
-71
-20
89
1
245
1
66
1
1
2
2
2
1
7
1
1
1
4
1
2
1
1
1
1
1
1
5
1
1
2
2
1
1
-181
64
-540
28
11
-39
707
84
986
1
1
1
-550
0
9132344 9132951 18440267 18439628 43 43 0
-406
-35
4
-70
-1
-1
-1
-1
-1
-1
-1
-1
-1
-1
-1
-1
-1
-1
-1
-1
-1
-1
-1
-1
-1
-1
-1
-1
-1
-1
-1
-1
-1
-1
0
9132346 9132951 13497158 13496554 7 7 0
184
81
-139
0
9132346 9132946 21872181 21872800 56 56 0
154
1
1
1
1
1
1
1
1
1
22
1
-214
25
-93
-1
-1
-1
-1
-1
-1
-1
-1
-1
-1
-1
-1
-1
-1
-1
-1
-1
-1
-1
-1
-1
-1
-1
-1
-1
-1
-1
-1
-1
-1
0
9132347 9132951 13494553 13495157 7 7 0
26
-77
-301
93
0
9132347 9132951 194787 195391 6 6 0
-403
93
0
9132347 9132951 733212 732608 5 5 0
-403
93
0
9132347 9132951 18438485 18439121 43 43 0
-403
-35
4
-70
-1
-1
-1
-1
-1
-1
-1
-1
-1
-1
-1
-1
-1
-1
-1
-1
-1
-1
-1
-1
-1
-1
-1
-1
-1
-1
-1
-1
-1
-1
0
9132347 9132951 197944 197341 6 6 0
194
-209
93
0
9132347 9132951 724037 724641 5 5 0
-403
93
0
9132347 9132951 21459030 21458377 97 97 0
182
1
38
1
1
1
1
1
1
1
1
1
29
-140
13
6
1
1
-97
-1
-1
-1
-1
-1
-1
-1
-1
-1
-1
-1
-1
-1
-1
-1
-1
-1
-1
-1
-1
-1
-1
-1
-1
-1
-1
-1
-1
-1
-1
-1
-1
-1
-1
-1
-1
-1
-1
-1
-1
-1
-1
-1
-1
-1
-1
-1
-1
-1
-1
-1
-1
-1
-1
-1
-1
-1
-1
-1
-1
-1
-82
-1
-1
0
9132347 9132619 22008373 22008646 26 26 0
-96
-1
-1
89
1
0
9132452 9132947 21952523 21952046 64 64 0
88
1
1
1
1
24
1
1
1
1
1
5
1
1
1
73
-91
19
1
155
0
9132846 9132951 196861 196756 2 2 0
0
9132846 9132951 732126 732021 2 2 0
0
9132846 9132951 724998 725103 2 2 0
0
9132846 9132951 13495330 13495435 2 2 0
0
9132846 9132951 196707 196602 2 2 0
0
9132846 9132951 13496382 13496277 2 2 0
0
9132846 9132951 195968 195863 2 2 0
0
9132846 9132951 724844 724949 2 2 0
0
9132846 9132951 197015 196910 2 2 0
0
9132846 9132951 732280 732175 2 2 0
0
9132846 9132951 196276 196171 2 2 0
0
9132846 9132951 13496228 13496123 2 2 0
0
9132846 9132951 196122 196017 2 2 0
0
9132846 9132951 196430 196325 2 2 0
0
9132846 9132934 13496074 13495986 2 2 0
0
9132846 9132951 18439580 18439475 4 4 0
0
9132846 9132966 18439272 18439154 6 6 0
106
1
0
9132846 9132951 13495484 13495589 3 3 0
0
9132846 9132951 731972 731867 2 2 0
0
9132846 9132951 725707 725812 2 2 0
0
9132846 9132951 18439426 18439321 2 2 0
0
9132846 9132951 724690 724795 3 3 0
0
9132846 9132951 732434 732329 3 3 0
0
9132846 9132951 725275 725380 3 3 0
0
9132846 9132951 197169 197064 3 3 0
0
9132846 9132931 725984 726069 3 3 0
0
9132846 9132951 725430 725535 3 3 0
0
9132843 9133251 195878 195470 5 5 0
0
9132927 9133871 731589 732530 8 8 0
424
-70
85
102
156
0
9133115 9133310 13495247 13495052 2 2 0
0
9133115 9133406 13496187 13496477 2 2 0
236
0
9133115 9134706 725625 724037 90 90 0
-306
85
102
1
1
1
1
1
1
1
1
1
1
1
1
1
1
1
1
1
1
1
1
1
1
1
1
1
1
1
1
1
1
1
125
47
-166
-1
-1
-1
-1
-1
-1
-1
-1
-1
-1
-1
-1
-1
-1
-1
-1
-1
-1
-1
-1
-1
-1
-1
-1
-1
-1
-1
-1
-1
-1
36
-284
0
9133115 9133406 196235 196525 2 2 0
236
0
9133115 9133606 196081 196571 14 14 0
236
-70
85
0
9133115 9133871 196512 197264 9 9 0
236
-70
85
102
156
53
0
9133115 9133604 726025 725568 46 46 0
126
1
1
1
1
1
1
1
1
1
1
1
1
1
1
1
1
1
1
1
1
1
1
1
1
1
1
1
1
1
1
74
-76
85
0
9133115 9133310 195483 195286 4 4 0
-82
-1
0
9133115 9133464 724885 724536 5 5 0
236
-70
0
9133115 9133310 732517 732713 3 3 0
-82
0
9133115 9133653 18439231 18439767 11 11 0
236
-68
88
1
100
-35
0
9133115 9133310 13496464 13496659 2 2 0
0
9133115 9133310 197251 197446 2 2 0
0
9133115 9133775 725193 724536 9 9 0
236
-70
85
98
162
0
9133115 9133253 21952013 21952151 9 9 0
0
9133115 9133560 13496033 13496477 4 4 0
236
-70
85
0
9133115 9133406 13495525 13495234 1 1 0
0
9133115 9133763 195927 196573 16 16 0
236
-70
85
102
0
9133171 9133560 13495624 13495234 6 6 0
-9
172
-70
0
9133186 9133330 21458358 21458505 3 3 0
-30
-1
-1
0
9133198 9133808 18439160 18439767 12 12 0
153
-70
85
102
57
102
-31
0
9133115 9133859 195772 196513 27 27 0
-46
191
-70
85
102
159
50
0
9133201 9133343 18439125 18438982 4 4 0
-131
0
9133205 9134208 195770 196707 71 71 0
83
1
1
1
1
1
1
1
1
1
1
1
1
1
1
1
1
1
1
1
1
1
4
1
1
1
1
5
1
1
1
1
1
1
1
1
1
1
1
1
1
1
1
1
1
1
1
1
1
1
1
1
1
1
1
1
1
1
1
1
1
1
-65
85
102
159
50
197
0
9133210 9133343 21872800 21872666 4 4 0
-120
0
9133222 9133715 13495986 13496477 6 6 0
129
-70
85
102
0
9133225 9133406 726069 725889 3 3 0
126
0
9133200 9133408 21951944 21952151 14 14 0
145
0
9133140 9133464 197122 197446 30 30 0
-40
27
145
-70
0
9133140 9133930 725322 724536 36 36 0
-40
27
145
-70
85
102
156
53
0
9133140 9133464 732387 732713 30 30 0
-40
27
-16
-200
0
9133140 9134706 196383 197944 36 36 0
-40
27
145
-70
85
102
159
50
197
-282
228
0
9133140 9133464 13495377 13495052 30 30 0
-40
27
-16
130
-70
0
9133140 9134208 725754 724690 103 103 0
-40
27
145
-70
183
164
1
-27
16
113
-27
62
0
9132951 9133464 195770 195286 41 41 0
251
1
1
1
1
1
1
1
1
1
1
1
1
1
1
1
1
1
1
1
1
1
1
1
1
1
1
1
1
1
1
-120
-70
0
9133140 9133464 13496335 13496659 29 29 0
-40
27
145
-70
0
9133269 9134706 731777 733212 12 12 0
82
-70
85
102
159
50
-155
43
-82
-201
0
9133340 9133484 21458358 21458505 5 5 0
5
-26
-1
-1
-51
0
9133325 9133715 13495624 13495234 9 9 0
-9
12
-76
85
102
-56
0
9133353 9133963 18439160 18439767 13 13 0
-68
85
102
159
51
1
-134
0
9133356 9133497 18439125 18438982 5 5 0
-65
-66
0
9133365 9133497 21872800 21872666 5 5 0
-56
-64
0
9133377 9133859 13495986 13496465 6 6 0
-44
85
102
159
50
0
9133380 9133606 726069 725843 14 14 0
-41
85
0
9133355 9133562 21951944 21952151 15 15 0
-66
79
0
9133115 9134087 725471 724533 64 64 0
-76
162
1
1
1
1
1
1
1
1
1
1
1
1
1
1
1
1
1
1
5
1
1
1
1
1
1
1
1
1
1
1
1
-31
88
102
159
50
197
-61
0
9133115 9133620 13496187 13496659 43 43 0
237
1
1
1
1
1
1
1
1
1
1
1
1
1
1
1
1
1
1
5
1
1
1
1
1
1
1
1
1
1
1
1
-31
88
102
0
9133115 9134208 725902 724844 82 82 0
237
1
1
1
1
1
1
1
1
1
1
1
1
1
1
1
1
1
1
5
1
1
1
1
1
1
1
1
1
1
1
1
-31
88
98
-60
101
53
107
-27
62
0
9133304 9133620 195602 195286 29 29 0
-30
12
16
-57
-89
102
0
9133115 9133620 13495525 13495052 42 42 0
242
1
1
1
1
1
1
1
1
1
1
1
1
1
1
1
1
1
1
1
1
1
1
1
1
1
1
1
1
1
1
-31
88
102
0
9133225 9133763 726069 725564 54 54 0
127
1
1
1
1
1
1
1
1
1
1
1
1
1
1
1
1
1
1
5
1
1
1
1
1
1
1
1
1
1
1
1
-31
88
102
0
9133423 9133775 195606 195286 38 38 0
82
45
1
1
1
1
1
1
1
1
1
1
1
1
1
1
1
1
1
1
1
1
1
1
1
1
1
1
1
1
1
1
24
-59
-1
103
0
9133479 9133871 13495624 13495234 8 8 0
-9
12
108
159
0
9133494 9133640 21458358 21458505 5 5 0
5
-26
-1
-1
83
0
9133507 9134026 18439160 18439674 9 9 0
100
159
50
156
41
0
9133510 9133653 18439125 18438982 5 5 0
97
-35
0
9133519 9133653 21872800 21872666 5 5 0
88
-33
0
9133531 9134707 13495986 13497158 10 10 0
76
159
50
197
-207
-76
149
83
0
9133509 9133717 21951944 21952151 15 15 0
95
0
9133380 9133859 726069 725624 44 44 0
-39
88
1
1
1
1
1
1
1
1
1
1
1
1
1
1
1
1
1
1
5
1
1
1
1
1
1
1
1
1
1
1
1
66
159
50
0
9133171 9133775 13495624 13495052 47 47 0
-9
166
-74
93
1
1
1
1
1
1
1
1
1
1
1
1
1
1
1
1
1
1
1
1
1
1
1
1
1
1
1
1
1
1
66
158
0
9133665 9133808 18439125 18438982 5 5 0
101
-31
0
9133646 9133788 21458388 21458529 23 23 0
120
0
9133674 9133808 21872800 21872666 5 5 0
92
-29
0
9133650 9133811 21458358 21458522 8 8 0
-28
-1
-1
89
-33
0
9133635 9134711 13495624 13494548 12 12 0
-9
123
50
-155
43
-282
-318
73
0
9133689 9134211 726069 725551 52 52 0
74
53
107
-27
62
186
0
9133664 9133873 21951944 21952151 15 15 0
99
47
0
9133614 9133930 195602 195286 27 27 0
-30
27
96
-51
0
9133534 9134208 726069 725430 45 45 0
69
59
1
1
1
1
1
1
1
1
1
1
1
1
1
1
1
1
1
5
1
1
1
1
1
1
1
1
1
1
1
1
70
50
197
0
9133733 9134087 195606 195283 51 51 0
33
50
45
1
1
1
1
1
1
1
1
1
1
1
1
1
1
1
1
1
1
1
1
1
1
1
1
1
1
1
1
1
1
-74
-1
49
-61
0
9133805 9133966 21458358 21458522 7 7 0
5
-26
-1
-1
-119
0
9133821 9133963 18439125 18438982 4 4 0
-131
0
9133830 9133963 21872800 21872666 4 4 0
-120
0
9133820 9133997 21951944 21952121 10 10 0
0
9133889 9134706 195606 194787 5 5 0
124
-82
-1
-201
0
9133818 9134208 18439160 18439580 42 42 0
-158
-1
-1
-1
-1
-1
-1
-1
-1
-1
-1
-1
-1
-1
-1
-1
-1
-1
-1
-1
-1
-1
-1
-1
-1
-1
-1
-1
-1
-1
-1
36
0
9133507 9134087 18439160 18439767 47 47 0
97
159
47
-162
-1
-1
-1
-1
-1
-1
-1
-1
-1
-1
-1
-1
-1
-1
-1
-1
-5
-1
-1
-1
-1
-1
-1
-1
-1
-1
-1
-1
-1
36
-65
0
9133956 9134090 21458388 21458522 15 15 0
55
-67
0
9133943 9134067 21872810 21872687 13 13 0
68
0
9133945 9134087 18439125 18438982 18 18 0
-5
62
-65
0
9133856 9134208 195770 196122 35 35 0
-94
62
0
9133954 9134601 21951955 21952523 116 116 0
57
137
1
1
1
1
1
1
1
1
1
1
1
1
1
1
1
1
1
1
1
1
1
1
4
1
1
1
1
1
1
1
1
1
1
1
1
1
1
3
1
7
1
1
1
4
1
1
1
2
1
1
1
1
1
1
1
1
1
1
1
4
58
115
75
1
1
1
4
1
1
1
1
1
25
1
1
1
1
0
9133662 9134707 18439160 18440265 74 74 0
101
47
-202
-1
-1
-1
-1
-1
-1
-1
-1
-1
-1
-1
-1
-1
-1
-1
-1
-1
-1
-1
-1
-1
-1
-1
-1
-1
-1
-1
-1
-1
85
-104
-1
-1
-1
-1
-1
-1
-1
-1
-1
-1
-1
-1
-1
-1
-1
-1
-1
-1
-1
-1
-1
-1
-1
-1
-1
-1
-1
-1
-1
-1
-20
-77
0
9134084 9134706 21458358 21459030 93 93 0
-30
-1
-1
-86
-1
-1
-1
-1
-1
-1
-1
-1
-1
-1
-1
-1
-1
-1
-1
-1
-1
-1
-1
-1
-1
-1
-1
-1
-1
-1
-1
-1
-1
-1
-1
-1
-1
-1
-1
-1
-1
-1
-1
-1
-1
-1
-1
-1
-1
-1
-1
-1
-1
-1
-1
-1
-1
-1
-1
-1
-1
-1
-1
-1
-1
-21
70
1
1
158
39
1
1
1
1
1
1
1
1
1
28
1
0
9134099 9134706 18439125 18438485 41 41 0
-101
-1
-1
-1
-1
-1
-1
-1
-1
-1
-1
-1
-1
-1
-1
-1
-1
-1
-1
-1
-1
-1
-1
-1
-1
-1
-1
-1
-1
-1
-1
-20
-77
0
9134067 9134708 21872810 21872180 45 45 0
-152
305
1
22
1
1
1
1
1
1
1
1
1
0
9134434 9134706 22008646 22008373 25 25 0
86
1
-91
-1
-1
0
9134709 9152569 9074818 9092755 325 325 0
-40
-1
-30
-1
-1
-1
-1
-1
-1
-1
-1
-1
-1
-2
-191
15
242
-186
-447
-722
-1
-1
148
1
921
-125
-1
-1
-130
-1
90
9
2
-224
-473
-49
47
251
1
1
1
240
-79
-1
-1
-1
-1
-1
-600
1185
25
303
1
1
1
1
1
1
1
-459
-270
-58
-1
-1
-1
-1
-1
-1
-1
-1
-1
-1
-1
-1
-1
-1
-1
-1
-1
-1
-1
-1
-1
-1
-1
-1
-1
-1
-1
-1
-1
-1
-1
-1
-1
-1
-1
-1
-1
-1
-1
-1
-1
-1
-1
-1
-1
-1
-1
-1
-1
-1
-1
38
-64
-1
-1
-1
-1
-1
-1827
-1
-1
-1
-36
-213
-640
-1
-1
-1
-1
-1
-1
-1
-1
-1
-1
-1
-455
68
-512
-1
-1
-1
-1
-1
-547
-1
-61
837
-1248
575
1
-441
1495
99
1
1
1
1
1
1
1
1
1
1
1
1
1
1
1
85
1
1
-110
0
9152567 9154821 15982493 15980239 1 1 0
0
9154840 9194946 9092743 9132904 801 801 0
-232
333
608
-156
138
1
1
1
1
1
58
186
61
1
1
1
1
1
1
1
1
1
1
1
-113
637
-834
-1
-297
77
-113
-123
-1
-1
-1
-1
-1
-1
-1
-1
-1
-1
-1
-1
-1
-1
-1
-1
-1
-1
-1
-1
-1
-1
-1
-1
-1
461
475
-618
-1
323
141
2
1
5
67
1
1
1
1
1
1
-139
-1
-1
-1
-1
-1
-1
-1
-1
-1
-1
-1
2932
568
-384
-77
-1
-1
-1
-1
-383
-39
-23
-1
-1
-3
-1
-1
-1
-1
-1
-2
-1
-7
-1
-8
-1
-1
-1
-1
-1
-1
-3
-5
-7
-2
-8
-1
-1
-8
-1
-1
1289
244
387
43
3
4
-2205
941
1
1
1
640
527
3
-13
-1727
-1
-1
-1
-1
-1
-1
-1
-1
-1
-1
-1
-596
-80
-255
238
-251
-54
53
282
-305
-299
-580
-761
-211
-1
-1
-1
-1
-1
-1
-289
-1
-212
20
1
1
1
1
1
9
1
-69
-132
-1
-1
-1
-1
-1
104
1
-217
-2
-17
-1
-1
124
1
-244
303
1
1
1
1
1
-169
466
-116
-1
-1
-1
-166
-75
-1
-1
-259
20
1
1
-391
-251
-1
-1
-3
-1
-1
-1
-1
-1
-1
-1
-1
40
43
67
-410
-1325
1245
1
1
1
1
1
1
-169
-1
-1
-1
-1
-1
-2
478
1
1
1
1
1
1
472
1
1
1
-150
-652
-652
-1
-1
-1
-1
-1
-1
-1
-1
-1
-1
838
1
1
1
-417
487
310
1
1
1
-51
202
1
1
1
1
1
1
1
1
1
1
1
1
1
1
1
1
1
1
1
1
1
1
1
1
1
1
1
1
1
1
74
1
-53
-1
-1
-1
-1
-1
-89
-1
-577
-1
-1
-1
-1
958
1
1
1
1
1
1
1
1
410
1
-548
-72
42
382
-192
-61
-2
-1
-1
-1
-1
-4
-1
-1
-7
-1
-2
-3
-1
-1
-1
90
5
1
1
1
1
1
1
1
1
1
1
1
-46
-1
-1
-1
-1
-1
-1
208
-628
-298
-27
-1
-1
-1
-37
-38
-75
-1
-14
-289
-1
-349
-1
-32
49
1
1
1
1
1
1
1
1
1
0
9194979 9207585 9133046 9145707 357 357 0
-40
14
1
1
201
-225
142
152
544
-328
68
1
-74
-461
-1
-1
-1
-1
-1
-1
-1
-1
-1
-1
-1
-3
-1
-1
-1
-1
-1
-1
-1
-1
-1
-1
-1
-1
-1
-1
-3
163
1
1
1
1
1
1
1
-104
-64
-1
-1
-1
-1
-1
96
-32
-1
-1
-104
-100
-1
-1
-1
-1
-369
-1
-2
16
1
1
-126
-1
-1
-1
-247
-1
-1
-1
-1
-1
-44
-191
-1
-218
-39
-35
-247
-1
-43
319
328
233
-32
-1
-1
-1
-1
33
1
1
1
1
1
1
1
1
1
1
1
1
1
1
1
1
1
1
1
1
1
1
1
-259
223
1
1
1
1
1
8
1
1
1
1
1
1
1
1
1
1
1
1
-77
157
-37
-125
-1
-1
-1
-1
-1
-1
-1
-1
-130
-78
-125
-1
-1
-1
-1
-1
-1
-1
-1
-1
-1
-1
-44
75
-349
-1
-1
-1
-1
-1
-1
-1
-1
-1
-1
-1
-1
-1
-1
-1
-1
-1
-1
-1
-1
-1
-1
-1
-1
-1
-1
-1
-1
-1
45
-34
-1900
-240
-1
-1
-1
-1
-1
-1
-1
-367
335
1
1
1
1
1
1
1
-91
1252
1
1
2
1
1
1
1
1
1
1
1
-863
0
9207835 9250525 9145713 9188518 616 616 0
45
1
-31
796
2
1
-11
-2
-2
-3
-45
-1
-1
-1
-1
-1
-1
-3
-5
-1
-90
-1
-1095
752
1
1
1
1
1
1
1
1
1
1285
-141
-1
-120
-1
-1
-1
161
-281
-9
-1
-1
-2
-5
95
241
-232
-1
615
1
1
184
575
-1626
-109
-1
-1
-1
-1
-1
-1
-1
-1
-1
-1021
-122
-1
-1
-1
-1
-1
-1
-1
-1
-1
-1
-5
-1
-1
-1
-1
-1
-1
-9
-1
-1
-1
-1
-1
-1
-1
-1
-1
-1
-1
-1
-1
-1
-1
-1
-4
-1
-3
-4
-1
-1
-1
-1
-1
-1
-1
-1
-1
-1
-1
-3
-1
-1
-3
-1
-1
-1
-37
-1
-1
-1
-1
-1
-1
-1
-1
-2
-1
-3
-94
-147
-1
-1
-1
122
413
1
1
2
2
1
1
-23
-1
-22
10
1
1
-777
-1
401
1
1
22
1
1
1
1
1
190
22
-447
1913
-417
-1
136
521
1
-77
-1
-1
-1
1801
-608
-431
-1
-709
1061
-1966
-1
-1
-1
-1
-1
-1
-1
-1
-1
-1
-1
-1078
-1
-1
-1
-1
-1
-1
-1
-1
-1
-1
-1
-1
-1
-1
-113
323
1
1
-161
-1
-1
-1
-1
-1
292
-141
-1
-1
-1
-1
166
9
628
-1296
-734
-572
-1
-1
-1
-1
-1
-1
-1
-1
-1
-1
-1
-1
-1
-1
575
1
1
2
3
1
2
4
1
-181
-547
-1
-821
300
15
372
511
1610
1
1
2181
1
1
2884
282
1
1
-10
-1
-1
326
281
-793
-1667
226
-185
0
9250520 9266375 9193664 9209518 273 273 0
199
1
-735
-1
-1
-2
1394
1
464
1
1
1511
1
9
4
2
2
1
3
11
3
6
6
5
1
1
3
1
1
1
2
1
2
2
1
1
1
1
1
5
1
1
1
1
1
1
1
1
1
1
1
1
1
59
3
1
1
2
1
3
2
3
1
1
1
-1416
-1
-1
-2
-331
-1
-1
-1
-1
-1
-1
-1
-1
-1
-1
-1
-1
-1
-1
-1
351
-2122
-1
-1
-3
-2
-1
126
-81
-152
-262
-1
-1
-1
-598
7
175
-108
-1
-1
-1
-1
-1
-1
-1
-1
-1
-1
-1
-1
-1
-1
-1
-1
-1
-1
-1
-1
-1
-1
-1
-1
-1
-562
-1426
1865
411
249
1
1
-91
-210
-1
-625
0
9266878 9274966 9207795 9215888 72 72 0
-68
-1
262
-269
-51
-106
-204
-22
-412
-114
-41
-82
97
1
1
1
1
1
1
1
1
1
1
1
3
1
1
1
1
1
1
-95
-194
-234
-29
-535
135
1
10
-160
-78
-62
-1
-800
-659
-70
-646
-115
-407
-1323
335
-26
-239
0
9274963 9281094 4179807 4173674 12 12 0
-376
-249
326
-675
1977
-1359
0
9281090 9296645 9215884 9231494 259 259 0
103
1840
4
1
1
1
1
1
-30
-1
-1
-1
-1
-1
-1
-1
-1
-1
-1
-1
-1
-1
-1
-1
-1
-1
-1
-1
-1
-1
-1
-1
-1
-1
-1
-1
-1
-1
-1
-1
-1
-3
-1
-1
-1
-1
-1
-1
-1
-1
-1
-1
-1
-1
-1
-1
-1
-1
-1
-1
-1
-1
-1
-1
-1
-1
-1
-1
-1
-1
-1
-1
-1
-1
-1
-2
-29
-30
-7
-2
277
-27
113
1
1
1
1
1
1
1
1
1
1
1
1
1
1
1
1
1
1
-360
-1
-1
-1
-1
-1
-1
-1
-1
-1
-1
-1
-1
-1
-1
-1
-1
-1
-1
-1
-1
-1
-1
-1
-1
-1
-1
-1
-1
892
1
1
1
1
1
1
1
1
1
1
1
337
1
1
1
831
119
161
-11
-1
-2
-1
1755
2
1
1
2
1
1
1
2
1025
-2306
377
-674
-1
-1
-1558
-1
-1
-1
2511
0
9296645 9301092 1531929 1536376 4 4 0
0
9296640 9301094 12290725 12286271 5 5 0
0
9296645 9301081 5805260 5809695 14 14 0
3899
0
9296645 9301092 15802585 15798138 5 5 0
0
9296645 9301092 792467 788020 0 0 0
0
9296640 9301092 12295295 12290843 3 3 0
0
9296682 9299976 11824432 11827725 6 6 0
2022
0
9298789 9301089 2029944 2032244 6 6 0
0
9299271 9301094 11830580 11832402 4 4 0
1706
0
9299969 9301091 11829222 11830343 3 3 0
761
0
9300291 9301092 9254281 9255082 1 1 0
0
9300504 9301091 2719822 2719237 4 4 0
226
288
0
9300598 9301092 15756116 15755622 0 0 0
0
9300637 9301092 17090970 17091425 2 2 0
0
9300748 9301088 14793803 14793463 0 0 0
0
9300749 9301094 8404016 8403671 0 0 0
0
9300758 9301092 15797704 15798039 2 2 0
-6
0
9301112 9314642 9231483 9244960 205 205 0
-2280
880
1
1
1
1
1
1
1
1
215
1
1
1
1
331
1
1
1
1
1
1
1
1
1
1
1
1
1
1
1
1
1
1
1
1
1
1
[truncated: 21,892,403 more chars]
