# Supplementary material for: Rapid evolution driven by translocation-associated selection during meiosis
Source: EMBO Rep. 2026 Jun 16;27(14):4011–28. doi: 10.1038/s44319-026-00820-6 (PMC13400751; doi:10.1038/s44319-026-00820-6)
Supplement: Supplementary file 17 — Figure EV4 Source Data [file 44319_2026_820_MOESM17_ESM.zip]

Archive with 4 entries (3 files):
- Figure EV4 Source Data/
- Figure EV4 Source Data/EV 4B PT spores (Y55 and DBVPG1373).jpg
- Figure EV4 Source Data/EV 4B XVI-A spore.jpg
- Figure EV4 Source Data/Readme.docx
